# Supplementary material for: Sex- and estrous-cycle dependent dorsal hippocampal phosphoproteomic changes induced by low-dose ketamine
Source: Sci Rep. 2022 Feb 2;12:1820. doi: 10.1038/s41598-022-05937-x (PMC8810966; doi:10.1038/s41598-022-05937-x)
Supplement: Supplementary file 1 — Supplementary Table S1. [file 41598_2022_5937_MOESM1_ESM.xlsx]

## Sheet: Table_S1
Table S1. Females vs. Males: Protein-level identification and statistical analysis for total protein fractions, including raw and normalized abundance values. AFT, Saline-treated males; CFT/EFT, Saline-treated females.
												Normalized abundance																																				Raw abundance
												AFT												CFT/EFT																								AFT
Accession	Peptide count	Peptides used for quantitation	Confidence score	p_value_ANOVA	CEFT/AFT_Ratio_FC	CEFT/AFT_log2Ratio_FC	CEFT/AFT_Fold change	Max fold change	Highest mean condition	Lowest mean condition	Description	08172013_SS_7M_Run1	08172013_SS_7M_Run2	08172013_SS_8M_Run1	08182013_SS_7M_Run3	08182013_SS_8M_Run2	08182013_SS_8M_Run3	08312013_SS_11M_Run1	08312013_SS_11M_Run2	08312013_SS_11M_Run3	08312013_SS_12M_Run1	08312013_SS_12M_Run2	08312013_SS_12M_Run3	08172013_SS_11F_Run3	08172013_SS_14F_Run1	08172013_SS_14F_Run3	08182013_SS_11F_Run1	08182013_SS_11F_Run2	08182013_SS_14F_Run2	08232013_SS_16F_Run1	08232013_SS_16F_Run2	08232013_SS_16F_Run3	08232013_SS_17F_Run1	08232013_SS_17F_Run2	08232013_SS_17F_Run3	08272013_SS_1F_Run1	08272013_SS_1F_Run2	08272013_SS_1F_Run3	08272013_SS_2F_Run1	08272013_SS_2F_Run2	08272013_SS_2F_Run3	08272013_SS_7F_Run1	08272013_SS_7F_Run2	08272013_SS_7F_Run3	08272013_SS_8F_Run1	08272013_SS_8F_Run2	08272013_SS_8F_Run3	08172013_SS_7M_Run1	08172013_SS_7M_Run2
COX5B_RAT	1	1	38.67	5.4e-07	0.52208	-0.937657	-1.91542	1.91542	AFT	CFT/EFT	Cytochrome c oxidase subunit 5B, mitochondrial OS=Rattus norvegicus GN=Cox5b PE=1 SV=2	2.33102e+06	2.88543e+06	2.50974e+06	1.23055e+06	1.37514e+06	1.43471e+06	2.47441e+06	1.32687e+06	1.89675e+06	1.06115e+06	1.01678e+06	1.30333e+06	1.39831e+06	1.10826e+06	1.08664e+06	1.07135e+06	1.07737e+06	1.02557e+06	1.03924e+06	648599	535101	790643	1.30793e+06	790925	928600	931191	863451	683892	619863	740740	961777	829104	758041	953754	798557	817525	1.70439e+06	1.53042e+06
DCTN1_RAT	8	8	339.19	2.83e-06	0.650658	-0.620028	-1.5369	1.5369	AFT	CFT/EFT	Dynactin subunit 1 OS=Rattus norvegicus GN=Dctn1 PE=1 SV=2	2.42234e+06	3.01066e+06	4.19193e+06	2.25015e+06	2.99835e+06	2.89472e+06	4.20086e+06	2.15081e+06	3.40261e+06	2.32067e+06	1.9493e+06	2.67813e+06	2.55258e+06	1.68641e+06	2.05252e+06	1.85413e+06	1.57805e+06	1.81916e+06	2.55502e+06	1.4603e+06	1.36135e+06	1.73325e+06	2.53075e+06	1.6897e+06	1.65503e+06	1.85811e+06	1.56277e+06	1.60658e+06	1.34913e+06	1.73252e+06	2.16494e+06	1.89987e+06	1.61043e+06	2.52662e+06	1.96244e+06	2.05539e+06	1.77116e+06	1.59684e+06
KAP0_RAT	2	2	60.15	4.49e-06	0.48738	-1.03688	-2.05179	2.05179	AFT	CFT/EFT	cAMP-dependent protein kinase type I-alpha regulatory subunit OS=Rattus norvegicus GN=Prkar1a PE=2 SV=2	2.14422e+06	980422	946934	1.24058e+06	971587	1.05154e+06	1.21962e+06	684593	1.25961e+06	853122	720463	1.06804e+06	830770	530852	1.49558e+06	1.08066e+06	869915	661515	488765	282762	254709	293145	492101	248794	602923	582377	519846	407674	417956	435150	443605	416713	342581	416858	347523	346285	1.5678e+06	520011
TALDO_RAT	5	5	259.84	1.41e-05	0.439453	-1.18622	-2.27556	2.27556	AFT	CFT/EFT	Transaldolase OS=Rattus norvegicus GN=Taldo1 PE=1 SV=2	1.37615e+06	1.32358e+06	1.80889e+06	1.20158e+06	2.70349e+06	2.94649e+06	5.58123e+06	3.09088e+06	3.91189e+06	1.03525e+06	1.14554e+06	3.08053e+06	716610	536646	653023	945251	1.56079e+06	1.54983e+06	1.43284e+06	826049	722486	1.21486e+06	1.51397e+06	1.30982e+06	1.03771e+06	1.09971e+06	895254	798230	824304	979519	1.47755e+06	954078	915896	1.60443e+06	1.11263e+06	987388	1.0062e+06	702023
AP2S1_RAT	3	3	117.19	1.41e-05	0.440744	-1.18199	-2.26889	2.26889	AFT	CFT/EFT	AP-2 complex subunit sigma OS=Rattus norvegicus GN=Ap2s1 PE=1 SV=1	2.18656e+06	2.3907e+06	2.47849e+06	1.70182e+06	788713	807887	1.4166e+06	758926	1.18535e+06	500248	662181	953380	531650	897823	1.04569e+06	1.62345e+06	452297	621588	670992	419196	379995	533913	761105	492690	504892	597686	457424	386300	343941	414796	493042	441507	449602	528421	446216	460494	1.59876e+06	1.26802e+06
COX2_RAT	5	5	324.67	1.42e-05	0.500277	-0.999201	-1.99889	1.99889	AFT	CFT/EFT	Cytochrome c oxidase subunit 2 OS=Rattus norvegicus GN=Mtco2 PE=2 SV=2	1.62826e+07	1.31082e+07	2.14846e+07	1.63235e+07	1.17615e+07	1.04175e+07	2.32071e+07	2.00052e+07	2.61463e+07	7.25677e+06	7.90503e+06	1.23467e+07	1.56779e+07	8.49127e+06	1.12333e+07	1.43152e+07	6.96398e+06	6.08126e+06	6.43414e+06	4.21445e+06	3.63964e+06	5.81173e+06	6.34892e+06	5.77377e+06	7.12145e+06	8.31584e+06	6.36465e+06	5.56572e+06	4.98443e+06	5.89971e+06	1.27448e+07	1.05557e+07	9.72648e+06	7.37337e+06	6.34588e+06	6.36456e+06	1.19055e+07	6.95253e+06
ARP2_RAT	7	7	462.22	1.58e-05	0.541499	-0.884969	-1.84672	1.84672	AFT	CFT/EFT	Actin-related protein 2 OS=Rattus norvegicus GN=Actr2 PE=1 SV=1	1.13826e+07	1.84804e+07	1.38963e+07	1.18959e+07	1.0011e+07	1.01092e+07	1.65509e+07	6.97524e+06	9.60261e+06	4.51563e+06	5.88896e+06	8.01131e+06	5.20317e+06	4.61284e+06	8.07652e+06	1.27086e+07	7.61319e+06	5.18914e+06	6.61457e+06	3.74137e+06	3.43496e+06	5.29333e+06	8.15842e+06	5.12841e+06	5.68983e+06	5.98825e+06	5.19603e+06	4.72928e+06	4.17938e+06	5.42348e+06	5.65019e+06	4.75388e+06	4.95208e+06	5.74933e+06	4.78294e+06	5.0184e+06	8.3227e+06	9.80193e+06
CSRP1_RAT	2	2	130.65	1.8e-05	0.336478	-1.57142	-2.97197	2.97197	AFT	CFT/EFT	Cysteine and glycine-rich protein 1 OS=Rattus norvegicus GN=Csrp1 PE=2 SV=2	1.10431e+06	1.54793e+06	1.89615e+06	550845	552216	318601	1.66002e+06	950142	1.14425e+06	215006	289928	822150	621939	485051	632278	845550	315012	265022	428286	384198	158223	220089	244250	157135	260152	292295	247813	158124	160540	189918	236619	211120	202128	297375	223706	200368	807446	821012
DYL2_RAT	2	2	249	2.24e-05	0.523111	-0.934811	-1.91164	1.91164	AFT	CFT/EFT	Dynein light chain 2, cytoplasmic OS=Rattus norvegicus GN=Dynll2 PE=1 SV=1	2.81079e+06	4.68748e+06	1.84283e+06	2.90275e+06	845852	1.90309e+06	3.95382e+06	2.12118e+06	3.04408e+06	1.79687e+06	1.6385e+06	2.38144e+06	1.62226e+06	973526	1.02243e+06	2.15956e+06	1.24017e+06	1.11039e+06	2.07712e+06	850272	872855	1.15605e+06	1.75282e+06	1.09156e+06	1.68002e+06	1.9188e+06	1.47645e+06	935302	835511	1.10163e+06	1.32475e+06	1.20906e+06	1.0001e+06	1.49498e+06	1.15724e+06	1.24921e+06	2.05518e+06	2.48621e+06
APOE_RAT	8	8	456.2	2.24e-05	0.539065	-0.89147	-1.85506	1.85506	AFT	CFT/EFT	Apolipoprotein E OS=Rattus norvegicus GN=Apoe PE=1 SV=2	1.09404e+07	1.21101e+07	1.03781e+07	7.76004e+06	7.61177e+06	8.04441e+06	1.18018e+07	6.15224e+06	8.79935e+06	3.5462e+06	3.86715e+06	5.75992e+06	7.29682e+06	4.49581e+06	3.28501e+06	9.223e+06	6.101e+06	6.07855e+06	4.50257e+06	2.62011e+06	2.44312e+06	3.71914e+06	5.64832e+06	3.46965e+06	3.93035e+06	4.41147e+06	3.45116e+06	3.38765e+06	3.28443e+06	3.7304e+06	4.10744e+06	3.52327e+06	3.18288e+06	4.70506e+06	3.83882e+06	3.89614e+06	7.99938e+06	6.42314e+06
AT5F1_RAT	7	7	385.96	2.26e-05	0.588676	-0.764454	-1.69873	1.69873	AFT	CFT/EFT	ATP synthase F(0) complex subunit B1, mitochondrial OS=Rattus norvegicus GN=Atp5f1 PE=1 SV=1	5.8724e+06	1.08549e+07	9.66804e+06	4.21058e+06	5.71734e+06	6.05158e+06	1.41903e+07	8.11225e+06	1.01771e+07	4.19293e+06	4.8577e+06	7.40641e+06	6.8766e+06	4.37056e+06	3.72404e+06	4.58246e+06	4.77301e+06	4.33613e+06	5.58334e+06	3.32648e+06	3.15228e+06	4.4301e+06	6.8002e+06	4.35194e+06	4.57059e+06	4.54527e+06	4.01838e+06	3.70059e+06	3.41167e+06	4.17807e+06	4.68352e+06	4.10101e+06	3.77989e+06	5.4165e+06	4.36212e+06	4.43104e+06	4.29375e+06	5.75737e+06
UBQL1_RAT	4	4	197.22	2.62e-05	0.487057	-1.03784	-2.05315	2.05315	AFT	CFT/EFT	Ubiquilin-1 OS=Rattus norvegicus GN=Ubqln1 PE=1 SV=1	2.52934e+06	2.18822e+06	1.44338e+06	1.99175e+06	1.01927e+06	961317	2.26219e+06	1.23913e+06	1.36097e+06	752405	643016	1.31559e+06	1.46934e+06	1.57734e+06	1.23505e+06	1.52306e+06	774137	812455	759001	480616	394989	611879	757778	504413	521552	602183	459102	431785	420090	542764	622466	463726	475891	584292	593803	630498	1.84939e+06	1.16062e+06
VPS29_RAT	1	1	28.53	2.85e-05	0.46502	-1.10464	-2.15045	2.15045	AFT	CFT/EFT	Vacuolar protein sorting-associated protein 29 OS=Rattus norvegicus GN=Vps29 PE=1 SV=2	705986	633971	1.14219e+06	597583	437439	364972	704044	280372	481860	222507	252392	315524	110003	360532	139342	1.08194e+06	322600	221667	252295	172395	153750	255559	260991	230847	187092	211893	157006	172213	140837	170497	197144	186737	169899	205487	168485	180153	516199	336255
SUMO2_RAT	2	2	92.3	3.03e-05	0.474532	-1.07542	-2.10734	2.10734	AFT	CFT/EFT	Small ubiquitin-related modifier 2 OS=Rattus norvegicus GN=Sumo2 PE=1 SV=1	4.09867e+06	5.46907e+06	5.67719e+06	2.22623e+06	2.54621e+06	2.62189e+06	3.60707e+06	1.91825e+06	3.19023e+06	1.56302e+06	1.19122e+06	1.9894e+06	2.61835e+06	2.64446e+06	3.31892e+06	1.45756e+06	1.5935e+06	2.36392e+06	1.52945e+06	827996	889399	1.11666e+06	1.76334e+06	1.15684e+06	895052	1.17547e+06	783492	893300	1.03347e+06	1.14747e+06	1.36256e+06	986047	1.12366e+06	1.42657e+06	1.07678e+06	1.07547e+06	2.99685e+06	2.90077e+06
CAPZB_RAT	6	6	242.63	3.47e-05	0.524103	-0.932078	-1.90802	1.90802	AFT	CFT/EFT	F-actin-capping protein subunit beta OS=Rattus norvegicus GN=Capzb PE=1 SV=1	6.11384e+06	8.20981e+06	7.22121e+06	5.8674e+06	3.08454e+06	3.26719e+06	5.31705e+06	2.98456e+06	4.49103e+06	2.96758e+06	2.51733e+06	3.41456e+06	4.28196e+06	3.65475e+06	3.62575e+06	6.0738e+06	2.7541e+06	2.41413e+06	2.69124e+06	1.24544e+06	1.28947e+06	1.9235e+06	3.12159e+06	1.82828e+06	2.11929e+06	2.52982e+06	1.88932e+06	1.66797e+06	1.53889e+06	1.90157e+06	2.08708e+06	1.78293e+06	1.84499e+06	2.20623e+06	1.83268e+06	1.82459e+06	4.47029e+06	4.35444e+06
RP3A_RAT	9	9	550.52	3.57e-05	0.674951	-0.567145	-1.48159	1.48159	AFT	CFT/EFT	Rabphilin-3A OS=Rattus norvegicus GN=Rph3a PE=1 SV=1	4.69143e+06	6.27452e+06	5.72874e+06	4.23502e+06	4.37292e+06	4.42429e+06	7.71405e+06	4.33541e+06	4.26636e+06	3.01066e+06	3.69494e+06	4.09365e+06	4.87698e+06	2.85666e+06	3.43593e+06	3.60686e+06	3.51367e+06	3.00447e+06	4.34892e+06	2.12259e+06	1.76211e+06	2.89842e+06	4.0619e+06	2.89138e+06	2.77326e+06	3.48736e+06	2.69764e+06	2.90624e+06	2.77083e+06	3.27408e+06	3.66685e+06	2.86502e+06	2.65178e+06	4.10661e+06	2.95892e+06	3.19266e+06	3.43026e+06	3.32798e+06
CD166_RAT	2	2	77.68	4.15e-05	0.462664	-1.11196	-2.1614	2.1614	AFT	CFT/EFT	CD166 antigen OS=Rattus norvegicus GN=Alcam PE=1 SV=1	657990	282418	337450	737002	305138	206710	616654	361323	341547	156783	195637	419294	516662	309973	127442	486226	150135	152777	122238	95802	76417.3	168391	137859	123480	141356	149571	149624	112257	90411.2	106404	198540	123862	177305	201210	161541	193629	481106	149793
ATP5L_RAT	1	1	43.67	4.31e-05	0.44616	-1.16437	-2.24135	2.24135	AFT	CFT/EFT	ATP synthase subunit g, mitochondrial OS=Rattus norvegicus GN=Atp5l PE=1 SV=2	2.35321e+06	2.5755e+06	1.7702e+06	1.68515e+06	670130	594393	1.46081e+06	1.84998e+06	3.08676e+06	880953	946338	1.32284e+06	1.61861e+06	1.24021e+06	1.43816e+06	1.75346e+06	675841	689421	548995	420543	370391	623499	526969	603732	604925	781690	566079	336583	332968	394202	695802	609516	523424	726338	528589	519268	1.72061e+06	1.36603e+06
ROA2_RAT	11	11	711.2	4.96e-05	0.525146	-0.92921	-1.90423	1.90423	AFT	CFT/EFT	Heterogeneous nuclear ribonucleoproteins A2/B1 OS=Rattus norvegicus GN=Hnrnpa2b1 PE=1 SV=1	1.666e+07	2.24837e+07	1.81988e+07	1.62085e+07	7.43119e+06	7.8734e+06	2.35767e+07	1.12926e+07	1.52178e+07	6.80694e+06	7.65391e+06	1.08964e+07	1.04348e+07	1.06066e+07	1.27452e+07	1.54758e+07	6.40244e+06	6.49664e+06	7.29909e+06	4.20273e+06	4.31465e+06	6.80111e+06	1.01075e+07	6.73263e+06	6.07439e+06	7.24682e+06	5.51798e+06	4.89757e+06	4.62422e+06	5.44821e+06	6.67286e+06	5.65123e+06	5.6554e+06	7.20403e+06	6.16415e+06	5.78673e+06	1.21814e+07	1.19252e+07
RSSA_RAT	2	2	144.84	5.09e-05	0.522251	-0.937185	-1.91479	1.91479	AFT	CFT/EFT	40S ribosomal protein SA OS=Rattus norvegicus GN=Rpsa PE=1 SV=3	1.15808e+06	1.7911e+06	1.89526e+06	1.26526e+06	992803	955999	1.45271e+06	815780	1.34565e+06	517155	555340	825673	919114	914773	778535	1.95314e+06	560515	835264	690391	346510	357147	419186	651062	389140	470514	525092	433983	416922	374108	477097	454567	407798	338086	555344	447096	459349	846758	949988
BSN_RAT	15	15	890.33	5.63e-05	0.651256	-0.618702	-1.53549	1.53549	AFT	CFT/EFT	Protein bassoon OS=Rattus norvegicus GN=Bsn PE=1 SV=3	2.86674e+06	5.27615e+06	4.12364e+06	3.56981e+06	4.10705e+06	4.28557e+06	6.63323e+06	4.10546e+06	5.43605e+06	2.47563e+06	2.54895e+06	4.08921e+06	2.7441e+06	2.70601e+06	2.89457e+06	4.85306e+06	2.45473e+06	3.51624e+06	3.03093e+06	1.81265e+06	1.58739e+06	2.86256e+06	3.24392e+06	2.77453e+06	2.48084e+06	3.00288e+06	2.20834e+06	2.17712e+06	2.08681e+06	2.45249e+06	2.86844e+06	2.26801e+06	2.11262e+06	3.25223e+06	2.61629e+06	2.49038e+06	2.09609e+06	2.79844e+06
NDKB_RAT	7	7	492.12	5.81e-05	0.54376	-0.878959	-1.83905	1.83905	AFT	CFT/EFT	Nucleoside diphosphate kinase B OS=Rattus norvegicus GN=Nme2 PE=1 SV=1	4.88764e+07	6.00573e+07	4.44603e+07	3.03704e+07	2.31461e+07	2.51215e+07	4.15885e+07	2.62964e+07	3.99165e+07	1.65973e+07	1.77683e+07	2.38253e+07	3.63409e+07	2.54507e+07	3.34143e+07	2.94502e+07	2.04366e+07	2.19895e+07	1.53943e+07	9.85462e+06	9.50943e+06	1.23205e+07	1.60748e+07	1.24944e+07	1.62661e+07	1.7871e+07	1.4801e+07	1.36278e+07	1.28886e+07	1.52284e+07	1.74026e+07	1.5485e+07	1.41793e+07	1.97302e+07	1.66418e+07	1.60072e+07	3.57372e+07	3.18541e+07
ATPD_RAT	2	2	172.72	6.7e-05	0.512593	-0.964113	-1.95086	1.95086	AFT	CFT/EFT	ATP synthase subunit delta, mitochondrial OS=Rattus norvegicus GN=Atp5d PE=1 SV=2	2.36275e+07	24470755	3.18296e+07	1.05272e+07	1.36387e+07	1.45086e+07	1.71798e+07	9.22634e+06	1.40468e+07	7.67482e+06	7.5086e+06	8.82872e+06	1.43519e+07	1.34168e+07	1.17883e+07	8.35569e+06	1.23703e+07	1.03215e+07	8.40335e+06	4.68187e+06	4.28136e+06	5.78135e+06	9.23457e+06	5.52967e+06	6.95083e+06	7.01784e+06	6.3865e+06	6.0054e+06	5.40395e+06	6.77228e+06	7.45245e+06	6.30506e+06	5.51745e+06	8.22143e+06	6.36684e+06	6.7616e+06	1.72759e+07	1.29792e+07
NRN1_RAT	1	1	74.71	6.8e-05	0.388065	-1.36563	-2.57689	2.57689	AFT	CFT/EFT	Neuritin OS=Rattus norvegicus GN=Nrn1 PE=1 SV=1	1.01231e+06	1.39551e+06	1.02728e+06	819990	354135	322040	821340	421535	664532	247160	258686	313231	514913	479897	554043	993946	313217	301750	162749	90519.5	90288.9	158381	255031	157927	237638	286724	198873	163979	106929	123863	168684	123738	115872	115954	111938	116548	740176	740171
MPI_RAT	1	1	27.18	8.46e-05	0.495901	-1.01188	-2.01653	2.01653	AFT	CFT/EFT	Mannose-6-phosphate isomerase OS=Rattus norvegicus GN=Mpi PE=2 SV=1	1.11486e+07	1.07387e+07	11256080	1.15116e+07	4.6557e+06	4.57817e+06	7.60898e+06	4.05385e+06	4.68522e+06	3.43817e+06	3.9713e+06	4.30226e+06	3.29995e+06	4.61124e+06	2.85464e+06	1.8447e+07	6.12063e+06	3.43e+06	2.23003e+06	1.55633e+06	2.08877e+06	2.22687e+06	3.66318e+06	2.17983e+06	2.69855e+06	2.90815e+06	2.35362e+06	2.48079e+06	2.36912e+06	2.7913e+06	2.22082e+06	1.92602e+06	2.31298e+06	2.3473e+06	2.05215e+06	2.1075e+06	8.15159e+06	5.69573e+06
YBOX1_RAT	5	5	325.55	8.91e-05	0.390386	-1.35703	-2.56156	2.56156	AFT	CFT/EFT	Nuclease-sensitive element-binding protein 1 OS=Rattus norvegicus GN=Ybx1 PE=1 SV=3	263265	441990	387565	297197	236032	248938	125861	74729.7	110436	72807.8	125923	90194.5	34653.8	183081	66447.6	255321	155804	177330	50377.6	27595.1	27397.4	41965.1	48062.2	43404.2	80951	81158.5	47645.8	68338.7	69473.3	83124.7	62471.2	54723.1	50048.9	77011.4	69496.6	76482.5	192493	234429
HNRPD_RAT	5	5	219.3	9.02e-05	0.615708	-0.699682	-1.62415	1.62415	AFT	CFT/EFT	Heterogeneous nuclear ribonucleoprotein D0 OS=Rattus norvegicus GN=Hnrnpd PE=1 SV=1	4.44818e+06	3.8414e+06	4.42928e+06	6.40478e+06	3.72921e+06	4.02662e+06	8.40551e+06	5.16265e+06	4.61304e+06	3.56216e+06	2.63873e+06	3.75563e+06	2.84815e+06	2.65174e+06	3.61698e+06	7.70628e+06	1.46007e+06	3.63151e+06	2.93476e+06	1.63473e+06	1.80447e+06	2.08484e+06	3.30214e+06	2.25931e+06	2.91477e+06	3.18773e+06	2.45391e+06	2.52063e+06	2.0978e+06	2.05837e+06	2.83724e+06	2.15268e+06	3.07842e+06	2.6201e+06	2.74574e+06	3.14665e+06	3.2524e+06	2.03746e+06
HOME3_RAT	3	3	168.51	9.96e-05	0.422062	-1.24447	-2.36932	2.36932	AFT	CFT/EFT	Homer protein homolog 3 OS=Rattus norvegicus GN=Homer3 PE=2 SV=2	145530	77574.1	141521	170634	82838.3	77972.6	204016	76293.3	124645	42197.7	69644.4	123138	31778.2	38281.5	168068	232262	78311.7	31516.6	22223.4	34004.2	24527.5	36302.7	63560.2	43620.5	31396.8	29972.4	19487.3	20212.1	3804.11	44154.2	34969.8	28779	20007.4	59331.2	17862.3	13321.9	106408	41144.9
SPA3L_RAT	3	3	169.97	0.000115727	0.451031	-1.1487	-2.21714	2.21714	AFT	CFT/EFT	Serine protease inhibitor A3L OS=Rattus norvegicus GN=Serpina3l PE=1 SV=3	723590	1.247e+06	447562	1.37117e+06	335519	433495	475785	288054	293184	315930	301516	562699	257552	540234	127555	777823	217497	170439	411039	291874	229062	267441	256541	292767	168860	256957	173605	115829	102692	121753	246219	276922	188604	232120	227026	179556	529071	661404
GMFB_RAT	4	4	236.66	0.000120434	0.542891	-0.881265	-1.84199	1.84199	AFT	CFT/EFT	Glia maturation factor beta OS=Rattus norvegicus GN=Gmfb PE=1 SV=2	5.41542e+06	7.99526e+06	6.92516e+06	6.9586e+06	3.83137e+06	3.59474e+06	7.48937e+06	3.76998e+06	4.49104e+06	1.90809e+06	2.35086e+06	3.70898e+06	6.41346e+06	4.13392e+06	2.791e+06	3.9109e+06	3.76947e+06	2.8865e+06	2.75381e+06	1.57725e+06	1.3021e+06	2.43744e+06	2.64998e+06	2.23183e+06	2.11508e+06	2.44941e+06	2.02262e+06	2.11265e+06	1.77579e+06	2.1772e+06	2.52825e+06	2.00982e+06	2.10216e+06	2.71608e+06	2.22301e+06	2.36215e+06	3.95962e+06	4.24065e+06
FIS1_RAT	2	2	108.65	0.000127502	0.508346	-0.976116	-1.96716	1.96716	AFT	CFT/EFT	Mitochondrial fission 1 protein OS=Rattus norvegicus GN=Fis1 PE=1 SV=1	1.61573e+06	1.3603e+06	1.71994e+06	647303	557165	649008	771784	549937	826354	382227	410593	549021	737638	877580	776238	559991	478405	464515	477402	279419	272799	424332	477287	407321	289511	321286	270157	292050	270287	318561	385963	340034	296074	459484	338363	392251	1.18138e+06	721495
NDUS6_RAT	1	1	96.81	0.000142753	0.651086	-0.61908	-1.53589	1.53589	AFT	CFT/EFT	NADH dehydrogenase [ubiquinone] iron-sulfur protein 6, mitochondrial OS=Rattus norvegicus GN=Ndufs6 PE=3 SV=1	1.48763e+06	1.69524e+06	1.82376e+06	667921	1.36662e+06	1.46255e+06	1.85387e+06	1.05057e+06	1.56639e+06	952470	867771	1.18046e+06	850202	891902	751569	493095	1.13342e+06	1.43174e+06	1.04512e+06	617743	528166	750074	1.20038e+06	701611	931386	844351	875288	813012	688756	859822	956682	825471	721094	1.17355e+06	851927	866153	1.08772e+06	899145
WIPF3_RAT	3	3	124.13	0.000155377	0.486103	-1.04067	-2.05718	2.05718	AFT	CFT/EFT	WAS/WASL-interacting protein family member 3 OS=Rattus norvegicus GN=Wipf3 PE=1 SV=1	2.37574e+06	2.91215e+06	2.65576e+06	1.05301e+06	1.32232e+06	1.28921e+06	1.65562e+06	885488	1.4176e+06	655461	618442	862697	1.52641e+06	1.41217e+06	1.36945e+06	711286	1.06986e+06	968236	691837	337909	297338	452912	859290	459426	726175	603551	578597	480627	450324	522380	678694	543911	502807	770922	577834	619494	1.73708e+06	1.54459e+06
PSA1_RAT	4	4	169.64	0.00016035	0.515904	-0.954824	-1.93834	1.93834	AFT	CFT/EFT	Proteasome subunit alpha type-1 OS=Rattus norvegicus GN=Psma1 PE=1 SV=2	1.46622e+06	1.44514e+06	1.44211e+06	1.03256e+06	1.29301e+06	1.20935e+06	2.97445e+06	1.29842e+06	2.36467e+06	538836	681473	1.3732e+06	900359	576315	1.37876e+06	2.05765e+06	1.18308e+06	913526	799534	388011	284848	549308	711714	543781	496878	692200	437613	459039	513321	625708	852343	479776	551473	1.01177e+06	713287	543705	1.07207e+06	766493
SGTA_RAT	5	5	252.98	0.00017072	0.531587	-0.911622	-1.88116	1.88116	AFT	CFT/EFT	Small glutamine-rich tetratricopeptide repeat-containing protein alpha OS=Rattus norvegicus GN=Sgta PE=1 SV=1	1.64593e+06	1.88408e+06	2.49253e+06	1.24432e+06	1.35434e+06	1.47515e+06	2.22654e+06	1.09972e+06	1.67252e+06	535351	714075	820035	1.45051e+06	1.17335e+06	1.12511e+06	1.55181e+06	1.26363e+06	967119	823864	489472	371295	637670	808080	630195	629554	588915	556808	575366	416197	585686	636759	603122	438572	708008	579628	638212	1.20346e+06	999306
PUF60_RAT	1	1	28.14	0.000192486	0.580632	-0.784305	-1.72226	1.72226	AFT	CFT/EFT	Poly(U)-binding-splicing factor PUF60 OS=Rattus norvegicus GN=Puf60 PE=2 SV=2	288880	288427	206259	137580	121228	175398	157593	104039	128817	127078	98560.4	118441	187412	78875.4	198173	146667	75724.1	112237	146467	75903.9	77273.8	69958.7	115207	75333.9	69525.7	63670.7	61246.7	56007.1	72799.7	78486	125166	83098	44821	107359	80292.3	65429.8	211222	152980
SSBP_RAT	1	1	54.49	0.000201866	0.269601	-1.8911	-3.70918	3.70918	AFT	CFT/EFT	Single-stranded DNA-binding protein, mitochondrial OS=Rattus norvegicus GN=Ssbp1 PE=1 SV=2	48679.9	61049.2	171350	175549	18266.2	14132.4	96901.8	37127.1	51349.8	33525.4	24291.9	10093.5	21727.5	20843.4	16899.3	66571.6	8178.69	21902.7	18365.7	7375.43	11494.7	15190.9	12590.2	21205	6595.99	34391.2	25877.5	2485.84	4560.31	3067.98	15780.1	14399	12796	21997.4	7661.21	8300.95	35593.5	32380.2
MAOX_RAT	3	3	158.11	0.000217558	0.64516	-0.632271	-1.55	1.55	AFT	CFT/EFT	NADP-dependent malic enzyme OS=Rattus norvegicus GN=Me1 PE=1 SV=2	571919	572534	314203	409227	246847	236775	323638	244354	486137	225139	289709	329832	130523	164394	227016	378181	195859	206299	292528	210386	190154	275289	217080	289259	225769	315853	208191	184079	161676	155004	246594	249781	171648	294332	243286	251086	418173	303669
ARPC5_RAT	5	5	388.56	0.000221376	0.445676	-1.16593	-2.24378	2.24378	AFT	CFT/EFT	Actin-related protein 2/3 complex subunit 5 OS=Rattus norvegicus GN=Arpc5 PE=1 SV=3	3.3195e+06	4.99919e+06	8.38684e+06	3.60437e+06	1.58992e+06	1.67466e+06	3.72855e+06	2.14266e+06	2.59603e+06	1.03736e+06	1.39459e+06	1.57155e+06	1.74723e+06	4.75674e+06	1.46541e+06	3.41279e+06	698560	1.59371e+06	1.0982e+06	601779	615135	776619	1.36376e+06	736298	1.3335e+06	1.39484e+06	1.24696e+06	962071	810893	959337	1.11401e+06	1.05821e+06	1.01333e+06	1.22338e+06	1.09683e+06	1.04934e+06	2.42714e+06	2.65154e+06
CATB_RAT	3	3	130.62	0.000227436	0.50797	-0.977185	-1.96862	1.96862	AFT	CFT/EFT	Cathepsin B OS=Rattus norvegicus GN=Ctsb PE=1 SV=2	559681	779895	542181	402094	198325	229252	417632	312816	395654	132427	145086	268433	230958	378149	237950	309650	93897.5	217015	209133	136030	122838	199657	268571	208831	187184	182355	142169	135707	124566	141107	156436	150782	137148	168189	161082	153942	409225	413652
PI42B_RAT	4	4	281.38	0.000237246	0.638855	-0.64644	-1.5653	1.5653	AFT	CFT/EFT	Phosphatidylinositol 5-phosphate 4-kinase type-2 beta OS=Rattus norvegicus GN=Pip4k2b PE=1 SV=1	1.40788e+06	1.73395e+06	1.61304e+06	1.18733e+06	1.2767e+06	1.16032e+06	1.72433e+06	941539	1.55274e+06	787484	811272	784652	1.01424e+06	659415	1.34005e+06	1.69473e+06	1.2704e+06	696412	1.01449e+06	589825	481647	768356	1.08029e+06	758633	682021	694598	613012	618872	504473	661464	718560	624198	481432	852091	655332	667138	1.02941e+06	919678
CXA8_RAT	1	1	28.03	0.000244629	0.507423	-0.978739	-1.97074	1.97074	AFT	CFT/EFT	Gap junction alpha-8 protein OS=Rattus norvegicus GN=Gja8 PE=1 SV=1	1.26358e+07	1.59137e+07	1.30245e+07	8.78163e+06	4.2558e+06	4.23568e+06	8.88044e+06	4.53691e+06	7.43549e+06	3.98738e+06	4.90824e+06	5.23198e+06	8.31258e+06	5.9747e+06	7.92403e+06	1.0903e+07	4.25063e+06	2.84965e+06	3.39341e+06	1.92339e+06	1.91188e+06	2.4906e+06	4.02142e+06	2.26016e+06	3.91765e+06	4.28326e+06	3.25412e+06	2.76065e+06	2.40277e+06	3.15129e+06	3.44887e+06	3.12901e+06	2.84772e+06	3.78419e+06	3.00903e+06	3.01653e+06	9.239e+06	8.44054e+06
KIF2A_RAT	3	3	131.08	0.000260906	0.63343	-0.658743	-1.57871	1.57871	AFT	CFT/EFT	Kinesin-like protein KIF2A OS=Rattus norvegicus GN=Kif2a PE=2 SV=2	550563	1.49321e+06	837909	463113	534729	635658	944539	457833	689224	362336	433588	581085	388292	309370	331032	470208	409605	480363	555835	363352	275135	376484	534294	394790	364816	472788	323697	338220	406587	410643	534593	411030	429345	586297	517592	429962	402558	791989
1433B_RAT	21	21	1622.36	0.000261924	0.597809	-0.742244	-1.67278	1.67278	AFT	CFT/EFT	14-3-3 protein beta/alpha OS=Rattus norvegicus GN=Ywhab PE=1 SV=3	1.7346e+08	1.97901e+08	1.85448e+08	1.49949e+08	83478868	8.61753e+07	1.65878e+08	108086261	145623852	6.63343e+07	7.44574e+07	1.02876e+08	1.32899e+08	1.25288e+08	1.46275e+08	1.55105e+08	7.12835e+07	8.27675e+07	7.17308e+07	4.64974e+07	4.48107e+07	6.6695e+07	7.4158e+07	6.71627e+07	6.19679e+07	7.21064e+07	5.62645e+07	5.32897e+07	5.05193e+07	5.93304e+07	7.22522e+07	6.27404e+07	5.8932e+07	8.00198e+07	6.51556e+07	6.36024e+07	1.26829e+08	1.04965e+08
VATE1_RAT	6	6	454.37	0.00028837	0.524372	-0.931337	-1.90704	1.90704	AFT	CFT/EFT	V-type proton ATPase subunit E 1 OS=Rattus norvegicus GN=Atp6v1e1 PE=1 SV=1	2.83783e+07	3.67654e+07	2.32566e+07	2.42773e+07	1.01729e+07	9.78453e+06	2.98967e+07	1.49908e+07	2.23856e+07	9.58165e+06	1.04197e+07	1.43347e+07	1.75399e+07	1.79509e+07	2.13407e+07	2.36946e+07	8.93905e+06	9.71996e+06	8.67131e+06	4.7666e+06	4.2947e+06	7.13318e+06	8.28165e+06	6.4861e+06	9.91692e+06	1.10581e+07	8.8769e+06	7.71405e+06	7.01802e+06	8.73689e+06	10242309	7.76244e+06	8.52711e+06	9.25007e+06	9.0925e+06	8.64825e+06	2.07495e+07	1.95002e+07
GSK3A_RAT	2	2	183.91	0.000295145	0.530191	-0.915416	-1.88611	1.88611	AFT	CFT/EFT	Glycogen synthase kinase-3 alpha OS=Rattus norvegicus GN=Gsk3a PE=1 SV=1	1.05514e+06	1.48224e+06	1.33355e+06	785793	527043	518813	853330	401940	768260	378059	421711	478503	587234	671154	748601	1.06379e+06	256207	381021	474061	265154	242583	317398	535194	338816	243708	349698	253690	235630	200541	259710	416799	310742	286631	469050	299228	341449	771491	786175
DEST_RAT	4	4	218.1	0.000300235	0.522376	-0.936841	-1.91433	1.91433	AFT	CFT/EFT	Destrin OS=Rattus norvegicus GN=Dstn PE=1 SV=3	1.96562e+07	2.68106e+07	2.2147e+07	1.31048e+07	9.71517e+06	1.10963e+07	1.31924e+07	6.75113e+06	9.40119e+06	6.38079e+06	6.34956e+06	7.88267e+06	1.33737e+07	1.04624e+07	1.28665e+07	1.68623e+07	8.90424e+06	6.17305e+06	6.18847e+06	3.61539e+06	3.48616e+06	4.87933e+06	6.60048e+06	4.85125e+06	5.43638e+06	5.8088e+06	4.78058e+06	4.46742e+06	3.82229e+06	4.81187e+06	5.87562e+06	4.89772e+06	4.89109e+06	6.08375e+06	5.04417e+06	5.12888e+06	1.43721e+07	1.42202e+07
PCSK1_RAT	5	5	302.6	0.000300527	0.58122	-0.782845	-1.72052	1.72052	AFT	CFT/EFT	ProSAAS OS=Rattus norvegicus GN=Pcsk1n PE=1 SV=1	6.78396e+06	8.80794e+06	1.07921e+07	6.29624e+06	6.33356e+06	6.59681e+06	1.12682e+07	7.05039e+06	7.75958e+06	2.83191e+06	2.94588e+06	5.20168e+06	5.22996e+06	4.87908e+06	5.97763e+06	9.29607e+06	3.80193e+06	5.48695e+06	4.04e+06	2.14917e+06	2.04007e+06	2.93606e+06	4.56659e+06	2.97909e+06	3.55826e+06	3.76822e+06	3.17149e+06	2.97855e+06	2.81751e+06	3.26557e+06	4.28416e+06	3.49361e+06	3.05772e+06	4.6933e+06	3.82417e+06	3.80159e+06	4.96026e+06	4.67169e+06
NMDE2_RAT	2	2	74.17	0.000322188	0.447763	-1.15919	-2.23333	2.23333	AFT	CFT/EFT	Glutamate receptor ionotropic, NMDA 2B OS=Rattus norvegicus GN=Grin2b PE=1 SV=1	906230	854826	1.00601e+06	496978	260668	292890	248415	237653	239634	192953	199948	328217	575635	204691	405361	461585	341152	189173	198156	129849	130019	181753	182187	190467	155653	163405	124092	121196	107977	104884	160540	122194	112944	135016	106711	109784	662613	453395
FABP5_RAT	3	3	135.92	0.000324276	0.571536	-0.807084	-1.74967	1.74967	AFT	CFT/EFT	Fatty acid-binding protein, epidermal OS=Rattus norvegicus GN=Fabp5 PE=1 SV=3	2.59669e+06	4.37854e+06	1.06263e+06	1.69419e+06	1.53413e+06	1.7867e+06	2.73043e+06	1.33868e+06	1.97916e+06	942098	1.06684e+06	1.50203e+06	1.45548e+06	2.12892e+06	922375	1.95306e+06	900085	1.49183e+06	1.34653e+06	748517	628143	947821	1.39593e+06	911060	862136	1.10672e+06	642019	822567	764610	987274	1.01949e+06	867878	858594	1.12274e+06	1.05591e+06	907616	1.89864e+06	2.32236e+06
PSB2_RAT	2	2	79.65	0.000342389	0.53764	-0.895287	-1.85998	1.85998	AFT	CFT/EFT	Proteasome subunit beta type-2 OS=Rattus norvegicus GN=Psmb2 PE=1 SV=1	1.65349e+06	1.79618e+06	1.31467e+06	669638	381935	368030	871444	859922	1.2804e+06	479616	538838	825455	760081	844526	469971	518171	245003	547601	496799	412970	351966	480213	453148	494103	537837	528957	471870	432898	385903	454336	527204	481814	426855	597728	506170	444563	1.20899e+06	952687
ROGDI_RAT	1	1	44.76	0.000343251	0.557211	-0.843705	-1.79465	1.79465	AFT	CFT/EFT	Protein rogdi homolog OS=Rattus norvegicus GN=Rogdi PE=2 SV=1	636617	698167	703360	567652	296163	325204	772492	407025	552387	249485	294987	489451	591234	507800	654315	654777	305294	269482	351225	171410	168127	234910	307550	222524	148020	252088	144625	142790	167194	159964	175177	167980	166075	281728	239363	195064	465479	370304
AKAP5_RAT	3	3	165.25	0.000354455	0.552525	-0.855888	-1.80987	1.80987	AFT	CFT/EFT	A-kinase anchor protein 5 OS=Rattus norvegicus GN=Akap5 PE=2 SV=2	1.23856e+06	1.38126e+06	1.31833e+06	549670	747363	698089	957337	490594	613573	510586	349179	478320	863712	785372	939384	575965	711574	492321	496519	293973	247806	352730	463236	307397	307455	357451	274297	304017	262629	299241	391899	295563	254095	347089	350863	338685	905601	732614
SYPH_RAT	3	3	132.87	0.000360444	0.495436	-1.01323	-2.01842	2.01842	AFT	CFT/EFT	Synaptophysin OS=Rattus norvegicus GN=Syp PE=1 SV=1	2.59852e+07	3.03831e+07	3.30373e+07	1.31505e+07	9.35553e+06	8.58314e+06	1.57863e+07	8.25885e+06	1.3544e+07	7.22129e+06	6.99214e+06	9.31427e+06	1.68808e+07	1.21335e+07	1.21373e+07	1.80006e+07	7.31002e+06	6.42225e+06	6.96216e+06	3.96639e+06	3.88654e+06	5.54837e+06	8.31207e+06	5.32647e+06	6.72852e+06	7.26399e+06	6.17212e+06	5.527e+06	5.12623e+06	6.27319e+06	6.46179e+06	5.40615e+06	5.46601e+06	6.91999e+06	5.8521e+06	5.87041e+06	1.89997e+07	1.61151e+07
KCC4_RAT	2	2	215.12	0.000377335	0.530731	-0.913948	-1.8842	1.8842	AFT	CFT/EFT	Calcium/calmodulin-dependent protein kinase type IV OS=Rattus norvegicus GN=Camk4 PE=1 SV=3	511422	671189	383157	615919	443821	413386	790860	512062	495682	152858	184321	410557	390877	94870.2	401178	485389	511838	392003	294285	172223	152392	266360	251501	280028	177596	198807	137084	153002	161917	187359	233441	155903	137490	325459	174889	192619	373939	355995
PAIRB_RAT	4	4	309.89	0.000382268	0.482024	-1.05282	-2.07459	2.07459	AFT	CFT/EFT	Plasminogen activator inhibitor 1 RNA-binding protein OS=Rattus norvegicus GN=Serbp1 PE=1 SV=2	2.31523e+06	2.4051e+06	2.43976e+06	2.47867e+06	2.87602e+06	3.30029e+06	5.11721e+06	3.22135e+06	4.03676e+06	803734	802074	3.18295e+06	1.80732e+06	1.88153e+06	2.40111e+06	2.09282e+06	2.25026e+06	1.87711e+06	734550	696197	492589	1.47482e+06	760448	1.51007e+06	683254	1.29313e+06	636160	660621	1.14439e+06	1.27504e+06	1.78352e+06	795293	1.02655e+06	2.34649e+06	1.40554e+06	764648	1.69284e+06	1.27565e+06
CSN3_RAT	1	1	60.49	0.000406093	0.247556	-2.01417	-4.03949	4.03949	AFT	CFT/EFT	COP9 signalosome complex subunit 3 OS=Rattus norvegicus GN=Cops3 PE=2 SV=1	161753	177566	152388	77008.4	39709.1	39650.3	49393.3	10225.6	17933.9	27284	37164.9	13570.8	58563.5	25492	47781	1061.88	54534.2	787.238	27778.3	20885.2	14790.6	15556.3	29379.7	15789.4	2584.08	4784.55	7943.86	9891.84	3673.46	2020.62	10530.5	8951.59	10195.1	10509.5	8286.27	6125.02	118270	94180
RRAGB_RAT	1	1	30.09	0.000406929	0.454544	-1.13751	-2.20001	2.20001	AFT	CFT/EFT	Ras-related GTP-binding protein B OS=Rattus norvegicus GN=RragB PE=1 SV=1	1.47202e+07	1.84207e+07	1.86278e+07	7.22819e+06	5.83024e+06	5.77432e+06	7.43387e+06	4.30932e+06	6.96047e+06	2.9907e+06	3.29466e+06	4.63529e+06	9.5294e+06	9.85567e+06	8.7088e+06	6.40021e+06	3.71284e+06	4.67755e+06	3.05844e+06	1.94063e+06	1.92132e+06	2.48333e+06	4.01714e+06	2.27367e+06	3.15173e+06	3.44347e+06	2.86592e+06	2.5453e+06	2.26548e+06	2.84888e+06	2.7377e+06	2.24134e+06	2.42113e+06	2.89404e+06	2.52773e+06	2.5923e+06	1.0763e+07	9.77025e+06
RS19_RAT	2	2	100.76	0.000422194	0.469156	-1.09186	-2.13149	2.13149	AFT	CFT/EFT	40S ribosomal protein S19 OS=Rattus norvegicus GN=Rps19 PE=2 SV=3	1.94839e+06	1.69773e+06	1.4869e+06	1.63528e+06	767977	776873	2.77227e+06	1.09768e+06	1.48436e+06	479972	402703	904913	1.6461e+06	1.20891e+06	1.57206e+06	2.36068e+06	766098	550716	444821	239810	175540	333338	348067	417884	310349	380528	272782	321968	341741	391025	466065	391802	360754	431104	393623	375902	1.42461e+06	900467
EPN3_RAT	2	2	109.22	0.000433758	0.543699	-0.87912	-1.83925	1.83925	AFT	CFT/EFT	Epsin-3 OS=Rattus norvegicus GN=Epn3 PE=2 SV=1	1.45144e+06	1.88147e+06	2.3245e+06	889602	809078	768116	1.35597e+06	824849	1.1757e+06	521485	513197	655398	1.29267e+06	1.16059e+06	1.18329e+06	988296	446633	675354	684386	374714	329808	488155	709292	467567	477478	464313	442963	451681	385511	472585	481966	421639	379863	594749	469505	478907	1.06126e+06	997922
RASH_RAT	5	5	238.98	0.000438006	0.607371	-0.71935	-1.64644	1.64644	AFT	CFT/EFT	GTPase HRas OS=Rattus norvegicus GN=Hras PE=1 SV=2	3.37681e+06	3.69288e+06	4.40979e+06	3.21588e+06	1.9032e+06	2.04476e+06	3.54709e+06	1.79363e+06	2.52659e+06	1.25907e+06	1.4235e+06	2.02574e+06	2.8065e+06	2.73617e+06	1.95136e+06	3.35207e+06	1.41962e+06	1.62846e+06	1.86582e+06	1.04222e+06	992010	1.40032e+06	1.84059e+06	1.44669e+06	1.2789e+06	1.60782e+06	1.19704e+06	1.21355e+06	1.1034e+06	1.28129e+06	1.40712e+06	1.21869e+06	1.16409e+06	1.56537e+06	1.27958e+06	1.12431e+06	2.46904e+06	1.95869e+06
VISL1_RAT	11	11	704.09	0.000448428	0.639826	-0.644247	-1.56292	1.56292	AFT	CFT/EFT	Visinin-like protein 1 OS=Rattus norvegicus GN=Vsnl1 PE=1 SV=2	3.47191e+07	2.78052e+07	3.09653e+07	2.80706e+07	1.63916e+07	1.61773e+07	4.17504e+07	2.41574e+07	3.1028e+07	1.49352e+07	1.69291e+07	2.27469e+07	2.39389e+07	2.56639e+07	2.60262e+07	3.57813e+07	1.41773e+07	1.63e+07	1.52536e+07	9.32079e+06	8.4705e+06	1.38035e+07	1.55132e+07	1.28065e+07	1.4787e+07	1.764e+07	1.39076e+07	1.26386e+07	1.17014e+07	1.361e+07	1.60472e+07	1.34331e+07	1.30595e+07	1.76685e+07	1.46677e+07	1.49432e+07	2.53858e+07	1.47477e+07
GPDM_RAT	6	6	313.7	0.000448481	0.608762	-0.71605	-1.64268	1.64268	AFT	CFT/EFT	Glycerol-3-phosphate dehydrogenase, mitochondrial OS=Rattus norvegicus GN=Gpd2 PE=1 SV=1	2.94599e+06	1.73154e+06	1.56373e+06	4.16692e+06	2.09221e+06	1.61336e+06	4.42955e+06	2.23199e+06	2.68016e+06	1.49959e+06	1.59161e+06	2.41853e+06	2.60291e+06	2.39372e+06	999113	2.77322e+06	2.11693e+06	1.66868e+06	1.79933e+06	922051	893344	1.62428e+06	1.60943e+06	1.43202e+06	1.02958e+06	1.17236e+06	885344	1.07274e+06	948066	1.11485e+06	1.65224e+06	1.12478e+06	1.1355e+06	1.73313e+06	1.33323e+06	1.22896e+06	2.15404e+06	918400
CATD_RAT	2	2	115.52	0.000451442	0.527355	-0.923155	-1.89626	1.89626	AFT	CFT/EFT	Cathepsin D OS=Rattus norvegicus GN=Ctsd PE=1 SV=1	2.23702e+06	2.53246e+06	2.59988e+06	1.86903e+06	961757	973965	1.35959e+06	648889	1.02417e+06	567759	736770	922303	1.06809e+06	908432	1.32381e+06	1.95131e+06	904322	613029	760346	503048	418513	576495	882655	544960	585418	672091	573895	511691	456607	554800	623232	535313	484563	702816	594255	582974	1.63566e+06	1.3432e+06
ATPG_RAT	6	6	313.79	0.000454436	0.63361	-0.658333	-1.57826	1.57826	AFT	CFT/EFT	ATP synthase subunit gamma, mitochondrial OS=Rattus norvegicus GN=Atp5c1 PE=1 SV=2	1.33612e+07	1.65047e+07	2.00901e+07	1.0524e+07	8.52685e+06	9.44259e+06	1.5499e+07	8.25402e+06	1.16686e+07	6.74954e+06	6.99461e+06	9.73293e+06	1.18349e+07	1.03284e+07	1.03509e+07	1.66516e+07	6.03636e+06	7.15665e+06	7.88263e+06	4.37303e+06	4.04222e+06	4.95182e+06	8.42559e+06	4.83687e+06	6.34363e+06	6.78467e+06	5.8009e+06	5.70906e+06	5.11774e+06	6.28526e+06	7.08242e+06	6.05035e+06	6.09299e+06	8.17239e+06	6.84114e+06	6.89881e+06	9.76934e+06	8.75403e+06
TAGL3_RAT	8	8	410.47	0.000464174	0.5782	-0.790359	-1.7295	1.7295	AFT	CFT/EFT	Transgelin-3 OS=Rattus norvegicus GN=Tagln3 PE=1 SV=2	1.36491e+07	1.38732e+07	1.63041e+07	1.15683e+07	6.07317e+06	6.46663e+06	1.49632e+07	8.53172e+06	1.2127e+07	5.125e+06	5.73512e+06	7.47166e+06	1.20855e+07	1.06993e+07	1.09883e+07	1.1812e+07	6.44687e+06	6.1284e+06	4.56946e+06	3.12468e+06	2.81532e+06	4.71208e+06	5.40014e+06	4.76376e+06	4.7373e+06	5.89162e+06	4.63647e+06	3.86842e+06	3.36774e+06	4.22005e+06	5.18891e+06	4.68789e+06	4.22957e+06	6.18512e+06	5.27995e+06	5.11274e+06	9.97986e+06	7.3583e+06
THTR_RAT	2	2	74.32	0.000466464	0.629121	-0.66859	-1.58952	1.58952	AFT	CFT/EFT	Thiosulfate sulfurtransferase OS=Rattus norvegicus GN=Tst PE=1 SV=3	1.14288e+06	1.03406e+06	741322	1.14215e+06	397267	381018	660014	661300	894242	571682	506799	650878	552350	531405	781258	1.04804e+06	489510	334689	484658	308320	315189	529179	488744	489879	354535	515335	420309	299061	313547	317620	462407	403201	367309	509355	357511	378512	835645	548459
MACF1_RAT	6	6	282.18	0.000497022	0.505217	-0.985026	-1.97935	1.97935	AFT	CFT/EFT	Microtubule-actin cross-linking factor 1 OS=Rattus norvegicus GN=Macf1 PE=1 SV=1	192886	246816	415160	273189	229510	215657	193239	103489	157373	100991	55704.1	141010	150952	104934	100009	254219	152887	92560.3	140829	79936.7	105774	146589	143554	161109	51824.6	59535.6	61510.1	48796.9	54908.8	56247.1	71447.5	66520.1	50948.4	95210.2	50995.8	47982.4	141034	130910
ERC2_RAT	2	2	145.04	0.000502644	0.584516	-0.774685	-1.71082	1.71082	AFT	CFT/EFT	ERC protein 2 OS=Rattus norvegicus GN=Erc2 PE=1 SV=1	760982	913135	1.0228e+06	425208	423586	380629	428215	302620	509030	255317	274137	324895	390501	324714	326173	617202	304809	322649	406231	204287	171426	277336	368873	286519	259024	260632	225287	203507	196393	257082	299406	252991	218059	334723	259713	270689	556411	484322
ASAP1_RAT	1	1	65.26	0.000532611	0.620405	-0.688719	-1.61185	1.61185	AFT	CFT/EFT	Arf-GAP with SH3 domain, ANK repeat and PH domain-containing protein 1 OS=Rattus norvegicus GN=Asap1 PE=2 SV=2	203839	184802	201096	213964	272420	301438	381902	258284	554329	375364	257149	205884	219779	158688	265101	443068	302196	222494	294179	90050.8	106248	130726	179003	134631	150936	201965	130826	131651	115742	114970	137598	115068	119578	181967	166314	118964	149042	98018
SNAB_RAT	11	11	805.74	0.000600224	0.587469	-0.767414	-1.70222	1.70222	AFT	CFT/EFT	Beta-soluble NSF attachment protein OS=Rattus norvegicus GN=Napb PE=1 SV=1	2.94395e+07	3.83685e+07	4.28905e+07	2.3503e+07	1.83829e+07	1.85953e+07	3.10876e+07	1.56371e+07	2.22382e+07	1.19651e+07	1.28084e+07	1.67101e+07	2.48264e+07	2.21294e+07	2.73277e+07	3.50458e+07	1.43036e+07	1.35948e+07	1.4288e+07	7.79343e+06	7.06804e+06	1.06433e+07	1.5103e+07	1.02835e+07	1.11866e+07	1.29716e+07	1.02424e+07	9.51145e+06	8.54974e+06	1.01488e+07	1.20951e+07	9.99866e+06	9.6579e+06	1.3099e+07	1.04005e+07	1.06246e+07	2.15254e+07	2.03504e+07
KCY_RAT	7	7	337.05	0.000616053	0.592213	-0.755811	-1.68858	1.68858	AFT	CFT/EFT	UMP-CMP kinase OS=Rattus norvegicus GN=Cmpk1 PE=1 SV=2	4.34141e+06	4.79179e+06	4.44149e+06	3.97441e+06	1.99381e+06	1.92532e+06	3.34851e+06	2.43269e+06	3.21817e+06	1.46655e+06	1.74602e+06	2.34858e+06	3.17897e+06	3.43822e+06	2.8295e+06	4.63406e+06	2.01124e+06	2.16795e+06	1.46579e+06	1.05069e+06	962348	1.60287e+06	1.60426e+06	1.68495e+06	1.18009e+06	1.60725e+06	1.19439e+06	1.14772e+06	1.04694e+06	1.26553e+06	1.48327e+06	1.39674e+06	1.22203e+06	1.66782e+06	1.41504e+06	1.41573e+06	3.17433e+06	2.54154e+06
TCPE_RAT	6	6	347.06	0.000655277	0.659696	-0.600128	-1.51585	1.51585	AFT	CFT/EFT	T-complex protein 1 subunit epsilon OS=Rattus norvegicus GN=Cct5 PE=1 SV=1	4.24331e+06	4.47515e+06	4.85222e+06	3.39836e+06	2.35444e+06	2.33423e+06	3.637e+06	2.53859e+06	3.42612e+06	1.9273e+06	1.87794e+06	2.68427e+06	2.80698e+06	2.08034e+06	4.18157e+06	4.9179e+06	1.97982e+06	1.85057e+06	2.2639e+06	1.38383e+06	1.24783e+06	2.01765e+06	1.95022e+06	1.89057e+06	1.70541e+06	2.12379e+06	1.58591e+06	1.49912e+06	1.42385e+06	1.3831e+06	2.03146e+06	1.7631e+06	1.78821e+06	2.25296e+06	1.83554e+06	1.84198e+06	3.10261e+06	2.3736e+06
LIN7A_RAT	2	2	108.4	0.000661498	0.569752	-0.811593	-1.75515	1.75515	AFT	CFT/EFT	Protein lin-7 homolog A OS=Rattus norvegicus GN=Lin7a PE=1 SV=2	2.67659e+06	3.48137e+06	3.59441e+06	1.73934e+06	1.2774e+06	1.56587e+06	2.02051e+06	1.0939e+06	1.73876e+06	878769	907483	1.09681e+06	1.8372e+06	1.30241e+06	2.4173e+06	1.00565e+06	950809	1.69363e+06	986699	692056	644572	813609	1.25058e+06	797213	895168	865625	721656	842255	699017	898466	979840	865712	823061	1.179e+06	1.01366e+06	975074	1.95706e+06	1.8465e+06
NECP1_RAT	6	6	332.03	0.000697891	0.533252	-0.90711	-1.87529	1.87529	AFT	CFT/EFT	Adaptin ear-binding coat-associated protein 1 OS=Rattus norvegicus GN=Necap1 PE=1 SV=1	7.65763e+06	3.89768e+06	5.35336e+06	6.01252e+06	3.58923e+06	3.63842e+06	6.40507e+06	3.09087e+06	3.26636e+06	1.57186e+06	1.54717e+06	3.07724e+06	4.75242e+06	3.24305e+06	6.22948e+06	6.11927e+06	2.55472e+06	2.79715e+06	1.51652e+06	1.12622e+06	995485	1.69153e+06	1.89804e+06	1.56709e+06	1.32309e+06	1.7238e+06	1.19428e+06	1.33621e+06	1.16968e+06	1.48386e+06	1.57082e+06	1.44124e+06	1.34534e+06	2.20248e+06	1.67098e+06	1.42054e+06	5.59907e+06	2.06731e+06
RS5_RAT	2	2	108.11	0.000702473	0.406394	-1.29905	-2.46067	2.46067	AFT	CFT/EFT	40S ribosomal protein S5 OS=Rattus norvegicus GN=Rps5 PE=1 SV=3	1.27318e+06	1.58917e+06	1.53607e+06	876332	439019	470662	520637	301524	445192	176129	171641	367995	431515	531300	580076	510544	479958	318686	242873	158692	143928	238048	197708	252204	145149	206853	161151	198280	167368	242323	261691	250162	162554	303819	200594	253009	930919	842888
ZFAN6_RAT	1	1	29.18	0.000722543	0.0632378	-3.98307	-15.8133	15.8133	AFT	CFT/EFT	AN1-type zinc finger protein 6 OS=Rattus norvegicus GN=Zfand6 PE=1 SV=1	10764.2	6097.58	4549.96	2611.62	418154	519394	1.03592e+06	296727	245228	254.784	383.759	329860	1018.23	3723.09	1721.71	1363.55	283345	41868.6	763.002	382.059	355.408	1401.4	745.375	3494.54	311.239	2845.45	398.414	688.676	2783.22	3629.34	1946.04	866.093	2331.13	2648.67	3742.58	604.736	7870.54	3234.13
PRS7_RAT	2	2	106.48	0.000748007	0.590157	-0.76083	-1.69447	1.69447	AFT	CFT/EFT	26S protease regulatory subunit 7 OS=Rattus norvegicus GN=Psmc2 PE=1 SV=3	1.18097e+06	1.1565e+06	933692	843669	481024	535042	830261	507734	445403	345892	414959	526725	439377	929294	691752	671529	675294	299220	514110	275327	247594	379456	390342	391805	291124	363509	235879	228705	227868	208134	446147	316866	341067	432484	365474	318411	863494	613401
PSB6_RAT	3	3	165.69	0.000762301	0.637679	-0.649097	-1.56819	1.56819	AFT	CFT/EFT	Proteasome subunit beta type-6 OS=Rattus norvegicus GN=Psmb6 PE=1 SV=3	1.09623e+06	1.01199e+06	1.85217e+06	330251	995014	993139	1.54728e+06	935522	1.09341e+06	715441	832191	1.09595e+06	767037	782013	772177	365584	568057	916897	948173	540201	519991	621555	956106	618697	655327	542572	582645	578507	444392	588237	688271	621711	546733	895214	682557	737538	801537	536754
NHRF1_RAT	7	7	378.64	0.000765719	0.627683	-0.671891	-1.59316	1.59316	AFT	CFT/EFT	Na(+)/H(+) exchange regulatory cofactor NHE-RF1 OS=Rattus norvegicus GN=Slc9a3r1 PE=1 SV=3	2.81138e+06	2.61021e+06	2.60263e+06	2.38577e+06	2.77626e+06	3.0635e+06	4.51373e+06	2.676e+06	3.40965e+06	1.125e+06	1.15709e+06	2.43506e+06	2.87414e+06	1.50345e+06	2.17398e+06	3.1363e+06	883785	2.31746e+06	1.7749e+06	1.0198e+06	1.00668e+06	1.67211e+06	2.24807e+06	1.62504e+06	1.46721e+06	1.55976e+06	1.28951e+06	1.25893e+06	1.19433e+06	1.44259e+06	1.5351e+06	1.22387e+06	1.32204e+06	1.96333e+06	1.68394e+06	1.45096e+06	2.05561e+06	1.38444e+06
OSBL1_RAT	1	1	43.79	0.000771957	0.643001	-0.637106	-1.55521	1.55521	AFT	CFT/EFT	Oxysterol-binding protein-related protein 1 OS=Rattus norvegicus GN=Osbpl1a PE=1 SV=1	1.88012e+06	2.98617e+06	3.35872e+06	1.38179e+06	1.81596e+06	1.84356e+06	2.54145e+06	1.33712e+06	1.88837e+06	1.09318e+06	962255	1.37425e+06	1.65718e+06	1.12842e+06	1.48568e+06	521351	1.3235e+06	1.09061e+06	1.58137e+06	885067	840013	1.3108e+06	1.92905e+06	1.27653e+06	1.09456e+06	1.12717e+06	976669	1.07149e+06	992008	1.29698e+06	1.18793e+06	1.0723e+06	947112	1.55531e+06	1.25857e+06	1.27775e+06	1.37469e+06	1.58385e+06
RF1ML_RAT	1	1	29.12	0.000781877	0.46622	-1.10092	-2.14491	2.14491	AFT	CFT/EFT	Peptide chain release factor 1-like, mitochondrial OS=Rattus norvegicus GN=Mtrf1l PE=2 SV=1	9.84519e+06	1.30434e+07	1.6611e+07	5.18993e+06	3.54244e+06	3.75251e+06	4.00686e+06	2.31273e+06	3.1696e+06	3.32911e+06	2.76331e+06	3.21984e+06	7.29847e+06	6.17434e+06	5.25037e+06	2.07658e+06	2.96342e+06	2.37192e+06	3.05388e+06	1.76591e+06	1.74921e+06	2.00931e+06	2.81704e+06	1.81128e+06	2.29662e+06	2.50815e+06	2.35076e+06	2.04834e+06	1.93699e+06	2.23826e+06	2.73317e+06	2.16074e+06	1.7889e+06	2.4649e+06	1.98688e+06	2.14821e+06	7.19856e+06	6.91816e+06
AK1A1_RAT	5	5	280.31	0.000797828	0.668212	-0.581622	-1.49653	1.49653	AFT	CFT/EFT	Alcohol dehydrogenase [NADP(+)] OS=Rattus norvegicus GN=Akr1a1 PE=1 SV=2	3.88477e+06	3.82936e+06	3.90276e+06	3.29596e+06	2.15295e+06	2.45706e+06	5.13729e+06	3.52481e+06	5.15816e+06	1.59434e+06	2.52538e+06	3.6797e+06	3.63834e+06	2.63099e+06	3.25497e+06	4.25938e+06	2.5612e+06	2.52846e+06	1.92154e+06	1.6203e+06	1.42624e+06	2.41054e+06	2.02169e+06	2.47922e+06	1.70769e+06	2.67219e+06	1.83019e+06	1.80998e+06	1.62081e+06	2.01454e+06	1.9761e+06	2.01049e+06	1.6542e+06	2.50989e+06	2.28479e+06	2.14013e+06	2.84045e+06	2.03107e+06
STX1B_RAT	15	15	1237.22	0.000798411	0.62391	-0.68059	-1.60279	1.60279	AFT	CFT/EFT	Syntaxin-1B OS=Rattus norvegicus GN=Stx1b PE=1 SV=1	5.44048e+07	7.11797e+07	5.79215e+07	5.03065e+07	2.95066e+07	3.00259e+07	5.95899e+07	3.51471e+07	4.90163e+07	2.34802e+07	2.52303e+07	3.37215e+07	4.41802e+07	3.5404e+07	4.23481e+07	8.00999e+07	2.67142e+07	3.0653e+07	2.69739e+07	1.4873e+07	1.39164e+07	2.02133e+07	3.07744e+07	1.95748e+07	2.36656e+07	2.64716e+07	2.17207e+07	1.99499e+07	1.78483e+07	2.20276e+07	2.27327e+07	1.93288e+07	1.91379e+07	2.64e+07	2.10974e+07	2.21747e+07	3.97794e+07	3.77534e+07
CH10_RAT	6	6	295.37	0.000803982	0.559571	-0.837607	-1.78708	1.78708	AFT	CFT/EFT	10 kDa heat shock protein, mitochondrial OS=Rattus norvegicus GN=Hspe1 PE=1 SV=3	2.51286e+07	2.65223e+07	27475798	1.48508e+07	1.41117e+07	1.43336e+07	1.82697e+07	1.04225e+07	1.52494e+07	6.40462e+06	7.03491e+06	1.03802e+07	1.54682e+07	1.77053e+07	1.78452e+07	1.75976e+07	1.02738e+07	1.36682e+07	7.21631e+06	4.67483e+06	4.26835e+06	6.52718e+06	8.28369e+06	6.16442e+06	8.0048e+06	8.08251e+06	7.32587e+06	6.43301e+06	5.11516e+06	6.51155e+06	7.7532e+06	6.34166e+06	5.96556e+06	8.21442e+06	6.26064e+06	7.14132e+06	1.83734e+07	1.40673e+07
MLP3B_RAT	2	2	61.86	0.000807593	0.471433	-1.08487	-2.12119	2.12119	AFT	CFT/EFT	Microtubule-associated proteins 1A/1B light chain 3B OS=Rattus norvegicus GN=Map1lc3b PE=1 SV=3	4.50828e+06	3.28161e+06	4.37118e+06	1.18714e+06	1.02276e+06	1.14414e+06	2.59485e+06	1.56468e+06	1.9339e+06	895015	840915	1.40182e+06	1.6472e+06	1.92197e+06	1.7049e+06	1.36907e+06	175503	1.12126e+06	1.1121e+06	566652	620462	791984	1.26215e+06	773530	927162	972721	852887	797145	692227	837286	921228	813793	746337	977624	808034	919244	3.29634e+06	1.74055e+06
FNTA_RAT	1	1	63.16	0.000878473	0.604054	-0.72725	-1.65548	1.65548	AFT	CFT/EFT	Protein farnesyltransferase/geranylgeranyltransferase type-1 subunit alpha OS=Rattus norvegicus GN=Fnta PE=1 SV=1	174208	403991	232013	331110	118687	108908	114844	214034	238904	186699	126863	216539	143119	160058	244409	319952	113323	143463	169143	82613.5	94953	145530	103957	154047	88085	102312	84896.4	93048.3	83689.9	75833	85799.7	107285	81276.5	105973	92619.1	104776	127376	214275
LASP1_RAT	8	8	358.22	0.000910703	0.601776	-0.732701	-1.66175	1.66175	AFT	CFT/EFT	LIM and SH3 domain protein 1 OS=Rattus norvegicus GN=Lasp1 PE=1 SV=1	7.13571e+06	1.08607e+07	5.29874e+06	4.04352e+06	4.6751e+06	5.1111e+06	8.58074e+06	3.80467e+06	4.76573e+06	2.42244e+06	2.67219e+06	3.43821e+06	5.81644e+06	4.63383e+06	3.09762e+06	5.32105e+06	4.02993e+06	3.71402e+06	3.39857e+06	1.956e+06	1.80802e+06	2.89462e+06	4.08408e+06	2.82088e+06	2.41453e+06	2.59372e+06	2.06125e+06	2.31011e+06	2.04537e+06	2.57817e+06	3.3282e+06	2.72884e+06	2.50046e+06	3.83076e+06	2.69694e+06	2.93031e+06	5.21745e+06	5.76045e+06
CXA1_RAT	5	5	257.81	0.000922429	0.577579	-0.791911	-1.73137	1.73137	AFT	CFT/EFT	Gap junction alpha-1 protein OS=Rattus norvegicus GN=Gja1 PE=1 SV=2	7.25488e+06	9.61724e+06	9.54789e+06	4.66946e+06	3.84427e+06	3.92571e+06	5.13155e+06	2.92776e+06	4.41985e+06	2.64115e+06	2.59994e+06	2.79866e+06	5.8826e+06	4.2403e+06	4.67078e+06	5.72209e+06	3.32272e+06	2.51345e+06	3.39097e+06	1.67817e+06	1.62313e+06	2.18238e+06	3.33999e+06	2.07835e+06	2.56381e+06	2.83113e+06	2.29571e+06	2.11198e+06	1.90433e+06	2.20515e+06	2.65543e+06	2.13687e+06	1.88625e+06	2.80621e+06	2.22491e+06	2.32465e+06	5.30459e+06	5.10093e+06
RS13_RAT	1	1	35.19	0.000948586	0.433928	-1.20447	-2.30453	2.30453	AFT	CFT/EFT	40S ribosomal protein S13 OS=Rattus norvegicus GN=Rps13 PE=1 SV=2	345289	582293	525513	341586	113086	126797	516765	281022	294603	75971.8	158397	256576	341199	111353	245351	452936	11735.2	76146.9	91910.2	77903.2	47725	119127	90386.6	117096	78294.8	113038	79009.7	97253.1	89840.4	101283	181412	114635	135651	141754	111337	113439	252467	308845
HNRPK_RAT	11	11	941.44	0.00097416	0.577819	-0.791311	-1.73065	1.73065	AFT	CFT/EFT	Heterogeneous nuclear ribonucleoprotein K OS=Rattus norvegicus GN=Hnrnpk PE=1 SV=1	2.72743e+07	2.80571e+07	2.96698e+07	1.67551e+07	1.04723e+07	1.06812e+07	2.45177e+07	1.32604e+07	1.82959e+07	8.08631e+06	8.98112e+06	1.22271e+07	1.91301e+07	1.68222e+07	2.10558e+07	2.05481e+07	1.02348e+07	8.71899e+06	9.62152e+06	5.46122e+06	5.11733e+06	7.5663e+06	1.10981e+07	7.55312e+06	7.91372e+06	9.38075e+06	7.30323e+06	7.27423e+06	6.88185e+06	7.69464e+06	9.14831e+06	7.86587e+06	7.23309e+06	1.05065e+07	8.65883e+06	7.9057e+06	1.99423e+07	1.48814e+07
HPCA_RAT	14	14	853.87	0.000980257	0.578176	-0.790419	-1.72958	1.72958	AFT	CFT/EFT	Neuron-specific calcium-binding protein hippocalcin OS=Rattus norvegicus GN=Hpca PE=1 SV=2	7.8727e+07	9.04483e+07	9.17107e+07	7.15256e+07	3.35539e+07	3.27802e+07	9.7613e+07	5.01537e+07	6.31254e+07	2.99561e+07	3.6023e+07	4.68081e+07	6.34226e+07	6.70919e+07	7.33197e+07	9.50296e+07	3.30172e+07	3.31729e+07	2.55019e+07	1.6453e+07	1.37365e+07	2.34675e+07	2.69248e+07	2.32164e+07	2.68185e+07	3.41994e+07	2.54472e+07	2.38288e+07	2.328e+07	2.74066e+07	3.10047e+07	2.55315e+07	2.6807e+07	3.5438e+07	3.09393e+07	3.03227e+07	5.75632e+07	4.79733e+07
CBPE_RAT	4	4	186.85	0.000983666	0.617389	-0.695749	-1.61973	1.61973	AFT	CFT/EFT	Carboxypeptidase E OS=Rattus norvegicus GN=Cpe PE=1 SV=1	717435	891042	696950	530800	585499	639259	1.96635e+06	951510	1.13152e+06	516872	429170	832799	760898	761102	686038	1.01275e+06	446193	636874	528399	300147	235261	448489	517655	397036	423984	466969	397580	429837	346941	415787	547138	451322	421894	582839	483357	512478	524571	472604
IF4A2_RAT	9	9	558.86	0.0010048	0.667886	-0.582327	-1.49726	1.49726	AFT	CFT/EFT	Eukaryotic initiation factor 4A-II OS=Rattus norvegicus GN=Eif4a2 PE=1 SV=1	8.8294e+06	9.24598e+06	1.27737e+07	7.79277e+06	4.67203e+06	5.72321e+06	7.88327e+06	5.21025e+06	6.34087e+06	4.75287e+06	4.03303e+06	5.74231e+06	5.96377e+06	5.39538e+06	6.88387e+06	8.01393e+06	8.8616e+06	3.51143e+06	4.73309e+06	2.94821e+06	2.98204e+06	3.84981e+06	5.94977e+06	3.78633e+06	4.10071e+06	4.49001e+06	3.59546e+06	3.50527e+06	3.17211e+06	3.82544e+06	4.38723e+06	3.63076e+06	4.00608e+06	5.23482e+06	3.90388e+06	4.1376e+06	6.45584e+06	4.90402e+06
CLCA_RAT	4	4	156.43	0.00101045	0.541884	-0.883943	-1.84541	1.84541	AFT	CFT/EFT	Clathrin light chain A OS=Rattus norvegicus GN=Clta PE=1 SV=1	1.46444e+07	1.79087e+07	2.34375e+07	6.68913e+06	8.49091e+06	8.8021e+06	1.26625e+07	6.16939e+06	9.0156e+06	4.8092e+06	4.83721e+06	5.95273e+06	1.03046e+07	8.32717e+06	1.14181e+07	1.13499e+07	8.97067e+06	7.4885e+06	5.43668e+06	2949376	2.65943e+06	3.76173e+06	6.1566e+06	3.78158e+06	4.59572e+06	4.52735e+06	4.09656e+06	3.83656e+06	3.36806e+06	4.17996e+06	4.97351e+06	4.23032e+06	3.76178e+06	5.15558e+06	4.12217e+06	4.30623e+06	1.07076e+07	9.49869e+06
GLSK_RAT	9	9	498.94	0.00103339	0.645998	-0.630399	-1.54799	1.54799	AFT	CFT/EFT	Glutaminase kidney isoform, mitochondrial OS=Rattus norvegicus GN=Gls PE=1 SV=2	7.41948e+06	8.69128e+06	8.23396e+06	5.0852e+06	4.26674e+06	4.22361e+06	7.86694e+06	3.96065e+06	5.33223e+06	3.11741e+06	3.38101e+06	4.65688e+06	6.8791e+06	5.10405e+06	6.22146e+06	6.66198e+06	4.32813e+06	3.14686e+06	3.77062e+06	2.23163e+06	1.98997e+06	3.26186e+06	3.91648e+06	2.94573e+06	2.93924e+06	3.40291e+06	2.71998e+06	2.55297e+06	2.23707e+06	2.73569e+06	3.34094e+06	2.61757e+06	2.43824e+06	4.04617e+06	3.1671e+06	2.92009e+06	5.42494e+06	4.60981e+06
ADDG_RAT	3	3	111.24	0.00103532	0.658666	-0.60238	-1.51822	1.51822	AFT	CFT/EFT	Gamma-adducin OS=Rattus norvegicus GN=Add3 PE=1 SV=2	5.21045e+06	6.08794e+06	7.44784e+06	5.16092e+06	2.99898e+06	3.16464e+06	6.22033e+06	2.96014e+06	4.63377e+06	2.3747e+06	2.96378e+06	3.62837e+06	4.53653e+06	2.54743e+06	3.29422e+06	5.60498e+06	1.56097e+06	2.84463e+06	3.62002e+06	1.97847e+06	1.92061e+06	2.71226e+06	4.11518e+06	2.64788e+06	2.75209e+06	2.99908e+06	2.5312e+06	2.30623e+06	2.11552e+06	2.52669e+06	2.88412e+06	2.4694e+06	2.5574e+06	3.39118e+06	2.88983e+06	2.81759e+06	3.80976e+06	3.22901e+06
CYB5_RAT	1	1	39.92	0.00104175	0.514945	-0.957509	-1.94195	1.94195	AFT	CFT/EFT	Cytochrome b5 OS=Rattus norvegicus GN=Cyb5a PE=1 SV=2	656438	988166	1.0724e+06	603228	371145	366026	652439	299499	580707	195747	247089	305499	563573	542884	764193	1.02667e+06	566693	230669	208342	129757	126375	193909	243958	180313	145329	166536	141841	135489	132684	136723	164312	137650	138299	198112	130972	122560	479971	524119
PPAC_RAT	2	2	72.5	0.00108165	0.651395	-0.618396	-1.53517	1.53517	AFT	CFT/EFT	Low molecular weight phosphotyrosine protein phosphatase OS=Rattus norvegicus GN=Acp1 PE=1 SV=3	650015	810023	709338	996630	482181	541678	1.68766e+06	980328	519916	508924	527308	849752	668664	578270	692085	1.08045e+06	478689	485235	466833	309563	271992	516180	526644	406021	467297	492885	454922	396424	310574	443456	602109	446015	573586	486522	471860	442447	475275	429632
EFHD2_RAT	6	6	332.39	0.00110331	0.543158	-0.880556	-1.84108	1.84108	AFT	CFT/EFT	EF-hand domain-containing protein D2 OS=Rattus norvegicus GN=Efhd2 PE=1 SV=1	6.89823e+06	6.22554e+06	6.52989e+06	4.75919e+06	2.95056e+06	2.83988e+06	5.24449e+06	2.50372e+06	3.9186e+06	1.76006e+06	1.61993e+06	2.48083e+06	4.52414e+06	4.71924e+06	4.68252e+06	5.10772e+06	2.88944e+06	3.00082e+06	2.15705e+06	1.13755e+06	1.10235e+06	1.46524e+06	2.2364e+06	1.53242e+06	1.48037e+06	1.50182e+06	1.2407e+06	1.24889e+06	1.10901e+06	1.33023e+06	1.63684e+06	1.38821e+06	1.26095e+06	2.06417e+06	1.55889e+06	1.47589e+06	5.04382e+06	3.302e+06
PROF1_RAT	5	5	377.77	0.00113473	0.56754	-0.817206	-1.76199	1.76199	AFT	CFT/EFT	Profilin-1 OS=Rattus norvegicus GN=Pfn1 PE=1 SV=2	2.4203e+07	2.27453e+07	1.74941e+07	1.79508e+07	7.3745e+06	6.77939e+06	2.23538e+07	1.08993e+07	1.31883e+07	7.32867e+06	7.92451e+06	1.25071e+07	1.80887e+07	1.71999e+07	1.7585e+07	1.80414e+07	6.0559e+06	6.14257e+06	7.34876e+06	4.20699e+06	3.66555e+06	5.3881e+06	6.52932e+06	5.31413e+06	6.29646e+06	7.98777e+06	5.85281e+06	5.66398e+06	5.11367e+06	6.0253e+06	7.70073e+06	5.82886e+06	6.49944e+06	7.31114e+06	7.17516e+06	6.79197e+06	1.76966e+07	1.2064e+07
NP1L4_RAT	7	7	336.78	0.00115156	0.614201	-0.703217	-1.62813	1.62813	AFT	CFT/EFT	Nucleosome assembly protein 1-like 4 OS=Rattus norvegicus GN=Nap1l4 PE=1 SV=1	6.24528e+06	4.96595e+06	6.14943e+06	4.77359e+06	2.56793e+06	2.71002e+06	4.51191e+06	2.92642e+06	4.55546e+06	2.13959e+06	2.04705e+06	2.83131e+06	2.77386e+06	3.33136e+06	4.60178e+06	7.71223e+06	3.67879e+06	2.83816e+06	2.14788e+06	1.36163e+06	1.32576e+06	2.00755e+06	2.12147e+06	2.02243e+06	1.70047e+06	2.0553e+06	1.59193e+06	1.51352e+06	1.43823e+06	1.53096e+06	2.01886e+06	1.82449e+06	1.58515e+06	2.21827e+06	1.84679e+06	1.78041e+06	4.56639e+06	2.63391e+06
IDH3A_RAT	9	9	586.97	0.00117336	0.643321	-0.636388	-1.55443	1.55443	AFT	CFT/EFT	Isocitrate dehydrogenase [NAD] subunit alpha, mitochondrial OS=Rattus norvegicus GN=Idh3a PE=1 SV=1	4.04028e+07	4.91766e+07	4.31411e+07	4.00823e+07	2.27327e+07	2.45318e+07	4.02783e+07	2.66811e+07	3.36932e+07	1.51008e+07	1.81796e+07	2.51252e+07	3.26918e+07	3.06225e+07	2.78247e+07	5.17463e+07	2.80613e+07	2.32969e+07	1.646e+07	1.10337e+07	1.14785e+07	1.70509e+07	1.97303e+07	1.71244e+07	1.6623e+07	1.93626e+07	1.51542e+07	1.52912e+07	1.42407e+07	1.7454e+07	1.76255e+07	1.56709e+07	1.52278e+07	1.97911e+07	1.71304e+07	1.71065e+07	2.95415e+07	2.6083e+07
PPID_RAT	5	5	287.98	0.00118567	0.593476	-0.752738	-1.68499	1.68499	AFT	CFT/EFT	Peptidyl-prolyl cis-trans isomerase D OS=Rattus norvegicus GN=Ppid PE=1 SV=3	1.91594e+06	1.64181e+06	1.69499e+06	1.78929e+06	678134	683141	1.49007e+06	1.1552e+06	1.87376e+06	584928	682057	1.03963e+06	1.33117e+06	1.2018e+06	901391	2.23383e+06	873852	825620	512186	395302	416400	702179	714175	760517	554484	617923	494894	485502	484681	589744	698407	643099	570938	785888	618244	663830	1.40089e+06	870809
MIC60_RAT	12	12	597.24	0.00118644	0.550018	-0.86245	-1.81812	1.81812	AFT	CFT/EFT	MICOS complex subunit Mic60 (Fragment) OS=Rattus norvegicus GN=Immt PE=1 SV=1	1.79588e+07	2.3804e+07	2.30699e+07	1.04783e+07	9.09425e+06	9.08686e+06	1.53259e+07	8.00407e+06	1.00435e+07	4.28738e+06	5.8002e+06	9.0574e+06	1.49286e+07	9.68021e+06	1.26739e+07	1.79663e+07	7.40393e+06	5.32676e+06	6.25186e+06	3.70925e+06	3.18249e+06	5.32701e+06	7.04657e+06	5.23301e+06	5.00272e+06	6.31402e+06	4.5615e+06	4.21205e+06	4.18681e+06	4.89776e+06	6.1044e+06	4.61002e+06	4.77989e+06	6.74425e+06	5.25328e+06	5.22027e+06	1.3131e+07	1.26255e+07
RBBP7_RAT	1	1	35.25	0.001188	0.520299	-0.942587	-1.92197	1.92197	AFT	CFT/EFT	Histone-binding protein RBBP7 OS=Rattus norvegicus GN=Rbbp7 PE=2 SV=1	202631	268015	192399	265098	62578.7	49661.5	269303	139689	132686	94936.9	78022.6	169068	260284	134401	110290	247128	37246.4	90243.9	71977.5	48190.6	35361.8	84823.8	59888.8	75278.6	56435.6	64771.7	48297.8	55035.3	46541.4	59705.5	65560.7	64602.5	75593.7	74577.1	60921.8	75044.9	148159	142154
PURB_RAT	5	5	357.65	0.00119168	0.662778	-0.593401	-1.5088	1.5088	AFT	CFT/EFT	Transcriptional activator protein Pur-beta OS=Rattus norvegicus GN=Purb PE=1 SV=3	5.1016e+06	6.04404e+06	6.29779e+06	5.36852e+06	4.28162e+06	4.51825e+06	6.10114e+06	4.05514e+06	5.48498e+06	1.98931e+06	2.72659e+06	3.57418e+06	4.63868e+06	4.39795e+06	4.83577e+06	5.55191e+06	4.24053e+06	3945862	3.45393e+06	2.01755e+06	1.72453e+06	2.73667e+06	2.95655e+06	2.6139e+06	2.29459e+06	2.88976e+06	2.23097e+06	2.22675e+06	1.91173e+06	2.42209e+06	2.89658e+06	2.40155e+06	2.17748e+06	3.51081e+06	2.79267e+06	2.75678e+06	3.73016e+06	3.20573e+06
NAC2_RAT	10	10	638.21	0.00125651	0.683642	-0.548687	-1.46275	1.46275	AFT	CFT/EFT	Sodium/calcium exchanger 2 OS=Rattus norvegicus GN=Slc8a2 PE=2 SV=1	9.23026e+06	7.7662e+06	8.59107e+06	9.47904e+06	4.95866e+06	5.17824e+06	5.15703e+06	4.52213e+06	5.48623e+06	3.83262e+06	4.05914e+06	6.07538e+06	5.5712e+06	5.5402e+06	5.42876e+06	9.87451e+06	5.13353e+06	4.5003e+06	4.2149e+06	2.92096e+06	2.96139e+06	4.62377e+06	4.14742e+06	4.61979e+06	3.05486e+06	3.90805e+06	2.8417e+06	2.91279e+06	2.744e+06	3.09646e+06	4.92306e+06	4.01623e+06	3.35872e+06	4.45559e+06	3.53833e+06	3.25191e+06	6.74894e+06	4.11916e+06
PDIA3_RAT	11	11	585.68	0.0012717	0.5931	-0.753652	-1.68606	1.68606	AFT	CFT/EFT	Protein disulfide-isomerase A3 OS=Rattus norvegicus GN=Pdia3 PE=1 SV=2	2.31101e+07	3.01111e+07	2.78021e+07	1.51766e+07	1.07736e+07	1.05352e+07	2.39695e+07	1.25767e+07	1.70235e+07	8.34574e+06	8.7015e+06	1.13681e+07	1.99078e+07	1.77073e+07	1.9349e+07	1.90761e+07	9.75933e+06	9.69082e+06	9.16361e+06	5.38668e+06	4.7957e+06	7.75488e+06	1.0478e+07	7.20212e+06	7.82913e+06	8.85475e+06	7.14669e+06	7.63788e+06	6.96481e+06	8.35845e+06	8.7684e+06	7.31734e+06	6.96409e+06	9.56587e+06	8.38308e+06	8.57773e+06	1.68975e+07	1.59708e+07
IDH3B_RAT	7	7	472.65	0.00127614	0.546869	-0.870733	-1.82859	1.82859	AFT	CFT/EFT	Isocitrate dehydrogenase [NAD] subunit beta, mitochondrial OS=Rattus norvegicus GN=Idh3B PE=1 SV=1	1.17417e+07	1.60158e+07	1.64844e+07	6.52793e+06	4.50672e+06	4.53282e+06	1.13513e+07	5.40828e+06	6.80283e+06	4.06858e+06	4.45762e+06	5.58942e+06	1.04295e+07	7.76335e+06	1.08799e+07	1.01407e+07	3.61417e+06	3.41539e+06	3.85386e+06	2.12986e+06	2.04596e+06	2.99245e+06	4.32407e+06	2.95079e+06	3.82862e+06	4.61452e+06	3.55739e+06	3.0371e+06	2.75597e+06	3.34458e+06	3.6594e+06	3.14745e+06	3.15572e+06	4.15946e+06	3.48777e+06	3.33754e+06	8.58521e+06	8.49472e+06
PEA15_RAT	5	5	438.58	0.00131276	0.603525	-0.728515	-1.65693	1.65693	AFT	CFT/EFT	Astrocytic phosphoprotein PEA-15 OS=Rattus norvegicus GN=Pea15 PE=1 SV=1	19541949	2.05619e+07	2.10437e+07	1.41005e+07	8.48906e+06	8.69022e+06	1.74823e+07	9.82984e+06	1.25076e+07	6.22337e+06	6.99919e+06	1.01986e+07	1.66033e+07	1.61712e+07	1.62758e+07	1.34172e+07	9.46652e+06	8.72784e+06	7.48822e+06	4.4397e+06	4.0677e+06	5.94697e+06	7.09599e+06	5.96086e+06	5.95792e+06	7.38486e+06	5.73147e+06	5.59474e+06	4.98588e+06	6.12533e+06	6.12433e+06	5.0809e+06	5.26484e+06	7.20018e+06	6.6068e+06	6180603	1.42886e+07	1.09059e+07
PP2BA_RAT	14	14	842.52	0.00132875	0.59036	-0.760333	-1.69388	1.69388	AFT	CFT/EFT	Serine/threonine-protein phosphatase 2B catalytic subunit alpha isoform OS=Rattus norvegicus GN=Ppp3ca PE=1 SV=1	8.78798e+07	1.2742e+08	1.04881e+08	6.5496e+07	3.6109e+07	3.87104e+07	8.42972e+07	4.6047e+07	5.99579e+07	3.35194e+07	3.59563e+07	5.06291e+07	7.52586e+07	6.70315e+07	7.37198e+07	8.85924e+07	2.8772e+07	2.96654e+07	3.36075e+07	1.99152e+07	1.8508e+07	2.82026e+07	3.63075e+07	2.8051e+07	3.22105e+07	3.73927e+07	2.94472e+07	2.72951e+07	2.54824e+07	3.07338e+07	3.57737e+07	3.01282e+07	3.12016e+07	3.79103e+07	3.26119e+07	3.24019e+07	6.42556e+07	6.75828e+07
PNPH_RAT	2	2	93.96	0.00140267	0.495557	-1.01288	-2.01793	2.01793	AFT	CFT/EFT	Purine nucleoside phosphorylase OS=Rattus norvegicus GN=Pnp PE=1 SV=1	1.20323e+06	1.3034e+06	1.45524e+06	730946	324773	316468	584438	267883	561297	279458	317720	365185	695573	414901	298931	770240	273350	160164	315911	183484	155429	241465	384083	203809	310173	386872	277142	254457	248458	291883	366839	319047	301682	289727	248755	249152	879774	691316
NCS1_RAT	3	3	158.19	0.00142581	0.586957	-0.768672	-1.7037	1.7037	AFT	CFT/EFT	Neuronal calcium sensor 1 OS=Rattus norvegicus GN=Ncs1 PE=1 SV=2	2.96265e+06	4.14203e+06	4.70291e+06	2.60769e+06	1.4787e+06	1.45642e+06	2.22704e+06	1.62135e+06	2.06735e+06	1.44794e+06	1.13519e+06	1.63562e+06	2.26916e+06	3.36636e+06	3.02182e+06	3.08682e+06	1.35492e+06	1.42113e+06	1.07389e+06	759232	689855	986496	1.00337e+06	994548	820165	1.08183e+06	821716	874047	817046	891291	1.22564e+06	1.0387e+06	1.03511e+06	1.40656e+06	1.08473e+06	1.14047e+06	2.16622e+06	2.19691e+06
KAD3_RAT	1	1	39.61	0.00142793	0.576544	-0.794498	-1.73447	1.73447	AFT	CFT/EFT	GTP:AMP phosphotransferase AK3, mitochondrial OS=Rattus norvegicus GN=Ak3 PE=2 SV=2	557435	881337	652824	812699	242648	241740	990271	582487	670800	366640	382453	548658	654828	379282	365491	1.20924e+06	129863	263465	234160	162497	107458	306105	267645	323992	331853	468637	339209	222958	222995	273008	320708	285486	253368	319135	266833	282666	407583	467457
ITPA_RAT	5	5	299.68	0.00148339	0.588039	-0.766017	-1.70057	1.70057	AFT	CFT/EFT	Inosine triphosphate pyrophosphatase OS=Rattus norvegicus GN=Itpa PE=3 SV=1	4.83219e+06	6.59459e+06	5.84524e+06	4.48194e+06	2.24726e+06	2.31109e+06	4.12055e+06	2.71918e+06	4.2723e+06	1.80465e+06	1.81529e+06	2.62431e+06	4.09755e+06	4.03371e+06	4.72976e+06	6.92738e+06	2.34559e+06	2.1166e+06	1.85279e+06	1.11116e+06	1.11351e+06	1.5891e+06	1.86097e+06	1.59762e+06	1.41742e+06	1.75022e+06	1.35794e+06	1.41788e+06	1.22024e+06	1.50362e+06	1.6039e+06	1.46196e+06	1.39023e+06	1.82811e+06	1.54342e+06	1.48695e+06	3.53317e+06	3.49774e+06
HN1_RAT	2	2	136.93	0.00152136	0.488034	-1.03495	-2.04904	2.04904	AFT	CFT/EFT	Hematological and neurological expressed 1 protein OS=Rattus norvegicus GN=Hn1 PE=2 SV=3	7.80241e+06	1.00129e+07	1.05634e+07	5.43574e+06	2.33802e+06	2.31762e+06	4.12586e+06	2.26123e+06	3.63742e+06	2.25397e+06	2.0778e+06	3.1544e+06	6.43086e+06	6.31259e+06	4.83637e+06	9.08099e+06	3.17728e+06	2.39946e+06	1.98981e+06	568071	894713	1.02327e+06	2.4077e+06	944957	1.20126e+06	1.47548e+06	1.18083e+06	1.18546e+06	1.05506e+06	1.32655e+06	1.35825e+06	1.21257e+06	1.39039e+06	1.10638e+06	957911	1.12478e+06	5.70493e+06	5.31078e+06
MARE3_RAT	5	5	241.16	0.001535	0.635297	-0.654497	-1.57407	1.57407	AFT	CFT/EFT	Microtubule-associated protein RP/EB family member 3 OS=Rattus norvegicus GN=Mapre3 PE=1 SV=1	6.2641e+06	6.67198e+06	6.6279e+06	4.70296e+06	2.61109e+06	2.29045e+06	5.07241e+06	3.0551e+06	5.06172e+06	2.82387e+06	2.65938e+06	3.32254e+06	4.74386e+06	4.89022e+06	5.62071e+06	5.26319e+06	2.03687e+06	2.39697e+06	2.52276e+06	1.73205e+06	1.4898e+06	2.47251e+06	2.72955e+06	2.38428e+06	2.15168e+06	2.40608e+06	2.06808e+06	1.90606e+06	1.78628e+06	2.10558e+06	2.43605e+06	2.18853e+06	1.97365e+06	2.87528e+06	2.41025e+06	2.41775e+06	4.58016e+06	3.53879e+06
CRKL_RAT	2	2	96.64	0.00154249	0.582334	-0.780082	-1.71723	1.71723	AFT	CFT/EFT	Crk-like protein OS=Rattus norvegicus GN=Crkl PE=1 SV=1	1.06963e+06	920392	1.03763e+06	1.17643e+06	563166	511717	593026	650876	701110	469336	216321	433239	533874	857707	281749	1.29378e+06	411957	606182	456647	327601	321226	422083	324296	438846	203454	235187	176133	237722	228915	264792	438948	371948	332844	378955	274559	297285	782089	488172
OXR1_RAT	15	15	800.78	0.0015475	0.69106	-0.533118	-1.44705	1.44705	AFT	CFT/EFT	Oxidation resistance protein 1 OS=Rattus norvegicus GN=Oxr1 PE=2 SV=3	1.288e+07	1.87384e+07	1.5726e+07	1.60688e+07	1.07605e+07	1.06662e+07	2.50199e+07	1.22457e+07	1.49341e+07	8.58156e+06	8.44374e+06	1.31064e+07	1.45707e+07	9.73209e+06	1.29696e+07	1.90984e+07	1.10188e+07	8.74088e+06	9.86012e+06	5.49801e+06	4.59333e+06	7.98645e+06	9.48088e+06	7.72337e+06	8.63551e+06	1.04911e+07	8.04785e+06	7.97008e+06	7.05177e+06	8.5456e+06	1.08322e+07	8.35748e+06	8.51668e+06	1.11669e+07	1.02213e+07	9.94154e+06	9.41755e+06	9.93878e+06
GSTM4_RAT	11	11	577.83	0.00155085	0.613358	-0.705198	-1.63037	1.63037	AFT	CFT/EFT	Glutathione S-transferase Yb-3 OS=Rattus norvegicus GN=Gstm3 PE=1 SV=2	1.71711e+07	2.24499e+07	2.05604e+07	1.38474e+07	7.359e+06	8.07969e+06	2.24912e+07	1.29829e+07	1.74581e+07	6.88583e+06	8.41506e+06	1.15181e+07	15786064	1.4239e+07	1.43588e+07	2.0259e+07	9.53252e+06	6.46229e+06	7.09287e+06	4.63194e+06	4.24491e+06	7.12873e+06	8.53265e+06	7.33568e+06	7.30766e+06	8.27044e+06	6.85158e+06	6.80002e+06	6.37058e+06	7.76611e+06	7.95643e+06	6.72735e+06	6.8608e+06	8.61542e+06	7.27424e+06	7.17817e+06	1.25551e+07	1.19073e+07
NCAN_RAT	3	3	140.22	0.00155726	0.535994	-0.899711	-1.86569	1.86569	AFT	CFT/EFT	Neurocan core protein OS=Rattus norvegicus GN=Ncan PE=1 SV=1	2.17256e+06	1.44645e+06	4.51115e+06	1.11804e+06	1.12359e+06	1.23609e+06	2.10664e+06	1.11405e+06	1.31808e+06	575794	632619	896065	1.18621e+06	1.53654e+06	800131	2.1596e+06	818930	891970	986974	514368	602560	787860	1.39928e+06	784100	607215	667960	525387	598437	533219	666753	674710	568232	583822	602660	490259	577815	1.58852e+06	767189
DCLK1_RAT	6	6	300.9	0.00155978	0.661773	-0.595592	-1.51109	1.51109	AFT	CFT/EFT	Serine/threonine-protein kinase DCLK1 OS=Rattus norvegicus GN=Dclk1 PE=2 SV=1	2.03105e+06	1.73439e+06	1.78471e+06	1.72116e+06	976849	1.00956e+06	2.03218e+06	1.14122e+06	1.61429e+06	942691	776504	1.18791e+06	1.8357e+06	846014	1.80598e+06	2.58794e+06	848861	654387	796575	499427	459447	809156	829758	808707	717166	796743	690339	767437	664085	900666	863550	785524	761159	986764	905757	816284	1.48505e+06	919912
ATP5H_RAT	8	8	505.08	0.00156988	0.615935	-0.699149	-1.62355	1.62355	AFT	CFT/EFT	ATP synthase subunit d, mitochondrial OS=Rattus norvegicus GN=Atp5h PE=1 SV=3	4.89623e+07	4.56104e+07	4.87773e+07	4.37078e+07	1.63064e+07	1.79549e+07	3.44502e+07	2.4529e+07	3.39744e+07	1.68564e+07	1.91551e+07	2.23346e+07	3.23249e+07	2.57613e+07	3.09838e+07	4.48386e+07	1.62666e+07	1.77371e+07	1.61611e+07	9.32306e+06	8.84976e+06	1.4719e+07	1.80921e+07	1.46813e+07	1.77571e+07	2.07567e+07	1.60802e+07	1.55958e+07	1.36422e+07	1.66084e+07	1.90828e+07	1.661e+07	1.64902e+07	2.12909e+07	1.69677e+07	1.83977e+07	3.58e+07	2.41915e+07
VATC1_RAT	14	14	896.36	0.00161414	0.603544	-0.72847	-1.65688	1.65688	AFT	CFT/EFT	V-type proton ATPase subunit C 1 OS=Rattus norvegicus GN=Atp6v1c1 PE=2 SV=1	2.76593e+07	2.90104e+07	2.6639e+07	2.18045e+07	9.46137e+06	9.89224e+06	1.67065e+07	1.30499e+07	1.80902e+07	9.186e+06	9.2101e+06	1.23065e+07	1.99073e+07	2.00601e+07	1.94437e+07	2.12516e+07	9.12852e+06	1.03163e+07	1.04431e+07	6.09788e+06	5.70064e+06	8.46583e+06	9.02951e+06	8.76004e+06	7.81055e+06	9.12667e+06	7.29703e+06	7.12447e+06	6.46413e+06	7.25578e+06	9.42384e+06	8.12986e+06	7.42045e+06	1.04019e+07	7.86518e+06	8.13364e+06	2.02238e+07	1.5387e+07
RS4X_RAT	2	2	87.47	0.00161607	0.599579	-0.737978	-1.66784	1.66784	AFT	CFT/EFT	40S ribosomal protein S4, X isoform OS=Rattus norvegicus GN=Rps4x PE=2 SV=2	172554	58126	176259	165591	206658	266598	371291	240167	258362	163171	145657	289663	45930	81071	76154.2	87296.9	183042	173628	215510	131145	132971	153100	232576	133135	120341	92248.5	98270.1	104152	80153.7	110316	157642	116654	93650.4	162400	116255	117159	126167	30829.7
PPR1B_RAT	6	6	321.68	0.00165023	0.568724	-0.8142	-1.75832	1.75832	AFT	CFT/EFT	Protein phosphatase 1 regulatory subunit 1B OS=Rattus norvegicus GN=Ppp1r1b PE=2 SV=1	3.06553e+06	4.29624e+06	3.53277e+06	1.84301e+06	1.34378e+06	1.8365e+06	3.3343e+06	1.84083e+06	2.03369e+06	977489	992031	1.38412e+06	3.11466e+06	2.2747e+06	1.12045e+06	3.59832e+06	1.7808e+06	1.54168e+06	790389	541404	577656	953328	1.12207e+06	992389	855560	816493	764951	936676	768677	921025	1.15222e+06	964505	912562	1.56002e+06	1.02546e+06	1.03396e+06	2.24144e+06	2.27871e+06
RL10A_RAT	1	1	30.2	0.00165288	0.526471	-0.925573	-1.89944	1.89944	AFT	CFT/EFT	60S ribosomal protein L10a OS=Rattus norvegicus GN=Rpl10a PE=1 SV=2	441969	744482	1.19904e+06	276499	279597	306175	463664	242275	370323	234173	166107	251985	401231	375217	358213	162493	290756	151471	287429	127364	147766	139793	298283	139790	130926	130511	114275	120719	108363	150421	278360	250534	236597	321306	262998	254923	323157	394870
SNP25_RAT	12	12	928.61	0.00167442	0.529038	-0.918557	-1.89022	1.89022	AFT	CFT/EFT	Synaptosomal-associated protein 25 OS=Rattus norvegicus GN=Snap25 PE=1 SV=1	1.11727e+08	1.48804e+08	1.11747e+08	7.7247e+07	3.75368e+07	3.80989e+07	7.346e+07	3.9362e+07	6.15149e+07	2.74596e+07	3.09538e+07	3.73105e+07	8.36193e+07	7.109e+07	6.9441e+07	8.21703e+07	3.35514e+07	3.35985e+07	2.73782e+07	1.58775e+07	1.52915e+07	2.35683e+07	3.39557e+07	2.3173e+07	2.91719e+07	3.25495e+07	2.65539e+07	2.34139e+07	2.13048e+07	2.5866e+07	2.8753e+07	2.56394e+07	2.36359e+07	3.50814e+07	2.80686e+07	2.86518e+07	8.16923e+07	7.89249e+07
PP1R7_RAT	10	10	738.55	0.00167748	0.647993	-0.62595	-1.54323	1.54323	AFT	CFT/EFT	Protein phosphatase 1 regulatory subunit 7 OS=Rattus norvegicus GN=Ppp1r7 PE=1 SV=1	8.12521e+06	1.17138e+07	8.18069e+06	9.16058e+06	4.80702e+06	4.37303e+06	9.3903e+06	5.82866e+06	6.75849e+06	4.05434e+06	3.88937e+06	5.04366e+06	6.7437e+06	6.81585e+06	7.78907e+06	1.28519e+07	4.38331e+06	4.75288e+06	4.05689e+06	2.84276e+06	2.49322e+06	4.22162e+06	4.2359e+06	4.26074e+06	3.29052e+06	3.87266e+06	3.30244e+06	3.08625e+06	2.74213e+06	3.10101e+06	3.64825e+06	3.1391e+06	3.27899e+06	3.94102e+06	3.27037e+06	3.27559e+06	5.94095e+06	6.21292e+06
SYGP1_RAT	11	11	648.62	0.00175723	0.618619	-0.692877	-1.6165	1.6165	AFT	CFT/EFT	Ras/Rap GTPase-activating protein SynGAP OS=Rattus norvegicus GN=Syngap1 PE=1 SV=2	4.89827e+06	5.98318e+06	6.00275e+06	3.92667e+06	2.05638e+06	2.14558e+06	7.81102e+06	4.51717e+06	5.72838e+06	2.36173e+06	2.65596e+06	4.18441e+06	3.51173e+06	3.75982e+06	3.96975e+06	5.14102e+06	1.41094e+06	1.76115e+06	2.81788e+06	1.62492e+06	1.35301e+06	2.78212e+06	2.5908e+06	2.49503e+06	2.62598e+06	3.18812e+06	2.56517e+06	2.10437e+06	1.98471e+06	2.24569e+06	3.05739e+06	2.50052e+06	2.55483e+06	3.2617e+06	2.67444e+06	2.69119e+06	3.58149e+06	3.17345e+06
GLNA_RAT	5	5	436.17	0.00176237	0.634236	-0.656909	-1.5767	1.5767	AFT	CFT/EFT	Glutamine synthetase OS=Rattus norvegicus GN=Glul PE=1 SV=3	2.99998e+07	4.6896e+07	4.88382e+07	19358072	1.67183e+07	1.79959e+07	3.07978e+07	1.66751e+07	2.29e+07	1.31177e+07	1.68759e+07	2.05743e+07	2.27146e+07	1.80176e+07	2.02671e+07	4.26451e+07	1.49195e+07	1.20235e+07	1.54275e+07	8.909e+06	9.10941e+06	1.20961e+07	1.94648e+07	1.1828e+07	1.51376e+07	1.72391e+07	1.37951e+07	1.33215e+07	1.15768e+07	1.41409e+07	1.61749e+07	1.37335e+07	1.42676e+07	1.61876e+07	1.4156e+07	1.43362e+07	2.19351e+07	2.48734e+07
ODPB_RAT	8	8	549.88	0.00179468	0.617695	-0.695033	-1.61892	1.61892	AFT	CFT/EFT	Pyruvate dehydrogenase E1 component subunit beta, mitochondrial OS=Rattus norvegicus GN=Pdhb PE=1 SV=2	2.62195e+07	3.00846e+07	3.2476e+07	2.7885e+07	1.16212e+07	1.15742e+07	2.53391e+07	1.31973e+07	1.51344e+07	1.07508e+07	1.18326e+07	1.63154e+07	2.23884e+07	1.88668e+07	2.02262e+07	3.07821e+07	1.11647e+07	9.17349e+06	1.07646e+07	6.57765e+06	5.88317e+06	9.02741e+06	1.08895e+07	7.53241e+06	1.01906e+07	1.22096e+07	9.82003e+06	8.80864e+06	7.96123e+06	9.59118e+06	1.23679e+07	9.32736e+06	1.00851e+07	1.16412e+07	1.08351e+07	1.10273e+07	1.91711e+07	1.59567e+07
TAU_RAT	15	15	983.85	0.00179542	0.503575	-0.989722	-1.9858	1.9858	AFT	CFT/EFT	Microtubule-associated protein tau OS=Rattus norvegicus GN=Mapt PE=1 SV=3	8.67792e+07	1.20499e+08	9.01707e+07	5.69927e+07	3.51158e+07	3.65973e+07	4.76158e+07	2.76929e+07	3.72866e+07	1.80487e+07	2.0236e+07	2.49387e+07	5.87227e+07	5.30985e+07	5.52542e+07	6.5883e+07	3.14818e+07	3.38304e+07	1.91215e+07	1.10339e+07	1.04573e+07	1.6077e+07	2.30249e+07	1.62171e+07	1.84175e+07	2.07052e+07	1.6442e+07	1.6322e+07	1.44441e+07	1.77741e+07	1.90563e+07	1.62961e+07	1.47793e+07	2.25658e+07	1.72753e+07	1.7998e+07	6.34508e+07	6.39123e+07
PGM1_RAT	8	8	515.22	0.0018094	0.670377	-0.576954	-1.4917	1.4917	AFT	CFT/EFT	Phosphoglucomutase-1 OS=Rattus norvegicus GN=Pgm1 PE=1 SV=2	2.87983e+06	4.13903e+06	2.89849e+06	3.04561e+06	1.91394e+06	2.00172e+06	4.42637e+06	2.24292e+06	2.95754e+06	1.38408e+06	1.60711e+06	2.27967e+06	2.40695e+06	1.7202e+06	2.51254e+06	5.50871e+06	1.76231e+06	1.61522e+06	2.12152e+06	1.26298e+06	1.1165e+06	1.71384e+06	2.15662e+06	1.64359e+06	1.36329e+06	1.6105e+06	1.24221e+06	1.21456e+06	1.14307e+06	1.32958e+06	1.73395e+06	1.40189e+06	1.31514e+06	1.84312e+06	1.41664e+06	1.44935e+06	2.10566e+06	2.19532e+06
PACN1_RAT	18	18	1216.64	0.00181826	0.559397	-0.838056	-1.78764	1.78764	AFT	CFT/EFT	Protein kinase C and casein kinase substrate in neurons protein 1 OS=Rattus norvegicus GN=Pacsin1 PE=1 SV=1	5.22922e+07	8.26959e+07	6.22579e+07	4.3585e+07	2.76798e+07	2.888e+07	5.69405e+07	2.88679e+07	4.17311e+07	1.62736e+07	1.70679e+07	2.55154e+07	3.86977e+07	4.14857e+07	5.40511e+07	5.80382e+07	3.07851e+07	2.57082e+07	1.75107e+07	9.20244e+06	9.13437e+06	1.57732e+07	2.19852e+07	1.55601e+07	1.71623e+07	2.13292e+07	1.53667e+07	1.46838e+07	1.39698e+07	1.75206e+07	1.85216e+07	1.37436e+07	1.48941e+07	2.21282e+07	1.77004e+07	1.63059e+07	3.82347e+07	4.38615e+07
PP1RB_RAT	2	2	116.03	0.00185174	0.422371	-1.24342	-2.36759	2.36759	AFT	CFT/EFT	Protein phosphatase 1 regulatory subunit 11 OS=Rattus norvegicus GN=Ppp1r11 PE=2 SV=2	1.23935e+06	2.38203e+06	1.74453e+06	850707	405175	413200	630006	351788	613563	181590	313041	328112	954263	770031	1.15027e+06	1.308e+06	414136	418417	127708	110755	100846	147146	186632	106981	286032	354544	245686	184302	167254	199956	146598	114855	114194	147357	112738	116698	906182	1.26341e+06
UB2V2_RAT	2	2	81.16	0.00185367	0.555636	-0.847787	-1.79974	1.79974	AFT	CFT/EFT	Ubiquitin-conjugating enzyme E2 variant 2 OS=Rattus norvegicus GN=Ube2v2 PE=1 SV=3	4.45911e+06	5.5271e+06	3.69125e+06	2.50315e+06	1.47529e+06	1.5303e+06	3.39536e+06	1.59926e+06	2.33789e+06	1.27986e+06	1.14313e+06	1.48957e+06	2.79609e+06	2.69193e+06	2.33322e+06	3.24701e+06	1.12184e+06	1.42647e+06	1.15344e+06	634488	618970	919734	1.71215e+06	900842	1.08561e+06	1.26758e+06	1.16812e+06	1.06075e+06	1.03715e+06	1.11754e+06	1.40559e+06	1.20983e+06	1.05234e+06	1.32667e+06	1.28354e+06	1.24653e+06	3.26039e+06	2.93154e+06
GRIA2_RAT	13	13	781.09	0.00192018	0.598731	-0.740019	-1.6702	1.6702	AFT	CFT/EFT	Glutamate receptor 2 OS=Rattus norvegicus GN=Gria2 PE=1 SV=2	1.03932e+07	1.05459e+07	1.10331e+07	7.79634e+06	4.00011e+06	3.99251e+06	5.76299e+06	3.51699e+06	4.68473e+06	3.16416e+06	3.588e+06	5.44481e+06	7.05512e+06	5.34132e+06	7.47896e+06	1.09258e+07	3.5876e+06	2.60918e+06	3.90458e+06	2.41085e+06	2.19656e+06	3.05464e+06	3.27343e+06	2.93345e+06	2.62897e+06	3.33985e+06	2.34651e+06	2.28741e+06	2.17405e+06	2.45642e+06	3.48706e+06	3.0342e+06	2.87617e+06	3.38295e+06	2.87379e+06	2.861e+06	7.59926e+06	5.59349e+06
NUCL_RAT	1	1	38.44	0.00199618	0.649108	-0.623469	-1.54058	1.54058	AFT	CFT/EFT	Nucleolin OS=Rattus norvegicus GN=Ncl PE=1 SV=3	228553	148467	265756	193539	181800	110730	334947	154868	165919	159999	176090	229325	599157	111167	326697	101277	173966	119217	35422.8	56403.6	60772.4	101928	70432.6	104465	73245.1	81515.7	60508.3	95794.9	62236.2	109270	143035	90093	113458	138024	106774	115936	167112	78746
WASF1_RAT	8	8	406.88	0.00201877	0.572191	-0.805431	-1.74767	1.74767	AFT	CFT/EFT	Wiskott-Aldrich syndrome protein family member 1 OS=Rattus norvegicus GN=Wasf1 PE=1 SV=1	1.04225e+07	9.80156e+06	8.69899e+06	8.18333e+06	3.00229e+06	3.18659e+06	7.46953e+06	4.9462e+06	5.4941e+06	2.45287e+06	2.84475e+06	4.16652e+06	7.92403e+06	6.68676e+06	4.61184e+06	9.34054e+06	2.8909e+06	2.86912e+06	2.69425e+06	1.90882e+06	1.67454e+06	3.04531e+06	3.2002e+06	3.20849e+06	2.31703e+06	2.89234e+06	2.19193e+06	2.45697e+06	2.26371e+06	2.57274e+06	2.81621e+06	2.27375e+06	2.33995e+06	3.32802e+06	2.60725e+06	2.75789e+06	7.62067e+06	5.1987e+06
PSPC1_RAT	2	2	92.77	0.00207882	0.469987	-1.08931	-2.12772	2.12772	AFT	CFT/EFT	Paraspeckle component 1 OS=Rattus norvegicus GN=Pspc1 PE=2 SV=1	854859	1.40846e+06	1.63784e+06	439024	410939	410342	472851	242432	293208	216306	206915	319632	121056	476609	1.34505e+06	524298	453899	255936	284394	134016	100992	163900	258088	160630	204745	176406	173091	149345	166239	164900	205635	180066	238513	196039	173675	190343	625052	747038
EAA2_RAT	17	17	1231.56	0.00208297	0.724286	-0.465368	-1.38067	1.38067	AFT	CFT/EFT	Excitatory amino acid transporter 2 OS=Rattus norvegicus GN=Slc1a2 PE=1 SV=2	7.88053e+07	9.13893e+07	9.41053e+07	6.11669e+07	5.45624e+07	5.51903e+07	6.77652e+07	3.8625e+07	5.12285e+07	4.01107e+07	4.1584e+07	6.01549e+07	6.86977e+07	4.55251e+07	4.83268e+07	8.44652e+07	5.04469e+07	3.14021e+07	5.12727e+07	3.38022e+07	2.80777e+07	4.18961e+07	4.5352e+07	4.40457e+07	3.85146e+07	4.57171e+07	3.42703e+07	3.3622e+07	3.31025e+07	3.91303e+07	5.35638e+07	4.22602e+07	4.13831e+07	4.986e+07	4.02961e+07	3.92183e+07	5.76205e+07	4.84724e+07
NLTP_RAT	2	2	82.17	0.00210829	0.457271	-1.12888	-2.18689	2.18689	AFT	CFT/EFT	Non-specific lipid-transfer protein OS=Rattus norvegicus GN=Scp2 PE=1 SV=3	592136	522154	681860	351475	199562	185146	200456	119286	215951	68620.7	91468.2	168583	322570	261746	330664	110518	166674	209310	103692	70869.2	73623.9	102740	137348	97103.5	72827.2	98934.9	70783.2	85582.7	68180.2	109558	117262	100784	79426.7	107444	90522.8	118258	432955	276948
PHB_RAT	8	8	360.35	0.00211107	0.60072	-0.735236	-1.66467	1.66467	AFT	CFT/EFT	Prohibitin OS=Rattus norvegicus GN=Phb PE=1 SV=1	5.18421e+06	6.52037e+06	7.82347e+06	4.37001e+06	2.69318e+06	2.65873e+06	5.05098e+06	2.82882e+06	4.5137e+06	1.92927e+06	1.83978e+06	2.76813e+06	4.90014e+06	3.98007e+06	4.77727e+06	5.59594e+06	2.41466e+06	2.12348e+06	1.97493e+06	1.50432e+06	1.53304e+06	2.20515e+06	2.22361e+06	2.31189e+06	1.58307e+06	1.84026e+06	1.43957e+06	1.49833e+06	1.49803e+06	1.52981e+06	2.39151e+06	1.94506e+06	2.15214e+06	2.32339e+06	2.03308e+06	2.10741e+06	3.79056e+06	3.45837e+06
IF2A_RAT	2	2	95.33	0.00215995	0.541536	-0.884872	-1.8466	1.8466	AFT	CFT/EFT	Eukaryotic translation initiation factor 2 subunit 1 OS=Rattus norvegicus GN=Eif2s1 PE=1 SV=2	856236	1.18134e+06	1.45523e+06	468283	448296	451733	699098	384013	562371	330231	203273	413195	739659	1.00204e+06	513061	355760	617149	378324	385796	220823	181379	293972	481611	307438	188089	281659	234696	176869	161205	221029	272764	238455	178169	257763	199988	184749	626059	626575
E41L1_RAT	9	9	627.24	0.00221898	0.671365	-0.574831	-1.4895	1.4895	AFT	CFT/EFT	Band 4.1-like protein 1 OS=Rattus norvegicus GN=Epb41l1 PE=1 SV=1	2.3241e+06	3.0453e+06	4.2347e+06	1.27365e+06	2.64051e+06	2.95928e+06	3.41602e+06	1.37893e+06	1.91483e+06	1.21749e+06	1.79467e+06	1.78338e+06	1.57196e+06	1.19864e+06	1.70925e+06	1.08238e+06	1.89306e+06	1.93184e+06	2.04866e+06	1.14645e+06	978073	1.6165e+06	1.95443e+06	1.62697e+06	1.42671e+06	1.74437e+06	1.30517e+06	1.25405e+06	1.14583e+06	1.55819e+06	1.92085e+06	1.47151e+06	1.38427e+06	2.4262e+06	1.6378e+06	1.5402e+06	1.69933e+06	1.61521e+06
OLA1_RAT	5	5	297.84	0.00223842	0.611597	-0.709346	-1.63506	1.63506	AFT	CFT/EFT	Obg-like ATPase 1 OS=Rattus norvegicus GN=Ola1 PE=2 SV=1	2.13801e+06	2.5411e+06	2.0736e+06	1.74037e+06	822552	1.07434e+06	2.28656e+06	1.08068e+06	1.39149e+06	753078	850931	1.00116e+06	1.9701e+06	1.37685e+06	1.58489e+06	2.54966e+06	1.0754e+06	746887	727267	423831	424014	611667	876688	561332	784265	783792	662050	665506	619248	711796	756166	727336	680990	905582	698708	792404	1.56326e+06	1.34779e+06
CTNB1_RAT	6	6	315.65	0.00227814	0.592277	-0.755656	-1.6884	1.6884	AFT	CFT/EFT	Catenin beta-1 OS=Rattus norvegicus GN=Ctnnb1 PE=1 SV=1	1.36702e+06	3.30456e+06	6.15438e+06	2.68227e+06	2.60836e+06	2.27718e+06	3.68223e+06	1.70301e+06	1.82857e+06	941798	1.49968e+06	2.45011e+06	919402	1.32718e+06	2.35105e+06	6.05372e+06	2.25579e+06	1.56347e+06	1.78216e+06	1.10632e+06	849120	1.36924e+06	1.66134e+06	1.06139e+06	1.16908e+06	1.36401e+06	1.02953e+06	1.0181e+06	939490	1.03305e+06	1.34973e+06	1.06136e+06	1.06754e+06	1.40223e+06	1.14731e+06	1.2463e+06	999534	1.75272e+06
SC22B_RAT	3	3	148.11	0.00230292	0.550831	-0.860318	-1.81544	1.81544	AFT	CFT/EFT	Vesicle-trafficking protein SEC22b OS=Rattus norvegicus GN=Sec22b PE=1 SV=3	2.35887e+06	1.84669e+06	1.82702e+06	1.10165e+06	556269	483000	1.63311e+06	845352	1.10689e+06	534065	562700	771110	1.5468e+06	702868	1.467e+06	2.09086e+06	458764	490664	492490	335041	242097	398728	463405	443762	502955	568896	461711	360533	358708	477917	632472	530924	456167	549526	457284	522495	1.72475e+06	979476
PRRT2_RAT	4	4	344.73	0.00231121	0.560029	-0.836427	-1.78562	1.78562	AFT	CFT/EFT	Proline-rich transmembrane protein 2 OS=Rattus norvegicus GN=Prrt2 PE=1 SV=1	1.69752e+06	4.7294e+06	2.89981e+06	1.55745e+06	2.37448e+06	2.62777e+06	6.14719e+06	3.01302e+06	3.88959e+06	1.29296e+06	1.86502e+06	2.49218e+06	3.51136e+06	470082	394738	6.62158e+06	3.2644e+06	1.36303e+06	1.07056e+06	453968	527270	1.05634e+06	1.19379e+06	1.0896e+06	1.75556e+06	2.47284e+06	1.74131e+06	1.44444e+06	1.53088e+06	1.88515e+06	1.30029e+06	1.03001e+06	1.04745e+06	1.51352e+06	1.16011e+06	840451	1.24118e+06	2.50845e+06
ATPK_RAT	2	2	105.1	0.00232721	0.565087	-0.823455	-1.76964	1.76964	AFT	CFT/EFT	ATP synthase subunit f, mitochondrial OS=Rattus norvegicus GN=Atp5j2 PE=1 SV=1	1.23527e+07	1.07776e+07	1.22955e+07	1.00315e+07	3.25103e+06	2.88603e+06	1.04085e+07	5.10071e+06	5.02918e+06	4.02872e+06	4.61303e+06	6.56182e+06	8.98289e+06	8.66919e+06	8.66663e+06	1.04991e+07	3.38846e+06	2.53561e+06	3.40106e+06	2.30072e+06	1.68315e+06	3.52439e+06	2.95882e+06	2.52307e+06	3.19025e+06	3.94046e+06	3.12153e+06	2.61425e+06	2.49514e+06	2.83868e+06	4.04749e+06	2.87007e+06	3.65503e+06	3.7905e+06	3.35609e+06	3.65267e+06	9.03196e+06	5.71637e+06
KCC2A_RAT	25	25	1761.4	0.00235123	0.645922	-0.630569	-1.54818	1.54818	AFT	CFT/EFT	Calcium/calmodulin-dependent protein kinase type II subunit alpha OS=Rattus norvegicus GN=Camk2a PE=1 SV=1	4.40112e+08	4.63387e+08	4.68154e+08	3.35034e+08	178262324	1.74858e+08	3.48205e+08	1.86621e+08	2.23008e+08	1.79694e+08	200606732	2.5028e+08	3.27173e+08	3.04629e+08	3.4234e+08	4.29594e+08	1.76754e+08	137480499	1.77451e+08	1.04197e+08	9.73052e+07	143416148	1.67846e+08	1.36052e+08	1.53219e+08	1.89539e+08	1.45834e+08	1.42635e+08	1.30725e+08	1.54718e+08	1.81621e+08	147280823	1.55209e+08	1.80426e+08	1.65883e+08	163232350	3.21799e+08	2.45778e+08
HPRT_RAT	6	6	353.83	0.00235374	0.602306	-0.731432	-1.66029	1.66029	AFT	CFT/EFT	Hypoxanthine-guanine phosphoribosyltransferase OS=Rattus norvegicus GN=Hprt1 PE=1 SV=1	6.34611e+06	5.5867e+06	5.76213e+06	5.0233e+06	2.23022e+06	1.91222e+06	6.20397e+06	3.51429e+06	3.89078e+06	1.77041e+06	2.50334e+06	3.29072e+06	4.51778e+06	5.2295e+06	3.77009e+06	7.32069e+06	2.03252e+06	1.88922e+06	1.90125e+06	1.20975e+06	1.00365e+06	1.83895e+06	1.76201e+06	1.90203e+06	1.776e+06	2.31999e+06	1.75649e+06	1.80535e+06	1.57939e+06	1.88179e+06	2.16759e+06	1.90593e+06	1.88976e+06	2.36599e+06	1.96815e+06	2.06866e+06	4.64012e+06	2.96316e+06
EHD3_RAT	10	10	570.4	0.00239341	0.622846	-0.683052	-1.60553	1.60553	AFT	CFT/EFT	EH domain-containing protein 3 OS=Rattus norvegicus GN=Ehd3 PE=1 SV=2	8.70522e+06	1.2129e+07	1.20157e+07	8.49624e+06	4.04073e+06	4.09405e+06	1.25524e+07	6.69599e+06	7.51029e+06	3.94314e+06	5.0086e+06	6.34978e+06	9.02665e+06	8.28839e+06	7.52044e+06	1.36122e+07	4.73069e+06	3.91856e+06	3.94751e+06	2.42813e+06	2.10301e+06	3.80277e+06	3.9767e+06	3.59718e+06	3.9016e+06	4.79891e+06	3.67104e+06	3.67352e+06	3.30637e+06	4.01371e+06	4.13156e+06	3.45441e+06	3.75237e+06	4.52709e+06	3.86054e+06	3.98877e+06	6.36504e+06	6.43317e+06
ES1_RAT	5	5	255.79	0.00241055	0.587438	-0.767491	-1.70231	1.70231	AFT	CFT/EFT	ES1 protein homolog, mitochondrial OS=Rattus norvegicus PE=1 SV=2	8.38615e+06	1.3563e+07	1.10612e+07	3.96746e+06	4.99306e+06	4.90949e+06	8.034e+06	4.27062e+06	4.6438e+06	3.00286e+06	3.14495e+06	4.65386e+06	7.77327e+06	6.50988e+06	7.20792e+06	7.74278e+06	5.58992e+06	3.52643e+06	3.29494e+06	2.07583e+06	1.58904e+06	2.65835e+06	3.33378e+06	2.64905e+06	2.68801e+06	3.23105e+06	2.55397e+06	2.57955e+06	2.27665e+06	2.74639e+06	3.17716e+06	2.56716e+06	2.70838e+06	3.41056e+06	2.87167e+06	2.91974e+06	6.13174e+06	7.19375e+06
SODM_RAT	3	3	342.62	0.00245046	0.657014	-0.606005	-1.52204	1.52204	AFT	CFT/EFT	Superoxide dismutase [Mn], mitochondrial OS=Rattus norvegicus GN=Sod2 PE=1 SV=2	1.57995e+07	1.6747e+07	1.9444e+07	1.23122e+07	8.40091e+06	8.67029e+06	2.39163e+07	1.20213e+07	1.76234e+07	7.76995e+06	8.49365e+06	1.24941e+07	1.62326e+07	1.29736e+07	1.90284e+07	1.99152e+07	7.76074e+06	8.14015e+06	8.88513e+06	5.07565e+06	4.77794e+06	6.91789e+06	9.41403e+06	6.85007e+06	6.94519e+06	8.7496e+06	6.42081e+06	6.18736e+06	6.30183e+06	7.12732e+06	7.82963e+06	7.14613e+06	6.63646e+06	1.04091e+07	8.27593e+06	7.0956e+06	1.15522e+07	8.88252e+06
PLCB1_RAT	11	11	655.22	0.0025242	0.719366	-0.475201	-1.39011	1.39011	AFT	CFT/EFT	1-phosphatidylinositol 4,5-bisphosphate phosphodiesterase beta-1 OS=Rattus norvegicus GN=Plcb1 PE=1 SV=1	4.36058e+06	4.94587e+06	3.34111e+06	4.67198e+06	2.44737e+06	2.50895e+06	3.72169e+06	2.29244e+06	3.48134e+06	2.50675e+06	2.28161e+06	3.0041e+06	3.50081e+06	3.04259e+06	2.11951e+06	6.02842e+06	2.07111e+06	1.86535e+06	2.28302e+06	1.45652e+06	1.30016e+06	2.05318e+06	2.32281e+06	1.98628e+06	1.8804e+06	2.4897e+06	1.83216e+06	1.85631e+06	1.78586e+06	1.98544e+06	2.95246e+06	2.28702e+06	2.43992e+06	2.71759e+06	2.31012e+06	2.35496e+06	3.18834e+06	2.62326e+06
FUBP2_RAT	4	4	201.72	0.00253515	0.49908	-1.00266	-2.00369	2.00369	AFT	CFT/EFT	Far upstream element-binding protein 2 OS=Rattus norvegicus GN=Khsrp PE=1 SV=1	870928	1.12432e+06	1.0018e+06	548251	319381	367951	611840	323012	347595	209712	186676	197571	613400	538317	726777	794334	83822.2	292932	162565	112509	79913.5	178159	177571	172820	179698	205454	161022	151348	106176	120300	255971	178232	102339	344482	173636	186014	636801	596333
TTYH1_RAT	2	2	144.77	0.00255369	0.591977	-0.756387	-1.68925	1.68925	AFT	CFT/EFT	Protein tweety homolog 1 OS=Rattus norvegicus GN=Ttyh1 PE=3 SV=1	5.77151e+06	6.86697e+06	6.29136e+06	3.51523e+06	1.80257e+06	1.94346e+06	4.35191e+06	2.43966e+06	4.13086e+06	2.57312e+06	1.85648e+06	3.1279e+06	5.04401e+06	4.32282e+06	6.16753e+06	4.39429e+06	1.78424e+06	2.14845e+06	2.63223e+06	1.23562e+06	1.22761e+06	1.60117e+06	2.14281e+06	1.69912e+06	1.33866e+06	1.86342e+06	1.32516e+06	1.29776e+06	1.4239e+06	1.44109e+06	1.54252e+06	1.60266e+06	1.33711e+06	2.08847e+06	1.83427e+06	1.39356e+06	4.21998e+06	3.64221e+06
ARC1A_RAT	5	5	238.72	0.00257228	0.72113	-0.471669	-1.38671	1.38671	AFT	CFT/EFT	Actin-related protein 2/3 complex subunit 1A OS=Rattus norvegicus GN=Arpc1a PE=2 SV=1	4.01239e+06	4.61699e+06	5.32919e+06	2.67271e+06	2.43257e+06	2.4539e+06	4.67574e+06	2.51095e+06	3.41426e+06	2.12986e+06	2.30724e+06	3.13228e+06	3.87226e+06	2.86287e+06	2.82623e+06	3.66484e+06	1.80254e+06	1.82893e+06	3.07676e+06	1.63249e+06	1.48373e+06	2.20435e+06	3.22447e+06	2.11643e+06	2.32405e+06	2.41026e+06	2.10284e+06	1.93295e+06	1.80719e+06	2.23603e+06	2.45043e+06	2.12808e+06	2.07262e+06	2.57712e+06	2.21986e+06	2.38317e+06	2.93376e+06	2.44883e+06
TCTP_RAT	4	4	149.89	0.00257683	0.52371	-0.933159	-1.90945	1.90945	AFT	CFT/EFT	Translationally-controlled tumor protein OS=Rattus norvegicus GN=Tpt1 PE=1 SV=1	7.24572e+06	1.3031e+07	1.14524e+07	7.11747e+06	4.5699e+06	4.4844e+06	9.5218e+06	3.97169e+06	5.44719e+06	1.7212e+06	2.41706e+06	4.03098e+06	7.03009e+06	6.38999e+06	1.00451e+07	9.72667e+06	8.4055e+06	2.97049e+06	1.9936e+06	1.1333e+06	1.0242e+06	1.75234e+06	2.22085e+06	1.81979e+06	2.14815e+06	2.95839e+06	1.95233e+06	1.85737e+06	1.55241e+06	1.90108e+06	2.0597e+06	1.81018e+06	1.82835e+06	2.06921e+06	2.04356e+06	1.87526e+06	5.29789e+06	6.91158e+06
CYTC_RAT	1	1	82.8	0.00257702	0.523886	-0.932674	-1.90881	1.90881	AFT	CFT/EFT	Cystatin-C OS=Rattus norvegicus GN=Cst3 PE=1 SV=2	5.17672e+06	6.65941e+06	5.51421e+06	3.34703e+06	2.57201e+06	2.6245e+06	2.87724e+06	1.58716e+06	2.46971e+06	1.07708e+06	1.22297e+06	1.35557e+06	3.31627e+06	3.5929e+06	3.94161e+06	4.28599e+06	1.5912e+06	1.60578e+06	1.37869e+06	667778	625932	1.1408e+06	1.70325e+06	1.03134e+06	1.21449e+06	1.3534e+06	1.09268e+06	937315	893412	1.1377e+06	1.12733e+06	988206	903415	1.43343e+06	1.1617e+06	1.10191e+06	3.78509e+06	3.53212e+06
PPM1H_RAT	2	2	69.61	0.00267396	0.587136	-0.768233	-1.70318	1.70318	AFT	CFT/EFT	Protein phosphatase 1H OS=Rattus norvegicus GN=Ppm1h PE=2 SV=2	274009	399099	167710	346996	111835	113919	275023	125848	146419	117932	92433.6	172538	444380	134365	137765	216550	114694	97247.7	151950	54195.6	46507.5	98236.5	156449	80224.2	60865.1	100903	63296.2	73416.7	83596.6	101603	85403.9	81721.6	96260.1	117494	78430.3	76660.1	200349	211680
GHC2_RAT	3	3	134.34	0.00271116	0.680518	-0.555295	-1.46947	1.46947	AFT	CFT/EFT	Mitochondrial glutamate carrier 2 OS=Rattus norvegicus GN=Slc25a18 PE=2 SV=2	3.60957e+06	4.34624e+06	6.30834e+06	1.66087e+06	3.14748e+06	3.23112e+06	3.79014e+06	1.8542e+06	2.26074e+06	1.78403e+06	2.03371e+06	2.66676e+06	1.87712e+06	1.75022e+06	2.29703e+06	3.09436e+06	2.33714e+06	2.094e+06	2.77545e+06	1.68939e+06	1.50058e+06	1.9814e+06	3.03339e+06	1.91451e+06	1.90107e+06	1.89679e+06	1.70045e+06	1.67706e+06	1.44095e+06	1.79456e+06	2.33381e+06	2.13875e+06	2.11393e+06	2.44402e+06	2.0439e+06	2.11084e+06	2.63923e+06	2.30522e+06
PSA5_RAT	3	3	136.81	0.00272979	0.606816	-0.72067	-1.64795	1.64795	AFT	CFT/EFT	Proteasome subunit alpha type-5 OS=Rattus norvegicus GN=Psma5 PE=2 SV=1	1.44264e+06	1.98522e+06	1.45868e+06	1.28409e+06	638582	617079	1.11753e+06	778199	791713	468328	519564	777389	1.19736e+06	1.05039e+06	1.2065e+06	1.74014e+06	453159	513289	626445	318614	270789	441655	655225	420781	441130	548006	425369	375734	370118	456768	498288	385635	507175	537399	496262	480490	1.05482e+06	1.05295e+06
LXN_RAT	3	3	171.96	0.00273146	0.582218	-0.780368	-1.71757	1.71757	AFT	CFT/EFT	Latexin OS=Rattus norvegicus GN=Lxn PE=1 SV=1	606670	766355	1.10002e+06	614252	403098	385041	690290	349358	664236	297983	269648	355532	612315	341401	617180	843165	45462	236487	403393	214443	213766	272563	400260	258186	253633	274516	233677	226652	220257	284628	290706	274664	210499	325581	275432	242860	443582	406471
VGLU1_RAT	1	1	27.95	0.0027757	0.457857	-1.12703	-2.18409	2.18409	AFT	CFT/EFT	Vesicular glutamate transporter 1 OS=Rattus norvegicus GN=Slc17a7 PE=1 SV=1	1.29873e+06	1.72724e+06	1.76026e+06	1.01197e+06	491016	489663	420961	161689	304797	387206	402328	336096	925186	531279	425839	1.57152e+06	581449	169504	381553	157863	151114	200352	338508	216123	240670	247889	230765	137886	142026	149797	288081	202891	209462	210406	190161	150577	949599	916121
NMT1_RAT	1	1	91.57	0.00283694	0.589474	-0.7625	-1.69643	1.69643	AFT	CFT/EFT	Glycylpeptide N-tetradecanoyltransferase 1 OS=Rattus norvegicus GN=Nmt1 PE=2 SV=1	800650	774602	292811	827811	195122	188694	335664	447718	710788	395485	296293	487168	264917	379630	504960	617147	218513	250761	341316	172346	179252	371656	253296	377107	229926	296440	226896	191987	184102	161183	272312	289192	240780	285459	252200	220879	585416	410845
KINH_RAT	5	5	326.49	0.00283997	0.668191	-0.581667	-1.49658	1.49658	AFT	CFT/EFT	Kinesin-1 heavy chain OS=Rattus norvegicus GN=Kif5b PE=1 SV=1	656296	718269	731168	1.01557e+06	448946	461418	945903	536467	555969	332831	367377	534146	737280	191146	585349	1.58774e+06	473878	307625	286576	218907	195326	379668	304379	302561	329338	392126	308531	285530	303474	303259	409812	333621	350568	448170	374555	352000	479867	380966
H4_RAT	3	3	159.96	0.00284393	0.492979	-1.0204	-2.02848	2.02848	AFT	CFT/EFT	Histone H4 OS=Rattus norvegicus GN=Hist1h4b PE=1 SV=2	8.918e+06	9.52172e+06	6.40633e+06	5.32686e+06	1.8951e+06	1.96095e+06	4.16526e+06	2.10969e+06	2.41701e+06	1.61557e+06	1.88351e+06	2.91529e+06	4.8564e+06	2.91933e+06	2.97541e+06	6.4931e+06	1.02676e+06	1.81226e+06	993381	660780	640505	999527	1.48495e+06	926400	1.67273e+06	1.80914e+06	1.52091e+06	1.63052e+06	1.39203e+06	1.69792e+06	2.47839e+06	2.21246e+06	2.20373e+06	2.12038e+06	1.93677e+06	1.98161e+06	6.52062e+06	5.05027e+06
DBNL_RAT	9	9	665.4	0.00287075	0.594511	-0.750223	-1.68205	1.68205	AFT	CFT/EFT	Drebrin-like protein OS=Rattus norvegicus GN=Dbnl PE=1 SV=1	1.44126e+07	1.60555e+07	1.67869e+07	1.29108e+07	6.65657e+06	6.70331e+06	9.3646e+06	6.31641e+06	8.34815e+06	4.1937e+06	4.76751e+06	5.92064e+06	1.16262e+07	1.1832e+07	1.194e+07	1.5659e+07	7.18519e+06	6.49527e+06	4.18945e+06	3.13684e+06	2.52637e+06	4.44381e+06	4.19876e+06	4.20222e+06	3.8154e+06	4.55147e+06	3.58545e+06	3.50917e+06	3.19989e+06	3.7992e+06	4.41655e+06	3.62609e+06	3.43174e+06	4.69796e+06	3.76137e+06	3.86037e+06	1.05381e+07	8.51576e+06
CYB5B_RAT	3	3	114.45	0.0029667	0.542414	-0.882534	-1.84361	1.84361	AFT	CFT/EFT	Cytochrome b5 type B OS=Rattus norvegicus GN=Cyb5b PE=1 SV=2	9.23781e+06	1.13122e+07	9.85707e+06	6.88764e+06	3.30509e+06	2.87749e+06	6.28871e+06	2.9857e+06	3.53137e+06	2.08554e+06	2.62122e+06	3.93134e+06	8.85591e+06	9.39314e+06	1.03586e+07	7.25686e+06	3.75535e+06	2.80742e+06	1.77713e+06	1.08172e+06	927951	1.7374e+06	2.008e+06	1.40746e+06	1.83654e+06	2.0204e+06	1.63367e+06	1.46676e+06	1.34393e+06	1.62452e+06	1.6029e+06	1.25465e+06	1.35615e+06	1.76945e+06	1.58243e+06	1.56997e+06	6.75446e+06	5.99994e+06
H14_RAT	2	2	95.57	0.00307393	0.712073	-0.489903	-1.40435	1.40435	AFT	CFT/EFT	Histone H1.4 OS=Rattus norvegicus GN=Hist1h1e PE=1 SV=3	927832	878909	1.10911e+06	702085	767213	675972	825392	464328	844407	457819	401107	626086	646112	386934	406527	544904	216174	537431	827939	413210	403703	498541	920722	497588	441908	439700	455753	473142	394697	488348	639502	538211	436431	721317	454798	578361	678407	466169
PPIA_RAT	5	5	231.81	0.00313105	0.553064	-0.854482	-1.80811	1.80811	AFT	CFT/EFT	Peptidyl-prolyl cis-trans isomerase A OS=Rattus norvegicus GN=Ppia PE=1 SV=2	7.52301e+07	9.52033e+07	7.7193e+07	5.67607e+07	2.12777e+07	2.49396e+07	6.72027e+07	3.39868e+07	3.92741e+07	2.04293e+07	2.3889e+07	2.8257e+07	5.08301e+07	4.42435e+07	4.55438e+07	7.04194e+07	2.48825e+07	2.02775e+07	1.40954e+07	9.6336e+06	9.87464e+06	1.66611e+07	2.35535e+07	1.66727e+07	2.33528e+07	2.74467e+07	2.11706e+07	1.96667e+07	1.78963e+07	2.18392e+07	2.61486e+07	2.25088e+07	2.46713e+07	2.56689e+07	2.28124e+07	2.35911e+07	5.50064e+07	5.04954e+07
NAGAB_RAT	1	1	40.2	0.00313665	2.01498	1.01076	2.01498	2.01498	CFT/EFT	AFT	Alpha-N-acetylgalactosaminidase OS=Rattus norvegicus GN=Naga PE=2 SV=1	2779.17	6187.56	2516.62	54453.9	3411.49	8743.89	344.932	83.953	22.0105	150.781	15482.5	1084.33	2789.51	2153.81	4290.53	53034.4	929.3	13873.4	211.492	17795.2	5387.3	21027.9	2515.22	26578	14494.5	27571.4	13329.6	13822.9	11482.3	12213.4	28685.6	20659.7	19197.1	34611.5	18403.7	18840	2032.06	3281.85
DC1L2_RAT	3	3	123.72	0.00314441	0.738599	-0.437136	-1.35391	1.35391	AFT	CFT/EFT	Cytoplasmic dynein 1 light intermediate chain 2 OS=Rattus norvegicus GN=Dync1li2 PE=1 SV=1	524852	443977	1.13523e+06	835852	686506	759136	1.25752e+06	553531	918939	794008	581327	748993	655555	692609	570776	1.01457e+06	582769	457443	660545	372740	402010	570678	794879	544536	494162	624987	483051	492801	482341	523452	487866	474181	513260	654077	612812	487013	383759	235483
CLCB_RAT	3	3	180.69	0.0032044	0.539443	-0.890458	-1.85377	1.85377	AFT	CFT/EFT	Clathrin light chain B OS=Rattus norvegicus GN=Cltb PE=1 SV=1	1.16244e+07	1.45916e+07	1.37141e+07	9.08267e+06	6.21452e+06	5.98156e+06	1.00043e+07	4.35704e+06	6.05073e+06	2.50391e+06	2.76446e+06	3.88799e+06	7.56034e+06	7.85707e+06	1.19953e+07	1.25225e+07	7.1392e+06	4.92504e+06	3.32868e+06	1.86812e+06	1.6545e+06	2.62197e+06	3.44698e+06	2.18041e+06	2.61003e+06	2.94419e+06	2.32608e+06	2.38266e+06	2.24515e+06	2.64822e+06	2.82458e+06	2.25472e+06	2.22178e+06	3.19414e+06	2.58649e+06	2.60025e+06	8.49951e+06	7.7393e+06
NDUS4_RAT	4	4	155.57	0.00325832	0.610624	-0.711644	-1.63767	1.63767	AFT	CFT/EFT	NADH dehydrogenase [ubiquinone] iron-sulfur protein 4, mitochondrial OS=Rattus norvegicus GN=Ndufs4 PE=1 SV=1	3.23306e+06	5.53184e+06	4.92841e+06	2.95141e+06	1.97233e+06	2.11444e+06	4.57618e+06	2.22544e+06	2.82344e+06	1.21827e+06	1.42941e+06	1.99779e+06	2.48789e+06	3.12479e+06	3.53465e+06	4.4586e+06	1.48483e+06	1.76642e+06	1.81816e+06	890455	896675	1.35129e+06	2.18012e+06	1.34251e+06	1.57073e+06	1.69921e+06	1.46358e+06	1.21003e+06	1.09034e+06	1.4422e+06	1.51626e+06	1.30013e+06	1.45064e+06	1.77224e+06	1.46573e+06	1.42869e+06	2.36393e+06	2.93406e+06
CCG8_RAT	1	1	55.61	0.00326541	0.550168	-0.862056	-1.81763	1.81763	AFT	CFT/EFT	Voltage-dependent calcium channel gamma-8 subunit OS=Rattus norvegicus GN=Cacng8 PE=1 SV=1	1.23341e+06	1.45964e+06	1.81094e+06	188758	809263	760375	836163	496697	824443	361716	435918	538244	604499	367413	520497	258925	467294	522128	673503	408771	371266	460268	726808	434316	423616	422143	369239	371768	343325	386633	530240	431131	365781	488668	373344	412827	901841	774184
ELOC_RAT	1	1	92.75	0.00327812	0.439466	-1.18618	-2.27549	2.27549	AFT	CFT/EFT	Transcription elongation factor B polypeptide 1 OS=Rattus norvegicus GN=Tceb1 PE=1 SV=1	2.35839e+06	1.76009e+06	2.06978e+06	2.32457e+06	415227	408878	1.04328e+06	446346	799581	276307	325705	444439	1.46625e+06	710604	1.37334e+06	2.21305e+06	560583	282562	229416	134343	132319	288903	322581	281291	281869	407878	327603	232993	201193	250980	282458	227894	192680	295316	214055	228190	1.7244e+06	933544
MYL6_RAT	5	5	248.59	0.00329406	0.553669	-0.852903	-1.80613	1.80613	AFT	CFT/EFT	Myosin light polypeptide 6 OS=Rattus norvegicus GN=Myl6 PE=1 SV=3	7.24731e+06	9.45866e+06	1.03553e+07	4.88829e+06	2.47037e+06	2.44877e+06	5.44833e+06	3.32561e+06	4.94858e+06	1.69729e+06	2.17604e+06	3.13425e+06	3.68728e+06	5.64971e+06	3.45146e+06	9.12435e+06	2.62074e+06	3.36975e+06	2.34204e+06	1.54007e+06	1.57652e+06	2.03097e+06	2.93581e+06	2.06067e+06	1.87293e+06	2.04087e+06	1.72623e+06	1.93698e+06	1.73692e+06	2.02376e+06	2.08514e+06	1.9455e+06	1.86237e+06	2.32697e+06	1.95406e+06	1.88027e+06	5.29905e+06	5.01683e+06
MTAP2_RAT	76	76	5112.81	0.00329976	0.570445	-0.809841	-1.75302	1.75302	AFT	CFT/EFT	Microtubule-associated protein 2 OS=Rattus norvegicus GN=Map2 PE=1 SV=3	3.56926e+08	4.7414e+08	4.27593e+08	2.92695e+08	1.68671e+08	1.72484e+08	2.81533e+08	1.44811e+08	1.91592e+08	9.62427e+07	1.06975e+08	1.42912e+08	3.01543e+08	2.69929e+08	3.38948e+08	460944300	1.78802e+08	1.43588e+08	1.01728e+08	6.01009e+07	5.43532e+07	8.97141e+07	1.13012e+08	8.54015e+07	8.75188e+07	1.03955e+08	7.99116e+07	7.91063e+07	7.04561e+07	8.48755e+07	9.96189e+07	8.1619e+07	7.93e+07	1.10243e+08	9.09724e+07	9.33962e+07	2.60975e+08	2.51481e+08
3HIDH_RAT	2	2	134.63	0.0033382	0.532873	-0.908135	-1.87662	1.87662	AFT	CFT/EFT	3-hydroxyisobutyrate dehydrogenase, mitochondrial OS=Rattus norvegicus GN=Hibadh PE=1 SV=3	1.8111e+06	2.09179e+06	2.86824e+06	790690	643857	580712	1.3289e+06	668837	718189	475824	527675	581231	1.39643e+06	1.42217e+06	832168	734244	807044	549983	465583	292865	340808	439267	735031	418972	460470	433812	367030	475973	396259	526450	512992	416505	450233	574410	443362	455421	1.32423e+06	1.10948e+06
NOE1_RAT	1	1	37.5	0.00337681	0.493638	-1.01847	-2.02577	2.02577	AFT	CFT/EFT	Noelin OS=Rattus norvegicus GN=Olfm1 PE=1 SV=1	877597	676006	740835	523230	241187	197659	464978	258690	241538	82853.6	125745	270407	597937	527683	529561	852263	225032	148932	81716.6	89792.2	49125.6	120188	100876	100926	119285	175339	126491	97476.6	91618.7	90387.3	106105	80921.1	100035	74725.6	72510.9	81988.7	641677	358550
NCDN_RAT	11	11	679.43	0.00339278	0.66439	-0.589899	-1.50514	1.50514	AFT	CFT/EFT	Neurochondrin OS=Rattus norvegicus GN=Ncdn PE=1 SV=2	2.39355e+07	2.58344e+07	2.51197e+07	1.92079e+07	1.20616e+07	1.20321e+07	1.5783e+07	9.36105e+06	9.87784e+06	8.86093e+06	1.00255e+07	1.51539e+07	2.14426e+07	1.39898e+07	1.49315e+07	2.42061e+07	9.7648e+06	9.30058e+06	1.08992e+07	7.22692e+06	6.34584e+06	8.42105e+06	9.88044e+06	7.94744e+06	7.79089e+06	8.77918e+06	7.21887e+06	7.49353e+06	7.02083e+06	7.94351e+06	10922993	9.14225e+06	8.98618e+06	1.05933e+07	9.12553e+06	9.44509e+06	1.75011e+07	1.37025e+07
CANB1_RAT	8	8	657.44	0.00342021	0.592718	-0.754582	-1.68714	1.68714	AFT	CFT/EFT	Calcineurin subunit B type 1 OS=Rattus norvegicus GN=Ppp3r1 PE=1 SV=2	7.87614e+07	9.37936e+07	8.46536e+07	8.16564e+07	3.53572e+07	3.27628e+07	7.15611e+07	4.02773e+07	5.27973e+07	2.31925e+07	2.6449e+07	3.6924e+07	6.60431e+07	7.28879e+07	8.68179e+07	1.05261e+08	4.09841e+07	3.17354e+07	2.06919e+07	1.39055e+07	1.3216e+07	2.15599e+07	2.13155e+07	1.98803e+07	2.15568e+07	2.67217e+07	2.07288e+07	2.06416e+07	1.87312e+07	2.19203e+07	2.44494e+07	2.01429e+07	2.06627e+07	2.54627e+07	2.23264e+07	2.25952e+07	5.75884e+07	4.97476e+07
RLA2_RAT	3	3	302.67	0.00342484	0.519438	-0.944976	-1.92516	1.92516	AFT	CFT/EFT	60S acidic ribosomal protein P2 OS=Rattus norvegicus GN=Rplp2 PE=1 SV=2	2.40554e+07	2.9986e+07	2.96732e+07	1.19234e+07	8.08634e+06	8.49851e+06	1.33394e+07	7.23557e+06	9.88094e+06	5.91878e+06	5.20589e+06	6.43794e+06	1.38291e+07	1.8155e+07	1.70498e+07	2.20229e+07	9.30386e+06	7.3746e+06	4.81253e+06	2.80561e+06	2.83283e+06	3.89615e+06	6.04149e+06	3.7852e+06	4.49456e+06	4.82179e+06	3.94053e+06	4.07831e+06	3.70916e+06	4.5281e+06	4.99476e+06	4.17941e+06	4.66382e+06	5.95094e+06	4.60118e+06	4.59943e+06	1.75887e+07	1.59044e+07
SEPT9_RAT	5	5	222.16	0.00343323	0.602997	-0.729776	-1.65838	1.65838	AFT	CFT/EFT	Septin-9 OS=Rattus norvegicus GN=Sept9 PE=1 SV=1	3.85723e+06	4.76394e+06	5.7989e+06	2.58937e+06	2.14456e+06	2.09933e+06	3.09001e+06	1.67263e+06	2.23794e+06	1.32156e+06	1.36624e+06	1.4909e+06	2.87381e+06	2.54688e+06	2.74489e+06	3.02916e+06	1.79379e+06	1.33329e+06	1.37117e+06	918432	800863	1.578e+06	2.20391e+06	1.56902e+06	1.10911e+06	1.18175e+06	1.0548e+06	1.2447e+06	1.03838e+06	1.30733e+06	1.4283e+06	1.22481e+06	1.03426e+06	2.27268e+06	1.67717e+06	1.77704e+06	2.82031e+06	2.52677e+06
PALM_RAT	5	5	308.71	0.00343323	0.509072	-0.974058	-1.96436	1.96436	AFT	CFT/EFT	Paralemmin-1 OS=Rattus norvegicus GN=Palm PE=1 SV=1	3.38741e+06	3.80292e+06	4.21818e+06	3.9731e+06	1.72387e+06	1.70679e+06	2.03554e+06	896177	1.41355e+06	594076	768935	944046	2.2938e+06	2.04762e+06	2.13262e+06	5.63391e+06	2.22897e+06	1.10446e+06	703941	428246	398480	568885	842921	611895	542516	657064	469777	471462	432670	538280	691408	617721	498463	795550	568909	647063	2.47679e+06	2.01705e+06
HNRPQ_RAT	2	2	86.47	0.00343801	0.505403	-0.984493	-1.97862	1.97862	AFT	CFT/EFT	Heterogeneous nuclear ribonucleoprotein Q OS=Rattus norvegicus GN=Syncrip PE=2 SV=1	345710	779469	363735	286825	90663.5	161401	325483	163649	142885	135800	116498	127058	158545	243042	27691.7	462674	253762	119874	68713.8	55648.1	70177.4	105378	163122	93093.7	114818	124712	107877	101024	84589.1	94304	110181	84479.3	121109	114374	94638.7	98188.9	252774	413426
MP2K1_RAT	8	8	537.02	0.00344958	0.727379	-0.459221	-1.3748	1.3748	AFT	CFT/EFT	Dual specificity mitogen-activated protein kinase kinase 1 OS=Rattus norvegicus GN=Map2k1 PE=1 SV=2	1.08856e+07	1.32893e+07	1.17135e+07	1.63833e+07	8.21927e+06	7.69612e+06	9.15355e+06	8.73108e+06	1.42543e+07	6.32463e+06	6.70589e+06	8.98868e+06	9.51848e+06	8.34496e+06	1.01181e+07	1.64511e+07	7.79828e+06	1.14603e+07	7.96605e+06	4.78363e+06	4.69093e+06	6.50478e+06	7.03279e+06	6.36917e+06	6.17275e+06	7.54788e+06	5.70191e+06	5.99166e+06	5.839e+06	6.56966e+06	7.15305e+06	6.25359e+06	5.53223e+06	7.57077e+06	6.29323e+06	6.31808e+06	7.95925e+06	7.04856e+06
MAP6_RAT	15	15	1164.71	0.00347796	0.60194	-0.732307	-1.66129	1.66129	AFT	CFT/EFT	Microtubule-associated protein 6 OS=Rattus norvegicus GN=Map6 PE=1 SV=1	2.09013e+07	3.36311e+07	3.24023e+07	1.02566e+07	1.26244e+07	1.32613e+07	2.74109e+07	1.45211e+07	1.95235e+07	7.62266e+06	9.12871e+06	1.0553e+07	2.17938e+07	1.50909e+07	1.81577e+07	1.69911e+07	1.4576e+07	1.06125e+07	9.59015e+06	5.68456e+06	4.80382e+06	9.05524e+06	1.23073e+07	8.85494e+06	9.19496e+06	1.00392e+07	8.19289e+06	8.41005e+06	7.51228e+06	9.30324e+06	9.87756e+06	8.18417e+06	7.743e+06	1.18315e+07	8.79025e+06	8.42902e+06	1.52825e+07	1.78378e+07
KAD1_RAT	11	11	988.57	0.00348039	0.636443	-0.651897	-1.57123	1.57123	AFT	CFT/EFT	Adenylate kinase isoenzyme 1 OS=Rattus norvegicus GN=Ak1 PE=1 SV=3	2.1937e+07	2.7986e+07	2.23486e+07	2.12597e+07	1.074e+07	1.18081e+07	1.97024e+07	1.34214e+07	1.70071e+07	6.63869e+06	8.91333e+06	1.07843e+07	1.9899e+07	1.75991e+07	1.91749e+07	2.62282e+07	9.3619e+06	9.68663e+06	8.46343e+06	6.1148e+06	5.48005e+06	8.77155e+06	9.14308e+06	8.79735e+06	8.0391e+06	9.71401e+06	7.62495e+06	7.7655e+06	7.10143e+06	7.86896e+06	7.63597e+06	6.50835e+06	6.44882e+06	1.04682e+07	8.6379e+06	8.55688e+06	1.60398e+07	1.48437e+07
TYSY_RAT	1	1	29.04	0.00353318	7.69311	2.94357	7.69311	7.69311	CFT/EFT	AFT	Thymidylate synthase OS=Rattus norvegicus GN=Tyms PE=1 SV=1	192.125	0	2568.21	0	0	0.230796	4.75094	0	47.4078	1227.72	1131.02	0	50.1748	3.61505	42782.9	0	0	816.517	2756.63	4199.24	2263.73	486.069	889.898	70.2381	2579.96	1904.56	1207.53	2964.76	4225.12	3136.28	2360.99	562.209	0	2522.69	2801.9	984.083	140.477	0
AKA7G_RAT	1	1	64.49	0.00355021	0.596105	-0.746362	-1.67756	1.67756	AFT	CFT/EFT	A-kinase anchor protein 7 isoforms delta and gamma OS=Rattus norvegicus GN=Akap7 PE=1 SV=1	62800.6	143673	180634	262951	162777	137764	229544	150376	266223	113551	73336.2	142983	40516.6	136613	17171.8	361393	188937	166079	133980	64787.5	66559.1	94120.7	153384	86036.2	57907	75110.6	53164.2	67264.7	68179.6	61932.1	63084.3	58561.3	56345.6	98507.1	66683.5	60609.1	45918.2	76203.2
PRS8_RAT	3	3	163.43	0.00357419	0.553835	-0.852471	-1.80559	1.80559	AFT	CFT/EFT	26S protease regulatory subunit 8 OS=Rattus norvegicus GN=Psmc5 PE=1 SV=1	1.11414e+06	1.16703e+06	740192	1.34732e+06	359288	376533	1.17862e+06	644643	356312	227544	336938	673423	291317	1.32174e+06	725876	1.86583e+06	292186	698525	309234	144233	150868	244557	273493	283072	201576	353171	245764	167704	248598	294058	205288	149609	215464	225982	307813	223589	814634	618986
CALX_RAT	19	19	1196.34	0.00359863	0.621837	-0.685391	-1.60814	1.60814	AFT	CFT/EFT	Calnexin OS=Rattus norvegicus GN=Canx PE=1 SV=1	4.21588e+07	4.82895e+07	5.80968e+07	2.83073e+07	2.16664e+07	2.21428e+07	3.74632e+07	2.05249e+07	2.53301e+07	1.43856e+07	1.66984e+07	1.86193e+07	4.24143e+07	3.38918e+07	3.54318e+07	4.82523e+07	2.19488e+07	1.93439e+07	1.59945e+07	1.00459e+07	8.68779e+06	1.22712e+07	1.56924e+07	1.25943e+07	1.31259e+07	1.52281e+07	1.25292e+07	1.27691e+07	1.13106e+07	1.34157e+07	1.494e+07	1.28838e+07	1.26891e+07	1.67176e+07	1.3846e+07	1.38429e+07	3.08255e+07	2.56125e+07
ASGL1_RAT	3	3	165.05	0.00360992	0.666047	-0.586304	-1.5014	1.5014	AFT	CFT/EFT	Isoaspartyl peptidase/L-asparaginase OS=Rattus norvegicus GN=Asrgl1 PE=1 SV=1	1.22651e+06	2.38789e+06	1.78739e+06	1.65194e+06	989914	937401	1.35961e+06	896417	1.379e+06	661311	737865	920618	1.62252e+06	1.47424e+06	1.07088e+06	1.99399e+06	748344	860098	817789	443394	451454	643264	886331	601676	678001	757046	594785	676201	521865	684267	660568	692952	637088	905014	742294	731923	896793	1.26652e+06
IMPCT_RAT	6	6	378.86	0.00367735	0.599887	-0.737236	-1.66698	1.66698	AFT	CFT/EFT	Protein IMPACT OS=Rattus norvegicus GN=Impact PE=2 SV=1	6.67743e+06	1.00558e+07	7.49902e+06	5.22758e+06	3.11973e+06	3.51703e+06	5.72477e+06	3.09573e+06	4.25832e+06	1.94801e+06	2.46259e+06	2.98678e+06	6.06139e+06	4.34155e+06	4.25219e+06	9.96254e+06	4.57019e+06	3.01755e+06	2.52071e+06	1.46126e+06	1.47494e+06	2.0318e+06	2.92965e+06	2.0917e+06	1.94706e+06	2.40247e+06	1.71535e+06	1.73861e+06	1.56429e+06	2.02911e+06	2.05504e+06	1.83598e+06	1.74235e+06	2.25152e+06	1.93905e+06	1.93835e+06	4.88237e+06	5.33356e+06
NEUM_RAT	27	27	1827.87	0.00368518	0.613114	-0.705773	-1.63102	1.63102	AFT	CFT/EFT	Neuromodulin OS=Rattus norvegicus GN=Gap43 PE=1 SV=1	4.5371e+07	7.34368e+07	5.90193e+07	2.53045e+07	3.59745e+07	3.98122e+07	6.22711e+07	3.2668e+07	4.20905e+07	1.5575e+07	1.96175e+07	2.22512e+07	3.95793e+07	3.27266e+07	4.23516e+07	3.9586e+07	3.83081e+07	3.48453e+07	2.18634e+07	1.23138e+07	1.05162e+07	1.92985e+07	2.63327e+07	1.93008e+07	1.76424e+07	2.1568e+07	1.6062e+07	1.84492e+07	1.74593e+07	2.13854e+07	2.34178e+07	1.83504e+07	1.72367e+07	2.96125e+07	2.15362e+07	2.07436e+07	3.31742e+07	3.89505e+07
SYT1_RAT	17	17	1019.77	0.00370715	0.608944	-0.715619	-1.64219	1.64219	AFT	CFT/EFT	Synaptotagmin-1 OS=Rattus norvegicus GN=Syt1 PE=1 SV=3	1.18324e+08	149104351	1.22354e+08	9.35233e+07	4.40688e+07	4.39346e+07	98691744	5.39554e+07	6.55152e+07	3.63629e+07	4.23902e+07	5.56626e+07	9.04349e+07	7.83199e+07	9.40824e+07	1.19769e+08	4.52245e+07	3.66128e+07	4.00406e+07	2.4585e+07	2.2847e+07	3.59752e+07	4.35464e+07	3.67588e+07	3.811e+07	4.58625e+07	3.60351e+07	3.11451e+07	2.88086e+07	3.49656e+07	4.37448e+07	3.68779e+07	3.72584e+07	4.59605e+07	3.90066e+07	3.922e+07	8.65155e+07	7.90842e+07
ECHA_RAT	4	4	331.82	0.0038201	0.642767	-0.637633	-1.55577	1.55577	AFT	CFT/EFT	Trifunctional enzyme subunit alpha, mitochondrial OS=Rattus norvegicus GN=Hadha PE=1 SV=2	2.01017e+06	2.2261e+06	2.07586e+06	1.84511e+06	745377	808264	1.24769e+06	924664	1.22568e+06	690557	776549	1.05594e+06	1.96279e+06	872826	1.41854e+06	2.09942e+06	714532	565755	971870	595890	570023	777799	732254	865291	621941	665814	522880	588342	516650	596728	767247	738447	643032	926524	695832	664992	1.46979e+06	1.18071e+06
KCRU_RAT	7	7	382.73	0.00386725	0.621608	-0.685924	-1.60873	1.60873	AFT	CFT/EFT	Creatine kinase U-type, mitochondrial OS=Rattus norvegicus GN=Ckmt1 PE=1 SV=1	1.55712e+07	1.70006e+07	1.66132e+07	1.15497e+07	5.52599e+06	5.38612e+06	1.92872e+07	1.00402e+07	1.09782e+07	5.58632e+06	6.92119e+06	8.65991e+06	1.19201e+07	1.11082e+07	1.25484e+07	1.61974e+07	6.7362e+06	4.49965e+06	5.50999e+06	3.59809e+06	3.05356e+06	4.41047e+06	5.67247e+06	4.27642e+06	6.03045e+06	7.04291e+06	6.00084e+06	6.16271e+06	5.74597e+06	6.41209e+06	6.26861e+06	5.46914e+06	6.33613e+06	7.18579e+06	6.53696e+06	6.77394e+06	1.13853e+07	9.01703e+06
H2B1_RAT	5	5	363.92	0.00390473	0.551124	-0.859551	-1.81447	1.81447	AFT	CFT/EFT	Histone H2B type 1 OS=Rattus norvegicus PE=1 SV=2	2.51853e+07	2.67945e+07	1.54573e+07	2.51847e+07	5.31229e+06	5.32169e+06	1.19819e+07	8.83287e+06	1.42941e+07	6.85829e+06	7.24529e+06	9.29634e+06	1.36839e+07	1.10127e+07	1.21436e+07	1.67639e+07	4.87637e+06	5.36215e+06	5.29827e+06	3.6629e+06	3.29456e+06	5.26847e+06	5.51021e+06	5.13741e+06	7.59689e+06	8.79555e+06	7.24628e+06	5.44616e+06	5.2172e+06	5.79028e+06	9.11273e+06	8.28686e+06	7.30424e+06	8.33007e+06	6.59276e+06	6.57117e+06	1.84149e+07	1.42117e+07
A4_RAT	2	2	81.66	0.00390516	0.527462	-0.92286	-1.89587	1.89587	AFT	CFT/EFT	Amyloid beta A4 protein OS=Rattus norvegicus GN=App PE=1 SV=2	2.4863e+06	3.01974e+06	2.95728e+06	1.7411e+06	942486	856321	1.21299e+06	703313	1.10191e+06	639612	547962	584639	1.72741e+06	1.61127e+06	2.18074e+06	1.85795e+06	861204	755962	605460	385252	375139	492966	769886	459693	485269	528013	450768	445176	376560	493910	497396	456324	437913	531052	457681	473036	1.81792e+06	1.60165e+06
ACTB_RAT	21	21	1613.14	0.0039665	0.673194	-0.570907	-1.48546	1.48546	AFT	CFT/EFT	Actin, cytoplasmic 1 OS=Rattus norvegicus GN=Actb PE=1 SV=1	1158281264	1620555099	1650442422	751810388	6.75567e+08	6.92356e+08	1297121805	6.84912e+08	8.54208e+08	5.94928e+08	6.37824e+08	698328348	1075922316	9.04572e+08	1028482254	1416918713	5.83749e+08	5.05469e+08	5.80791e+08	3.15623e+08	2.9543e+08	4.56933e+08	6.74256e+08	455243843	6.09283e+08	690919566	5.4294e+08	5.23267e+08	4.80918e+08	5.86093e+08	6.22253e+08	5.21201e+08	5.41506e+08	6.76924e+08	5.68459e+08	5.79013e+08	8.46907e+08	8.59534e+08
ALDOC_RAT	17	17	1465.64	0.0040024	0.655174	-0.610051	-1.52631	1.52631	AFT	CFT/EFT	Fructose-bisphosphate aldolase C OS=Rattus norvegicus GN=Aldoc PE=1 SV=3	7.8638e+07	1.03573e+08	8.77138e+07	5.0428e+07	3.4051e+07	3.4255e+07	7.19241e+07	4.02759e+07	5.72873e+07	3.02945e+07	3.19131e+07	4.51621e+07	6.3881e+07	4.72219e+07	6.10327e+07	7.59469e+07	3.91772e+07	2.57717e+07	3.60087e+07	2.18992e+07	1.95122e+07	3.09246e+07	3.72208e+07	2.86141e+07	3.17544e+07	3.6316e+07	2.82984e+07	2.78739e+07	2.59441e+07	3.07039e+07	3.73644e+07	3.07985e+07	2.99368e+07	40285228	3.23375e+07	3.32319e+07	5.74982e+07	5.49344e+07
AMPL_RAT	5	5	212.71	0.00402521	0.526775	-0.924742	-1.89834	1.89834	AFT	CFT/EFT	Cytosol aminopeptidase OS=Rattus norvegicus GN=Lap3 PE=1 SV=1	627165	2.72886e+06	4.4242e+06	1.94106e+06	879812	654344	2.32967e+06	859311	1.37345e+06	730640	884368	1.31284e+06	347121	554343	1.91466e+06	2.72975e+06	1.22079e+06	694947	1.1362e+06	708766	439095	729277	846090	537725	706132	721849	496168	536035	603710	522569	699507	635802	607458	889688	683100	788764	458568	1.44737e+06
SYN1_RAT	21	21	1758.27	0.00403787	0.602832	-0.730173	-1.65884	1.65884	AFT	CFT/EFT	Synapsin-1 OS=Rattus norvegicus GN=Syn1 PE=1 SV=3	1.46954e+08	2.19907e+08	182097745	9.46297e+07	5.72044e+07	5.50331e+07	1.97705e+08	9.86346e+07	1.26723e+08	5.84321e+07	6.61088e+07	7.95887e+07	1.23812e+08	9.14826e+07	1.1425e+08	156201653	5.98624e+07	4.28313e+07	5.75663e+07	3.42328e+07	3.03643e+07	5.56202e+07	7.20414e+07	5.44662e+07	6.94501e+07	8.32785e+07	6.40761e+07	5.37689e+07	4.8798e+07	5.94971e+07	7.15358e+07	6.00934e+07	5.94024e+07	7.70817e+07	6.26373e+07	6.51037e+07	1.07449e+08	1.16638e+08
TOM70_RAT	8	8	588	0.00404852	0.661367	-0.596477	-1.51202	1.51202	AFT	CFT/EFT	Mitochondrial import receptor subunit TOM70 OS=Rattus norvegicus GN=Tomm70a PE=1 SV=1	4.54676e+06	6.02159e+06	3.24324e+06	4.97083e+06	1.66869e+06	1.72422e+06	3.86042e+06	2.63298e+06	3.72569e+06	1.71866e+06	2.52663e+06	2.80227e+06	3.3094e+06	2.62052e+06	2.73119e+06	5.32503e+06	1.87784e+06	2.06383e+06	2.15468e+06	1.3432e+06	1.19845e+06	2.00413e+06	2.1212e+06	2.05266e+06	2.10399e+06	2.48872e+06	1.96635e+06	1.77168e+06	1.49763e+06	1.79529e+06	2.12977e+06	1.90314e+06	1.62046e+06	2.46332e+06	1.79455e+06	1.83426e+06	3.32448e+06	3.19382e+06
KPCG_RAT	13	13	712.35	0.00411006	0.639442	-0.645115	-1.56386	1.56386	AFT	CFT/EFT	Protein kinase C gamma type OS=Rattus norvegicus GN=Prkcg PE=1 SV=1	1.72555e+07	2.60025e+07	2.55247e+07	1.3823e+07	1.01282e+07	1.00966e+07	1.14112e+07	7.01821e+06	9.64995e+06	6.91755e+06	7.44753e+06	1.02083e+07	1.45017e+07	1.14631e+07	1.32567e+07	1.7248e+07	8.41811e+06	6.45261e+06	8.92743e+06	5.69511e+06	5.22487e+06	7.63311e+06	1.00418e+07	7.58872e+06	6.24661e+06	7.73023e+06	6.10954e+06	5.82778e+06	5.3436e+06	6.56492e+06	8.0928e+06	7.20189e+06	6.55067e+06	8.5951e+06	6.88936e+06	7.24125e+06	1.26168e+07	1.37916e+07
PLCE1_RAT	1	1	30.38	0.00412003	0.0323717	-4.94912	-30.8912	30.8912	AFT	CFT/EFT	1-phosphatidylinositol 4,5-bisphosphate phosphodiesterase epsilon-1 OS=Rattus norvegicus GN=Plce1 PE=1 SV=1	4125.82	2167.84	3593.87	4212.47	36673.9	63480.2	643882	403246	411849	530.993	345.178	196732	1475.15	2003.06	1381.91	3261.55	34833.9	9254.16	2155.7	258.273	597.319	3438.14	882.358	5764.08	1085.01	3762.93	1669.6	819.901	4293.51	5139.76	7913.31	792.018	4228.25	12236	5223.85	2180.42	3016.7	1149.81
AAK1_RAT	9	9	597.18	0.0041202	0.738198	-0.437921	-1.35465	1.35465	AFT	CFT/EFT	AP2-associated protein kinase 1 OS=Rattus norvegicus GN=Aak1 PE=1 SV=1	5.45818e+06	6.2077e+06	7.24491e+06	5.19069e+06	4.70495e+06	4.74917e+06	7.40714e+06	4.5226e+06	5.37597e+06	3.88446e+06	3.79236e+06	5.28556e+06	5.96169e+06	4.01286e+06	8.07164e+06	1.09048e+07	3.34784e+06	4.29414e+06	4.64403e+06	2.08315e+06	2.14272e+06	2.93278e+06	4.37528e+06	2.79769e+06	2.94457e+06	3.37146e+06	2.72689e+06	2.54234e+06	2.90768e+06	3.09629e+06	3.67312e+06	3.22318e+06	3.31104e+06	4.06095e+06	3.28687e+06	3.51602e+06	3.99089e+06	3.29253e+06
CDC42_RAT	4	4	168.41	0.00420669	0.696878	-0.521022	-1.43497	1.43497	AFT	CFT/EFT	Cell division control protein 42 homolog OS=Rattus norvegicus GN=Cdc42 PE=1 SV=2	2.88004e+06	2.35629e+06	2.7039e+06	1.54365e+06	2.54922e+06	2.69751e+06	4.89953e+06	2.94128e+06	3.9668e+06	1.58382e+06	1.40298e+06	3.19598e+06	2.02134e+06	2.14112e+06	1.50146e+06	1.95044e+06	2.30236e+06	2.09653e+06	1.87132e+06	1.66842e+06	1.13136e+06	2.56822e+06	1.99235e+06	2.56037e+06	1.35991e+06	1.73926e+06	1.129e+06	1.21678e+06	1.58366e+06	1.84347e+06	2.5099e+06	1.55538e+06	1.749e+06	3.27158e+06	2.04762e+06	1.79421e+06	2.10581e+06	1.24976e+06
SPTN2_RAT	53	53	3423.83	0.00422138	0.686588	-0.542484	-1.45648	1.45648	AFT	CFT/EFT	Spectrin beta chain, non-erythrocytic 2 OS=Rattus norvegicus GN=Sptbn2 PE=1 SV=2	6.50907e+07	9.48203e+07	7.70359e+07	4.76536e+07	4.52158e+07	4.47908e+07	5.88588e+07	3.46165e+07	4.53765e+07	2.78666e+07	3.09927e+07	4.20271e+07	5.65137e+07	5.22623e+07	6.87281e+07	6.88541e+07	3.65694e+07	3.95309e+07	3.49745e+07	2.04187e+07	1.92007e+07	2.71945e+07	3.5454e+07	2.59626e+07	2.94501e+07	3.29836e+07	2.69894e+07	2.6026e+07	2.36397e+07	2.86174e+07	3.41749e+07	2.95173e+07	2.85768e+07	3.66228e+07	3.05158e+07	3.08269e+07	4.75927e+07	5.02922e+07
PHB2_RAT	5	5	244.79	0.00424726	0.666405	-0.585529	-1.50059	1.50059	AFT	CFT/EFT	Prohibitin-2 OS=Rattus norvegicus GN=Phb2 PE=1 SV=1	4.13594e+06	6.30543e+06	5.48975e+06	1.90178e+06	2.29364e+06	2.54426e+06	6.52554e+06	3.37896e+06	3.97555e+06	2.04459e+06	2.25933e+06	3.18902e+06	2.88063e+06	2.21752e+06	1.63572e+06	3.38619e+06	3.01028e+06	1.89837e+06	3.06666e+06	1.65738e+06	1.49767e+06	2.35492e+06	3.50355e+06	2.29825e+06	2.1141e+06	2.39251e+06	1.97593e+06	2.16053e+06	1.79959e+06	2.35493e+06	3.05477e+06	2.42757e+06	2.34837e+06	3.41333e+06	2.64717e+06	2.60604e+06	3.02409e+06	3.34437e+06
CYC_RAT	5	5	401.68	0.00425278	0.664958	-0.588664	-1.50385	1.50385	AFT	CFT/EFT	Cytochrome c, somatic OS=Rattus norvegicus GN=Cycs PE=1 SV=2	1.30668e+07	1.82253e+07	1.19231e+07	1.16898e+07	5.72156e+06	6.02795e+06	1.1851e+07	7.79876e+06	1.0255e+07	5.42567e+06	6.17394e+06	7.30176e+06	1.27758e+07	1.02286e+07	1.15716e+07	1.43796e+07	5.78337e+06	5.66679e+06	5.45943e+06	3.4538e+06	3.21712e+06	4.6146e+06	6.21107e+06	4.5815e+06	5.84489e+06	6.41829e+06	5.17791e+06	4.78632e+06	4.34075e+06	5.36878e+06	5.91455e+06	5.16164e+06	5.16181e+06	6.41199e+06	5.42606e+06	5.5965e+06	9.55412e+06	9.66661e+06
SRR_RAT	1	1	39.83	0.00429683	0.584064	-0.775802	-1.71214	1.71214	AFT	CFT/EFT	Serine racemase OS=Rattus norvegicus GN=Srr PE=1 SV=1	331885	261340	286351	324919	101023	95189.9	237684	123499	129619	99147.3	90437.2	168126	262140	194751	224732	507347	22917.8	91761.8	68887.1	47738.9	32544.9	60972.6	68106.2	51864	85851.7	88909.5	79479.3	69515.4	67259.6	71264.9	106086	78034.4	79393.2	83280.3	89665.4	94873.2	242666	138613
HNRPM_RAT	1	1	80.51	0.00430716	0.437239	-1.19351	-2.28708	2.28708	AFT	CFT/EFT	Heterogeneous nuclear ribonucleoprotein M OS=Rattus norvegicus GN=Hnrnpm PE=1 SV=4	370278	453522	454514	219555	89728.1	69317	103563	117637	80192.9	92915.5	33770.7	128844	128575	284956	110593	221750	55038.4	78194.4	102499	49039.7	64292	104508	76180.1	79073.3	59078.7	60829.7	40765.7	38658.8	51284.4	39972.2	53560	37075.2	37001.8	65922.1	40766	56338.1	270738	240546
FKB1A_RAT	7	7	630.2	0.00434494	0.606294	-0.721911	-1.64937	1.64937	AFT	CFT/EFT	Peptidyl-prolyl cis-trans isomerase FKBP1A OS=Rattus norvegicus GN=Fkbp1a PE=1 SV=3	5.25363e+07	7.37688e+07	5.46719e+07	3.81635e+07	2.30582e+07	2.31105e+07	3.6013e+07	2.3827e+07	3.56087e+07	1.46655e+07	1.62053e+07	1.99312e+07	3.5727e+07	3.89453e+07	3.81322e+07	3.64194e+07	2.08005e+07	2.34735e+07	2.04506e+07	1.11641e+07	1.06046e+07	1.58902e+07	2.15028e+07	1.54449e+07	1.8956e+07	2.24924e+07	1.81831e+07	1.49058e+07	1.37118e+07	1.66902e+07	1.9853e+07	1.71859e+07	1.56024e+07	2.01691e+07	1.62649e+07	1.64833e+07	3.84132e+07	3.91266e+07
CAPS1_RAT	11	11	729.06	0.00435712	0.678639	-0.559283	-1.47354	1.47354	AFT	CFT/EFT	Calcium-dependent secretion activator 1 OS=Rattus norvegicus GN=Cadps PE=1 SV=1	5.25303e+06	5.90128e+06	5.62644e+06	3.6147e+06	2.29352e+06	2.59462e+06	3.8471e+06	2.33721e+06	2.54717e+06	2.29351e+06	1.98524e+06	3.73566e+06	4.42165e+06	2.8885e+06	2.78617e+06	6.34043e+06	2.54457e+06	1.79687e+06	2.50612e+06	1.41709e+06	1.38042e+06	2.16268e+06	2.44506e+06	2.04187e+06	1.85372e+06	2.34104e+06	1.74002e+06	1.66398e+06	1.66721e+06	1.87973e+06	2.49031e+06	2.00866e+06	1.99227e+06	2.43285e+06	2.1113e+06	2.13318e+06	3.84089e+06	3.13001e+06
MAP1A_RAT	68	68	4432	0.00447081	0.66039	-0.59861	-1.51426	1.51426	AFT	CFT/EFT	Microtubule-associated protein 1A OS=Rattus norvegicus GN=Map1a PE=1 SV=1	1.30988e+08	1.69135e+08	182252991	9.13775e+07	8.27564e+07	8.4806e+07	1.38756e+08	7.40332e+07	103816739	4.92322e+07	5.73199e+07	7.35125e+07	1.26809e+08	1.11569e+08	1.22744e+08	1.29384e+08	7.92868e+07	7.68566e+07	6.76972e+07	3.88076e+07	3.59111e+07	5.27502e+07	6.96356e+07	5.16914e+07	5.50089e+07	6.20463e+07	4.96037e+07	5.06788e+07	4.59542e+07	5.51071e+07	6.31332e+07	5.18696e+07	4.90578e+07	7.33375e+07	5.84383e+07	5.77294e+07	9.57748e+07	8.97085e+07
CH60_RAT	21	21	1595.77	0.00447331	0.636781	-0.651131	-1.5704	1.5704	AFT	CFT/EFT	60 kDa heat shock protein, mitochondrial OS=Rattus norvegicus GN=Hspd1 PE=1 SV=1	8.17111e+07	9.43048e+07	9.13247e+07	5.90724e+07	4.04917e+07	4.13609e+07	7.03508e+07	3.96475e+07	5.36253e+07	2.57052e+07	2.8347e+07	3.92813e+07	6.72808e+07	6.24039e+07	7.24988e+07	8.64282e+07	4.30871e+07	3.61817e+07	2.94321e+07	1.74764e+07	1.60777e+07	2.62027e+07	3.24649e+07	2.61149e+07	2.64799e+07	3.10144e+07	2.42062e+07	2.42438e+07	2.23873e+07	2.73297e+07	3.05878e+07	2.56133e+07	2.61986e+07	3.51433e+07	2.91928e+07	2.91559e+07	5.97451e+07	5.00188e+07
FRIH_RAT	6	6	398.99	0.00455715	0.617048	-0.696546	-1.62062	1.62062	AFT	CFT/EFT	Ferritin heavy chain OS=Rattus norvegicus GN=Fth1 PE=1 SV=3	1.72247e+06	8.48439e+06	2.79316e+06	3.76399e+06	4.7129e+06	4.93593e+06	8.93457e+06	4.52284e+06	5.15367e+06	1.97636e+06	2.54324e+06	4.12806e+06	4.25547e+06	2.09861e+06	3.52017e+06	5.84259e+06	3.09042e+06	4.0084e+06	2.9788e+06	2.00397e+06	1.65531e+06	2.77983e+06	3.26253e+06	2.77129e+06	2.21931e+06	2.36581e+06	2.12836e+06	2.21268e+06	1.93776e+06	2.46544e+06	2.76989e+06	1.91222e+06	1.95621e+06	3.3793e+06	2.40389e+06	2.21759e+06	1.25943e+06	4.50008e+06
RAC1_RAT	3	3	111.67	0.00458102	0.65772	-0.604455	-1.5204	1.5204	AFT	CFT/EFT	Ras-related C3 botulinum toxin substrate 1 OS=Rattus norvegicus GN=Rac1 PE=1 SV=1	7.26257e+06	6.68308e+06	7.43571e+06	3.5745e+06	2.39833e+06	2.49618e+06	4.89186e+06	2.71795e+06	4.05532e+06	2.38504e+06	2.31344e+06	3.20908e+06	4.31178e+06	3.37631e+06	2.89284e+06	4.34123e+06	2.45418e+06	1.78839e+06	2.88936e+06	1.6983e+06	1.80824e+06	2.31353e+06	3.8677e+06	2.16726e+06	2.64075e+06	2.89704e+06	2.39419e+06	2.3247e+06	2.11586e+06	2.561e+06	2.98072e+06	2.52808e+06	2.79443e+06	2.89672e+06	2.46433e+06	2.50612e+06	5.31021e+06	3.54467e+06
COX41_RAT	4	4	213.24	0.00460181	0.57139	-0.807452	-1.75012	1.75012	AFT	CFT/EFT	Cytochrome c oxidase subunit 4 isoform 1, mitochondrial OS=Rattus norvegicus GN=Cox4i1 PE=1 SV=1	2.82775e+07	3.78735e+07	3.39742e+07	1.9375e+07	9.30654e+06	1.02798e+07	2.23024e+07	11365844	1.56296e+07	7.74554e+06	8.82493e+06	1.05091e+07	2.39691e+07	1.73495e+07	2.5312e+07	3.22139e+07	1.04754e+07	7.52368e+06	7.88085e+06	4.23664e+06	4.78742e+06	6.43945e+06	1.07969e+07	6.47641e+06	7.88844e+06	8.91288e+06	7.0737e+06	6.62153e+06	6.22251e+06	7.31418e+06	7.8446e+06	6.82404e+06	7.06148e+06	8.48593e+06	7.19259e+06	7.32515e+06	2.06758e+07	2.00879e+07
MK01_RAT	8	8	562.11	0.0046288	0.635308	-0.654473	-1.57404	1.57404	AFT	CFT/EFT	Mitogen-activated protein kinase 1 OS=Rattus norvegicus GN=Mapk1 PE=1 SV=3	1.7295e+07	2.52739e+07	2.4221e+07	1.75549e+07	9.25149e+06	8.56451e+06	1.76954e+07	9.76431e+06	1.19517e+07	7.15006e+06	8.06257e+06	1.11359e+07	1.84319e+07	1.53103e+07	2.41083e+07	2.6333e+07	9.41649e+06	7.59119e+06	7.24258e+06	4.38837e+06	4.09819e+06	5.81003e+06	7.52047e+06	5.58586e+06	6.78664e+06	7.88802e+06	6.39869e+06	6.07275e+06	5.41351e+06	6.57869e+06	7.00987e+06	5.92681e+06	6.03887e+06	7.13604e+06	6.07537e+06	6.20071e+06	1.26457e+07	1.34052e+07
EFTU_RAT	9	9	454.95	0.0046618	0.66426	-0.59018	-1.50543	1.50543	AFT	CFT/EFT	Elongation factor Tu, mitochondrial OS=Rattus norvegicus GN=Tufm PE=1 SV=1	1.12223e+07	1.08663e+07	1.17957e+07	9.40025e+06	5.38233e+06	5.00205e+06	9.94725e+06	5.13193e+06	6.28926e+06	4.13775e+06	4.43897e+06	6.31294e+06	9.85649e+06	7.27162e+06	1.05404e+07	1.26142e+07	4.7204e+06	4.3611e+06	4.62081e+06	2.51877e+06	2.30697e+06	3.6373e+06	4.6782e+06	3.54084e+06	3.9035e+06	4.64874e+06	3.72294e+06	3.61899e+06	3.23394e+06	3.93385e+06	4.62117e+06	3.88891e+06	4.24466e+06	4.73997e+06	4.15835e+06	4.0877e+06	8.20543e+06	5.76342e+06
ABI1_RAT	6	6	273.75	0.00467353	0.613888	-0.703953	-1.62896	1.62896	AFT	CFT/EFT	Abl interactor 1 OS=Rattus norvegicus GN=Abi1 PE=1 SV=3	7.49375e+06	8.46838e+06	6.8581e+06	5.86209e+06	3.32657e+06	3.25583e+06	4.77163e+06	3.26336e+06	4.30175e+06	1.71427e+06	2.18793e+06	2.82737e+06	5.08218e+06	5.0093e+06	5.03508e+06	7.42508e+06	2.27219e+06	2.73421e+06	2.43576e+06	1.48414e+06	1.37271e+06	2.12321e+06	3.00548e+06	2.10518e+06	2.14554e+06	2.42668e+06	2.02004e+06	2.10612e+06	1.76921e+06	2.23274e+06	2.53611e+06	1.97988e+06	2.12371e+06	2.6233e+06	2.38411e+06	2.2744e+06	5.47924e+06	4.49159e+06
CBS_RAT	1	1	33.14	0.0047085	0.596368	-0.745726	-1.67682	1.67682	AFT	CFT/EFT	Cystathionine beta-synthase OS=Rattus norvegicus GN=Cbs PE=1 SV=3	188651	55289.9	233027	42747.4	107214	92106.9	111877	69004.2	143034	57075.7	87863.5	119869	33334.6	29684	53563.2	18508.4	52400.3	84501.9	90271.2	63681.8	54564.7	67476.4	106434	66169.4	59011.7	66038.6	63620.2	71556.1	60029.7	73564.6	84675.7	77752.1	50533.9	84674.9	68398.5	79365.6	137937	29325.5
VAMP2_RAT	3	3	376.47	0.00471692	0.593423	-0.752868	-1.68514	1.68514	AFT	CFT/EFT	Vesicle-associated membrane protein 2 OS=Rattus norvegicus GN=Vamp2 PE=1 SV=2	5.95844e+07	6.73922e+07	5.88344e+07	3.82063e+07	1.95362e+07	2.05533e+07	4.22402e+07	2.17589e+07	3.07054e+07	1.50725e+07	1.63813e+07	2.1794e+07	3.61191e+07	3.09372e+07	4.08912e+07	5.01088e+07	1.84201e+07	1.49774e+07	1.97317e+07	1.07891e+07	1.01728e+07	1.58393e+07	2.20327e+07	1.49628e+07	1.65756e+07	1.92432e+07	1.58158e+07	1.3844e+07	1.24967e+07	1.5881e+07	1.85372e+07	1.58928e+07	1.71804e+07	2.16239e+07	1.81725e+07	1.88054e+07	4.35666e+07	3.57445e+07
ATP5E_RAT	2	2	64.49	0.00482121	0.643112	-0.636858	-1.55494	1.55494	AFT	CFT/EFT	ATP synthase subunit epsilon, mitochondrial OS=Rattus norvegicus GN=Atp5e PE=1 SV=2	1.25943e+06	1.4896e+06	1.28968e+06	631084	503891	548087	1.38812e+06	720304	1.10437e+06	471062	501521	726995	730778	642494	839602	177445	411536	513412	786371	533837	452748	618692	969946	621515	570829	480971	456886	478380	348274	470836	601586	539186	470416	763669	559899	638601	920866	790078
DNJA1_RAT	4	4	207.88	0.00482768	0.648969	-0.623778	-1.54091	1.54091	AFT	CFT/EFT	DnaJ homolog subfamily A member 1 OS=Rattus norvegicus GN=Dnaja1 PE=1 SV=1	1.55401e+06	1.82205e+06	1.95744e+06	1.17736e+06	707251	701038	1.80521e+06	937562	1.28191e+06	500078	768208	1.0018e+06	1.03974e+06	1.09772e+06	1.83202e+06	1.53547e+06	765372	674724	808446	406925	464846	627284	824885	731713	524580	703844	503807	534033	481724	546887	699323	657495	590165	914909	754659	728225	1.13626e+06	966406
LETM1_RAT	12	12	623.5	0.00490774	0.595566	-0.747667	-1.67908	1.67908	AFT	CFT/EFT	LETM1 and EF-hand domain-containing protein 1, mitochondrial OS=Rattus norvegicus GN=Letm1 PE=1 SV=1	1.09488e+07	1.46462e+07	1.18786e+07	8.81118e+06	3.98706e+06	4.25948e+06	8.28563e+06	4.95179e+06	5.25874e+06	3.03631e+06	3.49271e+06	4.65364e+06	8.11753e+06	6.804e+06	1.16159e+07	1.3658e+07	3.8926e+06	4.08651e+06	3.30147e+06	2.19705e+06	1.92189e+06	2.76157e+06	3.61784e+06	2.71613e+06	3.03485e+06	3.57453e+06	2.69235e+06	2.63569e+06	2.39141e+06	2.93856e+06	3.29349e+06	2.84243e+06	2.78049e+06	3.49837e+06	2.87285e+06	3.05973e+06	8.00548e+06	7.76826e+06
ATPB_RAT	26	26	2367.29	0.00495135	0.615649	-0.699819	-1.6243	1.6243	AFT	CFT/EFT	ATP synthase subunit beta, mitochondrial OS=Rattus norvegicus GN=Atp5b PE=1 SV=2	5.01392e+08	6.11282e+08	4.95908e+08	403631288	1.66518e+08	1.66026e+08	436103160	2.40999e+08	2.72874e+08	1.68169e+08	1.84678e+08	2.43619e+08	4.00597e+08	3.91427e+08	3.79547e+08	5.24905e+08	1.93045e+08	1.66337e+08	1.49402e+08	9.05401e+07	9.18641e+07	1.45963e+08	1.67127e+08	1.32415e+08	1.71478e+08	2.08844e+08	1.62e+08	1.4201e+08	1.32854e+08	1.55294e+08	1.78264e+08	148237019	1.5763e+08	1.80854e+08	1.60637e+08	1.59959e+08	3.66606e+08	3.24221e+08
LPHN1_RAT	1	1	57.31	0.00498749	0.498046	-1.00565	-2.00785	2.00785	AFT	CFT/EFT	Latrophilin-1 OS=Rattus norvegicus GN=Lphn1 PE=1 SV=1	53789.8	29879.7	59317.1	35439.9	31840.2	32843.5	16514.5	7778.05	4795.4	19831.6	12184.1	10121.6	52797.6	37452.3	5808.98	66871.1	4186.95	4273.24	19279.5	5895.66	6487.56	5920.72	6022.87	3605.45	7122.28	11652.7	9747.18	6732.11	5531.06	8848.91	8374.13	1746.98	8887.24	9577.25	10283.8	6001.73	39329.8	15848.1
CALR_RAT	16	16	873.24	0.00500455	0.61565	-0.699817	-1.6243	1.6243	AFT	CFT/EFT	Calreticulin OS=Rattus norvegicus GN=Calr PE=1 SV=1	4.74935e+07	6.19292e+07	5.73349e+07	4.27995e+07	2.58647e+07	2.58841e+07	4.5015e+07	2.21417e+07	2.97222e+07	1.43722e+07	1.67457e+07	1.94904e+07	4.01224e+07	3.74087e+07	3.97104e+07	6.81902e+07	2.87899e+07	2.05726e+07	1.7159e+07	1.06694e+07	1.02018e+07	1.49292e+07	1.8976e+07	1.4689e+07	1.54953e+07	1.82561e+07	1.44687e+07	1.35949e+07	1.25401e+07	1.48826e+07	1.65658e+07	1.41446e+07	1.34058e+07	1.80701e+07	1.5246e+07	1.52586e+07	3.47261e+07	3.2847e+07
DREB_RAT	19	19	1338.33	0.00500815	0.633931	-0.657602	-1.57746	1.57746	AFT	CFT/EFT	Drebrin OS=Rattus norvegicus GN=Dbn1 PE=1 SV=3	3.44957e+07	4.25107e+07	5.97378e+07	3.20463e+07	2.25644e+07	2.43283e+07	3.67152e+07	2.00537e+07	2.6147e+07	1.20335e+07	1.44819e+07	2.01027e+07	2.87702e+07	2.87802e+07	5.06543e+07	5.28325e+07	1.93169e+07	1.99349e+07	1.46516e+07	9.20642e+06	9.00693e+06	1.31323e+07	1.72717e+07	1.19881e+07	1.29921e+07	1.50414e+07	1.20788e+07	1.21722e+07	1.16416e+07	1.3674e+07	1.45588e+07	1.22687e+07	1.25217e+07	1.73638e+07	1.40382e+07	1.37904e+07	2.52224e+07	2.25475e+07
CAMKV_RAT	13	13	1124.6	0.00504167	0.616091	-0.698784	-1.62314	1.62314	AFT	CFT/EFT	CaM kinase-like vesicle-associated protein OS=Rattus norvegicus GN=Camkv PE=1 SV=1	3.88578e+07	4.93073e+07	4.4429e+07	2.84264e+07	1.54473e+07	1.69123e+07	2.44436e+07	1.37342e+07	1.95165e+07	1.20528e+07	1.3524e+07	1.70375e+07	2.81029e+07	3.01066e+07	3.03069e+07	3.20931e+07	1.23712e+07	1.61115e+07	1.40876e+07	8.35816e+06	7.8638e+06	1.06949e+07	1.40833e+07	1.03741e+07	1.18291e+07	1.39765e+07	1.05993e+07	1.141e+07	1.02727e+07	1.23592e+07	1.33548e+07	1.16389e+07	1.07284e+07	1.56985e+07	1.28572e+07	1.25994e+07	2.84118e+07	2.61524e+07
NEB2_RAT	11	11	635.17	0.00508022	0.55668	-0.845081	-1.79637	1.79637	AFT	CFT/EFT	Neurabin-2 OS=Rattus norvegicus GN=Ppp1r9b PE=1 SV=1	1.24983e+07	1.4352e+07	1.30408e+07	7.31189e+06	4.57006e+06	4.56508e+06	7.28454e+06	4.02527e+06	4.56007e+06	2.63609e+06	2.59021e+06	4.1412e+06	7.80791e+06	7.10475e+06	7.86764e+06	9.67895e+06	4.51283e+06	4.47639e+06	4.04681e+06	2.05825e+06	2.00654e+06	2.56012e+06	3.53271e+06	2.49348e+06	2.40215e+06	2.79427e+06	2.17869e+06	2.36307e+06	2.1915e+06	2.51856e+06	3.08289e+06	2.64133e+06	2.52911e+06	3.64849e+06	3.18479e+06	3.14156e+06	9.13843e+06	7.61221e+06
DCE2_RAT	5	5	318.7	0.00513903	0.71936	-0.475214	-1.39012	1.39012	AFT	CFT/EFT	Glutamate decarboxylase 2 OS=Rattus norvegicus GN=Gad2 PE=1 SV=1	5.94649e+06	9.5913e+06	5.5719e+06	4.04919e+06	3.09705e+06	3.17127e+06	4.67386e+06	4.39364e+06	6.99423e+06	3.88316e+06	4.25084e+06	5.20073e+06	6.82026e+06	5.11287e+06	6.59688e+06	4.39652e+06	2.82879e+06	4.00023e+06	3.84015e+06	2.18921e+06	2.09375e+06	3.44728e+06	2.72534e+06	3.40899e+06	3.2408e+06	4.05818e+06	3.28074e+06	2.78659e+06	2.62607e+06	3.3509e+06	3.92475e+06	3.31966e+06	2.68191e+06	4.50598e+06	3.13125e+06	3.1411e+06	4.34793e+06	5.08718e+06
TPD54_RAT	3	3	192.83	0.0052362	0.547778	-0.868337	-1.82556	1.82556	AFT	CFT/EFT	Tumor protein D54 OS=Rattus norvegicus GN=Tpd52l2 PE=2 SV=1	3.42788e+06	3.20836e+06	3.69821e+06	2.70517e+06	1.02988e+06	935466	1.79348e+06	925727	924468	751480	750341	1.03012e+06	2.50789e+06	2.59522e+06	2.1518e+06	4.59606e+06	1.23676e+06	846689	488521	321500	265343	485933	508360	498338	644305	693180	553236	522849	397391	608489	610886	521559	573658	523666	486681	566194	2.50638e+06	1.7017e+06
GRP75_RAT	18	18	1114.48	0.00526928	0.62752	-0.672267	-1.59358	1.59358	AFT	CFT/EFT	Stress-70 protein, mitochondrial OS=Rattus norvegicus GN=Hspa9 PE=1 SV=3	3.62609e+07	4.14334e+07	3.90579e+07	2.95947e+07	1.81713e+07	1.84972e+07	3.66353e+07	1.76412e+07	2.25892e+07	1.10828e+07	1.16998e+07	1.80914e+07	3.32635e+07	2.94902e+07	3.70507e+07	4.54128e+07	1.89355e+07	1.59419e+07	1.38686e+07	7.5578e+06	7.00314e+06	1.13102e+07	1.47799e+07	1.07025e+07	1.0684e+07	1.23889e+07	9.77205e+06	9.65352e+06	8.8539e+06	1.06958e+07	1.22147e+07	9.60966e+06	1.024e+07	1.4287e+07	1.20933e+07	1.16499e+07	2.65131e+07	2.19761e+07
TIM13_RAT	2	2	113.27	0.00538114	0.537896	-0.894601	-1.8591	1.8591	AFT	CFT/EFT	Mitochondrial import inner membrane translocase subunit Tim13 OS=Rattus norvegicus GN=Timm13 PE=3 SV=1	4.20324e+06	4.11696e+06	4.32822e+06	2.70174e+06	1.03202e+06	981339	2.44972e+06	1.25394e+06	1.53555e+06	763515	913304	1.36185e+06	2.14666e+06	2.47771e+06	2.57362e+06	3.99927e+06	1.24764e+06	836818	824214	487859	563738	843592	747956	778103	785341	952377	746603	700035	685657	786070	980629	819538	977002	925611	850473	848283	3.0733e+06	2.18362e+06
ODO1_RAT	11	11	439.95	0.00540673	0.726223	-0.461516	-1.37699	1.37699	AFT	CFT/EFT	2-oxoglutarate dehydrogenase, mitochondrial OS=Rattus norvegicus GN=Ogdh PE=1 SV=1	4.24293e+06	3.79169e+06	5.61423e+06	4.3293e+06	2.04312e+06	2.0757e+06	2.48862e+06	2.06391e+06	2.75055e+06	2.49261e+06	2.48537e+06	3.1532e+06	3.43557e+06	2.76495e+06	3.51202e+06	3.88869e+06	2.21974e+06	2.07049e+06	2.43454e+06	1.75785e+06	1.5792e+06	2.17331e+06	2.2608e+06	2.22563e+06	1.68679e+06	2.114e+06	1.53834e+06	1.72492e+06	1.47968e+06	1.81665e+06	2.53761e+06	2.19607e+06	1.95568e+06	2.75903e+06	2.18705e+06	2.19344e+06	3.10232e+06	2.01109e+06
ADDA_RAT	22	22	1123.11	0.00541305	0.686439	-0.542797	-1.45679	1.45679	AFT	CFT/EFT	Alpha-adducin OS=Rattus norvegicus GN=Add1 PE=2 SV=2	2.25999e+07	3.0483e+07	2.23199e+07	2.21489e+07	1.11761e+07	1.14451e+07	2.01436e+07	1.20987e+07	1.57851e+07	9.19974e+06	1.04724e+07	1.47727e+07	1.97897e+07	1.52611e+07	1.88179e+07	2.78554e+07	1.17202e+07	1.00526e+07	1.1111e+07	7.29957e+06	6.25712e+06	10763615	1.14892e+07	1.09211e+07	9.08271e+06	1.09164e+07	8.02333e+06	8.21971e+06	7.59289e+06	8.92686e+06	1.12996e+07	9.69615e+06	9.43485e+06	1.28104e+07	1.02591e+07	1.06065e+07	1.65245e+07	1.6168e+07
BASI_RAT	5	5	199.06	0.00542692	0.642303	-0.638675	-1.5569	1.5569	AFT	CFT/EFT	Basigin OS=Rattus norvegicus GN=Bsg PE=1 SV=2	1.99759e+06	1.16773e+06	2.67169e+06	964392	1.31828e+06	1.37363e+06	1.92979e+06	985763	1.18033e+06	633851	582202	673663	1.44482e+06	960993	818090	1.172e+06	1.13008e+06	739713	1.18226e+06	703498	617037	994133	1.32042e+06	986208	769434	859400	680401	639311	579182	706217	699837	565288	565761	634968	541769	573465	1.46059e+06	619356
PIPNA_RAT	6	6	364.02	0.00546424	0.57524	-0.797763	-1.7384	1.7384	AFT	CFT/EFT	Phosphatidylinositol transfer protein alpha isoform OS=Rattus norvegicus GN=Pitpna PE=1 SV=2	6.35521e+06	7.41799e+06	7.91481e+06	6.13166e+06	2.90038e+06	2.79748e+06	3.60473e+06	2.3164e+06	3.61303e+06	1.41942e+06	1.61054e+06	2.59222e+06	5.59967e+06	3.91858e+06	4.97621e+06	6.97647e+06	2.85717e+06	2.02192e+06	1.94459e+06	1.25976e+06	1.19455e+06	1.68757e+06	1.93446e+06	1.72573e+06	1.41006e+06	1.97698e+06	1.54124e+06	1.47653e+06	1.36029e+06	1.62062e+06	1.83677e+06	1.62556e+06	1.45534e+06	2.11753e+06	1.72653e+06	1.75421e+06	4.64677e+06	3.93447e+06
MMSA_RAT	3	3	160.02	0.00549579	0.676811	-0.563175	-1.47752	1.47752	AFT	CFT/EFT	Methylmalonate-semialdehyde dehydrogenase [acylating], mitochondrial OS=Rattus norvegicus GN=Aldh6a1 PE=1 SV=1	2.12691e+06	3.11386e+06	2.55316e+06	1.54921e+06	1.23056e+06	1.35102e+06	1.84376e+06	1.07806e+06	1.48181e+06	882124	1.10456e+06	1.13661e+06	1.76083e+06	1.79399e+06	1.75399e+06	2.21628e+06	1.93197e+06	942543	904879	652127	527452	895743	1.07406e+06	875610	797104	1.03614e+06	824211	804861	617132	894534	1.04921e+06	914711	935561	1.07641e+06	1.05796e+06	992851	1.55514e+06	1.65158e+06
ATPO_RAT	7	7	425.02	0.00554405	0.562425	-0.830266	-1.77801	1.77801	AFT	CFT/EFT	ATP synthase subunit O, mitochondrial OS=Rattus norvegicus GN=Atp5o PE=1 SV=1	2.14611e+07	2.46968e+07	2.23523e+07	1.06354e+07	5.17099e+06	5.799e+06	1.81313e+07	1.19591e+07	1.47197e+07	5.1701e+06	5.92208e+06	8.46321e+06	1.39051e+07	1.63263e+07	1.54536e+07	1.33157e+07	4.9914e+06	5.70162e+06	5.57715e+06	3.3279e+06	3.20925e+06	4.90255e+06	6.14345e+06	4.89892e+06	5.85314e+06	6.69286e+06	5.2097e+06	4.82871e+06	4.58797e+06	5.3507e+06	6.90247e+06	6.36636e+06	6.52976e+06	8.80084e+06	7.47563e+06	7.41706e+06	1.56918e+07	1.30991e+07
TPPC3_RAT	1	1	42.29	0.00556451	0.200651	-2.31724	-4.98377	4.98377	AFT	CFT/EFT	Trafficking protein particle complex subunit 3 OS=Rattus norvegicus GN=Trappc3 PE=2 SV=1	12510.1	1436.51	2602.04	11921.6	43611.2	52064.1	58013.2	21.9426	1061.43	3132.33	1243.21	2259.7	595.618	2364.76	351.767	9380.97	52141.2	202.204	1697.08	317.32	440.541	971.573	23.3373	624.646	1118.59	620.847	213.339	263.074	509.884	1524.87	563.152	46.3279	867.786	549.015	481.366	328.892	9147.1	761.917
TPM3_RAT	10	10	664.08	0.005577	0.555322	-0.848604	-1.80076	1.80076	AFT	CFT/EFT	Tropomyosin alpha-3 chain OS=Rattus norvegicus GN=Tpm3 PE=1 SV=2	4.55365e+07	6.42543e+07	6.11405e+07	2.85973e+07	2.30099e+07	2.29398e+07	3.13447e+07	1.60342e+07	2.14441e+07	1.069e+07	1.16099e+07	1.44745e+07	4.17197e+07	3.71674e+07	4.08691e+07	4.60837e+07	1.57211e+07	1.94267e+07	1.35996e+07	6.85498e+06	6.71069e+06	9.49304e+06	1.55338e+07	9.49098e+06	1.08844e+07	1.181e+07	9.6609e+06	9.8252e+06	8.82464e+06	1.09334e+07	1.12541e+07	9.54432e+06	9.70715e+06	12898616	1.07407e+07	1.11656e+07	3.32952e+07	3.40802e+07
RS27A_RAT	3	3	162.87	0.00560459	0.57143	-0.807351	-1.74999	1.74999	AFT	CFT/EFT	Ubiquitin-40S ribosomal protein S27a OS=Rattus norvegicus GN=Rps27a PE=1 SV=2	5.28345e+07	6.92275e+07	9.1261e+07	3.81535e+07	2.48715e+07	2.47588e+07	4.04097e+07	1.94715e+07	2.09522e+07	1.54294e+07	1.99965e+07	2.53976e+07	4.72406e+07	4.39197e+07	5.34739e+07	7.36856e+07	2.80783e+07	1.95631e+07	1.18008e+07	7.59926e+06	8.23325e+06	9.41298e+06	1.44244e+07	9.31983e+06	1.41091e+07	1.65868e+07	1.2376e+07	1.47129e+07	1.36603e+07	1.61714e+07	1.65529e+07	1.46835e+07	1.50965e+07	1.71455e+07	1.43424e+07	1.38281e+07	3.86313e+07	36717907
LGUL_RAT	6	6	313.37	0.00561097	0.604098	-0.727146	-1.65536	1.65536	AFT	CFT/EFT	Lactoylglutathione lyase OS=Rattus norvegicus GN=Glo1 PE=1 SV=3	2.03769e+07	2.02934e+07	1.68413e+07	2.51884e+07	6.92151e+06	6.73606e+06	1.73956e+07	1.12759e+07	1.38145e+07	5.46728e+06	6.28127e+06	9.98295e+06	1.32593e+07	1.54691e+07	1.7733e+07	2.27181e+07	7.32504e+06	8.31496e+06	7.28929e+06	4.25613e+06	3.88753e+06	6.81443e+06	5.90315e+06	7.38328e+06	6.00604e+06	7.44967e+06	5.67274e+06	5.22305e+06	5.07554e+06	5.59122e+06	6.75295e+06	6.09592e+06	5.70759e+06	7.77803e+06	6.12341e+06	6.1766e+06	1.4899e+07	1.07635e+07
PGAM1_RAT	14	14	928.14	0.00561739	0.662568	-0.59386	-1.50928	1.50928	AFT	CFT/EFT	Phosphoglycerate mutase 1 OS=Rattus norvegicus GN=Pgam1 PE=1 SV=4	8.74652e+07	1.08831e+08	9.34019e+07	5.74597e+07	3.65151e+07	4.23935e+07	8.7364e+07	4.91321e+07	6.84675e+07	3.22586e+07	3.60429e+07	4.47535e+07	7.54192e+07	6.31781e+07	6.9713e+07	1.03577e+08	3.79458e+07	3.33388e+07	3.20605e+07	2.15367e+07	2.08256e+07	3.13871e+07	3.86864e+07	3.18627e+07	3.43717e+07	4.07274e+07	3.26106e+07	3.20187e+07	2.9364e+07	3.57229e+07	3.83178e+07	3.34248e+07	3.32565e+07	4.32288e+07	3.6911e+07	3.65282e+07	6.39524e+07	5.77232e+07
MDHC_RAT	14	14	901.95	0.00562671	0.635182	-0.654758	-1.57435	1.57435	AFT	CFT/EFT	Malate dehydrogenase, cytoplasmic OS=Rattus norvegicus GN=Mdh1 PE=1 SV=3	1.58857e+08	1.30034e+08	1.36169e+08	7.41923e+07	4.67715e+07	4.70515e+07	1.17427e+08	6.14844e+07	8.85474e+07	4.45773e+07	4.76099e+07	6.46862e+07	9.70355e+07	7.94913e+07	9.25406e+07	1.23542e+08	4.74251e+07	4.03377e+07	4.63906e+07	2.71399e+07	2.41026e+07	4.07533e+07	5.37993e+07	4.06843e+07	4.43974e+07	5.42499e+07	4.14768e+07	4.35805e+07	4.02294e+07	4.78602e+07	5.54944e+07	4.67582e+07	4.74178e+07	5.90564e+07	4.9567e+07	4.91479e+07	1.16152e+08	6.89695e+07
MAP4_RAT	13	13	790.08	0.00569324	0.637409	-0.649709	-1.56885	1.56885	AFT	CFT/EFT	Microtubule-associated protein 4 OS=Rattus norvegicus GN=Map4 PE=1 SV=1	1.74419e+07	2.27765e+07	1.91851e+07	1.23085e+07	9.65986e+06	9.63712e+06	8.84875e+06	7.16117e+06	1.03026e+07	4.96874e+06	5.3295e+06	8.01983e+06	1.25595e+07	1.15672e+07	1.23158e+07	1.22459e+07	8.20732e+06	8.29812e+06	7.52098e+06	4.38137e+06	3.97387e+06	5.72209e+06	7.92103e+06	5.58114e+06	5.9485e+06	6.22154e+06	5.41422e+06	5.61515e+06	4.82859e+06	6.20488e+06	6.66854e+06	5.67172e+06	5.23117e+06	7.90443e+06	6.26452e+06	6.64812e+06	1.27531e+07	1.20805e+07
CALM_RAT	15	15	1148.92	0.00576717	0.588339	-0.765281	-1.6997	1.6997	AFT	CFT/EFT	Calmodulin OS=Rattus norvegicus GN=Calm1 PE=1 SV=2	2.67642e+08	3.45202e+08	2.48035e+08	2.03653e+08	8.88875e+07	9.28856e+07	2.59996e+08	1.41171e+08	1.83761e+08	7.38053e+07	8.26476e+07	9.65033e+07	1.84173e+08	1.7027e+08	1.84645e+08	2.41876e+08	1.36232e+08	9.35667e+07	6.48426e+07	3.98889e+07	4.14638e+07	7.80163e+07	1.12678e+08	7.81978e+07	8.16044e+07	9.5575e+07	7.45231e+07	7.79112e+07	6.99519e+07	8.66878e+07	8.87775e+07	8.0661e+07	7.74219e+07	1.07059e+08	9.08617e+07	9.55339e+07	1.95693e+08	1.83093e+08
HAP28_RAT	4	4	319.29	0.00577679	0.443841	-1.17189	-2.25306	2.25306	AFT	CFT/EFT	28 kDa heat- and acid-stable phosphoprotein OS=Rattus norvegicus GN=Pdap1 PE=1 SV=1	1.8514e+06	2.77759e+06	899965	338975	553382	514828	700968	270391	341541	311822	349715	203953	1.13168e+06	1.16241e+06	1.00856e+06	396773	575666	450718	246383	136082	102720	193707	202889	206507	210044	277439	161138	158672	154855	199487	221244	170210	148296	271962	162861	140501	1.3537e+06	1.47322e+06
STML2_RAT	2	2	79.74	0.00578859	0.711652	-0.490756	-1.40518	1.40518	AFT	CFT/EFT	Stomatin-like protein 2, mitochondrial OS=Rattus norvegicus GN=Stoml2 PE=1 SV=1	703602	540160	637237	746785	327993	324292	492004	550853	828970	379594	403174	514534	651020	650839	676350	805602	345132	482635	403541	264124	234503	399035	292980	433507	272194	334337	249273	252101	221024	267613	376069	299563	263473	412562	312187	279508	514456	286498
APEX1_RAT	1	1	55.52	0.00596707	0.437489	-1.19268	-2.28577	2.28577	AFT	CFT/EFT	DNA-(apurinic or apyrimidinic site) lyase OS=Rattus norvegicus GN=Apex1 PE=1 SV=2	901407	561834	1.01515e+06	402049	137507	165125	194492	91638.8	199718	105411	150512	109853	377475	275968	519396	643025	171949	99843.2	118299	67399.9	71231.5	87808	140040	80900.5	56308	81464.2	43865.3	54013.7	62563.7	70956.2	96981.6	75381.9	79338.2	96160.9	72751.3	87152.7	659087	297994
EF1D_RAT	3	3	181.68	0.00597547	0.580182	-0.785423	-1.7236	1.7236	AFT	CFT/EFT	Elongation factor 1-delta OS=Rattus norvegicus GN=Eef1d PE=1 SV=2	5.42085e+06	7.05811e+06	7.13775e+06	3.66304e+06	1.55577e+06	1.52493e+06	4.3609e+06	2.40984e+06	2.66139e+06	3.11803e+06	1.67684e+06	2.19731e+06	4.35561e+06	4.26317e+06	4.22345e+06	6.13052e+06	896977	1.55398e+06	1.73356e+06	938612	819205	1.44476e+06	1.67403e+06	1.47337e+06	1.39307e+06	1.75002e+06	1.38035e+06	1.35483e+06	1.24364e+06	1.46117e+06	1.8328e+06	2.66186e+06	1.63084e+06	2.00621e+06	1.60679e+06	1.81706e+06	3.96359e+06	3.74359e+06
DOPD_RAT	7	7	431.78	0.00597554	0.660268	-0.598876	-1.51454	1.51454	AFT	CFT/EFT	D-dopachrome decarboxylase OS=Rattus norvegicus GN=Ddt PE=1 SV=3	2.77816e+07	2.67284e+07	3.34838e+07	2.05147e+07	1.1798e+07	1.23315e+07	2.83508e+07	1.46709e+07	1.76188e+07	1.00846e+07	9.87275e+06	1.60846e+07	2.24422e+07	1.98762e+07	1.95609e+07	3.12603e+07	1.56709e+07	1.25339e+07	1.06849e+07	6.3967e+06	6.93265e+06	8.71708e+06	1.25781e+07	8.63656e+06	9.55768e+06	1.17134e+07	8.81068e+06	9.31271e+06	8.85686e+06	1.03703e+07	1.18077e+07	1.0351e+07	1.06493e+07	1.34789e+07	1.15946e+07	1.10324e+07	2.03132e+07	1.41766e+07
SYRC_RAT	1	1	40.12	0.00597725	0.493025	-1.02027	-2.0283	2.0283	AFT	CFT/EFT	Arginine--tRNA ligase, cytoplasmic OS=Rattus norvegicus GN=Rars PE=1 SV=2	16234.6	78728.7	62519	128567	63059.7	45181	86112.3	38471.1	27993	22130.4	13924.2	100457	77964.1	71418.8	55733.8	11794	14798.7	31768	59865.8	12414.7	12906.4	38361	21675.9	55364.5	7813.91	21630.3	18225.4	16742.8	8417.72	22061.9	13291.5	17430.5	16529.3	35588.7	12895.5	19151.2	11870.4	41757.3
HXK1_RAT	18	18	1251.75	0.00612305	0.670441	-0.576817	-1.49155	1.49155	AFT	CFT/EFT	Hexokinase-1 OS=Rattus norvegicus GN=Hk1 PE=1 SV=4	5.21598e+07	6.07432e+07	6.76516e+07	40456610	2.28949e+07	2.33599e+07	3.73677e+07	2.20917e+07	3.00185e+07	2.05067e+07	2.24495e+07	3.16677e+07	4.25399e+07	3.83262e+07	3.86866e+07	5.07945e+07	2.29611e+07	1.84298e+07	2.45921e+07	1.49182e+07	1.35236e+07	2.01974e+07	2.38007e+07	1.90823e+07	1.99123e+07	2.2677e+07	1.80326e+07	1.81869e+07	1.72307e+07	1.98748e+07	2.4837e+07	2.05915e+07	2.03097e+07	2.57953e+07	2.12217e+07	2.1892e+07	3.81379e+07	3.22179e+07
PTN11_RAT	4	4	189.86	0.00614618	0.649824	-0.621878	-1.53888	1.53888	AFT	CFT/EFT	Tyrosine-protein phosphatase non-receptor type 11 OS=Rattus norvegicus GN=Ptpn11 PE=1 SV=4	556338	527011	354800	713376	262033	234715	375307	366165	487943	120677	240001	385301	290202	253136	273227	968302	386705	279725	205547	199885	165365	234194	259291	249043	193619	244573	206137	145891	146013	158336	206239	195753	163553	216429	175753	192225	406780	279524
TEBP_RAT	2	2	88.54	0.00617028	0.730945	-0.452166	-1.36809	1.36809	AFT	CFT/EFT	Prostaglandin E synthase 3 OS=Rattus norvegicus GN=Ptges3 PE=1 SV=2	1.39803e+06	3.02089e+06	2.8225e+06	2.60137e+06	2.50865e+06	2.50792e+06	3.21612e+06	2.94924e+06	3.78726e+06	1.43527e+06	1.85156e+06	2.73305e+06	2.40849e+06	3.48718e+06	2.58338e+06	2.73017e+06	1.4321e+06	2.43606e+06	1.54251e+06	1.20201e+06	1.16989e+06	2.29679e+06	1.52706e+06	2.44343e+06	1.39658e+06	1.96754e+06	1.17185e+06	1.23816e+06	1.43138e+06	1.62632e+06	2.12915e+06	1.50891e+06	1.46247e+06	2.5202e+06	1.79459e+06	1.56655e+06	1.02221e+06	1.60226e+06
TERA_RAT	13	13	867.9	0.00620224	0.712246	-0.489552	-1.40401	1.40401	AFT	CFT/EFT	Transitional endoplasmic reticulum ATPase OS=Rattus norvegicus GN=Vcp PE=1 SV=3	1.56488e+07	1.41755e+07	1.10713e+07	1.70103e+07	6.77012e+06	6.38978e+06	1.17327e+07	9.18504e+06	1.20453e+07	6.19341e+06	7.23593e+06	1.07557e+07	1.25796e+07	1.00731e+07	8.73339e+06	1.97279e+07	7.40933e+06	7.12562e+06	7.52271e+06	4.99083e+06	4.62457e+06	7.40052e+06	6.46344e+06	7.81468e+06	5.67729e+06	7.70166e+06	5.9295e+06	5.43865e+06	4.87381e+06	5.742e+06	7.67734e+06	6.73426e+06	5.78402e+06	8.61516e+06	7.18673e+06	6.81359e+06	1.1442e+07	7.51863e+06
PROF2_RAT	5	5	324.95	0.00648668	0.664213	-0.590282	-1.50554	1.50554	AFT	CFT/EFT	Profilin-2 OS=Rattus norvegicus GN=Pfn2 PE=1 SV=3	16428420	1.56524e+07	1.88004e+07	8.99726e+06	6.36818e+06	5.87449e+06	1.28438e+07	6.9039e+06	1.04662e+07	6.12473e+06	5.60226e+06	7.09722e+06	1.10691e+07	1.21738e+07	1.21161e+07	1.04342e+07	5.30589e+06	4.84241e+06	7.23681e+06	4.13345e+06	4.26138e+06	5.74514e+06	7.84337e+06	5.79141e+06	5.94721e+06	6.34792e+06	5.6945e+06	5.0003e+06	4.701e+06	5.39984e+06	6.33827e+06	5.59009e+06	5.80653e+06	6.99444e+06	6.15393e+06	6.02411e+06	1.20121e+07	8.30195e+06
CSDE1_RAT	1	1	30.71	0.00650425	0.547475	-0.869134	-1.82657	1.82657	AFT	CFT/EFT	Cold shock domain-containing protein E1 OS=Rattus norvegicus GN=Csde1 PE=2 SV=1	237547	231815	324561	51444.4	115620	145233	370756	149360	162837	151953	157795	215980	142518	96006.5	62185.3	6493.75	251065	69439.2	170960	85409.3	80046	114090	150932	110938	99926.2	113960	81468.3	91403.2	74892.4	87712.2	121623	102595	89062.8	123015	115850	93110.8	173688	122954
EAA1_RAT	7	7	611.96	0.00653859	0.718731	-0.476476	-1.39134	1.39134	AFT	CFT/EFT	Excitatory amino acid transporter 1 OS=Rattus norvegicus GN=Slc1a3 PE=1 SV=2	2.94216e+07	3.63804e+07	4.00432e+07	2.34986e+07	1.98483e+07	1.97443e+07	2.48807e+07	1.43613e+07	1.91847e+07	1.48937e+07	1.65267e+07	2.38002e+07	3.28582e+07	1.88632e+07	2.6036e+07	3.97985e+07	1.44041e+07	1.18778e+07	1.78243e+07	1.06676e+07	9.53324e+06	1.44817e+07	1.77504e+07	1.57709e+07	1.41164e+07	1.67744e+07	1.30692e+07	1.17016e+07	1.12903e+07	1.29611e+07	1.96327e+07	1.6545e+07	1.5921e+07	1.6683e+07	1.38729e+07	1.37699e+07	2.15124e+07	1.9296e+07
STRAP_RAT	1	1	42.97	0.00655158	0.580938	-0.783544	-1.72135	1.72135	AFT	CFT/EFT	Serine-threonine kinase receptor-associated protein OS=Rattus norvegicus GN=Strap PE=1 SV=1	85481.5	195512	213023	193572	58927.3	57239.5	153856	80274.6	82280.3	46798.6	67187.3	112679	7617.14	54641.5	193104	265361	35934.8	38644.7	74647.9	43328.7	34211	61893.2	62493.5	56037.1	60452.5	75129	58556.4	41554.7	46184	45758.1	52859	52380.4	43081	52303.7	49345.2	59332.2	62502	103699
NB5R3_RAT	2	2	146.32	0.00657131	0.63502	-0.655125	-1.57475	1.57475	AFT	CFT/EFT	NADH-cytochrome b5 reductase 3 OS=Rattus norvegicus GN=Cyb5r3 PE=1 SV=2	953526	793893	1.64124e+06	949164	539702	535965	664600	318740	464989	452074	414139	364798	451088	525711	1.51841e+06	1.19975e+06	272022	320954	359673	218713	200094	332390	421564	283629	366495	419459	398998	299620	276176	324908	384775	281525	359610	412292	337744	312617	697194	421077
NDUA5_RAT	2	2	100.44	0.00670971	0.647181	-0.627759	-1.54516	1.54516	AFT	CFT/EFT	NADH dehydrogenase [ubiquinone] 1 alpha subcomplex subunit 5 OS=Rattus norvegicus GN=Ndufa5 PE=1 SV=3	2.09832e+06	2.48355e+06	2.66554e+06	1.57297e+06	1.03288e+06	1.05915e+06	2.3188e+06	1.16034e+06	1.5336e+06	731295	887626	1.52921e+06	2.1469e+06	1.81693e+06	2.57801e+06	1.71962e+06	1.26296e+06	1.24885e+06	989786	626292	564840	910588	911985	1.02826e+06	511302	793342	528773	557486	601857	651158	658035	622505	535978	1.38639e+06	1.15886e+06	877023	1.53424e+06	1.31726e+06
NEDD8_RAT	1	1	81.66	0.00677705	1.63775	0.711716	1.63775	1.63775	CFT/EFT	AFT	NEDD8 OS=Rattus norvegicus GN=Nedd8 PE=1 SV=1	815.702	1220.12	12117.8	3348.05	1429.16	799.988	36508.4	126728	231709	37264.1	13042.4	68758.4	4527.69	2676.83	5045.93	61445.5	10804.2	110207	132266	103852	90253	161090	82680.7	153169	32898.9	50379.1	29206	49289.7	47840.4	35279.3	90129.4	73871.5	40993.7	148329	130615	101419	596.421	647.148
COTL1_RAT	5	5	313.63	0.00678715	0.690182	-0.534951	-1.44889	1.44889	AFT	CFT/EFT	Coactosin-like protein OS=Rattus norvegicus GN=Cotl1 PE=1 SV=1	1.08185e+07	1.28194e+07	1.30759e+07	8.10271e+06	5.01257e+06	5.03945e+06	1.02368e+07	6.68538e+06	9.44257e+06	4.13633e+06	5.08249e+06	6.5037e+06	8.1666e+06	9.48684e+06	1.21094e+07	9.44092e+06	4.76304e+06	4.95273e+06	5.49745e+06	3.5552e+06	3.26895e+06	4.89201e+06	5.16943e+06	5.02898e+06	4.54464e+06	5.61499e+06	4.12531e+06	4.10847e+06	3.74249e+06	4.13235e+06	5.67104e+06	4.82274e+06	4.73192e+06	6.0923e+06	4.99424e+06	4.92233e+06	7.91025e+06	6.79934e+06
UCRI_RAT	5	5	272.16	0.0068486	0.642157	-0.639002	-1.55725	1.55725	AFT	CFT/EFT	Cytochrome b-c1 complex subunit Rieske, mitochondrial OS=Rattus norvegicus GN=Uqcrfs1 PE=1 SV=2	4.93388e+06	8.93918e+06	8.01417e+06	4.53655e+06	3.79378e+06	4.31289e+06	7.50149e+06	3.80498e+06	5.11124e+06	1.86762e+06	2.1326e+06	3.90825e+06	5.43567e+06	4.76245e+06	6.89981e+06	7.29606e+06	3.06758e+06	3.04685e+06	3.04488e+06	1.80906e+06	1.5688e+06	2.45195e+06	3.03106e+06	2.28818e+06	2.21782e+06	2.72216e+06	2.01441e+06	2.18198e+06	2.14618e+06	2.59997e+06	3.30922e+06	2.33586e+06	2.64002e+06	3.40329e+06	2.73788e+06	2.57926e+06	3.60753e+06	4.7413e+06
TCPD_RAT	5	5	308.38	0.00687019	0.725794	-0.462367	-1.3778	1.3778	AFT	CFT/EFT	T-complex protein 1 subunit delta OS=Rattus norvegicus GN=Cct4 PE=1 SV=3	3.81582e+06	3.67006e+06	2.60257e+06	5.29319e+06	2.87943e+06	2.76654e+06	5.51729e+06	3.17013e+06	4.07108e+06	1.86107e+06	2.60596e+06	3.85133e+06	4.69289e+06	3.445e+06	2.92855e+06	8.5467e+06	2.02169e+06	2.88533e+06	2.43945e+06	1.60832e+06	1.39826e+06	2.17122e+06	2.25082e+06	2.23253e+06	2.08048e+06	2.40476e+06	1.77123e+06	1.83603e+06	1.65483e+06	2.02743e+06	2.24287e+06	1.88449e+06	1.90312e+06	2.52157e+06	1.98468e+06	2.18611e+06	2.79003e+06	1.94658e+06
BCAT1_RAT	3	3	210.2	0.00703458	0.612341	-0.707594	-1.63308	1.63308	AFT	CFT/EFT	Branched-chain-amino-acid aminotransferase, cytosolic OS=Rattus norvegicus GN=Bcat1 PE=1 SV=1	4.24598e+06	4.44782e+06	4.02732e+06	3.14084e+06	1.33252e+06	1.25605e+06	2.18552e+06	1.35932e+06	1.8213e+06	1.28265e+06	1.30298e+06	1.52936e+06	2.45961e+06	2.80724e+06	3.72105e+06	4.05877e+06	1.21368e+06	1.16637e+06	1.35739e+06	734552	692563	1.1015e+06	1.35644e+06	987743	1.06637e+06	1.44577e+06	973008	902282	860610	1.00317e+06	1.10515e+06	980321	862896	1.35264e+06	1.09702e+06	901227	3.10456e+06	2.3591e+06
VATF_RAT	4	4	360.84	0.00703796	0.609438	-0.714448	-1.64086	1.64086	AFT	CFT/EFT	V-type proton ATPase subunit F OS=Rattus norvegicus GN=Atp6v1f PE=1 SV=1	9.76577e+06	1.14564e+07	9.75589e+06	8.77657e+06	3.9295e+06	3.76188e+06	7.85393e+06	4.12132e+06	5.03594e+06	2.51049e+06	2.95251e+06	3.67387e+06	7.18693e+06	8.91073e+06	1.05579e+07	9.67879e+06	4.51257e+06	3.88124e+06	2.83599e+06	2.01588e+06	1.89614e+06	2.68378e+06	2.85733e+06	2.82365e+06	2.56196e+06	2.75091e+06	2.55263e+06	2.3118e+06	2.03994e+06	2.26254e+06	2.75725e+06	2.60707e+06	2.43264e+06	2.47276e+06	2.53999e+06	2.57168e+06	7.14049e+06	6.07644e+06
OPA1_RAT	9	9	471.01	0.00721495	0.6353	-0.654489	-1.57406	1.57406	AFT	CFT/EFT	Dynamin-like 120 kDa protein, mitochondrial OS=Rattus norvegicus GN=Opa1 PE=1 SV=1	2.72501e+06	5.35391e+06	4.60599e+06	2.90017e+06	1.47112e+06	1.59742e+06	2.63433e+06	1.58147e+06	1.63284e+06	1.21648e+06	1.54639e+06	2.19392e+06	3.47168e+06	1.96791e+06	4.03397e+06	4.00802e+06	1.76617e+06	1.38117e+06	1.17565e+06	828492	800928	1.12684e+06	1.71996e+06	1.16897e+06	1.12688e+06	1.40056e+06	1.01338e+06	1.06034e+06	936596	1.20169e+06	1.29495e+06	1.09462e+06	1.06245e+06	1.45549e+06	1.20361e+06	1.13037e+06	1.99246e+06	2.83969e+06
MARCS_RAT	18	18	1469.91	0.00722408	0.600979	-0.734615	-1.66395	1.66395	AFT	CFT/EFT	Myristoylated alanine-rich C-kinase substrate OS=Rattus norvegicus GN=Marcks PE=1 SV=2	3.55759e+07	5.10204e+07	6.02303e+07	1.91219e+07	2.69996e+07	2.97483e+07	3.20239e+07	1.55518e+07	2.22967e+07	1.13478e+07	1.39172e+07	1.41889e+07	3.56553e+07	2.99137e+07	3.81127e+07	4.26325e+07	2.49478e+07	2.27016e+07	1.4622e+07	8.91438e+06	7.51312e+06	1.05116e+07	1.49052e+07	1.06784e+07	1.06424e+07	1.21367e+07	9.85944e+06	1.14569e+07	1.02369e+07	1.25077e+07	1.2765e+07	1.05174e+07	9.36288e+06	1.56001e+07	1.14046e+07	1.14788e+07	2.60122e+07	2.7061e+07
ARP3_RAT	10	10	694.97	0.00728059	0.672813	-0.571722	-1.4863	1.4863	AFT	CFT/EFT	Actin-related protein 3 OS=Rattus norvegicus GN=Actr3 PE=1 SV=1	2.04311e+07	2.50256e+07	2.19079e+07	1.81385e+07	8.53595e+06	8.82673e+06	2.50548e+07	1.21198e+07	1.46369e+07	8.67878e+06	1.02752e+07	1.40998e+07	1.77599e+07	1.58528e+07	1.56125e+07	2.76467e+07	1.05713e+07	7.22187e+06	8.49607e+06	5.00685e+06	4.72794e+06	7.39867e+06	9.1875e+06	7.01444e+06	9.24879e+06	1.19666e+07	8.99765e+06	8.4776e+06	7.84413e+06	9.44776e+06	1.08527e+07	8.70435e+06	9.28519e+06	1.12245e+07	1.00575e+07	1.00127e+07	1.49387e+07	1.32734e+07
ROA3_RAT	6	6	387.98	0.00733358	0.651073	-0.61911	-1.53593	1.53593	AFT	CFT/EFT	Heterogeneous nuclear ribonucleoprotein A3 OS=Rattus norvegicus GN=Hnrnpa3 PE=1 SV=1	4.79781e+06	7.45363e+06	8.66474e+06	6.59777e+06	2.83598e+06	2.74721e+06	7.55416e+06	3.88601e+06	5.00275e+06	2.52406e+06	2.67558e+06	3.63653e+06	5.35469e+06	4.17664e+06	7.34269e+06	9.60691e+06	2.83341e+06	2.31871e+06	2.83831e+06	1.54653e+06	1.4174e+06	2.64608e+06	2.84125e+06	2.67047e+06	2.04032e+06	3.09516e+06	2.13126e+06	2.13633e+06	2.00007e+06	2.43803e+06	2.85592e+06	2.49779e+06	2.33631e+06	3.32004e+06	2.92784e+06	2.64219e+06	3.50804e+06	3.95337e+06
GRB2_RAT	7	7	307.6	0.00735236	0.615282	-0.700681	-1.62527	1.62527	AFT	CFT/EFT	Growth factor receptor-bound protein 2 OS=Rattus norvegicus GN=Grb2 PE=1 SV=1	6.77345e+06	7.92779e+06	7.36698e+06	4.92006e+06	3.01026e+06	3.32471e+06	4.87376e+06	2.60674e+06	4.09838e+06	1.52936e+06	2.13079e+06	2.62411e+06	5.80727e+06	5.35761e+06	5.34368e+06	7.95607e+06	2.70037e+06	2.94522e+06	1.88269e+06	1.30039e+06	1.16991e+06	1.68314e+06	2.25859e+06	1.52795e+06	2.15736e+06	2.24342e+06	1.80206e+06	1.66447e+06	1.57861e+06	1.94198e+06	2.05202e+06	1.76299e+06	1.65494e+06	2.2452e+06	1.97588e+06	1.97627e+06	4.95258e+06	4.20486e+06
CADM4_RAT	3	3	229.49	0.00736375	0.698775	-0.5171	-1.43108	1.43108	AFT	CFT/EFT	Cell adhesion molecule 4 OS=Rattus norvegicus GN=Cadm4 PE=1 SV=1	648366	553211	718161	1.0593e+06	601948	591529	979995	479384	872261	417774	348017	407322	508515	528293	844693	1.86563e+06	373305	559835	467277	242940	259780	449020	597100	419531	334565	400691	317684	268690	230356	274676	325206	271097	293914	364675	278895	252988	474069	293420
PP2AA_RAT	5	5	282.08	0.00740942	0.661643	-0.595874	-1.51139	1.51139	AFT	CFT/EFT	Serine/threonine-protein phosphatase 2A catalytic subunit alpha isoform OS=Rattus norvegicus GN=Ppp2ca PE=1 SV=1	6.3899e+06	1.0649e+07	5.4772e+06	1.06719e+07	4.01288e+06	3.78508e+06	1.27907e+07	5.84621e+06	5.793e+06	3.52663e+06	4.3525e+06	7.36581e+06	6.83635e+06	6.1101e+06	9.02526e+06	1.49613e+07	4.25121e+06	3.2893e+06	3.84974e+06	2.22434e+06	1.84393e+06	3.39262e+06	3.80081e+06	3.38293e+06	3.49733e+06	4.53707e+06	3.61137e+06	3.02645e+06	2.87086e+06	3.62769e+06	4.0654e+06	3.32695e+06	3.46041e+06	4.02893e+06	3.92721e+06	3.78986e+06	4.67213e+06	5.64817e+06
SPTN1_RAT	127	127	10238	0.00741653	0.65196	-0.617145	-1.53384	1.53384	AFT	CFT/EFT	Spectrin alpha chain, non-erythrocytic 1 OS=Rattus norvegicus GN=Sptan1 PE=1 SV=2	5.45639e+08	7.03272e+08	597097203	4.29273e+08	2.50612e+08	247239699	484997403	2.70568e+08	3.5947e+08	1.79534e+08	1.95851e+08	2.71569e+08	4.95397e+08	4.25685e+08	4.80628e+08	6.49158e+08	2.52616e+08	2.26479e+08	2.29834e+08	1.34756e+08	126914584	1.89122e+08	2.36505e+08	1.82031e+08	1.85188e+08	2.13736e+08	1.70319e+08	1.70013e+08	155650543	1.86201e+08	2.16908e+08	1.81724e+08	1.78915e+08	2.34223e+08	1.94855e+08	1.96577e+08	3.98958e+08	3.73012e+08
HSP7C_RAT	31	31	2445.4	0.00742379	0.642786	-0.63759	-1.55573	1.55573	AFT	CFT/EFT	Heat shock cognate 71 kDa protein OS=Rattus norvegicus GN=Hspa8 PE=1 SV=1	4.51489e+08	5.67226e+08	5.14101e+08	345320452	1.85823e+08	1.82933e+08	3.77413e+08	2.04296e+08	2.66187e+08	1.5285e+08	168982840	2.10456e+08	3.76938e+08	3.2441e+08	3.75503e+08	5.14099e+08	1.949e+08	1.58651e+08	1.48874e+08	9.41188e+07	8.52279e+07	1.4825e+08	1.66835e+08	146820105	1.57566e+08	1.87999e+08	1.47167e+08	1.4135e+08	1.31215e+08	1.5982e+08	1.77136e+08	1.48079e+08	1.55302e+08	1.9689e+08	1.62223e+08	1.63493e+08	3.30117e+08	3.00854e+08
PGCB_RAT	8	8	386.89	0.0074959	0.599286	-0.738683	-1.66865	1.66865	AFT	CFT/EFT	Brevican core protein OS=Rattus norvegicus GN=Bcan PE=1 SV=2	1.0609e+07	1.21252e+07	1.61127e+07	6.70326e+06	3.95591e+06	4.62967e+06	7.23827e+06	4.07383e+06	5.58698e+06	2.97215e+06	3.07008e+06	3.98299e+06	9.28896e+06	6.79621e+06	4.79684e+06	1.11755e+07	4.28399e+06	3.18672e+06	3.80451e+06	2.20751e+06	2.24146e+06	3.1862e+06	4.90761e+06	3.16946e+06	3.09631e+06	3.22807e+06	2.66808e+06	2.99546e+06	2.74296e+06	3.28015e+06	3.61606e+06	3.13318e+06	3.15198e+06	3.6917e+06	3.17797e+06	3.32941e+06	7.75704e+06	6.43113e+06
H2A1F_RAT	4	4	241.86	0.00752382	0.622867	-0.683005	-1.60548	1.60548	AFT	CFT/EFT	Histone H2A type 1-F OS=Rattus norvegicus PE=3 SV=3	4.12892e+07	4.82312e+07	3.35092e+07	2.64581e+07	1.26245e+07	1.26366e+07	2.26513e+07	1.97621e+07	2.87381e+07	1.16451e+07	1.27704e+07	1.83275e+07	3.02793e+07	2.83505e+07	3.5432e+07	2.55972e+07	1.30003e+07	1.62312e+07	9.79805e+06	6.51862e+06	6.01184e+06	9.18766e+06	9.05919e+06	9.12407e+06	1.15372e+07	1.27591e+07	1.03204e+07	1.16006e+07	1.13294e+07	1.30949e+07	1.67094e+07	1.5241e+07	1.3764e+07	1.70387e+07	1.38041e+07	1.37839e+07	3.01896e+07	2.55816e+07
DPP6_RAT	6	6	241.18	0.00755157	0.682051	-0.552049	-1.46617	1.46617	AFT	CFT/EFT	Dipeptidyl aminopeptidase-like protein 6 OS=Rattus norvegicus GN=Dpp6 PE=1 SV=1	3.31439e+06	4.3747e+06	4.19209e+06	2.80955e+06	1.77547e+06	1.69238e+06	3.26101e+06	1.69914e+06	1.63608e+06	1.65407e+06	1.47474e+06	2.14651e+06	3.62083e+06	2.39423e+06	2.7406e+06	4.25905e+06	1.15705e+06	1.20797e+06	1.47969e+06	960343	836102	1.42541e+06	1.7653e+06	1.50631e+06	1.48156e+06	1.64416e+06	1.38853e+06	1.29923e+06	1.20988e+06	1.37904e+06	1.66064e+06	1.32238e+06	1.36703e+06	1.78033e+06	1.53893e+06	1.53956e+06	2.4234e+06	2.32032e+06
PTH2R_RAT	1	1	34.57	0.00758247	0.606156	-0.722238	-1.64974	1.64974	AFT	CFT/EFT	Parathyroid hormone 2 receptor OS=Rattus norvegicus GN=Pth2r PE=2 SV=1	3.93498e+06	4.89334e+06	5.5093e+06	2.08046e+06	1.6607e+06	2.00124e+06	3.06425e+06	1.61177e+06	1.84727e+06	954433	1.21115e+06	1.87592e+06	3.50337e+06	2.90523e+06	2.13673e+06	3.07306e+06	1.92939e+06	1.23289e+06	1.79528e+06	988431	915969	1.18507e+06	2.02826e+06	1.1013e+06	1.21392e+06	1.2307e+06	1.03824e+06	1.13386e+06	983661	1.23207e+06	1.33374e+06	1.09884e+06	1.27761e+06	1.34257e+06	1.21991e+06	1.251e+06	2.87716e+06	2.5954e+06
GPM6A_RAT	5	5	385.16	0.00759406	0.653235	-0.614326	-1.53084	1.53084	AFT	CFT/EFT	Neuronal membrane glycoprotein M6-a OS=Rattus norvegicus GN=Gpm6a PE=1 SV=1	2.79187e+07	3.87661e+07	3.47894e+07	1.09356e+07	1.81218e+07	1.903e+07	2.81238e+07	1.55863e+07	1.82961e+07	8.04771e+06	1.15649e+07	1.5203e+07	2.95755e+07	2.37289e+07	1.52018e+07	1.73166e+07	1.08042e+07	1.60698e+07	1.4772e+07	8.51322e+06	7.9867e+06	1.01095e+07	1.62244e+07	1.01437e+07	1.11881e+07	1.16853e+07	1.0259e+07	1.10698e+07	1.08063e+07	1.29406e+07	1.28296e+07	1.08176e+07	1.09114e+07	1.47736e+07	1.21779e+07	1.1987e+07	2.04135e+07	2.05613e+07
ACTN4_RAT	21	21	1382.66	0.00765939	0.732065	-0.449956	-1.366	1.366	AFT	CFT/EFT	Alpha-actinin-4 OS=Rattus norvegicus GN=Actn4 PE=1 SV=2	1.73718e+07	2.11388e+07	2.26276e+07	2.16702e+07	1.27433e+07	1.35272e+07	2.03289e+07	1.30008e+07	1.57693e+07	9.20043e+06	1.12564e+07	1.50208e+07	2.1126e+07	1.37099e+07	2.80992e+07	2.94592e+07	1.38205e+07	1.17283e+07	1.12709e+07	6.91739e+06	6.42577e+06	9.98364e+06	1.12841e+07	1.03814e+07	8.1905e+06	9.73536e+06	7.86563e+06	8.14323e+06	7.50595e+06	8.91921e+06	1.02089e+07	8.69306e+06	8.61463e+06	1.18297e+07	1.00176e+07	9.60692e+06	1.27018e+07	1.12119e+07
AATM_RAT	14	14	934.33	0.00768714	0.654044	-0.612541	-1.52895	1.52895	AFT	CFT/EFT	Aspartate aminotransferase, mitochondrial OS=Rattus norvegicus GN=Got2 PE=1 SV=2	3.92086e+07	5.53444e+07	4.73543e+07	2.68791e+07	1.47083e+07	1.6731e+07	3.87972e+07	2.15415e+07	2.59156e+07	1.41598e+07	1.64361e+07	2.38235e+07	3.47902e+07	2.86746e+07	2.22761e+07	3.89497e+07	1.20314e+07	1.3395e+07	1.77057e+07	1.03584e+07	1.0902e+07	1.44278e+07	2.23393e+07	1.43104e+07	1.67956e+07	1.8405e+07	1.49866e+07	1.5115e+07	1.33481e+07	1.65554e+07	1.91552e+07	16296081	1.71637e+07	2.10552e+07	1.80403e+07	1.88491e+07	2.86683e+07	2.93544e+07
SODC_RAT	3	3	211.6	0.00774511	0.627606	-0.67207	-1.59336	1.59336	AFT	CFT/EFT	Superoxide dismutase [Cu-Zn] OS=Rattus norvegicus GN=Sod1 PE=1 SV=2	3.25957e+07	5.14896e+07	4.49145e+07	1.75114e+07	2.05187e+07	2.06738e+07	3.09129e+07	1.64118e+07	2.40571e+07	1.08917e+07	1.19688e+07	1.52199e+07	3.07647e+07	2.81743e+07	3.30658e+07	4.06402e+07	1.77007e+07	1.80604e+07	1.47323e+07	8.17594e+06	7.57764e+06	1.01441e+07	1.63603e+07	1.0202e+07	1.17326e+07	1.30321e+07	1.08546e+07	1.13631e+07	9.96109e+06	1.20042e+07	1.27796e+07	1.06829e+07	1.02961e+07	1.31748e+07	1.06843e+07	1.08423e+07	2.38331e+07	2.73098e+07
OTUB1_RAT	7	7	548.28	0.00778617	0.647647	-0.626721	-1.54405	1.54405	AFT	CFT/EFT	Ubiquitin thioesterase OTUB1 OS=Rattus norvegicus GN=Otub1 PE=1 SV=1	1.59325e+07	2.50258e+07	2.18982e+07	1.30986e+07	8.06783e+06	8.15246e+06	1.73876e+07	8.29648e+06	1.15708e+07	6.448e+06	6.90299e+06	8.45757e+06	1.63845e+07	1.37083e+07	1.49035e+07	2.01342e+07	7.1774e+06	7.14151e+06	8.81555e+06	4.57442e+06	4.30834e+06	6.30866e+06	9.2005e+06	5.77375e+06	6.14435e+06	7.18794e+06	5.68791e+06	5.72566e+06	5.25855e+06	6.46256e+06	7.04684e+06	6.21974e+06	5.86994e+06	8.08872e+06	6.87185e+06	6.90415e+06	1.16495e+07	1.32736e+07
ENSA_RAT	4	4	273.06	0.00784007	0.573549	-0.802012	-1.74353	1.74353	AFT	CFT/EFT	Alpha-endosulfine OS=Rattus norvegicus GN=Ensa PE=1 SV=1	9.1054e+06	1.5757e+07	1.43928e+07	5.84459e+06	5.1373e+06	5.29954e+06	6.78063e+06	3.48196e+06	3.94709e+06	3.00053e+06	2.7517e+06	2.78745e+06	8.08956e+06	7.21432e+06	1.51261e+07	1.08694e+07	2.58411e+06	4.6101e+06	2.80034e+06	1.52224e+06	1.38435e+06	2.05484e+06	3.11008e+06	2.09786e+06	2.51985e+06	2.89417e+06	2.23956e+06	2.12456e+06	1.96914e+06	2.33679e+06	2.38833e+06	2.08192e+06	2.04802e+06	2.93379e+06	2.3253e+06	2.4769e+06	6.65764e+06	8.35744e+06
DYN1_RAT	33	33	1981.59	0.00789038	0.658992	-0.601666	-1.51747	1.51747	AFT	CFT/EFT	Dynamin-1 OS=Rattus norvegicus GN=Dnm1 PE=1 SV=2	1.18997e+08	1.61673e+08	1.37354e+08	9.37066e+07	4.82738e+07	4.92562e+07	1.28332e+08	6.80793e+07	8.67806e+07	4.47049e+07	4.94739e+07	7.39712e+07	1.11124e+08	7.9105e+07	9.3492e+07	1.33746e+08	4.93496e+07	3.86969e+07	5.25285e+07	3.14098e+07	2.94376e+07	4.90484e+07	5.91249e+07	4.87841e+07	4.91206e+07	6.08355e+07	4.60507e+07	4.39052e+07	4.10631e+07	4.98083e+07	6.02977e+07	4.93824e+07	4.99532e+07	6.34895e+07	5.56659e+07	5.24394e+07	8.7008e+07	8.57504e+07
UCHL3_RAT	4	4	221.69	0.00789521	0.684588	-0.546692	-1.46073	1.46073	AFT	CFT/EFT	Ubiquitin carboxyl-terminal hydrolase isozyme L3 OS=Rattus norvegicus GN=Uchl3 PE=1 SV=1	3.75844e+06	1.70296e+06	3.51508e+06	1.61344e+06	1.58642e+06	1.80996e+06	3.77834e+06	2.17372e+06	2.9785e+06	1.07466e+06	1.52983e+06	1.93915e+06	2.27868e+06	2.28452e+06	2.61645e+06	3.04935e+06	1.12588e+06	2.02017e+06	1.84967e+06	961579	886403	1.24291e+06	1.77364e+06	1.24039e+06	1.40875e+06	1.80406e+06	1.29735e+06	1.01088e+06	1.07174e+06	1.16439e+06	1.35301e+06	1.31908e+06	1.13848e+06	1.658e+06	1.56929e+06	1.47357e+06	2.74808e+06	903243
PPR1A_RAT	2	2	63.63	0.0079859	0.591063	-0.758616	-1.69187	1.69187	AFT	CFT/EFT	Protein phosphatase 1 regulatory subunit 1A OS=Rattus norvegicus GN=Ppp1r1a PE=2 SV=1	1.70194e+06	1.78498e+06	1.6623e+06	1.75982e+06	591271	602728	1.4304e+06	688777	1.08339e+06	381201	467654	674698	1.65518e+06	1.50083e+06	1.54721e+06	1.95313e+06	1.02422e+06	730897	523702	268257	231128	380389	451790	395739	370712	513998	361222	343928	315964	371031	383821	356474	305217	433790	431104	315950	1.24441e+06	946742
PLEC_RAT	15	15	695.86	0.00802863	0.766489	-0.383663	-1.30465	1.30465	AFT	CFT/EFT	Plectin OS=Rattus norvegicus GN=Plec PE=1 SV=2	2.5239e+06	2.86477e+06	3.5896e+06	2.39861e+06	1.91625e+06	1.83487e+06	2.5124e+06	1.88278e+06	2.83442e+06	1.15025e+06	1.76557e+06	2.20038e+06	2.26229e+06	1.93702e+06	2.30865e+06	2.85779e+06	2.21884e+06	2.23814e+06	2.27246e+06	1.50763e+06	1.32993e+06	1.83342e+06	1.72638e+06	1.88015e+06	1.35434e+06	1.68728e+06	1.2068e+06	1.30522e+06	1.35655e+06	1.33741e+06	1.84502e+06	1.50445e+06	1.36349e+06	1.86601e+06	1.52376e+06	1.39372e+06	1.84541e+06	1.51946e+06
VGF_RAT	3	3	169.35	0.00803584	0.553904	-0.852292	-1.80537	1.80537	AFT	CFT/EFT	Neurosecretory protein VGF OS=Rattus norvegicus GN=Vgf PE=1 SV=3	1.06107e+06	1.28292e+06	1.87102e+06	593157	502006	493286	519017	368082	576492	174481	190307	416912	926097	648887	2.19331e+06	793599	724784	427245	303375	157575	160323	197863	288381	210628	149216	176867	133147	154613	143231	171422	148454	152821	128628	195200	157443	173364	775830	680456
PA1B2_RAT	3	3	137.58	0.00811969	0.620757	-0.6879	-1.61094	1.61094	AFT	CFT/EFT	Platelet-activating factor acetylhydrolase IB subunit beta OS=Rattus norvegicus GN=Pafah1b2 PE=1 SV=1	3.72871e+06	3.49501e+06	2.64463e+06	3.75687e+06	1.3315e+06	1.1902e+06	3.38586e+06	2.10794e+06	2.16018e+06	806792	1.15011e+06	1.87206e+06	2.18459e+06	2.76566e+06	3.17934e+06	3.22939e+06	1.06004e+06	1.28772e+06	1.10033e+06	766888	639003	1.28233e+06	1.13191e+06	1.09041e+06	1.06078e+06	1.53498e+06	1.00128e+06	966242	807610	896041	1.61657e+06	1.27719e+06	1.17857e+06	1.62254e+06	1.27113e+06	1.35231e+06	2.72634e+06	1.85373e+06
PGK1_RAT	16	16	975.3	0.00830629	0.587828	-0.766535	-1.70118	1.70118	AFT	CFT/EFT	Phosphoglycerate kinase 1 OS=Rattus norvegicus GN=Pgk1 PE=1 SV=2	8.43929e+07	1.31196e+08	8.8775e+07	5.5249e+07	2.83981e+07	3.13317e+07	6.98648e+07	3.65557e+07	4.31386e+07	2.2613e+07	2.45023e+07	3.45701e+07	7.03854e+07	5.84874e+07	7.08374e+07	8.95351e+07	3.21272e+07	2.07544e+07	2.33867e+07	1.38071e+07	1.24413e+07	2.0917e+07	2.71754e+07	1.90055e+07	2.60055e+07	3.05831e+07	2.33213e+07	2.20965e+07	2.14159e+07	2.49685e+07	2.84736e+07	2.34096e+07	2.50408e+07	2.89768e+07	2.50466e+07	2.66687e+07	6.1706e+07	6.95858e+07
ARL3_RAT	3	3	135.9	0.00831192	0.644193	-0.634436	-1.55233	1.55233	AFT	CFT/EFT	ADP-ribosylation factor-like protein 3 OS=Rattus norvegicus GN=Arl3 PE=1 SV=2	2.11698e+06	2.42171e+06	2.08487e+06	2.24161e+06	800641	747781	3.19482e+06	1.69343e+06	2.30043e+06	884557	1.19609e+06	1.6072e+06	1.30259e+06	1.53919e+06	2.37133e+06	4.0631e+06	462742	906147	922931	572478	469345	787165	835534	725684	1.01615e+06	1.22719e+06	931071	810782	829557	877298	1.19823e+06	983187	1.09719e+06	1.31858e+06	1.06997e+06	1.11244e+06	1.54789e+06	1.28446e+06
LSHR_RAT	1	1	29.72	0.00840261	4.11278	2.04011	4.11278	4.11278	CFT/EFT	AFT	Lutropin-choriogonadotropic hormone receptor OS=Rattus norvegicus GN=Lhcgr PE=1 SV=1	2832.88	1838.92	12876.4	1603.11	9627.79	2137.27	47719.1	10280.5	6420.9	7674.37	6771.34	7252.05	1881.79	3486.84	4171.21	1666.31	3845.57	8078.84	83642.9	56181.3	44933.8	49495.5	62446	51143.2	8997.29	11638.3	3080.74	25598.3	24462.9	29887.5	75588.8	67820.9	55007.9	109922	88265.5	91433.1	2071.33	975.354
NPM_RAT	2	2	194.9	0.00844694	0.647306	-0.62748	-1.54486	1.54486	AFT	CFT/EFT	Nucleophosmin OS=Rattus norvegicus GN=Npm1 PE=1 SV=1	4.06219e+06	4.08825e+06	3.29277e+06	5.27545e+06	1.59376e+06	1.39293e+06	1.56283e+06	2.22017e+06	2.56315e+06	1.42795e+06	1.66632e+06	2.3692e+06	2.9504e+06	3.00979e+06	3.47729e+06	5.34638e+06	1.78277e+06	2.28764e+06	1.36775e+06	919430	828667	1.43234e+06	1.12453e+06	1.4167e+06	1.25737e+06	1.57319e+06	1.11369e+06	1.06753e+06	1.07722e+06	1.17126e+06	1.41555e+06	1.19027e+06	1.02607e+06	1.56967e+06	1.18342e+06	1.21076e+06	2.97017e+06	2.16839e+06
DC1L1_RAT	3	3	112.52	0.00845883	0.674032	-0.569111	-1.48361	1.48361	AFT	CFT/EFT	Cytoplasmic dynein 1 light intermediate chain 1 OS=Rattus norvegicus GN=Dync1li1 PE=1 SV=1	1.07226e+06	730410	1.64623e+06	940526	418332	571434	571215	513275	776340	490624	390457	542898	605096	578519	885621	1.53466e+06	333241	438199	418190	363840	266264	495171	637676	462925	335327	404837	309893	366555	279341	417156	496427	322190	413149	521334	378149	415865	784007	387406
NSF_RAT	26	26	1602.21	0.00854389	0.668192	-0.581664	-1.49657	1.49657	AFT	CFT/EFT	Vesicle-fusing ATPase OS=Rattus norvegicus GN=Nsf PE=1 SV=1	8.24801e+07	1.06253e+08	1.14813e+08	5.81683e+07	3.61646e+07	3.88754e+07	6.71722e+07	3.5219e+07	4.38816e+07	3.10802e+07	3.65243e+07	4.68034e+07	6.14086e+07	5.43285e+07	5.47699e+07	8.90378e+07	3.62759e+07	2.88368e+07	3.84678e+07	2.31395e+07	2.20308e+07	3.40641e+07	4.25745e+07	3.3355e+07	3.3814e+07	3.78284e+07	3.14291e+07	3.06478e+07	2.70896e+07	3.30156e+07	4.05665e+07	3.38662e+07	3.41619e+07	4.19312e+07	3.48309e+07	3.45711e+07	6.03074e+07	5.63558e+07
NFM_RAT	41	41	3013.94	0.00860842	0.68393	-0.548079	-1.46214	1.46214	AFT	CFT/EFT	Neurofilament medium polypeptide OS=Rattus norvegicus GN=Nefm PE=1 SV=4	1.18792e+08	1.39016e+08	1.37191e+08	7.77042e+07	6.53815e+07	6.5004e+07	1.30115e+08	6.5052e+07	8.33236e+07	3.85472e+07	4.71982e+07	6.23657e+07	9.88689e+07	9.06714e+07	8.63042e+07	1.08241e+08	5.58284e+07	4.97399e+07	5.59483e+07	3.24582e+07	2.95252e+07	5.21291e+07	6.1169e+07	4.72228e+07	5.68704e+07	6.59803e+07	5.24969e+07	4.45387e+07	4.21832e+07	5.00126e+07	6.43919e+07	5.09372e+07	5.38845e+07	5.90069e+07	4.9316e+07	5.07467e+07	8.68576e+07	7.37336e+07
ACON_RAT	27	27	1813	0.00863353	0.66375	-0.591289	-1.50659	1.50659	AFT	CFT/EFT	Aconitate hydratase, mitochondrial OS=Rattus norvegicus GN=Aco2 PE=1 SV=2	9.47813e+07	122231209	1.16739e+08	6.92729e+07	3.79573e+07	3.86178e+07	7.86995e+07	4.17354e+07	5.7682e+07	3.5199e+07	4.16814e+07	5.43335e+07	8.07609e+07	6.47241e+07	6.33755e+07	113505320	3.94434e+07	3.04789e+07	4.01557e+07	2.42995e+07	2.2041e+07	3.28231e+07	4.22635e+07	3.07253e+07	3.78889e+07	4.37871e+07	3.44014e+07	3.37827e+07	3.12838e+07	3.81521e+07	4.29772e+07	3.61374e+07	3.7733e+07	4.68929e+07	3.94315e+07	4.02406e+07	6.93017e+07	6.48308e+07
IDHG1_RAT	5	5	358.98	0.00868801	0.656963	-0.606117	-1.52216	1.52216	AFT	CFT/EFT	Isocitrate dehydrogenase [NAD] subunit gamma 1, mitochondrial OS=Rattus norvegicus GN=Idh3g PE=2 SV=2	5.89454e+06	8.58941e+06	6.21153e+06	5.05676e+06	3.15447e+06	2.89144e+06	8.9896e+06	3.90856e+06	4.52227e+06	1.94839e+06	3.26298e+06	4.7429e+06	5.47295e+06	4.49293e+06	5.55017e+06	1.01977e+07	3.29263e+06	2.23918e+06	2.32972e+06	1.40725e+06	1.26981e+06	2.5034e+06	2.61213e+06	2.52021e+06	3.04973e+06	4.06004e+06	2.78046e+06	2.36379e+06	2.31844e+06	2.49335e+06	3.06415e+06	2.46189e+06	2.49121e+06	3.2062e+06	2.92021e+06	2.65121e+06	4.30994e+06	4.55578e+06
TOM34_RAT	1	1	62.8	0.00871638	0.605402	-0.724035	-1.65179	1.65179	AFT	CFT/EFT	Mitochondrial import receptor subunit TOM34 OS=Rattus norvegicus GN=Tomm34 PE=1 SV=1	1.46156e+06	1.14278e+06	1.11775e+06	1.03976e+06	311980	289855	378951	474437	648044	491352	417792	466307	944663	644055	821375	924015	409341	368362	256238	242859	224253	361602	319040	324505	306902	394234	296434	324410	273867	327196	394339	367234	308602	434433	361423	348342	1.06866e+06	606126
TRIM2_RAT	2	2	106.47	0.00879706	0.588484	-0.764924	-1.69928	1.69928	AFT	CFT/EFT	Tripartite motif-containing protein 2 OS=Rattus norvegicus GN=Trim2 PE=1 SV=2	1.85502e+06	3.29602e+06	4.09301e+06	1.51234e+06	1.26105e+06	1.42246e+06	1.37495e+06	720796	1.0184e+06	676492	651921	974249	1.71139e+06	1.79755e+06	4.00008e+06	2.10647e+06	966770	745376	877494	511676	473082	655771	989935	615899	598691	622735	524782	501376	452153	582918	570003	512196	597783	669702	557250	552709	1.35635e+06	1.74819e+06
SDHA_RAT	8	8	369.68	0.00881614	0.695497	-0.523883	-1.43782	1.43782	AFT	CFT/EFT	Succinate dehydrogenase [ubiquinone] flavoprotein subunit, mitochondrial OS=Rattus norvegicus GN=Sdha PE=1 SV=1	9.08056e+06	1.20741e+07	1.01449e+07	8.07689e+06	4.52653e+06	4.39817e+06	8.66731e+06	4.37633e+06	5.66802e+06	3.66834e+06	4.35798e+06	6.235e+06	8.9468e+06	6.5888e+06	7.40339e+06	9.66455e+06	4.69094e+06	3.06839e+06	4.70749e+06	2.96149e+06	2.65998e+06	4.05854e+06	4.85012e+06	3.92121e+06	3.9456e+06	4.53097e+06	3.57129e+06	3.4832e+06	3.20844e+06	3.76747e+06	5.00463e+06	4.31814e+06	4.03079e+06	5.04027e+06	4.36167e+06	4.26764e+06	6.63948e+06	6.40403e+06
6PGL_RAT	2	2	159.9	0.00883826	0.531864	-0.91087	-1.88018	1.88018	AFT	CFT/EFT	6-phosphogluconolactonase OS=Rattus norvegicus GN=Pgls PE=1 SV=1	879989	1.07685e+06	202265	538094	226781	204778	404044	255920	312191	100205	172509	273048	464037	137949	122022	903558	311239	265275	77185.4	127848	68445.9	182170	121470	153081	158365	205397	155517	127089	135632	144500	178038	195802	214539	169033	169596	155007	643426	571153
PRUNE_RAT	1	1	31.26	0.00886436	0.507069	-0.979747	-1.97212	1.97212	AFT	CFT/EFT	Protein prune homolog OS=Rattus norvegicus GN=Prune PE=2 SV=1	215027	219223	128978	161250	153823	151780	85543.2	36942.7	66575	81174.2	20466.6	27655.4	126553	153301	144702	31305.7	249083	16423.4	33354.6	14438.8	17309	36775.2	24593.8	43203.4	26629.3	41099.8	32194.2	27907.5	26712.5	39132.8	59347.6	32475.2	49157.3	54353.1	39314.1	48135.4	157223	116275
PRDX2_RAT	7	7	440.05	0.00898129	0.662125	-0.594824	-1.51029	1.51029	AFT	CFT/EFT	Peroxiredoxin-2 OS=Rattus norvegicus GN=Prdx2 PE=1 SV=3	3.13924e+07	3.54535e+07	3.31075e+07	2.29253e+07	1.32508e+07	1.33808e+07	2.23137e+07	1.46828e+07	2.1212e+07	9.24738e+06	1.05639e+07	1.5206e+07	2.8036e+07	2.44401e+07	2.72496e+07	2.69816e+07	1.04048e+07	1.32933e+07	1.32013e+07	8.01139e+06	7.44443e+06	1.17554e+07	1.30558e+07	1.1889e+07	9.91412e+06	1.20741e+07	9.28825e+06	8.67874e+06	7.95329e+06	9.78626e+06	1.16379e+07	1.10417e+07	9.54347e+06	1.34878e+07	1.11436e+07	1.11313e+07	2.29534e+07	1.88043e+07
UCHL1_RAT	8	8	673.85	0.00898999	0.625844	-0.676125	-1.59784	1.59784	AFT	CFT/EFT	Ubiquitin carboxyl-terminal hydrolase isozyme L1 OS=Rattus norvegicus GN=Uchl1 PE=1 SV=2	1.14962e+08	1.7754e+08	1.44979e+08	6.62234e+07	4.60849e+07	5.6183e+07	1.05402e+08	5.78832e+07	6.68097e+07	3.75827e+07	43400161	5.30742e+07	1.07271e+08	8.52374e+07	89736177	1.42198e+08	5.5775e+07	4.84354e+07	3.42617e+07	2.15709e+07	2.27919e+07	3.28991e+07	4.94788e+07	3.3992e+07	4.50849e+07	4.99028e+07	4.10452e+07	4.02972e+07	3.70586e+07	4.48334e+07	4.14259e+07	3.60315e+07	3.46651e+07	4.31958e+07	3.82409e+07	3.8863e+07	84057533	9.41661e+07
ARFG1_RAT	4	4	315.99	0.00912287	0.61394	-0.703831	-1.62882	1.62882	AFT	CFT/EFT	ADP-ribosylation factor GTPase-activating protein 1 OS=Rattus norvegicus GN=Arfgap1 PE=1 SV=1	2.51741e+06	3.27087e+06	2.9041e+06	3.41054e+06	1.26915e+06	1.08672e+06	2.64011e+06	1.14802e+06	1.65936e+06	551484	968671	1.19935e+06	1.98868e+06	1.68765e+06	2.48724e+06	5.92518e+06	1.58767e+06	851506	846429	506735	481349	837396	905966	864122	677644	990587	701825	627866	596492	723225	839071	644080	680853	921976	643480	764709	1.84067e+06	1.73486e+06
CA2D1_RAT	7	7	329.16	0.00919103	0.547209	-0.869836	-1.82745	1.82745	AFT	CFT/EFT	Voltage-dependent calcium channel subunit alpha-2/delta-1 OS=Rattus norvegicus GN=Cacna2d1 PE=1 SV=1	5.9697e+06	8.01031e+06	7.26193e+06	7.36597e+06	2.35136e+06	2.31039e+06	3.89112e+06	2.17828e+06	3.50001e+06	1.04239e+06	1.33418e+06	1.9173e+06	4.38885e+06	3.75494e+06	5.21392e+06	9.70152e+06	3.19914e+06	1.69317e+06	1.98989e+06	973625	939230	1.55013e+06	1.85649e+06	1.57624e+06	1.40136e+06	1.77036e+06	1.39797e+06	1.15221e+06	948933	1.20288e+06	1.29886e+06	1.13712e+06	1.13042e+06	1.2748e+06	1.00671e+06	1.0244e+06	4.36489e+06	4.24863e+06
G6PI_RAT	16	16	1096.54	0.00921879	0.687812	-0.539913	-1.45389	1.45389	AFT	CFT/EFT	Glucose-6-phosphate isomerase OS=Rattus norvegicus GN=Gpi PE=1 SV=1	5.72456e+07	6.223e+07	7.08682e+07	4.16093e+07	2.39078e+07	2.44509e+07	4.86391e+07	2.73976e+07	39886035	2.17272e+07	2.49968e+07	3.27603e+07	5.17277e+07	3.70466e+07	3.92564e+07	6.30813e+07	2.1123e+07	1.90536e+07	2.42543e+07	1.53162e+07	1.42522e+07	2.19074e+07	2.77881e+07	2.17857e+07	2.37703e+07	2.83786e+07	2.2007e+07	2.20337e+07	1.95822e+07	2.38691e+07	2.74578e+07	2.33892e+07	2.32959e+07	3.19137e+07	2.57881e+07	2.63323e+07	4.18566e+07	3.30065e+07
RS10_RAT	1	1	55.35	0.00925185	0.606359	-0.721756	-1.64919	1.64919	AFT	CFT/EFT	40S ribosomal protein S10 OS=Rattus norvegicus GN=Rps10 PE=2 SV=1	328340	296021	236040	368984	79890	84630.7	240848	366181	607331	318261	220148	268802	220334	253195	269820	209780	82064.1	144951	140047	115203	106062	174370	95202.3	165128	131447	151015	126542	138659	143288	144944	250389	227013	198492	266670	185700	201698	240074	157008
ATPA_RAT	23	23	1709.95	0.00925319	0.655237	-0.609911	-1.52617	1.52617	AFT	CFT/EFT	ATP synthase subunit alpha, mitochondrial OS=Rattus norvegicus GN=Atp5a1 PE=1 SV=2	2.29671e+08	2.85603e+08	2.46204e+08	1.65084e+08	8.38259e+07	8.36199e+07	1.9506e+08	1.06869e+08	1.33485e+08	7.80316e+07	8.83982e+07	116354080	2.00491e+08	1.56221e+08	1.78854e+08	2.28617e+08	8.23902e+07	6.62416e+07	9.13509e+07	5.26715e+07	5.16898e+07	7.66987e+07	1.00655e+08	7.61388e+07	8.29997e+07	9.71884e+07	7.60608e+07	7.12464e+07	6.64504e+07	7.93475e+07	9.60707e+07	8.1758e+07	8.56534e+07	1.01829e+08	8.7835e+07	8.63911e+07	1.6793e+08	1.51482e+08
NDRG2_RAT	8	8	594.9	0.00926254	0.71929	-0.475354	-1.39026	1.39026	AFT	CFT/EFT	Protein NDRG2 OS=Rattus norvegicus GN=Ndrg2 PE=1 SV=1	3.7066e+07	4.19059e+07	4.76252e+07	3.33573e+07	1.92289e+07	1.84611e+07	4.8577e+07	2.67647e+07	3.57519e+07	1.84851e+07	2.05505e+07	27081196	2.92186e+07	2.88951e+07	3.45353e+07	4.96143e+07	2.332e+07	1.94907e+07	2.41734e+07	1.26193e+07	1.13139e+07	1.83857e+07	2.08543e+07	1.72742e+07	2.04417e+07	2.51707e+07	1.91834e+07	1.92515e+07	1.74389e+07	2.06641e+07	2.27018e+07	1.84779e+07	1.84715e+07	2.46916e+07	2.20725e+07	2.09985e+07	2.71017e+07	22226705
HCD2_RAT	3	3	231.37	0.00926552	0.685076	-0.545665	-1.45969	1.45969	AFT	CFT/EFT	3-hydroxyacyl-CoA dehydrogenase type-2 OS=Rattus norvegicus GN=Hsd17b10 PE=1 SV=3	2.32861e+06	1.07438e+06	1.31943e+06	1.58427e+06	622790	590252	962805	825903	1.10732e+06	523493	703676	1.00396e+06	740616	541617	898509	2.25284e+06	845243	733589	665484	497750	563157	751766	556655	749549	585873	664705	505417	509207	481006	544185	785702	718293	669491	738202	655343	673942	1.70262e+06	569844
SNG1_RAT	2	2	99.98	0.00927882	0.693345	-0.528355	-1.44228	1.44228	AFT	CFT/EFT	Synaptogyrin-1 OS=Rattus norvegicus GN=Syngr1 PE=2 SV=1	6.85994e+06	6.65944e+06	7.59227e+06	5.67063e+06	2.58339e+06	2.60411e+06	5.13774e+06	3.15392e+06	3.44115e+06	2.84131e+06	2.92323e+06	3.86906e+06	6.09582e+06	3.29399e+06	4.37763e+06	8.5816e+06	2.41801e+06	2.259e+06	2.84324e+06	1.68611e+06	1.84957e+06	2.46404e+06	2.79078e+06	2.39296e+06	2.34582e+06	3.10608e+06	2.32147e+06	2.35287e+06	2.1008e+06	2.63429e+06	3.16616e+06	2.80238e+06	2.91219e+06	3.23491e+06	2.84433e+06	3.08672e+06	5.01582e+06	3.53213e+06
CAPR1_RAT	2	2	91.7	0.00941916	0.630297	-0.665896	-1.58655	1.58655	AFT	CFT/EFT	Caprin-1 OS=Rattus norvegicus GN=Caprin1 PE=1 SV=2	1.57404e+06	1.06975e+06	1.84213e+06	646138	729107	676310	863553	429972	655839	511640	410059	467314	974712	586739	999110	1.4559e+06	981757	390641	421520	244853	211416	295717	435891	350853	341216	425105	346840	313675	309174	403561	530645	449391	464042	648821	371307	496565	1.1509e+06	567391
UBE2N_RAT	5	5	251.82	0.00956416	0.613196	-0.705579	-1.6308	1.6308	AFT	CFT/EFT	Ubiquitin-conjugating enzyme E2 N OS=Rattus norvegicus GN=Ube2n PE=1 SV=1	1.56776e+07	1.87075e+07	1.73121e+07	1.15446e+07	7.06235e+06	6.84682e+06	1.3138e+07	6.04079e+06	7.30205e+06	3.66642e+06	4.36185e+06	6.37074e+06	1.4084e+07	1.36639e+07	1.65554e+07	1.96904e+07	6.77611e+06	5.37292e+06	4.4421e+06	2.35209e+06	1.98776e+06	3.40775e+06	4.17849e+06	3.71466e+06	3.78089e+06	4.72743e+06	3.50626e+06	3.58891e+06	3.28506e+06	3.94145e+06	4.48876e+06	3.61977e+06	4.10315e+06	4.83158e+06	4.24429e+06	4.40891e+06	1.1463e+07	9.92236e+06
SERA_RAT	4	4	209.26	0.00958524	0.517445	-0.950522	-1.93257	1.93257	AFT	CFT/EFT	D-3-phosphoglycerate dehydrogenase OS=Rattus norvegicus GN=Phgdh PE=1 SV=3	3.23976e+06	3.82021e+06	4.23691e+06	1.5038e+06	709235	768569	1.84217e+06	1.07235e+06	1.26994e+06	552555	614448	1.12781e+06	1.74456e+06	1.38162e+06	2.30657e+06	2.411e+06	1.02621e+06	965593	957852	522232	542192	736144	1.0607e+06	716323	435312	485802	400645	644315	551894	743208	808323	644186	675887	624840	539711	556879	2.36883e+06	2.02622e+06
DLG3_RAT	5	5	199.76	0.00960531	0.633956	-0.657545	-1.5774	1.5774	AFT	CFT/EFT	Disks large homolog 3 OS=Rattus norvegicus GN=Dlg3 PE=1 SV=1	2.56544e+06	3.33981e+06	2.43605e+06	1.30573e+06	1.28171e+06	1.33908e+06	1.98948e+06	1.18033e+06	1.25419e+06	624592	715309	1.12836e+06	2.20146e+06	1.75955e+06	2.58547e+06	2.12586e+06	1.17022e+06	867523	930754	579405	490300	845416	1.07899e+06	797650	701338	772950	655275	598395	559969	690065	911593	698385	812891	1.01381e+06	768039	677996	1.87579e+06	1.77142e+06
FUC3_RAT	2	2	146.83	0.00965357	0.600078	-0.736778	-1.66645	1.66645	AFT	CFT/EFT	Fuctinin-3 (Fragment) OS=Rattus norvegicus PE=1 SV=1	121736	2.0558e+06	1.97803e+06	1.18577e+06	1.07464e+06	1.18717e+06	1.00059e+06	558289	580638	367991	302902	664917	175116	127636	4.84851e+06	1.9928e+06	834991	811149	401244	155978	176359	237025	320416	226030	221282	294670	227306	222248	220047	274613	264989	186975	299531	330067	188822	258070	89010.3	1.09038e+06
DLG4_RAT	11	11	539.32	0.00966124	0.711576	-0.490911	-1.40533	1.40533	AFT	CFT/EFT	Disks large homolog 4 OS=Rattus norvegicus GN=Dlg4 PE=1 SV=1	1.14515e+07	1.1695e+07	1.26379e+07	1.09614e+07	5.56605e+06	5.30632e+06	1.54897e+07	8.78233e+06	9.4476e+06	5.04229e+06	6.17739e+06	9.76569e+06	1.11119e+07	1.06144e+07	1.07397e+07	1.4626e+07	6.52729e+06	5.75248e+06	5.92075e+06	4.02683e+06	3.52053e+06	5.79731e+06	6.66956e+06	5.51757e+06	5.29036e+06	6.66046e+06	5.13862e+06	5.03535e+06	4.47957e+06	5.36039e+06	6.45414e+06	5.27284e+06	5.69754e+06	7.2371e+06	6.11247e+06	6.28979e+06	8.37308e+06	6.20296e+06
PIMT_RAT	5	5	311.13	0.00982048	0.655983	-0.60827	-1.52443	1.52443	AFT	CFT/EFT	Protein-L-isoaspartate(D-aspartate) O-methyltransferase OS=Rattus norvegicus GN=Pcmt1 PE=1 SV=2	1.24159e+07	1.49296e+07	1.3318e+07	1.00055e+07	6.31903e+06	6.53049e+06	1.0045e+07	7.29116e+06	1.07022e+07	2.66054e+06	5.03765e+06	7.02847e+06	1.22737e+07	9.89627e+06	1.15104e+07	1.3459e+07	6.44636e+06	6.90937e+06	4.77109e+06	3.29255e+06	3.17479e+06	4.63108e+06	5.00606e+06	4.66349e+06	4.58778e+06	5.43236e+06	4.6375e+06	4.11712e+06	3.66943e+06	4.25681e+06	4.44493e+06	4.15829e+06	3.80167e+06	5.32061e+06	4.46582e+06	4.51392e+06	9.07823e+06	7.91858e+06
GCSH_RAT	3	3	206.94	0.00982175	0.599604	-0.737917	-1.66777	1.66777	AFT	CFT/EFT	Glycine cleavage system H protein, mitochondrial OS=Rattus norvegicus GN=Gcsh PE=2 SV=1	3.13501e+06	3.58513e+06	1.24142e+06	3.3897e+06	1.11081e+06	1.10104e+06	1.82634e+06	1.12627e+06	1.32489e+06	508936	901528	1.03718e+06	2.51095e+06	1.90493e+06	601217	4.88305e+06	1.33318e+06	1.14845e+06	653575	438689	392054	689610	608024	676221	681762	942316	652023	653954	538206	663693	752899	634610	635850	857365	792781	684438	2.29224e+06	1.90154e+06
DPP2_RAT	1	1	40.98	0.00990874	1.66672	0.737011	1.66672	1.66672	CFT/EFT	AFT	Dipeptidyl peptidase 2 OS=Rattus norvegicus GN=Dpp7 PE=1 SV=1	765.36	7391.24	0	1678.46	6757.18	6371.38	15562.1	4812.74	0	236.473	22582.7	30559.8	4307.69	7150.35	4277.09	2392.97	5816.62	19960.7	2079.6	20373.1	8983.13	41413	12204.3	52720	10422.2	1104.03	5195.65	12467.2	7581.65	9994.41	20743.1	12640.7	10677.9	21540.8	19721.5	8634.02	559.612	3920.28
RAB7A_RAT	5	5	258.93	0.00992213	0.652876	-0.615119	-1.53168	1.53168	AFT	CFT/EFT	Ras-related protein Rab-7a OS=Rattus norvegicus GN=Rab7a PE=1 SV=2	5.04821e+06	5.94427e+06	6.65285e+06	4.46539e+06	2.15592e+06	2.11863e+06	5.30666e+06	2.63206e+06	3.14541e+06	1.71027e+06	1.99631e+06	2.81256e+06	3.7474e+06	4.09346e+06	5.60289e+06	6.92131e+06	2.25871e+06	1.64109e+06	2.35392e+06	1.25709e+06	1.21966e+06	1.88169e+06	2.44678e+06	1.57617e+06	1.75644e+06	2.09189e+06	1.65153e+06	1.59231e+06	1.46773e+06	1.80358e+06	2.25983e+06	1.76547e+06	2.05622e+06	2.12957e+06	1.86465e+06	1.99875e+06	3.69113e+06	3.15281e+06
KCNS2_RAT	1	1	29.17	0.00992983	0.419377	-1.25368	-2.38449	2.38449	AFT	CFT/EFT	Potassium voltage-gated channel subfamily S member 2 OS=Rattus norvegicus GN=Kcns2 PE=2 SV=1	1.63875e+06	1.5475e+06	1.7354e+06	711833	334844	338925	494775	205752	380342	109424	197904	192570	725529	653454	267269	1.03591e+06	750308	283202	199369	96314.1	92236.5	155644	233360	127589	159323	191517	146225	156201	131971	171792	208858	115638	161428	200049	188807	164125	1.19822e+06	820789
CADM2_RAT	5	5	431.33	0.0100758	0.557513	-0.842921	-1.79368	1.79368	AFT	CFT/EFT	Cell adhesion molecule 2 OS=Rattus norvegicus GN=Cadm2 PE=1 SV=2	1.24122e+07	1.76435e+07	16800006	8.84523e+06	4.48084e+06	4.81427e+06	1.04322e+07	4.9436e+06	6.62366e+06	2.65354e+06	2.84513e+06	3.61553e+06	8.61562e+06	8.09137e+06	1.12639e+07	1.49642e+07	3.41174e+06	3.9934e+06	3.90658e+06	2.18868e+06	2.04166e+06	3.12243e+06	4.99106e+06	3.19079e+06	3.37428e+06	4.00933e+06	3.14361e+06	2.99191e+06	2.66021e+06	3.3564e+06	3.30658e+06	2.73345e+06	2.82626e+06	3.36934e+06	2.77827e+06	2.83365e+06	9.07547e+06	9.358e+06
MTPN_RAT	4	4	273.72	0.0100847	0.609146	-0.715141	-1.64164	1.64164	AFT	CFT/EFT	Myotrophin OS=Rattus norvegicus GN=Mtpn PE=1 SV=2	1.81005e+07	2.58642e+07	1.49657e+07	1.20666e+07	8.47875e+06	1.00208e+07	1.36594e+07	6.90384e+06	9.16104e+06	3.89828e+06	4.60608e+06	6.23519e+06	1.52878e+07	1.52916e+07	1.62833e+07	2.24914e+07	1.0155e+07	6.50948e+06	5.11586e+06	3.28889e+06	2.90286e+06	4.61076e+06	5.29278e+06	4.38801e+06	4.41008e+06	4.97908e+06	3.93967e+06	3.87339e+06	3.51902e+06	4.31032e+06	4.67129e+06	3.83018e+06	3.97731e+06	5.38026e+06	4.41563e+06	4.27861e+06	1.32346e+07	1.37182e+07
ODO2_RAT	4	4	239.25	0.0101038	0.582818	-0.778883	-1.7158	1.7158	AFT	CFT/EFT	Dihydrolipoyllysine-residue succinyltransferase component of 2-oxoglutarate dehydrogenase complex, mitochondrial OS=Rattus norvegicus GN=Dlst PE=1 SV=2	9.66991e+06	1.03299e+07	9.77653e+06	5.66e+06	2.47122e+06	2.57907e+06	5.19897e+06	3.00559e+06	4.58017e+06	2.1555e+06	2.2271e+06	2.93167e+06	5.94748e+06	5.18616e+06	9.59318e+06	8.26347e+06	2.72581e+06	2.616e+06	2.29793e+06	1.25447e+06	1.1599e+06	1.82073e+06	2.48978e+06	1.79766e+06	2.2709e+06	2.82702e+06	1.99398e+06	1.67823e+06	1.6134e+06	2.09405e+06	2.19845e+06	2.07343e+06	1.81989e+06	2.75335e+06	2.11529e+06	2.03017e+06	7.0704e+06	5.47891e+06
KAPCA_RAT	3	3	155.93	0.0102943	0.723727	-0.466483	-1.38174	1.38174	AFT	CFT/EFT	cAMP-dependent protein kinase catalytic subunit alpha OS=Rattus norvegicus GN=Prkaca PE=1 SV=2	763335	942130	1.14541e+06	1.02727e+06	486178	475122	884587	854925	1.07976e+06	508648	514249	930165	736377	998370	864569	897493	698876	512078	537995	530526	460594	846576	533386	899633	310928	543004	328364	356981	304592	405356	527990	540046	347896	612405	544559	574012	558132	499701
F213A_RAT	2	2	120.66	0.0103794	0.654062	-0.6125	-1.52891	1.52891	AFT	CFT/EFT	Redox-regulatory protein FAM213A OS=Rattus norvegicus GN=Fam213a PE=1 SV=1	1.44987e+06	1.35934e+06	976959	1.45595e+06	426100	401554	1.15471e+06	760719	958371	460815	541195	869079	1.40559e+06	1.08642e+06	1.1637e+06	1.69275e+06	548082	449027	643477	386197	364279	530841	449226	498230	377889	545898	370260	343334	323863	341932	480312	404932	443496	524028	408657	364502	1.06011e+06	720987
FABPH_RAT	1	1	52.56	0.0103894	0.598983	-0.739412	-1.6695	1.6695	AFT	CFT/EFT	Fatty acid-binding protein, heart OS=Rattus norvegicus GN=Fabp3 PE=1 SV=2	3.71694e+06	4.49991e+06	4.72366e+06	1.85795e+06	1.48834e+06	1.43193e+06	2.02274e+06	1.01251e+06	1.50826e+06	971613	1.29767e+06	1.11163e+06	3.17392e+06	2.65952e+06	3.27354e+06	1.723e+06	789320	1.41126e+06	1.01568e+06	655648	648479	784534	1.17386e+06	759010	1.14871e+06	1.11214e+06	1.04105e+06	988744	844079	1.04299e+06	1.16124e+06	966235	966994	1.34175e+06	1.09978e+06	938126	2.71773e+06	2.38673e+06
SC6A1_RAT	1	1	131.71	0.0104174	0.52294	-0.935284	-1.91227	1.91227	AFT	CFT/EFT	Sodium- and chloride-dependent GABA transporter 1 OS=Rattus norvegicus GN=Slc6a1 PE=1 SV=1	4.59251e+06	3.95904e+06	6.89471e+06	1.15454e+06	2.58033e+06	1.68817e+06	1.94512e+06	896884	1.5367e+06	1.42185e+06	611170	1.37019e+06	3.53251e+06	2.32981e+06	2.67634e+06	2.3863e+06	1.31868e+06	771670	1.39884e+06	824592	957178	950465	1.91669e+06	940222	625158	738790	595205	674693	781541	809648	1.24879e+06	963916	838527	1.00625e+06	877936	801968	3.35793e+06	2.09986e+06
RTN1_RAT	14	14	736.56	0.0105476	0.758769	-0.398268	-1.31792	1.31792	AFT	CFT/EFT	Reticulon-1 OS=Rattus norvegicus GN=Rtn1 PE=2 SV=1	1.2408e+07	1.55352e+07	1.64095e+07	1.21635e+07	9.34969e+06	9.21273e+06	1.62112e+07	1.05528e+07	1.43321e+07	6.12203e+06	8.2063e+06	1.07533e+07	1.19919e+07	1.09282e+07	1.4001e+07	2.13727e+07	7.42398e+06	8.67901e+06	9.88239e+06	5.85768e+06	5.52737e+06	8.81337e+06	9.98989e+06	8.57158e+06	7.65519e+06	8.71565e+06	6.95342e+06	7.05964e+06	6.27967e+06	7.23937e+06	8.39724e+06	7.57739e+06	6.72789e+06	9.38105e+06	7.56878e+06	7.76739e+06	9.07246e+06	8.23978e+06
SEP11_RAT	10	10	592.74	0.0106137	0.660616	-0.598116	-1.51374	1.51374	AFT	CFT/EFT	Septin-11 OS=Rattus norvegicus GN=Sept11 PE=1 SV=1	1.8633e+07	1.96925e+07	1.84693e+07	1.05925e+07	7.08763e+06	7.30622e+06	1.49503e+07	7.39378e+06	9.36588e+06	5.40316e+06	5.70781e+06	7.98234e+06	1.19841e+07	9.95056e+06	1.53242e+07	1.42723e+07	6.31713e+06	5.46257e+06	6.92481e+06	4.0362e+06	3.74433e+06	6.33391e+06	8.19244e+06	6.13497e+06	6.18946e+06	7.32816e+06	5.67135e+06	5.52605e+06	4.94505e+06	5.94199e+06	7.15575e+06	6.20583e+06	6.01355e+06	8.16101e+06	6.50433e+06	6.85473e+06	1.3624e+07	1.04448e+07
PARK7_RAT	5	5	246.9	0.0106773	0.693423	-0.528192	-1.44212	1.44212	AFT	CFT/EFT	Protein DJ-1 OS=Rattus norvegicus GN=Park7 PE=1 SV=1	9.79957e+06	1.20762e+07	6.99264e+06	9.18764e+06	4.77743e+06	4.76001e+06	8.40277e+06	4.86536e+06	6.81882e+06	3.37733e+06	4.02949e+06	5.28797e+06	8.14541e+06	8.53183e+06	8.23295e+06	1.41109e+07	3.27043e+06	5.30018e+06	4.04762e+06	2.48966e+06	2.17414e+06	3.29429e+06	4.00666e+06	2.78518e+06	3.52139e+06	4.53536e+06	3.34403e+06	3.35154e+06	2.99887e+06	3.65933e+06	4.52732e+06	3.84353e+06	3.48168e+06	4.10667e+06	4.02281e+06	3.68626e+06	7.1652e+06	6.40514e+06
TCPB_RAT	6	6	322.06	0.0107365	0.684022	-0.547885	-1.46194	1.46194	AFT	CFT/EFT	T-complex protein 1 subunit beta OS=Rattus norvegicus GN=Cct2 PE=1 SV=3	7.1368e+06	6.85452e+06	7.4491e+06	5.64658e+06	2.73168e+06	2.66873e+06	5.48646e+06	3.87645e+06	4.69574e+06	2.59988e+06	2.55011e+06	4.09311e+06	6.86523e+06	6.0814e+06	6.88705e+06	7.42197e+06	3.15662e+06	2.84841e+06	2.60759e+06	1.8425e+06	1.71264e+06	2.54788e+06	2.36817e+06	2.69888e+06	2.07804e+06	2.73979e+06	1.89724e+06	1.88231e+06	1.88935e+06	2.18957e+06	3.07917e+06	2.64654e+06	2.43812e+06	3.05522e+06	2.69062e+06	2.69773e+06	5.21825e+06	3.63561e+06
NRCAM_RAT	9	9	481.1	0.0107577	0.622165	-0.684631	-1.60729	1.60729	AFT	CFT/EFT	Neuronal cell adhesion molecule OS=Rattus norvegicus GN=Nrcam PE=1 SV=2	8.34845e+06	9.57898e+06	9.95662e+06	8.17114e+06	4.384e+06	4.56684e+06	6.58824e+06	3.65378e+06	4.90672e+06	1.9481e+06	2.21244e+06	3.35145e+06	7.2825e+06	4.57926e+06	6.76781e+06	1.12601e+07	4.02856e+06	3.44351e+06	3.04176e+06	1.96072e+06	1.6514e+06	3.17583e+06	3.93297e+06	3.1878e+06	2.39484e+06	2.64466e+06	2.14256e+06	2.16662e+06	1.90987e+06	2.35642e+06	2.90059e+06	2.59556e+06	2.29435e+06	3.40002e+06	2.51561e+06	2.56645e+06	6.10418e+06	5.08064e+06
RB11B_RAT	8	8	404.63	0.0108084	0.660738	-0.59785	-1.51346	1.51346	AFT	CFT/EFT	Ras-related protein Rab-11B OS=Rattus norvegicus GN=Rab11b PE=1 SV=4	9.33517e+06	1.38015e+07	1.15973e+07	1.09749e+07	5.21371e+06	4.91544e+06	8.56889e+06	4.99886e+06	7.37491e+06	3.43854e+06	3.73336e+06	5.50629e+06	1.07065e+07	1.00744e+07	1.33026e+07	1.1601e+07	5.24702e+06	3.95309e+06	4.11334e+06	2.52239e+06	2.41237e+06	3.6541e+06	4.16328e+06	3.48358e+06	3.26363e+06	4.28218e+06	3.04987e+06	3.04633e+06	2.79045e+06	3.42544e+06	4.1636e+06	3.8132e+06	3.19639e+06	4.42275e+06	3.90746e+06	3.6228e+06	6.82564e+06	7.32024e+06
ARF3_RAT	8	8	631.45	0.0109368	0.700421	-0.513705	-1.42771	1.42771	AFT	CFT/EFT	ADP-ribosylation factor 3 OS=Rattus norvegicus GN=Arf3 PE=1 SV=2	5.28337e+07	6.80551e+07	5.64014e+07	4.18322e+07	2.07117e+07	2.14061e+07	5.25807e+07	3.32082e+07	4.72597e+07	2.24841e+07	2.60736e+07	3.29015e+07	4.18686e+07	3.86871e+07	4.68776e+07	5.95134e+07	2.51894e+07	1.88773e+07	2.84223e+07	1.85478e+07	1.65562e+07	2.60437e+07	2.83725e+07	2.67595e+07	2.38589e+07	2.94884e+07	2.13022e+07	2.0277e+07	1.91241e+07	2.32598e+07	2.77395e+07	2.36631e+07	2.26321e+07	2.93193e+07	2.53808e+07	2.46879e+07	3.86307e+07	3.60961e+07
CNDP2_RAT	8	8	440.93	0.0109878	0.7092	-0.495736	-1.41004	1.41004	AFT	CFT/EFT	Cytosolic non-specific dipeptidase OS=Rattus norvegicus GN=Cndp2 PE=1 SV=1	5.11491e+06	5.80681e+06	4.88351e+06	5.46037e+06	2.41905e+06	2.44581e+06	5.17155e+06	3.32432e+06	4.54269e+06	2.446e+06	2.29275e+06	3.32135e+06	5.96818e+06	4.47418e+06	5.15202e+06	8.79241e+06	3.1775e+06	2.46933e+06	1.99523e+06	1.52343e+06	1.29148e+06	2.31888e+06	2.11761e+06	2.22786e+06	2.0599e+06	2.30238e+06	1.91804e+06	1.83593e+06	1.73754e+06	2.01595e+06	2.34232e+06	2.14639e+06	1.89718e+06	2.54653e+06	2.30382e+06	2.37567e+06	3.73989e+06	3.07991e+06
LDHB_RAT	12	12	878.79	0.0110109	0.698741	-0.51717	-1.43115	1.43115	AFT	CFT/EFT	L-lactate dehydrogenase B chain OS=Rattus norvegicus GN=Ldhb PE=1 SV=2	6.85801e+07	8.64327e+07	8.10132e+07	4.70363e+07	3.35365e+07	3.2747e+07	5.00848e+07	3.34244e+07	4.405e+07	2.63588e+07	2.73545e+07	3.64842e+07	6.36011e+07	4.96589e+07	5.52768e+07	6.17832e+07	2.79445e+07	2.78028e+07	3.75384e+07	2.00601e+07	1.962e+07	2.79028e+07	3.82937e+07	2.72745e+07	2.65492e+07	2.77653e+07	2.47515e+07	2.5312e+07	2.27961e+07	2.80297e+07	3.19318e+07	2.7313e+07	2.5909e+07	3.68688e+07	2.88381e+07	2.96941e+07	5.01441e+07	4.58435e+07
TKT_RAT	15	15	996.57	0.0110285	0.782366	-0.354084	-1.27817	1.27817	AFT	CFT/EFT	Transketolase OS=Rattus norvegicus GN=Tkt PE=1 SV=1	1.07375e+07	1.19984e+07	1.18198e+07	1.14439e+07	6.56958e+06	6.65825e+06	1.17559e+07	7.50655e+06	1.02619e+07	6.29887e+06	6.47949e+06	1.02932e+07	8.75114e+06	7.79194e+06	8.0493e+06	1.57254e+07	7.07778e+06	5.3332e+06	7.71597e+06	4.87134e+06	5.09857e+06	7.36079e+06	7.6843e+06	7.36192e+06	6.15761e+06	7.4178e+06	5.68372e+06	5.39251e+06	4.9081e+06	5.86391e+06	8.815e+06	7.39247e+06	7.18416e+06	9.03343e+06	7.32448e+06	6.97873e+06	7.85098e+06	6.36389e+06
SDHB_RAT	1	1	56.3	0.0111209	0.629681	-0.667308	-1.58811	1.58811	AFT	CFT/EFT	Succinate dehydrogenase [ubiquinone] iron-sulfur subunit, mitochondrial OS=Rattus norvegicus GN=Sdhb PE=2 SV=2	747218	847952	232135	761032	366112	310301	1.57788e+06	871102	786564	523028	431070	833901	576317	504462	501335	981251	319310	238949	411059	254417	196746	400516	391370	431781	394172	555643	397306	302614	308414	384695	530177	450577	440375	528285	459079	479110	546348	449749
HS105_RAT	12	12	647.21	0.0111273	0.730976	-0.452105	-1.36803	1.36803	AFT	CFT/EFT	Heat shock protein 105 kDa OS=Rattus norvegicus GN=Hsph1 PE=2 SV=1	6.64249e+06	8.35777e+06	8.78678e+06	4.76102e+06	4.47215e+06	4.55337e+06	6.27681e+06	3.75952e+06	4.65383e+06	2.84096e+06	3.08398e+06	4.47177e+06	6.10948e+06	4.08713e+06	6.35914e+06	7.87533e+06	3.80897e+06	3.77799e+06	4.13908e+06	2.38209e+06	2.18349e+06	3.33018e+06	4.18897e+06	3.27141e+06	3.10816e+06	3.49103e+06	2.82344e+06	2.87699e+06	2.72146e+06	3.29671e+06	3.78053e+06	3.22522e+06	3.03262e+06	4.46496e+06	3.60834e+06	3.66382e+06	4.85682e+06	4.43292e+06
STIP1_RAT	13	13	743.15	0.0113876	0.630702	-0.66497	-1.58554	1.58554	AFT	CFT/EFT	Stress-induced-phosphoprotein 1 OS=Rattus norvegicus GN=Stip1 PE=1 SV=1	2.55529e+07	2.88432e+07	2.77643e+07	1.63385e+07	9.25234e+06	9.37474e+06	1.72693e+07	9.48782e+06	1.25245e+07	6.86736e+06	7.59639e+06	9.25939e+06	2.209e+07	1.72941e+07	1.78719e+07	2.75205e+07	9.3742e+06	8.49243e+06	7.1088e+06	4.32705e+06	3.95105e+06	6.44743e+06	8.30789e+06	6.06284e+06	7.05452e+06	8.40684e+06	6.7038e+06	6.54349e+06	5.9916e+06	7.2313e+06	8.42408e+06	6.89271e+06	6.89719e+06	8.78308e+06	7.72794e+06	7.71288e+06	1.86837e+07	1.52983e+07
MIF_RAT	2	2	95.24	0.0114455	0.598711	-0.740068	-1.67025	1.67025	AFT	CFT/EFT	Macrophage migration inhibitory factor OS=Rattus norvegicus GN=Mif PE=1 SV=4	1.5875e+07	2.18702e+07	1.60842e+07	8.26642e+06	5.21589e+06	6.66953e+06	1.38742e+07	7.4029e+06	7.64386e+06	4.03034e+06	4.19512e+06	5.75943e+06	1.41269e+07	1.12295e+07	2.21075e+06	1.56373e+07	5.81331e+06	6.1852e+06	2.87037e+06	2.18066e+06	2.39329e+06	4.04632e+06	5.68235e+06	3.99408e+06	5.18205e+06	6.34103e+06	4.44042e+06	4.08896e+06	4.51356e+06	5.44136e+06	6.2935e+06	4.79126e+06	5.51811e+06	6.49861e+06	5.41697e+06	5.06722e+06	1.16074e+07	1.15998e+07
ML12B_RAT	3	3	169.35	0.0116282	0.68753	-0.540506	-1.45448	1.45448	AFT	CFT/EFT	Myosin regulatory light chain 12B OS=Rattus norvegicus GN=Myl12b PE=1 SV=3	3.85274e+06	4.16374e+06	4.73192e+06	5.41026e+06	2.08042e+06	2.14917e+06	4.58715e+06	2.36415e+06	2.71788e+06	1.85404e+06	1.67981e+06	2.35851e+06	3.48569e+06	4.93751e+06	3.27803e+06	6.71392e+06	2.81226e+06	1.97265e+06	2.0582e+06	993657	1.00581e+06	1.45563e+06	2.02024e+06	1.40635e+06	1.5417e+06	1.70139e+06	1.50053e+06	1.5392e+06	1.30063e+06	1.64134e+06	1.93972e+06	1.55468e+06	1.8091e+06	2.00236e+06	1.73662e+06	1.77596e+06	2.81702e+06	2.20843e+06
THIL_RAT	7	7	490.09	0.011661	0.670634	-0.576402	-1.49113	1.49113	AFT	CFT/EFT	Acetyl-CoA acetyltransferase, mitochondrial OS=Rattus norvegicus GN=Acat1 PE=1 SV=1	1.31088e+07	1.36553e+07	1.16108e+07	1.10968e+07	4.74272e+06	4.39687e+06	8.26346e+06	5.83944e+06	7.84095e+06	4.12897e+06	4.30326e+06	6.17214e+06	9.62236e+06	9.25182e+06	1.0948e+07	1.50735e+07	3.37751e+06	4.14305e+06	4.66166e+06	2.93714e+06	2.60469e+06	4.28909e+06	4.49441e+06	3.95824e+06	3.98792e+06	4.65076e+06	3.78038e+06	4.0429e+06	3.81851e+06	4.37485e+06	5.51309e+06	4.22811e+06	4.34369e+06	5.16235e+06	4.12911e+06	4.24143e+06	9.58481e+06	7.24268e+06
GRPE1_RAT	2	2	103.66	0.0117464	0.614513	-0.702485	-1.62731	1.62731	AFT	CFT/EFT	GrpE protein homolog 1, mitochondrial OS=Rattus norvegicus GN=Grpel1 PE=1 SV=2	1.03718e+06	1.09986e+06	1.09704e+06	781288	320768	342617	536737	585312	860075	192616	298221	560275	612405	1.30539e+06	572399	651893	351503	414895	292543	282971	205393	413019	280992	442455	230174	295668	225001	229164	256122	258965	388418	331310	290614	463979	365405	317547	758357	583363
PFD2_RAT	2	2	122.28	0.0118711	0.561466	-0.83273	-1.78105	1.78105	AFT	CFT/EFT	Prefoldin subunit 2 OS=Rattus norvegicus GN=Pfdn2 PE=2 SV=1	2.0123e+06	2.83688e+06	2.71706e+06	1.15728e+06	714434	668829	1.14629e+06	618311	669147	375334	493019	622974	776303	2.22394e+06	2.28689e+06	1.96694e+06	575944	541309	388336	232572	305857	402686	438746	404635	414980	493792	369860	377386	324736	441422	463410	391741	523092	466992	454674	490579	1.47134e+06	1.50467e+06
PDXK_RAT	2	2	111.62	0.0119494	0.650061	-0.621352	-1.53832	1.53832	AFT	CFT/EFT	Pyridoxal kinase OS=Rattus norvegicus GN=Pdxk PE=1 SV=1	2.17509e+06	2.12377e+06	1.10989e+06	1.68676e+06	506085	550676	742568	908224	1.45037e+06	887591	719887	974743	1.40108e+06	1.14631e+06	1.72244e+06	2.05282e+06	677908	737155	646928	409066	466225	767802	654043	838304	633631	733288	627802	415677	422127	444561	586981	544311	503430	620154	450270	485741	1.59037e+06	1.12644e+06
PP1A_RAT	5	5	320.46	0.011963	0.734941	-0.444299	-1.36065	1.36065	AFT	CFT/EFT	Serine/threonine-protein phosphatase PP1-alpha catalytic subunit OS=Rattus norvegicus GN=Ppp1ca PE=1 SV=1	4.08372e+06	4.69667e+06	3.05009e+06	4.49467e+06	1.82337e+06	1.89771e+06	3.43878e+06	2.58213e+06	3.50012e+06	2.11079e+06	1.97213e+06	2.67587e+06	3.34734e+06	3.33295e+06	4.81195e+06	5.11773e+06	1.65911e+06	1.93966e+06	2.29769e+06	1.43483e+06	1.513e+06	2.14877e+06	1.77938e+06	2.22264e+06	1.67848e+06	2.11354e+06	1.6187e+06	1.64276e+06	1.56641e+06	1.67972e+06	1.99315e+06	1.84104e+06	1.69928e+06	2.42032e+06	1.7721e+06	1.76448e+06	2.98592e+06	2.49109e+06
TCPA_RAT	7	7	439	0.0121043	0.789955	-0.340158	-1.2659	1.2659	AFT	CFT/EFT	T-complex protein 1 subunit alpha OS=Rattus norvegicus GN=Tcp1 PE=1 SV=1	1.48981e+06	2.74524e+06	2.43814e+06	1.83501e+06	1.72264e+06	1.938e+06	2.61043e+06	1.34049e+06	1.28914e+06	1.26427e+06	1.31366e+06	1.89602e+06	1.26184e+06	1.23824e+06	1.13152e+06	2.26478e+06	1.35793e+06	1.26567e+06	2.01308e+06	1.10284e+06	1.11734e+06	1.53289e+06	2.09747e+06	1.53488e+06	1.33099e+06	1.30387e+06	1.12193e+06	1.14699e+06	1.04963e+06	1.31978e+06	1.6063e+06	1.45548e+06	1.50511e+06	1.83787e+06	1.49162e+06	1.48487e+06	1.08931e+06	1.45606e+06
AP2M1_RAT	5	5	155.04	0.0121131	0.723667	-0.466602	-1.38185	1.38185	AFT	CFT/EFT	AP-2 complex subunit mu OS=Rattus norvegicus GN=Ap2m1 PE=1 SV=1	2.35352e+06	3.86838e+06	5.11742e+06	2.39755e+06	1.94546e+06	2.06816e+06	2.57048e+06	1.76927e+06	2.03225e+06	1.23684e+06	2.00954e+06	2.09883e+06	2.57113e+06	2.07321e+06	1.959e+06	5.3194e+06	1.63405e+06	1.77846e+06	2.32202e+06	1.14567e+06	1.04041e+06	1.45255e+06	2.19333e+06	1.483e+06	1.43954e+06	1.50202e+06	1.28428e+06	1.24217e+06	1.19836e+06	1.46726e+06	1.81271e+06	1.48832e+06	1.45441e+06	1.8512e+06	1.45806e+06	1.47904e+06	1.72083e+06	2051771
NSF1C_RAT	9	9	595.97	0.0121644	0.65768	-0.604543	-1.5205	1.5205	AFT	CFT/EFT	NSFL1 cofactor p47 OS=Rattus norvegicus GN=Nsfl1c PE=1 SV=1	9.17886e+06	1.08318e+07	1.38092e+07	6.18188e+06	5.68477e+06	5.95951e+06	8.95704e+06	4.49205e+06	6.1358e+06	2.95147e+06	3.0107e+06	4.21226e+06	6.81499e+06	6.12781e+06	9.55061e+06	1.30179e+07	4.47697e+06	5.05765e+06	4.50362e+06	2.94389e+06	2.68585e+06	3.94992e+06	5.68811e+06	4.02802e+06	2.81161e+06	2.78872e+06	2.57176e+06	3.10149e+06	2.83372e+06	3.19533e+06	3.68219e+06	3.19636e+06	2.85672e+06	4.16252e+06	3.41062e+06	3.62092e+06	6.71136e+06	5.74516e+06
ODPA_RAT	10	10	563.89	0.0122168	0.688954	-0.53752	-1.45147	1.45147	AFT	CFT/EFT	Pyruvate dehydrogenase E1 component subunit alpha, somatic form, mitochondrial OS=Rattus norvegicus GN=Pdha1 PE=1 SV=2	2.63721e+07	3.20926e+07	3.2547e+07	2.07589e+07	1.3592e+07	1.44147e+07	1.90378e+07	1.21933e+07	1.47564e+07	8.47153e+06	1.13154e+07	1.44487e+07	2.00055e+07	1.71618e+07	3.95322e+07	3.50186e+07	1.4044e+07	1.13193e+07	1.03617e+07	7.0182e+06	6.71989e+06	9.71485e+06	1.20203e+07	9.69328e+06	9.47083e+06	1.1275e+07	8.4884e+06	8.19271e+06	7.73223e+06	9.02232e+06	9.91592e+06	8.61284e+06	8.42095e+06	1.09328e+07	9.18317e+06	9.28354e+06	1.92826e+07	1.70217e+07
FUBP1_RAT	1	1	36.52	0.012472	0.450912	-1.14908	-2.21773	2.21773	AFT	CFT/EFT	Far upstream element-binding protein 1 OS=Rattus norvegicus GN=Fubp1 PE=1 SV=1	182990	540596	174044	216266	80282.4	105160	187538	84653.5	82303.1	15635.1	24394.4	70694.9	313007	52579.6	43877.5	282669	121825	122588	35101.5	32669.2	24276.6	61509.7	68419.7	52538.3	20802.5	36897.2	15745.8	18071	31462.3	33796.3	44739.2	51566.6	36984.6	37624.9	23381	29186.5	133798	286730
AP180_RAT	16	16	1033.51	0.0126102	0.68017	-0.556033	-1.47022	1.47022	AFT	CFT/EFT	Clathrin coat assembly protein AP180 OS=Rattus norvegicus GN=Snap91 PE=1 SV=1	3.72791e+07	4.33977e+07	3.73793e+07	3.41541e+07	1.52252e+07	1.4837e+07	2.37612e+07	1.80082e+07	2.48725e+07	1.35226e+07	1.34155e+07	1.83918e+07	3.76626e+07	2.96871e+07	3.29776e+07	4.04478e+07	1.77019e+07	1.61365e+07	1.70451e+07	9.49918e+06	8.9945e+06	1.41866e+07	1.34512e+07	1.44226e+07	1.16985e+07	1.39251e+07	1.08855e+07	1.07855e+07	1.00568e+07	1.14894e+07	1.38358e+07	1.21542e+07	1.10005e+07	1.64729e+07	12895814	1.28593e+07	2.72575e+07	2.30179e+07
ATP5J_RAT	8	8	438.29	0.0127035	0.584234	-0.775382	-1.71164	1.71164	AFT	CFT/EFT	ATP synthase-coupling factor 6, mitochondrial OS=Rattus norvegicus GN=Atp5j PE=1 SV=1	5.21747e+07	6.96034e+07	6.54393e+07	3.61429e+07	2.12626e+07	2.01147e+07	3.01132e+07	1.54167e+07	2.10915e+07	1.12707e+07	1.28071e+07	1.49292e+07	4.69873e+07	4.63504e+07	4.95911e+07	6.25058e+07	2.55283e+07	1.94915e+07	1.23831e+07	7.37778e+06	6.2784e+06	9.85507e+06	1.35321e+07	9.39213e+06	1.05261e+07	1.28267e+07	9.63526e+06	9.21447e+06	8.4286e+06	1.05321e+07	1.10917e+07	9.37908e+06	9.08385e+06	1.22745e+07	1.01114e+07	1.03841e+07	3.81488e+07	3.69173e+07
HS90B_RAT	30	30	2112.82	0.0127299	0.631695	-0.6627	-1.58304	1.58304	AFT	CFT/EFT	Heat shock protein HSP 90-beta OS=Rattus norvegicus GN=Hsp90ab1 PE=1 SV=4	1.78967e+08	2.26355e+08	2.40215e+08	1.18018e+08	7.75548e+07	8.19786e+07	1.27298e+08	6.10444e+07	8.28092e+07	5.21058e+07	5.87188e+07	7.43505e+07	150312557	1.29817e+08	1.41667e+08	190085792	7.64455e+07	5.9338e+07	6.76229e+07	3.9717e+07	3.98939e+07	5.48268e+07	8.27912e+07	5.29548e+07	5.61181e+07	6.1934e+07	5.00023e+07	5.04334e+07	4.56797e+07	5.50586e+07	5.87019e+07	4.96813e+07	5.24364e+07	6.61493e+07	5.52585e+07	5.58131e+07	1.30856e+08	1.20058e+08
CNTN1_RAT	26	26	1574.16	0.012764	0.675436	-0.566108	-1.48052	1.48052	AFT	CFT/EFT	Contactin-1 OS=Rattus norvegicus GN=Cntn1 PE=1 SV=2	6.73868e+07	7.34932e+07	7.58681e+07	5.15131e+07	2.90224e+07	2.96014e+07	4.70954e+07	2.68416e+07	3.803e+07	2.08303e+07	2.40121e+07	3.0259e+07	5.2376e+07	4.24684e+07	5.78484e+07	6.56146e+07	2.74633e+07	2.53751e+07	2.82322e+07	15803891	1.46262e+07	2.14388e+07	2.95171e+07	2.0595e+07	2.28226e+07	2.69749e+07	2.15665e+07	2.11645e+07	1.99879e+07	2.4903e+07	2.76691e+07	2.3584e+07	2.33516e+07	3.08284e+07	2.49598e+07	2.51143e+07	4.92716e+07	3.89804e+07
IF5_RAT	2	2	74.78	0.0127868	0.61211	-0.708137	-1.63369	1.63369	AFT	CFT/EFT	Eukaryotic translation initiation factor 5 OS=Rattus norvegicus GN=Eif5 PE=1 SV=1	95335.9	236330	94639.8	258054	65007.5	67455	241065	214693	248809	75827.1	76920.6	184228	49128.2	59160.2	241804	269386	72389.9	142261	89008.6	69973.8	60355.5	110286	85460.6	112809	61346	86277.9	58382.6	56693.9	48256.7	79017.5	97680.1	60929.9	62717.9	140184	90698.6	70841.3	69707.2	125348
MIC25_RAT	2	2	99.4	0.0128493	0.471473	-1.08475	-2.12101	2.12101	AFT	CFT/EFT	MICOS complex subunit Mic25 OS=Rattus norvegicus GN=Chchd6 PE=3 SV=1	276479	3.62563e+06	414059	691613	404051	498459	890819	362945	514823	334562	262222	300978	456818	644090	131859	1.2205e+06	541800	306801	212182	165971	160134	274907	376144	264766	214541	314961	191405	272760	219068	283071	346372	306840	257406	369934	260698	294287	202154	1.92302e+06
AT1B3_RAT	1	1	75.52	0.0128736	0.613879	-0.703975	-1.62899	1.62899	AFT	CFT/EFT	Sodium/potassium-transporting ATPase subunit beta-3 OS=Rattus norvegicus GN=Atp1b3 PE=2 SV=1	1.25789e+06	1.48367e+06	1.4571e+06	1.16384e+06	496692	516877	967400	446026	510514	283443	475861	466166	1.26667e+06	569479	1.2041e+06	1.05319e+06	756512	365826	539121	241412	230813	355853	485182	411104	328114	515768	341155	258053	269854	300402	387738	328052	306923	484851	410901	283897	919738	786932
FABP7_RAT	3	3	230.82	0.0130097	0.646293	-0.629741	-1.54729	1.54729	AFT	CFT/EFT	Fatty acid-binding protein, brain OS=Rattus norvegicus GN=Fabp7 PE=1 SV=2	1.06259e+07	1.65068e+07	1.61176e+07	6.36844e+06	5.18656e+06	4.99635e+06	9.23775e+06	5.00925e+06	7.91282e+06	3.93926e+06	3.99958e+06	5.06612e+06	1.00665e+07	8.82892e+06	9.69208e+06	9.11425e+06	4.20123e+06	4.12637e+06	4.84721e+06	2.85706e+06	2.76697e+06	3.86012e+06	6.31964e+06	3.78749e+06	4.40254e+06	4.85143e+06	3.84221e+06	3.75354e+06	3.33959e+06	4.22194e+06	5.23195e+06	4.595e+06	4.39068e+06	5.08567e+06	4.28789e+06	4.28178e+06	7.76938e+06	8.7551e+06
NCAM1_RAT	18	18	1174.74	0.013208	0.681841	-0.552493	-1.46662	1.46662	AFT	CFT/EFT	Neural cell adhesion molecule 1 OS=Rattus norvegicus GN=Ncam1 PE=1 SV=1	2.84963e+07	3.81355e+07	4.04397e+07	2.44579e+07	1.75302e+07	1.79395e+07	2.7281e+07	1.46969e+07	2.00785e+07	1.01868e+07	1.04772e+07	1.47174e+07	2.64608e+07	1.85694e+07	2.61517e+07	3.89764e+07	1.61863e+07	1.26516e+07	1.55507e+07	8.76973e+06	8.34538e+06	1.21336e+07	1.64106e+07	1.17363e+07	1.17977e+07	1.3934e+07	1.12087e+07	1.13717e+07	1.06706e+07	1.28155e+07	1.47862e+07	1.22275e+07	1.19666e+07	1.45279e+07	1.14955e+07	1.18634e+07	2.08358e+07	2.02269e+07
ENPP6_RAT	7	7	282.46	0.0132391	0.577697	-0.791615	-1.73101	1.73101	AFT	CFT/EFT	Ectonucleotide pyrophosphatase/phosphodiesterase family member 6 OS=Rattus norvegicus GN=Enpp6 PE=2 SV=1	2.88659e+06	7.33781e+06	8.58097e+06	2.7279e+06	1.90772e+06	1.90569e+06	2.91947e+06	1.66405e+06	2.29858e+06	1.35506e+06	1.2129e+06	1.62513e+06	2.61515e+06	2.44387e+06	1.91481e+06	4.19764e+06	2.16701e+06	1.41085e+06	1.88868e+06	1.04788e+06	1.09495e+06	1.43499e+06	2.2306e+06	1.45785e+06	1.50908e+06	1.54329e+06	1.30454e+06	1.52084e+06	1.25199e+06	1.67963e+06	1.67727e+06	1.43282e+06	1.45203e+06	1.79616e+06	1.47848e+06	1.53118e+06	2.1106e+06	3.89194e+06
LPPR4_RAT	3	3	155.05	0.013418	0.625165	-0.677692	-1.59958	1.59958	AFT	CFT/EFT	Lipid phosphate phosphatase-related protein type 4 OS=Rattus norvegicus GN=Lppr4 PE=2 SV=1	1.46929e+06	1.29269e+06	2.14555e+06	615551	677392	786565	811416	453917	621484	402957	384789	475892	1.0596e+06	843392	830963	843692	595709	386125	634757	417755	366245	407121	655586	414758	361578	442715	349996	340641	341860	410557	543307	451479	439573	646697	438832	452260	1.07431e+06	685634
MPCP_RAT	5	5	272.44	0.0134248	0.728597	-0.456806	-1.3725	1.3725	AFT	CFT/EFT	Phosphate carrier protein, mitochondrial OS=Rattus norvegicus GN=Slc25a3 PE=1 SV=1	1.94193e+07	2.30263e+07	2.55025e+07	1.07362e+07	1.04256e+07	1.04501e+07	1.72684e+07	8.72724e+06	1.31119e+07	8.75536e+06	9.33221e+06	1.21096e+07	1.75619e+07	1.11172e+07	1.39654e+07	1.36859e+07	9.3087e+06	7.32339e+06	1.30244e+07	7.11037e+06	6.48852e+06	9.25622e+06	1.40334e+07	9.17203e+06	8.73233e+06	9.6219e+06	7.85566e+06	7.62492e+06	6.93116e+06	8.4493e+06	1.18947e+07	1.01206e+07	9.85037e+06	1.26408e+07	1.01717e+07	1.01279e+07	1.41989e+07	1.2213e+07
DNM1L_RAT	18	18	1267.8	0.0135021	0.685696	-0.54436	-1.45837	1.45837	AFT	CFT/EFT	Dynamin-1-like protein OS=Rattus norvegicus GN=Dnm1l PE=1 SV=1	1.57707e+07	1.87237e+07	1.58364e+07	1.54e+07	6.19938e+06	6.48791e+06	1.39459e+07	8.3119e+06	1.03222e+07	5.90706e+06	6.17578e+06	8.77772e+06	1.42898e+07	1.22122e+07	1.52248e+07	2.24174e+07	7.83973e+06	6.58608e+06	6.46471e+06	3.93401e+06	3.75214e+06	6.1542e+06	6.37671e+06	6.22522e+06	5.51963e+06	6.98399e+06	5.01397e+06	5.05386e+06	4.55386e+06	5.3398e+06	6.76208e+06	5.67913e+06	5.46898e+06	7.10578e+06	5.94993e+06	5.92181e+06	1.15312e+07	9.93095e+06
SH3G2_RAT	10	10	644.71	0.0135193	0.604359	-0.726523	-1.65465	1.65465	AFT	CFT/EFT	Endophilin-A1 OS=Rattus norvegicus GN=Sh3gl2 PE=1 SV=2	7.17024e+07	1.00132e+08	6.29241e+07	6.5472e+07	2.25539e+07	2.3729e+07	5.08876e+07	2.90916e+07	3.80206e+07	1.59176e+07	1.91645e+07	2.57674e+07	6.88902e+07	6.02894e+07	6.04469e+07	9.05067e+07	2.63346e+07	2.43331e+07	1.54489e+07	1.0572e+07	9.99636e+06	1.59806e+07	1.95251e+07	1.64751e+07	1.91028e+07	2.21834e+07	1.7192e+07	1.62378e+07	1.49202e+07	1.8103e+07	1.9181e+07	1.62233e+07	1.63907e+07	2.05638e+07	1.81441e+07	1.7974e+07	5.2427e+07	5.31097e+07
RTN4_RAT	11	11	840.31	0.0138492	0.633283	-0.659078	-1.57907	1.57907	AFT	CFT/EFT	Reticulon-4 OS=Rattus norvegicus GN=Rtn4 PE=1 SV=1	2.141e+07	3.19118e+07	3.66471e+07	1.58954e+07	1.2167e+07	1.27743e+07	1.64384e+07	8.91933e+06	1.15357e+07	6.53666e+06	8.12227e+06	1.03694e+07	2.07736e+07	1.7988e+07	2.06855e+07	3.24631e+07	1.30298e+07	1.05184e+07	8.97562e+06	5.49228e+06	5.3917e+06	6.95725e+06	9.65585e+06	6.81228e+06	7.09513e+06	8.57685e+06	6.98191e+06	6.78118e+06	6.32465e+06	7.40966e+06	7.44093e+06	6.16642e+06	5.99684e+06	8.35272e+06	6.9573e+06	7.2749e+06	1.56545e+07	1.69259e+07
SCAM5_RAT	2	2	86.51	0.0138853	0.687472	-0.540627	-1.4546	1.4546	AFT	CFT/EFT	Secretory carrier-associated membrane protein 5 OS=Rattus norvegicus GN=Scamp5 PE=2 SV=1	4.52202e+06	5.86608e+06	5.97994e+06	3.61687e+06	2.14876e+06	2.24119e+06	3.03775e+06	1.66444e+06	2.45432e+06	1.99372e+06	2.12699e+06	2.1751e+06	3.99526e+06	2.67881e+06	2.99815e+06	4.83075e+06	1.99877e+06	1.8697e+06	2.37435e+06	1.24838e+06	1.28383e+06	1.49516e+06	2.22891e+06	1.41561e+06	1.75616e+06	2.12161e+06	1.65211e+06	1.49549e+06	1.337e+06	1.65403e+06	2.25852e+06	2.14698e+06	2.39537e+06	2.4685e+06	2.10008e+06	2.20675e+06	3.30639e+06	3.11134e+06
ARPC2_RAT	7	7	359.96	0.0140242	0.654499	-0.611536	-1.52789	1.52789	AFT	CFT/EFT	Actin-related protein 2/3 complex subunit 2 OS=Rattus norvegicus GN=Arpc2 PE=1 SV=1	1.57215e+07	1.83345e+07	1.19947e+07	7.4525e+06	3.54499e+06	3.89418e+06	8.87618e+06	6.59712e+06	7.95717e+06	5.39668e+06	5.50634e+06	6.49247e+06	9.69944e+06	1.08366e+07	6.73703e+06	9.49449e+06	3.33579e+06	3.8909e+06	5.66535e+06	3.66823e+06	3.69398e+06	5.14787e+06	6.28418e+06	5.17685e+06	5.11134e+06	5.88916e+06	4.36797e+06	4.41664e+06	3.95146e+06	4.66711e+06	5.63717e+06	4.91639e+06	4.45191e+06	6.18066e+06	4.90544e+06	5.08869e+06	1.14952e+07	9.72453e+06
ATLA1_RAT	9	9	504.4	0.0140447	0.78756	-0.344538	-1.26974	1.26974	AFT	CFT/EFT	Atlastin-1 OS=Rattus norvegicus GN=Atl1 PE=1 SV=1	2.34348e+06	2.29329e+06	2.18147e+06	2.64746e+06	1.47665e+06	1.42263e+06	2.78651e+06	1.53014e+06	1.84121e+06	1.01355e+06	1.41439e+06	1.77795e+06	1.62308e+06	1.3352e+06	1.62981e+06	2.20568e+06	1.26549e+06	1.9631e+06	1.58201e+06	1.31113e+06	1.15088e+06	1.75289e+06	1.77136e+06	1.72828e+06	1.31239e+06	1.58081e+06	1.20782e+06	1.18209e+06	1.01705e+06	1.23499e+06	1.57819e+06	1.46756e+06	1.12448e+06	1.91356e+06	1.43084e+06	1.43181e+06	1.71349e+06	1.21635e+06
DCTN2_RAT	10	10	783.55	0.0140453	0.627361	-0.672633	-1.59398	1.59398	AFT	CFT/EFT	Dynactin subunit 2 OS=Rattus norvegicus GN=Dctn2 PE=1 SV=1	2.51567e+07	2.89589e+07	2.49239e+07	2.00278e+07	8.99834e+06	8.83873e+06	1.83211e+07	9.31469e+06	1.25931e+07	5.8329e+06	6.43396e+06	8.97427e+06	2.32392e+07	2.08166e+07	1.8608e+07	3.51115e+07	9.6313e+06	9.10315e+06	7.02556e+06	3.89942e+06	3.98334e+06	5.63437e+06	7.76585e+06	5.61754e+06	5.87521e+06	7.30256e+06	5.58352e+06	5.64101e+06	5.24423e+06	6.27502e+06	6.5833e+06	5.71964e+06	5.58352e+06	6.97995e+06	6.3146e+06	6.27172e+06	1.8394e+07	1.53596e+07
GNAO_RAT	13	13	938.83	0.014063	0.733376	-0.447376	-1.36356	1.36356	AFT	CFT/EFT	Guanine nucleotide-binding protein G(o) subunit alpha OS=Rattus norvegicus GN=Gnao1 PE=1 SV=2	7.41943e+07	9.73973e+07	7.59307e+07	5.30882e+07	4.07159e+07	4.41733e+07	6.38623e+07	3.23444e+07	4.40699e+07	3.10238e+07	3.47493e+07	4.21657e+07	5.90383e+07	5.13436e+07	3.38944e+07	8.87212e+07	3.47735e+07	3.04417e+07	3.98607e+07	2.32399e+07	2.22199e+07	3.26475e+07	4.59988e+07	2.88675e+07	3.38896e+07	3.70517e+07	3.0674e+07	3.24345e+07	3.00478e+07	3.62493e+07	4.18401e+07	3.50571e+07	3.74754e+07	4.53319e+07	3.82347e+07	4.01691e+07	5.4249e+07	5.16591e+07
ANS1B_RAT	4	4	169.9	0.0141288	0.677731	-0.561215	-1.47551	1.47551	AFT	CFT/EFT	Ankyrin repeat and sterile alpha motif domain-containing protein 1B OS=Rattus norvegicus GN=Anks1b PE=1 SV=1	2.54679e+06	2.70627e+06	1.7203e+06	2.12671e+06	945429	888604	2.3109e+06	1.21036e+06	1.27421e+06	743286	917737	1.39629e+06	2.09109e+06	2.05594e+06	1.82798e+06	2.99807e+06	902808	699720	958505	588087	521758	888461	945901	678757	759211	897463	747854	668085	608990	693790	1.13362e+06	874752	1.03483e+06	1.05211e+06	814514	1.02264e+06	1.86215e+06	1.43539e+06
NDUS1_RAT	19	19	1152.9	0.0142482	0.71275	-0.488531	-1.40302	1.40302	AFT	CFT/EFT	NADH-ubiquinone oxidoreductase 75 kDa subunit, mitochondrial OS=Rattus norvegicus GN=Ndufs1 PE=1 SV=1	2.93499e+07	3.42736e+07	3.45567e+07	2.67003e+07	1.3998e+07	1.44392e+07	2.33628e+07	1.48282e+07	2.00366e+07	1.09436e+07	1.33447e+07	1.80867e+07	2.84899e+07	2.13462e+07	2.47805e+07	4.42235e+07	1.29726e+07	1.3374e+07	1.34817e+07	8.74382e+06	8.34773e+06	1.27401e+07	1.48146e+07	1.33173e+07	1.09238e+07	1.38739e+07	1.08223e+07	1.02949e+07	9.95061e+06	1.20351e+07	1.42631e+07	1.15832e+07	1.08734e+07	1.54365e+07	1.27286e+07	1.25467e+07	2.14599e+07	1.81786e+07
CISD1_RAT	2	2	127.72	0.0143841	0.640888	-0.641857	-1.56034	1.56034	AFT	CFT/EFT	CDGSH iron-sulfur domain-containing protein 1 OS=Rattus norvegicus GN=Cisd1 PE=3 SV=1	5.92587e+06	8.62421e+06	8.14721e+06	2.84588e+06	3.0291e+06	2.61068e+06	4.28015e+06	2.35359e+06	3.34082e+06	1.99356e+06	2.09383e+06	2.27054e+06	5.56826e+06	4.73544e+06	3.78856e+06	6.71782e+06	1.83095e+06	2.31945e+06	2.84731e+06	1.5878e+06	1.5534e+06	2.02578e+06	3.01124e+06	1.92318e+06	2.02417e+06	2.24795e+06	1.86938e+06	1.87834e+06	1.75342e+06	2.01845e+06	2.02669e+06	1.6812e+06	1.53571e+06	2.33265e+06	1.80881e+06	1.81817e+06	4.33285e+06	4.57424e+06
QCR6_RAT	1	1	62.99	0.0144305	0.530475	-0.914644	-1.8851	1.8851	AFT	CFT/EFT	Cytochrome b-c1 complex subunit 6, mitochondrial OS=Rattus norvegicus GN=Uqcrh PE=3 SV=1	5.44341e+06	6.9105e+06	9.19071e+06	5.23359e+06	2.75104e+06	2.19627e+06	1.36446e+06	676420	1.0264e+06	801725	897125	811173	5.32607e+06	4.57918e+06	7.41497e+06	9.21724e+06	2.90439e+06	1.90122e+06	610787	388039	300435	421165	471709	426747	576526	649336	486402	491416	461832	552727	434718	391534	381939	426762	351063	410214	3.98008e+06	3.6653e+06
KCRB_RAT	24	24	2036.83	0.0144876	0.63906	-0.645977	-1.5648	1.5648	AFT	CFT/EFT	Creatine kinase B-type OS=Rattus norvegicus GN=Ckb PE=1 SV=2	5.69378e+08	7.02534e+08	5.5874e+08	5.8759e+08	2.06059e+08	2.02736e+08	4.19935e+08	2.3943e+08	3.19373e+08	1.61455e+08	1.78338e+08	2.33486e+08	4.61558e+08	4.25844e+08	5.27626e+08	8.56346e+08	242931340	1.92727e+08	1.53467e+08	9.55665e+07	8.46207e+07	1.4042e+08	1.46048e+08	1.3952e+08	1.69847e+08	2.12677e+08	1.59406e+08	1.63432e+08	1.5342e+08	1.81999e+08	1.97726e+08	1.6659e+08	1.65577e+08	2.05379e+08	1.76855e+08	1.77374e+08	416315321	3.72621e+08
PHOCN_RAT	1	1	49.97	0.0147205	0.676532	-0.56377	-1.47813	1.47813	AFT	CFT/EFT	MOB-like protein phocein OS=Rattus norvegicus GN=Mob4 PE=1 SV=1	1.56379e+06	2.65945e+06	2544845	1.7986e+06	907492	998196	1.57796e+06	790381	967062	778212	764415	1.0193e+06	1.61159e+06	1.23435e+06	2.3989e+06	3.03591e+06	1.08559e+06	691963	945762	480377	545228	668198	1.131e+06	631956	575419	647503	507920	562658	522235	590741	775338	647359	733568	800426	634497	690758	1.14341e+06	1.41056e+06
NDUV3_RAT	2	2	94.15	0.0148202	0.615478	-0.70022	-1.62475	1.62475	AFT	CFT/EFT	NADH dehydrogenase [ubiquinone] flavoprotein 3, mitochondrial OS=Rattus norvegicus GN=Ndufv3 PE=3 SV=1	5.44213e+06	7.77591e+06	7.22769e+06	4.05311e+06	2.84523e+06	3.32271e+06	3.91179e+06	2.04258e+06	2.5925e+06	1.25556e+06	1.5747e+06	1.95881e+06	5.33999e+06	5.21538e+06	7.29588e+06	5.53341e+06	3.23365e+06	2.56614e+06	1.7448e+06	900047	990633	1.42357e+06	1.7503e+06	1.41252e+06	1.53236e+06	1.4116e+06	1.19339e+06	1.2173e+06	1.10708e+06	1.49536e+06	1.54735e+06	1.3471e+06	1.2721e+06	1.70615e+06	1.46806e+06	1.46125e+06	3.97915e+06	4.1243e+06
PSB4_RAT	2	2	145.53	0.0148268	0.718625	-0.47669	-1.39155	1.39155	AFT	CFT/EFT	Proteasome subunit beta type-4 OS=Rattus norvegicus GN=Psmb4 PE=1 SV=2	887854	849277	597345	889201	471185	498136	1.18213e+06	537139	914261	313818	459355	659608	455429	782458	1.01295e+06	1.14071e+06	517557	478799	572667	329274	271989	384287	473311	390506	372132	468790	415730	334267	258361	302579	566537	442644	455306	568124	395207	481059	649177	450452
FETUA_RAT	1	1	59.36	0.0150786	0.600106	-0.736711	-1.66637	1.66637	AFT	CFT/EFT	Alpha-2-HS-glycoprotein OS=Rattus norvegicus GN=Ahsg PE=1 SV=2	535453	320546	753398	391541	260140	295725	258026	147352	310878	82405.7	130119	175584	464016	143747	264167	678363	159630	117328	162032	91903.7	92307	100175	137388	75128	144301	172158	129723	121789	89536.7	105316	236445	187403	173662	208712	155386	183557	391510	170016
PLAP_RAT	1	1	77.51	0.0151924	0.0792881	-3.65675	-12.6122	12.6122	AFT	CFT/EFT	Phospholipase A-2-activating protein OS=Rattus norvegicus GN=Plaa PE=2 SV=3	1339.2	21291.4	304.812	26995.5	59.7384	3812.4	1211.8	0	2649.24	610.288	906.071	628.791	0	1373.65	256.036	200.888	1044.69	1703.83	0	258.263	280.561	0	22.8546	0	0	726.956	584.266	905.783	347.945	348.436	325.093	73.8773	0	1031.2	0	0	979.188	11292.8
AMPH_RAT	18	18	1258.48	0.0152719	0.641029	-0.641538	-1.55999	1.55999	AFT	CFT/EFT	Amphiphysin OS=Rattus norvegicus GN=Amph PE=1 SV=1	6.16015e+07	7.47326e+07	6.34871e+07	5.10099e+07	2.66541e+07	2.80958e+07	4.34498e+07	2.47367e+07	3.23277e+07	1.5405e+07	1.67179e+07	2.21928e+07	5.19165e+07	4.6056e+07	6.0012e+07	7.71061e+07	3.15524e+07	2.4572e+07	1.95343e+07	1.11212e+07	1.10085e+07	1.6641e+07	2.20361e+07	1.7195e+07	1.60852e+07	1.82003e+07	1.40111e+07	1.5291e+07	1.38644e+07	1.62324e+07	1.80978e+07	1.6115e+07	1.46666e+07	2.27526e+07	1.84125e+07	1.77939e+07	4.50415e+07	3.96378e+07
SCRN1_RAT	5	5	217.89	0.0153389	0.673225	-0.57084	-1.48539	1.48539	AFT	CFT/EFT	Secernin-1 OS=Rattus norvegicus GN=Scrn1 PE=1 SV=1	2.04842e+06	3.09745e+06	2.54432e+06	1.61147e+06	1.24731e+06	1.37324e+06	2.53191e+06	1.23676e+06	1.56251e+06	743884	730402	926662	1.70725e+06	1.49339e+06	1.78284e+06	3.09953e+06	1.3074e+06	918322	1.0988e+06	711004	651673	1.12152e+06	1.57601e+06	1.10294e+06	816267	1.07469e+06	753898	927370	815736	818515	850858	703785	652789	947074	759305	772620	1.49776e+06	1.64287e+06
ERLN2_RAT	1	1	35.95	0.0153749	0.375173	-1.41437	-2.66544	2.66544	AFT	CFT/EFT	Erlin-2 OS=Rattus norvegicus GN=Erlin2 PE=1 SV=1	5.84671e+06	4.75007e+06	1.07632e+07	865872	982211	992500	1.38195e+06	721356	1.26731e+06	588066	756131	1.01843e+06	2.37879e+06	1.61891e+06	2.20911e+06	906649	363241	857728	1.04204e+06	601988	544390	648782	1.0971e+06	660724	730601	674784	640927	666824	584405	756950	957579	818917	728663	1.17405e+06	910877	886666	4.27497e+06	2.51941e+06
FUMH_RAT	8	8	485.94	0.0154191	0.698906	-0.516831	-1.43081	1.43081	AFT	CFT/EFT	Fumarate hydratase, mitochondrial OS=Rattus norvegicus GN=Fh PE=1 SV=1	8.38692e+06	1.32448e+07	1.12777e+07	1.2517e+07	4.98389e+06	4.64562e+06	8.47783e+06	5.85276e+06	7.8474e+06	4.2055e+06	4.18261e+06	5.88655e+06	9.36434e+06	8.84778e+06	1.00397e+07	1.90349e+07	6.01014e+06	5.39058e+06	4.1311e+06	2.50396e+06	2.45446e+06	3.93321e+06	3.75427e+06	3.83208e+06	3.69126e+06	4.77162e+06	3.72211e+06	3.6941e+06	3.35312e+06	3.87636e+06	4.72531e+06	4.03082e+06	3.84951e+06	4.79144e+06	4.05037e+06	4.05925e+06	6.13231e+06	7.02497e+06
DX39A_RAT	1	1	31.85	0.0155092	0.525744	-0.927567	-1.90207	1.90207	AFT	CFT/EFT	ATP-dependent RNA helicase DDX39A OS=Rattus norvegicus GN=Ddx39a PE=2 SV=1	472209	199607	706532	195385	187191	191957	505582	277438	405911	192809	230969	257376	185516	129580	218645	46859.1	2705.95	223792	186147	101431	121514	131268	192130	122297	213561	204929	192812	182133	152732	188965	215924	193355	181967	232565	195255	203721	345268	105871
PPIB_RAT	2	2	127.41	0.0155537	0.663871	-0.591026	-1.50632	1.50632	AFT	CFT/EFT	Peptidyl-prolyl cis-trans isomerase B OS=Rattus norvegicus GN=Ppib PE=1 SV=3	3.32868e+06	2.0454e+06	4.19007e+06	2.48702e+06	1.02429e+06	993107	2.40391e+06	1.45733e+06	1.46383e+06	932369	1.18554e+06	1.64084e+06	2.73308e+06	2.0761e+06	1.82452e+06	4.27399e+06	1.33689e+06	848056	956015	607594	709277	999698	982728	976714	941267	1.17205e+06	883880	916403	843734	1.04232e+06	1.23208e+06	1.00072e+06	1.08501e+06	1.14277e+06	1.08961e+06	1.06589e+06	2.43385e+06	1.08487e+06
TBB2B_RAT	35	35	2945.67	0.015556	0.706125	-0.502004	-1.41618	1.41618	AFT	CFT/EFT	Tubulin beta-2B chain OS=Rattus norvegicus GN=Tubb2b PE=1 SV=1	1706304303	1966070364	1642215160	1371004674	6.14206e+08	6.39569e+08	1630974998	9.53557e+08	1217122003	7.59755e+08	8.29915e+08	1013858725	1560743094	1352732403	1630144495	1981144679	7.53385e+08	6.43516e+08	6.65783e+08	4.0609e+08	3.75387e+08	5.9856e+08	6.65626e+08	5.77632e+08	7.17434e+08	922353521	6.87268e+08	651496528	6.09837e+08	7.371e+08	8.30443e+08	727744811	710545696	8.94295e+08	7.9709e+08	7.61751e+08	1247607372	1042793956
DLDH_RAT	9	9	641.24	0.0155723	0.730785	-0.452481	-1.36839	1.36839	AFT	CFT/EFT	Dihydrolipoyl dehydrogenase, mitochondrial OS=Rattus norvegicus GN=Dld PE=1 SV=1	1.43618e+07	1.90259e+07	1.31529e+07	1.12288e+07	6.40802e+06	6.30743e+06	1.19003e+07	7.38476e+06	1.02686e+07	6.44588e+06	6.70735e+06	8.66058e+06	1.21536e+07	1.04379e+07	1.13557e+07	1.55322e+07	5.4161e+06	5.28228e+06	6.90219e+06	4.30225e+06	4.1132e+06	6.50378e+06	7.39857e+06	6.41967e+06	6.74669e+06	7.62378e+06	6.02781e+06	6.01102e+06	5.31125e+06	6.18107e+06	8.22391e+06	6.75905e+06	6.56057e+06	8.3255e+06	7.36195e+06	7.1457e+06	1.0501e+07	1.00913e+07
GPDA_RAT	7	7	418.2	0.0155765	0.770608	-0.375931	-1.29768	1.29768	AFT	CFT/EFT	Glycerol-3-phosphate dehydrogenase [NAD(+)], cytoplasmic OS=Rattus norvegicus GN=Gpd1 PE=1 SV=4	4.64437e+06	5.51388e+06	5.29883e+06	2.57101e+06	2.83036e+06	3.16047e+06	4.65273e+06	2.97927e+06	3.8956e+06	2.08086e+06	2.12679e+06	2.93036e+06	3.10714e+06	2.74689e+06	1.97925e+06	2.72461e+06	2.32646e+06	2.41168e+06	3.72556e+06	2.07017e+06	1.99274e+06	2.94202e+06	4.26549e+06	2.87655e+06	2.52395e+06	2.63345e+06	2.35957e+06	2.36458e+06	2.08775e+06	2.52981e+06	3.14814e+06	2.76082e+06	2.4541e+06	3.71766e+06	2.94579e+06	3.09185e+06	3.39585e+06	2.92454e+06
ODP2_RAT	8	8	524.92	0.0156298	0.6662	-0.585972	-1.50105	1.50105	AFT	CFT/EFT	Dihydrolipoyllysine-residue acetyltransferase component of pyruvate dehydrogenase complex, mitochondrial OS=Rattus norvegicus GN=Dlat PE=1 SV=3	3.26467e+07	3.40921e+07	3.35061e+07	2.49907e+07	1.20038e+07	1.17318e+07	1.82713e+07	1.31268e+07	1.78179e+07	8.56302e+06	1.02279e+07	1.54767e+07	2.77556e+07	2.39907e+07	2.56522e+07	3.01877e+07	1.37434e+07	1.24569e+07	1.08585e+07	7.57489e+06	6.84587e+06	1.04211e+07	9.3983e+06	1.05287e+07	8.80509e+06	1.11543e+07	8.83354e+06	8.96607e+06	8.28314e+06	9.85226e+06	1.11113e+07	1.00182e+07	9.51791e+06	1.23202e+07	1.07493e+07	1.06977e+07	2.38704e+07	1.80823e+07
CX6C2_RAT	1	1	36.36	0.0157714	0.67084	-0.575959	-1.49067	1.49067	AFT	CFT/EFT	Cytochrome c oxidase subunit 6C-2 OS=Rattus norvegicus GN=Cox6c2 PE=1 SV=3	335192	780970	228133	361677	340999	335891	642916	276013	555613	241178	202317	228093	508702	422982	510004	207727	275707	192156	419839	210970	196812	282567	443133	271341	177643	179966	161416	105370	91018.6	119908	195194	178892	173787	290831	233048	227444	245084	414223
LANC1_RAT	1	1	42.37	0.0159897	0.635822	-0.653305	-1.57277	1.57277	AFT	CFT/EFT	LanC-like protein 1 OS=Rattus norvegicus GN=Lancl1 PE=2 SV=2	1.14464e+06	1.29705e+06	1.14362e+06	831393	456131	467633	539175	293265	367397	328461	357643	453785	890841	666567	850964	1.05079e+06	483742	351182	456060	236640	213009	267864	465109	249904	293765	288046	222800	233718	235049	286405	355722	280855	378129	376395	292950	339960	836932	687950
CSK21_RAT	3	3	111.92	0.0161679	0.668329	-0.581371	-1.49627	1.49627	AFT	CFT/EFT	Casein kinase II subunit alpha OS=Rattus norvegicus GN=Csnk2a1 PE=1 SV=2	1.75893e+06	2.33412e+06	1.45732e+06	2.74057e+06	799679	684865	3.40013e+06	1.59618e+06	1.3696e+06	1.22568e+06	942937	1.77558e+06	2.91951e+06	2.22636e+06	2.12084e+06	2.72377e+06	1.07185e+06	679006	930348	610002	525455	949841	815824	693234	804801	967833	778512	768707	738453	857306	1.0115e+06	723199	945052	914030	1.05855e+06	1.01357e+06	1.28609e+06	1.23801e+06
CAZA2_RAT	7	7	472.39	0.0162549	0.671672	-0.574172	-1.48882	1.48882	AFT	CFT/EFT	F-actin-capping protein subunit alpha-2 OS=Rattus norvegicus GN=Capza2 PE=1 SV=1	1.57943e+07	2.27354e+07	2.74625e+07	1.73583e+07	8.70805e+06	8.70306e+06	2.69076e+07	1.30799e+07	1.22826e+07	5.3519e+06	9.67892e+06	1.40275e+07	1.20972e+07	1.1942e+07	2.37019e+07	3.44001e+07	9.57051e+06	7.89838e+06	8.04549e+06	5.0139e+06	4.92518e+06	8.00301e+06	9.42267e+06	7.44419e+06	8.38567e+06	1.04426e+07	8.11486e+06	7.61454e+06	7.04116e+06	8.35589e+06	9.25498e+06	7.85085e+06	8.44409e+06	9.35822e+06	8.62848e+06	8.65369e+06	1.15484e+07	1.20588e+07
NDUV2_RAT	6	6	356.13	0.0163149	0.596986	-0.744231	-1.67508	1.67508	AFT	CFT/EFT	NADH dehydrogenase [ubiquinone] flavoprotein 2, mitochondrial OS=Rattus norvegicus GN=Ndufv2 PE=1 SV=2	2.5026e+07	2.99317e+07	2.40853e+07	2.2463e+07	7.41366e+06	7.511e+06	1.41618e+07	7.75899e+06	9.83987e+06	4.49834e+06	5.3387e+06	7.55816e+06	2.0606e+07	2.11172e+07	2.5414e+07	3.23141e+07	8.82838e+06	7.94965e+06	4.96057e+06	3.08309e+06	2.96486e+06	4.34124e+06	5.00858e+06	4.32641e+06	4.61084e+06	5.67984e+06	4.48152e+06	4.2017e+06	3.8991e+06	4.55019e+06	5.29968e+06	4.57561e+06	4.51644e+06	5.28666e+06	4.90577e+06	4.78427e+06	1.82984e+07	1.58756e+07
HSP74_RAT	18	18	1149.94	0.01642	0.689727	-0.535902	-1.44985	1.44985	AFT	CFT/EFT	Heat shock 70 kDa protein 4 OS=Rattus norvegicus GN=Hspa4 PE=1 SV=1	2.25322e+07	2.47438e+07	2.49289e+07	1.68662e+07	1.03612e+07	1.07884e+07	1.20461e+07	7.51265e+06	1.19389e+07	8.3549e+06	8.07726e+06	9.05881e+06	1.88788e+07	1.38987e+07	1.48635e+07	2.83761e+07	1.09156e+07	7.78396e+06	9.01169e+06	5.24702e+06	5.4677e+06	7.80254e+06	9.93468e+06	7.84578e+06	6.84626e+06	8.94493e+06	6.40008e+06	6.5182e+06	6.17436e+06	7.48715e+06	9.15802e+06	7.41566e+06	7.13569e+06	9.60114e+06	7.56029e+06	7.3897e+06	1.6475e+07	1.3124e+07
PFKAP_RAT	10	10	619.69	0.0167064	0.695482	-0.523916	-1.43785	1.43785	AFT	CFT/EFT	ATP-dependent 6-phosphofructokinase, platelet type OS=Rattus norvegicus GN=Pfkp PE=1 SV=2	1.29077e+07	1.45293e+07	1.5548e+07	1.11202e+07	6.29404e+06	5.56231e+06	1.00308e+07	5.18168e+06	6.50974e+06	4.35011e+06	5.31072e+06	6.99496e+06	1.02301e+07	6.52285e+06	1.0133e+07	1.61609e+07	4.92419e+06	4.10549e+06	6.5691e+06	3.73436e+06	3.4642e+06	4.96854e+06	6.60462e+06	4.41792e+06	4.99184e+06	5.81919e+06	4.5464e+06	4.73269e+06	3.97038e+06	4.77319e+06	6.45729e+06	5.30326e+06	5.3009e+06	6.32673e+06	5.42946e+06	5.64589e+06	9.43778e+06	7.70628e+06
COF1_RAT	9	9	733.03	0.0168739	0.678216	-0.560183	-1.47446	1.47446	AFT	CFT/EFT	Cofilin-1 OS=Rattus norvegicus GN=Cfl1 PE=1 SV=3	1.36507e+08	1.43732e+08	1.45127e+08	1.14477e+08	5.12715e+07	4.81802e+07	8.69937e+07	6.36994e+07	8.66259e+07	4.3244e+07	4.69507e+07	5.89199e+07	1.05454e+08	1.19211e+08	1.38887e+08	1.48189e+08	5.3585e+07	4.69404e+07	4.55532e+07	3.13232e+07	2.7175e+07	5.02263e+07	4.27265e+07	4.541e+07	4.04585e+07	5.06978e+07	3.71897e+07	3.71632e+07	3.65323e+07	41008453	5.29798e+07	4.54831e+07	4.24327e+07	5.89706e+07	4.64672e+07	4.72661e+07	9.98106e+07	7.62348e+07
UBA1_RAT	16	16	974.79	0.0170197	0.682602	-0.550884	-1.46498	1.46498	AFT	CFT/EFT	Ubiquitin-like modifier-activating enzyme 1 OS=Rattus norvegicus GN=Uba1 PE=1 SV=1	2.8996e+07	3.4669e+07	3.39253e+07	2.44132e+07	1.18446e+07	1.22295e+07	1.89391e+07	1.10292e+07	1.4361e+07	1.05536e+07	1.1122e+07	1.51437e+07	2.70359e+07	2.02106e+07	2.58161e+07	3.94666e+07	1.31358e+07	1.00839e+07	1.23929e+07	6.93146e+06	6.52686e+06	9.07028e+06	1.14929e+07	9.20942e+06	9.32176e+06	1.16326e+07	8.61153e+06	8.45996e+06	8.17343e+06	9.51593e+06	1.13934e+07	9.75775e+06	9.65387e+06	1.23236e+07	1.01138e+07	9.87923e+06	2.12012e+07	1.83883e+07
GBB1_RAT	9	9	712.6	0.017138	0.758463	-0.39885	-1.31846	1.31846	AFT	CFT/EFT	Guanine nucleotide-binding protein G(I)/G(S)/G(T) subunit beta-1 OS=Rattus norvegicus GN=Gnb1 PE=1 SV=4	3.07646e+07	3.54872e+07	3.99492e+07	2.52988e+07	1.7802e+07	1.72172e+07	4.4042e+07	2.53747e+07	3.366e+07	1.82876e+07	1.85327e+07	2.87186e+07	2.46772e+07	2.4228e+07	2.36415e+07	4.86645e+07	1.36587e+07	1.27563e+07	2.04866e+07	1.23971e+07	1.26045e+07	1.87455e+07	2.2685e+07	1.81156e+07	1.89694e+07	2.28578e+07	1.79444e+07	1.87762e+07	1.71963e+07	2.15228e+07	2.44038e+07	2.11861e+07	2.0987e+07	2.72471e+07	2.18803e+07	2.27426e+07	2.24943e+07	1.88222e+07
VAPA_RAT	3	3	167.53	0.0173803	0.595673	-0.747409	-1.67877	1.67877	AFT	CFT/EFT	Vesicle-associated membrane protein-associated protein A OS=Rattus norvegicus GN=Vapa PE=1 SV=3	1.28322e+07	1.57107e+07	1.1784e+07	5.75621e+06	3.71441e+06	4.85557e+06	7.83958e+06	3.78939e+06	4.24559e+06	2.12007e+06	3.16656e+06	3.32425e+06	9.47588e+06	9.81116e+06	1.62842e+06	1.42007e+07	4.64141e+06	3.38108e+06	2.46039e+06	1.83973e+06	2.10127e+06	2.69411e+06	4.23253e+06	2.79654e+06	3.31725e+06	3.3883e+06	2.74979e+06	2.80685e+06	2.38635e+06	3.05109e+06	3.04795e+06	2.67628e+06	2.72952e+06	3.07246e+06	2.84018e+06	2.95197e+06	9.38256e+06	8.33286e+06
ACSL6_RAT	4	4	246.03	0.0173812	0.71473	-0.484529	-1.39913	1.39913	AFT	CFT/EFT	Long-chain-fatty-acid--CoA ligase 6 OS=Rattus norvegicus GN=Acsl6 PE=1 SV=1	2.23095e+06	2.59728e+06	2.47642e+06	2.79843e+06	917709	969209	1.18985e+06	1.18739e+06	1.76448e+06	1.05582e+06	1.62009e+06	1.86527e+06	2.66323e+06	1.8189e+06	1.70983e+06	3.48499e+06	773181	1.29195e+06	1.00381e+06	1.06716e+06	890629	1.35987e+06	790669	1.46599e+06	812328	1.0962e+06	837319	811271	722827	886662	1.12679e+06	1.04208e+06	878241	1.21245e+06	879071	925639	1.63121e+06	1.37758e+06
ANXA3_RAT	7	7	405.36	0.0174913	0.657343	-0.605282	-1.52128	1.52128	AFT	CFT/EFT	Annexin A3 OS=Rattus norvegicus GN=Anxa3 PE=1 SV=4	1.67253e+06	4.03913e+06	3.28549e+06	3.40663e+06	1.17718e+06	1.34538e+06	2.94745e+06	1.74581e+06	2.03702e+06	745765	1.29851e+06	1.50653e+06	2.55215e+06	2.12668e+06	3.5815e+06	3.88992e+06	1.4444e+06	1.16824e+06	1.18729e+06	610469	553869	1.12346e+06	1.15732e+06	1.16798e+06	1.02546e+06	1.28479e+06	978050	887629	800271	860013	1.22138e+06	1.02854e+06	979088	1.28777e+06	1.08179e+06	1.14177e+06	1.22291e+06	2.14233e+06
4F2_RAT	8	8	482.37	0.0176135	0.707552	-0.499092	-1.41332	1.41332	AFT	CFT/EFT	4F2 cell-surface antigen heavy chain OS=Rattus norvegicus GN=Slc3a2 PE=1 SV=1	1.24523e+07	1.21676e+07	1.44708e+07	1.13663e+07	5.18532e+06	4.99179e+06	9.92425e+06	6.29469e+06	7.66567e+06	4.49237e+06	4.87381e+06	7.51461e+06	1.14506e+07	9.35054e+06	9.75177e+06	1.51409e+07	6.54762e+06	6.0298e+06	5.66546e+06	3.78435e+06	3.60031e+06	5.5327e+06	6.01121e+06	5.32131e+06	4.30592e+06	4.90168e+06	3.6705e+06	3.86309e+06	3.68593e+06	4.46757e+06	5.41402e+06	4.82697e+06	4.68755e+06	5.71631e+06	4.96283e+06	4.80189e+06	9.10483e+06	6.45364e+06
THOP1_RAT	3	3	167.34	0.0178486	0.549803	-0.863014	-1.81883	1.81883	AFT	CFT/EFT	Thimet oligopeptidase OS=Rattus norvegicus GN=Thop1 PE=1 SV=4	1.57836e+06	1.42516e+06	1.47712e+06	1.72187e+06	387084	376573	427577	256057	461666	289415	352084	386326	1.17534e+06	1.14504e+06	1.14048e+06	1.50382e+06	259696	256210	379118	223258	202944	290362	237609	337230	233609	266756	239335	194937	182581	221875	281600	252847	261296	287282	276044	200365	1.15406e+06	755900
THY1_RAT	3	3	227.15	0.0178553	0.586053	-0.770898	-1.70633	1.70633	AFT	CFT/EFT	Thy-1 membrane glycoprotein OS=Rattus norvegicus GN=Thy1 PE=1 SV=1	3.49617e+07	5.19439e+07	5.12166e+07	1.41741e+07	1.3221e+07	1.21495e+07	2.32376e+07	1.3117e+07	2.17762e+07	9.72095e+06	9.59317e+06	1.04991e+07	3.13301e+07	2.73107e+07	2.98928e+07	2.4884e+07	9.43531e+06	9.69618e+06	1.07756e+07	5.6383e+06	5.43985e+06	8.1524e+06	1.38057e+07	8.15949e+06	1.39638e+07	1.44714e+07	1.23631e+07	9.54795e+06	8.43903e+06	1.02508e+07	1.14519e+07	9.93854e+06	1.00871e+07	1.02142e+07	7.93711e+06	8.13844e+06	2.55631e+07	2.75508e+07
PCLO_RAT	11	11	659.15	0.0179681	0.711993	-0.490066	-1.40451	1.40451	AFT	CFT/EFT	Protein piccolo OS=Rattus norvegicus GN=Pclo PE=1 SV=1	1.57256e+06	1.7845e+06	1.5351e+06	1.36658e+06	1.18651e+06	1.09779e+06	2.3823e+06	1.46485e+06	1.83897e+06	502247	732966	1.31025e+06	1.3391e+06	1.27036e+06	1.41898e+06	1.55989e+06	1.24871e+06	2.79076e+06	922096	571492	459188	773415	880926	808996	818351	958275	700451	607819	628695	796181	1.00548e+06	739937	758224	1.1276e+06	909340	792547	1.14981e+06	946490
AP2A2_RAT	14	14	787.17	0.0179846	0.824322	-0.278719	-1.21312	1.21312	AFT	CFT/EFT	AP-2 complex subunit alpha-2 OS=Rattus norvegicus GN=Ap2a2 PE=1 SV=3	9.15349e+06	1.23747e+07	1.16328e+07	9.89111e+06	6.70533e+06	6.78554e+06	8.4217e+06	6.55111e+06	8.83631e+06	6.68458e+06	7.22863e+06	8.59475e+06	9.07821e+06	6.02625e+06	7.31726e+06	1.5638e+07	6.34969e+06	5.36862e+06	9.07501e+06	5.70348e+06	5.19426e+06	7.03209e+06	7.20856e+06	7.12098e+06	6.15631e+06	6.84676e+06	5.57096e+06	5.78245e+06	5.3691e+06	5.97913e+06	8.03121e+06	7.03891e+06	6.80645e+06	7.8662e+06	6.43084e+06	6.58891e+06	6.6928e+06	6.56348e+06
MATR3_RAT	5	5	252.42	0.0181679	0.724224	-0.465492	-1.38079	1.38079	AFT	CFT/EFT	Matrin-3 OS=Rattus norvegicus GN=Matr3 PE=1 SV=2	3.16853e+06	3.31433e+06	2.49221e+06	2.86717e+06	1.22658e+06	1.18264e+06	2.02774e+06	2.14809e+06	2.86385e+06	1.25432e+06	1.42934e+06	2.16147e+06	3.52748e+06	2.52312e+06	3.15483e+06	3.74404e+06	1.37167e+06	1.62573e+06	1.46404e+06	957111	897793	1.49273e+06	1.20748e+06	1.5592e+06	1.12553e+06	1.26593e+06	975279	1.06543e+06	996129	1.12718e+06	1.39528e+06	1.27987e+06	1.08121e+06	1.63799e+06	1.18362e+06	1.19832e+06	2.31675e+06	1.75791e+06
HYOU1_RAT	4	4	231.64	0.0181943	0.648901	-0.62393	-1.54107	1.54107	AFT	CFT/EFT	Hypoxia up-regulated protein 1 OS=Rattus norvegicus GN=Hyou1 PE=1 SV=1	1.95163e+06	1.82039e+06	1.38224e+06	2.87702e+06	755431	520072	866868	626762	1.10554e+06	699490	827827	820247	1.62001e+06	1.54756e+06	1.58948e+06	2.05443e+06	455991	773303	789494	559581	513632	728468	580414	671003	564035	680947	609618	468050	480576	477080	560567	605248	468481	610150	514990	575124	1.42698e+06	965523
NDRG1_RAT	4	4	230.75	0.0183213	0.734593	-0.444982	-1.3613	1.3613	AFT	CFT/EFT	Protein NDRG1 OS=Rattus norvegicus GN=Ndrg1 PE=1 SV=1	1.85988e+06	2.70366e+06	4.08462e+06	2.565e+06	1.69508e+06	1.85093e+06	2.2786e+06	1.56797e+06	2.43925e+06	1.16406e+06	1.03581e+06	1.51751e+06	2.08985e+06	1.83052e+06	1.77341e+06	4.47743e+06	2.06438e+06	1.64575e+06	1.46143e+06	935273	999884	1.26506e+06	1.51115e+06	1.33384e+06	1.23565e+06	1.42876e+06	1.13914e+06	1.06229e+06	1.03092e+06	1.14655e+06	1.34574e+06	1.27477e+06	1.06969e+06	1.66471e+06	1.30183e+06	1.29253e+06	1.3599e+06	1.43401e+06
RIC8A_RAT	1	1	39.59	0.0184828	0.76206	-0.392024	-1.31223	1.31223	AFT	CFT/EFT	Synembryn-A OS=Rattus norvegicus GN=Ric8a PE=1 SV=2	497045	537058	300187	589771	289146	224203	559308	339666	492905	374389	307106	442066	562124	366633	505377	1.35297e+06	268153	218836	362833	189212	144980	179802	241050	225212	232215	331516	228225	180883	193354	217013	309564	246566	245771	233108	245771	267565	363427	284853
HMCS2_RAT	1	1	42.07	0.0185164	0.626521	-0.674564	-1.59611	1.59611	AFT	CFT/EFT	Hydroxymethylglutaryl-CoA synthase, mitochondrial OS=Rattus norvegicus GN=Hmgcs2 PE=2 SV=1	894273	1.41632e+06	1.27966e+06	568092	361408	359249	461561	340018	452296	286862	259932	415511	843480	560303	1.3572e+06	744801	383503	228242	389324	202157	184681	238883	511398	236049	308005	320354	290778	216912	199210	237018	255804	225072	226128	291101	216847	223314	653870	751210
PURA_RAT	5	5	405.32	0.0186577	0.647039	-0.628075	-1.5455	1.5455	AFT	CFT/EFT	Transcriptional activator protein Pur-alpha (Fragments) OS=Rattus norvegicus GN=Pura PE=1 SV=1	1.79822e+07	2.05919e+07	1.71025e+07	1.56874e+07	5.98262e+06	5.44824e+06	1.40007e+07	7.75684e+06	9.29718e+06	4.41903e+06	5.36917e+06	7.95321e+06	1.48316e+07	1.25791e+07	1.80551e+07	2.23266e+07	7.51749e+06	6.21016e+06	5.87065e+06	3.44922e+06	3.11364e+06	5.05791e+06	5.37156e+06	4.82833e+06	5.08123e+06	6.53294e+06	4.63613e+06	4.85835e+06	4.40156e+06	5.06919e+06	5.37507e+06	4.28976e+06	4.25785e+06	5.99021e+06	5.37125e+06	5.21417e+06	1.31481e+07	1.09218e+07
AP4A_RAT	1	1	33.66	0.0187829	1.30337	0.382241	1.30337	1.30337	CFT/EFT	AFT	Bis(5'-nucleosyl)-tetraphosphatase [asymmetrical] OS=Rattus norvegicus GN=Nudt2 PE=2 SV=3	4.17803e+06	6.41168e+06	6.48343e+06	4.20839e+06	3.585e+06	2.7408e+06	3.20661e+06	6.9252e+06	1.02294e+07	5.10044e+06	4.36289e+06	5.67343e+06	9.06428e+06	1.13408e+07	1.12878e+07	8.11317e+06	4.43213e+06	7.38861e+06	9.83016e+06	6.37314e+06	6.54283e+06	8.68942e+06	4.26145e+06	9.88638e+06	4.49205e+06	5.07406e+06	4.32886e+06	5.66554e+06	6.01596e+06	6.3034e+06	5.85712e+06	5.61368e+06	4.79092e+06	7.5155e+06	5.79102e+06	5.84034e+06	3.05487e+06	3.40072e+06
DHE3_RAT	17	17	957.31	0.018899	0.663996	-0.590753	-1.50603	1.50603	AFT	CFT/EFT	Glutamate dehydrogenase 1, mitochondrial OS=Rattus norvegicus GN=Glud1 PE=1 SV=2	4.82279e+07	5.27844e+07	5.4616e+07	2.96609e+07	1.57979e+07	1.60683e+07	3.48875e+07	1.78611e+07	2.40239e+07	1.3531e+07	1.78771e+07	2.12764e+07	3.8378e+07	2.84812e+07	2.93276e+07	4.7421e+07	1.95925e+07	1.28382e+07	1.65576e+07	9.88511e+06	9.4529e+06	1.47914e+07	1.97805e+07	1.39599e+07	1.63211e+07	1.86388e+07	1.50693e+07	1.58441e+07	1.40076e+07	1.75935e+07	1.80887e+07	1.52167e+07	1.49915e+07	2.00696e+07	1.68859e+07	1.71057e+07	3.5263e+07	2.79966e+07
TPIS_RAT	13	13	1117.73	0.0190124	0.691545	-0.532105	-1.44604	1.44604	AFT	CFT/EFT	Triosephosphate isomerase OS=Rattus norvegicus GN=Tpi1 PE=1 SV=2	1.12774e+08	1.40335e+08	1.11782e+08	7.64222e+07	4.53936e+07	4.5635e+07	9.95282e+07	5.52122e+07	7.08358e+07	3.69278e+07	4.30872e+07	5.87483e+07	1.01092e+08	9.05582e+07	9.44249e+07	1.31907e+08	4.67254e+07	4.58963e+07	3.84253e+07	2.40287e+07	2.20399e+07	3.74951e+07	4.16646e+07	3.16505e+07	4.36966e+07	5.04053e+07	4.02529e+07	3.97582e+07	3.77553e+07	4.45161e+07	5.06186e+07	4.01951e+07	4.23836e+07	5.40216e+07	4.40835e+07	4.6597e+07	8.24577e+07	7.44332e+07
LMNA_RAT	6	6	310.25	0.0191257	0.746988	-0.420842	-1.33871	1.33871	AFT	CFT/EFT	Prelamin-A/C OS=Rattus norvegicus GN=Lmna PE=1 SV=1	5.27314e+06	3.42214e+06	7.44997e+06	3.17864e+06	4.07695e+06	4.12936e+06	9.65712e+06	4.77778e+06	6.82381e+06	2.89708e+06	3.22176e+06	4.105e+06	3.3331e+06	3.08049e+06	2.59146e+06	2.5854e+06	3.60489e+06	3.41091e+06	4.57558e+06	2.65243e+06	2.37746e+06	3.70198e+06	6.05012e+06	3.56561e+06	3.80192e+06	3.93737e+06	3.48314e+06	3.22685e+06	2.84904e+06	3.59164e+06	4.73691e+06	3.98092e+06	3.5486e+06	5.16683e+06	3.97918e+06	4.33186e+06	3.85559e+06	1.81509e+06
GIT1_RAT	1	1	36.39	0.019239	0.706713	-0.500803	-1.415	1.415	AFT	CFT/EFT	ARF GTPase-activating protein GIT1 OS=Rattus norvegicus GN=Git1 PE=1 SV=1	297572	436299	203325	159834	159457	130481	257359	134916	221578	104259	88313.8	158217	511312	336664	514280	75285.8	115560	110416	106490	76913.6	79307.6	101567	159457	89754.5	94194.2	88985.9	71045	79734.4	71225.2	85964.2	98448.7	88914.6	76356.3	102279	89375.8	100301	217577	231411
CTND2_RAT	2	2	89.6	0.0193116	0.654934	-0.610578	-1.52687	1.52687	AFT	CFT/EFT	Catenin delta-2 (Fragment) OS=Rattus norvegicus GN=Ctnnd2 PE=1 SV=1	249063	272959	209856	222135	67996.5	78300.1	84180.8	125472	192783	72608.8	87294.2	127191	239623	211755	281578	226423	80811.6	106286	123495	69793.2	61268.9	94580.5	53246.4	113603	60680.4	67301.5	55612.3	53243	49467.8	52682	59524.2	56333	43077	74326.7	52076.8	57666.9	182109	144776
SAHH_RAT	3	3	148.98	0.0193895	0.72439	-0.465162	-1.38047	1.38047	AFT	CFT/EFT	Adenosylhomocysteinase OS=Rattus norvegicus GN=Ahcy PE=1 SV=3	2.22736e+06	1.68594e+06	2.29778e+06	1.79399e+06	1.02435e+06	952103	998505	981814	1.43135e+06	890819	643374	1.25662e+06	1.9457e+06	1.30728e+06	1.36066e+06	1.9104e+06	724585	790293	1.36547e+06	797113	763108	1.04749e+06	1.29597e+06	1.00942e+06	714636	793572	648079	668448	611724	618235	916983	846381	725232	1.05858e+06	719766	807933	1.62859e+06	894214
BASP1_RAT	17	17	1293.08	0.0198313	0.610399	-0.712176	-1.63827	1.63827	AFT	CFT/EFT	Brain acid soluble protein 1 OS=Rattus norvegicus GN=Basp1 PE=1 SV=2	2.94002e+08	4.9864e+08	4.99341e+08	1.57813e+08	1.82941e+08	1.92603e+08	2.43756e+08	1.25576e+08	1.83044e+08	8.03657e+07	9.88017e+07	9.6531e+07	3.25912e+08	2.81517e+08	345593084	3.73089e+08	2.08461e+08	1.59259e+08	8.86304e+07	5.09179e+07	4.67434e+07	7.20822e+07	1.05382e+08	7.47253e+07	8.83296e+07	1.08254e+08	7.9916e+07	8.41837e+07	7.64521e+07	9.50548e+07	1.00298e+08	8.16637e+07	7.70844e+07	1.27564e+08	9.49259e+07	9.32416e+07	2.14967e+08	2.64476e+08
ETFB_RAT	3	3	129.23	0.0198859	0.690701	-0.533866	-1.4478	1.4478	AFT	CFT/EFT	Electron transfer flavoprotein subunit beta OS=Rattus norvegicus GN=Etfb PE=2 SV=3	1.24514e+06	1.39073e+06	1.37919e+06	1.02206e+06	540528	664440	1.00328e+06	550030	655183	379643	421066	550839	1.28666e+06	882588	1.19574e+06	1.15657e+06	388522	514044	492360	326575	351077	405803	532106	359170	423111	419063	370459	427016	327573	456114	582165	544263	505917	539548	514110	540122	910412	737635
USO1_RAT	2	2	97.11	0.0200256	0.774836	-0.368037	-1.2906	1.2906	AFT	CFT/EFT	General vesicular transport factor p115 OS=Rattus norvegicus GN=Uso1 PE=1 SV=1	467210	819885	629113	466549	527328	510655	877510	373680	416241	339549	368143	565338	416047	217387	439463	234594	703108	420245	488947	315599	291970	386684	517299	401582	367569	331844	301933	323236	327881	363620	526768	410143	464094	589176	532261	486326	341612	434863
PSA3_RAT	3	3	125.69	0.0200851	0.717743	-0.478461	-1.39326	1.39326	AFT	CFT/EFT	Proteasome subunit alpha type-3 OS=Rattus norvegicus GN=Psma3 PE=1 SV=3	1.55946e+06	2.4872e+06	3.47656e+06	1.28652e+06	1.0848e+06	1.18662e+06	2.25113e+06	1.16168e+06	1.70602e+06	1.01807e+06	951156	1.25357e+06	1.93472e+06	1.61517e+06	3.44579e+06	2.04756e+06	1.17423e+06	1.07451e+06	1.04841e+06	692614	634782	857214	1.207e+06	797241	887299	984944	828036	876493	802711	939788	1.07479e+06	909028	939608	1.13327e+06	993209	982743	1.14024e+06	1.3192e+06
TRFE_RAT	8	8	295.95	0.0202637	0.749661	-0.415691	-1.33394	1.33394	AFT	CFT/EFT	Serotransferrin OS=Rattus norvegicus GN=Tf PE=1 SV=3	1.11179e+06	1.70399e+06	1.13432e+06	1.26039e+06	1.39472e+06	1.67998e+06	3.1528e+06	1.92105e+06	1.89926e+06	891149	1.02237e+06	2.19216e+06	1.92097e+06	848895	913650	2.44466e+06	1.09488e+06	972128	1.56555e+06	860492	750190	1.02585e+06	1.53845e+06	1.01209e+06	1.14696e+06	1.18752e+06	989573	976433	889786	1.14057e+06	1.46472e+06	1.13331e+06	1.31071e+06	1.44754e+06	1.20226e+06	1.19566e+06	812916	903789
ANXA5_RAT	7	7	469.65	0.0203952	0.694027	-0.526936	-1.44087	1.44087	AFT	CFT/EFT	Annexin A5 OS=Rattus norvegicus GN=Anxa5 PE=1 SV=3	6.2158e+06	8.91692e+06	6.0993e+06	6.6842e+06	2.64379e+06	2.62065e+06	4.99369e+06	3.53077e+06	4.42625e+06	2.13564e+06	2.6403e+06	3.73124e+06	7.07041e+06	5.61287e+06	5.81694e+06	9.048e+06	3.32773e+06	2.89071e+06	2.93593e+06	1.82751e+06	1.6196e+06	2.50846e+06	2.52538e+06	2.59269e+06	2.0487e+06	2.43911e+06	1.87522e+06	2.01573e+06	1.92265e+06	2.13294e+06	2.76741e+06	2.49024e+06	2.40138e+06	2.96453e+06	2.5492e+06	2.4579e+06	4.54484e+06	4.72949e+06
HINT1_RAT	3	3	191.18	0.0204113	0.671894	-0.573694	-1.48833	1.48833	AFT	CFT/EFT	Histidine triad nucleotide-binding protein 1 OS=Rattus norvegicus GN=Hint1 PE=1 SV=5	9.91939e+06	6.72595e+06	1.02942e+07	4.62377e+06	3.11751e+06	2.95054e+06	1.50256e+07	6.10763e+06	1.07411e+07	5.13485e+06	5.61988e+06	5.57143e+06	3.65498e+06	4.25043e+06	3.79711e+06	1.14439e+07	3.10414e+06	4.36226e+06	2.81344e+06	2.92578e+06	2.43743e+06	3.61483e+06	3.30274e+06	3.21793e+06	5.41601e+06	6.83751e+06	5.37969e+06	4.75194e+06	4.62459e+06	5.22297e+06	5.77969e+06	5.2464e+06	5.30507e+06	6.66537e+06	5.31529e+06	5.87035e+06	7.25281e+06	3.56741e+06
NDUAA_RAT	7	7	317.65	0.0204431	0.689383	-0.536623	-1.45057	1.45057	AFT	CFT/EFT	NADH dehydrogenase [ubiquinone] 1 alpha subcomplex subunit 10, mitochondrial OS=Rattus norvegicus GN=Ndufa10 PE=1 SV=1	1.06957e+07	1.42547e+07	1.34287e+07	7.80141e+06	3.35323e+06	3.3145e+06	8.90971e+06	7.23848e+06	1.01272e+07	5.54677e+06	5.51942e+06	7.98099e+06	1.05703e+07	1.02699e+07	1.19542e+07	1.0277e+07	5.23584e+06	4.58955e+06	5.20086e+06	3.17829e+06	3.10322e+06	5.0214e+06	4.22855e+06	5.1081e+06	4.47917e+06	5.91243e+06	4.36571e+06	4.22679e+06	3.97118e+06	4.56014e+06	5.03063e+06	4.17665e+06	4.08955e+06	5.92353e+06	4.92224e+06	4.95921e+06	7.82045e+06	7.5606e+06
VATB2_RAT	15	15	959.13	0.0205587	0.707693	-0.498805	-1.41304	1.41304	AFT	CFT/EFT	V-type proton ATPase subunit B, brain isoform OS=Rattus norvegicus GN=Atp6v1b2 PE=1 SV=1	5.20677e+07	6.96521e+07	5.98421e+07	4.09692e+07	2.16728e+07	2.19474e+07	4.65886e+07	2.58943e+07	3.47096e+07	2.07581e+07	2.25906e+07	3.1409e+07	4.69388e+07	4.53008e+07	4.49513e+07	5.59409e+07	2.30945e+07	1.78324e+07	2.39273e+07	1.43145e+07	1.42024e+07	2.21977e+07	2.51786e+07	2.09588e+07	2.23582e+07	2.71817e+07	2.13015e+07	2.07249e+07	1.86042e+07	2.19791e+07	2.67778e+07	2.24225e+07	2.37492e+07	2.72267e+07	2.309e+07	2.39825e+07	3.80706e+07	3.69431e+07
CO1A1_RAT	1	1	74.38	0.0206119	0.659902	-0.599676	-1.51538	1.51538	AFT	CFT/EFT	Collagen alpha-1(I) chain OS=Rattus norvegicus GN=Col1a1 PE=1 SV=5	1.29082e+06	1.59595e+06	1.69442e+06	688750	667278	662519	953273	462119	763886	420271	427055	410617	1.04126e+06	1.01447e+06	1.28752e+06	631877	466895	821434	607339	311284	329675	324378	535292	327599	397386	389928	339996	419220	394390	456600	604804	528362	443386	613649	508181	451898	943814	846483
TCPG_RAT	6	6	392.67	0.0207114	0.71376	-0.486489	-1.40103	1.40103	AFT	CFT/EFT	T-complex protein 1 subunit gamma OS=Rattus norvegicus GN=Cct3 PE=1 SV=1	3.41684e+06	3.08137e+06	4.58315e+06	2.94871e+06	1.3606e+06	1.66274e+06	2.93721e+06	1.6506e+06	1.87861e+06	1.35452e+06	1.41185e+06	1.78483e+06	2.85034e+06	2.19913e+06	2.26939e+06	4.97303e+06	1.56136e+06	1.304e+06	1.29074e+06	794761	830339	1.32044e+06	1.70181e+06	1.27298e+06	1.31912e+06	1.53902e+06	1.27056e+06	1.29555e+06	1.1059e+06	1.3288e+06	1.64655e+06	1.5001e+06	1.61149e+06	1.81554e+06	1.64201e+06	1.62899e+06	2.49831e+06	1.63434e+06
HSBP1_RAT	1	1	35.67	0.0207491	0.613469	-0.704938	-1.63007	1.63007	AFT	CFT/EFT	Heat shock factor-binding protein 1 OS=Rattus norvegicus GN=Hsbp1 PE=3 SV=1	508569	107395	90233.3	527116	202637	168684	539936	214839	304974	123327	112498	238982	82814.6	252561	121381	833998	318804	232869	183435	92635.4	120741	151604	174493	163247	103192	139419	110072	85305.3	63870.1	104597	91169.4	94826.9	73319.1	91516.5	94071.6	71649.7	371853	56961.7
SGTB_RAT	1	1	34.34	0.020792	0.547116	-0.870082	-1.82777	1.82777	AFT	CFT/EFT	Small glutamine-rich tetratricopeptide repeat-containing protein beta OS=Rattus norvegicus GN=Sgtb PE=1 SV=1	175535	220907	424504	30554.2	116251	154520	195658	111199	153377	79980.7	51884.7	61956.6	164641	121208	108934	132979	140266	106526	105380	74379	46024	77023.3	97223.2	85702.2	68611	72462.1	43149.4	61035.9	41573.2	29788.7	83632.5	42934.7	57044.6	101349	31667.8	50178.9	128347	117168
ATP5I_RAT	2	2	93.74	0.0209494	0.701393	-0.511706	-1.42574	1.42574	AFT	CFT/EFT	ATP synthase subunit e, mitochondrial OS=Rattus norvegicus GN=Atp5i PE=1 SV=3	4.21757e+06	2.787e+06	5.58207e+06	2.25379e+06	1.4346e+06	1.41332e+06	3.86926e+06	2.03771e+06	2.23949e+06	1.77421e+06	1.52785e+06	2.00903e+06	2.95841e+06	2.9105e+06	1.54774e+06	4.80796e+06	1.39259e+06	1.3109e+06	1.91324e+06	1.14968e+06	1.33447e+06	1.53385e+06	2.87851e+06	1.52049e+06	1.49195e+06	1.74707e+06	1.42914e+06	1.26452e+06	1.20092e+06	1.41896e+06	1.68054e+06	1.53651e+06	1.64052e+06	1.72555e+06	1.63294e+06	1.66402e+06	3.08378e+06	1.47821e+06
DYHC2_RAT	1	1	28.02	0.0210657	0.593759	-0.752052	-1.68419	1.68419	AFT	CFT/EFT	Cytoplasmic dynein 2 heavy chain 1 OS=Rattus norvegicus GN=Dync2h1 PE=1 SV=1	2.77716e+06	2.54874e+06	3.5923e+06	1.19242e+06	938362	915400	1.295e+06	775206	1.48549e+06	559166	495882	754946	2.05816e+06	1.77462e+06	1.74771e+06	1.03795e+06	824142	778527	908310	567154	548458	706845	1.12759e+06	642470	722375	834210	700618	714503	642980	759116	630714	507161	519342	699799	553030	573962	2.03059e+06	1.35184e+06
STXB1_RAT	28	28	1912.55	0.0214485	0.759664	-0.396567	-1.31637	1.31637	AFT	CFT/EFT	Syntaxin-binding protein 1 OS=Rattus norvegicus GN=Stxbp1 PE=1 SV=1	9.71245e+07	1.07234e+08	9.62246e+07	8.18401e+07	4.13314e+07	4.16279e+07	8.02629e+07	5.71994e+07	7.47009e+07	4.1665e+07	4.8537e+07	6.34556e+07	8.30381e+07	6.36967e+07	6.70687e+07	1.04583e+08	4.49355e+07	3.62759e+07	4.93827e+07	3.262e+07	3.01169e+07	5.27495e+07	5.23251e+07	5.27867e+07	4.89928e+07	5.79645e+07	4.60991e+07	4.39269e+07	4.04968e+07	4.70202e+07	5.4997e+07	4.79198e+07	4.47904e+07	6.13397e+07	4.95964e+07	5.01468e+07	7.1015e+07	5.68763e+07
SHLB2_RAT	7	7	356.93	0.0214845	0.710359	-0.493379	-1.40774	1.40774	AFT	CFT/EFT	Endophilin-B2 OS=Rattus norvegicus GN=Sh3glb2 PE=2 SV=2	8.91305e+06	5.92807e+06	6.56183e+06	6.19038e+06	3.21818e+06	3.60382e+06	7.43917e+06	4.03804e+06	5.56326e+06	2.42376e+06	2.46733e+06	3.39262e+06	4.43641e+06	6.51475e+06	5.48477e+06	1.08444e+07	4.87777e+06	2.80501e+06	2.68466e+06	1.97924e+06	1.77645e+06	3.14449e+06	3.14456e+06	3.20428e+06	2.6261e+06	3.31619e+06	2.52492e+06	2.61022e+06	2.43089e+06	2.82817e+06	3.15288e+06	2.88766e+06	2.64353e+06	3.65419e+06	2.83236e+06	2.46906e+06	6.517e+06	3.14422e+06
IF4H_RAT	1	1	77.25	0.0216492	0.55173	-0.857964	-1.81248	1.81248	AFT	CFT/EFT	Eukaryotic translation initiation factor 4H OS=Rattus norvegicus GN=Eif4h PE=1 SV=1	1.05169e+06	1.01264e+06	1.46254e+06	1.08624e+06	366444	332712	775373	300937	416489	137968	160010	233284	801014	612187	1.27003e+06	1.41846e+06	508795	194509	126470	111650	70308.1	158437	146221	141314	225022	219499	164433	147460	172652	211341	261976	276048	181012	245572	219922	211023	768970	537099
CDV3_RAT	1	1	104.64	0.0221962	0.439764	-1.1852	-2.27394	2.27394	AFT	CFT/EFT	Protein CDV3 homolog OS=Rattus norvegicus GN=Cdv3 PE=2 SV=1	421532	493527	505601	636391	140245	140997	90323.3	23985.7	239.007	583.748	33099.7	2246.26	300511	256135	589498	652265	300987	13504.5	1508.42	2743.41	0	20501.8	11959.3	28549.9	0	5275.95	58.5866	632.506	73.6092	81.2237	203.124	1204.36	146.809	823.617	962.167	1320.03	308214	261764
C1QBP_RAT	4	4	244.99	0.0222505	0.64858	-0.624643	-1.54183	1.54183	AFT	CFT/EFT	Complement component 1 Q subcomponent-binding protein, mitochondrial OS=Rattus norvegicus GN=C1qbp PE=1 SV=2	1.47186e+07	1.56279e+07	1.58651e+07	1.17337e+07	4.71412e+06	4.49132e+06	1.33194e+07	6.0295e+06	7.89285e+06	3.25596e+06	4.3188e+06	6.12599e+06	1.16044e+07	8.64533e+06	1.74143e+07	2.28822e+07	7.29854e+06	4.64649e+06	3.95258e+06	2.32521e+06	1.90145e+06	3.34841e+06	3.90095e+06	3.45292e+06	3.59086e+06	5.10962e+06	3.51482e+06	3.72205e+06	3.47155e+06	4.24532e+06	4.30549e+06	3.57001e+06	3.8254e+06	5.02038e+06	4.19555e+06	4.27037e+06	1.07619e+07	8.28896e+06
PRS4_RAT	2	2	194.48	0.0222702	0.613704	-0.704386	-1.62945	1.62945	AFT	CFT/EFT	26S protease regulatory subunit 4 OS=Rattus norvegicus GN=Psmc1 PE=2 SV=1	984362	1.01419e+06	818079	966990	229380	266825	536916	329420	635458	181646	235299	304637	605585	466484	901885	1.4327e+06	139156	286758	313379	141739	120321	232221	225048	290371	191986	270154	218217	227450	233876	216048	263703	207610	183327	316969	262476	234615	719741	537924
GDIA_RAT	19	19	1426.13	0.0223154	0.694549	-0.525852	-1.43978	1.43978	AFT	CFT/EFT	Rab GDP dissociation inhibitor alpha OS=Rattus norvegicus GN=Gdi1 PE=1 SV=1	1.29516e+08	1.52035e+08	118049770	1.08782e+08	4.5125e+07	4.50468e+07	7.72594e+07	4.83359e+07	7.19059e+07	4.32525e+07	4.84775e+07	6.35297e+07	105311768	8.08665e+07	9.69502e+07	1.42549e+08	5.15995e+07	3.98557e+07	4.97022e+07	3.2478e+07	2.96013e+07	4.70177e+07	4.72423e+07	4.71336e+07	4.32348e+07	5.4357e+07	4.05955e+07	3.94537e+07	3.73743e+07	4.31502e+07	5.43615e+07	4.58807e+07	4.32014e+07	5.60717e+07	4.66683e+07	4.6813e+07	9.46987e+07	8.06386e+07
RS20_RAT	1	1	30.7	0.0226121	0.50247	-0.992891	-1.99017	1.99017	AFT	CFT/EFT	40S ribosomal protein S20 OS=Rattus norvegicus GN=Rps20 PE=3 SV=1	1.32636e+06	1.36535e+06	1.80338e+06	330905	288548	276804	383495	216683	319212	119519	167788	185961	1.34106e+06	876940	1.24098e+06	488956	127414	231259	195316	106875	97112.8	129247	220870	126914	142726	172225	135081	119974	109311	148054	130290	108732	120939	158940	154989	133316	969800	724175
ERP29_RAT	5	5	226.96	0.0226153	0.647783	-0.626418	-1.54373	1.54373	AFT	CFT/EFT	Endoplasmic reticulum resident protein 29 OS=Rattus norvegicus GN=Erp29 PE=1 SV=2	3.41728e+06	3.64346e+06	4.63379e+06	3.09826e+06	1.27547e+06	1.26578e+06	2.84549e+06	1.69601e+06	1.94309e+06	865989	933396	1.32833e+06	2.83009e+06	3.0665e+06	3.59899e+06	5.2979e+06	2.35313e+06	1.41035e+06	1.08016e+06	672680	578252	800100	1.19386e+06	757847	923763	1.11888e+06	844370	832696	701784	854091	990562	829006	850303	1.19142e+06	1.0528e+06	1.08122e+06	2.49863e+06	1.93247e+06
SYAC_RAT	4	4	220.26	0.0229264	0.757068	-0.401505	-1.32089	1.32089	AFT	CFT/EFT	Alanine--tRNA ligase, cytoplasmic OS=Rattus norvegicus GN=Aars PE=1 SV=3	1.24012e+06	1.76329e+06	1.18165e+06	1.34422e+06	684908	708348	802299	680338	755799	575220	653881	805746	998310	840686	848316	1.77756e+06	741933	664200	821215	473948	397963	676360	674178	751806	555067	656531	549947	527877	447749	541340	729029	607644	605560	751280	650331	663154	906744	935241
NDUA9_RAT	6	6	440.7	0.0232304	0.723728	-0.466481	-1.38174	1.38174	AFT	CFT/EFT	NADH dehydrogenase [ubiquinone] 1 alpha subcomplex subunit 9, mitochondrial OS=Rattus norvegicus GN=Ndufa9 PE=1 SV=2	6.43527e+06	8.1255e+06	4.36138e+06	7.58919e+06	2.6551e+06	2.41746e+06	3.2587e+06	3.79954e+06	5.40271e+06	2.91389e+06	3.04229e+06	4.33143e+06	5.68791e+06	3.82709e+06	5.16504e+06	7.78466e+06	3.18429e+06	2.64011e+06	3.58168e+06	2.64349e+06	2.59186e+06	3.86148e+06	3.0589e+06	4.09943e+06	2.35494e+06	3.01252e+06	2.19658e+06	2.10838e+06	1.97454e+06	2.14723e+06	3.24378e+06	2.76338e+06	2.45434e+06	3.26801e+06	2.61253e+06	2.38161e+06	4.70531e+06	4.30972e+06
RAB5A_RAT	3	3	143.87	0.0232565	0.745361	-0.42399	-1.34163	1.34163	AFT	CFT/EFT	Ras-related protein Rab-5A OS=Rattus norvegicus GN=Rab5a PE=2 SV=1	2.79658e+06	3.39515e+06	2.48398e+06	4.10666e+06	1.45435e+06	1.97819e+06	3.68818e+06	1.77517e+06	2.12597e+06	1.33341e+06	1.61727e+06	1.79956e+06	1.96098e+06	1.36691e+06	703456	6.65883e+06	1.33078e+06	2.03888e+06	1.66594e+06	1.05736e+06	1.10007e+06	1.54782e+06	2.24363e+06	1.58251e+06	1.70244e+06	1.76553e+06	1.39014e+06	1.43458e+06	1.28706e+06	1.60803e+06	1.68574e+06	1.51409e+06	1.70191e+06	1.9362e+06	1.62249e+06	1.66132e+06	2.04479e+06	1.80077e+06
CISY_RAT	11	11	507.07	0.0233359	0.742931	-0.428701	-1.34602	1.34602	AFT	CFT/EFT	Citrate synthase, mitochondrial OS=Rattus norvegicus GN=Cs PE=1 SV=1	2.796e+07	3.28589e+07	3.24455e+07	2.34024e+07	1.33278e+07	1.25732e+07	3.98455e+07	2.22042e+07	2.37454e+07	1.17647e+07	1.70597e+07	2.18578e+07	2.33035e+07	1.85012e+07	2.20996e+07	3.09958e+07	1.42481e+07	1.25309e+07	1.86887e+07	1.12361e+07	9.82695e+06	1.76135e+07	1.83932e+07	1.74589e+07	1.56615e+07	1.8599e+07	1.41719e+07	1.3974e+07	1.25012e+07	1.46388e+07	2.00583e+07	1.69262e+07	1.57464e+07	2.16776e+07	1.77824e+07	1.79885e+07	2.04436e+07	1.74282e+07
PRUN2_RAT	2	2	68.1	0.0234099	0.721864	-0.4702	-1.3853	1.3853	AFT	CFT/EFT	Protein prune homolog 2 OS=Rattus norvegicus GN=Prune2 PE=2 SV=1	183417	58528.3	119475	133399	178522	181285	232352	111242	159508	84120.1	127862	145339	30289.9	31632.6	67961.8	296976	138532	168145	139717	82918.2	79665	98979.9	151095	100593	98514	92044.4	83307.4	84630.4	82036.6	101432	101955	77831.7	68986.7	113407	92926.6	92492	134110	31043.1
KPYM_RAT	23	23	1632.92	0.0234887	0.717041	-0.479872	-1.39462	1.39462	AFT	CFT/EFT	Pyruvate kinase PKM OS=Rattus norvegicus GN=Pkm PE=1 SV=3	1.67301e+08	1.77653e+08	1.99697e+08	1.19463e+08	7.16761e+07	6.9464e+07	130005221	6.65786e+07	8.27802e+07	6.33722e+07	6.89835e+07	9.50173e+07	1.39707e+08	1.03605e+08	1.13984e+08	1.88921e+08	6.85219e+07	4.98249e+07	7.39011e+07	43724697	4.15285e+07	6.25225e+07	7.67816e+07	5.84454e+07	6.72297e+07	8.12346e+07	6.24112e+07	6.21988e+07	5.78587e+07	6.99418e+07	8.45341e+07	6.91671e+07	7.20615e+07	8.47142e+07	7.40769e+07	7.46066e+07	1.22326e+08	9.42265e+07
SCG2_RAT	5	5	274.44	0.0235602	0.639193	-0.645676	-1.56447	1.56447	AFT	CFT/EFT	Secretogranin-2 OS=Rattus norvegicus GN=Scg2 PE=2 SV=1	1.1272e+06	1.00789e+06	927409	797043	694037	680373	849648	549061	469236	112637	278465	502438	1.37347e+06	685105	1.42268e+06	827768	483620	677800	293866	246065	207243	302632	289726	323272	247309	274210	226111	200748	278447	267809	285296	225815	217185	371009	277003	217063	824179	534579
MDHM_RAT	18	18	1202.4	0.0237773	0.699606	-0.515384	-1.42938	1.42938	AFT	CFT/EFT	Malate dehydrogenase, mitochondrial OS=Rattus norvegicus GN=Mdh2 PE=1 SV=2	1.2031e+08	1.25051e+08	1.11819e+08	9.45518e+07	4.20276e+07	4.31136e+07	9.49983e+07	4.95338e+07	6.43569e+07	3.83187e+07	4.47018e+07	5.75271e+07	9.32677e+07	8.35161e+07	8.53672e+07	1.36878e+08	4.57263e+07	3.49955e+07	4.23765e+07	2.57203e+07	2.19814e+07	4.10306e+07	3.86852e+07	3.59601e+07	4.35507e+07	5.43829e+07	4.13143e+07	3.87704e+07	3.67425e+07	4.37816e+07	5.49702e+07	4.53667e+07	4.66372e+07	5.45762e+07	4.62671e+07	4.82711e+07	8.79676e+07	6.63265e+07
AATC_RAT	12	12	1079.06	0.0237858	0.740224	-0.433966	-1.35094	1.35094	AFT	CFT/EFT	Aspartate aminotransferase, cytoplasmic OS=Rattus norvegicus GN=Got1 PE=1 SV=3	6.55335e+07	8.9015e+07	9.60331e+07	5.7585e+07	3.1051e+07	3.02342e+07	6.71295e+07	4.45764e+07	5.61074e+07	3.54353e+07	3.69654e+07	4.98562e+07	6.87605e+07	5.49593e+07	6.55495e+07	8.93878e+07	3.23209e+07	3.09252e+07	3.59027e+07	2.40471e+07	2.27722e+07	3.55924e+07	3.92295e+07	3.46269e+07	3.50595e+07	4.12679e+07	3.17186e+07	3.17057e+07	2.96145e+07	3.42408e+07	4.25756e+07	3.68218e+07	3.55518e+07	4.57942e+07	3.91269e+07	3.88367e+07	4.79164e+07	4.72131e+07
BAF_RAT	1	1	50.5	0.0241941	0.624524	-0.679171	-1.60122	1.60122	AFT	CFT/EFT	Barrier-to-autointegration factor OS=Rattus norvegicus GN=Banf1 PE=1 SV=1	2.03792e+06	2.42304e+06	1.83002e+06	1.48542e+06	548432	438237	1.48539e+06	775323	723513	213716	555951	832954	1.83455e+06	2.1537e+06	2.87027e+06	2.64186e+06	515658	620086	292547	248897	161765	318014	300936	368146	459090	605142	452269	348474	300920	408714	322829	254851	343538	326867	275053	250505	1.49008e+06	1.28517e+06
PRDX1_RAT	9	9	372.96	0.0243004	0.678547	-0.559478	-1.47374	1.47374	AFT	CFT/EFT	Peroxiredoxin-1 OS=Rattus norvegicus GN=Prdx1 PE=1 SV=1	2.08152e+07	2.83319e+07	2.52737e+07	1.24695e+07	8.30786e+06	8.9824e+06	1.80402e+07	9.64293e+06	1.30478e+07	6.61197e+06	7020430	9.01836e+06	1.84173e+07	1.55477e+07	1.10222e+07	1.78531e+07	7.23224e+06	8.09919e+06	9.50133e+06	5.45693e+06	5.46292e+06	7.27411e+06	1.17162e+07	7.11906e+06	8.01682e+06	8.61299e+06	7.06472e+06	7.82459e+06	6.8514e+06	8.72607e+06	9.78936e+06	8.42063e+06	9.01214e+06	1.02678e+07	8.92459e+06	9.1845e+06	1.52196e+07	1.50271e+07
PCP4_RAT	1	1	96.77	0.0243096	0.513789	-0.960752	-1.94632	1.94632	AFT	CFT/EFT	Purkinje cell protein 4 OS=Rattus norvegicus GN=Pcp4 PE=1 SV=2	4.80313e+06	7.50566e+06	4.73801e+06	4.78723e+06	1.03142e+06	1.0589e+06	1.73147e+06	769169	1.11555e+06	219927	370579	757718	4.37381e+06	3.04837e+06	5.18706e+06	7.52968e+06	2.67995e+06	926578	366045	219709	222362	379787	578042	409287	348680	423813	267389	265916	264136	253625	357867	363194	335757	354726	254671	275001	3.51193e+06	3.98097e+06
LSAMP_RAT	5	5	230.05	0.0245726	0.631344	-0.663501	-1.58392	1.58392	AFT	CFT/EFT	Limbic system-associated membrane protein OS=Rattus norvegicus GN=Lsamp PE=1 SV=1	6.24167e+06	7.15879e+06	7.34181e+06	6.27563e+06	4.1973e+06	4.44755e+06	4.34681e+06	2.71131e+06	4.23167e+06	1.26235e+06	1.38295e+06	2.12243e+06	4.92682e+06	3.15624e+06	4.46576e+06	6.34866e+06	3.37402e+06	2.52455e+06	3.35318e+06	2.08881e+06	1.72689e+06	3.02925e+06	3.5862e+06	3.06503e+06	1.61226e+06	2.16071e+06	1.54163e+06	1.97967e+06	1.96762e+06	2.31976e+06	2.30075e+06	1.59369e+06	1.65769e+06	2.73215e+06	1.97998e+06	1.81526e+06	4.56375e+06	3.79699e+06
SSDH_RAT	8	8	470.89	0.0247299	0.717291	-0.479371	-1.39414	1.39414	AFT	CFT/EFT	Succinate-semialdehyde dehydrogenase, mitochondrial OS=Rattus norvegicus GN=Aldh5a1 PE=1 SV=2	8.82391e+06	1.22352e+07	1.46937e+07	9.70982e+06	5.39674e+06	5.12062e+06	9.85305e+06	5.08151e+06	5.60509e+06	3.95107e+06	4.3951e+06	5.90861e+06	8.68183e+06	6.88708e+06	1.00178e+07	1.4412e+07	6.70719e+06	3.99837e+06	5.01051e+06	3.44822e+06	3.22941e+06	4.35666e+06	5.39938e+06	4.10496e+06	4.30352e+06	4.89106e+06	3.74923e+06	4.12556e+06	3.87635e+06	4.17195e+06	5.27755e+06	4.16282e+06	4.2774e+06	5.51825e+06	4.58441e+06	5.03179e+06	6.45182e+06	6.4895e+06
RAP2B_RAT	3	3	245.23	0.0247961	0.788836	-0.342203	-1.26769	1.26769	AFT	CFT/EFT	Ras-related protein Rap-2b OS=Rattus norvegicus GN=Rap2b PE=2 SV=1	2.68097e+06	2.97382e+06	2.18109e+06	3.08428e+06	1.483e+06	1.55979e+06	1.44819e+06	1.8493e+06	2.4081e+06	1.55854e+06	1.42847e+06	1.74967e+06	2.37561e+06	2.82126e+06	2.40424e+06	3.36098e+06	1.30952e+06	1.71079e+06	1.73462e+06	1.24873e+06	1.09986e+06	1.57105e+06	1.59775e+06	1.66514e+06	1.25829e+06	1.45821e+06	1.24223e+06	1.20446e+06	1.21051e+06	1.22102e+06	1.42199e+06	1.35555e+06	1.09962e+06	1.60117e+06	1.20604e+06	1.32476e+06	1.96026e+06	1.5773e+06
SYYC_RAT	4	4	179	0.0249187	0.61376	-0.704254	-1.6293	1.6293	AFT	CFT/EFT	Tyrosine--tRNA ligase, cytoplasmic OS=Rattus norvegicus GN=Yars PE=2 SV=3	979570	431671	2.81218e+06	1.03999e+06	661338	584398	763349	512335	864270	349005	364259	471164	810268	1.09734e+06	1.11321e+06	1.14809e+06	576106	548464	489005	292911	274339	433303	460017	407290	325858	431492	312138	288956	273813	330264	467837	368954	335154	545107	350864	390063	716238	228956
SQSTM_RAT	1	1	71.8	0.0249524	0.589079	-0.763466	-1.69756	1.69756	AFT	CFT/EFT	Sequestosome-1 OS=Rattus norvegicus GN=Sqstm1 PE=1 SV=1	68202.8	116391	139987	13835.1	111030	123244	155393	68630.7	79996.9	42989.9	51485.4	57580.4	64084.1	57039.3	56068.2	7502.2	84965.1	92876.5	80775.1	48220.5	46311.3	68032	93925.5	69905.6	41114.5	39607.7	39615.5	32898	32474.1	39162.8	37583.9	31231.3	29185.7	46777.3	31442.8	41251.4	49868.2	61733.4
CC175_RAT	1	1	27.51	0.0249829	3.65835	1.87119	3.65835	3.65835	CFT/EFT	AFT	Coiled-coil domain-containing protein 175 OS=Rattus norvegicus GN=Ccdc175 PE=1 SV=2	1474.98	3912.68	834.574	3315.37	52815.5	65285.7	308707	214871	195859	33367.3	66416	130948	10253.6	2728.93	4315.72	702.952	123686	90295.9	254691	174756	141549	207373	294491	186839	206100	241846	175361	281881	282189	371276	956593	753843	708456	914893	768654	733217	1078.47	2075.27
RLA0_RAT	7	7	284.4	0.0252707	0.747431	-0.419988	-1.33792	1.33792	AFT	CFT/EFT	60S acidic ribosomal protein P0 OS=Rattus norvegicus GN=Rplp0 PE=1 SV=2	3.16445e+06	4.53263e+06	2.38959e+06	3.22909e+06	2.54342e+06	2.52219e+06	8.02285e+06	3.95834e+06	4.34217e+06	2.05881e+06	2.51068e+06	4.17408e+06	3.9165e+06	3.85341e+06	3.18866e+06	4.9335e+06	2.56759e+06	2.23942e+06	2.66454e+06	1.72871e+06	1.44723e+06	2.53265e+06	2.82911e+06	2.09846e+06	2.42544e+06	2.86895e+06	2.30269e+06	2.29433e+06	2.14186e+06	2.51561e+06	2.96194e+06	2.3115e+06	2.40562e+06	3.0785e+06	2.86615e+06	2.77685e+06	2.31377e+06	2.40408e+06
SHRM2_RAT	1	1	56.68	0.0255757	0.52715	-0.923715	-1.89699	1.89699	AFT	CFT/EFT	Protein Shroom2 OS=Rattus norvegicus GN=Shroom2 PE=2 SV=1	188843	268046	282247	275109	101920	77252.4	116786	63739.2	91323	24389.3	35234.1	18792.4	160674	150605	278140	348202	5169.04	76179.6	32467.3	28408.2	28518.3	41098	47405	47171.7	39831.6	34745.8	22408	31370.4	26062.6	29363.4	27257.7	36150.5	21674.2	40902.6	38987.5	34711.5	138077	142170
QCR2_RAT	9	9	780.45	0.0256827	0.700016	-0.514541	-1.42854	1.42854	AFT	CFT/EFT	Cytochrome b-c1 complex subunit 2, mitochondrial OS=Rattus norvegicus GN=Uqcrc2 PE=1 SV=2	2.48055e+07	3.64196e+07	2.5394e+07	1.83884e+07	9.69452e+06	9.77745e+06	2.43092e+07	1.43438e+07	2.10542e+07	9.56251e+06	9.63303e+06	1.38099e+07	2.28791e+07	2.1286e+07	1.87708e+07	2.84943e+07	1.13775e+07	7.5598e+06	1.14779e+07	7.23151e+06	7.5688e+06	1.07613e+07	1.34361e+07	1.02863e+07	1.02221e+07	1.22509e+07	9.29121e+06	9.75991e+06	9.01349e+06	1.08952e+07	1.22484e+07	1.08206e+07	1.06168e+07	1.41627e+07	1.18797e+07	1.17852e+07	1.81372e+07	1.93168e+07
PLM_RAT	1	1	39.63	0.0257704	0.606171	-0.722203	-1.6497	1.6497	AFT	CFT/EFT	Phospholemman OS=Rattus norvegicus GN=Fxyd1 PE=1 SV=2	907872	1.31208e+06	1.54812e+06	479313	536337	586641	1.132e+06	402635	569112	229154	356890	335906	1.02028e+06	636869	824277	32952.8	1.52823e+06	270870	464345	243315	243915	408148	543689	365901	243883	248973	206688	263857	198248	366473	328857	322917	336974	447923	275289	356026	663814	695920
HMGB1_RAT	3	3	120.83	0.0258213	0.555254	-0.84878	-1.80098	1.80098	AFT	CFT/EFT	High mobility group protein B1 OS=Rattus norvegicus GN=Hmgb1 PE=1 SV=2	2.11849e+06	2.74693e+06	2.01832e+06	957827	712188	620949	1.50863e+06	748541	1.28945e+06	240118	380287	540794	961325	914494	1.36376e+06	1.45565e+06	841152	644127	583427	335826	346836	535675	643611	497097	613892	771980	683875	436694	394059	446998	597719	559362	551290	491534	378283	367993	1.54898e+06	1.45696e+06
CF165_RAT	1	1	32.98	0.025946	0.368453	-1.44045	-2.71405	2.71405	AFT	CFT/EFT	UPF0704 protein C6orf165 homolog OS=Rattus norvegicus PE=2 SV=1	16912.5	47311.9	6379.37	130824	6390.01	2624.2	19387.2	20678.9	77413.3	9325.08	8002.53	26677.4	15518.8	11707.1	33715.3	8868.24	3789.5	7967.92	9033.88	10322.1	14020.6	5817.79	12229.9	3156.09	6129.31	62529.3	3306.42	2974.45	1428.97	5094.59	5946.16	5043.13	12202.6	16883	9317.64	7071.68	12366	25094
PYGB_RAT	19	19	1305.41	0.0262221	0.696071	-0.522693	-1.43663	1.43663	AFT	CFT/EFT	Glycogen phosphorylase, brain form (Fragment) OS=Rattus norvegicus GN=Pygb PE=1 SV=3	3.31424e+07	3.97737e+07	4.90026e+07	2.78401e+07	1.56457e+07	1.63233e+07	2.55324e+07	1.37666e+07	1.51665e+07	1.09884e+07	1.4115e+07	1.97296e+07	2.84227e+07	2.6403e+07	2.51449e+07	4.32675e+07	1.40585e+07	1.17571e+07	16065836	1.01089e+07	9.60088e+06	1.27831e+07	1.61624e+07	1.1986e+07	1.315e+07	1.52095e+07	1.18144e+07	1.24796e+07	1.14554e+07	1.38987e+07	1.53925e+07	1.28802e+07	1.37034e+07	1.66625e+07	1.42834e+07	1.45384e+07	2.42329e+07	2.10957e+07
RCN2_RAT	5	5	380.23	0.0267294	0.591905	-0.756563	-1.68946	1.68946	AFT	CFT/EFT	Reticulocalbin-2 OS=Rattus norvegicus GN=Rcn2 PE=1 SV=2	9.19932e+06	4.60207e+06	7.75527e+06	5.44505e+06	2.30846e+06	2.3328e+06	2.64037e+06	1.82235e+06	1.85078e+06	1.21719e+06	1.35281e+06	1.95454e+06	4.2501e+06	3.80176e+06	4.65081e+06	8.04672e+06	2.56365e+06	2.23343e+06	1.58559e+06	1.00602e+06	935334	1.6032e+06	1.66658e+06	1.69468e+06	1.21824e+06	1.5694e+06	1.29096e+06	1.17703e+06	1.02283e+06	1.36865e+06	1.46358e+06	1.36613e+06	1.34574e+06	1.62217e+06	1.32865e+06	1.47821e+06	6.72631e+06	2.44092e+06
AMRP_RAT	1	1	39.06	0.0270945	0.480153	-1.05843	-2.08267	2.08267	AFT	CFT/EFT	Alpha-2-macroglobulin receptor-associated protein OS=Rattus norvegicus GN=Lrpap1 PE=1 SV=2	91274.2	137842	4928.78	60068.5	134649	148831	192756	101792	147134	77802.8	62995.3	98875.2	70530.1	16755.4	22341.8	2305.17	87855.6	135444	64330.3	37374.8	37835.6	47922.9	76866.5	45491.2	57303.9	62925.8	45637.4	50073.4	38230.5	46570	48333.3	40703.8	33424.4	50871.7	41210.5	48636.5	66737.4	73110.7
ZBT18_RAT	1	1	72.42	0.0271445	0.389821	-1.35912	-2.56528	2.56528	AFT	CFT/EFT	Zinc finger and BTB domain-containing protein 18 OS=Rattus norvegicus GN=Zbtb18 PE=2 SV=1	20806.5	1.3358e+06	124897	246823	397774	366221	505698	311696	456214	39464	211369	311003	43825.7	39337.2	82386.2	372061	255893	274473	220863	132993	117488	183202	269838	141803	144346	134965	116992	109158	83514.7	107382	84684.8	85736.4	55160.1	108468	108833	100704	15213.2	708500
LMNB1_RAT	2	2	99.25	0.0277147	0.779979	-0.358493	-1.28209	1.28209	AFT	CFT/EFT	Lamin-B1 OS=Rattus norvegicus GN=Lmnb1 PE=1 SV=3	399024	264525	481395	531087	367623	304526	428574	356428	402236	173992	217168	331111	360177	270367	208494	462954	286339	298465	357424	258816	246469	389936	280925	415272	211125	339177	207091	196918	166500	176964	303742	244565	201669	339406	233071	185947	291756	140303
ACTZ_RAT	6	6	334.99	0.0277257	0.699227	-0.516167	-1.43015	1.43015	AFT	CFT/EFT	Alpha-centractin OS=Rattus norvegicus GN=Actr1a PE=1 SV=1	6.59208e+06	9.72601e+06	7.72035e+06	5.0603e+06	2.497e+06	2.39068e+06	7.18285e+06	3.99767e+06	5.48894e+06	2.77819e+06	3.23082e+06	4.11812e+06	7.60556e+06	5.35305e+06	7.21736e+06	8.44483e+06	2.50144e+06	2.2658e+06	3.59762e+06	1.81422e+06	1.58778e+06	2.61748e+06	2.92292e+06	2.78612e+06	2.86762e+06	4.04765e+06	2.74037e+06	2.46884e+06	2.45785e+06	2.80874e+06	3.23463e+06	2.75957e+06	3.30177e+06	3.4885e+06	3.13287e+06	2.97965e+06	4.81997e+06	5.15863e+06
SNX1_RAT	3	3	126.6	0.0278591	0.659764	-0.599979	-1.51569	1.51569	AFT	CFT/EFT	Sorting nexin-1 OS=Rattus norvegicus GN=Snx1 PE=1 SV=1	2.82762e+06	5.29987e+06	2.75384e+06	1.85131e+06	1.5022e+06	1.02288e+06	1.85599e+06	981433	1.58881e+06	888153	866375	898205	4.3556e+06	3.89886e+06	3.84345e+06	2.42525e+06	370243	828000	754964	473708	526248	689155	963108	634337	872161	957115	772403	692869	659697	680589	877360	819786	711607	1.06588e+06	828799	772699	2.06749e+06	2.81103e+06
TWF1_RAT	2	2	121.61	0.0279428	0.627126	-0.673172	-1.59457	1.59457	AFT	CFT/EFT	Twinfilin-1 OS=Rattus norvegicus GN=Twf1 PE=2 SV=1	730683	855238	664389	630663	190438	195047	696799	370450	659842	121433	291827	298033	575882	190548	524278	1.14787e+06	208443	216600	328886	179351	154974	225735	317620	230240	223427	322437	174068	221187	183951	242691	294941	221518	227494	273948	242352	226875	534258	453614
RAB3A_RAT	9	9	616.86	0.027987	0.706511	-0.501216	-1.41541	1.41541	AFT	CFT/EFT	Ras-related protein Rab-3A OS=Rattus norvegicus GN=Rab3a PE=1 SV=1	6.4112e+07	7.61786e+07	8.37183e+07	5.02334e+07	2.48522e+07	2.54309e+07	4.9987e+07	2.59585e+07	3.66879e+07	2.44735e+07	2.8217e+07	3.49027e+07	5.36549e+07	4.0962e+07	5.21807e+07	8.0591e+07	2.72515e+07	1.77987e+07	3.13334e+07	1.95777e+07	1.6657e+07	2.50387e+07	3.24755e+07	2.38789e+07	2.62989e+07	3.16532e+07	2.32131e+07	2.24629e+07	2.09052e+07	2.53733e+07	3.12318e+07	2.57113e+07	2.69031e+07	3.13781e+07	2.71587e+07	2.77965e+07	4.68771e+07	4.04048e+07
IPP2_RAT	1	1	75.08	0.0281839	0.508415	-0.97592	-1.9669	1.9669	AFT	CFT/EFT	Protein phosphatase inhibitor 2 OS=Rattus norvegicus GN=Ppp1r2 PE=2 SV=2	1.31466e+06	1.69316e+06	2.14701e+06	569740	445442	369841	618087	257811	533659	130348	277613	238699	931345	1.00225e+06	1.23171e+06	892867	341799	369089	188033	160254	110322	207528	279745	210827	218808	262132	166083	210269	205544	250250	304163	201784	198002	306564	254403	236980	961245	898043
TMOD2_RAT	10	10	604.68	0.028184	0.664005	-0.590735	-1.50601	1.50601	AFT	CFT/EFT	Tropomodulin-2 OS=Rattus norvegicus GN=Tmod2 PE=1 SV=1	1.41506e+07	2.35323e+07	2.0148e+07	1.41692e+07	7.24633e+06	7.44848e+06	1.19177e+07	7.03397e+06	1.01238e+07	3.94328e+06	5.13352e+06	6.34925e+06	1.63483e+07	1.35699e+07	1.80796e+07	2.28785e+07	8.43273e+06	7.58646e+06	5.11131e+06	3.41596e+06	2.97077e+06	5.00237e+06	5.27335e+06	5.19312e+06	4.20953e+06	5.35789e+06	4.27846e+06	4.58819e+06	4.37094e+06	4.87008e+06	5.76477e+06	4.83038e+06	4.4937e+06	6.79882e+06	5.40613e+06	5.39885e+06	10346554	1.24814e+07
EF1G_RAT	5	5	284.58	0.028278	0.700154	-0.514255	-1.42826	1.42826	AFT	CFT/EFT	Elongation factor 1-gamma OS=Rattus norvegicus GN=Eef1g PE=1 SV=3	4.54459e+06	6.27677e+06	5.62456e+06	5.7271e+06	1.77148e+06	1.775e+06	2.81818e+06	2.53339e+06	3.54977e+06	1.87993e+06	2.05297e+06	2.86285e+06	4.71062e+06	3.68973e+06	3.82075e+06	6.28115e+06	1.73486e+06	2.01832e+06	2.03265e+06	1.61046e+06	1.49897e+06	2.08051e+06	2.29296e+06	2.39067e+06	1.92104e+06	2.24438e+06	1.84427e+06	1.73298e+06	1.52788e+06	1.87637e+06	2.26373e+06	1.94559e+06	1.72367e+06	2.61777e+06	2.05131e+06	2.08537e+06	3.32289e+06	3.32917e+06
RABE1_RAT	2	2	86.88	0.0285456	0.674264	-0.568615	-1.4831	1.4831	AFT	CFT/EFT	Rab GTPase-binding effector protein 1 OS=Rattus norvegicus GN=Rabep1 PE=1 SV=1	744317	752250	737222	570285	256078	233341	303791	224634	396181	288679	161611	237659	756223	734784	960452	581841	251903	277757	226735	183611	148472	251293	253026	252984	106516	161306	101969	128707	126051	120588	150841	176568	158427	162285	150601	192998	544226	398990
IF5A1_RAT	4	4	315.72	0.028687	0.712498	-0.489042	-1.40351	1.40351	AFT	CFT/EFT	Eukaryotic translation initiation factor 5A-1 OS=Rattus norvegicus GN=Eif5a PE=1 SV=3	9.35575e+06	8.81745e+06	8.51538e+06	1.12553e+07	6.00096e+06	5.81915e+06	7.8948e+06	3.95857e+06	5.43812e+06	3.08875e+06	2.76755e+06	4.1441e+06	7.39004e+06	8.9861e+06	1.0506e+07	1.31792e+07	5.55124e+06	4.38465e+06	4.65083e+06	2.77612e+06	2.82225e+06	3.95612e+06	3.80069e+06	4.08865e+06	2.93542e+06	3.65556e+06	2.88726e+06	2.96437e+06	2.60847e+06	2.97467e+06	3.55513e+06	3.12268e+06	2.87033e+06	3.85853e+06	3.08387e+06	3.19605e+06	6.84069e+06	4.67673e+06
AT2B1_RAT	11	11	738.35	0.0288685	0.728395	-0.457207	-1.37288	1.37288	AFT	CFT/EFT	Plasma membrane calcium-transporting ATPase 1 OS=Rattus norvegicus GN=Atp2b1 PE=2 SV=2	1.45855e+07	9.86506e+06	1.86598e+07	1.17557e+07	8.03455e+06	8.10323e+06	7.43559e+06	3.87255e+06	6.67388e+06	5.61214e+06	6.19056e+06	7.66685e+06	1.04046e+07	6.41609e+06	8.30049e+06	1.8664e+07	6.2212e+06	4.41618e+06	8.42153e+06	4.90379e+06	4.49531e+06	5.11724e+06	7.48686e+06	5.15935e+06	5.28087e+06	5.95385e+06	4.62622e+06	4.80704e+06	4.23438e+06	5.442e+06	7.1592e+06	6.1414e+06	5.25592e+06	7.24729e+06	5.95183e+06	5.89019e+06	1.06645e+07	5.23238e+06
GPM6B_RAT	2	2	71.94	0.0289102	0.710239	-0.493623	-1.40798	1.40798	AFT	CFT/EFT	Neuronal membrane glycoprotein M6-b OS=Rattus norvegicus GN=Gpm6b PE=1 SV=1	9.00472e+06	8.1624e+06	9.10298e+06	7.54662e+06	3.7967e+06	3.17224e+06	7.07382e+06	3.5104e+06	4.04832e+06	2.6098e+06	3.02543e+06	4.7565e+06	9.06197e+06	7.85987e+06	8.93363e+06	1.29458e+07	3.80051e+06	2.29261e+06	3.63306e+06	2.3207e+06	1.82577e+06	2.56016e+06	3.21087e+06	2.07374e+06	2.44984e+06	3.06295e+06	2.32056e+06	2.3451e+06	2.06635e+06	2.42427e+06	3.82597e+06	2.84846e+06	2.95556e+06	2.96731e+06	2.8355e+06	2.86107e+06	6.58403e+06	4.32929e+06
NCEH1_RAT	3	3	154.03	0.0289318	0.642223	-0.638853	-1.55709	1.55709	AFT	CFT/EFT	Neutral cholesterol ester hydrolase 1 OS=Rattus norvegicus GN=Nceh1 PE=2 SV=1	2.04006e+06	749661	3.41506e+06	1.92823e+06	728670	620357	760355	829343	1.1279e+06	619230	635018	881452	1.18023e+06	1.01372e+06	1.88235e+06	2.39692e+06	913238	784648	535548	496192	422799	741477	589956	822303	510367	628893	520348	491009	450474	475786	688478	567872	495860	754032	509175	541289	1.49164e+06	397616
DNJA2_RAT	3	3	146.81	0.0289449	0.732726	-0.448655	-1.36477	1.36477	AFT	CFT/EFT	DnaJ homolog subfamily A member 2 OS=Rattus norvegicus GN=Dnaja2 PE=2 SV=1	2.15598e+06	4.17047e+06	3.01456e+06	3.55763e+06	1.78916e+06	1.5376e+06	2.60557e+06	1.49607e+06	2.11999e+06	1.23972e+06	1.08841e+06	1.41284e+06	2.17382e+06	1.99618e+06	4.30593e+06	6.49877e+06	1.71119e+06	1.41989e+06	1.83684e+06	787830	797937	1.18207e+06	1.18586e+06	1.26928e+06	951956	1.25974e+06	890153	991217	930473	1.05687e+06	1.30491e+06	1.10832e+06	1.02061e+06	1.43457e+06	1.194e+06	1.06884e+06	1.5764e+06	2.212e+06
THIO_RAT	2	2	127.66	0.0290103	0.667374	-0.583433	-1.49841	1.49841	AFT	CFT/EFT	Thioredoxin OS=Rattus norvegicus GN=Txn PE=1 SV=2	1.723e+07	26760994	2.11244e+07	1.03563e+07	9.23233e+06	9.49006e+06	1.54936e+07	7.76277e+06	7.78879e+06	4.77244e+06	5.08307e+06	7.60314e+06	1.43701e+07	1.54325e+07	2.02733e+07	2.57567e+07	5.3312e+06	8.96558e+06	7.12488e+06	4.03072e+06	3.65395e+06	4.97996e+06	8.22719e+06	5.0629e+06	5.51309e+06	6.34342e+06	4.61525e+06	5.15997e+06	4.9683e+06	6.3042e+06	6.08476e+06	4.8632e+06	5.69526e+06	6.57534e+06	5.56407e+06	5.56995e+06	1.25981e+07	1.41939e+07
DC1I1_RAT	5	5	286.91	0.029042	0.77217	-0.373009	-1.29505	1.29505	AFT	CFT/EFT	Cytoplasmic dynein 1 intermediate chain 1 OS=Rattus norvegicus GN=Dync1i1 PE=1 SV=1	1.96489e+06	1.53313e+06	2.46596e+06	2.35839e+06	1.13932e+06	1.21406e+06	1.98413e+06	1.52155e+06	1.95893e+06	921330	1.10395e+06	1.52555e+06	1.55506e+06	1.8043e+06	2.0234e+06	3.47992e+06	1.34109e+06	1.07637e+06	1.38757e+06	956593	867891	1.50258e+06	1.29482e+06	1.52329e+06	745769	1.18674e+06	773178	792985	605585	867465	1.12351e+06	1.09577e+06	827025	1.38354e+06	1.10054e+06	1.09491e+06	1.43668e+06	813165
AP2B1_RAT	26	26	1587.73	0.0290584	0.722991	-0.46795	-1.38314	1.38314	AFT	CFT/EFT	AP-2 complex subunit beta OS=Rattus norvegicus GN=Ap2b1 PE=1 SV=1	5.55286e+07	6.66314e+07	5.42398e+07	4.39459e+07	2.10207e+07	2.19195e+07	2.93778e+07	2.05277e+07	2.80176e+07	2.21607e+07	2.17623e+07	2.81835e+07	4.61743e+07	3.52684e+07	3.75297e+07	5.8454e+07	2.40221e+07	1.88764e+07	2.65805e+07	1.6513e+07	1.66294e+07	2.1321e+07	2.36152e+07	2.17806e+07	1.99191e+07	2.26822e+07	1.84143e+07	1.85176e+07	1.71175e+07	1.93664e+07	2.50079e+07	2.16347e+07	2.06525e+07	2.51013e+07	2.13932e+07	2.10757e+07	4.06011e+07	3.5341e+07
ZBT10_RAT	1	1	28.6	0.0292544	0.0168574	-5.89048	-59.3213	59.3213	AFT	CFT/EFT	Zinc finger and BTB domain-containing protein 10 OS=Rattus norvegicus GN=Zbtb10 PE=2 SV=1	10445.5	1756.22	22900.2	0	0	0	0	61.9658	0	291.684	0	0	614.287	1.23624	0	0	0	0	0	0	0	0	0	0	0	441.346	0	0	0	0	138.505	0	0	0	0	0	7637.49	931.49
RL3_RAT	1	1	64.03	0.0296681	0.589954	-0.761326	-1.69505	1.69505	AFT	CFT/EFT	60S ribosomal protein L3 OS=Rattus norvegicus GN=Rpl3 PE=1 SV=3	211002	52932.6	411907	114044	169003	192351	128643	49048	62604.8	82730	126530	77630.6	152460	92891.2	76707.5	15984.9	128599	53931.7	128075	78895.3	78998.7	114355	125459	107607	61820.9	80642	55898.9	56270.1	51047.8	63399	98354.1	84636.2	67556.1	91518.9	51328.9	63949.3	154279	28075.2
GEPH_RAT	5	5	222.77	0.0296935	0.69624	-0.522344	-1.43629	1.43629	AFT	CFT/EFT	Gephyrin OS=Rattus norvegicus GN=Gphn PE=1 SV=3	1.98558e+06	3.41179e+06	1.90265e+06	2.47552e+06	1.02001e+06	1.01935e+06	1.49217e+06	765685	911841	716360	733120	1.02285e+06	2.89124e+06	2.62278e+06	3.02121e+06	3.49588e+06	962201	668144	786689	445431	418835	648440	793839	668139	618195	650794	519590	477712	438115	600288	642701	536654	494445	707223	584013	615869	1.45181e+06	1.8096e+06
RALA_RAT	4	4	243.86	0.0297255	0.647266	-0.627569	-1.54496	1.54496	AFT	CFT/EFT	Ras-related protein Ral-A OS=Rattus norvegicus GN=Rala PE=1 SV=1	4.60592e+06	5.94535e+06	6.26338e+06	3.0119e+06	1.54244e+06	1.62007e+06	3.45414e+06	1.80157e+06	2.46966e+06	1.25223e+06	1.42325e+06	1.80108e+06	3.59002e+06	3.12673e+06	3.36326e+06	5.01412e+06	1.50246e+06	1.22316e+06	1.70191e+06	1.02923e+06	968006	1.4764e+06	2.19406e+06	1.47155e+06	1.45638e+06	1.71923e+06	1.41666e+06	1.4107e+06	1.29616e+06	1.64679e+06	1.72278e+06	1.47543e+06	1.52485e+06	1.96157e+06	1.64295e+06	1.62147e+06	3.36773e+06	3.15339e+06
RL31_RAT	2	2	96.42	0.0298126	0.560178	-0.836043	-1.78515	1.78515	AFT	CFT/EFT	60S ribosomal protein L31 OS=Rattus norvegicus GN=Rpl31 PE=2 SV=1	847571	767485	716022	899747	324018	264885	628142	315307	315005	49683.1	194461	353360	592462	767308	665288	708498	272298	274428	156893	100169	76888.6	154937	163302	86534.8	164982	218934	145206	156285	158472	172932	303226	178130	203226	199942	227197	211246	619723	407070
HBB1_RAT	15	15	1156.71	0.0298508	0.753192	-0.40891	-1.32768	1.32768	AFT	CFT/EFT	Hemoglobin subunit beta-1 OS=Rattus norvegicus GN=Hbb PE=1 SV=3	2.92641e+08	3.40936e+08	3.76549e+08	2.00749e+08	152315148	1.51421e+08	3.39994e+08	1.82294e+08	2.43543e+08	1.51754e+08	1.59714e+08	2.11966e+08	2.97743e+08	2.18008e+08	2.3977e+08	3.36716e+08	1.26278e+08	1.03334e+08	1.62345e+08	9.33502e+07	8.64344e+07	1.08841e+08	1.53233e+08	1.03951e+08	1.42755e+08	1.66233e+08	132049214	1.31824e+08	1.22773e+08	1.46777e+08	2.65405e+08	2.16174e+08	2.20419e+08	2.35221e+08	207662330	2.06417e+08	2.13972e+08	1.80831e+08
NAC1_RAT	2	2	127.67	0.0300181	0.702199	-0.510048	-1.4241	1.4241	AFT	CFT/EFT	Sodium/calcium exchanger 1 OS=Rattus norvegicus GN=Slc8a1 PE=2 SV=3	1.25567e+06	1.40491e+06	1.34908e+06	1.33538e+06	671146	606929	948003	498896	733970	529260	344578	560740	1.15682e+06	940373	916933	1.2516e+06	711413	461569	579392	364821	349166	637708	540555	738493	412830	480520	375515	383416	317066	361497	620574	533426	501855	708137	524797	510544	918114	745157
ST4A1_RAT	1	1	77.07	0.0300207	0.584292	-0.775239	-1.71147	1.71147	AFT	CFT/EFT	Sulfotransferase 4A1 OS=Rattus norvegicus GN=Sult4a1 PE=2 SV=1	223501	215435	136797	227987	39276.3	44476.6	60650.5	29866.4	136757	54457.7	85523	110220	175483	159197	139720	195417	61959.9	68348.7	90873	36819.5	33414.2	61116.4	38461.9	58139.9	38649.7	50289.4	38140.6	28710.4	27187.1	19213.5	54601	41363.5	38122.7	56014	43841.2	39973.4	163418	114266
SRCN1_RAT	8	8	468.31	0.0302974	0.727483	-0.459014	-1.3746	1.3746	AFT	CFT/EFT	SRC kinase signaling inhibitor 1 OS=Rattus norvegicus GN=Srcin1 PE=1 SV=1	1.37033e+06	2.25027e+06	1.35347e+06	2.05921e+06	864410	935901	2.80908e+06	1.65635e+06	1.95322e+06	673679	952307	1.4026e+06	1.38889e+06	928586	1.33904e+06	2.67008e+06	995772	786363	1.16656e+06	626860	564601	1.16365e+06	1.33407e+06	1.14335e+06	875210	1.10156e+06	831361	901231	779126	975469	1.22884e+06	1.03882e+06	1.05298e+06	1.4606e+06	1.12526e+06	1.11974e+06	1.00195e+06	1.19353e+06
T22D1_RAT	1	1	31.13	0.0303813	0.614297	-0.702992	-1.62788	1.62788	AFT	CFT/EFT	TSC22 domain family protein 1 OS=Rattus norvegicus GN=Tsc22d1 PE=2 SV=1	209746	1.09929e+06	372553	380585	105120	384590	361063	299438	383677	119760	481773	189796	533081	465755	390819	731023	152925	355243	335780	133681	147712	203234	212871	192194	191520	235310	180373	137947	69225	83876.5	95950.8	115099	94204.4	132330	125588	74581.2	153361	583058
CAP1_RAT	10	10	651.13	0.0306539	0.691297	-0.532623	-1.44656	1.44656	AFT	CFT/EFT	Adenylyl cyclase-associated protein 1 OS=Rattus norvegicus GN=Cap1 PE=1 SV=3	20393854	2.33149e+07	2.20461e+07	1.39456e+07	6.43581e+06	6.14365e+06	1.2825e+07	9.30452e+06	1.19101e+07	5.83948e+06	7.29608e+06	9.98077e+06	1.70051e+07	1.31563e+07	1.63696e+07	2.20968e+07	6.66173e+06	6.6249e+06	7.27266e+06	5.36494e+06	5.60902e+06	7.85864e+06	7.89031e+06	7.6908e+06	7.0047e+06	8.89071e+06	6.58209e+06	5.81635e+06	5.5032e+06	6.30697e+06	7.87385e+06	6.69405e+06	6.74304e+06	8.21561e+06	6.68764e+06	6.68996e+06	1.49115e+07	1.23661e+07
QCR1_RAT	11	11	688.96	0.0310107	0.731134	-0.451793	-1.36774	1.36774	AFT	CFT/EFT	Cytochrome b-c1 complex subunit 1, mitochondrial OS=Rattus norvegicus GN=Uqcrc1 PE=1 SV=1	1.756e+07	2.01449e+07	1.74151e+07	1.64294e+07	8.4225e+06	8.80438e+06	1.84975e+07	9.41792e+06	1.14651e+07	5.45305e+06	7.11401e+06	9.68512e+06	1.44435e+07	1.26469e+07	1.32701e+07	2.50214e+07	8.24655e+06	7.54964e+06	9.99597e+06	5.16461e+06	5.22304e+06	6.5613e+06	9.0545e+06	5.94528e+06	8.1085e+06	9.79039e+06	7.47547e+06	7.61693e+06	6.7639e+06	8.10892e+06	9.12143e+06	7.53366e+06	7.57912e+06	8.5459e+06	8.06192e+06	8.10937e+06	1.28394e+07	1.06848e+07
NPTXR_RAT	3	3	170.94	0.0311556	0.650993	-0.619286	-1.53611	1.53611	AFT	CFT/EFT	Neuronal pentraxin receptor OS=Rattus norvegicus GN=Nptxr PE=1 SV=1	2.50305e+06	3.46226e+06	4.05032e+06	2.67479e+06	1.24414e+06	1.19216e+06	3.0973e+06	1.3482e+06	1.5583e+06	548486	857566	1.64018e+06	2.62602e+06	2.85925e+06	3.93374e+06	3.99341e+06	1.15645e+06	858068	1.0473e+06	610546	459823	998301	911263	778058	820399	1.05461e+06	769333	720421	721058	817864	1.23392e+06	901232	1.04976e+06	1.19215e+06	965714	999076	1.83017e+06	1.83636e+06
PSA6_RAT	1	1	33.54	0.0314519	0.64616	-0.630036	-1.5476	1.5476	AFT	CFT/EFT	Proteasome subunit alpha type-6 OS=Rattus norvegicus GN=Psma6 PE=1 SV=1	335343	498710	499155	169146	86486.5	110496	249980	176933	132538	148169	135629	154353	262055	243043	199473	397179	124818	95110	103899	63063.3	111788	107679	232935	111920	114907	139830	113322	104085	102417	125783	130641	102537	129047	126364	123610	119802	245195	264513
EZRI_RAT	6	6	370.91	0.0314796	0.704977	-0.504351	-1.41849	1.41849	AFT	CFT/EFT	Ezrin OS=Rattus norvegicus GN=Ezr PE=1 SV=3	2.40407e+06	2.41865e+06	2.8661e+06	3.26192e+06	1.20793e+06	1.06718e+06	3.06717e+06	1.73465e+06	2.01439e+06	704444	1.07691e+06	1.65745e+06	2.50346e+06	1.86227e+06	1.99114e+06	4.34918e+06	1.16693e+06	978983	1.18559e+06	732892	665197	1.22031e+06	1.10171e+06	1.14418e+06	1.02278e+06	1.26351e+06	992726	984274	883490	993236	1.64639e+06	1.30948e+06	1.36246e+06	1.35627e+06	1.17921e+06	1.21127e+06	1.7578e+06	1.28284e+06
ARRB1_RAT	1	1	44.41	0.0315507	0.716821	-0.480315	-1.39505	1.39505	AFT	CFT/EFT	Beta-arrestin-1 OS=Rattus norvegicus GN=Arrb1 PE=1 SV=1	245728	65224.6	139077	70953.3	75365.6	70158.8	124595	70271.9	91631	90147.9	119783	109143	87480.5	97991.8	105056	56892.8	38308.2	57851	170159	17205.1	66211.5	39438.8	77655.7	64150	84231.3	117739	93433.5	60637.2	77544.5	54100.6	89758.4	66071.3	78242.9	65827.2	90265.3	67453.7	179670	34594.8
GSK3B_RAT	1	1	96.23	0.0316253	0.605042	-0.724892	-1.65278	1.65278	AFT	CFT/EFT	Glycogen synthase kinase-3 beta OS=Rattus norvegicus GN=Gsk3b PE=1 SV=1	284469	446722	340602	235332	138415	172789	246325	122781	152778	108209	138696	116191	278872	194688	207752	330302	2587.37	77121.8	147014	111707	74806	128472	188454	110509	111202	106786	77558.3	91600	80073.3	88689.1	128370	88676	74660.5	143944	88266.1	97103.6	207997	236939
SNX3_RAT	2	2	92.06	0.0321635	0.505217	-0.985026	-1.97935	1.97935	AFT	CFT/EFT	Sorting nexin-3 OS=Rattus norvegicus GN=Snx3 PE=1 SV=1	559373	834643	511658	1.22846e+06	151950	161130	350844	170553	202804	92873.7	24529.2	152299	660651	756242	1.02652e+06	86897.3	417624	107536	92807.3	51237.3	49108.2	82887.7	87248.7	76665.4	55427.4	111305	74510.9	70780.6	61889.8	64121.1	98838.2	81860.6	74921	103843	93038.4	101494	409000	442691
IP3KA_RAT	3	3	125.56	0.0322604	0.548729	-0.865834	-1.82239	1.82239	AFT	CFT/EFT	Inositol-trisphosphate 3-kinase A OS=Rattus norvegicus GN=Itpka PE=1 SV=3	1.18236e+06	1.15899e+06	1.51742e+06	1.48605e+06	326532	368996	752568	279276	216671	168768	309451	257963	955841	854109	800266	1.6482e+06	475411	212259	94554.6	162040	59762.9	162018	85747.7	185757	251878	324346	270473	229286	200036	238660	265142	195353	265499	352655	256474	261382	864509	614721
IMB1_RAT	8	8	555.93	0.0323442	0.773222	-0.371046	-1.29329	1.29329	AFT	CFT/EFT	Importin subunit beta-1 OS=Rattus norvegicus GN=Kpnb1 PE=1 SV=1	3.50482e+06	6.21623e+06	2.37805e+06	3.85941e+06	2.25091e+06	2.05095e+06	2.80855e+06	3.06052e+06	4.39459e+06	2.67096e+06	2.16139e+06	3.71778e+06	5.61634e+06	2.54141e+06	5.04805e+06	4.73861e+06	1.82752e+06	2.82529e+06	2.93133e+06	1.77542e+06	1.61479e+06	2.47424e+06	2.10399e+06	2.56013e+06	1.8889e+06	2.1905e+06	1.75866e+06	1.75703e+06	1.64703e+06	1.77359e+06	2.48537e+06	2.18036e+06	1.79037e+06	2.73245e+06	2.04613e+06	2.11846e+06	2.56264e+06	3.29706e+06
PCYOX_RAT	1	1	87.7	0.0324875	0.849643	-0.235072	-1.17697	1.17697	AFT	CFT/EFT	Prenylcysteine oxidase OS=Rattus norvegicus GN=Pcyox1 PE=1 SV=1	1.78063e+06	1.91914e+06	2.41151e+06	1.81802e+06	1.93647e+06	1.78685e+06	1.94184e+06	1.4402e+06	1.23851e+06	1.11468e+06	1.16259e+06	1.54613e+06	983232	1.31491e+06	1.87436e+06	1.89293e+06	1.81537e+06	1.60812e+06	1.35758e+06	1.47398e+06	1.75975e+06	1.55027e+06	1.38472e+06	1.65672e+06	1.3234e+06	1.40771e+06	1.48624e+06	1.2816e+06	1.28948e+06	1.24922e+06	1.2912e+06	1.34607e+06	1.21726e+06	1.22381e+06	1.20997e+06	1.15187e+06	1.30196e+06	1.0179e+06
RAB2A_RAT	6	6	464.58	0.0325144	0.736807	-0.440641	-1.35721	1.35721	AFT	CFT/EFT	Ras-related protein Rab-2A OS=Rattus norvegicus GN=Rab2a PE=1 SV=1	1.05747e+07	1.82571e+07	1.56805e+07	1.25147e+07	6.54033e+06	7.10847e+06	1.58783e+07	7.53577e+06	8.41211e+06	4.95682e+06	6.13584e+06	9.14247e+06	1.19683e+07	8.84704e+06	1.06648e+07	2.35237e+07	8.02529e+06	4.97786e+06	7.48109e+06	4.24948e+06	4.47687e+06	6.55934e+06	7.88189e+06	5.67766e+06	5.74118e+06	6.62992e+06	5.30838e+06	5.34769e+06	4.81682e+06	5.92728e+06	7.76511e+06	6.57692e+06	7.09762e+06	7.71051e+06	6.77758e+06	6.83475e+06	7.73193e+06	9.68348e+06
LRRC7_RAT	2	2	118.02	0.0325426	0.547887	-0.868049	-1.82519	1.82519	AFT	CFT/EFT	Leucine-rich repeat-containing protein 7 OS=Rattus norvegicus GN=Lrrc7 PE=1 SV=2	417708	1.40834e+06	475840	185731	188367	172299	384414	163072	167534	142271	132324	183023	610154	188124	684978	23827.5	227023	151794	178139	93494.8	71059.9	111159	179621	106581	121702	121397	126569	131559	123725	138957	194233	156800	120644	190011	174399	180068	305418	746975
SFXN5_RAT	2	2	184.01	0.0327056	0.70018	-0.514203	-1.4282	1.4282	AFT	CFT/EFT	Sideroflexin-5 OS=Rattus norvegicus GN=Sfxn5 PE=2 SV=1	1.57556e+06	823986	1.78357e+06	1.48688e+06	1.03813e+06	861878	1.43132e+06	517068	833507	526538	440835	583990	1.41367e+06	1.4848e+06	264808	2.20792e+06	418642	581649	728745	462606	394761	716217	707108	668772	391578	635536	335647	454067	496531	571875	870061	476152	416817	769576	569200	632111	1.15201e+06	437038
NUDC_RAT	7	7	453.24	0.0327502	0.755803	-0.403917	-1.3231	1.3231	AFT	CFT/EFT	Nuclear migration protein nudC OS=Rattus norvegicus GN=Nudc PE=1 SV=1	3.7591e+06	2.68787e+06	1.91823e+06	2.41845e+06	1.89712e+06	2.07943e+06	2.73453e+06	1.49172e+06	2.07663e+06	944843	1.25017e+06	1.47965e+06	2.0145e+06	2.59372e+06	2.78197e+06	3.28496e+06	1.24608e+06	1.70656e+06	1.61306e+06	962038	907301	1.2683e+06	1.73732e+06	1.22846e+06	1.15968e+06	1.25565e+06	1.11176e+06	1.11396e+06	997677	1.32943e+06	1.57115e+06	1.32153e+06	1.36235e+06	2.0155e+06	1.3583e+06	1.45244e+06	2.74856e+06	1.42564e+06
KLC1_RAT	5	5	219.14	0.033501	0.6073	-0.71952	-1.64663	1.64663	AFT	CFT/EFT	Kinesin light chain 1 OS=Rattus norvegicus GN=Klc1 PE=1 SV=2	1.66836e+06	1.62088e+06	2.34979e+06	796424	690050	520059	911787	561981	797668	349007	250350	419413	1.26861e+06	1.74968e+06	1.51012e+06	887241	786141	540253	531217	269436	247377	464881	625113	458016	265448	316059	244614	257202	215247	293362	464905	324285	334338	493132	340593	395312	1.21987e+06	859708
NFASC_RAT	10	10	418.98	0.0335435	0.696223	-0.522378	-1.43632	1.43632	AFT	CFT/EFT	Neurofascin OS=Rattus norvegicus GN=Nfasc PE=1 SV=2	7.39781e+06	9.49741e+06	1.0302e+07	4.56914e+06	3.92482e+06	4.02007e+06	5.29887e+06	3.06878e+06	4.24925e+06	2.02464e+06	2.90345e+06	3.01702e+06	7.11584e+06	4.92097e+06	5.15415e+06	7.72305e+06	3.23862e+06	2.77882e+06	3.61182e+06	2.28549e+06	2.12347e+06	2.86336e+06	4.21209e+06	2.79937e+06	2.85419e+06	2.96365e+06	2.85304e+06	2.85011e+06	2.49047e+06	3.18046e+06	3.18958e+06	2.68348e+06	2.56336e+06	3.57566e+06	2.88846e+06	3.00772e+06	5.4091e+06	5.03738e+06
CRK_RAT	9	9	560.94	0.0337955	0.669199	-0.579492	-1.49432	1.49432	AFT	CFT/EFT	Adapter molecule crk OS=Rattus norvegicus GN=Crk PE=1 SV=1	6.24345e+06	6.27443e+06	5.54113e+06	6.67295e+06	2.39204e+06	2.48404e+06	2.99203e+06	1.61179e+06	2.91744e+06	1.44546e+06	1.72063e+06	2.30527e+06	4.97125e+06	4.1526e+06	5.62882e+06	8.44353e+06	2.32045e+06	2.46201e+06	2.00622e+06	1.29296e+06	1.21842e+06	1.65441e+06	1.76812e+06	1.6525e+06	1.43421e+06	1.79243e+06	1.35798e+06	1.40148e+06	1.24348e+06	1.49013e+06	1.84946e+06	1.64552e+06	1.47345e+06	2.36167e+06	1.7492e+06	1.64634e+06	4.56506e+06	3.32793e+06
GSTA3_RAT	5	5	185.38	0.0340499	0.679173	-0.558149	-1.47238	1.47238	AFT	CFT/EFT	Glutathione S-transferase alpha-3 OS=Rattus norvegicus GN=Gsta3 PE=1 SV=3	1.87477e+06	2.19228e+06	2.55e+06	837249	3.38995e+06	3.379e+06	6.86609e+06	3.50302e+06	4.4789e+06	1.78014e+06	1.95503e+06	2.64832e+06	1.37199e+06	1.30603e+06	1.14455e+06	1.00467e+06	2.35927e+06	2.55919e+06	2.5352e+06	1.55037e+06	1.31547e+06	1.97852e+06	2.8867e+06	1.83412e+06	2.17448e+06	2.08209e+06	1.87051e+06	2.02761e+06	1.75256e+06	2.18327e+06	2.45671e+06	2.20002e+06	2.01869e+06	2.74575e+06	2.28093e+06	2.52109e+06	1.37079e+06	1.16278e+06
PUR9_RAT	2	2	88.4	0.0342332	0.739914	-0.43457	-1.35151	1.35151	AFT	CFT/EFT	Bifunctional purine biosynthesis protein PURH OS=Rattus norvegicus GN=Atic PE=1 SV=2	104956	50897	62391.7	117521	82666.2	77353.2	56211.7	110711	121929	50800.4	74673.2	116022	56944.5	36768.9	13781.2	151099	19407.7	59203.5	71867.6	44939.1	54761.5	95270.1	95358.4	91793.1	74210.7	59031.8	54339	70658.7	35823	60611.3	42460.9	59052.6	38914.8	79769.7	54125.6	98306.9	76740.9	26995.5
MAP1S_RAT	1	1	31.08	0.0345419	0.0433652	-4.52732	-23.06	23.06	AFT	CFT/EFT	Microtubule-associated protein 1S OS=Rattus norvegicus GN=Map1s PE=1 SV=1	596.263	124.172	292.358	33.5991	56400.8	43007.2	82610.2	154005	105400	0	29.2037	64783.8	64.048	282.899	0.0566694	892.767	1126.5	4047.27	6.72584	161.369	8.2776	17.157	58.647	513.41	308.084	1167.59	177.976	41.5655	9802.11	11327.1	0.792795	26.2218	207.025	0.0267416	13315	444.169	435.972	65.8603
PSB1_RAT	2	2	110.39	0.0346155	0.549857	-0.862872	-1.81866	1.81866	AFT	CFT/EFT	Proteasome subunit beta type-1 OS=Rattus norvegicus GN=Psmb1 PE=1 SV=3	1.22291e+06	1.21262e+06	218928	392801	100739	147859	343221	398857	569041	292259	166464	286402	1.07493e+06	313850	221076	342064	122509	116485	298080	140949	224860	253931	385859	219245	197467	185383	117480	119736	132413	123602	213507	286318	224141	199716	176814	195370	894165	643167
TXNL1_RAT	3	3	199	0.0346284	0.628244	-0.670603	-1.59174	1.59174	AFT	CFT/EFT	Thioredoxin-like protein 1 OS=Rattus norvegicus GN=Txnl1 PE=1 SV=3	3.81277e+06	5.75072e+06	5.58818e+06	1.91974e+06	1.55526e+06	1.76104e+06	2.31131e+06	1.24015e+06	1.90439e+06	827834	1.09129e+06	1.42736e+06	3.86749e+06	3.34458e+06	4.13951e+06	3.00679e+06	1.3907e+06	1.33754e+06	1.3757e+06	763165	751490	1.04037e+06	1.67687e+06	1.07242e+06	1.10724e+06	1.19961e+06	955164	947801	868322	1.07405e+06	1.14565e+06	1.00772e+06	1.05188e+06	1.34105e+06	1.09314e+06	1.11869e+06	2.78781e+06	3.05015e+06
FKBP4_RAT	1	1	34.52	0.034774	0.519738	-0.944143	-1.92405	1.92405	AFT	CFT/EFT	Peptidyl-prolyl cis-trans isomerase FKBP4 OS=Rattus norvegicus GN=Fkbp4 PE=1 SV=3	1.19246e+06	85352	477522	50320.4	498007	517353	148382	246503	252509	148516	184336	289443	421658	63815.8	213600	798711	198930	405585	115982	134330	100449	128956	161117	114877	116642	102962	106449	130500	133189	178741	95195.2	105697	77172.8	133713	88079.8	125842	871901	45270.3
KPCE_RAT	7	7	398.7	0.0348831	0.657203	-0.605589	-1.5216	1.5216	AFT	CFT/EFT	Protein kinase C epsilon type OS=Rattus norvegicus GN=Prkce PE=1 SV=1	4.60729e+06	4.63807e+06	4.26047e+06	4.52747e+06	1.55644e+06	1.52491e+06	2.20426e+06	1.27153e+06	1.13911e+06	1.00467e+06	1.68283e+06	1.94371e+06	3.76066e+06	3.30186e+06	3.78814e+06	5.40189e+06	1.48278e+06	1.45566e+06	1.36443e+06	971455	777469	1.23284e+06	1.23942e+06	1.18514e+06	1.15185e+06	1.39585e+06	1.01434e+06	965288	893577	1.11909e+06	1.33834e+06	1.12776e+06	1.09076e+06	1.44041e+06	1.2518e+06	1.15556e+06	3.36873e+06	2.46001e+06
ACBP_RAT	2	2	211.55	0.0349106	0.670225	-0.577282	-1.49204	1.49204	AFT	CFT/EFT	Acyl-CoA-binding protein OS=Rattus norvegicus GN=Dbi PE=1 SV=3	3.4119e+07	5.21205e+07	3.75866e+07	2.07484e+07	1.19192e+07	1.44e+07	2.67821e+07	1.4285e+07	1.57572e+07	9.45385e+06	1.09331e+07	1.35028e+07	3.66152e+07	3.32733e+07	3.74319e+07	3.84465e+07	1.12747e+07	1.38714e+07	1.06639e+07	5.91266e+06	6.46425e+06	8.86921e+06	1.36412e+07	7.26666e+06	1.08635e+07	1.17103e+07	9.456e+06	9.49897e+06	8.62834e+06	1.01413e+07	1.19658e+07	1.04579e+07	1.12641e+07	1.1717e+07	1.07503e+07	1.04879e+07	2.49469e+07	2.76444e+07
PRDX6_RAT	14	14	935.56	0.0352676	0.695253	-0.524391	-1.43833	1.43833	AFT	CFT/EFT	Peroxiredoxin-6 OS=Rattus norvegicus GN=Prdx6 PE=1 SV=3	7.69162e+07	9.43414e+07	7.13278e+07	5.74081e+07	2.4927e+07	2.37236e+07	5.38164e+07	3.33355e+07	4.01148e+07	2.18594e+07	2.55524e+07	3.35232e+07	7.12385e+07	6.2298e+07	7.39814e+07	9.54147e+07	2.73184e+07	28683929	2.56961e+07	1.66808e+07	1.53894e+07	2.35875e+07	2.55994e+07	2.44542e+07	2.3021e+07	2.8681e+07	2.1775e+07	2.22141e+07	2.1517e+07	2.46214e+07	2.49477e+07	2.17073e+07	2.24423e+07	2.67383e+07	2.27367e+07	2.35531e+07	5.62392e+07	5.00382e+07
STX7_RAT	1	1	76.1	0.0352915	0.639903	-0.644075	-1.56274	1.56274	AFT	CFT/EFT	Syntaxin-7 OS=Rattus norvegicus GN=Stx7 PE=1 SV=4	909895	749625	883029	459256	275755	259755	535325	317410	493765	152940	192118	187112	762943	509546	773241	735554	171458	174493	230633	159967	123489	234390	300187	198099	156230	250521	164441	162787	196464	175841	293776	216990	183201	317652	240384	199121	665293	397597
CPLX2_RAT	5	5	310.52	0.0353382	0.690768	-0.533727	-1.44766	1.44766	AFT	CFT/EFT	Complexin-2 OS=Rattus norvegicus GN=Cplx2 PE=1 SV=1	2.61184e+07	3.29965e+07	2.64913e+07	1.9006e+07	1.25873e+07	1.1879e+07	1.11396e+07	1.02587e+07	1.39912e+07	5.78015e+06	7.40581e+06	9.94298e+06	2.56693e+07	2.83388e+07	3.47443e+07	2.55082e+07	1.10771e+07	1.69413e+07	7.24753e+06	5.02489e+06	4.21858e+06	6.8604e+06	5.54105e+06	7.02962e+06	6.46455e+06	8.56782e+06	6.05274e+06	5.65447e+06	5.85856e+06	6.78808e+06	7.51334e+06	6.63053e+06	5.32898e+06	8.85041e+06	6.76536e+06	6.49595e+06	1.90972e+07	1.75012e+07
PEBP1_RAT	8	8	620.69	0.0361052	0.730569	-0.452907	-1.3688	1.3688	AFT	CFT/EFT	Phosphatidylethanolamine-binding protein 1 OS=Rattus norvegicus GN=Pebp1 PE=1 SV=3	1.54349e+08	1.06604e+08	9.71892e+07	1.27188e+08	5.34936e+07	4.73917e+07	131944215	6.572e+07	8.18528e+07	4.55076e+07	4.9909e+07	6.08585e+07	9.15542e+07	9.18148e+07	1.07177e+08	2.34281e+08	7.36056e+07	5.40116e+07	4.44385e+07	2.46089e+07	2.55012e+07	3.90256e+07	4.73775e+07	3.83949e+07	4.78122e+07	6.13751e+07	4.62897e+07	4.76844e+07	4.36835e+07	5.5452e+07	5.57616e+07	4.70761e+07	5.14819e+07	5.91197e+07	5.33182e+07	5.245e+07	112856506	5.65424e+07
PI51C_RAT	2	2	85.58	0.0366994	0.75168	-0.41181	-1.33035	1.33035	AFT	CFT/EFT	Phosphatidylinositol 4-phosphate 5-kinase type-1 gamma OS=Rattus norvegicus GN=Pip5k1c PE=1 SV=1	283205	289946	414036	219366	163563	155154	251225	137236	238449	129440	108042	176817	313180	189119	193456	198135	88774.5	175619	184469	111831	105911	153332	220822	146340	123693	129887	123417	131540	94060.2	150347	173156	146827	115906	243174	154800	190543	207072	153786
STMN1_RAT	6	6	312.83	0.0367257	0.66277	-0.59342	-1.50882	1.50882	AFT	CFT/EFT	Stathmin OS=Rattus norvegicus GN=Stmn1 PE=1 SV=2	1.49168e+07	1.62162e+07	1.45426e+07	1.06872e+07	5.80581e+06	5.6434e+06	1.24361e+07	5.9917e+06	7.24147e+06	2.79104e+06	3.96345e+06	4.79126e+06	1.30245e+07	1.12855e+07	1.088e+07	1.7294e+07	7.73298e+06	6.0022e+06	4.33742e+06	2.61695e+06	2.37957e+06	4.04641e+06	4.92899e+06	4.09388e+06	3.46923e+06	4.26847e+06	3.27419e+06	4.01719e+06	3.69195e+06	4.43222e+06	4.87443e+06	3.90353e+06	4.07534e+06	5.62754e+06	4.40486e+06	4.55611e+06	1.09068e+07	8.60101e+06
PHIPL_RAT	2	2	123.29	0.0371624	0.701056	-0.512399	-1.42642	1.42642	AFT	CFT/EFT	Phytanoyl-CoA hydroxylase-interacting protein-like OS=Rattus norvegicus GN=Phyhipl PE=2 SV=2	706288	959441	1.01935e+06	337147	512678	519958	1.17422e+06	687024	1.01978e+06	246387	353530	724393	515621	248833	446762	592348	411568	356866	559213	366537	246948	586025	703129	568029	314088	425531	281339	372541	383133	413922	776023	514421	433144	949354	593459	522888	516421	508883
GUAD_RAT	10	10	667.98	0.0373356	0.697628	-0.519471	-1.43343	1.43343	AFT	CFT/EFT	Guanine deaminase OS=Rattus norvegicus GN=Gda PE=1 SV=1	1.80982e+07	2.41591e+07	2.56961e+07	1.26493e+07	7.59237e+06	8.03104e+06	1.30745e+07	7.07473e+06	1.04041e+07	6.27602e+06	6.726e+06	8.3784e+06	1.4749e+07	1.17169e+07	1.79246e+07	2.49702e+07	6.35027e+06	6.82154e+06	8.25562e+06	4.86613e+06	4.88647e+06	6.04651e+06	8.91925e+06	6.09739e+06	6.25906e+06	7.3816e+06	5.67059e+06	6.32142e+06	5.69587e+06	6.75367e+06	8.5507e+06	7.21161e+06	7.76188e+06	8.86588e+06	7.25429e+06	7.39016e+06	1.32329e+07	1.28139e+07
HOME1_RAT	3	3	111.05	0.0373951	0.500655	-0.998111	-1.99738	1.99738	AFT	CFT/EFT	Homer protein homolog 1 OS=Rattus norvegicus GN=Homer1 PE=1 SV=2	77094.8	508736	231519	22697	343954	348929	575977	305888	376538	122024	153355	269874	46780.3	20918.6	35263.1	21334.9	240239	230474	238192	112034	99889.5	179452	231376	172427	121117	120404	112634	131137	127892	130685	191327	138251	122346	219510	144795	152483	56369.8	269831
GP158_RAT	4	4	193.94	0.0374894	0.669419	-0.579019	-1.49383	1.49383	AFT	CFT/EFT	Probable G-protein coupled receptor 158 OS=Rattus norvegicus GN=Gpr158 PE=3 SV=1	540675	1.18321e+06	1.07453e+06	676161	358872	357807	238573	226363	344133	327327	292475	327579	885478	602339	762747	971141	354146	316013	295013	193242	171833	220991	314122	196074	183564	234072	193054	193756	171228	216056	243284	234371	199387	303552	227721	279818	395328	627568
CADM3_RAT	6	6	378.2	0.037781	0.691238	-0.532745	-1.44668	1.44668	AFT	CFT/EFT	Cell adhesion molecule 3 OS=Rattus norvegicus GN=Cadm3 PE=2 SV=1	8.64996e+06	1.09272e+07	8.565e+06	6.06773e+06	3.52643e+06	3.45323e+06	1.08839e+07	5.11159e+06	6.43881e+06	2.34381e+06	3.03537e+06	3.84794e+06	8.26135e+06	6.8803e+06	8.90902e+06	1.36507e+07	4.5489e+06	3.07629e+06	2.79664e+06	1.827e+06	1.46548e+06	3.13179e+06	3.19972e+06	3.29302e+06	3.23413e+06	4.15888e+06	3.12666e+06	3.00691e+06	2.89371e+06	3.47819e+06	3.51735e+06	2.76126e+06	2.78772e+06	3.96696e+06	3.49949e+06	3.24323e+06	6.32463e+06	5.79571e+06
PDIA6_RAT	7	7	389.7	0.0386829	0.686753	-0.542136	-1.45613	1.45613	AFT	CFT/EFT	Protein disulfide-isomerase A6 OS=Rattus norvegicus GN=Pdia6 PE=1 SV=2	6.20836e+06	8.15149e+06	7.31402e+06	5.57453e+06	2.18387e+06	2.31685e+06	4.30428e+06	2.92475e+06	4.06964e+06	1.80619e+06	2.01516e+06	2.75018e+06	5.37768e+06	5.19929e+06	6.25029e+06	8.11179e+06	3.72285e+06	2.68596e+06	2.3387e+06	1.51519e+06	1.50151e+06	2.46084e+06	2.49592e+06	2.39258e+06	2.03012e+06	2.48322e+06	2.00721e+06	1.91984e+06	1.72825e+06	1.9941e+06	2.14385e+06	1.72002e+06	1.75972e+06	2.43032e+06	1.95529e+06	1.92791e+06	4.5394e+06	4.32351e+06
MPP3_RAT	1	1	33.38	0.0388284	0.442107	-1.17753	-2.2619	2.2619	AFT	CFT/EFT	MAGUK p55 subfamily member 3 OS=Rattus norvegicus GN=Mpp3 PE=1 SV=3	12769.8	10264.1	16965.5	9790.34	18923.9	33328.5	79391.3	29302	54058.1	2074.54	3493.19	26482.2	5043.07	5036.17	7382.44	15405.3	11022.7	21796.4	5724.67	7596.4	3025.61	22852.7	8407.35	21609.9	2703.07	10831.8	1430.27	2875.59	12464.9	8541.6	23483.5	5535.3	9431.77	33507.7	13187.4	3577.53	9336.94	5444.05
SYUA_RAT	7	7	546.23	0.0390186	0.539803	-0.889494	-1.85253	1.85253	AFT	CFT/EFT	Alpha-synuclein OS=Rattus norvegicus GN=Snca PE=1 SV=1	8.83916e+07	1.10182e+08	1.15636e+08	5.17845e+07	3.74521e+07	3.84942e+07	3.03689e+07	1.42588e+07	1.97443e+07	9.64721e+06	9.84944e+06	1.70446e+07	7.39617e+07	7.41278e+07	6.36391e+07	8.72149e+07	3.99207e+07	3.51445e+07	1.14072e+07	6.40353e+06	7.1441e+06	1.09903e+07	1.45623e+07	1.13342e+07	1.14281e+07	1.31301e+07	1.02553e+07	1.16829e+07	1.12634e+07	1.42105e+07	1.42396e+07	1.10061e+07	1.1949e+07	1.58343e+07	1.2857e+07	1.23627e+07	6.46298e+07	5.84401e+07
S10A1_RAT	1	1	169.72	0.0391515	0.66821	-0.581627	-1.49654	1.49654	AFT	CFT/EFT	Protein S100-A1 OS=Rattus norvegicus GN=S100a1 PE=1 SV=3	2.24695e+06	2.40751e+06	2.06834e+06	2.62038e+06	672796	667286	702143	872324	1.10526e+06	441623	501895	827066	2.51863e+06	2.30847e+06	2.65179e+06	3.02561e+06	1.10583e+06	908812	717964	401856	403204	583423	417049	661083	342035	468068	307234	343975	340306	346273	437870	391485	359096	487909	363477	333361	1.64291e+06	1.27693e+06
NNRE_RAT	1	1	36.51	0.0398495	0.621903	-0.685238	-1.60797	1.60797	AFT	CFT/EFT	NAD(P)H-hydrate epimerase OS=Rattus norvegicus GN=Apoa1bp PE=2 SV=1	1.13114e+06	155351	761785	488528	169174	178637	778284	394375	297704	265566	401669	384560	421932	249121	251528	748992	321859	180177	227973	136653	116765	207906	214427	173322	277627	324457	267300	270269	251117	275365	300597	268323	311748	291181	312268	324076	827064	82397.2
NOL3_RAT	1	1	79.77	0.0400061	0.303556	-1.71996	-3.29428	3.29428	AFT	CFT/EFT	Nucleolar protein 3 OS=Rattus norvegicus GN=Nol3 PE=1 SV=1	9749.17	361927	24207.8	290574	88241.4	84997.2	129261	8203.94	14089.6	3812.46	8736.4	1156.63	19459.2	27717.7	14311.4	312380	117042	2313.86	7779.76	4171.71	6530.08	8644.38	16366.6	17087.2	7897.33	1687.02	5720.31	3189.25	3029.3	8204.22	6090.18	5451.39	7140.98	8543.2	2835.45	8671.9	7128.35	191964
SEPT2_RAT	6	6	286.89	0.0405848	0.739666	-0.435055	-1.35196	1.35196	AFT	CFT/EFT	Septin-2 OS=Rattus norvegicus GN=Sept2 PE=1 SV=1	3.53292e+06	5.64424e+06	5.01986e+06	3638068	1.76628e+06	1.64273e+06	4.69105e+06	2.86018e+06	3.83391e+06	1.91449e+06	2.12985e+06	2.49979e+06	3.82177e+06	3.59756e+06	5.32527e+06	4.67225e+06	2.00846e+06	1.61746e+06	2.75243e+06	1.35766e+06	1.21049e+06	2.24564e+06	2.47977e+06	2.33921e+06	2.09972e+06	2.59074e+06	1.98752e+06	1.87273e+06	1.58978e+06	2.11147e+06	2.10076e+06	1.62809e+06	1.70384e+06	2.63729e+06	2.15504e+06	2.04543e+06	2.58318e+06	2.99368e+06
TTHY_RAT	2	2	134.2	0.040636	0.75645	-0.402684	-1.32196	1.32196	AFT	CFT/EFT	Transthyretin OS=Rattus norvegicus GN=Ttr PE=1 SV=1	2.64999e+06	3.98086e+06	2.66058e+06	3.17773e+06	1.8401e+06	2.15544e+06	4.1861e+06	2.26586e+06	2.74111e+06	1.01755e+06	1.47538e+06	2.11215e+06	1.97023e+06	1.35932e+06	3.01171e+06	5.55858e+06	904483	1.76452e+06	2.14566e+06	1.02378e+06	1.08253e+06	1.45069e+06	2.45484e+06	1.43836e+06	1.56748e+06	1.91812e+06	1.31081e+06	1.62381e+06	1.56687e+06	1.86013e+06	2.0892e+06	1.87502e+06	1.78681e+06	2.18647e+06	1.93675e+06	1.89847e+06	1.9376e+06	2.11143e+06
NCKP1_RAT	7	7	234.52	0.0409478	0.77976	-0.358898	-1.28245	1.28245	AFT	CFT/EFT	Nck-associated protein 1 OS=Rattus norvegicus GN=Nckap1 PE=2 SV=1	1.13124e+06	795019	1.02528e+06	676090	438010	407907	907218	441758	519051	547021	641859	781111	1.67814e+06	1.94597e+06	528944	822029	466349	192434	379161	255795	187761	509165	318745	471872	384239	462378	343799	299913	320543	362357	653871	429779	498718	577848	443981	428257	827136	421674
VPP1_RAT	12	12	711.16	0.0419041	0.724464	-0.465014	-1.38033	1.38033	AFT	CFT/EFT	V-type proton ATPase 116 kDa subunit a isoform 1 OS=Rattus norvegicus GN=Atp6v0a1 PE=2 SV=1	1.61742e+07	1.99882e+07	1.94021e+07	12855309	7.70101e+06	8.08609e+06	1.04728e+07	5.51097e+06	6.81174e+06	5.94818e+06	6.65325e+06	8.15289e+06	1.65131e+07	1.12775e+07	8.47367e+06	1.93673e+07	9.9861e+06	4.89426e+06	7.75186e+06	4.59708e+06	4.66783e+06	6.19521e+06	8.61803e+06	6.30346e+06	5.79416e+06	6.99334e+06	5.31024e+06	5.5112e+06	5.27955e+06	6.2792e+06	7.86391e+06	6.32149e+06	6.4686e+06	7.37301e+06	6.51183e+06	6.75837e+06	1.18262e+07	1.06017e+07
TMEDA_RAT	1	1	45.28	0.0420458	0.664315	-0.59006	-1.50531	1.50531	AFT	CFT/EFT	Transmembrane emp24 domain-containing protein 10 OS=Rattus norvegicus GN=Tmed10 PE=1 SV=2	668295	645543	479298	462827	129432	145356	350177	159172	169951	98464	129115	225754	570599	614013	577213	932682	162373	69977.7	91309.7	75841.5	38191	104636	91167.7	145875	100445	150773	106046	76365.5	71194	107840	164385	121671	121121	155398	109721	108444	488641	342393
APOB_RAT	1	1	28.46	0.0421475	0.623685	-0.681111	-1.60337	1.60337	AFT	CFT/EFT	Apolipoprotein B-100 OS=Rattus norvegicus GN=Apob PE=1 SV=1	1.7142e+06	2.24823e+06	2.34058e+06	1.20135e+06	835805	931903	679158	352419	388876	459858	504846	718956	1.83173e+06	990397	960208	1.84356e+06	772125	446000	764605	454221	406496	432840	710353	424629	434896	448545	344435	374789	358860	427430	562846	447140	599833	500715	422318	478696	1.25338e+06	1.19245e+06
AQP4_RAT	2	2	116.56	0.0422449	0.596671	-0.744992	-1.67596	1.67596	AFT	CFT/EFT	Aquaporin-4 OS=Rattus norvegicus GN=Aqp4 PE=1 SV=1	391173	1.59804e+06	590903	356191	222701	236865	158030	75399	188358	294323	173330	148257	849253	711885	1.08904e+06	257684	351982	71637.9	144364	79072.3	70003.2	95146.2	158891	104328	109499	171343	99909.3	83027.9	59554.2	84159.2	159774	115561	109324	131254	88289.1	95778.7	286016	847591
CTBP1_RAT	4	4	208.61	0.042445	0.622327	-0.684254	-1.60687	1.60687	AFT	CFT/EFT	C-terminal-binding protein 1 OS=Rattus norvegicus GN=Ctbp1 PE=1 SV=3	5.01223e+06	1.83722e+06	5.35538e+06	1.66002e+06	1.41715e+06	1.00685e+06	3.04512e+06	1.33306e+06	1.57003e+06	611611	1.35538e+06	1.37418e+06	2.03603e+06	2.2135e+06	2.07176e+06	2.76432e+06	1.08221e+06	735148	1.20446e+06	761063	702798	1.09057e+06	1.27446e+06	1.15601e+06	1.26991e+06	1.17594e+06	1.11067e+06	1.08261e+06	948744	1.12295e+06	1.52908e+06	1.2842e+06	1.46147e+06	1.36067e+06	1.21135e+06	1.18614e+06	3.66482e+06	974451
TRY1_RAT	1	1	119.41	0.0427037	0.547652	-0.868667	-1.82598	1.82598	AFT	CFT/EFT	Anionic trypsin-1 OS=Rattus norvegicus GN=Prss1 PE=1 SV=1	3.00965e+07	4.33303e+07	9.93955e+07	1.68474e+07	1.94651e+07	2.22424e+07	1.50675e+07	7.34601e+06	9.51468e+06	8.69567e+06	1.07123e+07	1.09256e+07	2.78636e+07	3.6746e+07	3.22171e+07	4.32996e+07	1.44403e+07	13363164	6.16438e+06	4.66568e+06	5.71928e+06	6.71832e+06	8.57627e+06	5.92504e+06	9.93878e+06	1.17269e+07	9.46649e+06	1.07644e+07	9.78959e+06	1.20566e+07	9.05041e+06	8.04673e+06	8.35372e+06	9.33354e+06	8.40757e+06	8.99079e+06	2.20058e+07	2.29822e+07
PGRC1_RAT	6	6	331.93	0.0429724	0.669892	-0.577999	-1.49278	1.49278	AFT	CFT/EFT	Membrane-associated progesterone receptor component 1 OS=Rattus norvegicus GN=Pgrmc1 PE=1 SV=3	9.88248e+06	1.24219e+07	1.13167e+07	9.80751e+06	3.75058e+06	3.54633e+06	6.76639e+06	3.75975e+06	5.37361e+06	2.02172e+06	2.55854e+06	3.40747e+06	8.91647e+06	7.53789e+06	1.22423e+07	1.6575e+07	4.4777e+06	3.59976e+06	2.80877e+06	1.73656e+06	1.48957e+06	2.80369e+06	2.96651e+06	2.74746e+06	2.35375e+06	3.1565e+06	2.1941e+06	2.27084e+06	2.12443e+06	2.6298e+06	3.05648e+06	2.51235e+06	2.41891e+06	3.66601e+06	2.81752e+06	2.86293e+06	7.22583e+06	6.58851e+06
NEGR1_RAT	1	1	47.13	0.043195	0.577352	-0.792476	-1.73204	1.73204	AFT	CFT/EFT	Neuronal growth regulator 1 OS=Rattus norvegicus GN=Negr1 PE=1 SV=1	1.14016e+06	1.7181e+06	1.29862e+06	630735	205223	235194	1.1243e+06	521786	598612	188478	245293	412002	1.04706e+06	995462	880857	1.36655e+06	293466	325290	279250	170039	119167	320805	282612	326969	280703	342998	263863	220744	223192	249852	291241	262127	266231	306224	241399	249320	833657	911272
CRYM_RAT	7	7	462.89	0.0433838	0.79267	-0.335208	-1.26156	1.26156	AFT	CFT/EFT	Ketimine reductase mu-crystallin OS=Rattus norvegicus GN=Crym PE=1 SV=1	6.3511e+06	7.29546e+06	9.27403e+06	4.63676e+06	3.85023e+06	3.94419e+06	8.29605e+06	5.32697e+06	6.87527e+06	3.34531e+06	3.67442e+06	4.8596e+06	6.91808e+06	5.60834e+06	3.50157e+06	8.46347e+06	3.36669e+06	3.49395e+06	5.03254e+06	3.18869e+06	3.32452e+06	4.90306e+06	6.76277e+06	4.91052e+06	3.67863e+06	3.92328e+06	3.33117e+06	3.86282e+06	3.51302e+06	4.16729e+06	4.54445e+06	3.97702e+06	3.61075e+06	5.15098e+06	4.02369e+06	4.11679e+06	4.64377e+06	3.86948e+06
DPYL2_RAT	24	24	2221.74	0.0434789	0.70813	-0.497914	-1.41217	1.41217	AFT	CFT/EFT	Dihydropyrimidinase-related protein 2 OS=Rattus norvegicus GN=Dpysl2 PE=1 SV=1	4.86012e+08	6.50285e+08	5.48705e+08	3.43837e+08	1.70361e+08	1.78785e+08	4.79874e+08	2.43112e+08	3.12738e+08	1.72379e+08	2.00017e+08	243483145	4.24784e+08	3.32908e+08	3.93689e+08	5.9015e+08	208914414	1.44554e+08	1.82357e+08	1.05403e+08	1.00905e+08	1.91787e+08	2.37277e+08	1.89835e+08	2.12231e+08	2.54642e+08	195653378	1.91871e+08	1.75166e+08	2.12188e+08	2.38002e+08	2.02624e+08	2.11961e+08	2.61539e+08	2.23155e+08	2.25347e+08	3.5536e+08	3.44908e+08
HPLN1_RAT	5	5	196.5	0.0439242	0.777067	-0.36389	-1.28689	1.28689	AFT	CFT/EFT	Hyaluronan and proteoglycan link protein 1 OS=Rattus norvegicus GN=Hapln1 PE=1 SV=2	991301	1.29653e+06	1.66417e+06	920038	629336	639129	2.12802e+06	1.16015e+06	1.51589e+06	841230	854329	1.24983e+06	1.1046e+06	746948	685312	753686	478524	775503	1.04046e+06	643482	591613	854677	1.31855e+06	813977	991272	1.05845e+06	886040	958099	816955	997251	1.17892e+06	899578	880499	1.18797e+06	961680	962799	724815	687671
MLEC_RAT	1	1	46.07	0.0448814	2.48267	1.31189	2.48267	2.48267	CFT/EFT	AFT	Malectin OS=Rattus norvegicus GN=Mlec PE=2 SV=1	0	3702.54	8588.42	4474.4	147.382	1050.29	2600.14	420.678	239.143	1698.35	271.062	405.388	0	221.43	1708.69	92233.8	16993.5	616.28	585.771	40.56	754.244	0	0.143136	0	530.196	0	0	0	68.568	1371.7	9.94824	1768.65	7.49585	0	236.371	23.6308	0	1963.81
AT2A2_RAT	10	10	587.57	0.0449235	0.739111	-0.436138	-1.35298	1.35298	AFT	CFT/EFT	Sarcoplasmic/endoplasmic reticulum calcium ATPase 2 OS=Rattus norvegicus GN=Atp2a2 PE=1 SV=1	1.17287e+07	1.67808e+07	1.27544e+07	1.00162e+07	6.61043e+06	6.81692e+06	6.08644e+06	3.96372e+06	4.98987e+06	6.59646e+06	4.78447e+06	6.40475e+06	1.26234e+07	9.43804e+06	1.62873e+07	1.56504e+07	5.65034e+06	4.87265e+06	7.4089e+06	3.50462e+06	3.91144e+06	3.90738e+06	6.23329e+06	4.06595e+06	3.83533e+06	4.53243e+06	3.75569e+06	3.61683e+06	3.28479e+06	3.92245e+06	4.89765e+06	4.44844e+06	4.32039e+06	5.33829e+06	4.25014e+06	4.41921e+06	8.5757e+06	8.90043e+06
ADDB_RAT	9	9	448.65	0.0449643	0.695201	-0.524497	-1.43843	1.43843	AFT	CFT/EFT	Beta-adducin OS=Rattus norvegicus GN=Add2 PE=2 SV=4	1.03472e+07	1.02092e+07	9.97285e+06	7.35929e+06	3.31259e+06	3.2287e+06	8.02723e+06	4.42946e+06	5.12303e+06	2.41659e+06	3.10475e+06	4.42951e+06	7.2601e+06	7.23335e+06	6.31008e+06	1.07091e+07	2.81561e+06	2.63145e+06	3.1467e+06	3.23275e+06	1.61606e+06	3.27814e+06	3.26243e+06	3.15552e+06	3.48446e+06	4.47105e+06	3.24346e+06	3.14093e+06	2.85588e+06	3.30844e+06	4.71099e+06	3.91366e+06	3.86718e+06	4.77686e+06	3.64315e+06	3.98656e+06	7.5656e+06	5.41492e+06
2ABG_RAT	1	1	58.45	0.0453296	0.681454	-0.553312	-1.46745	1.46745	AFT	CFT/EFT	Serine/threonine-protein phosphatase 2A 55 kDa regulatory subunit B gamma isoform OS=Rattus norvegicus GN=Ppp2r2c PE=2 SV=1	126822	176242	210916	212487	65568.1	57839.3	114758	124830	51388.1	54935.3	53886.6	124915	58809.5	86083	160578	178743	84552.2	90704.9	72518.3	65583.1	80976.8	120986	75182.4	125795	45045.7	67883.4	47957.3	45290.3	41431.6	38989.2	76982.6	73068.2	47697.5	73066.9	53467.7	62045.2	92729.4	93478
SFXN1_RAT	7	7	404.59	0.045539	0.699903	-0.514774	-1.42877	1.42877	AFT	CFT/EFT	Sideroflexin-1 OS=Rattus norvegicus GN=Sfxn1 PE=2 SV=4	1.12852e+07	1.425e+07	1.48315e+07	8.18183e+06	4.46279e+06	4.73395e+06	7.85618e+06	4.2266e+06	5.53518e+06	3.3507e+06	4.02608e+06	5.17936e+06	1.19229e+07	1.00261e+07	9.43622e+06	1.32523e+07	5.29231e+06	3.98862e+06	4.81984e+06	2.89349e+06	2.6054e+06	3.32348e+06	5.04847e+06	3.27782e+06	3.45703e+06	3.92218e+06	3.15572e+06	3.43094e+06	3.35485e+06	4.00474e+06	4.72993e+06	3.82109e+06	4.09517e+06	4.51211e+06	4.53619e+06	4.16301e+06	8.25146e+06	7.55812e+06
EF1A2_RAT	14	14	682.59	0.0462909	0.849444	-0.235409	-1.17724	1.17724	AFT	CFT/EFT	Elongation factor 1-alpha 2 OS=Rattus norvegicus GN=Eef1a2 PE=2 SV=1	3.02199e+07	3.87664e+07	3.77512e+07	2.49744e+07	2.28232e+07	2.27599e+07	3.53124e+07	2.90489e+07	4.02034e+07	2.06847e+07	2.35898e+07	3.42202e+07	2.26534e+07	1.51559e+07	1.70452e+07	3.151e+07	2.24638e+07	2.33284e+07	3.57441e+07	2.39149e+07	2.16061e+07	3.13763e+07	3.10537e+07	3.13633e+07	2.38879e+07	2.78138e+07	2.20642e+07	2.33849e+07	2.11975e+07	2.50901e+07	2.92348e+07	2.53755e+07	2.34177e+07	3.19939e+07	2.54082e+07	2.61186e+07	2.20961e+07	2.05615e+07
NLGN2_RAT	4	4	162.64	0.0463987	0.694041	-0.526907	-1.44084	1.44084	AFT	CFT/EFT	Neuroligin-2 OS=Rattus norvegicus GN=Nlgn2 PE=1 SV=1	1.42028e+06	2.55903e+06	1.161e+06	1.10972e+06	792978	776468	742406	436468	430338	524270	671030	640216	1.22507e+06	1.07963e+06	1.89312e+06	1.69805e+06	662560	479371	581685	412766	260058	406910	514315	335857	515003	525299	447400	425859	442283	487887	657632	529019	471076	582663	475745	526387	1.03847e+06	1.3573e+06
BCKD_RAT	1	1	29.37	0.0467302	0.719957	-0.474017	-1.38897	1.38897	AFT	CFT/EFT	[3-methyl-2-oxobutanoate dehydrogenase [lipoamide]] kinase, mitochondrial OS=Rattus norvegicus GN=Bckdk PE=1 SV=2	362892	549739	509227	282300	144569	164493	331424	196126	235772	139293	152754	228360	293820	307665	339693	379514	147742	125072	224091	140181	140256	181945	284023	162422	167144	171912	163328	152033	136337	175694	180237	161955	158615	215565	169538	168540	265338	291579
ANXA6_RAT	7	7	330.55	0.0469278	0.741674	-0.431143	-1.3483	1.3483	AFT	CFT/EFT	Annexin A6 OS=Rattus norvegicus GN=Anxa6 PE=1 SV=2	2.2525e+06	2.32821e+06	2.61823e+06	2.37689e+06	1.03666e+06	1.02528e+06	1.07921e+06	836841	1.06139e+06	712144	830806	939828	2.68081e+06	1.65747e+06	2.81941e+06	4.33196e+06	1.07241e+06	938844	898950	550230	510778	726086	580236	725253	643281	774220	583211	567086	586933	672406	696854	656840	565560	738993	727290	657155	1.64698e+06	1.23487e+06
GBRB1_RAT	1	1	29.51	0.0469976	0.514132	-0.95979	-1.94503	1.94503	AFT	CFT/EFT	Gamma-aminobutyric acid receptor subunit beta-1 OS=Rattus norvegicus GN=Gabrb1 PE=1 SV=1	1.30885e+06	1.91983e+06	1.75167e+06	323635	200962	246983	336210	197646	298076	248368	228427	213423	1.05712e+06	963589	1.26697e+06	458155	454391	123634	252242	98683.1	110621	146054	239897	143821	166619	194690	155441	153380	131819	149786	196062	198763	171367	241837	207320	197410	957000	1.01827e+06
FAK2_RAT	7	7	244.48	0.0475852	0.773383	-0.370746	-1.29302	1.29302	AFT	CFT/EFT	Protein-tyrosine kinase 2-beta OS=Rattus norvegicus GN=Ptk2b PE=1 SV=1	1.06013e+06	704274	631879	1.22638e+06	717680	679890	692510	420942	591582	375441	331287	750154	1.07891e+06	835609	357226	1.6898e+06	462585	507602	687954	388654	372757	484406	626992	485965	357930	423549	376297	412806	326645	377174	467512	414927	331381	427950	382254	378975	775141	373544
NUCB1_RAT	3	3	164.32	0.0478076	0.735297	-0.443602	-1.36	1.36	AFT	CFT/EFT	Nucleobindin-1 OS=Rattus norvegicus GN=Nucb1 PE=1 SV=1	812856	917427	1.03335e+06	1.15268e+06	388061	425048	384955	349105	459604	633550	405354	363402	865950	716466	1.09492e+06	1.37793e+06	433206	404095	306768	196029	223515	238667	279529	219068	301536	539045	264892	286310	294393	316951	362765	348854	454461	442288	425228	379818	594340	486599
2AAB_RAT	5	5	441.39	0.0480783	0.763909	-0.388528	-1.30906	1.30906	AFT	CFT/EFT	Serine/threonine-protein phosphatase 2A 65 kDa regulatory subunit A beta isoform OS=Rattus norvegicus GN=Ppp2r1b PE=2 SV=1	7.9629e+06	8.12307e+06	7.45088e+06	6.64078e+06	2.87659e+06	2.94881e+06	5.86932e+06	4.51398e+06	5.89906e+06	2.97156e+06	3.50967e+06	4.81859e+06	7.67066e+06	6.91046e+06	7.98843e+06	9.28708e+06	3.18313e+06	3.36497e+06	4.17694e+06	2.58402e+06	2.39649e+06	3.76667e+06	3.03157e+06	3.81135e+06	2.8613e+06	3.47358e+06	2.66289e+06	3.00518e+06	2.58406e+06	2.86735e+06	3.93823e+06	3.38959e+06	2.93624e+06	4.4764e+06	3.29738e+06	3.48262e+06	5.82227e+06	4.30843e+06
NDUS2_RAT	6	6	315.12	0.0486069	0.818318	-0.289267	-1.22202	1.22202	AFT	CFT/EFT	NADH dehydrogenase [ubiquinone] iron-sulfur protein 2, mitochondrial OS=Rattus norvegicus GN=Ndufs2 PE=1 SV=1	2.75264e+06	3.63196e+06	5.0308e+06	3.87853e+06	2.13241e+06	2.2219e+06	4.29404e+06	2.79931e+06	3.73181e+06	2.48224e+06	2.6334e+06	3.25564e+06	2.95482e+06	1.83524e+06	3.79288e+06	6.64779e+06	1.67869e+06	2.36081e+06	2.64338e+06	1.47611e+06	1.32623e+06	2.14008e+06	3.09446e+06	2.21746e+06	2.26093e+06	2.64483e+06	2.28885e+06	2.26667e+06	2.35225e+06	2.948e+06	2.89655e+06	2.56239e+06	2.75699e+06	3.22286e+06	2.46503e+06	2.74132e+06	2.01266e+06	1.92637e+06
NDRG4_RAT	4	4	206.85	0.0491226	0.744275	-0.426093	-1.34359	1.34359	AFT	CFT/EFT	Protein NDRG4 OS=Rattus norvegicus GN=Ndrg4 PE=2 SV=1	4.94916e+06	4.9886e+06	6.34254e+06	4.01689e+06	2.43737e+06	2.22571e+06	4.20871e+06	2.41285e+06	3.13205e+06	1.90962e+06	1.67506e+06	2.0985e+06	4.38411e+06	3.91691e+06	5.81501e+06	6.1532e+06	2.30062e+06	2.23387e+06	2.96833e+06	1.49432e+06	1.63672e+06	1.9495e+06	2.24958e+06	1.95228e+06	2.06391e+06	2.3722e+06	1.97987e+06	1.91592e+06	1.83824e+06	2.00261e+06	1.90449e+06	1.72244e+06	1.64769e+06	2.17566e+06	1.70251e+06	1.75305e+06	3.61871e+06	2.64593e+06
VDAC1_RAT	11	11	1101.64	0.0503424	0.722035	-0.469859	-1.38497	1.38497	AFT	CFT/EFT	Voltage-dependent anion-selective channel protein 1 OS=Rattus norvegicus GN=Vdac1 PE=1 SV=4	7.02144e+07	1.08568e+08	1.04729e+08	5.99144e+07	3.02431e+07	3.15121e+07	9.71365e+07	4.70325e+07	5.80028e+07	3.09251e+07	3.53328e+07	4.66222e+07	6.73258e+07	5.9532e+07	7.44328e+07	1.0639e+08	3.43835e+07	2.50785e+07	3.66583e+07	2.21524e+07	2.27709e+07	3.53357e+07	4.62232e+07	3.56045e+07	3.74201e+07	4.52525e+07	3.46026e+07	3.45057e+07	3.14033e+07	3.81867e+07	4.401e+07	3.80745e+07	4.09274e+07	4.76049e+07	4.17258e+07	4.04657e+07	5.1339e+07	5.7584e+07
HNRH1_RAT	3	3	228.04	0.0503565	0.773159	-0.371162	-1.29339	1.29339	AFT	CFT/EFT	Heterogeneous nuclear ribonucleoprotein H OS=Rattus norvegicus GN=Hnrnph1 PE=1 SV=2	3.9913e+06	5.51547e+06	5.42054e+06	3.44302e+06	2.35326e+06	2.38012e+06	3.9775e+06	3.11221e+06	2.98541e+06	1.34094e+06	2.42118e+06	3.14807e+06	3.54502e+06	3.86141e+06	4.68012e+06	4.40078e+06	2.18109e+06	2.68631e+06	2.38823e+06	1.69773e+06	1.53332e+06	2.45235e+06	2.64794e+06	2.35626e+06	2.05757e+06	2.5109e+06	1.86468e+06	2.07176e+06	1.81131e+06	2.1781e+06	2.75024e+06	2.35149e+06	1.94511e+06	3.12267e+06	2.38248e+06	2.51356e+06	2.91834e+06	2.92538e+06
PDE2A_RAT	3	3	184.46	0.0504329	0.737964	-0.438378	-1.35508	1.35508	AFT	CFT/EFT	cGMP-dependent 3',5'-cyclic phosphodiesterase OS=Rattus norvegicus GN=Pde2a PE=1 SV=2	240509	975280	596346	251567	520654	555763	571842	303811	345035	213952	316548	377174	271504	229358	281688	280730	444798	336256	418027	272797	224397	360777	407256	375735	274945	312680	243093	246082	234378	289489	424703	349083	267099	555397	336629	338998	175854	517284
BAIP2_RAT	3	3	154.76	0.0507992	0.677957	-0.560734	-1.47502	1.47502	AFT	CFT/EFT	Brain-specific angiogenesis inhibitor 1-associated protein 2 OS=Rattus norvegicus GN=Baiap2 PE=1 SV=1	5.01793e+06	6.0629e+06	2.81523e+06	3.98096e+06	1.25072e+06	1.31565e+06	2.83358e+06	2.46794e+06	2.34011e+06	931793	1.53883e+06	2.19228e+06	4.81301e+06	2.52314e+06	3.32139e+06	4.02328e+06	1.75028e+06	1.61845e+06	1.34251e+06	1.32171e+06	1.19372e+06	1.84717e+06	1.75934e+06	1.80393e+06	1.32598e+06	1.58157e+06	1.2032e+06	1.18037e+06	1.11118e+06	1.33581e+06	1.61403e+06	1.51888e+06	1.24785e+06	1.96135e+06	1.50913e+06	1.49611e+06	3.66899e+06	3.21573e+06
CSN4_RAT	3	3	261.29	0.0516087	0.720546	-0.472838	-1.38784	1.38784	AFT	CFT/EFT	COP9 signalosome complex subunit 4 OS=Rattus norvegicus GN=Cops4 PE=1 SV=1	1.68482e+06	1.79904e+06	1.881e+06	2.08637e+06	669255	540939	1.30418e+06	904179	1.12498e+06	554989	692457	782570	1.49244e+06	1.21849e+06	1.74279e+06	2.44674e+06	750214	742200	803922	472299	507238	777495	695411	685535	532164	642527	603702	577919	532478	505645	813809	675933	687013	846301	751987	706743	1.2319e+06	954204
ATX10_RAT	3	3	133.34	0.0517345	0.678007	-0.560628	-1.47491	1.47491	AFT	CFT/EFT	Ataxin-10 OS=Rattus norvegicus GN=Atxn10 PE=1 SV=1	1.29577e+06	1142634	655151	796227	328930	366008	445707	386721	556020	247994	148730	313316	1.11511e+06	865186	1.32532e+06	969986	377574	353041	508834	193071	191286	237553	341540	249504	148439	232344	164287	162128	162015	144581	226378	209676	174862	297548	193769	218493	947438	606047
DNJC5_RAT	6	6	459.51	0.05196	0.668486	-0.58103	-1.49592	1.49592	AFT	CFT/EFT	DnaJ homolog subfamily C member 5 OS=Rattus norvegicus GN=Dnajc5 PE=1 SV=1	2.14302e+07	2.59803e+07	2.47451e+07	1.60956e+07	8.48713e+06	8.22569e+06	1.85873e+07	7.7998e+06	1.03824e+07	4.33515e+06	5.53164e+06	7.50414e+06	1.99647e+07	1.62901e+07	2.35437e+07	2.29128e+07	1.13903e+07	6.90106e+06	8.46887e+06	4.20562e+06	4.06978e+06	6.35789e+06	8.65731e+06	6.66358e+06	6.1741e+06	8.2607e+06	5.66403e+06	5.62617e+06	5.30258e+06	6.05692e+06	6.24079e+06	5.11035e+06	4.69982e+06	8.04374e+06	6.52772e+06	5.58573e+06	1.56692e+07	1.37798e+07
PEX19_RAT	1	1	93.44	0.0526367	0.710787	-0.492511	-1.40689	1.40689	AFT	CFT/EFT	Peroxisomal biogenesis factor 19 OS=Rattus norvegicus GN=Pex19 PE=2 SV=1	492088	414625	556352	818144	242075	200988	264021	155518	245955	183069	122282	145612	600960	530693	719560	945097	242457	279488	200394	97584.5	101825	179019	105548	175840	93079.3	121754	75076.6	82140.7	88683	82894.5	129975	122581	79484.7	164328	123841	117580	359802	219915
TXTP_RAT	2	2	101.21	0.0529293	0.699027	-0.516579	-1.43056	1.43056	AFT	CFT/EFT	Tricarboxylate transport protein, mitochondrial OS=Rattus norvegicus GN=Slc25a1 PE=1 SV=1	229399	230684	68709.1	161486	59513.1	50672.9	154704	109871	87777	60472.6	74494.2	142059	214447	121877	125629	224988	89432.8	57955.4	81602	146750	37457.7	57244.4	64763.1	85328.1	60067.3	54454	48929.6	43975.3	43545	58293.7	60433.6	46234.1	71613.2	71015.2	65352.4	67609.3	167731	122354
RPN2_RAT	1	1	78.22	0.0529453	0.717243	-0.479467	-1.39423	1.39423	AFT	CFT/EFT	Dolichyl-diphosphooligosaccharide--protein glycosyltransferase subunit 2 OS=Rattus norvegicus GN=Rpn2 PE=2 SV=2	242995	225076	194775	245748	67313.1	59705.7	170082	84761.6	121887	125836	82766.4	98337.7	225905	157899	199657	312239	74116.6	71076.5	127385	71772.2	73378.7	101940	60612.3	109479	66355.9	75430.6	56521.8	56741.8	52451.2	52325.8	108503	80852.4	69887.4	111935	79064.9	70757.9	177672	119379
CALB1_RAT	7	7	424.47	0.0529601	0.706401	-0.501441	-1.41563	1.41563	AFT	CFT/EFT	Calbindin OS=Rattus norvegicus GN=Calb1 PE=1 SV=2	7.74392e+06	9.58572e+06	8.36592e+06	8.22875e+06	2.51509e+06	2.34764e+06	5.43767e+06	3.28705e+06	4.04374e+06	2.12357e+06	2.17966e+06	3.05856e+06	8.47647e+06	8.36892e+06	9.55292e+06	1.33691e+07	2.54934e+06	3.55988e+06	2.86061e+06	1.70711e+06	1.46712e+06	2.13378e+06	2.16366e+06	2.37996e+06	1.74988e+06	2.20117e+06	1.60598e+06	1.81136e+06	1.7004e+06	2.03783e+06	2.68172e+06	2.14779e+06	2.04146e+06	2.57541e+06	2.05884e+06	2.03768e+06	5.66216e+06	5.08422e+06
TMED2_RAT	2	2	116.19	0.0530239	0.718871	-0.476196	-1.39107	1.39107	AFT	CFT/EFT	Transmembrane emp24 domain-containing protein 2 OS=Rattus norvegicus GN=Tmed2 PE=1 SV=1	83768.5	74665.3	91568.1	129059	170296	182786	368340	175445	256216	203023	163706	199298	90689.2	37576.8	55123.3	50746.2	153100	299077	203307	93437.1	84981.3	122908	179528	116835	136352	159591	135600	120146	100885	112634	156095	126488	98587.3	172800	104506	105637	61249.5	39602.1
MAGE1_RAT	1	1	27.97	0.0533546	0.514094	-0.959896	-1.94517	1.94517	AFT	CFT/EFT	Melanoma-associated antigen E1 OS=Rattus norvegicus GN=Magee1 PE=2 SV=1	533659	653079	714799	386193	211025	213300	267514	137638	165278	13712.3	141048	215598	405841	372619	410516	526059	216350	138834	140851	76294	73188.2	80723.4	128834	73605.3	99249.1	105281	82402	89350.3	78499	80981.5	103051	87597.3	94950.3	98563.3	95880.7	96290.1	390199	346390
G3P_RAT	12	12	1081.47	0.0533764	0.750221	-0.414612	-1.33294	1.33294	AFT	CFT/EFT	Glyceraldehyde-3-phosphate dehydrogenase OS=Rattus norvegicus GN=Gapdh PE=1 SV=3	1.97979e+08	2.82299e+08	2.45632e+08	1.3603e+08	7.95264e+07	8.19901e+07	2.10191e+08	1.33882e+08	1.99965e+08	1.01691e+08	105426204	1.32378e+08	1.67137e+08	1.39745e+08	1.52127e+08	1.75907e+08	9.09814e+07	7.07533e+07	9.96143e+07	5.54655e+07	5.92917e+07	9.94992e+07	1.17725e+08	9.8515e+07	122584479	1.40112e+08	1.15532e+08	1.03933e+08	9.62178e+07	1.13604e+08	1.47966e+08	1.32497e+08	1.27314e+08	1.62968e+08	1.3449e+08	1.37347e+08	1.44757e+08	1.4973e+08
PPM1E_RAT	2	2	108.58	0.0534698	0.781352	-0.355955	-1.27983	1.27983	AFT	CFT/EFT	Protein phosphatase 1E OS=Rattus norvegicus GN=Ppm1e PE=1 SV=1	903329	909798	820766	879308	308603	320225	497282	558108	757522	474375	648549	556037	614431	824563	879118	486349	269601	437791	606817	500826	457730	617282	473852	682000	381796	447621	349165	393310	347645	357476	540543	459214	342095	581737	448329	430246	660492	482552
LGI1_RAT	3	3	211.87	0.0536544	0.728232	-0.457531	-1.37319	1.37319	AFT	CFT/EFT	Leucine-rich glioma-inactivated protein 1 OS=Rattus norvegicus GN=Lgi1 PE=1 SV=1	5.9673e+06	4.01749e+06	3.25508e+06	2.8226e+06	1.47067e+06	1.57258e+06	4.35034e+06	2.0676e+06	2.49455e+06	1.23966e+06	1.76294e+06	2.26374e+06	3.76599e+06	3.51055e+06	2.48817e+06	6.0601e+06	1.39056e+06	1.25781e+06	2.02818e+06	1.23308e+06	1.05904e+06	1.58138e+06	1.95065e+06	1.76303e+06	1.68506e+06	1.98505e+06	1.50516e+06	1.49736e+06	1.49135e+06	1.63289e+06	1.91878e+06	1.66629e+06	1.71273e+06	1.76898e+06	1.74922e+06	1.77632e+06	4.36314e+06	2.13086e+06
COMD3_RAT	1	1	69.73	0.054634	0.189885	-2.3968	-5.26634	5.26634	AFT	CFT/EFT	COMM domain-containing protein 3 OS=Rattus norvegicus GN=Commd3 PE=2 SV=1	122.511	758.221	393.891	32532.9	2170.92	4006.73	14883.4	1284.54	901.014	15.9445	0	6809.87	1077.31	420.623	552.353	0	4573.24	0	7815.14	26.0099	1012.16	176.092	2577.39	4808.39	61.6331	0	82.0149	277.967	5.14965	8.04289	268.857	0.00815388	0	99.7744	339.571	77.9404	89.5768	402.157
ACOC_RAT	1	1	43.38	0.0549046	0.381174	-1.39148	-2.62347	2.62347	AFT	CFT/EFT	Cytoplasmic aconitate hydratase OS=Rattus norvegicus GN=Aco1 PE=1 SV=1	199624	3.04446e+06	2.12814e+06	300942	90989.1	89704.6	301193	126964	128757	84319.4	542155	319734	129411	119404	1.66279e+06	1.19542e+06	25300.6	61856.2	129898	89448.3	65254.2	111749	114743	80030.9	189783	219185	126326	128685	107581	129555	148867	154247	129518	188241	136252	165041	145960	1.61477e+06
SYSC_RAT	5	5	211.68	0.0550122	0.805068	-0.312817	-1.24213	1.24213	AFT	CFT/EFT	Serine--tRNA ligase, cytoplasmic OS=Rattus norvegicus GN=Sars PE=1 SV=3	1.20778e+06	1.18316e+06	838327	2.0625e+06	1.00615e+06	1.01642e+06	1.30597e+06	878973	1.47694e+06	604087	844907	1.15011e+06	1.26445e+06	1.39772e+06	1.21641e+06	2.53152e+06	1.09649e+06	1.01927e+06	903738	570151	497760	906989	737204	870978	666464	862796	705622	654287	588651	604354	808448	774546	684662	1.02285e+06	720133	752636	883095	627544
NPTN_RAT	5	5	252.61	0.055078	0.818623	-0.288728	-1.22156	1.22156	AFT	CFT/EFT	Neuroplastin OS=Rattus norvegicus GN=Nptn PE=1 SV=2	789346	1.08603e+06	1.03771e+06	1.16183e+06	1.22516e+06	1.24971e+06	1.9556e+06	1.38911e+06	1.49961e+06	910476	1.51029e+06	1.26058e+06	792627	590359	379347	715181	509072	2.27164e+06	1.2991e+06	797932	707799	995770	1.49798e+06	953215	1.02697e+06	1.16616e+06	1.16689e+06	1.06809e+06	1.29341e+06	1.34754e+06	1.05951e+06	846004	712397	1.11917e+06	1.24986e+06	1.1162e+06	577150	576022
SYNPO_RAT	1	1	66.73	0.0551486	0.787773	-0.344148	-1.2694	1.2694	AFT	CFT/EFT	Synaptopodin OS=Rattus norvegicus GN=Synpo PE=2 SV=2	841149	1.03962e+06	1.07637e+06	1.24159e+06	522067	429048	1.35027e+06	640121	688551	358344	479174	686077	1.57453e+06	2.75341e+06	930818	1.71174e+06	649695	398682	451240	242810	187711	421178	404867	284950	364652	438253	315052	353106	356667	379423	452519	349783	362789	465617	411826	473796	615027	551409
APOA1_RAT	1	1	91.34	0.0565255	0.357607	-1.48355	-2.79637	2.79637	AFT	CFT/EFT	Apolipoprotein A-I OS=Rattus norvegicus GN=Apoa1 PE=1 SV=2	3.72841e+06	2.55817e+06	3.62441e+06	949917	313501	287917	237836	245518	300635	219210	221072	285817	1.06528e+06	1.08298e+06	910709	1.31947e+06	317292	321953	264448	193309	189060	232659	232237	197378	200352	260815	193391	186249	184335	219731	357186	248965	261850	330509	251713	256181	2.72612e+06	1.35684e+06
AIP_RAT	2	2	70.23	0.0570515	0.610057	-0.712985	-1.63919	1.63919	AFT	CFT/EFT	AH receptor-interacting protein OS=Rattus norvegicus GN=Aip PE=1 SV=1	19562.2	161234	119149	270316	86853.7	83836	230687	127268	68636.1	12715.5	50299.8	91199.4	9723.66	98604.3	24518.4	501499	102598	113857	50570.3	21578.1	27300.6	53261.5	52906.5	57638.8	32028.6	31076.8	45392.8	45402.9	27241.1	40390.5	44670.3	37888	54666.4	50879.7	34734.2	54267.7	14303.4	85517.7
ADT1_RAT	15	15	735.08	0.0575509	0.802545	-0.317346	-1.24604	1.24604	AFT	CFT/EFT	ADP/ATP translocase 1 OS=Rattus norvegicus GN=Slc25a4 PE=1 SV=3	5.99851e+07	6.13676e+07	6.24841e+07	4.48587e+07	2.79676e+07	2.70842e+07	5.17096e+07	2.73246e+07	3.36888e+07	2.80287e+07	2.96314e+07	4.17072e+07	5.24349e+07	3.61664e+07	4.11039e+07	4.35447e+07	2.43758e+07	2.07331e+07	4.27463e+07	2.46592e+07	2.18337e+07	2.93778e+07	3.87909e+07	2.68264e+07	2.94229e+07	3.35159e+07	2.77003e+07	2.6868e+07	2.45972e+07	2.97065e+07	4.0918e+07	3.40606e+07	3.41892e+07	3.91003e+07	3.65225e+07	3.66692e+07	4.38596e+07	3.25491e+07
TOM20_RAT	1	1	73.53	0.0594716	0.744403	-0.425843	-1.34336	1.34336	AFT	CFT/EFT	Mitochondrial import receptor subunit TOM20 homolog OS=Rattus norvegicus GN=Tomm20 PE=1 SV=2	808290	892781	857724	369084	298995	281411	395913	470446	531741	232611	213066	311905	856529	1.08153e+06	1.26077e+06	603429	276911	332474	188365	176174	189682	309550	204565	290959	167032	273293	191079	179832	163625	175559	301679	263244	201392	273186	259047	212654	591002	473527
TBA1A_RAT	26	26	2000.88	0.059624	0.767421	-0.381909	-1.30307	1.30307	AFT	CFT/EFT	Tubulin alpha-1A chain OS=Rattus norvegicus GN=Tuba1a PE=1 SV=1	1499895127	1726217664	1769904211	1072516380	6.08024e+08	6.12533e+08	1416166059	720401946	870511293	7.01633e+08	7.61076e+08	866942608	1522231161	1357586218	1495608948	2194336215	7.13878e+08	5.5889e+08	6.20618e+08	3.63313e+08	339646099	5.20107e+08	6.57177e+08	5.33122e+08	647440319	8.04142e+08	6.13626e+08	6.3728e+08	5.93463e+08	7.1853e+08	8.14745e+08	6.67252e+08	7.14502e+08	815155300	7.43354e+08	7.32646e+08	1096686104	9.15577e+08
WDR1_RAT	7	7	320.99	0.0598714	0.772163	-0.373023	-1.29506	1.29506	AFT	CFT/EFT	WD repeat-containing protein 1 OS=Rattus norvegicus GN=Wdr1 PE=1 SV=3	5.84845e+06	6.35378e+06	6.78168e+06	3.45961e+06	2.9337e+06	2.39443e+06	8.06558e+06	3.88865e+06	5.14413e+06	2.80643e+06	2.94304e+06	4.3852e+06	4.12555e+06	3.89139e+06	5.05756e+06	6.94141e+06	2.88844e+06	1.93137e+06	3.47568e+06	2.10501e+06	1.89877e+06	3.23547e+06	3.90836e+06	3.01466e+06	3.31544e+06	4.16277e+06	3.2109e+06	3.27147e+06	2.84197e+06	3.51348e+06	4.09765e+06	3.43108e+06	3.2641e+06	4.08946e+06	3.57485e+06	3.69826e+06	4.27624e+06	3.37002e+06
AOFB_RAT	3	3	146.58	0.0604452	0.807368	-0.308702	-1.23859	1.23859	AFT	CFT/EFT	Amine oxidase [flavin-containing] B OS=Rattus norvegicus GN=Maob PE=1 SV=3	1.62376e+06	972853	1.9311e+06	1.35153e+06	720989	734884	1.01678e+06	796105	871100	725675	850235	812291	1.15168e+06	1.08368e+06	763038	1.846e+06	516547	775670	1.058e+06	793815	672824	897986	924755	884831	681670	751275	633608	715055	626960	606832	791897	815101	680583	883778	711180	767769	1.18725e+06	515996
BLMH_RAT	1	1	28.76	0.0607456	0.663335	-0.59219	-1.50753	1.50753	AFT	CFT/EFT	Bleomycin hydrolase OS=Rattus norvegicus GN=Blmh PE=1 SV=1	407942	623992	575062	328814	121049	129995	397199	189842	205828	171195	156238	228518	457594	381501	312159	473159	19681.3	115436	136518	91118.9	65909.5	183211	153424	186857	135455	195752	160740	184830	154666	179414	201992	154624	146888	206540	188184	205021	298277	330962
MECP2_RAT	4	4	228.81	0.0609664	0.515744	-0.955274	-1.93895	1.93895	AFT	CFT/EFT	Methyl-CpG-binding protein 2 OS=Rattus norvegicus GN=Mecp2 PE=1 SV=1	99968.6	101624	136432	418118	74974.1	70731.9	164913	92854.9	200554	14511.9	14966.8	65432.2	97958.9	57254.2	114794	199431	106295	169614	79676.4	26453.2	20618.3	63923.6	78780.9	94699.7	25183.8	41411.4	10819.4	20654.6	13565.5	42614.9	50174.3	30746.9	22537.1	54282.3	41641.4	37765.2	73094.6	53900.9
AKA12_RAT	3	3	215.22	0.0613831	0.682496	-0.551108	-1.46521	1.46521	AFT	CFT/EFT	A-kinase anchor protein 12 OS=Rattus norvegicus GN=Akap12 PE=1 SV=1	418531	367348	304869	297104	105617	116824	130908	125965	219775	100254	83481.5	112599	309754	325990	307280	203829	82081.8	138414	124317	79636.1	63814.6	137700	85861.3	135350	83577.4	118396	74007.2	77698.7	71206.1	77695.7	133406	126694	99685.6	179586	99912.7	117258	306020	194840
SYNJ1_RAT	12	12	684.18	0.061413	0.803484	-0.315659	-1.24458	1.24458	AFT	CFT/EFT	Synaptojanin-1 OS=Rattus norvegicus GN=Synj1 PE=1 SV=3	5.67497e+06	6.10422e+06	8.34966e+06	4.73113e+06	3.61074e+06	4.02005e+06	5.14649e+06	2.66614e+06	3.41697e+06	3.2188e+06	3.15436e+06	4.66175e+06	5.46062e+06	2.24661e+06	2.88361e+06	6.97081e+06	3.17641e+06	2.89627e+06	4.54287e+06	2.5784e+06	2.34828e+06	3.06997e+06	4.55824e+06	3.05728e+06	2.89465e+06	3.32549e+06	2.37914e+06	2.70772e+06	2.67042e+06	3.07298e+06	4.80563e+06	4.21316e+06	4.46604e+06	4.83326e+06	4.52787e+06	4.30426e+06	4.1494e+06	3.23765e+06
KAP3_RAT	4	4	266	0.0614797	0.702281	-0.50988	-1.42393	1.42393	AFT	CFT/EFT	cAMP-dependent protein kinase type II-beta regulatory subunit OS=Rattus norvegicus GN=Prkar2b PE=1 SV=3	2.49832e+06	3.90291e+06	3.65485e+06	2.86267e+06	1.33042e+06	1.44695e+06	3.14085e+06	1.42583e+06	1.67557e+06	520552	1.1078e+06	1.56602e+06	3.40816e+06	2.21831e+06	2.49565e+06	5.26354e+06	2.17797e+06	1.1637e+06	1.00154e+06	668522	673261	1.16618e+06	1.3242e+06	1.21061e+06	842568	987481	902486	980497	976281	1.07021e+06	1.10089e+06	965932	975101	1.30728e+06	1.15415e+06	1.26599e+06	1.82671e+06	2.07009e+06
GORS2_RAT	1	1	57.03	0.0621026	0.600638	-0.735433	-1.6649	1.6649	AFT	CFT/EFT	Golgi reassembly-stacking protein 2 OS=Rattus norvegicus GN=Gorasp2 PE=1 SV=3	233833	343098	136495	722996	277806	253759	237427	288690	46160.7	77824.3	105996	182990	242796	313283	138773	178186	282859	243112	62210	100939	93735.6	146895	97882.3	172142	68500.1	163502	114304	139031	53830.6	133982	129918	87765.4	60806.1	212228	91476.9	164040	170973	181978
F10A1_RAT	3	3	130.5	0.0627224	0.695599	-0.523672	-1.43761	1.43761	AFT	CFT/EFT	Hsc70-interacting protein OS=Rattus norvegicus GN=St13 PE=1 SV=1	5.50769e+06	5.54257e+06	5.60352e+06	3.17924e+06	2.41657e+06	2.24819e+06	3.22825e+06	1.72291e+06	2.52089e+06	1.15995e+06	1.07164e+06	1.60719e+06	4.62611e+06	5.29619e+06	3.60353e+06	6.22814e+06	1.52194e+06	2.10334e+06	1.85986e+06	1.06771e+06	937568	1.30946e+06	1.88385e+06	1.24089e+06	1.27802e+06	1.45663e+06	976405	1.44455e+06	1.27085e+06	1.46569e+06	1.81224e+06	1.29425e+06	1.57263e+06	2.04417e+06	1.80788e+06	1.71497e+06	4.02708e+06	2.93975e+06
HMOX2_RAT	1	1	36.43	0.0627994	0.440404	-1.1831	-2.27064	2.27064	AFT	CFT/EFT	Heme oxygenase 2 OS=Rattus norvegicus GN=Hmox2 PE=1 SV=1	1.07896e+06	514767	589405	358291	205051	186166	88615	37622.5	27535.6	41288.1	59879.4	34431.2	518377	453747	566807	99064.2	340701	21358	22786.1	54171.3	14634.7	71684.5	20835.5	54908.7	38566.3	53309.6	44997	41734.9	33060.3	47579.7	55373.6	32990.7	58192.4	112822	38457.2	41814.7	788911	273030
ARK72_RAT	1	1	68.84	0.0631135	0.560223	-0.835928	-1.785	1.785	AFT	CFT/EFT	Aflatoxin B1 aldehyde reductase member 2 OS=Rattus norvegicus GN=Akr7a2 PE=1 SV=2	26790.4	565164	90184.4	348814	92024.9	97556.1	281715	124578	228840	130331	109896	146786	317193	300419	206818	337264	1375.94	50233.5	62192.6	57640.3	52527.1	62322	84456.7	56762.8	89536.5	112358	88159.5	53009.4	78163.2	70586.8	80352.1	80342.2	67568.4	81276.9	59800.3	62441.3	19588.4	299760
RS14_RAT	1	1	53.57	0.0633097	0.544968	-0.875755	-1.83497	1.83497	AFT	CFT/EFT	40S ribosomal protein S14 OS=Rattus norvegicus GN=Rps14 PE=2 SV=3	1.86706e+06	2.24365e+06	2.35725e+06	1.13465e+06	786386	864175	1.32685e+06	557337	996289	236173	93811.3	601782	1.44106e+06	1.21257e+06	1.77526e+06	1.2872e+06	779544	600576	539744	383953	289152	474750	708884	445002	328105	298695	248335	364235	344673	298172	462246	397994	267017	497669	397714	397925	1.36515e+06	1.19002e+06
TIM9_RAT	1	1	62.92	0.06481	0.674462	-0.56819	-1.48266	1.48266	AFT	CFT/EFT	Mitochondrial import inner membrane translocase subunit Tim9 OS=Rattus norvegicus GN=Timm9 PE=1 SV=3	135473	753938	118400	317222	301013	313516	363246	254884	362223	129560	95469.5	182749	366170	502336	421583	349806	107118	278193	228502	119980	127901	180859	263256	172758	129634	152086	81434	129053	98631.8	127329	92185.6	75798.1	93338	163904	131956	94996.7	99054.8	399885
AT1B1_RAT	7	7	485.44	0.064842	0.684644	-0.546573	-1.46061	1.46061	AFT	CFT/EFT	Sodium/potassium-transporting ATPase subunit beta-1 OS=Rattus norvegicus GN=Atp1b1 PE=1 SV=1	7.7725e+07	8.952e+07	9.38126e+07	5.50589e+07	2.91213e+07	3.39307e+07	5.58408e+07	2.80035e+07	3.35114e+07	1.97005e+07	1.99009e+07	2.34992e+07	6.5086e+07	5.1305e+07	5.43464e+07	7.0383e+07	2.7848e+07	2.43862e+07	2.99064e+07	1.77197e+07	1.77708e+07	2.71645e+07	3.68211e+07	2.62414e+07	2.92769e+07	3.26957e+07	2.68171e+07	2.31994e+07	2.09594e+07	2.52823e+07	3.37005e+07	2.8588e+07	2.98563e+07	2.45608e+07	2.11175e+07	2.1256e+07	5.68306e+07	4.7481e+07
GDIR1_RAT	7	7	540.59	0.0649137	0.723997	-0.465945	-1.38122	1.38122	AFT	CFT/EFT	Rho GDP-dissociation inhibitor 1 OS=Rattus norvegicus GN=Arhgdia PE=1 SV=1	3.58089e+07	4.93335e+07	3.95166e+07	2.65532e+07	1.42748e+07	1.70577e+07	2.48015e+07	1.50704e+07	2.15324e+07	1.01797e+07	1.09161e+07	1.44563e+07	3.1276e+07	2.67194e+07	4.6988e+07	4.44991e+07	1.53368e+07	1.36996e+07	1.62409e+07	8.54076e+06	8.36581e+06	1.23327e+07	1.7173e+07	1.19028e+07	1.21303e+07	1.43773e+07	1.14159e+07	1.10398e+07	1.04047e+07	1.27868e+07	1.39698e+07	1.19644e+07	1.21e+07	1.54536e+07	1.28519e+07	1.31462e+07	2.61825e+07	2.61663e+07
RL5_RAT	1	1	30.19	0.0653765	0.295501	-1.75876	-3.38408	3.38408	AFT	CFT/EFT	60S ribosomal protein L5 OS=Rattus norvegicus GN=Rpl5 PE=1 SV=3	10134.9	103204	736.947	194635	19221.3	36493.6	19275.2	5275.95	1335.8	1653.48	26926.7	17289.4	22417	9639.86	0	125823	15390.1	3360.65	4577.51	2160.77	355.695	602.928	2009.14	4084.49	11069.1	12401.4	4959.22	3892.51	792.7	607.112	7935.29	8268.07	5826.15	2024.4	6374.19	3213.77	7410.36	54738.9
THTM_RAT	1	1	58.14	0.0656966	0.753444	-0.408428	-1.32724	1.32724	AFT	CFT/EFT	3-mercaptopyruvate sulfurtransferase OS=Rattus norvegicus GN=Mpst PE=1 SV=3	1.23383e+06	993503	1.68061e+06	1.32432e+06	540630	484483	475811	614439	820701	470231	557911	643336	1.29167e+06	834993	1.43792e+06	1.76006e+06	753713	536547	461536	387967	286585	559592	378246	627732	408990	483749	401627	404958	379026	428070	596623	466623	355866	643023	459704	482657	902149	526949
APT_RAT	1	1	33.42	0.0656969	0.715505	-0.482966	-1.39761	1.39761	AFT	CFT/EFT	Adenine phosphoribosyltransferase OS=Rattus norvegicus GN=Aprt PE=1 SV=1	1.18157e+06	951536	884397	1.05077e+06	285884	284043	417943	531147	831976	278241	313903	489239	1.04723e+06	1.16492e+06	1.31745e+06	1.02649e+06	347845	417964	284177	258717	237033	372704	236487	385616	272839	326683	262316	258584	251086	242850	340897	334079	295760	428180	317814	305792	863934	504690
GSTP1_RAT	6	6	451.87	0.0658223	0.75708	-0.401483	-1.32087	1.32087	AFT	CFT/EFT	Glutathione S-transferase P OS=Rattus norvegicus GN=Gstp1 PE=1 SV=2	8.23338e+06	7.97396e+06	6.06611e+06	7.5619e+06	2.69912e+06	2.43599e+06	8.411e+06	4.39156e+06	5.70494e+06	3.41755e+06	3.29806e+06	4.86418e+06	9.48114e+06	5.76746e+06	7.05348e+06	9.42151e+06	2.73138e+06	2.40374e+06	3.61611e+06	2.31262e+06	2.07037e+06	3.53338e+06	4.05062e+06	3.16149e+06	3.85535e+06	4.39853e+06	3.61605e+06	3.30341e+06	3.05924e+06	3.69738e+06	3.71307e+06	3.02753e+06	3.36322e+06	3.67815e+06	3.55066e+06	3.64189e+06	6.02005e+06	4.22935e+06
EIF3E_RAT	1	1	29.46	0.0666336	0.652336	-0.616313	-1.53295	1.53295	AFT	CFT/EFT	Eukaryotic translation initiation factor 3 subunit E OS=Rattus norvegicus GN=Eif3e PE=2 SV=1	93614.2	38466.5	34943.8	70768.7	113148	116974	247535	141986	205695	101634	104362	172493	108831	21715.4	7869.72	52021.5	42963	110256	138545	56835.1	73338	83353.2	152134	89179.1	92960	86392.2	92073.3	76039	67938.7	70131.3	77688	61293.5	66297.9	98076.5	72381.1	82529.5	68448.4	20402.5
NEUG_RAT	3	3	145.13	0.066671	0.16202	-2.62576	-6.17208	6.17208	AFT	CFT/EFT	Neurogranin OS=Rattus norvegicus GN=Nrgn PE=1 SV=1	216464	143786	167111	63490.2	6.65233e+06	7.69938e+06	1.43494e+07	8.97824e+06	9.11779e+06	25218.9	35276.6	6.02087e+06	57622.1	121675	58187.8	44378.1	5.50967e+06	4.99819e+06	222295	70855.5	89433.3	262502	225419	301145	151195	1.07804e+06	139276	140443	805853	1.12504e+06	188643	60014.4	427054	271757	909688	67829.8	158273	76263.2
IMPA1_RAT	4	4	185.19	0.067739	0.828151	-0.272034	-1.20751	1.20751	AFT	CFT/EFT	Inositol monophosphatase 1 OS=Rattus norvegicus GN=Impa1 PE=1 SV=2	2.39057e+06	2.61031e+06	2.56198e+06	2.63494e+06	1.81471e+06	2.06587e+06	2.43333e+06	1.76731e+06	2.38228e+06	1.01569e+06	1.38718e+06	2.21064e+06	3.85393e+06	1.99867e+06	2.97595e+06	4.11382e+06	1.82292e+06	1.61162e+06	1.69292e+06	1.21795e+06	1.20079e+06	1.81628e+06	1.58613e+06	1.89733e+06	1.19828e+06	1.41094e+06	1.06566e+06	1.05925e+06	1.17167e+06	1.37957e+06	1.54254e+06	1.36748e+06	1.3824e+06	1.75479e+06	1.45383e+06	1.28798e+06	1.74793e+06	1.38449e+06
XPO1_RAT	1	1	42.97	0.0684587	0.468319	-1.09444	-2.1353	2.1353	AFT	CFT/EFT	Exportin-1 OS=Rattus norvegicus GN=Xpo1 PE=1 SV=1	34261.4	28241.7	28553.6	7716.78	12797	14636.2	899.445	26948.3	1574.99	1843.93	362.84	45887.7	30516.2	27047.7	21702.6	2689.3	11798.5	14594.3	228.284	1136.14	13355.5	10389.7	22582.5	22004.6	0	488.294	0	215.767	366.125	84.876	2219.74	913.919	2015.39	4553.26	244.349	1668.77	25051.1	14979.3
PSD11_RAT	1	1	47.03	0.068949	0.715785	-0.482402	-1.39707	1.39707	AFT	CFT/EFT	26S proteasome non-ATPase regulatory subunit 11 OS=Rattus norvegicus GN=Psmd11 PE=3 SV=2	522685	504410	309736	439966	155395	124344	565455	251207	234179	95193.7	157446	248256	402574	357099	493441	995111	149691	167849	168395	126061	83608.2	152496	141437	202573	112342	151346	122405	122466	105767	160405	160967	120084	149370	190586	159539	169879	382174	267536
CACB2_RAT	1	1	27.96	0.0693715	0.103413	-3.27351	-9.66998	9.66998	AFT	CFT/EFT	Voltage-dependent L-type calcium channel subunit beta-2 OS=Rattus norvegicus GN=Cacnb2 PE=1 SV=2	0	0	3147.8	0	15589.1	1882.9	30540.4	12861.2	0	0	0	14800.1	0	0	0	0	0	1654.79	0	606.064	1190.84	4515.01	3587.16	4748.43	0	0	0	0	0	0	0	0	0	0	0	0	0	0
G6PD_RAT	2	2	58	0.0712972	0.773382	-0.370748	-1.29302	1.29302	AFT	CFT/EFT	Glucose-6-phosphate 1-dehydrogenase OS=Rattus norvegicus GN=G6pdx PE=1 SV=3	213836	88006.9	248460	313866	108832	112084	167686	237389	294857	237053	147166	239620	74914.7	101129	121788	374516	154300	193314	155726	111329	150438	197604	223203	185420	114478	130179	120687	124111	89654.9	114823	180964	161860	137449	216792	132684	158563	156351	46678.4
UBXN1_RAT	2	2	62.62	0.0720056	0.548822	-0.865589	-1.82208	1.82208	AFT	CFT/EFT	UBX domain-containing protein 1 OS=Rattus norvegicus GN=Ubxn1 PE=3 SV=2	609544	1.27432e+06	1.48149e+06	339053	60340	118617	260255	158873	189946	173709	250660	149628	564647	692498	1.54788e+06	255939	193451	131881	82333.3	59560.7	84563.5	82028.4	194763	90701.6	107590	129473	114589	143747	97635	159760	172004	116570	108535	148777	162391	119830	445684	675895
CNRP1_RAT	3	3	226.29	0.0728535	0.734281	-0.445596	-1.36188	1.36188	AFT	CFT/EFT	CB1 cannabinoid receptor-interacting protein 1 OS=Rattus norvegicus GN=Cnrip1 PE=1 SV=1	7.02109e+06	1.06116e+07	1.1204e+07	5.53776e+06	3.04363e+06	2.8738e+06	4.4892e+06	3.95408e+06	5.06758e+06	2.66419e+06	3.17814e+06	4.12114e+06	7.51461e+06	6.23428e+06	7.57485e+06	8.10696e+06	5.49073e+06	3.37111e+06	3.89832e+06	2.96523e+06	2.67902e+06	3.33958e+06	4.01334e+06	3.29101e+06	2.92194e+06	2.99112e+06	2.93756e+06	2.75433e+06	2.6474e+06	2.88985e+06	3.37045e+06	2.66065e+06	2.76562e+06	3.53049e+06	2.88649e+06	2.80969e+06	5.13365e+06	5.62835e+06
C1TC_RAT	1	1	30.8	0.0730583	0.653651	-0.613408	-1.52987	1.52987	AFT	CFT/EFT	C-1-tetrahydrofolate synthase, cytoplasmic OS=Rattus norvegicus GN=Mthfd1 PE=1 SV=3	1.04339e+06	869528	2.02683e+06	173215	726843	695854	772516	350975	562261	526458	371327	654985	696690	426646	466164	94349.1	137532	474055	691498	349743	351865	404341	678468	399023	535905	391699	415772	358378	344545	523150	637246	495713	515346	824627	693339	564407	762903	461194
OAT_RAT	2	2	111.45	0.0734393	0.740162	-0.434087	-1.35106	1.35106	AFT	CFT/EFT	Ornithine aminotransferase, mitochondrial OS=Rattus norvegicus GN=Oat PE=1 SV=1	833922	1.00679e+06	968082	661892	302662	280322	391149	366642	570046	342019	289972	365057	812154	761278	538933	1.05788e+06	446320	338566	335972	287758	203217	412645	277396	363333	265346	317028	211912	239895	221874	269493	354303	324627	293265	448520	337047	323557	609743	533994
PRS6B_RAT	2	2	144.45	0.0734698	0.686369	-0.542944	-1.45694	1.45694	AFT	CFT/EFT	26S protease regulatory subunit 6B OS=Rattus norvegicus GN=Psmc4 PE=1 SV=1	2.47188e+06	1.35783e+06	1.09343e+06	1.23844e+06	352283	329748	637063	539533	801818	612520	331928	453254	1.28473e+06	1.17991e+06	1.76688e+06	2.26387e+06	287772	498695	320264	284891	275166	426240	409914	415415	340429	532837	307254	335397	295186	343358	434959	411471	347299	493197	374737	399136	1.80737e+06	720188
RFOX2_RAT	1	1	28.44	0.0736871	0.166304	-2.58811	-6.0131	6.0131	AFT	CFT/EFT	RNA binding protein fox-1 homolog 2 OS=Rattus norvegicus GN=Rbfox2 PE=2 SV=1	7861.37	13335	13165.1	4959.57	102931	98565	155225	94959.8	156398	115.991	128.995	99402.8	1590.01	12751.8	2078	3164.83	50483.5	24053.7	1463.08	2844.23	626.094	21923.9	2131.8	32114.5	2892.39	4951.41	856.399	523.13	8563.53	10681.6	20551.8	998.675	5316.23	18682.8	18117.2	1112.86	5748.04	7072.83
FAHD2_RAT	2	2	85.29	0.074487	0.762083	-0.391981	-1.31219	1.31219	AFT	CFT/EFT	Fumarylacetoacetate hydrolase domain-containing protein 2 OS=Rattus norvegicus GN=Fahd2 PE=1 SV=1	1.49129e+06	1.96561e+06	1.94863e+06	1.35751e+06	638144	576017	1.78782e+06	886823	851563	658624	617782	897735	1.57632e+06	1.49699e+06	2.4877e+06	2.91381e+06	783004	579461	625626	376039	301582	627670	584132	480219	615686	790021	570454	576434	539174	602863	740783	586469	837528	803905	678382	672588	1.0904e+06	1.04255e+06
NPTX1_RAT	3	3	144.9	0.0749215	0.668527	-0.580943	-1.49583	1.49583	AFT	CFT/EFT	Neuronal pentraxin-1 OS=Rattus norvegicus GN=Nptx1 PE=1 SV=1	6.60687e+06	7.30955e+06	6.91312e+06	5.31957e+06	2.03389e+06	1.90422e+06	1.95924e+06	1.56793e+06	1.98415e+06	1.23943e+06	1.88328e+06	2.39614e+06	6.37612e+06	4.04401e+06	6.00674e+06	6.80645e+06	2.06236e+06	1.95649e+06	1.58848e+06	1.3298e+06	1.18517e+06	1.77231e+06	1.97607e+06	1.6804e+06	1.32095e+06	1.63216e+06	1.49277e+06	1.2965e+06	1.22737e+06	1.55243e+06	1.66099e+06	1.69627e+06	1.50534e+06	1.64745e+06	1.57859e+06	1.58092e+06	4.83078e+06	3.87695e+06
SGIP1_RAT	5	5	216.37	0.0751467	0.771889	-0.373535	-1.29552	1.29552	AFT	CFT/EFT	SH3-containing GRB2-like protein 3-interacting protein 1 OS=Rattus norvegicus GN=Sgip1 PE=1 SV=1	2.66771e+06	5.00938e+06	4.59788e+06	3.61136e+06	1.78134e+06	1.66359e+06	2.25627e+06	1.74865e+06	2.12949e+06	1.14908e+06	1.21775e+06	1.70447e+06	3.53185e+06	1.45844e+06	8.09549e+06	5.58985e+06	1.66703e+06	1.72227e+06	1.50015e+06	969069	848912	1.47133e+06	1.65054e+06	1.52936e+06	1.08384e+06	1.34464e+06	1.07607e+06	1.10244e+06	989946	1.19914e+06	1.65906e+06	1.33334e+06	1.20955e+06	1.80748e+06	1.31607e+06	1.44268e+06	1.95057e+06	2.65695e+06
RBM8A_RAT	1	1	38.38	0.0760029	0.554209	-0.851497	-1.80437	1.80437	AFT	CFT/EFT	RNA-binding protein 8A OS=Rattus norvegicus GN=Rbm8a PE=2 SV=1	17731.6	109379	172152	291156	132112	105678	95589.5	69115.9	41257.7	42517	30659.4	30135.8	34134.7	48254.5	45265	140849	62244.1	70907.9	36096.9	33991.3	50057.7	53063.3	38809.5	65110.5	36010	39165.7	31650.2	42513	53832.8	41678.8	51560.8	55402.7	55721.5	74835.9	59766.8	39884.6	12964.9	58014.2
SCN2B_RAT	1	1	119.95	0.0771217	0.258384	-1.95241	-3.87021	3.87021	AFT	CFT/EFT	Sodium channel subunit beta-2 OS=Rattus norvegicus GN=Scn2b PE=1 SV=1	2776.37	611.636	2102	1137.56	10864.3	5362.05	198668	34645	121401	2735.95	3709.24	46281.4	6659.56	1180.47	2926.46	146.774	14295.6	9910.52	118635	24700.7	2855.77	2644.96	2279.65	5996.84	2942.18	752.558	2899.7	6190.06	720.518	926.181	2208.76	4844.87	854.159	4213.31	1242.99	2335.18	2030.01	324.409
AT1A3_RAT	33	33	2402.72	0.0772576	0.7019	-0.510662	-1.4247	1.4247	AFT	CFT/EFT	Sodium/potassium-transporting ATPase subunit alpha-3 OS=Rattus norvegicus GN=Atp1a3 PE=1 SV=2	3.34833e+08	4.1743e+08	4.49512e+08	2.25385e+08	1.5488e+08	1.5898e+08	1.594e+08	7.82313e+07	1.09831e+08	1.10416e+08	1.20836e+08	1.48441e+08	3.06864e+08	1.79127e+08	1.79808e+08	415619433	1.59447e+08	8.87732e+07	1.41318e+08	8.53307e+07	8.16376e+07	9.87811e+07	1.43782e+08	9.64879e+07	1.087e+08	1.2623e+08	9.7105e+07	1.0484e+08	9.64098e+07	1.19057e+08	1.58984e+08	1.3215e+08	1.36701e+08	1.52341e+08	1.2717e+08	1.28165e+08	2.44822e+08	2.21403e+08
PIR_RAT	1	1	54.74	0.0775202	0.61096	-0.71085	-1.63677	1.63677	AFT	CFT/EFT	Pirin OS=Rattus norvegicus GN=Pir PE=1 SV=1	287500	253885	153412	329904	62326.2	59507.3	48733.9	105309	99531.2	37670.5	46420.3	78085.7	196010	165049	189332	244508	69465.7	97419.9	46177.8	57196.1	57979.1	84510.1	75037.4	84816.5	47164.6	70378.8	48355.5	38007	33091.1	28600	52631.5	47410.7	35684.7	59213	41578.6	39369.9	210213	134659
COR1A_RAT	9	9	393.07	0.0789684	0.776128	-0.365634	-1.28845	1.28845	AFT	CFT/EFT	Coronin-1A OS=Rattus norvegicus GN=Coro1a PE=1 SV=3	4.29024e+06	8.39966e+06	7.50202e+06	4.85011e+06	2.60363e+06	2.24843e+06	5.72617e+06	4.16567e+06	5.32947e+06	2.52766e+06	3.04909e+06	4.24062e+06	4.76318e+06	3.64019e+06	5.71447e+06	5.93147e+06	3.67648e+06	2.26915e+06	2.99196e+06	2.33667e+06	2.19167e+06	3.6949e+06	3.48727e+06	3.51026e+06	3.15003e+06	3.47027e+06	3.02968e+06	3.03678e+06	2.79769e+06	3.03427e+06	3.90439e+06	3.54534e+06	3.31992e+06	4.85545e+06	3.59177e+06	3.32646e+06	3.13691e+06	4.45514e+06
CDS2_RAT	3	3	192.38	0.079563	0.686836	-0.541962	-1.45595	1.45595	AFT	CFT/EFT	Phosphatidate cytidylyltransferase 2 OS=Rattus norvegicus GN=Cds2 PE=2 SV=1	2.7252e+06	3.67133e+06	3.09724e+06	2.02141e+06	1.05299e+06	1.10004e+06	1.25537e+06	672606	952581	667360	777078	911250	2.68068e+06	1.62961e+06	2.07061e+06	3.52421e+06	1.34224e+06	721233	1.23186e+06	701443	602266	951838	1.1572e+06	904662	610922	748006	575766	581122	521149	599387	1.03537e+06	735600	676227	1.00362e+06	706861	656667	1.9926e+06	1.94726e+06
PLPP_RAT	3	3	176.01	0.0797392	0.712482	-0.489074	-1.40354	1.40354	AFT	CFT/EFT	Pyridoxal phosphate phosphatase OS=Rattus norvegicus GN=Pdxp PE=1 SV=2	3.16951e+06	1.67217e+06	4.22407e+06	868689	706747	894968	1.57133e+06	855194	1.01558e+06	592925	591485	1.06684e+06	4.18807e+06	4.39393e+06	2.02987e+06	1.7397e+06	912253	886858	778517	449313	413061	488048	754154	523887	520942	592174	487586	540117	481487	582343	650386	551864	597059	710550	661370	617878	2.31747e+06	886908
NDE1_RAT	1	1	78.8	0.0798772	0.601886	-0.732438	-1.66144	1.66144	AFT	CFT/EFT	Nuclear distribution protein nudE homolog 1 OS=Rattus norvegicus GN=Nde1 PE=1 SV=1	313338	286850	153574	206351	38178.7	37839.5	40936.5	54672.4	130468	35166	33175.4	43333.4	194221	278529	280493	167046	47858.6	82477.8	66728.5	28511.3	24644.3	51365.6	25042.1	47476.4	23922.3	27676.7	20704.6	30361.7	26343.7	26042.4	34092.8	31962.2	28330	44495.4	29260.4	36254.2	229105	152144
NUDT3_RAT	1	1	29.28	0.0816936	0.600989	-0.734589	-1.66392	1.66392	AFT	CFT/EFT	Diphosphoinositol polyphosphate phosphohydrolase 1 OS=Rattus norvegicus GN=Nudt3 PE=1 SV=1	4.1707e+06	3.45945e+06	5.26828e+06	1.75894e+06	482865	472714	1.33208e+06	721331	1.09957e+06	434613	555275	702891	3.1548e+06	3.62615e+06	4.81565e+06	2.82594e+06	825998	476911	572027	209443	203791	404498	572283	390597	468643	674876	487737	399255	367586	388686	720790	659881	585970	643163	570668	545577	3.04951e+06	1.83487e+06
ESTD_RAT	1	1	48.94	0.0823153	0.783983	-0.351106	-1.27554	1.27554	AFT	CFT/EFT	S-formylglutathione hydrolase OS=Rattus norvegicus GN=Esd PE=1 SV=1	132254	255651	299166	180412	113997	129096	151378	76220	177594	116523	235282	140267	46088.6	115647	87614.8	162687	124920	72258.6	144006	105365	90837.1	152438	173260	132260	169830	200024	163355	127700	95895.1	158890	116834	140371	140859	159131	130503	137448	96700.6	135596
ALDH2_RAT	3	3	169.97	0.0825906	0.784595	-0.34998	-1.27454	1.27454	AFT	CFT/EFT	Aldehyde dehydrogenase, mitochondrial OS=Rattus norvegicus GN=Aldh2 PE=1 SV=1	2.29952e+06	2.7867e+06	3.03666e+06	2.83362e+06	1.20939e+06	1.1434e+06	2.44934e+06	1.25857e+06	1.47828e+06	1.06768e+06	1.17465e+06	1.41534e+06	2.39556e+06	1.796e+06	2.64116e+06	4.19235e+06	852043	982200	1.66625e+06	871017	837993	961478	1.46452e+06	1.03888e+06	1.05068e+06	1.206e+06	953302	1.13094e+06	990956	1.35049e+06	1.61973e+06	1.33211e+06	1.29873e+06	1.54936e+06	1.32383e+06	1.25691e+06	1.68135e+06	1.47805e+06
LIS1_RAT	4	4	235.43	0.0826218	0.701427	-0.511634	-1.42566	1.42566	AFT	CFT/EFT	Platelet-activating factor acetylhydrolase IB subunit alpha OS=Rattus norvegicus GN=Pafah1b1 PE=1 SV=2	2.11575e+06	4.96867e+06	3.76906e+06	1.42666e+06	1.01864e+06	1.1244e+06	1.76874e+06	968148	1.44716e+06	957311	1.09148e+06	1.27931e+06	3.14833e+06	1.70269e+06	1.55339e+06	2.63135e+06	1.16002e+06	745678	1.33974e+06	768519	675254	1.00252e+06	1.59564e+06	927734	1.15433e+06	1.31972e+06	975214	1.05751e+06	916157	1.0651e+06	1.32878e+06	1.04138e+06	1.00122e+06	1.30731e+06	1.17049e+06	1.184e+06	1.54699e+06	2.63536e+06
NUCB2_RAT	2	2	95.36	0.08265	0.23213	-2.107	-4.30793	4.30793	AFT	CFT/EFT	Nucleobindin-2 OS=Rattus norvegicus GN=Nucb2 PE=2 SV=1	22366.5	41984.5	154294	56309.1	22.0411	0	788.51	7545.04	829.44	2117.34	949.473	1521.66	14341	26991.5	26991.6	48729.8	9265.25	2268.61	0	145.008	162.971	453.655	217.858	966.179	0	606.326	348.249	0.309794	0	1577.93	122.773	74.306	3.34302	175.252	0	602.593	16353.8	22268.4
SC31A_RAT	1	1	48.1	0.0827303	0.793422	-0.33384	-1.26036	1.26036	AFT	CFT/EFT	Protein transport protein Sec31A OS=Rattus norvegicus GN=Sec31a PE=1 SV=2	229081	190117	63904.6	175301	48222.4	56697.3	58175.5	125947	111201	69116.2	53295.3	117480	336590	342087	309819	62593.6	63670.2	70854	41515.7	43898	64661.4	76235.2	48648.7	87004.7	36149.1	56215.1	34254.6	28386.8	26214.3	21698.3	71766.1	53440.2	38904.3	67376.9	36231.5	42360.7	167498	100837
CHP1_RAT	1	1	39.57	0.0831053	1.76337	0.818338	1.76337	1.76337	CFT/EFT	AFT	Calcineurin B homologous protein 1 OS=Rattus norvegicus GN=Chp1 PE=1 SV=2	11889.1	0	0	16498.8	0	1226.65	824.177	0	0	14410.1	3113.55	0	0	0	0	73930.8	581.736	1570.04	0	2937.44	0	2430.83	937.116	1895.03	5800.01	8079.7	7127.59	11248.6	5193.34	5758.62	10978.1	6467.41	6179.88	12088.7	3524.25	2422.24	8693.05	0
MBP_RAT	12	12	799.63	0.0835295	0.743941	-0.42674	-1.34419	1.34419	AFT	CFT/EFT	Myelin basic protein OS=Rattus norvegicus GN=Mbp PE=1 SV=3	406166134	5.48517e+08	4.42709e+08	2.3644e+08	1.90565e+08	2.1016e+08	4.41905e+08	2.30733e+08	2.7399e+08	1.32382e+08	1.46572e+08	1.65023e+08	2.86922e+08	193936565	2.03398e+08	3.51973e+08	1.81267e+08	1.46955e+08	1.73006e+08	9.88888e+07	9.64722e+07	1.60374e+08	2.4042e+08	1.56901e+08	2.34693e+08	2.47744e+08	211282100	2.40621e+08	2.1614e+08	2.68181e+08	2.46249e+08	2.15277e+08	2.15911e+08	2.57751e+08	2.23639e+08	2.28237e+08	2.96979e+08	2.90931e+08
FAF2_RAT	1	1	29.19	0.0838132	0.658474	-0.602801	-1.51866	1.51866	AFT	CFT/EFT	FAS-associated factor 2 OS=Rattus norvegicus GN=Faf2 PE=2 SV=1	640353	868064	958500	383702	358691	369353	307225	145382	191186	152848	166161	179589	536256	604535	783921	566702	349792	204653	232880	143070	108967	136402	191990	146122	140922	157759	118710	132271	140407	139535	241022	160820	204617	295040	220442	260550	468210	460417
BCAS1_RAT	5	5	300.63	0.0841506	0.730681	-0.452686	-1.36859	1.36859	AFT	CFT/EFT	Breast carcinoma-amplified sequence 1 homolog (Fragment) OS=Rattus norvegicus GN=Bcas1 PE=1 SV=2	4.17031e+06	4.68493e+06	6.54801e+06	1.42732e+06	4.92715e+06	5.25663e+06	4.88507e+06	2.65308e+06	3.58632e+06	1.709e+06	2.05097e+06	2.52271e+06	2.38861e+06	2.10641e+06	4.4065e+06	554601	4.01835e+06	4.34707e+06	3.06588e+06	1.65459e+06	1.49777e+06	2.44271e+06	3.54118e+06	2.41246e+06	2.77819e+06	3.11528e+06	2.39755e+06	2.35425e+06	2.22241e+06	2.74298e+06	3.08097e+06	2.44135e+06	2.15361e+06	3.92419e+06	2.65748e+06	2.61149e+06	3.04923e+06	2.48486e+06
RAN_RAT	3	3	139.04	0.0845686	0.773994	-0.369605	-1.292	1.292	AFT	CFT/EFT	GTP-binding nuclear protein Ran OS=Rattus norvegicus GN=Ran PE=1 SV=3	3.90231e+06	4.70386e+06	4.6383e+06	3.01747e+06	1.74954e+06	1.85283e+06	4.31659e+06	2.19416e+06	2.66165e+06	1.2291e+06	1.92292e+06	2.4406e+06	3.12611e+06	2.66177e+06	3.44596e+06	4.88236e+06	1.90645e+06	1.5557e+06	2.20451e+06	1.46285e+06	1.30789e+06	1.8708e+06	2.72943e+06	1.75642e+06	2.01503e+06	2.15173e+06	1.7412e+06	1.78932e+06	1.61212e+06	1.9426e+06	2.46462e+06	2.05934e+06	2.15124e+06	2.37699e+06	2.19828e+06	2.19306e+06	2.85327e+06	2.49491e+06
GTR3_RAT	1	1	64.26	0.0850247	0.656665	-0.60677	-1.52285	1.52285	AFT	CFT/EFT	Solute carrier family 2, facilitated glucose transporter member 3 OS=Rattus norvegicus GN=Slc2a3 PE=1 SV=1	369757	506269	587475	107891	282366	258022	189121	98419.2	162328	95540.4	101135	145794	436604	189177	243489	321306	43659.8	89464.9	245363	126546	102138	168346	275258	172757	81710.4	104199	81826.8	99685.4	86743.5	96921.3	165466	152632	104874	170311	118315	137276	270357	268523
CL043_RAT	2	2	85.6	0.0856395	0.546977	-0.870448	-1.82823	1.82823	AFT	CFT/EFT	Uncharacterized protein C12orf43 homolog OS=Rattus norvegicus PE=2 SV=1	138461	228130	180735	22181.8	108683	70028.1	573048	86025.6	313219	52391	55394.7	131351	106744	205212	243643	7187.75	45032.8	214854	227142	54834.4	51900.3	71892.8	100041	71819.4	47270.8	49425.8	56691.4	37484	74960.7	76203.5	106359	70333.1	47915.1	44650.3	73168.2	59000.1	101239	120999
KCNA1_RAT	1	1	34.03	0.0863179	0.31196	-1.68057	-3.20554	3.20554	AFT	CFT/EFT	Potassium voltage-gated channel subfamily A member 1 OS=Rattus norvegicus GN=Kcna1 PE=1 SV=1	18359.6	19.6841	3466.73	56829.5	14812.8	11464.2	28481	7935.16	5269.64	9403.86	1478.09	19731.2	53.2366	669.389	0	1474.36	497.498	19487	2039.95	8085.44	7697	20752.5	7007.54	14523.4	2264.72	1821.38	572.898	1423.55	2132.09	2741.82	1518.84	3725.88	593.182	5829.66	1625.14	4054.12	13424.1	10.4403
SIR2_RAT	9	9	714.86	0.0875939	0.786702	-0.34611	-1.27113	1.27113	AFT	CFT/EFT	NAD-dependent protein deacetylase sirtuin-2 OS=Rattus norvegicus GN=Sirt2 PE=1 SV=1	3.90823e+07	3.90579e+07	4.38919e+07	2.70488e+07	1.59755e+07	1.54296e+07	3.01101e+07	1.88875e+07	2.34189e+07	1.45559e+07	1.58162e+07	1.9569e+07	3.59652e+07	2.95236e+07	2.91083e+07	3.89517e+07	1.44491e+07	1.4675e+07	1.80182e+07	1.1961e+07	1.07951e+07	1.62104e+07	1.70526e+07	1.67899e+07	1.76735e+07	2.04188e+07	1.67658e+07	1.55065e+07	1.44957e+07	1.74906e+07	2.16015e+07	1.76932e+07	1.77086e+07	2.39095e+07	1.9856e+07	1.98757e+07	2.8576e+07	2.07161e+07
NFAT5_RAT	1	1	41.07	0.0878826	0.392688	-1.34854	-2.54655	2.54655	AFT	CFT/EFT	Nuclear factor of activated T-cells 5 OS=Rattus norvegicus GN=Nfat5 PE=1 SV=1	684283	46999.5	966895	292964	78391.9	48318.7	362609	246379	407442	11003.4	95382	288197	21704.7	44381.8	23244.4	338173	8452.31	300651	71685.5	126920	163745	139379	56380.8	79981.4	106987	83983.7	42070.7	149148	137649	97552	141034	99037.9	73215.9	217911	187070	61129.8	500331	24928.3
CAND1_RAT	13	13	687.92	0.0878864	0.696263	-0.522296	-1.43624	1.43624	AFT	CFT/EFT	Cullin-associated NEDD8-dissociated protein 1 OS=Rattus norvegicus GN=Cand1 PE=1 SV=1	9.9742e+06	6.64773e+06	1.14855e+07	6.31402e+06	2.49262e+06	2.44415e+06	3.29564e+06	2.25684e+06	2.87811e+06	2.39729e+06	3.02979e+06	4.12945e+06	8.32598e+06	5.76861e+06	4.82403e+06	9.20816e+06	2.67165e+06	2.49861e+06	2.60292e+06	2.04007e+06	2.03853e+06	2.79733e+06	2.49249e+06	2.97915e+06	2.10843e+06	2.68535e+06	2.16173e+06	2.20557e+06	2.00294e+06	2.35056e+06	3.37834e+06	2.96131e+06	2.79239e+06	3.34316e+06	2.8608e+06	2.75677e+06	7.29288e+06	3.52592e+06
BDH_RAT	2	2	147.25	0.0882476	0.764004	-0.388348	-1.30889	1.30889	AFT	CFT/EFT	D-beta-hydroxybutyrate dehydrogenase, mitochondrial OS=Rattus norvegicus GN=Bdh1 PE=1 SV=2	1.59438e+06	916228	976526	1.41012e+06	517837	458565	1.50851e+06	899921	1.00734e+06	414028	488801	875248	1.36154e+06	1.08846e+06	1.17197e+06	2.21605e+06	568469	446668	594277	382751	365306	580009	689202	468724	452432	716849	562930	528447	439793	491831	754815	487590	597710	665977	617465	661953	1.16577e+06	485963
ILEUA_RAT	1	1	29.21	0.0882557	1.18537	0.245336	1.18537	1.18537	CFT/EFT	AFT	Leukocyte elastase inhibitor A OS=Rattus norvegicus GN=Serpinb1a PE=2 SV=1	365041	388747	15216.9	19572.3	67305.8	60589.7	60259.9	18519.6	144467	19800.8	256973	35928.6	433035	131684	350041	50935	35410.9	161254	59034.6	46789.3	23635.2	49231	71664.3	44499.9	147745	190377	175570	146351	167893	183880	111806	144030	219196	215792	146337	137119	266909	206189
SV2B_RAT	4	4	196.08	0.088578	0.666034	-0.586332	-1.50142	1.50142	AFT	CFT/EFT	Synaptic vesicle glycoprotein 2B OS=Rattus norvegicus GN=Sv2b PE=1 SV=1	7.2765e+06	9.69855e+06	1.06434e+07	4.17165e+06	2.38324e+06	2.42524e+06	4.43486e+06	1.86615e+06	1.71732e+06	1.88433e+06	2.11304e+06	2.71561e+06	7.37523e+06	5.53809e+06	7.14083e+06	8.55761e+06	3.58517e+06	1.4355e+06	2.41835e+06	1.35346e+06	1.20103e+06	1.77704e+06	2.35431e+06	1.90558e+06	1.57037e+06	2.05554e+06	1.67592e+06	1.7474e+06	1.51966e+06	1.8035e+06	2.48977e+06	2.04338e+06	2.23893e+06	2.49911e+06	2.03409e+06	2.05511e+06	5.3204e+06	5.14407e+06
PCNP_RAT	1	1	29.62	0.0897131	0.073194	-3.77213	-13.6623	13.6623	AFT	CFT/EFT	PEST proteolytic signal-containing nuclear protein OS=Rattus norvegicus GN=Pcnp PE=2 SV=1	18.5211	15.9743	110.911	188.254	9856.85	975.028	22138.5	8852.83	20655.6	31.7555	13.273	13466.9	12.5105	41.2322	58.7482	58.7405	1564.74	4089.77	963.943	28.329	26.1281	454.752	23.9063	182.019	334.348	279.016	36.7286	37.4159	171.736	342.056	225.796	30.4717	997.71	361.198	745.347	106.331	13.5422	8.47267
SKP1_RAT	7	7	310.16	0.0899925	0.763562	-0.389182	-1.30965	1.30965	AFT	CFT/EFT	S-phase kinase-associated protein 1 OS=Rattus norvegicus GN=Skp1 PE=2 SV=3	9.94498e+06	3.8949e+06	3.83308e+06	9.30349e+06	4.45746e+06	4.33691e+06	9.63316e+06	5.23151e+06	5.82839e+06	2.1027e+06	3.09561e+06	4.41508e+06	8.96821e+06	8.53879e+06	7.23104e+06	1.32058e+07	4.09593e+06	3.55236e+06	2.68305e+06	1.8163e+06	1.40713e+06	2.86476e+06	2.85283e+06	2.52023e+06	3.07896e+06	4.04732e+06	3.42992e+06	2.86158e+06	2.91531e+06	3.21177e+06	3.98811e+06	2.7463e+06	3.52688e+06	4.31886e+06	3.56534e+06	3.48137e+06	7.27152e+06	2.06584e+06
S4A4_RAT	3	3	125.81	0.0910286	0.723324	-0.467286	-1.38251	1.38251	AFT	CFT/EFT	Electrogenic sodium bicarbonate cotransporter 1 OS=Rattus norvegicus GN=Slc4a4 PE=1 SV=1	556344	718995	429348	306927	313579	256534	217795	139996	177030	164087	108166	209194	352874	211449	273741	805877	502233	164134	327060	134577	173156	210907	248458	194937	139618	141026	110401	154424	136347	148292	115594	115316	114469	168790	147645	113705	406785	381352
SCG1_RAT	3	3	170.81	0.092276	0.617716	-0.694985	-1.61887	1.61887	AFT	CFT/EFT	Secretogranin-1 OS=Rattus norvegicus GN=Chgb PE=1 SV=2	338095	244199	546900	187580	218251	236096	233041	123084	187828	24321.1	79199.3	94371.9	243323	308083	279228	213421	143654	224934	66402.3	65646.1	48243.2	65848.6	119045	67015.1	108624	136940	94044.5	73102.2	65613.9	74461.5	141481	101513	83106	153371	101662	125834	247207	129522
PPT1_RAT	2	2	83.12	0.0950937	0.715515	-0.482947	-1.3976	1.3976	AFT	CFT/EFT	Palmitoyl-protein thioesterase 1 OS=Rattus norvegicus GN=Ppt1 PE=1 SV=1	1.26019e+06	6.88517e+06	1.78644e+06	2.68057e+06	653545	785137	943829	624789	920871	453447	399077	597452	5.53947e+06	1.23653e+06	6.18475e+06	4.12889e+06	739854	646923	453539	296096	346123	431824	610988	519198	352001	451705	315912	395740	327612	347356	425333	384616	349197	464788	417999	378513	921420	3.65186e+06
RL9_RAT	1	1	36.86	0.0952325	0.369946	-1.43461	-2.7031	2.7031	AFT	CFT/EFT	60S ribosomal protein L9 OS=Rattus norvegicus GN=Rpl9 PE=1 SV=1	42783.8	21043.2	42108.4	31328.8	8319.47	10735.7	75096.7	26553.7	1291.5	7240.44	12526.1	36471.2	16739.7	0	11594.3	20986	18150	3959.56	5076.61	4306.29	2749.13	6408.16	5341.06	16854	5828.05	16904.1	10170.6	4618.82	9798.77	6643.89	12216.7	13892.8	8001.8	10575	12745.4	9874.5	31282.5	11161.2
SV2A_RAT	6	6	350	0.0958892	0.809573	-0.304767	-1.23522	1.23522	AFT	CFT/EFT	Synaptic vesicle glycoprotein 2A OS=Rattus norvegicus GN=Sv2a PE=1 SV=2	6.8874e+06	6.69302e+06	9.35698e+06	5.88252e+06	4.58076e+06	4.79202e+06	5.08048e+06	2.70907e+06	3.69025e+06	3.20743e+06	2.99034e+06	4.20423e+06	6.01927e+06	4.94096e+06	4.38915e+06	8.94924e+06	3.99815e+06	3.1196e+06	4.53829e+06	2.78092e+06	2.85532e+06	3.56423e+06	5.60554e+06	3.58004e+06	3.07699e+06	3.35402e+06	2.81582e+06	3.68897e+06	3.35538e+06	3.9687e+06	4.32485e+06	3.62268e+06	3.12011e+06	4.36318e+06	3.51032e+06	3.72765e+06	5.0359e+06	3.54995e+06
GBLP_RAT	1	1	48.58	0.0963822	0.606084	-0.722411	-1.64994	1.64994	AFT	CFT/EFT	Guanine nucleotide-binding protein subunit beta-2-like 1 OS=Rattus norvegicus GN=Gnb2l1 PE=1 SV=3	423309	464415	771720	219649	245013	244347	393083	108774	148519	59691.9	65353.7	182582	406259	331632	375535	257036	60154.8	42211.2	145231	104606	61766.3	174147	168386	171316	97547.5	128302	118802	109659	72478.9	102894	206468	170858	136971	256217	156452	177290	309513	246323
QCR8_RAT	1	1	58.03	0.0965425	1.95289	0.965612	1.95289	1.95289	CFT/EFT	AFT	Cytochrome b-c1 complex subunit 8 OS=Rattus norvegicus GN=Uqcrq PE=3 SV=1	8344.55	33378.2	92823	58868.8	58111	59439.4	170919	106332	125517	34929.8	79985.1	52367.8	22111	8580.42	778803	343498	21145.8	70362.7	176739	82915.9	42390.1	136285	154456	149384	98970	91853.2	98684.4	80840.5	81168.2	102933	140413	141230	144098	175544	139203	159449	6101.33	17703.6
PDS5B_RAT	2	2	63.37	0.0966424	2.76844	1.46907	2.76844	2.76844	CFT/EFT	AFT	Sister chromatid cohesion protein PDS5 homolog B OS=Rattus norvegicus GN=Pds5b PE=2 SV=2	68357.5	64153.6	93784	136006	42023.3	50434.1	264286	112480	100376	34199.6	15119.8	91102.1	36916.3	56037.4	66502.9	137439	15000.7	16977.1	189583	72092.9	83904.5	62355	231223	49698.8	95264.9	65161.8	79627.5	167337	164109	222132	653314	679446	875207	560528	676872	680597	49981.3	34026.8
CPNE9_RAT	1	1	42.7	0.0970016	0.348409	-1.52115	-2.87019	2.87019	AFT	CFT/EFT	Copine-9 OS=Rattus norvegicus GN=Cpne9 PE=2 SV=1	2.53596e+06	1.84714e+06	2.01066e+06	50086.9	26468.4	28305.3	13961.8	9077.91	12507.5	24028.7	3632.95	5507.18	2.31583e+06	453865	1.55963e+06	94535.6	15796.9	8554.71	5954.88	6253.27	5055.25	5547.39	5212.28	7781.74	6883.38	4588.52	2677.66	6024.37	5575.51	9344.78	10551.3	10585.2	8621.66	12008.5	7025.27	8330.51	1.85423e+06	979716
M2OM_RAT	5	5	305.23	0.0978016	0.548457	-0.866549	-1.8233	1.8233	AFT	CFT/EFT	Mitochondrial 2-oxoglutarate/malate carrier protein OS=Rattus norvegicus GN=Slc25a11 PE=2 SV=3	2.71935e+06	5.54951e+06	1.58613e+07	2.16261e+06	1.22347e+06	1.29313e+06	2.7645e+06	1.42992e+06	1.52251e+06	1.6315e+06	1.35922e+06	1.87139e+06	3.14902e+06	1.95723e+06	3.27202e+06	4.5588e+06	1.1241e+06	1.12764e+06	2.20567e+06	1.27492e+06	1.27037e+06	1.64267e+06	2.58089e+06	1.69574e+06	1.3161e+06	1.56025e+06	1.25309e+06	1.19982e+06	1.13838e+06	1.3586e+06	1.75481e+06	1.5332e+06	1.61459e+06	1.69188e+06	1.43942e+06	1.48653e+06	1.98832e+06	2.94343e+06
RS3_RAT	2	2	103.7	0.0994198	0.750184	-0.414683	-1.33301	1.33301	AFT	CFT/EFT	40S ribosomal protein S3 OS=Rattus norvegicus GN=Rps3 PE=1 SV=1	2.30372e+06	2.23559e+06	1.72483e+06	2.43195e+06	1.39641e+06	1.53889e+06	2.37322e+06	836354	854582	552045	762787	1.0503e+06	2.33237e+06	1.95559e+06	1.25685e+06	3.05848e+06	1.58296e+06	640422	891544	618522	640975	935060	990861	869792	796863	774656	861014	959388	802765	1.01091e+06	1.08734e+06	872809	1.05864e+06	1.13623e+06	904574	1.05906e+06	1.68442e+06	1.18575e+06
ROCK2_RAT	2	2	77.21	0.0999724	0.587513	-0.767308	-1.70209	1.70209	AFT	CFT/EFT	Rho-associated protein kinase 2 OS=Rattus norvegicus GN=Rock2 PE=1 SV=2	170259	96854.4	176185	166653	26024	15229.5	80801.1	96640.6	57636.5	14352.9	78763.6	130956	81595.8	21806.3	21859.2	217730	6209.45	37424.7	23878.7	43980.5	23434.1	68978.2	25055.3	52633.7	53200	70974.4	53213.6	41580.7	28765.5	36307.3	76542.7	61493.3	60962.1	70525.9	58367.9	68177.3	124490	51371.1
FSCN1_RAT	12	12	687.71	0.101734	0.840961	-0.249889	-1.18912	1.18912	AFT	CFT/EFT	Fascin OS=Rattus norvegicus GN=Fscn1 PE=1 SV=2	8.50234e+06	9.79523e+06	1.08905e+07	7.43662e+06	9.31717e+06	9.86072e+06	1.90262e+07	1.0169e+07	1.42752e+07	5.88968e+06	7.393e+06	1.09078e+07	6.93753e+06	5.62523e+06	7.4755e+06	8.28075e+06	7.26165e+06	8.68701e+06	1.03344e+07	5.36223e+06	5.5998e+06	9.08807e+06	1.09757e+07	9.0324e+06	8.76416e+06	1.04497e+07	7.56987e+06	7.44069e+06	7.87508e+06	9.5866e+06	1.08497e+07	9.32098e+06	8.82699e+06	1.25525e+07	1.0197e+07	9.56256e+06	6.2167e+06	5.19534e+06
ISOC1_RAT	1	1	34.58	0.102649	0.617686	-0.695054	-1.61894	1.61894	AFT	CFT/EFT	Isochorismatase domain-containing protein 1 OS=Rattus norvegicus GN=Isoc1 PE=2 SV=1	42530.1	55660.6	5197.52	53004.3	8730.7	10390.6	12644.3	17291.1	21354.4	3744.69	4641.4	14523.6	45176.8	31052.4	43778.5	53652.1	8996.32	10870.2	9140.76	6642.39	7354.56	11577.1	4334.34	10482.7	4737.42	7676.07	3569.64	2281.68	2458.21	2620.81	8651.59	6681.68	6084.82	9265.58	5573.17	5830.18	31096.9	29522.1
ENOPH_RAT	3	3	160.73	0.103478	0.816117	-0.293153	-1.22532	1.22532	AFT	CFT/EFT	Enolase-phosphatase E1 OS=Rattus norvegicus GN=Enoph1 PE=2 SV=1	1.93486e+06	1.23401e+06	2.71017e+06	1.99443e+06	1.03795e+06	816064	1.54522e+06	1.76663e+06	2.29289e+06	1.17003e+06	1.00619e+06	1.4085e+06	653002	1.43755e+06	840148	3.21831e+06	1.44307e+06	1.3509e+06	1.59018e+06	1.0102e+06	1.03434e+06	1.56745e+06	1.37764e+06	1.71059e+06	1.14957e+06	1.29815e+06	1.00514e+06	1.07094e+06	1.00331e+06	1.08044e+06	1.28145e+06	1.05533e+06	1.05641e+06	1.43033e+06	1.08537e+06	1.12705e+06	1.41472e+06	654513
VTI1A_RAT	1	1	49.47	0.103614	0.65534	-0.609684	-1.52592	1.52592	AFT	CFT/EFT	Vesicle transport through interaction with t-SNAREs homolog 1A OS=Rattus norvegicus GN=Vti1a PE=1 SV=1	426965	468658	396081	368048	135503	115526	75530.6	192468	83764.7	63377.3	82630.4	141034	451471	358315	443868	186073	125683	174380	106370	83846	65061.9	161589	104404	164385	65358.5	103962	77844.7	51691.8	55022.2	61614.5	99381.5	92069.6	50399.9	107739	80596.8	70563.9	312186	248574
RS7_RAT	2	2	72.2	0.1039	0.64634	-0.629636	-1.54717	1.54717	AFT	CFT/EFT	40S ribosomal protein S7 OS=Rattus norvegicus GN=Rps7 PE=1 SV=1	4.70151e+06	6.67544e+06	8.63489e+06	3.24582e+06	1.11063e+06	1.02119e+06	895120	1.52662e+06	2.25916e+06	1.15311e+06	1.17569e+06	1.5248e+06	6.75167e+06	5.70621e+06	6.79804e+06	3.16585e+06	2.31391e+06	1.35877e+06	1.21988e+06	863583	782256	1.24756e+06	821770	1.28826e+06	872694	1.04258e+06	744045	806376	788568	832821	1.26635e+06	1.1593e+06	875838	1.16096e+06	1.02672e+06	958847	3.43763e+06	3.54062e+06
FARP1_RAT	1	1	40.94	0.104093	0.566721	-0.81929	-1.76454	1.76454	AFT	CFT/EFT	FERM, RhoGEF and pleckstrin domain-containing protein 1 OS=Rattus norvegicus GN=Farp1 PE=1 SV=2	112874	191900	175120	88421.8	47107.5	27222.6	29164.2	4532.86	11911.1	21396.7	27257.9	9122.11	139919	89725.7	121339	159707	101587	19740.9	28905.6	20580.7	9601.84	10005.4	12945	13562.4	3995.25	10470.4	13638.6	7924.39	8487.18	11558	8487.66	8249.88	12675.1	13613.7	6853.49	12010.2	82531	101783
PSA2_RAT	2	2	154	0.104098	0.810967	-0.302285	-1.2331	1.2331	AFT	CFT/EFT	Proteasome subunit alpha type-2 OS=Rattus norvegicus GN=Psma2 PE=1 SV=3	1.57337e+06	1.61397e+06	869113	2.69e+06	783732	768623	1.10356e+06	1.47094e+06	1.92572e+06	1.2157e+06	995451	1.54631e+06	1.51412e+06	2.68099e+06	1.71598e+06	3.07355e+06	1.03927e+06	1.35396e+06	1.11053e+06	770225	776312	1.12711e+06	754200	1.19283e+06	736595	936964	693901	686332	703155	639001	966613	867732	741961	1.08685e+06	881742	803611	1.15041e+06	856040
TMED7_RAT	1	1	29.86	0.107902	0.785792	-0.347781	-1.2726	1.2726	AFT	CFT/EFT	Transmembrane emp24 domain-containing protein 7 OS=Rattus norvegicus GN=Tmed7 PE=1 SV=1	106715	905578	240223	215490	328841	227078	206013	81872.8	118601	166223	137806	131904	926941	725604	656684	312003	229165	134291	95434.6	42072.4	55154.5	92491.3	86541.4	83380.2	112106	102274	93707.6	81885.5	68094.3	95791.3	89541.6	81740.5	80673.2	85749.5	128156	45219.3	78027.6	480314
PSD13_RAT	2	2	95.77	0.113091	0.868963	-0.202633	-1.1508	1.1508	AFT	CFT/EFT	26S proteasome non-ATPase regulatory subunit 13 OS=Rattus norvegicus GN=Psmd13 PE=1 SV=1	161838	154155	277786	173225	160701	153248	208142	177124	142707	104536	139920	160177	122610	146721	163268	490357	52280.6	158402	193978	110842	98540.8	164330	124964	170553	86170.3	130677	115795	94938.7	94849	88786.4	125919	112889	153115	243870	149807	105756	118332	81762.8
SEPT5_RAT	6	6	375.94	0.113154	0.815821	-0.293675	-1.22576	1.22576	AFT	CFT/EFT	Septin-5 OS=Rattus norvegicus GN=Sept5 PE=1 SV=2	5277200	7.27186e+06	4.87501e+06	4.99471e+06	2.54251e+06	2.75305e+06	6.9909e+06	4.05669e+06	5.55321e+06	2.49688e+06	3.17192e+06	4.26004e+06	7.10838e+06	4.68589e+06	5.19686e+06	7.64396e+06	2.95534e+06	2.569e+06	3.29813e+06	1.95426e+06	1.89738e+06	3.07307e+06	4.40846e+06	2.91466e+06	3.27067e+06	3.74016e+06	3.04e+06	3.09136e+06	2.72665e+06	3.39304e+06	3.79311e+06	3.42648e+06	3.31983e+06	3.84851e+06	3.49111e+06	3.66048e+06	3.85856e+06	3.85696e+06
PTGR2_RAT	4	4	185.46	0.113338	0.732021	-0.450043	-1.36608	1.36608	AFT	CFT/EFT	Prostaglandin reductase 2 OS=Rattus norvegicus GN=Ptgr2 PE=2 SV=2	3.24052e+06	3.13257e+06	2.48355e+06	3.45134e+06	961315	933210	1.27911e+06	1.1772e+06	1.38614e+06	737702	903719	1.10862e+06	2.28598e+06	2.58741e+06	3.29555e+06	3.35748e+06	1.31068e+06	1.22447e+06	1.091e+06	774375	660761	1.14972e+06	953669	1.19601e+06	836812	1.07586e+06	802790	765298	657524	777123	1.02798e+06	840033	678598	1.23145e+06	963852	900359	2.36939e+06	1.6615e+06
SYWC_RAT	3	3	112	0.113351	0.792258	-0.335958	-1.26222	1.26222	AFT	CFT/EFT	Tryptophan--tRNA ligase, cytoplasmic OS=Rattus norvegicus GN=Wars PE=1 SV=2	1.26753e+06	2.14711e+06	1.94078e+06	1.68873e+06	739312	656663	2.2947e+06	1.28569e+06	1.11555e+06	734545	914662	1.30405e+06	1.12852e+06	1.25508e+06	960515	3.19316e+06	832528	509407	1.07581e+06	577475	491286	859820	1.00114e+06	988385	939897	1.21132e+06	921162	910737	795300	989300	1.32741e+06	959570	1.00823e+06	1.30462e+06	1.13158e+06	1.12153e+06	926787	1.13882e+06
RS9_RAT	1	1	42.28	0.114208	0.392035	-1.35095	-2.55079	2.55079	AFT	CFT/EFT	40S ribosomal protein S9 OS=Rattus norvegicus GN=Rps9 PE=1 SV=4	80673.4	0	19501	51416.5	17108	15412.2	23946	12268.5	14496.6	1050.99	4244.25	18506.3	1027.63	8694.09	0	106835	0	3976.98	13176.2	4701.51	4929.93	13721.9	7996.12	13882.8	5242.36	0	4662.8	1498.84	2661.06	1251.84	592.019	1733.08	670.212	4945.1	580.042	0	58986.4	0
SAM50_RAT	2	2	82.81	0.115735	0.668694	-0.580581	-1.49545	1.49545	AFT	CFT/EFT	Sorting and assembly machinery component 50 homolog OS=Rattus norvegicus GN=Samm50 PE=1 SV=1	867180	956613	1.2707e+06	590738	237157	226461	566627	328336	355688	218702	157815	393414	686397	637599	804274	596185	125618	248243	365929	195194	189634	262489	387279	285464	229724	278796	238296	265493	209453	287116	331838	286462	324960	367014	312698	334777	634061	507383
DDAH1_RAT	4	4	220.77	0.116838	0.757096	-0.401451	-1.32084	1.32084	AFT	CFT/EFT	N(G),N(G)-dimethylarginine dimethylaminohydrolase 1 OS=Rattus norvegicus GN=Ddah1 PE=1 SV=3	3.52545e+06	3.56042e+06	4.63068e+06	2.89862e+06	1.43458e+06	1.49139e+06	2.25032e+06	1.13239e+06	1.21135e+06	1.0343e+06	917254	1.21626e+06	3.92915e+06	2.99574e+06	4.45028e+06	5.48476e+06	1.58965e+06	1.44424e+06	1.03217e+06	617182	713921	957564	1.31159e+06	939532	924689	1.12114e+06	904322	1.02347e+06	981899	1.12384e+06	1.11397e+06	995868	1.14803e+06	1.30272e+06	1.1134e+06	1.09448e+06	2.57772e+06	1.88843e+06
VINC_RAT	1	1	41.25	0.118909	0.490907	-1.02648	-2.03704	2.03704	AFT	CFT/EFT	Vinculin OS=Rattus norvegicus GN=Vcl PE=1 SV=1	49466.7	84806.4	31410.3	9104.46	128966	185313	268343	106437	91547	93188.9	6007.7	35294.4	65768.6	13280	70182.5	13997.3	35917.5	78698	96251	44592.1	16417.9	61036.2	98945	73735.4	29344.7	24026.3	5109.74	68475.1	30392.9	12747.3	78433.4	11635.2	30308.7	56282.5	17032.7	37455.1	36168.8	44980.9
GABT_RAT	11	11	882.36	0.118967	0.827721	-0.272783	-1.20814	1.20814	AFT	CFT/EFT	4-aminobutyrate aminotransferase, mitochondrial OS=Rattus norvegicus GN=Abat PE=1 SV=3	1.95808e+07	24579335	1.8504e+07	1.78063e+07	8.49097e+06	8.30443e+06	18490768	1.21666e+07	1.52291e+07	9.29936e+06	1.06099e+07	1.47561e+07	2.17543e+07	2.00493e+07	2.31611e+07	3.23079e+07	1.04285e+07	8.25432e+06	1.10844e+07	7.09517e+06	6.46642e+06	1.10332e+07	9.61605e+06	1.08487e+07	8.80845e+06	1.14948e+07	8.47812e+06	8.94173e+06	8.39628e+06	8.98324e+06	11184022	9.44614e+06	9.32953e+06	1.41851e+07	1.1593e+07	1.14273e+07	1.4317e+07	1.30368e+07
RD23B_RAT	3	3	209.74	0.120496	0.764013	-0.388331	-1.30888	1.30888	AFT	CFT/EFT	UV excision repair protein RAD23 homolog B OS=Rattus norvegicus GN=Rad23b PE=1 SV=1	2.34287e+06	3.61812e+06	1.73333e+06	1.85992e+06	838314	840059	1.13942e+06	1.36305e+06	2.08008e+06	624898	791877	1.1244e+06	3.11391e+06	2.55259e+06	3.27685e+06	2.26815e+06	858311	1.29687e+06	1.21493e+06	690317	637658	1.10734e+06	810231	1.11166e+06	691815	874835	635895	631865	641728	694464	903193	755856	628165	1.05939e+06	844452	748489	1.71305e+06	1.91904e+06
TPRGL_RAT	1	1	28.93	0.1218	0.830508	-0.267934	-1.20408	1.20408	AFT	CFT/EFT	Tumor protein p63-regulated gene 1-like protein OS=Rattus norvegicus GN=Tprg1l PE=1 SV=1	512252	614746	340155	467506	361505	355863	406889	617421	673113	195913	458326	654584	647523	217269	512474	713153	423114	429514	340687	355163	332420	573382	355126	594902	328494	363479	305319	290464	282132	330557	335395	332939	294968	391519	354370	294118	374546	326058
RBGPR_RAT	1	1	49.57	0.121824	1.03874	0.0548404	1.03874	1.03874	CFT/EFT	AFT	Rab3 GTPase-activating protein non-catalytic subunit OS=Rattus norvegicus GN=Rab3gap2 PE=1 SV=2	1423.56	3456.44	3886.61	5118.49	6146.73	12135.1	15413.1	16568	55031.9	1345.35	1873.56	10591.4	628.103	1757.45	1865.54	260.888	6271.96	181589	4157.73	10458.7	3746.24	7082.88	6532.19	517.844	2661.56	663.722	1670.58	4810.31	2222.24	514.921	11746.3	6869.76	1793.84	15903.8	919.039	1641.79	1040.87	1833.28
TENR_RAT	12	12	857.1	0.122956	0.743664	-0.427278	-1.34469	1.34469	AFT	CFT/EFT	Tenascin-R OS=Rattus norvegicus GN=Tnr PE=1 SV=1	1.56257e+07	2.84207e+07	1.76823e+07	1.33695e+07	6.60453e+06	7.79044e+06	1.16975e+07	6.27889e+06	7.74156e+06	6.58689e+06	4.79037e+06	6.47713e+06	1.92526e+07	1.39872e+07	1.22328e+07	2.36346e+07	8.52329e+06	5.28598e+06	8.87239e+06	5.0448e+06	5.20327e+06	7.59381e+06	1.0541e+07	7.65877e+06	5.64507e+06	6.75132e+06	5.24337e+06	5.88332e+06	5.37097e+06	6.12153e+06	6.75041e+06	5.63829e+06	5.73457e+06	6.06909e+06	5.67383e+06	5.19964e+06	1.14251e+07	1.50742e+07
CADH2_RAT	2	2	84.94	0.123277	0.77858	-0.361082	-1.28439	1.28439	AFT	CFT/EFT	Cadherin-2 OS=Rattus norvegicus GN=Cdh2 PE=1 SV=1	1.84721e+06	2.67479e+06	2.0719e+06	2.14042e+06	982721	1.11741e+06	1.42399e+06	983885	1.58504e+06	406694	747250	870014	2.54027e+06	1.68934e+06	3.12518e+06	3.30251e+06	1.54486e+06	1.18491e+06	661500	428365	335581	752309	719052	708250	616556	831667	634155	649446	637902	856574	901901	782620	645338	999669	868322	823943	1.35064e+06	1.4187e+06
SC6A9_RAT	1	1	27.12	0.124278	0.611223	-0.710229	-1.63606	1.63606	AFT	CFT/EFT	Sodium- and chloride-dependent glycine transporter 1 OS=Rattus norvegicus GN=Slc6a9 PE=1 SV=2	311155	37703.7	540099	79461.7	522773	531042	733543	356182	587780	280787	313993	386432	72335.9	72921	43228.6	84660	448122	373885	387709	211235	185752	291820	394452	263807	254949	229928	231303	218695	185943	235480	282815	247740	208776	309044	234482	253127	227509	19997.9
UN13A_RAT	1	1	35.8	0.125234	1.33475	0.416569	1.33475	1.33475	CFT/EFT	AFT	Protein unc-13 homolog A OS=Rattus norvegicus GN=Unc13a PE=1 SV=1	8046.79	4349.81	8703.03	52333	10284	13077.2	15998	18433	23089.3	7348.67	21225.3	45707.5	5452.67	5893.1	6187.77	47542.5	16947.3	17614.4	49257.8	33763.3	30676.1	42113.3	21258.8	54428.9	19262.8	33421.1	16157.5	17599.5	16813.8	16135.1	33316.4	24979.7	16281.5	43247.3	23625.5	18259.6	5883.61	2307.12
CLH1_RAT	49	49	3235.78	0.126002	0.813512	-0.297764	-1.22924	1.22924	AFT	CFT/EFT	Clathrin heavy chain 1 OS=Rattus norvegicus GN=Cltc PE=1 SV=3	9.44239e+07	1.31656e+08	1.4136e+08	8.64647e+07	5.15247e+07	5.32541e+07	7.08569e+07	4.61996e+07	5.81072e+07	4.62864e+07	5.79059e+07	7.79539e+07	1.10813e+08	7.45346e+07	8.61226e+07	1.37571e+08	5.35377e+07	3.7716e+07	6.47435e+07	4.40275e+07	4.15865e+07	5.87692e+07	6.28795e+07	5.90818e+07	4.61879e+07	5.88227e+07	4.4045e+07	4.65465e+07	4.27744e+07	5.05523e+07	6.93921e+07	5.99018e+07	5.80057e+07	6.92338e+07	5.75885e+07	5.59093e+07	6.90404e+07	6.98295e+07
PHLP_RAT	1	1	41.6	0.129641	0.089917	-3.47526	-11.1214	11.1214	AFT	CFT/EFT	Phosducin-like protein OS=Rattus norvegicus GN=Pdcl PE=1 SV=1	28.0474	89.8572	104.974	307.382	30091.5	12768.7	5054.77	8665.01	59794.8	25.1889	133.383	3198.31	13.705	57.1169	31.2499	24.3095	1865.11	1240.35	34.1354	19.1913	256.576	1345.49	277.858	1048.19	8.31509	1896.55	137.136	177.547	1443.35	4107.02	696.75	525.815	1031.05	1302	3728.57	359.808	20.5076	47.6598
SHIP2_RAT	1	1	30.79	0.130522	5.83751	2.54535	5.83751	5.83751	CFT/EFT	AFT	Phosphatidylinositol 3,4,5-trisphosphate 5-phosphatase 2 OS=Rattus norvegicus GN=Inppl1 PE=1 SV=1	918.026	3051.78	0	0	0	0	0	0	0	707.045	0	0	0	4703.11	0	0	175.121	1962.96	1732.8	0	0	0	0	0	0	0	0	401.879	0	312.734	8090.93	10065.3	10719	7141.28	4849.59	4447.65	671.238	1618.65
KIF27_RAT	1	1	36.58	0.132788	0.0141976	-6.13821	-70.4345	70.4345	AFT	CFT/EFT	Kinesin-like protein KIF27 OS=Rattus norvegicus GN=Kif27 PE=2 SV=1	509.647	1780.38	2017.59	666.325	20308.5	14937.4	1.93453e+06	1.77319e+06	1.60512e+06	6.1049	31.7128	1.24336e+06	4227.3	11561.4	1818.41	9.03009	90019.5	6991.66	1303.7	43.2899	909.508	1945.37	1431.17	7683.31	27	5053.17	157.889	1657.67	4704.21	9567.76	8946.47	1206.05	3975.38	14301.2	9640.56	126.491	372.641	944.303
PCY2_RAT	1	1	45.55	0.135353	1.28819	0.365348	1.28819	1.28819	CFT/EFT	AFT	Ethanolamine-phosphate cytidylyltransferase OS=Rattus norvegicus GN=Pcyt2 PE=1 SV=1	3751.96	66746.4	4820.67	101489	513.771	395.672	11925.6	4316.18	510.855	264.767	17722.5	13596.1	6085.36	143878	72076.3	101060	33280	10048.9	396.739	13048.1	566.666	5098.6	772.639	1450.25	18600.2	19498.3	18118.2	5663.18	8593.9	15888.9	20506.7	17000.6	15749.9	10207.7	22412.3	22398.7	2743.34	35402
PHKG2_RAT	1	1	27.14	0.136258	0.296819	-1.75235	-3.36906	3.36906	AFT	CFT/EFT	Phosphorylase b kinase gamma catalytic chain, liver/testis isoform OS=Rattus norvegicus GN=Phkg2 PE=1 SV=1	1936.99	2091.18	3669.69	1132.88	73607.4	119254	66466.8	36948.4	132834	2301.14	4427.32	43591	2319.67	2285.31	1975.31	11150.7	87731.8	37835.5	2410.25	1317.15	1971.23	4551.95	4882.3	4014.18	564.074	18934.9	3511.25	6219.78	25448.2	12227.6	5389.64	4634.13	25869	9043.36	10621.2	4941.81	1416.28	1109.15
PSA7_RAT	2	2	88.36	0.136435	0.695664	-0.523538	-1.43748	1.43748	AFT	CFT/EFT	Proteasome subunit alpha type-7 OS=Rattus norvegicus GN=Psma7 PE=1 SV=1	2.66714e+06	3.52188e+06	4.34095e+06	1.72809e+06	902887	858561	2.95548e+06	1.38075e+06	1.39991e+06	557925	998044	1.24678e+06	2.19571e+06	1.30917e+06	2.3013e+06	2.87918e+06	1.39415e+06	765305	1.19857e+06	601814	500574	733094	941722	675139	904293	1.08047e+06	776976	891546	840023	964797	1.94498e+06	1.63159e+06	1.6602e+06	1.8051e+06	1.65415e+06	1.73624e+06	1.95015e+06	1.86799e+06
RUFY3_RAT	8	8	354.91	0.136507	0.808079	-0.307432	-1.2375	1.2375	AFT	CFT/EFT	Protein RUFY3 OS=Rattus norvegicus GN=Rufy3 PE=1 SV=1	5.08474e+06	5.88948e+06	9.04543e+06	3.28063e+06	5.35216e+06	5.32844e+06	1.4034e+07	7.95753e+06	1.12339e+07	5.8354e+06	6.00629e+06	8.50017e+06	3.41733e+06	3.33107e+06	5.10871e+06	4.8092e+06	2.9368e+06	4.76954e+06	7.30232e+06	4.14797e+06	3.71301e+06	5.34115e+06	8.63762e+06	4.90958e+06	7.54942e+06	7.05628e+06	6.67334e+06	6.31382e+06	5.28774e+06	6.47972e+06	7.58574e+06	6.47462e+06	5.98268e+06	8.99843e+06	7.27602e+06	7.3895e+06	3.71783e+06	3.12375e+06
SUGT1_RAT	2	2	94.69	0.138616	0.835659	-0.259014	-1.19666	1.19666	AFT	CFT/EFT	Suppressor of G2 allele of SKP1 homolog OS=Rattus norvegicus GN=Sugt1 PE=2 SV=1	435869	447076	254538	531298	188933	187838	508344	168921	340277	426583	173270	158063	674718	560527	462144	1.22466e+06	131353	187793	185687	148119	91538.3	145196	189096	162607	179180	228009	127465	191164	146099	179510	240571	169028	190923	182375	191040	197315	318697	237127
PPM1F_RAT	1	1	100.33	0.140279	0.618635	-0.69284	-1.61646	1.61646	AFT	CFT/EFT	Protein phosphatase 1F OS=Rattus norvegicus GN=Ppm1f PE=2 SV=1	54320.7	18252.3	231558	196474	37007.2	64939	45438.7	29190.7	40629.6	38074.2	36244.7	37458.9	21844.7	92413.6	20688.3	323078	0	35613.2	71964.5	32014.7	26052.3	50657.8	89442.6	59170.8	9155.84	25037.2	16221.6	10453.8	8460.21	15782.4	13724.6	15061	10495.9	43465.9	21477.1	14147.7	39717.9	9680.93
FAAH1_RAT	1	1	32.86	0.141028	0.693863	-0.527278	-1.44121	1.44121	AFT	CFT/EFT	Fatty-acid amide hydrolase 1 OS=Rattus norvegicus GN=Faah PE=1 SV=1	259771	241711	233547	216446	62807.2	67220.8	54907	88577.3	103176	20671	75789.8	136913	215512	201235	232598	312022	76865.3	88934.2	92391.3	67769.1	78135.9	93116	46127.7	100468	35972.6	53222.2	39747.5	39482.4	34211.7	38292.1	61503.3	45055.1	29728.2	92449.7	51029.3	41114.3	189938	128203
GLO2_RAT	2	2	103.34	0.142774	0.703159	-0.508077	-1.42215	1.42215	AFT	CFT/EFT	Hydroxyacylglutathione hydrolase, mitochondrial OS=Rattus norvegicus GN=Hagh PE=1 SV=2	264962	179818	215096	150106	159478	228207	261606	569718	629145	93042.9	140320	490886	100579	181390	14559.8	142205	135304	157715	177167	201487	134367	366455	276430	339304	195284	228075	144353	167228	93418.1	120868	349967	196414	217218	475858	131253	209811	193734	95374.4
RS28_RAT	2	2	126.31	0.143085	0.837593	-0.255678	-1.1939	1.1939	AFT	CFT/EFT	40S ribosomal protein S28 OS=Rattus norvegicus GN=Rps28 PE=1 SV=1	803054	911670	1.22956e+06	3.06331e+06	1.05966e+06	948687	2.70828e+06	1.32539e+06	1.17395e+06	921858	1.21511e+06	1.4482e+06	1.29843e+06	4.31826e+06	663751	4.11161e+06	1.70846e+06	890232	922301	464793	355550	684881	716655	511382	944928	1.20582e+06	917440	811518	771011	915433	1.16609e+06	850560	1.15129e+06	995811	847114	934445	587173	483545
LTOR3_RAT	1	1	32.94	0.14487	0.831313	-0.266537	-1.20292	1.20292	AFT	CFT/EFT	Ragulator complex protein LAMTOR3 OS=Rattus norvegicus GN=Lamtor3 PE=2 SV=1	337780	276378	255799	813543	256348	270213	252553	460828	679253	370150	323778	402621	258093	243968	270990	1.2414e+06	391878	495562	334797	283280	272203	403914	276513	416685	230678	305864	219609	188827	186653	203184	289321	275114	196710	317452	245694	264696	246977	146589
CD81_RAT	1	1	122.28	0.147618	0.701072	-0.512365	-1.42639	1.42639	AFT	CFT/EFT	CD81 antigen OS=Rattus norvegicus GN=Cd81 PE=1 SV=1	1.57091e+06	1.83709e+06	1.25356e+06	1.64273e+06	458617	354079	981923	484459	692045	240253	358582	519771	1.07357e+06	704396	944003	2.61094e+06	450430	290325	715152	388787	328905	563265	623688	573821	430097	545381	355364	241511	232637	257963	601984	515846	495313	612551	467234	550761	1.14861e+06	974382
FNBP1_RAT	1	1	27.48	0.148728	1.55023	0.632485	1.55023	1.55023	CFT/EFT	AFT	Formin-binding protein 1 OS=Rattus norvegicus GN=Fnbp1 PE=1 SV=2	26507.5	20043.4	14686.9	8649.67	1181.49	0	39863.4	56608.5	48144.3	20068.9	29236.4	25908	15270.8	89809.9	36591.3	254752	9968.89	22558.3	14324.5	11724.6	4517.15	3960.17	18835	1363.73	42800.2	48354	38957.5	43749.8	20048.5	36113.8	28935.5	38602.9	25014.1	37230.1	37846.5	20592.1	19381.6	10630.9
NRX3A_RAT	1	1	32.38	0.149342	0.544477	-0.877057	-1.83662	1.83662	AFT	CFT/EFT	Neurexin-3 OS=Rattus norvegicus GN=Nrxn3 PE=1 SV=1	0	1768.69	3019.61	6302.59	2727.82	4641.21	4129.21	1446.85	0	135.49	1059.69	575.567	6540.57	585.134	0	0	676.24	0	0	403.545	0	1498.86	0	3511.09	396.829	5417.97	0	1123.31	0	1074.28	913.62	2141.2	1914.64	0	63.2624	1841.79	0	938.106
COX5A_RAT	3	3	132.75	0.149595	0.697093	-0.520577	-1.43453	1.43453	AFT	CFT/EFT	Cytochrome c oxidase subunit 5A, mitochondrial OS=Rattus norvegicus GN=Cox5a PE=1 SV=1	2.40911e+07	2.44966e+07	1.74094e+07	1.76818e+07	4.95723e+06	4.84296e+06	1.61076e+07	7.41523e+06	9.9167e+06	4.50692e+06	5.17057e+06	6.18818e+06	1.47746e+07	1.44998e+07	1.78403e+07	2.38952e+07	9.27677e+06	5.14212e+06	7.25282e+06	3.29445e+06	2.85894e+06	6.83428e+06	5.19238e+06	6.81414e+06	6.42334e+06	8.44087e+06	6.28609e+06	5.55268e+06	5.08973e+06	5.82459e+06	7.54701e+06	6.28099e+06	6.5191e+06	9.2612e+06	7.22666e+06	6.93966e+06	1.76148e+07	1.29929e+07
RPN1_RAT	3	3	110.23	0.149637	0.747483	-0.419887	-1.33782	1.33782	AFT	CFT/EFT	Dolichyl-diphosphooligosaccharide--protein glycosyltransferase subunit 1 OS=Rattus norvegicus GN=Rpn1 PE=2 SV=1	363334	148443	635566	181007	515016	497708	873497	456573	733463	228266	365743	464476	391356	268164	139771	201167	264595	298126	337631	267304	214120	341581	415076	320553	414544	417038	356486	344002	303674	416818	469170	356675	331259	536391	375822	385813	265660	78733.2
LPPRC_RAT	3	3	120.18	0.151604	0.855448	-0.225249	-1.16898	1.16898	AFT	CFT/EFT	Leucine-rich PPR motif-containing protein, mitochondrial OS=Rattus norvegicus GN=Lrpprc PE=1 SV=1	192894	192240	237482	146443	120758	122771	117035	93027.5	112588	110802	188294	201895	269226	117130	119366	167199	52019.4	116916	121415	109423	89211.2	133115	174674	126525	124934	145643	116910	122888	90522.2	122614	148948	130758	125608	156806	134159	125588	141040	101963
THIKB_RAT	1	1	35.8	0.153281	1.06979	0.097333	1.06979	1.06979	CFT/EFT	AFT	3-ketoacyl-CoA thiolase B, peroxisomal OS=Rattus norvegicus GN=Acaa1b PE=1 SV=2	27730.9	115508	21.9371	22812.3	2729.81	811.977	16661.8	17230.1	8141.14	517.798	7708.13	32110.4	126756	43873	46898.4	118119	731.47	7146.14	8968.9	11599.5	17056.2	19166.1	11195.5	9788.15	8163.29	11034.6	5736.34	8998.67	9139.74	7183.24	13018.1	13915.5	7979.39	11317.2	9428.71	11927.7	20276.2	61264.6
DPYL5_RAT	5	5	294.4	0.154451	0.829304	-0.270027	-1.20583	1.20583	AFT	CFT/EFT	Dihydropyrimidinase-related protein 5 OS=Rattus norvegicus GN=Dpysl5 PE=1 SV=1	3.33048e+06	5.3758e+06	5.23538e+06	4.29416e+06	1.99619e+06	2.02093e+06	4.51459e+06	2.84721e+06	3.18464e+06	1.82202e+06	2.10929e+06	2.95727e+06	3.95663e+06	3.39609e+06	4.54479e+06	7.39517e+06	2.23177e+06	1.81546e+06	2.76701e+06	1.62434e+06	1.67187e+06	2.6331e+06	2.79364e+06	2.56414e+06	2.0165e+06	2.75393e+06	1.82745e+06	2.06747e+06	1.76498e+06	2.19579e+06	3.0782e+06	2.63244e+06	2.25131e+06	3.11658e+06	2.43024e+06	2.29787e+06	2.43516e+06	2.8513e+06
CBR1_RAT	1	1	28.34	0.15469	0.77925	-0.359842	-1.28329	1.28329	AFT	CFT/EFT	Carbonyl reductase [NADPH] 1 OS=Rattus norvegicus GN=Cbr1 PE=1 SV=2	924912	2.48416e+06	2.13355e+06	1.39544e+06	937799	824421	1.97047e+06	896724	1.13592e+06	236709	629620	848395	1.28064e+06	1.54068e+06	2.56872e+06	4.15639e+06	1.17585e+06	753571	756987	350939	336776	379589	442506	308038	552531	724440	493077	386255	403758	458656	1.11705e+06	914723	851569	901582	855185	761125	676273	1.31758e+06
[truncated: 282 more rows]
[truncated: 72 more columns]
