# Supplementary material for: Sex- and estrous-cycle dependent dorsal hippocampal phosphoproteomic changes induced by low-dose ketamine
Source: Sci Rep. 2022 Feb 2;12:1820. doi: 10.1038/s41598-022-05937-x (PMC8810966; doi:10.1038/s41598-022-05937-x)
Supplement: Supplementary file 3 — Supplementary Table S3. [file 41598_2022_5937_MOESM3_ESM.xlsx]

## Sheet: Table_S3
Table S3. Females vs. Males: Protein-level identification and statistical analysis for TiO2-enriched fractions, including raw and normalized abundance values. AEN, Saline-treated males; CEN/EEN, Saline-treated females.
									Normalized abundance																																				Raw abundance
									AEN												CEN/EEN																								AEN
Accession	Peptide count	Unique peptides	Confidence score	Anova (p)	Max fold change	Highest mean condition	Lowest mean condition	Description	03012014_SS_9M_Run1	03012014_SS_9M_Run2	03012014_SS_9M_Run3	03012014_SS_10M_Run1	03012014_SS_10M_Run2	03012014_SS_10M_Run3	03012014_SS_11M_Run1	03012014_SS_11M_Run2	03012014_SS_11M_Run3	03012014_SS_12M_Run1	03012014_SS_12M_Run2	03012014_SS_12M_Run3	03012014_SS_1F_Run1	03012014_SS_1F_Run2	03012014_SS_1F_Run3	03012014_SS_2F_Run1	03012014_SS_2F_Run2	03012014_SS_2F_Run3	03012014_SS_7F_Run1	03012014_SS_7F_Run2	03012014_SS_7F_Run3	03012014_SS_8F_Run1	03012014_SS_8F_Run2	03012014_SS_8F_Run3	03012014_SS_11F_Run1	03012014_SS_11F_Run2	03012014_SS_11F_Run3	03012014_SS_14F_Run1	03012014_SS_14F_Run2	03012014_SS_14F_Run3	03012014_SS_16F_Run1	03012014_SS_16F_Run2	03012014_SS_16F_Run3	03012014_SS_17F_Run1	03012014_SS_17F_Run2	03012014_SS_17F_Run3	03012014_SS_9M_Run1	03012014_SS_9M_Run2	03012014_SS_9M_Run3	03012014_SS_10M_Run1	03012014_SS_10M_Run2
NFH_RAT	48	48	2586.21	5.87e-07	1.57966	CEN/EEN	AEN	Neurofilament heavy polypeptide OS=Rattus norvegicus GN=Nefh PE=1 SV=4	830291	714190	695111	939919	865133	922174	1.36395e+06	1.03719e+06	1.47267e+06	1.25401e+06	1.20343e+06	1.45387e+06	1.55519e+06	1.94607e+06	2.15908e+06	1.51987e+06	1.55725e+06	1.43631e+06	1.44331e+06	1.71595e+06	1.23299e+06	2.13881e+06	1.92727e+06	1.35118e+06	1.92746e+06	2.11782e+06	2.14473e+06	1.80478e+06	1.2487e+06	1.27388e+06	1.14296e+06	1.87581e+06	1.7993e+06	1.58518e+06	1.73764e+06	1.64599e+06	665459	713795	704190	856533	905593
MTAP2_RAT	27	27	1579.34	0.492397	1.08363	AEN	CEN/EEN	Microtubule-associated protein 2 OS=Rattus norvegicus GN=Map2 PE=1 SV=3	5.41416e+06	4.34929e+06	4.32537e+06	5.4857e+06	5.2596e+06	5.59938e+06	8.56819e+06	9.80262e+06	8.87372e+06	8.16372e+06	8.75336e+06	8.02237e+06	5.88748e+06	6.91292e+06	6.26031e+06	5.29196e+06	5.02466e+06	4.74456e+06	4.93695e+06	5.34884e+06	6.11413e+06	7.56902e+06	6.11646e+06	5.78869e+06	7.96874e+06	7.65813e+06	8.03526e+06	7.90705e+06	6.02759e+06	6.33002e+06	5.74713e+06	5.7485e+06	5.72192e+06	7.2223e+06	7.00356e+06	7.11598e+06	4.33933e+06	4.34689e+06	4.38187e+06	4.99903e+06	5.50557e+06
TAU_RAT	17	17	849.67	0.862645	1.09623	CEN/EEN	AEN	Microtubule-associated protein tau OS=Rattus norvegicus GN=Mapt PE=1 SV=3	1.49683e+06	1.17332e+06	179581	1.32252e+06	1.22321e+06	857571	2.29421e+06	154030	186195	1.66435e+06	1.73876e+06	1.78702e+06	1.57378e+06	169539	1.69651e+06	2.24635e+06	2.2334e+06	2.05786e+06	1.31775e+06	1.69125e+06	108019	1.31473e+06	1.89097e+06	1.60083e+06	166760	2.14326e+06	512662	261306	2.79392e+06	2.59668e+06	1.16941e+06	1.72488e+06	1.28704e+06	70737.5	123899	112929	1.19968e+06	1.17267e+06	181926	1.20519e+06	1.28042e+06
AT1A3_RAT	6	6	637.32	1.29e-09	4.7278	CEN/EEN	AEN	Sodium/potassium-transporting ATPase subunit alpha-3 OS=Rattus norvegicus GN=Atp1a3 PE=1 SV=2	456445	235159	472278	345476	239605	531680	518781	193980	125469	516155	288254	330950	1.18095e+06	1.24846e+06	1.12774e+06	2.01992e+06	1.31094e+06	1.2967e+06	1.14925e+06	1.15411e+06	1.1572e+06	1.39586e+06	1.30605e+06	1.10516e+06	720921	702400	789568	955626	786023	1.03945e+06	3.25921e+06	3.38137e+06	3.97954e+06	2.99691e+06	3.04564e+06	3.1173e+06	365830	235029	478447	314827	250811
AT1A2_RAT;ATP4A_RAT	1	1	67.49	0.836072	1.36305	CEN/EEN	AEN	Sodium/potassium-transporting ATPase subunit alpha-2 OS=Rattus norvegicus GN=Atp1a2 PE=1 SV=1	15865.7	17467.2	7724.29	3343.66	22555.1	12105.6	13320.3	15875.1	22533.2	30055.5	5567.72	20222.9	973.826	30932.4	22430.4	32120.8	22160	18961.3	20994.4	1680.7	21585.7	19494.7	24887.2	20930.6	40664.5	38772.7	30770.3	37045.5	2159.95	4117.35	3780.2	5191.59	36173.6	6485.23	34832.3	31644.8	12716	17457.5	7825.19	3047.02	23610
AT1A1_RAT	2	2	202.99	0.000165009	6.3965	CEN/EEN	AEN	Sodium/potassium-transporting ATPase subunit alpha-1 OS=Rattus norvegicus GN=Atp1a1 PE=1 SV=1	11483	1382.92	14100.5	3508.75	1983.24	16828.2	16589.1	2529.29	0	5348.74	1173.61	3085.44	31065.5	13682.1	24423.8	143406	52396.1	59503.8	22102.4	24894.2	16940.8	36117.1	40580	22771.5	15105	12974.9	21343.9	14899.2	1987.71	16653.7	81020.8	53460	105215	47404.5	81137.8	58931.1	9203.32	1382.16	14284.7	3197.47	2075.99
MARCS_RAT	6	6	472.97	0.368085	1.23077	CEN/EEN	AEN	Myristoylated alanine-rich C-kinase substrate OS=Rattus norvegicus GN=Marcks PE=1 SV=2	1.03229e+06	1.08162e+06	854346	262310	1.10464e+06	814642	1.67594e+06	1.71319e+06	1.76296e+06	1.33309e+06	1.0536e+06	1.21799e+06	450122	1.67162e+06	1.58763e+06	1.35409e+06	636354	575752	1.44115e+06	1.57437e+06	1.45386e+06	1.92012e+06	1.53007e+06	1.39637e+06	1.9229e+06	2.37798e+06	2.07393e+06	2.57856e+06	365969	382568	971888	1.21734e+06	1.60633e+06	1.54597e+06	1.77825e+06	1.81841e+06	827354	1.08102e+06	865506	239039	1.1563e+06
KCC2A_RAT	10	10	751.21	0.931517	1.01909	AEN	CEN/EEN	Calcium/calmodulin-dependent protein kinase type II subunit alpha OS=Rattus norvegicus GN=Camk2a PE=1 SV=1	1.78411e+06	1.26559e+06	1.2185e+06	1.62324e+06	1.40917e+06	1.56978e+06	1.66514e+06	2.06667e+06	1.76254e+06	2.35582e+06	2.79754e+06	2.68965e+06	1.75815e+06	1.99005e+06	1.72297e+06	1.37475e+06	1.40919e+06	1.40642e+06	1.48242e+06	1.72142e+06	1.60822e+06	2.10651e+06	2.01589e+06	1.66041e+06	1.91747e+06	2.04026e+06	2.14508e+06	1.97687e+06	1.58194e+06	1.63258e+06	1.90272e+06	2.01597e+06	1.80395e+06	1.97159e+06	2.04196e+06	2.29686e+06	1.42993e+06	1.26489e+06	1.23442e+06	1.47923e+06	1.47507e+06
SRC8_RAT	2	2	139.02	0.00113077	1.82748	AEN	CEN/EEN	Src substrate cortactin OS=Rattus norvegicus GN=Cttn PE=1 SV=1	501528	335439	382473	463959	482531	470363	959085	1.07783e+06	1.04941e+06	1.14638e+06	908742	1.12585e+06	233063	495130	451897	237750	174750	165857	313516	356335	498064	752974	552076	332442	644224	637688	654466	516022	142320	162962	238208	366200	371838	470702	496129	479507	401963	335254	387469	422798	505097
DPYL5_RAT	2	2	47.65	1.5e-05	3.12896	CEN/EEN	AEN	Dihydropyrimidinase-related protein 5 OS=Rattus norvegicus GN=Dpysl5 PE=1 SV=1	54413.9	33839	35525.3	52232.8	54935.8	53564.6	68139.1	62632.5	46026.5	123174	111971	135065	110422	159073	172501	199304	167172	149064	147288	147424	203356	291643	224612	145896	366693	355643	344787	106129	21755.3	50360.5	225655	293293	297239	327541	336458	360267	43611.5	33820.3	35989.4	47598.9	57505
CLD11_RAT	4	4	125.61	6.52e-11	2.10459	CEN/EEN	AEN	Claudin-11 OS=Rattus norvegicus GN=Cldn11 PE=1 SV=1	861670	671661	647742	928458	773650	847715	452723	501327	463867	643605	614910	809859	1.27282e+06	1.3886e+06	1.45963e+06	1.2662e+06	1.36006e+06	1.23644e+06	1.53823e+06	1.63561e+06	1.52937e+06	1.97304e+06	1.57119e+06	1.33517e+06	1.72333e+06	1.89169e+06	1.73441e+06	1.12573e+06	823763	787164	1.38936e+06	1.65498e+06	1.44238e+06	1.52594e+06	1.47587e+06	1.44665e+06	690609	671290	656203	846089	809831
DPYL2_RAT	5	5	331.78	5.94e-06	1.98583	CEN/EEN	AEN	Dihydropyrimidinase-related protein 2 OS=Rattus norvegicus GN=Dpysl2 PE=1 SV=1	362131	309133	277155	402162	403094	413970	678401	734387	685986	912764	918442	873662	1.19853e+06	1.33079e+06	1.18145e+06	1.26287e+06	1.23123e+06	1.14918e+06	1.04665e+06	1.10545e+06	1.21208e+06	1.55728e+06	1.32402e+06	1.44099e+06	870901	783792	860425	562601	461420	504273	1.57366e+06	1.29999e+06	1.34245e+06	1.43365e+06	1.45978e+06	1.49408e+06	290239	308962	280775	366484	421945
MAP1B_RAT	26	26	1829.82	0.000246099	1.55142	CEN/EEN	AEN	Microtubule-associated protein 1B OS=Rattus norvegicus GN=Map1b PE=1 SV=2	1.70457e+06	1.4787e+06	1.3349e+06	1.82158e+06	1.50167e+06	1.70988e+06	1.95618e+06	1.12799e+06	1.10237e+06	2.60862e+06	2.97746e+06	2.60131e+06	3.03568e+06	3.30989e+06	3.09468e+06	2.36726e+06	2.48771e+06	2.49206e+06	2.87601e+06	3.25455e+06	3.15613e+06	3.25042e+06	2.7267e+06	2.7731e+06	3.67938e+06	3.909e+06	3.86382e+06	3.28017e+06	2.88482e+06	2.88982e+06	3.25637e+06	2.7216e+06	2.69717e+06	1.2302e+06	1.39888e+06	1.39519e+06	1.36618e+06	1.47788e+06	1.35234e+06	1.65998e+06	1.5719e+06
PCLO_RAT	4	4	318.85	0.108315	1.18446	CEN/EEN	AEN	Protein piccolo OS=Rattus norvegicus GN=Pclo PE=1 SV=1	100347	77177.1	62593.5	109378	94527.9	91211.6	113100	108786	104027	131782	100786	125776	155142	149761	153394	80248.6	140316	139357	91703.8	111138	85945.8	163344	134577	126129	167189	177172	167467	77739.6	72834.3	79120.6	105714	100533	103741	93739.2	104534	108037	80425.5	77134.5	63411.1	99674.8	98948.7
NFM_RAT	16	16	967.89	0.060925	1.38624	AEN	CEN/EEN	Neurofilament medium polypeptide OS=Rattus norvegicus GN=Nefm PE=1 SV=4	1.03238e+06	654481	644884	507322	1.0527e+06	412160	1.21732e+06	732531	943715	1.52543e+06	1.26672e+06	1.64151e+06	334962	1.12579e+06	1.72016e+06	497019	179476	198848	1.03115e+06	433597	940618	542472	1.4439e+06	754693	379390	1.28223e+06	1.13497e+06	729210	128959	124320	446683	1.06777e+06	739680	45564.4	649578	849747	827426	654119	653308	462314	1.10193e+06
NHRF1_RAT	3	3	191.35	0.810307	1.04717	AEN	CEN/EEN	Na(+)/H(+) exchange regulatory cofactor NHE-RF1 OS=Rattus norvegicus GN=Slc9a3r1 PE=1 SV=3	462997	390801	338827	579710	411694	397655	620216	782653	750879	767158	601696	690026	582935	557027	591872	456835	584930	557745	490043	613395	498077	618852	477653	400505	654000	666468	600866	573397	626793	521621	326288	486926	466382	531142	547145	545586	371082	390585	343253	528280	430948
RTN4_RAT	5	5	340.06	0.0800655	1.19283	CEN/EEN	AEN	Reticulon-4 OS=Rattus norvegicus GN=Rtn4 PE=1 SV=1	436469	325938	330745	186183	214929	189824	450617	483736	470023	909994	1.0545e+06	939936	585982	644168	592586	877472	808744	829379	502580	539555	611252	785831	612308	638512	334618	292238	309113	422287	353516	342593	893994	827627	884627	526986	556783	524210	349820	325758	335065	169666	224981
BSN_RAT	6	6	368.74	0.000712181	1.45376	CEN/EEN	AEN	Protein bassoon OS=Rattus norvegicus GN=Bsn PE=1 SV=3	117890	86251.4	68017.1	119635	107299	96912	118835	139719	132877	223091	241308	240198	220693	224245	270807	232593	276505	255725	192789	227759	186273	237974	178164	204411	276542	303394	240807	130661	119697	133984	210165	199476	141910	156263	147103	151665	94486.1	86203.8	68905.5	109021	112317
DLGP2_RAT	2	2	59.91	0.0160249	2.34988	CEN/EEN	AEN	Disks large-associated protein 2 OS=Rattus norvegicus GN=Dlgap2 PE=1 SV=3	83754.6	75929	55011.2	70315	95044.3	13952.6	94844.1	67117.6	48747	109423	108351	125633	258408	268810	241073	175905	236382	221033	167683	229296	161426	22728.6	239714	153716	37726.9	301314	322208	24349.3	182728	201642	139511	246416	224627	11654.1	178609	208976	67127.4	75887	55729.8	64076.9	99489.2
BIN1_RAT	3	3	226.9	0.148925	1.11823	CEN/EEN	AEN	Myc box-dependent-interacting protein 1 OS=Rattus norvegicus GN=Bin1 PE=1 SV=1	420796	293829	314664	355893	342311	391480	553986	675024	636500	604494	671642	588719	441505	666020	532832	663598	453290	426498	439949	510530	550624	759101	589543	553054	778432	717241	733910	572127	367643	371916	464022	409043	454368	526610	547342	552585	337258	293666	318775	324319	358319
SYN2_RAT	3	3	153.86	0.247169	1.1318	CEN/EEN	AEN	Synapsin-2 OS=Rattus norvegicus GN=Syn2 PE=1 SV=1	416257	298040	305972	514110	438005	443785	517423	596899	598879	1.19149e+06	1.00475e+06	1.03211e+06	641926	790807	744111	334500	300854	276177	594263	757913	765680	1.02599e+06	755250	674765	1.02444e+06	943810	927957	657527	487566	395275	615950	736231	763374	835082	818095	787426	333620	297876	309969	468500	458489
SYN1_RAT	5	5	244.51	0.0207171	1.47028	CEN/EEN	AEN	Synapsin-1 OS=Rattus norvegicus GN=Syn1 PE=1 SV=3	292194	270909	282687	518576	402577	488926	790873	842211	808012	772828	886569	1.05089e+06	736026	909445	797962	817966	790681	816356	630355	646205	617894	924455	845252	685105	968350	872511	994972	398134	330929	301880	1.10214e+06	1.49645e+06	1.5544e+06	1.5231e+06	1.56343e+06	1.45743e+06	234187	270759	286380	472570	421405
AINX_RAT	3	3	243.03	0.000147823	1.73704	CEN/EEN	AEN	Alpha-internexin OS=Rattus norvegicus GN=Ina PE=1 SV=2	240821	153274	156314	209812	217074	222541	370386	282699	267867	300927	285484	221623	406966	322761	341189	682466	681835	650167	244719	300349	281080	387153	331311	358504	326394	359513	378328	249754	186835	255993	521122	476936	609584	577030	608287	636662	193013	153190	158356	191198	227226
REM2_RAT	2	2	87.03	0.734996	1.14741	CEN/EEN	AEN	GTP-binding protein REM 2 OS=Rattus norvegicus GN=Rem2 PE=1 SV=2	65588.1	2285.46	3168.57	81437	54445.6	3947.17	13836.3	3898.79	3220.73	4390.7	4360.33	95684.3	84190.1	1671.86	4498.05	4999.86	74924.1	55741.6	63506.3	5491.27	991.888	8908.4	9867.18	41547.7	2505.4	8910.91	11069.5	2926.77	108825	121256	29207.3	107702	7731.17	4572.19	6132.84	4483.12	52567.4	2284.2	3209.96	74212.2	56991.9
MAP1A_RAT	23	23	1648.73	2.77e-07	1.64775	CEN/EEN	AEN	Microtubule-associated protein 1A OS=Rattus norvegicus GN=Map1a PE=1 SV=1	402297	371684	349573	462470	380859	453560	468029	521414	492409	614157	624677	624150	773637	892125	794694	543923	578447	541870	590284	680075	746701	981657	765226	758262	1.24267e+06	1.13473e+06	1.12978e+06	761887	638838	622879	822811	661651	748948	843533	857581	887266	322432	371478	354140	421441	398671
SCG2_RAT	4	4	210.25	0.0413817	1.45593	AEN	CEN/EEN	Secretogranin-2 OS=Rattus norvegicus GN=Scg2 PE=2 SV=1	101894	87618.3	87238.8	104574	103236	116620	215052	231851	203651	252443	323493	272392	134665	152187	125372	40738.8	47057	36764.6	81623.9	96817.1	120623	161202	129412	133212	190062	176389	199330	155050	130299	151737	109679	80574.5	100546	103049	108945	119509	81665.6	87569.9	88378.3	95296.8	108064
ADDA_RAT	12	12	575.64	0.000149625	1.31068	CEN/EEN	AEN	Alpha-adducin OS=Rattus norvegicus GN=Add1 PE=2 SV=2	667207	522064	501910	690595	552455	614681	640344	713929	703819	848961	923653	938814	764938	961334	875520	746322	679229	646167	823165	886698	785945	1.12656e+06	981618	752734	1.11125e+06	1.10233e+06	1.15741e+06	1.03395e+06	754456	748354	852803	1.02871e+06	979119	959597	1.05851e+06	988836	534751	521775	508466	629328	578292
NDRG2_RAT	6	6	424.38	0.0954806	1.21394	AEN	CEN/EEN	Protein NDRG2 OS=Rattus norvegicus GN=Ndrg2 PE=1 SV=1	357448	261634	266785	242521	225830	260292	399565	452187	421512	510586	589387	485761	305436	343351	312718	377410	329934	329111	232400	274863	272752	390539	305914	338238	475135	452077	439873	276789	327570	332383	274151	165053	204846	184057	213314	212336	286486	261489	270270	221005	236392
SYT1_RAT	3	3	195.47	0.876902	1.03207	AEN	CEN/EEN	Synaptotagmin-1 OS=Rattus norvegicus GN=Syt1 PE=1 SV=3	296627	189318	142669	279981	183745	158400	183054	75785.9	110045	335640	233721	440532	181457	189867	309473	100875	161578	152288	209910	235091	267270	395963	293779	175517	327145	369934	368425	254637	85085.9	125266	138759	225001	197118	69234.5	125248	136705	237740	189214	144532	255142	192338
GPM6A_RAT	5	5	306.02	0.0646595	1.46932	CEN/EEN	AEN	Neuronal membrane glycoprotein M6-a OS=Rattus norvegicus GN=Gpm6a PE=1 SV=1	317851	286743	131385	242996	302306	249938	274980	188643	263019	375611	386847	429608	325966	394032	495027	246700	217074	240876	413764	552563	280474	513299	452137	323084	522115	889098	741432	458277	496500	423680	212317	665215	407969	62857.4	374940	428713	254750	286584	133101	221438	316443
RTN1_RAT	5	5	283.75	9.08e-06	2.63757	CEN/EEN	AEN	Reticulon-1 OS=Rattus norvegicus GN=Rtn1 PE=2 SV=1	91210.8	95119.6	61885.8	134374	132793	88912.1	49628.2	57829.5	62363	169925	83318.3	133705	224534	361085	433828	87675.3	100807	116972	244840	209173	217010	350841	309900	226359	419192	570867	449488	190196	89744.8	94080.1	158967	342493	235029	205244	235470	250981	73103.4	95067	62694.1	122453	139003
AP180_RAT	3	3	191.46	0.812054	1.09646	CEN/EEN	AEN	Clathrin coat assembly protein AP180 OS=Rattus norvegicus GN=Snap91 PE=1 SV=1	61467.5	36860.6	77385.6	33186.3	40039.2	91643.3	70881.8	335028	319850	46996	54537.6	93018.1	41679.7	228576	40098.1	54730.7	36722.4	26246.6	35088.2	37605.6	171039	154886	92606.7	39009.2	211217	47927.4	79286.8	247758	55679.6	48122.9	40852.3	55032.7	84123.9	295729	289808	351208	49264.8	36840.2	78396.5	30242.1	41911.8
MAP4_RAT	6	6	319.56	0.0295746	1.34995	CEN/EEN	AEN	Microtubule-associated protein 4 OS=Rattus norvegicus GN=Map4 PE=1 SV=1	132508	113353	104235	142952	129371	126267	126513	70388.8	66353.8	147827	121406	198527	142844	101654	205704	158963	180379	161696	173633	194768	72305.7	270018	247405	173953	131981	249148	214065	97470.8	194878	158979	126168	226540	222242	92389.4	105245	92622.9	106202	113291	105597	130270	135421
E41L1_RAT	9	9	526.49	0.0242129	1.16464	CEN/EEN	AEN	Band 4.1-like protein 1 OS=Rattus norvegicus GN=Epb41l1 PE=1 SV=1	235245	201131	190769	273410	214835	220513	240459	158036	197770	354327	406541	397023	338816	301472	323938	302054	318264	309406	254981	298158	238365	368693	314834	291930	350412	352212	371717	278854	241512	266841	358045	333320	314254	200685	239247	229588	188543	201020	193261	249154	224882
NEUM_RAT	7	7	803.53	0.380424	1.10857	AEN	CEN/EEN	Neuromodulin OS=Rattus norvegicus GN=Gap43 PE=1 SV=1	5.17478e+06	4.57242e+06	3.25483e+06	657568	4.42071e+06	731308	5.69625e+06	5.05365e+06	5.0542e+06	3.82716e+06	3.56264e+06	5.08825e+06	480653	5.13406e+06	5.74083e+06	4.60622e+06	780450	734860	4.54216e+06	4.07241e+06	4.11987e+06	610773	6.29679e+06	4.22984e+06	790688	7.26087e+06	7.44196e+06	5.07819e+06	522715	451799	3.07231e+06	4.98988e+06	4.17394e+06	767556	4.15795e+06	4.90611e+06	4.14747e+06	4.56989e+06	3.29735e+06	599231	4.62745e+06
GIT1_RAT	3	3	122.67	0.217855	1.07627	CEN/EEN	AEN	ARF GTPase-activating protein GIT1 OS=Rattus norvegicus GN=Git1 PE=1 SV=1	98389.3	96965.9	68447.3	144482	121798	130958	264344	285485	271303	324893	334166	307278	234979	256351	243465	220840	202932	212477	198846	222534	181930	269020	230747	256322	273569	303831	278244	79213.1	161110	148792	281137	215455	247587	164741	188473	197917	78856.8	96912.3	69341.3	131664	127494
TOM70_RAT	3	3	172.44	0	28.7295	CEN/EEN	AEN	Mitochondrial import receptor subunit TOM70 OS=Rattus norvegicus GN=Tomm70a PE=1 SV=1	6354.4	1482.16	2762.06	4134.74	4081.47	9572.92	4238.2	5264.81	5761.21	12783.3	12583	20484	233819	272229	238482	188814	169772	161369	142495	161017	213370	284756	221450	252964	423401	369623	395865	177981	157014	170413	227211	119975	142801	119052	149395	149449	5092.91	1481.34	2798.14	3767.92	4272.34
SHAN2_RAT	2	2	164.81	3.17e-06	2.82134	CEN/EEN	AEN	SH3 and multiple ankyrin repeat domains protein 2 OS=Rattus norvegicus GN=Shank2 PE=1 SV=2	15353.9	10481.5	7243.29	32312.2	30390.2	32148.1	32786.1	29771.4	34117.6	67795	90707.8	50163.4	109969	100187	96367.9	82433.6	80565.7	74906.1	34864.9	44459.4	56357.3	105298	70264.8	90167	176603	193178	191007	43839.3	43349.1	54736.9	165131	129051	137724	111992	123319	129033	12305.8	10475.7	7337.9	29445.6	31811.4
EPN1_RAT	2	2	163.7	0.00353677	1.68055	CEN/EEN	AEN	Epsin-1 OS=Rattus norvegicus GN=Epn1 PE=1 SV=1	78424.6	55806.3	55100.2	105401	90845.4	102453	126267	118748	112962	95727.4	117350	104131	205889	186145	191427	255187	270748	250854	100730	117653	109963	176282	143323	167989	224472	226461	230977	74422.5	45083.8	52400.8	143566	128425	144805	152086	148585	162218	62855.5	55775.4	55819.9	96050.4	95093.9
ADDG_RAT	3	3	141.35	0.12325	1.29983	CEN/EEN	AEN	Gamma-adducin OS=Rattus norvegicus GN=Add3 PE=1 SV=2	171847	140489	124112	182161	139122	146022	173544	46830.1	47383.1	177603	185244	199003	211251	249401	219849	185809	217774	225290	191896	209430	192378	250899	207758	163261	231698	261142	254281	180699	129851	120393	148116	244421	232703	43910.7	69183.7	64735.7	137732	140411	125733	166000	145628
BCKD_RAT	2	2	109.71	0.604339	1.26213	CEN/EEN	AEN	[3-methyl-2-oxobutanoate dehydrogenase [lipoamide]] kinase, mitochondrial OS=Rattus norvegicus GN=Bckdk PE=1 SV=2	22017.2	21589.1	8481.62	6734.77	23585.4	7779.2	10239.5	24628.8	23689.8	21329.2	21643	31255.8	18640.2	39034.8	35267.2	6969.54	4165.9	18085.1	25185.5	30541.2	24242.8	4506.03	6130.07	23496.6	18923.7	44171.1	28770.1	19111.4	42748.6	23831.8	14683.7	44733.5	10334.8	5862.34	43907.6	29501	17646.3	21577.2	8592.41	6137.29	24688.4
ALDOA_RAT	4	4	289.67	2.18e-09	1.72364	CEN/EEN	AEN	Fructose-bisphosphate aldolase A OS=Rattus norvegicus GN=Aldoa PE=1 SV=2	55793.8	42341.2	38391	50030.7	49256.1	46425.7	68687	69307.1	68468	95222.5	94619.4	96797.7	94768.1	100779	89125.9	124242	125068	115429	92306.3	105366	95668.2	109883	104088	101928	132346	123936	119891	115537	124854	108669	102980	111891	124746	106011	122680	120626	44717.5	42317.8	38892.4	45592.1	51559.6
MADD_RAT	1	1	103.83	0.533442	1.24597	CEN/EEN	AEN	MAP kinase-activating death domain protein OS=Rattus norvegicus GN=Madd PE=1 SV=1	35287.6	38233.3	26378.1	648.309	36916	1346.4	31550	39621.4	33114.1	32921.9	25650.8	55012.4	17323.6	51853.5	39957.3	16963.8	6540.97	17896.7	38783.9	2336.11	38615	7019.9	59352.6	23376.1	5710.91	51779.5	61566.8	57247.5	40017	128641	14607.3	60244.7	54090.7	2246.49	43130.6	49527.7	28282.2	38212.2	26722.7	590.793	38642.5
HS90A_RAT	10	10	756.02	0.547604	1.19756	CEN/EEN	AEN	Heat shock protein HSP 90-alpha OS=Rattus norvegicus GN=Hsp90aa1 PE=1 SV=3	1.81248e+06	877104	1.49023e+06	1.26943e+06	1.33812e+06	1.73519e+06	1.66939e+06	2.10235e+06	1.89118e+06	3.06419e+06	2.58405e+06	3.852e+06	1.24982e+06	3.28035e+06	2.33932e+06	2.14942e+06	955437	951341	1.81803e+06	1.86882e+06	3.58061e+06	4.20958e+06	2.95785e+06	1.45308e+06	4.35957e+06	3.34322e+06	3.96925e+06	2.70092e+06	566389	598270	1.45773e+06	1.75725e+06	1.91048e+06	2.99948e+06	3.00973e+06	3.24423e+06	1.45266e+06	876619	1.5097e+06	1.15681e+06	1.4007e+06
DLGP4_RAT	2	2	108.78	0.798092	1.26046	CEN/EEN	AEN	Disks large-associated protein 4 OS=Rattus norvegicus GN=Dlgap4 PE=2 SV=1	6194.37	10039.3	964.427	25602.4	13452.9	1230.34	4641.85	2260.66	3578.12	16110.6	18472.4	2484.11	21573.7	6567.6	11569.5	1935.39	24981.2	19266.9	9941.08	35175.7	6167.64	2056.61	2126.26	11213.3	1078.12	27296.4	1914.91	2923.92	23452.9	24585.4	12370.1	12655.1	2322.81	509.036	1539.68	1551.36	4964.64	10033.7	977.024	23331.1	14082
S4A4_RAT	1	1	66.61	0.00585409	1.62222	CEN/EEN	AEN	Electrogenic sodium bicarbonate cotransporter 1 OS=Rattus norvegicus GN=Slc4a4 PE=1 SV=1	191774	114052	148627	122135	128064	161044	61005.7	75927.2	67686.4	124486	99245.3	122861	113691	190189	171882	151374	90445.6	88537.6	166753	160319	211309	256250	178044	143835	383118	352820	365932	155790	72166.4	73018.4	219012	216530	231098	188645	202179	214128	153703	113989	150569	111299	134053
HS90B_RAT	8	8	618.52	0.871025	1.02028	CEN/EEN	AEN	Heat shock protein HSP 90-beta OS=Rattus norvegicus GN=Hsp90ab1 PE=1 SV=4	4.43807e+06	4.70781e+06	3.4929e+06	3.70409e+06	4.48481e+06	3.98712e+06	4.47169e+06	2.22231e+06	2.4764e+06	8.06249e+06	7.04248e+06	7.48435e+06	5.86185e+06	3.91976e+06	8.33314e+06	3.63888e+06	4.58542e+06	4.05383e+06	4.87792e+06	7.52905e+06	2.81554e+06	6.59284e+06	5.82763e+06	4.94567e+06	4.91086e+06	7.96673e+06	6.04584e+06	4.97008e+06	5.37394e+06	4.88093e+06	3.22884e+06	4.5013e+06	4.34615e+06	2.18698e+06	1.94924e+06	2.10112e+06	3.55701e+06	4.70521e+06	3.53852e+06	3.37548e+06	4.69455e+06
S4A10_RAT	1	1	67.87	0.208955	1.17104	CEN/EEN	AEN	Sodium-driven chloride bicarbonate exchanger OS=Rattus norvegicus GN=Slc4a10 PE=1 SV=1	152820	113271	122035	138037	116933	156818	65506.5	79392.2	86154	169323	210705	181477	146398	144044	138462	161356	140854	126660	126144	130473	147217	186489	135249	168481	265884	242571	246902	75188.6	71005	91366.9	283253	141716	151447	133423	135208	139892	122481	113209	123629	125791	122401
DCLK1_RAT	3	3	106.66	6.41e-06	1.71193	CEN/EEN	AEN	Serine/threonine-protein kinase DCLK1 OS=Rattus norvegicus GN=Dclk1 PE=2 SV=1	49260.4	34231.3	36847	58514	42966.1	47303	34958.1	32059.6	32749.3	71218.7	90095.1	84661.7	100142	109581	84606.2	120969	122219	100074	78002.1	85503.6	93446.6	106579	87437	81529.9	113886	105003	107173	51432.7	51723.6	48131.9	97726.6	70228.2	67566.2	72137.5	75880.1	74230.2	39481.1	34212.3	37328.3	53322.8	44975.5
BCAS1_RAT	1	1	55.81	0.182983	1.429	CEN/EEN	AEN	Breast carcinoma-amplified sequence 1 homolog (Fragment) OS=Rattus norvegicus GN=Bcas1 PE=1 SV=2	165441	178960	116084	244354	159436	152601	129037	11677.7	30953.9	233631	201690	269552	308319	173727	324843	84362.2	235440	243098	268595	218598	194047	323280	322660	263963	302773	405128	299339	284212	208417	218451	162405	206085	180128	8591.73	34635.3	140309	132597	178861	117600	222676	166893
CADM4_RAT	1	1	117.35	0.000168314	1.48743	CEN/EEN	AEN	Cell adhesion molecule 4 OS=Rattus norvegicus GN=Cadm4 PE=1 SV=1	146489	86890.8	96123	102731	101878	116532	149493	166328	148595	229328	203640	236612	188420	262245	266247	211703	188205	187480	186547	194745	257274	352736	250186	217959	301236	281763	274162	211786	130065	146315	167920	157615	156180	227368	234980	255909	117408	86842.8	97378.6	93617.1	106642
KPCE_RAT	2	2	205.82	0.2722	1.07849	CEN/EEN	AEN	Protein kinase C epsilon type OS=Rattus norvegicus GN=Prkce PE=1 SV=1	163840	122852	127799	181452	125565	144279	168752	107646	98965.9	210484	241924	264687	191193	196034	148672	124340	184042	156867	151206	162433	120636	203621	191948	164018	190805	192843	207174	237609	219824	205861	186539	209004	217682	117212	124256	120089	131314	122784	129468	165354	131437
BASP1_RAT	4	4	461.51	0.0239656	1.32621	AEN	CEN/EEN	Brain acid soluble protein 1 OS=Rattus norvegicus GN=Basp1 PE=1 SV=2	472990	321612	326338	391297	319701	351575	351314	400910	401323	673616	565951	700571	216093	417023	343562	172125	168811	172651	312739	373202	389897	539110	404654	252049	644224	600320	617477	413857	130460	151387	205939	265762	223720	322284	306371	314612	379091	321434	330601	356582	334652
PLCB1_RAT	1	1	48.89	0.241882	1.57494	CEN/EEN	AEN	1-phosphatidylinositol 4,5-bisphosphate phosphodiesterase beta-1 OS=Rattus norvegicus GN=Plcb1 PE=1 SV=1	231.163	122.378	569.664	67.7518	374.532	315.12	5745.09	1317.96	583.788	170.226	115.809	10100.6	42.8961	3018.72	386.212	4505.27	109.17	100.719	1271.69	168.161	284.422	2579.74	9770.38	245.473	1240.07	531.124	12108.6	1086.85	481.406	1001.88	4014.26	7723.34	9403.38	130.767	1214.08	678.265	185.272	122.31	577.105	61.7412	392.048
STXB5_RAT	2	2	36.32	0.000431747	1.44603	CEN/EEN	AEN	Syntaxin-binding protein 5 OS=Rattus norvegicus GN=Stxbp5 PE=1 SV=1	147864	132991	118978	206282	166691	180632	90320.9	94257.9	91165.2	186569	160966	176957	160526	199049	205650	200187	183680	192601	231079	212962	228783	271378	246476	188302	297830	280823	276185	174935	105500	116788	138614	239649	231224	244972	213669	230853	118509	132918	120532	187981	174486
SPTN1_RAT	7	7	666.38	1.41e-06	2.60781	CEN/EEN	AEN	Spectrin alpha chain, non-erythrocytic 1 OS=Rattus norvegicus GN=Sptan1 PE=1 SV=2	186185	105232	178628	179715	131803	239378	336080	243313	216027	328035	247496	268054	440395	486530	465609	650885	411744	426148	374287	396297	385166	566132	527933	410533	286244	266839	332914	381286	298381	389835	877156	991258	1.14041e+06	988903	1.20088e+06	1.17748e+06	149223	105174	180961	163771	137967
ARRB1_RAT	1	1	125.81	0.602878	1.16309	CEN/EEN	AEN	Beta-arrestin-1 OS=Rattus norvegicus GN=Arrb1 PE=1 SV=1	54848	18893.1	33534.9	4469.49	38221.1	19585.9	64766.3	94592.1	78369.4	30596.5	13383.1	67086.5	1902.22	96849.5	58834.3	43687.2	494.903	483.189	43493.5	12080.6	51262.3	46882.5	92056.8	30768.2	27018.1	59670.2	125606	42117.1	2515.54	3144.76	30819.6	91200	100124	43527.8	91163.3	110065	43959.4	18882.6	33973	4072.97	40008.6
AMPH_RAT	4	4	325.9	0.881828	1.0074	AEN	CEN/EEN	Amphiphysin OS=Rattus norvegicus GN=Amph PE=1 SV=1	1.85752e+06	1.56474e+06	1.47562e+06	1.80691e+06	1.65718e+06	1.67452e+06	2.6728e+06	1.4314e+06	1.42395e+06	2.62142e+06	2.90988e+06	2.53389e+06	1.8689e+06	2.07046e+06	1.85953e+06	2.03082e+06	1.97155e+06	1.96204e+06	1.63366e+06	1.79159e+06	1.84545e+06	2.47188e+06	2.3374e+06	2.08956e+06	2.43592e+06	2.66192e+06	2.60958e+06	2.63433e+06	2.21747e+06	2.21894e+06	1.84353e+06	1.83662e+06	1.8922e+06	822882	880069	926394	1.48876e+06	1.56387e+06	1.49489e+06	1.64661e+06	1.73468e+06
RMD3_RAT	1	1	84.87	0.0438528	1.66544	AEN	CEN/EEN	Regulator of microtubule dynamics protein 3 OS=Rattus norvegicus GN=Rmdn3 PE=2 SV=1	42255.2	23676.3	37556	39657.5	35599.3	52784.9	90482.5	107965	104154	125486	184188	171134	37818	60028.1	47258.3	30788.4	22451.1	20470.2	28354.7	39385.4	58322.1	78545.9	56831	60491.2	93705	73812.5	76445.4	46751.6	32838.4	31893.9	91873.5	30027.5	39405.7	51568.3	60132.9	49627.1	33866.6	23663.2	38046.6	36139.2	37264.2
AKA12_RAT	1	1	66.55	0.580948	1.57714	CEN/EEN	AEN	A-kinase anchor protein 12 OS=Rattus norvegicus GN=Akap12 PE=1 SV=1	27561.9	17278	23075.4	15253.4	20724.2	27458	25255.3	35163.9	24883.6	34879	43080.9	53860.4	24927	71937.9	44897	32976.7	1626.15	3510.31	46638.3	42842.1	68087.7	86948.2	65894.4	43810.5	86983	76523.6	88934.8	30583.3	6157.2	4827.17	46073.6	34139	37591.4	48274.5	51842	53158.5	22090.3	17268.4	23376.8	13900.2	21693.4
OXR1_RAT	4	4	328.26	0.321863	1.07361	CEN/EEN	AEN	Oxidation resistance protein 1 OS=Rattus norvegicus GN=Oxr1 PE=2 SV=3	135197	100587	103809	140252	128184	136824	147993	152379	135076	213105	268799	213342	179250	147611	144677	250980	230812	247755	125791	153704	131627	188238	161390	194968	183158	210995	199118	114117	160557	135837	176329	125773	132426	130578	149193	152327	108357	100532	105165	127809	134179
DLG4_RAT	1	1	36.4	0.818198	1.16224	CEN/EEN	AEN	Disks large homolog 4 OS=Rattus norvegicus GN=Dlg4 PE=1 SV=1	830.716	249.371	3723.17	399.473	168.18	1620.47	3040.12	34434.6	23430.9	320.779	264.46	736.051	283.336	18634.7	39.7292	1447.57	621.542	743.625	197.03	234.925	12943	1815.99	1313.45	284.617	11010.1	382.824	1174.74	1160.94	1022.58	679.313	259.158	610.23	4290.27	32811.5	33286.8	35648.2	665.8	249.233	3771.8	364.033	176.045
KCNQ2_RAT	3	3	142.92	0.92271	1.5125	CEN/EEN	AEN	Potassium voltage-gated channel subfamily KQT member 2 OS=Rattus norvegicus GN=Kcnq2 PE=1 SV=1	795.578	455.579	2225.1	810.618	755.838	581.208	3492.75	204.817	687.682	337.58	192.431	6063.62	151.092	2208.29	677.24	3551.63	31.4158	262.61	831.281	771.863	932.545	1086.6	8733.71	258.205	761.321	644.837	12049.3	686.685	80.3764	672.514	847.8	2012.35	10854.2	28.8932	1553.68	535.061	637.637	455.327	2254.17	738.703	791.186
PACN1_RAT	2	2	91.88	0.00940024	1.44538	AEN	CEN/EEN	Protein kinase C and casein kinase substrate in neurons protein 1 OS=Rattus norvegicus GN=Pacsin1 PE=1 SV=1	156690	99957.4	87785	181162	187456	145631	235839	214208	176574	302287	276722	261592	150970	163737	177929	133159	114184	138060	74739	135651	81106	210709	180756	148355	210264	255080	212913	66900.8	78414.7	122723	65818	93278.4	91652	105935	105920	100137	125583	99902.1	88931.7	165090	196223
HNRH1_RAT	2	2	162.75	3.71e-09	5.69795	CEN/EEN	AEN	Heterogeneous nuclear ribonucleoprotein H OS=Rattus norvegicus GN=Hnrnph1 PE=1 SV=2	25232.4	27482.2	16307.4	48783.2	18738.9	18195.8	8772.72	9816.04	1839.16	11267.4	6772.84	15961.2	138981	151224	116263	44421.5	31839.2	29375.3	55738.7	82527.5	40636.1	91487.8	88516.3	58605.8	47136.5	64053.5	46818	121214	135545	125806	99137.9	118832	143641	176188	198567	177114	20223.2	27467	16520.4	44455.3	19615.3
RGS14_RAT	2	2	99.76	0.653483	1.04427	CEN/EEN	AEN	Regulator of G-protein signaling 14 OS=Rattus norvegicus GN=Rgs14 PE=1 SV=1	6393.05	99754.9	7967.82	132202	54563.8	6273.61	9421.27	5914.88	7827.11	131989	139483	9287.5	129752	8618.93	86795.7	9819.83	176937	149686	38044.7	101072	8998.9	11618.2	7619.96	51873.5	16295.6	94595	18938.1	14980.3	137625	150147	9387.41	15532.1	11565.4	5924.33	9106.94	11325.6	5123.88	99699.7	8071.9	120473	57115.6
S6A17_RAT	2	2	101.22	0.0125332	1.56811	CEN/EEN	AEN	Sodium-dependent neutral amino acid transporter SLC6A17 OS=Rattus norvegicus GN=Slc6a17 PE=1 SV=1	77321.4	54333.8	57715.7	89388.6	69261.5	94959.7	38547	23203.3	27129.5	91883.8	122997	110870	100252	109944	115000	117131	94646.6	93688.8	91773.9	115121	109717	141198	118413	90001.3	214117	220389	236158	62488.9	28386.8	33325.9	100373	112718	121517	81440.4	88610.8	93251.9	61971.3	54303.7	58469.6	81458.4	72500.6
PLEC_RAT	1	1	113.87	0.183075	1.14729	CEN/EEN	AEN	Plectin OS=Rattus norvegicus GN=Plec PE=1 SV=2	77714.2	48146.8	44747.3	60994	63560.7	89908.7	92351.7	90101.6	84025	239658	233972	214009	93171.4	151176	117584	238906	144820	124589	93687.2	99717.2	140723	154401	114148	106611	179724	159631	168654	69830.3	35925.7	42448.4	175848	132353	142711	124374	128530	133300	62286.2	48120.2	45331.8	55582.9	66533.2
GEPH_RAT	2	2	101.33	0.61963	1.0337	AEN	CEN/EEN	Gephyrin OS=Rattus norvegicus GN=Gphn PE=1 SV=3	53485.8	42883.1	41713.2	47053.3	40922.4	46904.1	52624.5	54969.5	49172.2	68072.7	62296.7	80629.2	38736.8	73672.8	45510.9	40008.5	37827.8	39113.5	35634.9	35541.2	45079.9	52955.8	52041	41975.8	64242	55555.2	71635.5	77657.2	50412.1	45181.3	44028.1	44879.7	59859.8	65105.4	57851.6	65173.3	42867.6	42859.4	42258.1	42878.9	42836.2
CXA1_RAT	1	1	91.25	0.0137873	1.99083	AEN	CEN/EEN	Gap junction alpha-1 protein OS=Rattus norvegicus GN=Gja1 PE=1 SV=2	230610	132403	163313	176642	301758	226440	622144	693380	662029	1.05501e+06	833136	902567	117529	134722	200701	249922	148276	118875	155982	144577	339489	471886	286162	125364	389519	328451	376113	320558	48666.1	107791	153383	297540	277589	420086	372876	441003	184828	132330	165446	160971	315870
CAMKV_RAT	1	1	138.5	0.132129	1.69174	CEN/EEN	AEN	CaM kinase-like vesicle-associated protein OS=Rattus norvegicus GN=Camkv PE=1 SV=1	131691	59218.3	87207.7	99517.1	68277.8	100512	34971.5	38010.9	28240.9	140270	159898	221858	361504	184942	149883	55721	26115.8	17561	119538	139868	160135	181662	159607	78572	243907	192663	219779	88704.1	631076	411790	110355	58820.6	68773.8	94634.5	88638.1	113306	105547	59185.6	88346.9	90688.3	71470.9
MYPT1_RAT	1	1	47.08	2.73e-05	2.57809	CEN/EEN	AEN	Protein phosphatase 1 regulatory subunit 12A OS=Rattus norvegicus GN=Ppp1r12a PE=1 SV=2	11361.1	6363.67	5426.19	17672.6	17082.4	16059.8	16914.6	21527.1	21533.8	10985	7835.99	23999.1	50401	46351.9	40883.4	72164.8	73163.4	71657.8	21265.8	25280.1	27770.9	44304.2	33242.2	33721.6	44616.1	53984.5	41645.4	12922.3	7923.66	10906.6	35394.7	31257.9	30977.3	31009.1	38499.3	32070.9	9105.7	6360.15	5497.07	16104.7	17881.3
NFL_RAT	5	5	563.61	0.00266922	1.92687	CEN/EEN	AEN	Neurofilament light polypeptide OS=Rattus norvegicus GN=Nefl PE=1 SV=3	722236	515916	479525	708605	574191	606928	757824	108021	153815	880103	1.0179e+06	1.09312e+06	1.66089e+06	435340	1.93461e+06	1.391e+06	1.53913e+06	1.55567e+06	1.59077e+06	1.8057e+06	406901	1.60601e+06	1.3824e+06	990249	1.31411e+06	1.55757e+06	1.74521e+06	1.00777e+06	942289	928679	1.24275e+06	1.63534e+06	1.48951e+06	281931	467488	447169	578855	515630	485788	645741	601044
SRCN1_RAT	5	5	284.82	0.314543	1.1232	CEN/EEN	AEN	SRC kinase signaling inhibitor 1 OS=Rattus norvegicus GN=Srcin1 PE=1 SV=1	52730.4	29188.2	34633.5	46861.4	39916.5	47102	51490.3	52332.6	61746.8	105728	106563	153421	112884	67277.3	87715.3	71227.7	25864.5	20770.4	57842.2	59960.7	64300.7	100250	75053.8	51457.4	104286	101504	96381.8	62023.6	149502	60390.2	60381.1	62542.3	65273.3	55159.3	76730.6	67257.8	42262.2	29172.1	35085.9	42704	41783.3
TR150_RAT	2	2	104.22	0.160935	1.61718	CEN/EEN	AEN	Thyroid hormone receptor-associated protein 3 OS=Rattus norvegicus GN=Thrap3 PE=1 SV=1	22852.6	23032.6	20462.5	10736.6	22342.8	20082.8	33695.4	161937	128726	17532.8	16258.2	23944.6	18035.8	216535	31335.4	38487.3	16805.6	17268.2	24107.1	29844.1	183650	24510.5	28206.8	23016.6	31789.2	47776.8	48610.9	37691.2	22206.8	16192.6	30365.2	53374.1	49817.8	211413	202917	218415	18315.9	23019.8	20729.7	9784.1	23387.7
HSP72_RAT;GRP78_RAT	2	2	121.98	0.00454011	1.77367	CEN/EEN	AEN	Heat shock-related 70 kDa protein 2 OS=Rattus norvegicus GN=Hspa2 PE=1 SV=2	25586.6	21468.4	20331.2	23344.5	21098	21455.9	35962.8	43035.8	36581.8	26554.8	30224.2	41045	55779.3	74555.3	37741.7	28017.1	15292.5	13151.2	45739.6	46837.4	51308.6	51560.7	57149.1	37714.3	54151.4	50773.6	54888.8	63293.7	89089.3	51103.7	45313.1	66050.7	65692.3	13153.9	84759.9	76703.6	20507	21456.5	20596.7	21273.5	22084.7
EF1D_RAT	2	2	161.27	0.743374	1.12292	AEN	CEN/EEN	Elongation factor 1-delta OS=Rattus norvegicus GN=Eef1d PE=1 SV=2	49736.6	22193.6	37095.2	85152.4	66747.2	75361	131974	113603	84527.2	197240	177976	129569	98837.2	106240	115531	19568.8	43821	41821.4	34408.5	67987.6	46922	181023	138692	88284.2	90593.2	146479	101211	60356	75080.8	77155.3	38668.2	80176.9	92905.2	111756	106977	121445	39862.7	22181.3	37579.8	77598	69868.7
PALM_RAT	2	2	97.03	0.432395	1.44882	AEN	CEN/EEN	Paralemmin-1 OS=Rattus norvegicus GN=Palm PE=1 SV=1	189347	133687	22454.8	211053	164522	73449.9	81864.1	24343	30152.9	302219	273497	365274	173853	59287.2	223918	38354.2	73998.6	63873.6	130289	192843	30329.5	107607	130451	150963	87318.6	322559	77292.2	47899.6	163472	133180	86267	145143	48697.1	29396.3	35585.1	31414.7	151757	133613	22748.1	192329	172216
SHRM2_RAT	1	1	39.12	0.073745	1.42967	AEN	CEN/EEN	Protein Shroom2 OS=Rattus norvegicus GN=Shroom2 PE=2 SV=1	39102.3	28450.7	37646.1	34220.6	36354.8	46263.4	80644.3	98408.2	98978	87514	107077	110895	42319.2	83660.6	61959.8	56149.5	30605.3	34642.9	51963.3	45183.4	63163	93519.8	81269.9	73710.1	23194	22114.3	21565.8	13740.7	9898.94	7944.82	60272.2	39110	49594.8	49168.7	56705.5	55450.7	31339.6	28435	38137.9	31184.6	38055
AQP4_RAT	2	2	111.74	5.55e-10	3.60947	CEN/EEN	AEN	Aquaporin-4 OS=Rattus norvegicus GN=Aqp4 PE=1 SV=1	97960.9	59865.8	60044.1	77582.5	71341.7	87129.7	56641	32835	40972.7	114910	81802.9	109898	188282	213774	242834	225040	144841	157434	194234	253376	287701	277867	216319	114663	453160	423245	420367	251690	111629	130215	198626	375435	403862	374117	371199	402048	78513.4	59832.7	60828.4	70699.7	74678.1
MAP6_RAT	2	2	104.67	0.0193675	1.47013	CEN/EEN	AEN	Microtubule-associated protein 6 OS=Rattus norvegicus GN=Map6 PE=1 SV=1	51195.5	50978.3	41727.2	74960.1	56840.9	27297.9	98226.1	45644.3	42100.4	87204.6	93082	90128.9	103532	125175	105971	94801.1	145489	123516	80874.5	123130	45411.1	43698.1	137993	89907.5	57808	145141	139178	28561	94061	88304.3	69483.3	105007	117991	53532.7	54427.6	59808	41032	50950.1	42272.2	68309.9	59499.2
SIR2_RAT	2	2	183.73	0.669624	1.34066	CEN/EEN	AEN	NAD-dependent protein deacetylase sirtuin-2 OS=Rattus norvegicus GN=Sirt2 PE=1 SV=1	27324.8	13876	28285.2	7615.76	21261.9	48002.5	57216.3	65837.3	72150	23143.1	20657.1	50938.1	13387.5	64583.8	34501	11041.5	4233.77	4500.2	38014.5	41133	39564.5	97695.3	61464.9	20340.6	73840.5	41401.6	83011.5	71113.6	36822.7	8747.14	37804.4	78455.1	89125.1	10130.6	101265	107701	21900.2	13868.3	28654.6	6940.12	22256.3
QCR1_RAT	1	1	75.73	0.000107518	2.5415	CEN/EEN	AEN	Cytochrome b-c1 complex subunit 1, mitochondrial OS=Rattus norvegicus GN=Uqcrc1 PE=1 SV=1	18825.5	10484.8	20303.8	12036.3	10735.3	16052.8	11047.8	6738.62	8458.63	1549.16	333.383	1261.76	21863.9	21735.9	20555.3	38268.8	16223.9	30277.1	20281.3	14746.6	10481.1	20579.9	18909.9	17340.7	11386	6634.13	15701.3	23678.1	29986.5	37622.8	33387.3	30249.3	49485.6	32891.6	44983.2	31649.3	15088.2	10479	20569	10968.5	11237.3
AT2B3_RAT;AT2B1_RAT	2	2	133.42	0.000163978	1.46837	CEN/EEN	AEN	Plasma membrane calcium-transporting ATPase 3 OS=Rattus norvegicus GN=Atp2b3 PE=2 SV=2	103169	101913	79092.3	169699	119933	106874	117416	99566.1	104324	166291	197989	154685	204686	153037	181818	160094	151958	145369	161413	209072	138384	174605	174059	157064	154849	176723	183453	150463	153167	145858	212659	343988	363310	239293	175952	155354	82687.4	101856	80125.4	154644	125542
CH60_RAT	2	2	169.49	0.0313256	1.81014	CEN/EEN	AEN	60 kDa heat shock protein, mitochondrial OS=Rattus norvegicus GN=Hspd1 PE=1 SV=1	52616.9	37831.5	75567.9	31045.1	24911.6	95007.1	101262	74325.1	43690.2	72565.8	42155.2	56078.8	45559.1	51904.5	57489.3	277178	120021	105379	71037.3	47020.8	40662	87571.5	78400.9	48179.1	49436	37120.8	68861.2	48818.3	46884.4	95220.2	232906	183710	253358	115413	206979	190633	42171.3	37810.5	76555	28290.9	26076.7
PURB_RAT	2	2	155.41	0.40437	1.22278	AEN	CEN/EEN	Transcriptional activator protein Pur-beta OS=Rattus norvegicus GN=Purb PE=1 SV=3	130362	117768	83168.9	137164	128718	70422.6	215660	49419.6	57886.5	209119	248700	205390	130786	100017	135100	114105	119571	122940	93199.4	130653	46439.5	95322.2	136370	139166	76810.1	165762	141510	110980	139184	164547	107091	123709	117069	53307.5	71361.8	69950.2	104482	117703	84255.3	124995	134737
KCMA1_RAT	2	2	90.71	0.0572602	1.34408	CEN/EEN	AEN	Calcium-activated potassium channel subunit alpha-1 OS=Rattus norvegicus GN=Kcnma1 PE=1 SV=3	24616	16255.7	17038.3	23112.2	19305.4	22158.9	10130.4	12581.7	11364.1	32133.5	31524.6	35782.2	16858.5	29726.5	23867.1	25997.2	14539.7	10611.4	28768.2	29772.8	30958	43403.7	34108.1	26355	52346.6	47217.3	40127	29426.4	12409.9	11669.6	31023.4	31460.2	34920.2	27916.5	30957.2	23735.7	19729.1	16246.7	17260.9	21061.7	20208.2
1433T_RAT	2	2	128.63	8.09e-09	6.32097	CEN/EEN	AEN	14-3-3 protein theta OS=Rattus norvegicus GN=Ywhaq PE=1 SV=1	8602.43	2526.76	6105.8	4867.94	7219.29	8724.4	9821.05	9560.45	4367.63	6148.27	6628.73	12160.8	44055.9	36687.7	41585.9	38134.7	33239.7	35703.3	21677.5	23742.9	27613.7	47668.6	43457.3	39505.2	6772.12	8908.23	11189.4	35964.2	31436.8	33226	78296.9	98852.4	99459	80168.2	87516.8	91618.2	6894.65	2525.37	6185.56	4436.08	7556.91
LPPR4_RAT	1	1	36.75	0.860103	1.19649	CEN/EEN	AEN	Lipid phosphate phosphatase-related protein type 4 OS=Rattus norvegicus GN=Lppr4 PE=2 SV=1	115488	86775	60050.8	6379.91	116871	99568.5	106635	15507.4	13215.8	71327	129313	158559	69416.6	5407.44	158002	170215	20155.5	60943.8	115468	139280	3563.34	157015	141773	117964	78254.4	185473	132396	46991.6	144930	42539.5	116363	226842	169173	18582.8	13884	9744.56	92561.1	86727.1	60835.2	5813.91	122336
ABLM2_RAT	2	2	90.58	0.378568	1.35456	AEN	CEN/EEN	Actin-binding LIM protein 2 OS=Rattus norvegicus GN=Ablim2 PE=2 SV=1	32492.1	17330.1	14790.4	32664.8	24837.5	31082.6	56189.5	66042.8	58223.3	85788.8	112365	111665	39270.4	45016.7	43376.5	20517.4	29333.7	30165.4	17285.9	37020.8	30849	61396.6	46744.1	48666.3	56152.9	63779.4	54107.5	26905.5	26231.3	27124.4	53089.5	37697.2	42876.9	32996	39134.4	40346.8	26041.7	17320.5	14983.6	29766.9	25999.1
MYPR_RAT	2	2	133.68	0.00105174	3.66176	CEN/EEN	AEN	Myelin proteolipid protein OS=Rattus norvegicus GN=Plp1 PE=1 SV=2	5959.74	4115.15	5596.53	3072.88	6049.01	6282.46	3121.91	3442.51	1318.34	1009.1	410.408	502.727	2971.5	4270.83	10957.7	23296.8	2714.02	3866.77	16766.3	17032.7	5529.02	21907.3	19541	16495.2	15450.2	14163.8	18747.4	8259.89	562.171	1270.75	20083.2	28334.2	27335.5	5951.38	7687.34	6196.13	4776.6	4112.87	5669.63	2800.27	6331.9
HNRPK_RAT	2	2	130.45	7.42e-07	27.5974	CEN/EEN	AEN	Heterogeneous nuclear ribonucleoprotein K OS=Rattus norvegicus GN=Hnrnpk PE=1 SV=1	58.6298	122.331	61.9483	77.7834	9.78121	287.359	572.38	76.5281	0	476.997	121.291	447.175	152.423	13067	2280.44	9672.64	7180.32	696.724	1155.65	2867.45	7544.34	9303.55	8770.72	336.954	17611.8	2287.41	15525.2	15141.1	490.819	212.666	471.62	1581.82	3335.52	1379.13	4531.36	2025.26	46.9905	122.264	62.7575	70.8828	10.2386
1433E_RAT	2	2	236.99	5.35e-12	3.04668	CEN/EEN	AEN	14-3-3 protein epsilon OS=Rattus norvegicus GN=Ywhae PE=1 SV=1	185773	133104	135519	174611	166359	194319	204598	236718	236615	277437	315259	302163	619570	655385	557286	508723	494435	471780	473417	490929	517446	682905	574192	596906	454440	426444	423246	598168	525776	513037	961049	976551	982827	1.01414e+06	1.06063e+06	1.03482e+06	148893	133030	137289	159120	174139
LYRIC_RAT	1	1	35.12	0.575893	1.1215	AEN	CEN/EEN	Protein LYRIC OS=Rattus norvegicus GN=Mtdh PE=2 SV=2	4238.37	3295.6	2773.86	9246.57	7128.59	7340.9	5904.89	360.926	1712.73	9044.78	4117.54	10465.6	482.109	2365.07	8413.94	4572.96	1944.98	2069.18	8003.71	6384.26	1271.87	2369.88	10172.2	6736.28	3575.71	9571.94	6156.4	5745.44	3539.75	16050.9	5245.61	6946.13	2205.34	1888.84	446.308	881.247	3396.96	3293.78	2810.09	8426.25	7461.97
BEGIN_RAT	2	2	88.14	0.673514	1.10299	CEN/EEN	AEN	Brain-enriched guanylate kinase-associated protein OS=Rattus norvegicus GN=Begain PE=1 SV=1	9816.87	254.424	12344.4	842.059	1754.32	14451.4	15479.4	3484.66	6313.27	285.899	200.357	6161.87	1125.11	1899.37	1145.92	17611.7	961.921	1483.4	3440.88	1498.29	944.189	26849.4	21675.7	1125.53	6032.67	1772.77	21502.7	14773.5	873.063	708.521	5037.54	7452.36	13525.6	3896.46	918.002	1228.14	7867.99	254.284	12505.7	767.354	1836.36
DNJC5_RAT	2	2	152.6	3.11e-10	1.49341	CEN/EEN	AEN	DnaJ homolog subfamily C member 5 OS=Rattus norvegicus GN=Dnajc5 PE=1 SV=1	3.96419e+06	3.19547e+06	2.91412e+06	3.44259e+06	3.36146e+06	3.59709e+06	3.85374e+06	3.899e+06	3.83465e+06	3.61786e+06	4.25507e+06	3.27562e+06	5.4011e+06	5.83005e+06	5.04684e+06	6.40711e+06	6.261e+06	6.51384e+06	4.34554e+06	4.56554e+06	4.77114e+06	5.61953e+06	4.58627e+06	5.18071e+06	6.70601e+06	6.37545e+06	6.84441e+06	4.85499e+06	5.16912e+06	4.66973e+06	4.92464e+06	4.57589e+06	4.95796e+06	4.91732e+06	5.41111e+06	5.12775e+06	3.17721e+06	3.19371e+06	2.95218e+06	3.13717e+06	3.51867e+06
FXYD7_RAT	1	1	72.34	0.313885	1.39128	AEN	CEN/EEN	FXYD domain-containing ion transport regulator 7 OS=Rattus norvegicus GN=Fxyd7 PE=1 SV=1	74905.6	54206.4	41772.9	76343.1	103604	94412.6	256326	229087	231714	323874	262602	230053	144249	146315	126305	147076	173524	171523	83467	84783.3	88095.4	155618	102813	154040	190828	166071	148640	84833.8	105143	113863	87356.9	64423.9	63308.7	69192.1	86951.8	86292.9	60035.1	54176.4	42318.6	69570.2	108450
DPYL1_RAT	2	2	106.22	0.000175575	2.01492	CEN/EEN	AEN	Dihydropyrimidinase-related protein 1 OS=Rattus norvegicus GN=Crmp1 PE=1 SV=1	14439.6	4695.83	10450.2	14505.4	18936.7	17880.8	43989.1	51876.4	46671.5	84043.9	66859.5	96155.9	44503.2	74677.4	61694.6	91400.6	65632.3	56816.5	61784.3	61045.6	83312.4	109841	77202.7	68240.3	135665	132778	142996	56770.5	23856.2	25906.7	69608.7	68558.3	83555.8	94273.9	101624	104317	11573	4693.23	10586.7	13218.5	19822.4
NAC2_RAT	2	2	128.15	9.1e-06	1.47408	CEN/EEN	AEN	Sodium/calcium exchanger 2 OS=Rattus norvegicus GN=Slc8a2 PE=2 SV=1	302501	285726	259810	346525	286490	361013	260213	238996	254057	433023	557779	447888	474564	416230	396868	395814	419344	415455	416792	474485	510374	536206	437295	530057	694249	675784	711080	363379	409429	424546	686806	473921	510304	497616	504514	517847	242448	285568	263204	315782	299889
SCN2B_RAT	1	1	37.75	0.261302	1.68041	CEN/EEN	AEN	Sodium channel subunit beta-2 OS=Rattus norvegicus GN=Scn2b PE=1 SV=1	24918.9	20061.8	21437.7	9636.15	25435.1	27643.1	28681	768.185	3981.18	21010.5	8509.3	23014.2	6146.09	2109.19	36882.6	29814.4	16267.7	10154	33841	40882.9	10264.9	44138.2	40316.4	24289	18373.1	50500.1	56696.2	45505.2	38343.9	13449	46447.4	74121.6	72887.1	5530.31	2756.94	3187.09	19971.9	20050.7	21717.7	8781.27	26624.6
STMN1_RAT	2	2	110.98	0.0573634	1.22598	AEN	CEN/EEN	Stathmin OS=Rattus norvegicus GN=Stmn1 PE=1 SV=2	732763	754291	646648	699921	639606	747479	1.32452e+06	1.42933e+06	1.40211e+06	1.16962e+06	1.26115e+06	1.11004e+06	771906	762937	708177	948430	1.03027e+06	980877	703615	740413	767119	1.08172e+06	895345	1.05709e+06	986828	907623	991659	762737	753829	803874	625950	455753	525777	727188	719934	732448	587293	753874	655094	637827	669519
RGRF2_RAT	2	2	86.22	0.411199	1.16647	CEN/EEN	AEN	Ras-specific guanine nucleotide-releasing factor 2 OS=Rattus norvegicus GN=Rasgrf2 PE=1 SV=1	61361.9	41512.6	43328.2	70520.9	75947.5	72763.1	44468.6	44097.1	40141.1	86982.9	75053.5	86941.5	62378.9	82636.6	80571.1	103403	107088	91155.5	71571.1	63529	79094.9	105107	81064.5	78759.7	119281	108370	107140	36135.4	26507.2	28656.7	51021.1	54742.1	53512.1	40802.2	55676.4	45441.4	49180.2	41489.6	43894.2	64264.6	79499.3
PDLI4_RAT	1	1	33.22	0.113406	1.23341	CEN/EEN	AEN	PDZ and LIM domain protein 4 OS=Rattus norvegicus GN=Pdlim4 PE=2 SV=2	35627.3	21307.7	16791.1	37245.6	21602.2	24833.4	51412	61471.1	54308.7	78435.2	87222	69154.9	64118.5	77451.2	65188.9	82391.4	77523.9	74251.6	53463.3	68013.7	49048.8	72595.8	60073.1	80413.2	67428.7	90913.2	76306.7	22785.4	25531.5	22919.5	52044.7	40817.3	50859.1	33054.9	39303.8	33468.6	28554.5	21295.9	17010.5	33941.3	22612.4
PP1R7_RAT	1	1	73.28	0.0148146	1.30866	CEN/EEN	AEN	Protein phosphatase 1 regulatory subunit 7 OS=Rattus norvegicus GN=Ppp1r7 PE=1 SV=1	45498	26417.4	23288.4	28580.5	32283.5	40585.8	76442.9	90686.1	70994.8	57375.2	72763.9	75084.9	60767.4	71024.3	60108.1	34539.9	42133.4	39063.4	59802.9	68221.1	51414.3	89623.6	64488.8	73624	98599.8	115159	99943.3	65499.3	73568.8	87492.3	57954.6	58696.4	71975.4	71177.7	85116.1	75099.2	36465.6	26402.8	23592.6	26044.9	33793.3
P4K2A_RAT	1	1	41.2	0.534136	1.13979	AEN	CEN/EEN	Phosphatidylinositol 4-kinase type 2-alpha OS=Rattus norvegicus GN=Pi4k2a PE=1 SV=1	30492.6	29168.5	1832.48	8252.24	35950.8	23278.7	17550.2	3717.8	1388.76	31096.3	40676	46875	38043.7	284.046	46577.8	14372.2	8335.1	8630.8	28552.6	41038.8	426.737	14383.1	32587.5	34136.1	5258.29	43342.8	7248.45	3106.05	22775.2	11462.6	41617.3	48843	5677.25	13823.2	712.846	3025.63	24439.1	29152.3	1856.41	7520.13	37632.2
PRRT2_RAT	2	2	137.7	0.0446767	1.58988	CEN/EEN	AEN	Proline-rich transmembrane protein 2 OS=Rattus norvegicus GN=Prrt2 PE=1 SV=1	37540.1	27938.2	27876.8	41111.5	31182	34701.2	36963	13884.6	33364.4	36687.1	36631.1	56732.8	50566.9	58328.1	71772	24538.5	26599.1	24791	57373	59860.3	50902.8	80322	70622.2	32915.2	88563	88100.2	100198	64043.1	31642.2	30638.8	27290.7	80622	73754.7	8350.92	58802.5	57770.8	30087.6	27922.8	28240.9	37464.2	32640.3
CAPS1_RAT	1	1	119.45	0.277155	1.38505	CEN/EEN	AEN	Calcium-dependent secretion activator 1 OS=Rattus norvegicus GN=Cadps PE=1 SV=1	63032.6	61447.2	21138.4	81837.6	61563	49990.5	37132.1	11445.3	22272.4	68943.6	78627.3	86415.2	108269	18419.5	115793	83164.8	104007	96502.3	75062.1	91597.9	12803.5	81087.9	95522.5	71282.7	48528.1	117605	60630.1	36820.6	124116	82195.9	71463.4	138826	89077.9	9757.91	27569.6	23409.3	50519.1	61413.2	21414.5	74577.3	64442.1
ACTN4_RAT	1	1	35.43	0.132703	1.47377	CEN/EEN	AEN	Alpha-actinin-4 OS=Rattus norvegicus GN=Actn4 PE=1 SV=2	7398.62	7523.91	9116.41	6529.95	5797.17	8195.21	10996.9	9757.66	7366.09	6482.54	8617.64	8759.14	2424.43	3784.39	6067.52	18460.4	25864.7	15378.1	12773.1	10974.6	15315.5	12156.1	14035	5382.12	15226.8	14329.6	17571.6	13635	7987.2	9301.11	7543.47	13680.2	11470	20163.6	6591.87	4442.69	5929.83	7519.75	9235.49	5950.63	6068.28
ODPA_RAT	2	2	81.04	6.63e-08	17.1081	CEN/EEN	AEN	Pyruvate dehydrogenase E1 component subunit alpha, somatic form, mitochondrial OS=Rattus norvegicus GN=Pdha1 PE=1 SV=2	677.484	524.334	582.907	698.224	875.081	247.095	823.666	642.145	1978.87	454.497	245.232	213.307	18981.5	15079.9	29275.1	16114	1822.94	2022.96	13634.9	5447.76	12412.5	7718.06	16157	5769.29	14922.6	35232.2	29398.7	2347.06	4020.41	3273.41	4386.63	12084.3	15350.1	159.431	4060.28	2786.91	542.988	524.044	590.521	636.28	916.006
EI2BE_RAT	1	1	36.59	0.703125	1.33676	AEN	CEN/EEN	Translation initiation factor eIF-2B subunit epsilon OS=Rattus norvegicus GN=Eif2b5 PE=1 SV=2	22095.7	16312.6	24757.4	23779.8	20656.1	30234.5	57546.9	65734	62615.3	104246	138556	119925	35697.7	42084.7	39759.9	74090.6	69828.7	70292.6	29254	32334.4	35644.2	43909.9	35332	40231.5	50146.4	46855.8	44212	28598.3	39423.2	29615.1	47871.5	34550.8	44881.6	34283.5	38471	39682	17709.2	16303.6	25080.8	21670.2	21622.2
KCC2B_RAT	2	2	132.36	0.290362	1.24723	AEN	CEN/EEN	Calcium/calmodulin-dependent protein kinase type II subunit beta OS=Rattus norvegicus GN=Camk2b PE=1 SV=1	104577	55594	56255.3	118713	129843	109278	105867	83271.6	72234.3	253910	302613	155419	179661	100044	192241	43541.9	95316.4	88615.4	58911.5	109785	51262.3	163334	145267	122754	115565	205570	126563	69607.3	51607.6	77110.5	83769.6	95979.9	50993.1	72768.6	73573.1	107786	83816.4	55563.2	56990.2	108181	135916
SYNJ1_RAT	2	2	74.06	0.351793	1.19813	CEN/EEN	AEN	Synaptojanin-1 OS=Rattus norvegicus GN=Synj1 PE=1 SV=3	8966.47	4131.15	3939.58	21638.8	34238.7	19497	33802.4	33405.7	36630.7	121252	111802	102740	69287.5	78836.8	78069.8	53420.7	66857	45341.2	21765.1	25398.3	40793.4	68344.9	54596.4	54377.2	48277.7	50943	57851.8	5873.13	2057.79	1469.68	76482	89074.4	97720.8	56346.2	72607.2	59126.7	7186.42	4128.87	3991.04	19719.1	35839.9
RS3_RAT	1	1	46.04	0.995212	1.08552	AEN	CEN/EEN	40S ribosomal protein S3 OS=Rattus norvegicus GN=Rps3 PE=1 SV=1	24954.9	24856	20782	34346.2	25534.5	36228.2	44695.9	44364.9	43359.7	86704.4	91668.4	83073.2	34476.9	43060.3	38617.6	44485.1	29837.9	15363.3	31969.4	34460.7	42760.2	56678.3	43505.9	50526.1	50683.5	44882.7	55057.9	35401.6	29338.1	27780.8	71775.6	42829.8	55761.3	41914.3	60240.7	51405	20000.8	24842.3	21053.5	31299.1	26728.6
ACLY_RAT	1	1	35.07	0.125515	1.2967	AEN	CEN/EEN	ATP-citrate synthase OS=Rattus norvegicus GN=Acly PE=1 SV=1	27401.9	20866.3	18943.6	30275.4	21557.1	25261.4	29776.5	7397.43	7732.11	55341.5	60067.4	60650.3	99.5127	28537.4	21386.8	65721.9	3008.9	5245.59	24828.2	49968.3	5879.96	39767.6	41177.7	32750.3	8447.65	36172.1	49286.1	5557.93	370.416	559.215	24803.1	38090.9	54826.5	12080.5	6891.79	7927.98	21962	20854.8	19191.1	27589.5	22565.2
DC1L1_RAT	2	2	106.38	0.527368	1.08974	CEN/EEN	AEN	Cytoplasmic dynein 1 light intermediate chain 1 OS=Rattus norvegicus GN=Dync1li1 PE=1 SV=1	60311.6	31069.9	37689.1	39840.3	35692.5	53188.2	54202.9	49168.3	61502.4	91012.4	99232.8	109461	62887.3	90748.7	64779.2	97454.6	41432	44176.1	53142.6	65625.5	66090.3	109723	77299.3	66866.2	116177	101684	105429	51045.2	61871.8	37324	68539.3	30541.5	31314.9	37789.7	42711	49740.7	48338.3	31052.7	38181.4	36305.8	37361.8
HDGF_RAT	2	2	116.96	5.53e-07	6.88985	CEN/EEN	AEN	Hepatoma-derived growth factor OS=Rattus norvegicus GN=Hdgf PE=1 SV=2	1244.37	1334.23	1695.78	3585.85	778.679	1549.2	1381.42	589.293	728.651	1251.81	1915.47	2779.49	12358.6	12736.2	14275	1476.21	12764.1	10676	5284.03	5569.9	8643.72	12564.6	11170.6	7775.81	22483.2	18823.8	18319.3	17423.8	15559.2	12227	6345.12	6592.54	10127.8	237.417	6694.38	9401.95	997.331	1333.5	1717.93	3267.73	815.095
PSA3_RAT	2	2	99.66	9.35e-10	13.8698	CEN/EEN	AEN	Proteasome subunit alpha type-3 OS=Rattus norvegicus GN=Psma3 PE=1 SV=3	708.292	544.368	661.743	573.326	1235.32	694.447	3980.38	7413.37	4286.85	1928.83	2014.78	2123.62	61966.1	48241.6	58581.6	11404.7	17171.5	17792.5	24564.2	25759.7	19305.3	23431.8	46069.2	28361.2	45722.9	112954	81960.5	8571.82	17281.2	24697.5	8162.75	13754.2	9923.18	2132.19	9342.2	8665.32	567.68	544.067	670.387	522.463	1293.09
PPM1E_RAT	1	1	45.7	0.481701	1.36978	CEN/EEN	AEN	Protein phosphatase 1E OS=Rattus norvegicus GN=Ppm1e PE=1 SV=1	274300	234093	207725	22129.2	295909	297241	314077	291726	257850	341890	321596	312072	39405.9	492359	428271	576133	36573.5	37526.1	341609	408261	394663	446219	372032	387056	398916	532893	458548	283785	126567	97023.1	346686	658885	538125	463216	326826	494490	219845	233964	210438	20165.9	309748
NEB2_RAT	1	1	45.6	0.00746573	1.66074	CEN/EEN	AEN	Neurabin-2 OS=Rattus norvegicus GN=Ppp1r9b PE=1 SV=1	85455.2	46397	54045.4	88403.9	94251.9	104333	106623	125080	110903	117288	103557	106602	162584	226763	210188	173447	148878	144961	126417	109568	154390	236643	165546	158039	306172	253205	271329	67565.4	45023.9	42767.1	109505	114842	133528	138968	153197	142730	68490.4	46371.4	54751.4	80561	98659.7
TAGL3_RAT	1	1	35.88	2.27e-07	1.89422	CEN/EEN	AEN	Transgelin-3 OS=Rattus norvegicus GN=Tagln3 PE=1 SV=2	73941.2	49627.9	54633.6	76496.1	79809.9	80725.7	113589	121099	116675	148596	148187	123903	232812	238427	220459	156436	154311	144331	135947	148722	132784	222948	189537	235596	269815	286579	262376	159676	203276	193700	177980	132920	131402	145276	167493	155159	59262.2	49600.5	55347.2	69709.6	83542.4
UBR4_RAT	1	1	37.03	9.49e-06	2.68221	CEN/EEN	AEN	E3 ubiquitin-protein ligase UBR4 OS=Rattus norvegicus GN=Ubr4 PE=1 SV=2	32915.9	31088.5	31471.7	5254.46	30055.2	37366.6	25639.7	39394.2	38521.1	18370.3	13890.9	28261.1	25250.2	62325.4	71211.9	61736.4	21559.3	16363.3	72689.6	81499.4	60589.5	72528.7	92653.1	70324	77969.3	104664	85673.3	79486.7	115845	36034.5	63018.6	112309	95921.6	103280	104134	95150.5	26381.4	31071.3	31882.8	4788.31	31460.8
RIMS2_RAT	1	1	45.51	0.642136	1.04453	CEN/EEN	AEN	Regulating synaptic membrane exocytosis protein 2 OS=Rattus norvegicus GN=Rims2 PE=1 SV=1	40806.4	21463.4	30207.8	31121.3	37732.9	41714.2	44460.7	42233.1	47169.6	55744.5	60239.8	73921.1	31236.1	55166	44989.4	50056	23337.6	21926.3	37783.5	43213	39579	52925	54492.5	43837.1	60837.5	52902.8	68028.6	51194	45384.6	38455.8	49514	60542.7	57797.5	23403.4	45997.2	47947.7	32705.4	21451.6	30602.4	28360.3	39497.6
ERMIN_RAT	1	1	34.47	0.690803	1.00182	AEN	CEN/EEN	Ermin OS=Rattus norvegicus GN=Ermn PE=1 SV=1	661311	375081	467534	541432	498090	451730	539114	356480	470754	566351	702245	838295	520156	491831	460182	768416	390526	83589.7	625647	564714	652700	822348	698035	535823	787929	867933	732289	482066	352421	374938	363097	381180	345764	322170	652197	637329	530026	374874	473641	493398	521384
PPR1B_RAT	1	1	74.52	0.0848423	1.14748	CEN/EEN	AEN	Protein phosphatase 1 regulatory subunit 1B OS=Rattus norvegicus GN=Ppp1r1b PE=2 SV=1	211397	177726	165462	248967	229248	271175	531561	563509	507226	418872	406029	415541	341012	381219	302221	286068	306096	313256	260913	330043	309849	481215	376249	409496	477990	528168	551381	351050	304053	319372	417572	440446	498266	515390	516364	498811	169430	177628	167623	226880	239969
EIF3B_RAT	1	1	72.88	0.748507	1.06826	CEN/EEN	AEN	Eukaryotic translation initiation factor 3 subunit B OS=Rattus norvegicus GN=Eif3b PE=1 SV=1	142443	100199	104196	157692	125500	139897	98013.5	72172.6	103928	235650	76723.7	203216	155898	193078	191806	2739.56	59793.2	58808	141216	170441	154184	240028	201209	145375	224238	229030	214753	95929.1	51537	52930.3	140966	135341	113779	83842.3	134227	141021	114165	100144	105557	143703	131370
SYNPO_RAT	1	1	74.01	0.0111261	1.22326	CEN/EEN	AEN	Synaptopodin OS=Rattus norvegicus GN=Synpo PE=2 SV=2	126184	114941	98480.5	164113	141944	167650	150996	188820	169453	179984	251524	148058	215267	190799	185010	171438	224298	217822	124866	155078	171500	262434	203783	248716	235207	249985	266344	138963	154978	196135	192892	139088	170591	171104	175239	192111	101134	114877	99766.9	149554	148583
ITSN1_RAT	1	1	67.39	0.000333651	1.87068	CEN/EEN	AEN	Intersectin-1 OS=Rattus norvegicus GN=Itsn1 PE=1 SV=1	9851.93	5476.98	6416.16	13061.1	11937.1	14243.3	13405.3	12463.6	12008.5	30116.1	30984.7	28552.9	27877.9	31553.8	27579.7	48180.4	44531	44723.7	21919.5	22324.6	23693.4	35132.3	28459.5	29673.7	41033.1	36254.8	33599.3	9161.59	11039	8828.56	34764.9	27103.8	32063	25894.3	28899.8	31020.6	7896.1	5473.95	6499.97	11902.4	12495.3
COMT_RAT	1	1	34.77	0.586603	1.22779	CEN/EEN	AEN	Catechol O-methyltransferase OS=Rattus norvegicus GN=Comt PE=1 SV=2	124721	110010	109117	149274	104742	141784	187637	11233.8	44257.2	160425	168369	201871	176981	51840.6	156692	134104	143840	139290	159145	164296	167525	235648	218901	170981	264055	202012	231740	230870	151333	137491	170912	174320	177571	5697.93	20045.9	31079.1	99960.9	109949	110543	136031	109641
DREB_RAT	1	1	33.78	0.517955	1.06724	CEN/EEN	AEN	Drebrin OS=Rattus norvegicus GN=Dbn1 PE=1 SV=3	231836	330778	3614.2	1288.36	338302	65792.1	28984.5	6498.69	6802.78	281076	334937	506273	321032	1004.68	451195	19785.7	2869.71	7722.19	402602	439402	1215.34	10508	101564	429676	3766.53	604365	4212.09	6521.38	639275	4849.59	369780	707358	8301.96	12026.8	6315.68	4290.72	185811	330595	3661.41	1174.06	354123
SEPT2_RAT	1	1	123.29	0.450088	1.11506	CEN/EEN	AEN	Septin-2 OS=Rattus norvegicus GN=Sept2 PE=1 SV=1	175319	104147	130864	154859	131983	163892	260610	281417	273808	396966	377560	364128	190648	281735	280998	215292	188063	172124	151926	203036	255840	457938	304221	213803	375479	345149	346117	203574	79284.2	87460.1	219627	251878	263612	404357	387638	399241	140514	104089	132573	141121	138156
FAK2_RAT	1	1	50.69	0.00345856	1.3025	CEN/EEN	AEN	Protein-tyrosine kinase 2-beta OS=Rattus norvegicus GN=Ptk2b PE=1 SV=1	151859	162080	129496	179646	179461	202290	144271	152214	146672	205559	228013	165140	228795	236885	233566	121129	138681	132765	202868	216881	191853	273229	208164	231305	260856	247638	276216	206596	161141	171778	246818	277929	312301	241358	270265	242656	121712	161991	131188	163708	187854
PGRC1_RAT	1	1	111.89	0.180366	1.17692	AEN	CEN/EEN	Membrane-associated progesterone receptor component 1 OS=Rattus norvegicus GN=Pgrmc1 PE=1 SV=3	1.03247e+06	449928	918974	606328	641855	927375	1.00316e+06	1.3638e+06	1.24292e+06	1.18081e+06	1.22199e+06	1.88405e+06	414173	1.30861e+06	798278	992349	176900	147806	615210	600920	1.42338e+06	1.63722e+06	1.1865e+06	565500	1.91517e+06	1.27547e+06	1.69032e+06	1.13703e+06	139780	154677	554590	503507	616906	1.05322e+06	1.10773e+06	1.18181e+06	827503	449680	930978	552537	671872
MAG_RAT	1	1	59.63	0.0158217	1.22924	CEN/EEN	AEN	Myelin-associated glycoprotein OS=Rattus norvegicus GN=Mag PE=1 SV=1	102743	81208.6	90917	114858	105382	113081	37667.4	46361.2	34237.6	50974.2	38000	51794.8	82736.7	91469	100448	112956	88785.4	109179	52863.5	63681.7	73096.8	106487	98747.2	82473.3	96555.4	96071.5	103472	76989.7	65447.9	59344.7	90386.4	83842.6	84426.6	99084.4	111202	102305	82346.5	81163.7	92104.5	104669	110310
RABE1_RAT	1	1	60.37	0.0210675	1.95331	CEN/EEN	AEN	Rab GTPase-binding effector protein 1 OS=Rattus norvegicus GN=Rabep1 PE=1 SV=1	27029.2	27424.6	16397.2	26567	26466.1	20884.3	11691.2	112.342	285.454	1999.06	1805.81	5054.57	7323.56	70765.4	37078.8	2054.8	7391.74	7324.25	20705.2	45891.5	28805.6	39445.4	34318.8	3425.54	51896.1	68253.6	42563.4	28913.6	12736.5	5829.09	8769.69	27964.2	27889.7	3732.53	37247.8	27067.5	21663.3	27409.4	16611.4	24210.1	27703.9
CKD18_RAT	1	1	33.33	0.00136878	3.38543	CEN/EEN	AEN	Cyclin-dependent kinase 18 OS=Rattus norvegicus GN=Cdk18 PE=1 SV=1	4832.71	3904.29	4958.92	6095.14	5152.81	4327.86	3677.17	12031.9	6239.41	0	0	53.3642	11497.2	13859.4	14081.7	29685.9	21881.8	19598.1	5327.18	8996.71	16393.5	32350.6	19334.6	14538.8	24804	20569.6	19033.6	4971.89	1287.04	2794.55	5100.65	5958.74	8741.45	13375.6	18493.2	14490.4	3873.3	3902.13	5023.7	5554.4	5393.79
KPYM_RAT	1	1	75.86	5.02e-06	40.2403	CEN/EEN	AEN	Pyruvate kinase PKM OS=Rattus norvegicus GN=Pkm PE=1 SV=3	595.684	0	0	1321.82	315.67	2732.14	1367.88	1661.44	1602.25	1489.28	0	1125.16	25053	29672.2	34311.3	6920.03	965.07	2859.67	2388.39	5016.7	8080.3	30775.5	28468.9	20214.8	6702.6	8190.41	6816.19	11928.8	928.694	8342.12	67997.4	129259	155747	128776	132085	131276	477.427	0	0	1204.55	330.433
HBB1_RAT	1	1	37.45	0.00831492	1.69719	CEN/EEN	AEN	Hemoglobin subunit beta-1 OS=Rattus norvegicus GN=Hbb PE=1 SV=3	9707.18	8124.67	8247.18	11100.2	9935.99	11811.9	8592.09	11951.8	10098.1	22873.4	21414.5	28673.3	11684.8	16547.5	15615.6	16937.8	8630.2	9187.58	41034.6	41161.1	43269.6	40200.3	31523.8	29968.8	24349.3	18898	21396.8	13858.6	6640.01	9764.89	28622.9	28318	29797	19440.4	22971.8	21870.8	7780.08	8120.18	8354.91	10115.4	10400.7
1433Z_RAT	5	5	590.23	2.28e-07	3.01555	CEN/EEN	AEN	14-3-3 protein zeta/delta OS=Rattus norvegicus GN=Ywhaz PE=1 SV=1	421679	341262	403183	439639	379380	592158	567716	479028	374270	799050	737181	758072	1.33121e+06	1.31442e+06	1.18984e+06	1.48881e+06	1.08648e+06	1.13529e+06	928348	999411	1.03471e+06	1.43906e+06	1.3352e+06	1.27738e+06	678958	538139	684053	1.20475e+06	1.24652e+06	1.36884e+06	3.08712e+06	2.63152e+06	3.01321e+06	2.92013e+06	3.0019e+06	3.01605e+06	337966	341073	408449	400636	397122
TCEA1_RAT	1	1	41.94	0.888719	1.43267	CEN/EEN	AEN	Transcription elongation factor A protein 1 OS=Rattus norvegicus GN=Tcea1 PE=2 SV=1	3294.89	1153.74	804.66	15563.5	2007.59	2252.45	1045.96	1923.5	3151.75	1708.42	929.767	18033.6	16678.9	797.438	4027.27	5025.6	5888.37	25144.4	1046.36	4107.33	1376.56	2296.39	2189.73	1748.1	823.488	2341.7	618.247	504.804	11013.2	49894.6	1105.99	6917.55	651.868	505.347	2403.1	1518.23	2640.78	1153.1	815.17	14182.8	2101.47
ROA1_RAT	1	1	36.82	0.974209	1.04305	AEN	CEN/EEN	Heterogeneous nuclear ribonucleoprotein A1 OS=Rattus norvegicus GN=Hnrnpa1 PE=1 SV=3	58971.1	54031	56419.9	27117.2	66831.3	62307.6	178586	196397	181600	107010	113233	156116	66558.1	158369	100078	94682.8	23130.7	20877.6	69957	82552.7	130392	117414	126528	84244.6	95993.8	95865.3	110395	149804	116342	28732.5	73436.9	126157	157903	129526	115553	138844	47264	54001.1	57156.9	24711.5	69956.7
KLC1_RAT	1	1	32.52	0.586728	1.17994	CEN/EEN	AEN	Kinesin light chain 1 OS=Rattus norvegicus GN=Klc1 PE=1 SV=2	11267.4	34334.4	2980.01	34476.8	24183.6	4245.54	6830.62	5796.52	7219.93	39139.3	48675.3	21874.2	40760.7	18968.3	50565	3490.09	35407.6	35175.6	34943.5	70456.4	7548.37	7535.66	6431.47	32684.9	8072.01	63260	9753	8514.65	14495.4	39569.9	22643	30371.7	10533.8	5917.89	6683.9	5002.58	9030.59	34315.4	3018.93	31418.2	25314.6
SCG1_RAT	1	1	103.73	0.00170893	1.49697	AEN	CEN/EEN	Secretogranin-1 OS=Rattus norvegicus GN=Chgb PE=1 SV=2	205064	177971	106457	222058	175415	170794	288492	361872	319113	237396	270699	303991	221781	189312	230677	54441.4	112821	88834.3	158646	205996	156700	157713	156376	133262	169396	190351	188439	185715	222572	133302	107935	133654	130685	142236	161932	160636	164354	177872	107848	202358	183619
GSK3A_RAT	1	1	47.7	0.216835	1.18597	CEN/EEN	AEN	Glycogen synthase kinase-3 alpha OS=Rattus norvegicus GN=Gsk3a PE=1 SV=1	58160	48345.2	49954.4	63010.6	48206.5	58163.7	132474	157150	154704	217091	224685	219534	152013	183161	151821	164712	123483	129117	158421	165810	180219	217587	178725	189493	76079.8	67217	71887.7	37546.8	45522.1	46369.7	227894	155095	174475	159200	173939	165605	46613.9	48318.4	50606.9	57420.5	50461
NDKB_RAT	1	1	36.28	0.468529	1.36749	CEN/EEN	AEN	Nucleoside diphosphate kinase B OS=Rattus norvegicus GN=Nme2 PE=1 SV=1	12464.8	13639.9	11038.3	782.393	10939.4	15041.2	16209.3	5723.21	24192.8	6331.49	7692.34	11335	12413.5	2506.08	28570.8	32874.3	154.981	0	15974.2	13295	1534.52	18161.1	45567.7	4995.5	1325.89	41599.5	29414	32588.2	4200.07	1738.21	9803.93	43072.3	20353	1270.63	2825.96	6049.47	9990.28	13632.4	11182.5	712.982	11451
F131B_RAT	1	1	36.58	0.0617825	1.16316	CEN/EEN	AEN	Protein FAM131B OS=Rattus norvegicus GN=Fam131b PE=2 SV=1	49223.9	41680.2	38530.1	38682.8	41263.6	50359.3	62984	64507.6	63852.2	65737.6	43015.5	40666	58000.1	67426.7	59827.2	73131.4	53852.1	57109.8	40458.7	45981.5	47839.7	75479	56601	71376	85184.9	78413.7	73103.2	65905.2	54933.2	57279.4	44858.9	38598.5	44481.2	45694.6	48766.1	52661.4	39451.8	41657.2	39033.4	35251	43193.3
WDR44_RAT	1	1	42.4	0.66319	1.02875	CEN/EEN	AEN	WD repeat-containing protein 44 OS=Rattus norvegicus GN=Wdr44 PE=1 SV=1	29294.3	15689.9	19445.7	25549.6	23099.6	26083.3	23090.1	20024.1	24869.9	53136.2	63585.1	62156.5	36101.2	44610	33025	24995.2	15244.7	22247.1	31557.2	26788.2	34826	46218	40862.9	35919	49706	41521.6	47629.5	23201.7	14354.5	14773.4	51772.8	32910.1	39299.3	14222.2	34331.8	38124.2	23478.7	15681.3	19699.7	23282.9	24179.9
NDRG1_RAT	1	1	38.52	0.031955	1.26764	CEN/EEN	AEN	Protein NDRG1 OS=Rattus norvegicus GN=Ndrg1 PE=1 SV=1	9959.84	4441.73	5980.19	9432.73	7096.99	8940.31	9828.18	16527.4	15727.1	24883.9	29496.7	19408.2	13735	23259	14871.4	21873.2	16152.8	16199.9	14866	17178.9	16042.3	20814.4	17263.6	18855.8	27177.4	19556.7	22888	11251.8	6327.43	7282.07	23324.6	13282.6	18641	15575.1	15714.5	17879.8	7982.58	4439.27	6058.3	8595.9	7428.9
SPTN2_RAT	1	1	34.74	1.01e-05	1.68334	CEN/EEN	AEN	Spectrin beta chain, non-erythrocytic 2 OS=Rattus norvegicus GN=Sptbn2 PE=1 SV=2	138568	130946	123524	232897	146855	164480	143967	181653	165090	72683.1	59383.4	99078.8	270962	266505	266055	146280	195300	193761	189452	207357	190116	268158	229042	148831	302577	304996	291754	263299	234354	206817	144660	284251	277285	140417	282333	281179	111059	130874	125137	212235	153723
PTPRN_RAT	1	1	115.22	0.680168	1.05339	CEN/EEN	AEN	Receptor-type tyrosine-protein phosphatase-like N OS=Rattus norvegicus GN=Ptprn PE=2 SV=2	56921.5	47461.1	42695.2	58573.9	40568.3	44478.2	59596.4	61435.2	47293.3	48750.1	55100.7	60363.7	52514.6	53453	66047.1	35490.7	41449.1	45618.2	54399.7	64513.6	58606.7	68700.6	65384.1	35208.4	69485.7	82809.3	82463.8	107946	62010.1	51365.3	25169.2	56997.6	51134.4	1375.14	36704.2	44180.5	45621.3	47434.8	43252.9	53377.4	42465.6
ADT1_RAT	1	1	52.46	0.000112879	2.53823	CEN/EEN	AEN	ADP/ATP translocase 1 OS=Rattus norvegicus GN=Slc25a4 PE=1 SV=3	12762.1	5130.08	9704.98	5455.85	8512.17	8862.43	3571.63	353.291	758.725	2573.04	280.485	3671.25	9499.4	9484.08	9455.62	24479	14043.7	16624.3	7608.74	7545.35	5908.41	9324.23	15561.9	8332.5	3949.68	5511.69	7163.8	10702.4	7904.33	11043.2	20072.8	17266	30524.6	21869.1	17978.5	21039.1	10228.6	5127.25	9831.75	4971.83	8910.26
CANB1_RAT	1	1	32.78	0.00277066	1.33786	CEN/EEN	AEN	Calcineurin subunit B type 1 OS=Rattus norvegicus GN=Ppp3r1 PE=1 SV=2	79326.3	58315.2	49952.8	74394.2	74211	60656.5	65362.3	71589.7	76922.4	43719	24496.4	54031.1	59639.3	62906.1	52763.5	62295.8	65434.7	72090.2	68011.6	80594.7	65939.7	75291.7	61540.9	69288	86295.1	80304	75685.5	81040.5	102060	114585	100676	124367	96331.8	105125	111128	87843.5	63578.2	58283	50605.3	67794.2	77681.7
UBA1_RAT	1	1	37.25	8.07e-10	1.62881	CEN/EEN	AEN	Ubiquitin-like modifier-activating enzyme 1 OS=Rattus norvegicus GN=Uba1 PE=1 SV=1	71636.3	53802.2	56589.8	55045.4	68769.5	66242	58058.4	68154	57700.5	85872.7	80549.4	73544.4	95333.5	100369	98922.8	98738.7	120425	119617	83244.3	91743.7	96038.4	123274	108480	103748	126775	136318	139993	144071	105737	120043	69812.9	97817.5	95472.4	105520	101368	110088	57414.9	53772.4	57329	50162	71985.6
NSF1C_RAT	1	1	38.2	0.5883	1.02112	CEN/EEN	AEN	NSFL1 cofactor p47 OS=Rattus norvegicus GN=Nsfl1c PE=1 SV=1	31613.4	30625.7	34329.1	46955.7	33138.6	39355.1	76121	81676	81525	50576.4	34712.3	63576.7	47517.9	54881.7	53157.8	56715.3	56286.6	53083.7	37636.1	41384	41746.1	77295.8	66048	51641.8	73792.4	74656.5	68632.6	43532.3	33935.9	42876.1	26635.4	52451.2	48839.1	39247	45958.8	45985.1	25337.4	30608.8	34777.6	42789.9	34688.4
PEBP1_RAT	1	1	107.84	9.7e-07	3.69927	CEN/EEN	AEN	Phosphatidylethanolamine-binding protein 1 OS=Rattus norvegicus GN=Pebp1 PE=1 SV=3	27591.6	11534.1	24462.9	16186.1	16589	38107.6	133380	50721.8	30287.4	214883	124740	77928.8	157693	197428	170256	315604	183649	170567	133245	163696	186214	253665	157877	147721	94059.2	112592	123070	110704	74861.4	81158.4	518998	453215	425359	420904	544706	473084	22114	11527.7	24782.5	14750.2	17364.8
ARM10_RAT	1	1	114.53	0.546588	1.03951	CEN/EEN	AEN	Armadillo repeat-containing protein 10 OS=Rattus norvegicus GN=Armc10 PE=2 SV=1	206279	163646	145676	222978	225523	278863	289467	284214	221628	347135	477956	227212	307152	216437	260193	247608	262114	270523	131534	227404	207260	336861	253405	291160	347950	404498	376976	198048	192824	255488	367863	229684	266716	233746	250798	289108	165328	163555	147579	203196	236070
PTPRZ_RAT	1	1	100.65	0.00976617	1.39676	CEN/EEN	AEN	Receptor-type tyrosine-protein phosphatase zeta OS=Rattus norvegicus GN=Ptprz1 PE=1 SV=1	231381	225997	197815	401488	372016	423317	612460	550463	545115	393228	463296	350609	604268	485852	533108	676343	770814	834552	377893	479030	435892	427880	310431	360923	519022	493697	567827	348496	267114	350463	919219	605334	684424	708926	794039	761631	185447	225872	200399	365870	389414
MYO5A_RAT	1	1	82.24	0.627625	1.2195	CEN/EEN	AEN	Unconventional myosin-Va OS=Rattus norvegicus GN=Myo5a PE=1 SV=1	140827	112776	68990.1	24862.5	112375	113992	76529.5	97191.5	88712.9	140543	146783	166002	28452	159837	154991	181289	17252.1	29219.8	156170	140246	110280	159464	195075	154378	129200	218119	167254	114361	40002.7	39902.1	131477	186070	186274	136139	149449	160394	112870	112713	69891.3	22656.8	117630
CNR1_RAT	1	1	33.83	0.000702128	2.77113	CEN/EEN	AEN	Cannabinoid receptor 1 OS=Rattus norvegicus GN=Cnr1 PE=1 SV=1	46942.7	44891.1	43794.8	75378.4	46437.4	59999.8	13731.6	3162.87	11059.2	5141.65	9584.43	5865.51	116405	118999	103363	2581.36	38270.9	44591.5	70192.5	90687.9	106027	68292.9	50267.4	27717.6	121262	113370	117750	53568.5	67686.3	62396.9	77661	97384.2	129970	22771	161786	165410	37623.5	44866.3	44366.8	68691.2	48609.1
SHAN1_RAT	1	1	40.9	0.794489	1.10799	AEN	CEN/EEN	SH3 and multiple ankyrin repeat domains protein 1 OS=Rattus norvegicus GN=Shank1 PE=1 SV=1	25754.8	24231	24251.4	42868.6	30892.9	36165.4	41557.9	53258.2	57904.3	110082	126843	126841	42524.4	58473.4	45216.2	38924.6	40933.9	36667.5	34384.4	39477.7	55236.1	74499.3	57324.2	56552.6	71188.1	55243.9	67438.4	43082.1	27941.4	25874.9	88581.1	51503.5	57720.2	61052.3	64250.4	70633.2	20641.9	24217.6	24568.1	39065.5	32337.7
SGTA_RAT	1	1	56.86	0.555534	1.52298	CEN/EEN	AEN	Small glutamine-rich tetratricopeptide repeat-containing protein alpha OS=Rattus norvegicus GN=Sgta PE=1 SV=1	28580.8	30707.6	24101.5	2179.72	35301.6	9785.25	5541.53	64305.6	63429.2	48571.1	31287.3	41766.1	3270.97	121614	86978.6	11218	5623.87	2615.41	41632	51512.4	60543.9	36580.8	57631.4	58736	88198.7	77208.2	47629.8	95303	4125.5	4681.47	37863	67079.1	11520.4	14077.3	84985	103765	22906.9	30690.6	24416.4	1986.34	36952.5
TYB4_RAT	1	1	46.64	0.873759	1.17696	CEN/EEN	AEN	Thymosin beta-4 OS=Rattus norvegicus GN=Tmsb4x PE=2 SV=2	26357.3	16595.5	19824.5	39645.4	57458.6	70830.9	38017.1	41111.6	45072.2	91474.5	94147.6	118256	70938	136886	97069.8	26309.7	3021.58	10799	39783.2	43284.9	53764.5	104363	76972.8	47027.2	139105	136962	124438	36246.8	4204.15	6062.76	29214.9	40246.1	47928.1	85277.7	101081	89758.4	21124.7	16586.4	20083.5	36128.2	60145.7
MRP_RAT	1	1	89.65	0.164358	1.25295	CEN/EEN	AEN	MARCKS-related protein OS=Rattus norvegicus GN=Marcksl1 PE=2 SV=3	182654	163320	67300.2	119790	163244	149865	224652	64801.2	84901.6	197257	219243	223467	177273	97588.5	225401	304625	165915	195137	152279	203734	82610.9	278142	203348	216433	150047	320370	249697	109091	357986	284268	168271	197754	232445	71048.4	111299	107445	146393	163230	68179.3	109162	170878
LRC4B_RAT	1	1	54.31	0.721917	1.08138	CEN/EEN	AEN	Leucine-rich repeat-containing protein 4B OS=Rattus norvegicus GN=Lrrc4b PE=1 SV=1	34699.8	23598.2	28662.4	44054.9	31118.7	32547.9	34392.4	49946.1	46217.6	14265.1	5501.02	26503	34280.9	42519.5	38615.7	6005.11	5630.21	11223.3	26056.7	32153.7	31838.8	34830.5	25202.1	18086	48128.7	43297.3	44406.2	36045.4	30555.8	29469.4	31549.6	42671.9	44097	49053.2	48577.4	49186.3	27811.1	23585.2	29036.8	40146.5	32574
MOBP_RAT	1	1	42.67	3.45e-07	1.97552	CEN/EEN	AEN	Myelin-associated oligodendrocyte basic protein OS=Rattus norvegicus GN=Mobp PE=1 SV=1	50647.9	42427.8	36649.9	57068.5	46617.1	39670.9	59653	85373.6	61285.2	56783.9	60448.3	58087.3	82459.8	91732.4	91520	99298.1	106034	96642.3	80160.3	99397.1	78471	131744	100024	83530.2	79213.3	101905	107937	53337.2	83825.4	85535.1	75758.5	163605	140695	202063	176356	175557	40593.1	42404.3	37128.6	52005.6	48797.2
PDCD4_RAT	1	1	39.12	0.995775	1.0708	CEN/EEN	AEN	Programmed cell death protein 4 OS=Rattus norvegicus GN=Pdcd4 PE=1 SV=2	15925.1	13298.1	13115.6	6047.01	12946.9	15798.2	29472.6	3879.55	2567.45	15896.6	18681.9	18057.4	4669.91	18374.8	13084.4	19522	4907.64	5507.66	17008.7	10904.6	14807	15716	18296.7	19960.7	15952.5	18821.5	18930.9	27617	26967.8	7433.32	16588.6	27550.3	25408.2	1090.69	2962.77	2751.38	12763.6	13290.8	13286.9	5510.54	13552.3
DNM1L_RAT	1	1	33.19	1.07e-14	32.3031	CEN/EEN	AEN	Dynamin-1-like protein OS=Rattus norvegicus GN=Dnm1l PE=1 SV=1	1038.34	2283.63	572.068	9832.06	1385.8	3765.91	726.755	395.175	1503.35	1026.77	901.128	1596.53	73833.6	91882	83602.1	94517.7	102099	100326	65706	68850.1	67442.7	87033.6	74166.3	45884.9	139898	140205	150700	33304.5	10955.7	13745.6	14050.3	33700.5	31056.1	17972.4	37135.1	38866.3	832.204	2282.36	579.541	8959.8	1450.61
ALDOC_RAT	1	1	33.02	0.0838247	1.21026	CEN/EEN	AEN	Fructose-bisphosphate aldolase C OS=Rattus norvegicus GN=Aldoc PE=1 SV=3	9562.91	6944.84	6836.36	12483.4	8823.82	5889.02	12358.7	13072.4	13688.8	26592.2	10470.8	29266.9	15842.1	14202.1	18532.5	21715.4	20485.3	21156.2	16120.4	22082.7	17033	25928.6	18591	13273.8	23738.2	20890.8	13935.2	13786.1	10427	10351.1	13460	9698.6	8424.42	9681.42	11096.7	7124.49	7664.46	6941	6925.66	11376	9236.49
VIME_RAT	1	1	51.85	0.00807163	3.53178	CEN/EEN	AEN	Vimentin OS=Rattus norvegicus GN=Vim PE=1 SV=2	9685.6	11546.2	4030	13162	8173.04	3657.03	6847.48	703.187	22.5348	10788.6	3352.79	3034.59	32415.7	32271.1	37987.6	325.518	4916.89	3920.72	31442.5	51670.4	6952.98	18690.9	20559.6	1765.94	11001.5	31513.9	12376.9	41662	30466	25405.3	1510.92	28095.6	20393.5	28192.5	36333.3	19918.2	7762.78	11539.8	4082.64	11994.3	8555.27
EMAL1_RAT	1	1	44	0.383478	1.41121	CEN/EEN	AEN	Echinoderm microtubule-associated protein-like 1 OS=Rattus norvegicus GN=Eml1 PE=2 SV=2	125872	136017	48837	149250	143675	77349.1	76373.2	39383.6	54666.9	138878	169876	180431	214043	26511.7	272288	115081	256642	232262	239633	291032	34699.1	138412	126211	185629	76355.7	271082	107070	86646.3	194788	173220	166476	301986	166824	35325.2	41985.4	29563.8	100884	135942	49474.9	136010	150394
GDIA_RAT	1	1	40.52	0.110753	1.52177	CEN/EEN	AEN	Rab GDP dissociation inhibitor alpha OS=Rattus norvegicus GN=Gdi1 PE=1 SV=1	29896.6	40960.9	21519.5	41291.6	27458	17085.4	9948.64	640.072	3829.19	38749.5	8482.2	23873	36544.8	39110.9	41358.7	1252.17	10798.7	15676.2	23053.5	45597.8	30566.7	31726	29252.6	20370	43912.4	54863.8	42644.7	42099.2	57867.9	33371.5	22775.6	33109.1	50761.3	2812.78	49033.5	44128.7	23961.4	40938.3	21800.6	37628.4	28742.1
LAP2_RAT	1	1	77.55	0.311085	1.11232	AEN	CEN/EEN	Lamina-associated polypeptide 2, isoform beta OS=Rattus norvegicus GN=Tmpo PE=1 SV=3	35897.2	21626.1	26893.9	29879.4	26782.2	37156.9	33702.3	37021.4	38834	52843	58943.3	65617.1	19167.2	55113.4	36034.5	41769.8	9824.74	8738.82	33652.4	37228.4	35962.7	54096.2	42906.9	28471.1	66686.4	52140	56010.2	40623.8	11228	9012.49	28783.8	27554.3	34430.1	32106.6	36592.5	38311.6	28770.8	21614.2	27245.2	27228.7	28034.7
SRC_RAT	1	1	47.96	0.212018	1.19843	CEN/EEN	AEN	Proto-oncogene tyrosine-protein kinase Src OS=Rattus norvegicus GN=Src PE=1 SV=4	52333.6	26732.6	23474.9	39690	41231.5	51197.9	37487.1	54397.9	51307.9	59092.8	47297	50909	64406.4	65667.5	52886.2	30428.8	28719.7	41100.2	52465.2	45660	56696.8	81778.4	67476.6	69256.5	77892.4	67231.5	77142.6	23040.1	26519.4	26836.3	66311.4	49668.5	57870.3	49663.5	54046.8	49920	41944.2	26717.8	23781.5	36168.9	43159.7
SI1L1_RAT	1	1	46.12	0.160636	1.10402	CEN/EEN	AEN	Signal-induced proliferation-associated 1-like protein 1 OS=Rattus norvegicus GN=Sipa1l1 PE=1 SV=1	11867.4	5627.9	7565.97	15735.1	7048.43	13646	13153.8	22516.4	15365.8	44069	44424.9	40690.2	28503.3	22846	22009.8	26334.1	28852.3	23265.4	15409.2	22779.1	17587.1	31989.9	20746.3	28955.9	40051.4	31501.1	30323.4	12009.1	16583.3	9475.53	33636.3	12803.2	17228.3	14416.9	13483.1	12918	9511.49	5624.79	7664.79	14339.1	7378.06
WIPF3_RAT	1	1	40.07	2.56e-05	1.59883	CEN/EEN	AEN	WAS/WASL-interacting protein family member 3 OS=Rattus norvegicus GN=Wipf3 PE=1 SV=1	36028.8	25248.9	28488.7	27760.7	27576.1	38814.1	59006	84110.7	83758.7	50606.5	59966.2	56592.3	57658.2	91759.9	68826.1	101234	68280.8	62583	61804.8	58531.2	81576.3	110216	81532	75145.9	95561.6	84395.9	88961	103512	51392.6	51960.9	58468.4	61672.9	70879.3	84521.2	91085.4	86549.7	28876.2	25235	28860.8	25297.8	28865.8
TERA_RAT	1	1	104.72	3.53e-06	24.0315	CEN/EEN	AEN	Transitional endoplasmic reticulum ATPase OS=Rattus norvegicus GN=Vcp PE=1 SV=3	3555.97	0	2296.61	4826.95	4772.65	3960.87	9783.39	2858.16	648.771	6075.97	1575.53	2804.03	32186.9	28132.3	46143.6	62910	20086	25954.7	18206	24935	19218.1	53374.8	55493.8	25485.2	8560.48	12951.2	26733.7	44595.1	12920	29787.7	184360	242561	278631	261148	290400	269573	2850.03	0	2326.6	4398.72	4995.85
MCES_RAT	1	1	58.18	0.552286	1.06944	AEN	CEN/EEN	mRNA cap guanine-N7 methyltransferase OS=Rattus norvegicus GN=Rnmt PE=2 SV=1	13236.3	4444.22	13141.5	7829.68	11616.7	14838	22356.6	27957	25009.6	29738.2	35598.7	43696.8	6920.7	28386.7	15931.8	24208.4	2047.55	1933.55	15889.5	10756.7	29749.7	37743.6	25871	14271.2	40046.7	25337.1	33268	21688.9	2937.29	1939.1	13201.7	16508.6	19227.3	26144.1	27451.8	25067.4	10608.6	4441.76	13313.1	7135.06	12159.9
KPCA_RAT	1	1	40.77	0.895973	1.06679	AEN	CEN/EEN	Protein kinase C alpha type OS=Rattus norvegicus GN=Prkca PE=1 SV=3	22165.1	27541.8	1813.82	45048.1	22008.3	909.54	5376.47	1998.74	1538.42	54571.8	70132.4	3878.26	47105.2	1141.31	18662.7	5166.15	30083.1	27029.4	29155.3	62083.8	983.58	1081.93	1385.41	30044.8	3959.87	40046.8	4648.27	2718.63	51880.4	58049.6	21927.1	37706.5	3137.56	1512.83	1092.32	1186.32	17764.8	27526.6	1837.51	41051.6	23037.5
MOG_RAT	1	1	63.59	0.554065	1.01423	AEN	CEN/EEN	Myelin-oligodendrocyte glycoprotein OS=Rattus norvegicus GN=Mog PE=1 SV=1	7856.47	10852.7	542.255	1004.07	13428	4971.27	1802.06	1116.55	6923.39	15660.2	11768.3	10872.4	2290.47	7425.99	18444.2	462.753	4334.58	2903.03	21127.3	24485.3	7630.28	4375.58	4453.23	17317.9	441.855	20780.9	354.32	555.538	2509.12	2041.09	4827.39	13852.6	576.959	479.395	4992.82	4496.78	6296.78	10846.7	549.338	914.996	14056
ETBR2_RAT	1	1	43.61	6.34e-07	2.92374	CEN/EEN	AEN	Prosaposin receptor GPR37L1 OS=Rattus norvegicus GN=Gpr37l1 PE=2 SV=1	40328	31895.4	29878.5	33992.3	35974.5	41945.8	13672.3	7177.22	13053.1	18529.3	10382.7	14677.8	70156.4	78143.9	81928.9	82847.8	73240.4	69527	68474.8	76024.3	71325.3	76540.2	58245.4	49859.5	114444	133720	117821	27326.6	19842.8	20593.7	48680.6	91573.4	92474.8	55342	67846.7	58602.5	32321.9	31877.8	30268.8	30976.6	37656.9
CLVS2_RAT	1	1	38.29	0.00983747	1.40304	CEN/EEN	AEN	Clavesin-2 OS=Rattus norvegicus GN=Clvs2 PE=1 SV=1	5832.17	6523.07	5990.74	11772	11133	12022.2	20890.9	27876.5	26215	32960.3	2736.23	31268.3	23270.7	28592	22990.4	31883.1	29359.1	24732.8	15027.7	18511.8	19106.1	21916.2	20006.5	24562.6	34209	28029.9	27200.9	7921.27	10906.5	8730.94	28390.9	21069.6	29020.7	21271.4	27272.9	23819.5	4674.35	6519.47	6068.99	10727.7	11653.6
KCC2G_RAT	1	1	55.43	0.0191808	1.97891	CEN/EEN	AEN	Calcium/calmodulin-dependent protein kinase type II subunit gamma OS=Rattus norvegicus GN=Camk2g PE=2 SV=1	959.183	621.247	1527.13	3594.46	693.388	1728.68	7494.15	8355.1	7334.87	2592.28	2673.45	8345.07	4559.56	8102.69	1993.95	2958.8	5865.42	5764.29	2723.23	730.425	4628.88	8236.8	6556.7	2554.72	4345.7	3239.47	5161.13	3262.23	4130.86	4426.97	10030.9	17389.4	19647.3	13004.1	20927.2	21498.8	768.763	620.904	1547.08	3275.58	725.815
ARHG2_RAT	1	1	45	0.66647	1.29117	CEN/EEN	AEN	Rho guanine nucleotide exchange factor 2 OS=Rattus norvegicus GN=Arhgef2 PE=2 SV=1	50445.1	5136.69	14092.5	7106.05	13069.6	28676.9	67151.3	172485	138569	15471.7	8725.48	51131.4	7937.25	181397	6144.48	49633.8	34619.4	20181.2	7330.38	6621.03	123225	40174.5	50992.3	6652.02	11257.6	11882.1	48652.6	8466.67	46930	139229	10346.9	24932.2	60461.7	186665	187042	206487	40430.6	5133.85	14276.5	6475.63	13680.8
ITPR1_RAT	1	1	53.79	0.430058	1.28489	AEN	CEN/EEN	Inositol 1,4,5-trisphosphate receptor type 1 OS=Rattus norvegicus GN=Itpr1 PE=1 SV=2	9402.2	9697.06	2019.56	14577.4	8100.02	919.972	9823.64	403.201	309.515	22731	24754.5	18980.7	14814.8	248.558	7457.85	18207.9	1845.05	1894.43	8907.58	18842.9	191.862	712.93	14019.2	10658	338.603	14062.9	12287.8	342.234	12995.8	1886.3	9909.66	16971.7	21563	495.997	418.078	389.111	7535.65	9691.7	2045.94	13284.2	8478.83
SUCA_RAT	1	1	72.93	1.67e-09	7.34215	CEN/EEN	AEN	Succinyl-CoA ligase [ADP/GDP-forming] subunit alpha, mitochondrial OS=Rattus norvegicus GN=Suclg1 PE=2 SV=2	30167.8	6668.37	17117.4	20218	5367.57	27809.9	20435.1	13089.6	11525.5	22503.6	2758.84	8062.19	136867	104656	110859	130576	67328.3	85169.5	70718.9	85196.7	73495.8	119901	107422	89188.8	15491.5	19151.5	36716.7	82988.5	88330.1	97373.9	223234	168237	198581	183076	237811	194859	24178.8	6664.69	17341	18424.3	5618.59
SNPH_RAT	1	1	32.75	0.939515	1.43069	CEN/EEN	AEN	Syntaphilin OS=Rattus norvegicus GN=Snph PE=2 SV=1	38519.5	3715.32	47955.4	125.558	6581.41	69826.8	100720	137354	120524	5638.91	5245.66	21563.1	112.88	122171	6790.5	136821	752.954	448.173	8477.39	4852.37	84541.5	107286	122727	13826.4	93438.4	10269.5	136266	150513	326.977	275.921	14933.1	29982.5	136885	124492	145229	144574	30872.5	3713.27	48581.8	114.419	6889.2
ITPA_RAT	1	1	42.88	0.639043	1.02331	CEN/EEN	AEN	Inosine triphosphate pyrophosphatase OS=Rattus norvegicus GN=Itpa PE=3 SV=1	25948.1	14167.6	20028.2	26640.6	18423.3	20708.5	35957.5	37760.1	38410.3	48628.4	43401.3	57697.7	30974.9	36282.3	25694.5	31858.1	20920.3	23561.3	20238.7	26374.2	25465	51325.8	45610.2	40160.1	51928.2	45112.3	43455.5	44017.6	26282.9	38519.1	37095.3	15871.6	30493.2	24130.6	32377.1	25872	20796.8	14159.7	20289.9	24277.2	19284.9
AATC_RAT	1	1	97.48	8.87e-10	8.62473	CEN/EEN	AEN	Aspartate aminotransferase, cytoplasmic OS=Rattus norvegicus GN=Got1 PE=1 SV=3	2547.27	947.645	1632.82	6603.48	4601.09	2604.26	2869.1	7181.34	4158.36	19096.6	22173.8	26784.4	62908	63787.5	56641.7	49552.9	48902.4	58273.9	30290.9	32916.2	36565.5	63971.8	58240.3	53383.4	19233.4	23915.1	23144.6	33487.2	41757.1	36297.3	131488	158623	152436	146051	190197	173581	2041.58	947.121	1654.15	6017.64	4816.27
SNAB_RAT	1	1	130.86	2.98e-07	9.32895	CEN/EEN	AEN	Beta-soluble NSF attachment protein OS=Rattus norvegicus GN=Napb PE=1 SV=1	15677.7	4970.93	17421.9	5149.02	2895.5	20486.5	26452.9	9232.75	5532.56	10540	984.008	2788.97	32148.1	71461.6	58509.6	119630	8948.25	13497	57537.8	47937	57029	91603.4	71887.3	34543.9	34257.6	30221	28745.2	70330.7	17656.3	34925	121682	204962	265707	262248	287783	255493	12565.3	4968.18	17649.5	4692.22	3030.92
PGRC2_RAT	1	1	45.31	0.00147666	1.72561	CEN/EEN	AEN	Membrane-associated progesterone receptor component 2 OS=Rattus norvegicus GN=Pgrmc2 PE=2 SV=1	39541.9	21872.8	36115.9	35900.1	37839.5	50580.9	74386.5	77395.2	76278.7	74465.2	77395.2	79750.9	66831.2	122401	81084.2	79941.1	53104.8	63484.5	52134.8	70934.7	113929	132823	98988.6	59881.1	171716	125704	143586	134168	33366.3	55130.6	59175.1	86810	92815.3	152724	151968	149387	31691.9	21860.7	36587.7	32715.2	39609.1
FETUA_RAT	1	1	50.87	0.00227481	1.44093	CEN/EEN	AEN	Alpha-2-HS-glycoprotein OS=Rattus norvegicus GN=Ahsg PE=1 SV=2	100019	76147.6	67345	125233	107913	109411	91549.5	89744.4	94418.4	148197	122176	131145	129893	186766	181336	109152	114644	99318.5	179362	198949	207358	215141	182762	138466	203715	197238	199869	137135	86878.9	78904.9	70491.9	138374	139939	153003	149964	141994	80162.8	76105.5	68224.7	114123	112960
BAIP2_RAT	1	1	34.72	0.663214	1.0069	AEN	CEN/EEN	Brain-specific angiogenesis inhibitor 1-associated protein 2 OS=Rattus norvegicus GN=Baiap2 PE=1 SV=1	40093.5	112830	25258.8	177226	76832.3	23146.5	29719.2	23209.9	52277.1	208360	267446	50823	191300	58214.6	120490	30404.6	106602	130239	77818.5	208764	53273.5	36517.1	36628.4	99397.9	39966.7	148718	42850.1	37841.6	254619	221785	35337.5	45705.8	57034.6	31431	47544.4	47068.7	32134	112768	25588.8	161503	80425.5
AMPD2_RAT	1	1	56.16	0.865457	1.09814	CEN/EEN	AEN	AMP deaminase 2 OS=Rattus norvegicus GN=Ampd2 PE=2 SV=2	65534.9	49642.7	29950.2	64431	61332	60426.1	54287.1	29222	25468.5	83761.9	72517.8	109810	92147.6	13963.3	94543	50720.7	50106.2	32094.7	61554.5	64360.2	4354.75	71750.6	85066.7	52415.1	86230.6	109598	101222	34601.9	40648.8	41596.4	75974.7	150253	125666	13100.2	53485.7	45968	52524.7	49615.2	30341.4	58714.9	64200.3
LDHA_RAT	1	1	109.7	3.93e-06	9.7051	CEN/EEN	AEN	L-lactate dehydrogenase A chain OS=Rattus norvegicus GN=Ldha PE=1 SV=1	9395	2792.89	3061	7462.04	8958.76	5453.35	3281.09	174.533	2236.96	2210.14	0	1461.43	38025.4	30243.9	30601.1	52823.1	45511.6	45910.2	17927	20158.2	22469	37010.4	35092.8	24116.8	10549.9	14035.4	18827.4	21023.4	16521.9	22936.6	66086.2	72397.9	74338.9	59654	61710.5	64354	7529.88	2791.35	3100.98	6800.03	9377.73
EAA2_RAT	1	1	43.39	0.224975	1.19099	AEN	CEN/EEN	Excitatory amino acid transporter 2 OS=Rattus norvegicus GN=Slc1a2 PE=1 SV=2	18636.2	16885.1	12809.3	26615.5	22428.9	4846.36	12824.7	1583.73	5289.07	26860.5	25950.9	31101.4	479.855	10041.5	12395.1	14590	5203.37	7372.85	25691.8	27752.2	4767.12	4674.09	14754.2	11058.6	9550.32	40129.9	33562.7	6390.88	372.316	811.352	28740.1	43246.6	35862.9	2200.52	3492.62	2505.89	14936.5	16875.8	12976.6	24254.3	23477.8
AT2A2_RAT	1	1	34.71	0.118364	1.52389	AEN	CEN/EEN	Sarcoplasmic/endoplasmic reticulum calcium ATPase 2 OS=Rattus norvegicus GN=Atp2a2 PE=1 SV=1	19259.4	11028.7	10809.9	19859.2	12757.1	19648.1	14914.2	24231.6	16195.5	60457.9	59824.3	60705.5	16171.6	14850.4	11731.9	23621.2	20866.5	19347.7	17295	17659.7	21623.8	25681.8	19195.2	21366.4	29949.6	22998.5	25404.4	11479.8	12353.2	6896.49	25715.9	12017.4	12543.1	12046.1	15171.4	16709.8	15436	11022.6	10951.1	18097.4	13353.7
PRC2A_RAT	1	1	64.15	0.887137	1.34123	CEN/EEN	AEN	Protein PRRC2A OS=Rattus norvegicus GN=Prrc2a PE=1 SV=1	14108.4	14089.7	13990.5	2523.76	18910.1	21979.8	30354.9	5449.89	9643.36	17768.3	15463	21904.6	2155.26	37081.6	29801.4	29202.4	1299.78	1859.79	18312.3	17624.6	22362	28429.6	29169.6	31486.4	35214.6	26953	34509.6	17381.6	10290.1	4679.55	31733.8	35316.1	36906.9	1365.97	11578.4	4723.92	11307.6	14081.9	14173.3	2299.86	19794.5
NOL3_RAT	1	1	34.95	0.000318476	1.62968	CEN/EEN	AEN	Nucleolar protein 3 OS=Rattus norvegicus GN=Nol3 PE=1 SV=1	34246	23882.6	21019.1	21614.1	23902.2	24270.6	30264.4	35807.5	39252.2	49908	55837.4	49690.3	60992.5	52592.5	54590.3	92912.2	87865.3	85602.6	51969.7	53479.6	39368.9	40189.4	43073.9	48845.3	70418.9	71590.9	74925.6	47062.7	72369.2	71758	50278.6	33401.8	35557.7	26881	34406.9	35208.8	27447.4	23869.4	21293.6	19696.5	25020
CAC1E_RAT	1	1	46.93	0.0145052	1.69385	CEN/EEN	AEN	Voltage-dependent R-type calcium channel subunit alpha-1E OS=Rattus norvegicus GN=Cacna1e PE=1 SV=1	43310.7	36935.8	27770.5	58763.2	32742.9	36279.3	30023	4076.81	21206.4	15999.7	11348.1	30928.4	49059.3	51296.8	50203.1	36418.8	46630.5	44913.1	50886.7	53505.5	50418.7	58016.6	41266.3	31841.1	64972.5	66907.6	67288.3	60946.9	44157.4	37203.9	40365.7	64606.2	61613.2	2696.47	48499.8	59896.3	34712.6	36915.4	28133.2	53550	34274.2
STXB1_RAT	1	1	63.37	0.974087	1.00227	AEN	CEN/EEN	Syntaxin-binding protein 1 OS=Rattus norvegicus GN=Stxbp1 PE=1 SV=1	1296.16	791.549	1699.31	998.777	1438.22	919.586	2551.19	3367.16	2518.32	3445.61	4637.3	6208.29	1109.29	1847.98	683.661	3263.7	1877.36	2151.61	565.072	2117.49	3364.85	4022.53	4407.31	1959.56	3240.78	2378.23	3547.78	347.245	566.26	953.957	3109.49	5208.48	2592.57	2545.52	2931.44	4815.63	1038.84	791.112	1721.5	910.17	1505.48
RHG44_RAT	1	1	35.56	0.000427773	2.1685	CEN/EEN	AEN	Rho GTPase-activating protein 44 OS=Rattus norvegicus GN=Arhgap44 PE=1 SV=2	30374.3	28833	24452.1	48339.3	40565.6	36623.8	30825.8	38252.5	26787	34004.9	14719	32105.4	104668	108448	113532	11904.4	18336	30443.2	72658.7	80545.6	65549.9	95108.5	86995	49407.9	92670.1	114712	90598.8	51498.3	38487.7	49702.4	38392.6	71493.4	60349.4	75947.3	71588.7	80533.8	24344.3	28817.1	24771.5	44050.8	42462.7
ZNT3_RAT	1	1	33.67	0.465544	1.08509	AEN	CEN/EEN	Zinc transporter 3 OS=Rattus norvegicus GN=Slc30a3 PE=2 SV=1	9636.41	8680.8	9801.77	3918.1	15901.4	7482.62	6630.59	12616.2	15485.1	4101.39	17663.8	20698.2	2750.51	4809.7	15280.6	8159.7	18654.2	5845.32	14209.4	5683.09	4473.49	4527.44	12044.4	9634.05	3241.28	18678.5	3111.25	7097.33	6543.68	7831.75	19704.1	32858.8	12611	13045	7262.18	6377.56	7723.36	8676	9929.81	3570.5	16645.1
SAFB1_RAT	1	1	47.27	0.929696	1.85235	CEN/EEN	AEN	Scaffold attachment factor B1 OS=Rattus norvegicus GN=Safb PE=1 SV=2	4275.95	11121.5	2669.85	141101	5281.92	3143.28	4035.5	8822.12	3186.25	9536.48	132196	8698.31	162096	3511.8	4729.23	2922.53	226685	151807	3887.56	152188	2367.83	2579.25	1837.87	3330.12	3875.79	6388.91	2988.87	3507	240529	235781	2554.18	3817.78	2940.85	5403.35	6577.53	5316.23	3427.07	11115.4	2704.72	128583	5528.94
IDHG1_RAT	1	1	170.83	1.11e-15	29.2744	CEN/EEN	AEN	Isocitrate dehydrogenase [NAD] subunit gamma 1, mitochondrial OS=Rattus norvegicus GN=Idh3g PE=2 SV=2	2633.34	6255.17	1664.13	4751.72	2835.02	5042.71	2930.06	1307.09	2480.91	3716.59	979.669	5052.04	90240.1	96328.4	97853.2	92660.3	104420	96083.1	72606.9	77138.9	64227.5	114489	97190.6	90852.4	15260.6	21746.6	23846.9	41927.8	40557.2	36212.5	124899	191103	194633	181154	168870	187070	2110.56	6251.71	1685.87	4330.16	2967.6
TM100_RAT	1	1	37.7	0.0264719	2.22233	CEN/EEN	AEN	Transmembrane protein 100 OS=Rattus norvegicus GN=Tmem100 PE=2 SV=1	16742.4	3813.71	15023.1	4043.98	16045.3	15808.6	27849.5	6324.59	2753.82	6839.48	13824.9	2094.09	5714.12	13123.7	22584.3	10345.8	4529.9	4087.18	30044.3	25074.2	32647.2	25585.3	30609.7	22087	34449.6	39955.4	43775.2	39780.3	31458.9	3050.84	35780.2	56479.3	51966.9	11503.6	2953.62	5390.76	13418.6	3811.61	15219.4	3685.21	16795.7
MINK1_RAT	2	2	90.14	0.0204188	1.49602	CEN/EEN	AEN	Misshapen-like kinase 1 OS=Rattus norvegicus GN=Mink1 PE=1 SV=2	81333	62534.7	63294.6	115938	108659	93820	53784.1	63337.1	68883.5	171300	118050	180486	134877	195490	194530	129241	118488	108644	127655	161643	138586	231334	186568	120459	230454	251300	234708	86961.3	41575.7	39182.5	79139	152100	149092	135921	144663	142239	65186.5	62500.1	64121.3	105653	113740
CALL3_RAT;CALM_RAT	2	2	111.21	0.0515866	1.36894	AEN	CEN/EEN	Calmodulin-like protein 3 OS=Rattus norvegicus GN=Calml3 PE=2 SV=1	95762	88611.4	44429.7	118251	100192	71335.7	184320	140761	124963	193374	213507	197968	51740	49483	76008.1	82041.1	121479	116388	72836.6	114502	54589.4	74677.9	98201.2	96608.6	60053.7	113794	104809	74757.4	113460	147851	121369	110208	113966	110407	106829	112762	76751	88562.4	45010.1	107760	104878
PEX5R_RAT	2	2	78.76	0.00424203	1.35809	CEN/EEN	AEN	PEX5-related protein OS=Rattus norvegicus GN=Pex5l PE=1 SV=1	37665.1	32327.7	33472.1	40438.1	31092.8	33886.3	51395.8	54388.5	51211.6	56051.7	55504.3	58317	68247.9	76939.6	72535.8	85501.3	71368.5	63007.7	46728.5	56464.8	46326.1	75749	70752.9	73824.6	79818	88362.2	85694.7	41387.4	41016.8	42123	53081.2	43263.5	47857.2	39432.2	43143	42575	30187.7	32309.8	33909.3	36850.6	32546.9
DLG2_RAT	2	2	87.48	0.00342298	1.19255	CEN/EEN	AEN	Disks large homolog 2 OS=Rattus norvegicus GN=Dlg2 PE=1 SV=1	136235	105698	102602	113380	129045	133253	138583	126334	126044	213418	196415	184233	164773	152571	164023	209014	193102	181239	135373	145581	124902	181406	151503	170675	202441	203252	191611	162898	156173	147511	180219	198464	180536	153608	157334	158964	109189	105640	103942	103322	135080
SGIP1_RAT	2	2	144.23	0.0338374	1.17478	CEN/EEN	AEN	SH3-containing GRB2-like protein 3-interacting protein 1 OS=Rattus norvegicus GN=Sgip1 PE=1 SV=1	169982	116863	130321	162682	146454	169735	239670	264119	229420	291418	317427	284663	242858	286551	260731	267228	243726	234764	209849	223182	256495	305099	232089	269435	348145	274971	302884	184932	164967	147931	294585	217087	240831	228255	238406	252374	136236	116798	132023	148249	153303
STX1A_RAT	2	2	223.56	0.397077	1.16046	AEN	CEN/EEN	Syntaxin-1A OS=Rattus norvegicus GN=Stx1a PE=1 SV=1	251972	142573	185626	293510	187848	228896	463988	541813	529717	463804	462585	533083	262457	395819	307283	276650	234334	227048	177926	236524	277578	564962	415891	230837	546331	495908	495822	283065	107302	131973	157693	188500	213067	327765	396615	434364	201950	142494	188051	267471	196633
LIPA3_RAT	2	2	67.85	7.94e-05	1.45496	CEN/EEN	AEN	Liprin-alpha-3 OS=Rattus norvegicus GN=Ppfia3 PE=1 SV=2	34667.5	32565.8	24577.7	37737.7	38682.1	34900.8	29560.1	34271.2	31900.6	49438.9	66294.8	59465.9	56326.5	43252.1	53011.5	79373.9	79581	73640.1	50643.1	65720.4	40892.8	58246	55853.1	70188.2	63172.1	77563.5	57950.4	41456.3	65039.6	59825.5	66336.5	47249.2	47333.4	38773.4	46198.7	41860.6	27785.2	32547.8	24898.7	34389.7	40491.1
GFAP_RAT	1	1	33.13	0.0172459	1.59457	CEN/EEN	AEN	Glial fibrillary acidic protein OS=Rattus norvegicus GN=Gfap PE=1 SV=2	7483.43	3356.3	9111.62	13065.1	5660.66	3331.87	8671.36	8811.52	10800.7	881.791	0	238.118	10067.1	6894.85	10461.5	5344.79	2562.87	7481.88	7065.72	6769.65	15654.9	15616	15604.4	7993.1	11171.8	12611.1	7762.59	10899.3	6494.73	5896.97	9662.82	9209.57	12086.5	9939.07	12184.1	8308.37	5997.8	3354.44	9230.64	11906	5925.39
DHPR_RAT	1	1	116.12	5.64e-08	18.4825	CEN/EEN	AEN	Dihydropteridine reductase OS=Rattus norvegicus GN=Qdpr PE=1 SV=1	2454.55	1249.1	518.173	2379.35	2586.98	1656.92	1589.62	3721.05	1360.45	1461.47	2158.49	1324.82	22626.6	25069.1	31676.2	20078	4721.13	6295.35	7613.1	8519.8	14745.3	28876.7	28186.4	22413.3	7084.02	7949.46	8490.1	10039.2	1621.27	6518.9	108407	82275.6	110288	81625	102575	82575.9	1967.26	1248.41	524.941	2168.26	2707.97
AAK1_RAT	3	3	122.34	0.00152133	1.33993	CEN/EEN	AEN	AP2-associated protein kinase 1 OS=Rattus norvegicus GN=Aak1 PE=1 SV=1	112203	80657.9	93702.1	116542	96229.7	117876	109721	85806.7	86179.3	161446	200489	176097	153710	192284	154753	190328	159304	150678	141485	144949	171176	200497	171470	161680	216931	195683	211388	132855	98977.4	92738.9	200199	168055	180267	112514	120387	128513	89928.4	80613.3	94926.1	106203	100730
HBA_RAT	1	1	49.37	2.09e-06	11.5729	CEN/EEN	AEN	Hemoglobin subunit alpha-1/2 OS=Rattus norvegicus GN=Hba1 PE=1 SV=3	515.692	84.8952	782.586	2542.59	501.399	1052.44	0	141.427	0	422.107	571.848	489.18	22910.7	2592.76	5993.98	3755.28	1085.72	1407.26	9560.34	10269.3	12157.1	9646.86	6194.33	4464.86	6056.44	6413.89	4129.43	542.949	7885.24	16247.9	6041.49	5847.47	8458.58	3367.4	5173.7	4227.94	413.315	84.8482	792.809	2317.02	524.848
1433G_RAT	1	1	120.9	0.285202	1.22277	AEN	CEN/EEN	14-3-3 protein gamma OS=Rattus norvegicus GN=Ywhag PE=1 SV=2	2.17499e+06	2.12434e+06	2.09285e+06	2.21021e+06	1.85537e+06	2.70517e+06	4.3077e+06	4.43885e+06	4.00624e+06	5.97573e+06	7.05602e+06	6.69874e+06	2.31714e+06	2.31418e+06	1.97615e+06	2.02051e+06	1.43698e+06	1.56988e+06	2.38581e+06	2.56273e+06	2.8741e+06	3.24501e+06	2.91089e+06	3.35511e+06	3.58799e+06	2.74367e+06	3.291e+06	1.97477e+06	2.02328e+06	2.455e+06	7.87614e+06	3.82896e+06	4.40321e+06	4.20005e+06	4.56912e+06	4.73887e+06	1.7432e+06	2.12316e+06	2.12018e+06	2.01412e+06	1.94214e+06
CN37_RAT	3	3	193.4	0.00298482	1.79194	CEN/EEN	AEN	2',3'-cyclic-nucleotide 3'-phosphodiesterase OS=Rattus norvegicus GN=Cnp PE=1 SV=2	20654.7	15255.3	14612	24849	21047.8	26604.3	39973.3	40138	43214.2	46647	41416.6	40456.4	54813	56476.1	52619.1	27466.4	23118.9	24672.9	44251.2	48886.5	54367.8	81794.7	57671.9	65058	47742.7	40117.1	45593.7	25796.9	19730.5	24314	105690	90366.8	96245.1	81239.8	88270.8	87179.7	16554.3	15246.9	14802.9	22644.5	22032.1
GU01_RAT	1	1	34.8	0.463038	1.23989	AEN	CEN/EEN	Putative gustatory receptor clone PTE01 (Fragment) OS=Rattus norvegicus PE=2 SV=1	1238.24	1155.67	460.494	1700.4	2345.82	297.452	958.305	4388.25	3220.59	2024.89	1462.83	1751.65	1316.28	4016.57	2992.4	1207.03	534.284	264.718	445.823	2116.94	1545.64	754.263	840.093	2251.9	1714.85	1459.01	701.027	1142.79	1114	1744.24	819.893	2823.4	1142.48	1608.5	580.707	744.473	992.42	1155.03	466.509	1549.55	2455.53
DYN1_RAT	1	1	94.02	0.00181439	13.706	CEN/EEN	AEN	Dynamin-1 OS=Rattus norvegicus GN=Dnm1 PE=1 SV=2	1129.31	482.343	1904.49	4779.51	2495.42	2687.65	2734.29	2604.53	867.307	1450.16	2516.88	2955.75	5151.9	3951.43	4579.93	5591.43	8967.78	5417.49	1941.21	3072.23	5337.08	12384.6	10459.9	3733.1	4559.92	2475.41	4132.05	2386.88	1471.13	1388.92	131354	97794.9	114917	87147.9	99794.4	111358	905.118	482.076	1929.37	4355.49	2612.12
KAP3_RAT	1	1	172.09	0.918764	1.02185	CEN/EEN	AEN	cAMP-dependent protein kinase type II-beta regulatory subunit OS=Rattus norvegicus GN=Prkar2b PE=1 SV=3	157995	98379	123718	132252	99432.3	140163	227654	285183	260355	296526	360810	373950	168476	285049	174453	231105	173337	200313	192789	217283	352843	465079	314588	263025	158311	100710	134095	87770.2	30035.6	43582.5	310431	187203	225231	293394	307132	308291	126630	98324.6	125334	120519	104082
RP3A_RAT	1	1	45.25	0.885301	1.18372	CEN/EEN	AEN	Rabphilin-3A OS=Rattus norvegicus GN=Rph3a PE=1 SV=1	46324.8	31581.2	33600.6	48766.1	41319	51047.6	137845	169975	138866	87350.4	82980.7	107724	56347	66669.8	66209.1	16643.2	8245.98	8306.62	44116.6	54224.4	47228.7	92577.3	84239.6	138539	94098.9	93231	90873.2	91386	221557	52876.2	152697	159875	150438	86442.4	222588	214483	37128.3	31563.7	34039.5	44439.8	43251.3
KCAB2_RAT	1	1	40.81	0.818428	1.09691	AEN	CEN/EEN	Voltage-gated potassium channel subunit beta-2 OS=Rattus norvegicus GN=Kcnab2 PE=1 SV=1	23229.5	100885	9064.33	203257	28173.3	20046.8	26289.9	15744.7	12531.3	135785	160132	32823.3	117831	11343.4	81325.2	44531.8	170232	136932	62372.8	119859	7415.74	30734.9	38799.5	55646.5	17852.1	95389.2	23537.9	12437.5	115666	102894	22885.6	44463.1	24784.6	29047.3	16972.8	17275.4	18617.9	100829	9182.73	185225	29490.9
DPYL3_RAT	3	3	190.83	0.0724539	1.24194	CEN/EEN	AEN	Dihydropyrimidinase-related protein 3 OS=Rattus norvegicus GN=Dpysl3 PE=1 SV=2	299967	241130	240527	444150	286892	295830	318416	217001	262128	359164	397930	443097	676159	353812	377890	317886	512725	495764	283965	348821	272569	482142	483182	365361	473309	511934	542536	354630	484686	524731	241036	330404	332597	183236	251311	253525	240416	240996	243669	404747	300309
CSKI1_RAT	3	3	132.45	0.00122402	1.37984	CEN/EEN	AEN	Caskin-1 OS=Rattus norvegicus GN=Caskin1 PE=1 SV=1	34520.8	25824.4	25986.2	40014.3	38376.5	39718	44722.3	49711.3	53972.9	57444.9	54463.6	57596.8	46947.5	65960	59330.7	61420.7	63576.6	56388.4	47164.7	55127.9	51974.5	79245.3	59994	49116.6	86203.1	91055.9	88192.1	65173.7	38204.2	39705.3	36159.6	58755.8	62242.3	45935.7	69837.7	63807.6	27667.6	25810.1	26325.7	36464.3	40171.2
S1PR5_RAT	1	1	32.34	0.00114835	1.63022	CEN/EEN	AEN	Sphingosine 1-phosphate receptor 5 OS=Rattus norvegicus GN=S1pr5 PE=2 SV=1	132126	126708	100687	172299	106364	101997	85311.2	39259.2	77518.3	80363.1	58986.5	102635	180926	184301	167291	138779	168530	170440	166981	170196	166493	196638	185428	154181	180934	186311	174976	159345	137244	135219	143618	195903	194947	24952.2	129330	148235	105896	126638	102002	157013	111338
SV2A_RAT	3	3	211.82	6.72e-07	1.39926	CEN/EEN	AEN	Synaptic vesicle glycoprotein 2A OS=Rattus norvegicus GN=Sv2a PE=1 SV=2	116816	110172	87495.5	141182	110296	116539	81968.9	89741.8	82827.4	117006	139314	128220	121388	122668	134446	154246	162261	160866	137849	167175	128704	131201	143927	115210	152432	174103	175846	168193	157344	151151	151343	189826	192131	167554	174827	163772	93625	110111	88638.4	128657	115454
NCAM1_RAT	3	3	154.75	0.70406	1.06227	CEN/EEN	AEN	Neural cell adhesion molecule 1 OS=Rattus norvegicus GN=Ncam1 PE=1 SV=1	580116	420146	436828	425930	387512	434167	434994	479988	473738	466580	514470	500006	342004	532241	442745	610082	508443	473597	433774	455894	521869	551726	424437	321840	735016	689647	683072	494429	250938	258831	416352	465079	492966	542300	591271	562100	464950	419914	442534	388143	405634
CALX_RAT	3	3	192.87	0.957522	1.23428	CEN/EEN	AEN	Calnexin OS=Rattus norvegicus GN=Canx PE=1 SV=1	33911.8	28987.7	6343.91	17084.7	33366.2	15355.5	33525.5	30751.7	21437.6	34895.2	39816.6	73220.7	31406.1	11487.5	44605	8597.27	159234	149344	45210.5	51238.2	7468.32	11365.6	14104.6	31845.4	10241	64372.9	11059.5	10335	41533.4	41725.1	29447.1	53295.5	22260.8	19629.7	20819.6	19524	27179.5	28971.7	6426.78	15569	34926.6
STX1B_RAT	3	3	338.83	0.068817	1.3482	CEN/EEN	AEN	Syntaxin-1B OS=Rattus norvegicus GN=Stx1b PE=1 SV=1	4.05066e+06	3.6696e+06	2.64595e+06	4.95684e+06	3.85301e+06	3.31984e+06	3.62357e+06	4.91371e+06	4.25335e+06	2.55088e+06	1.97421e+06	2.76981e+06	5.85083e+06	5.90897e+06	7.01638e+06	1.06282e+06	3.60299e+06	3.76596e+06	4.13372e+06	5.17017e+06	3.51005e+06	6.23516e+06	5.73629e+06	3.51921e+06	5.45348e+06	8.09512e+06	5.65454e+06	6.00885e+06	4.37857e+06	4.60318e+06	1.68739e+06	4.87397e+06	3.62998e+06	5.21518e+06	4.6628e+06	5.04103e+06	3.24651e+06	3.66758e+06	2.68051e+06	4.51709e+06	4.0332e+06
FKB1A_RAT	1	1	71.38	3.7e-06	7.59324	CEN/EEN	AEN	Peptidyl-prolyl cis-trans isomerase FKBP1A OS=Rattus norvegicus GN=Fkbp1a PE=1 SV=3	399.232	568.285	336.985	605.434	198.682	243.167	589.373	738.736	92.4271	44.2546	72.3028	659.843	3396.8	425.545	3110.73	101.828	384.049	296.092	2000.57	3545.03	2798.28	4148.33	3144.98	701.64	3255.88	2332.3	3288.42	5285.81	3893.42	3173.09	2831.56	4149.01	6495.18	6412.46	2108.5	1799.61	319.975	567.97	341.387	551.722	207.974
VAMP2_RAT;VAMP1_RAT;VAMP3_RAT	3	3	238.88	2.99e-05	10.6748	CEN/EEN	AEN	Vesicle-associated membrane protein 2 OS=Rattus norvegicus GN=Vamp2 PE=1 SV=2	1312.57	375.79	622.474	835.424	644.162	729.039	1095.6	3893.41	556.222	2295.49	2650.74	1923.48	4662.67	4917.33	9480.32	3384.92	2774.84	2387.47	2581.56	4385.54	5282.14	10842.3	9439.28	5576.02	4025.72	1105.4	3042.38	4122.34	1133.17	2724.03	36152.1	46205.4	49334.1	50018.2	44982.3	52981.8	1051.99	375.582	630.605	761.308	674.287
PHIPL_RAT	1	1	47.21	8.09e-07	3.13084	CEN/EEN	AEN	Phytanoyl-CoA hydroxylase-interacting protein-like OS=Rattus norvegicus GN=Phyhipl PE=2 SV=2	3835.67	2918.82	2918.12	5844.22	6842.6	5426.86	6904.56	5694.68	4456.45	2608.57	1431.76	4552.31	13569.1	24218.5	21511.8	16679.9	7576.91	11805.3	19962.6	18695.6	15951.9	27122.6	20688.2	21010.8	6510.07	6548.5	7039.23	6754.4	4654	4530.74	17974.2	8653.21	11282.3	9354.03	14982.3	17514.4	3074.2	2917.2	2956.23	5325.74	7162.6
MOT1_RAT	1	1	47.22	0.866625	1.12197	CEN/EEN	AEN	Monocarboxylate transporter 1 OS=Rattus norvegicus GN=Slc16a1 PE=1 SV=1	5392.52	2871.89	6923.69	5540.62	5996.52	6431.38	2986.71	2317.42	3487.21	11615.7	12109.3	18226.4	2837.33	13338.6	6068.23	6590.26	253.609	658.621	7510.83	5536.83	6806.62	12309.2	9905.26	6433.02	20948.2	17594.5	16349.9	8791.34	1202.39	1194.87	8172.84	6238.37	11003.5	4347.72	8148.12	6025.23	4321.98	2870.31	7014.13	5049.08	6276.96
CRK_RAT	1	1	51.97	0.00225202	2.00747	AEN	CEN/EEN	Adapter molecule crk OS=Rattus norvegicus GN=Crk PE=1 SV=1	13582.1	18206.4	14256.8	22823.5	20727.8	27470.8	59565	66901.8	47112	61245.7	70997.1	63700	21770.9	18494.7	27367.6	20378.6	18707.3	17321.4	11811.7	17597.6	15342.1	42579.3	32002.1	36425.4	30793.5	24753.8	28666.3	15100.3	20013.6	17789	14502.9	9524.68	5474.26	13232.4	13070.9	12058.9	10885.7	18196.3	14443.1	20798.7	21697.2
AFAD_RAT	1	1	55.52	0.981788	1.27345	CEN/EEN	AEN	Afadin OS=Rattus norvegicus GN=Mllt4 PE=1 SV=1	26029.3	4215.05	31659.1	789.758	5675.42	20497.1	49813.4	69396.3	67734.4	6699.88	5033.07	48849.3	280.107	88243	5485.57	15360.4	6483.18	4305.62	8017.19	3365	55653.4	49702.1	45656.8	5045.77	82838.8	9834.31	121175	68495.3	472.964	695.623	27852.5	35947.9	82891	15708.1	61136.1	62109.6	20861.9	4212.72	32072.7	719.694	5940.84
PP14A_RAT	1	1	37.61	0.15329	6.72303	CEN/EEN	AEN	Protein phosphatase 1 regulatory subunit 14A OS=Rattus norvegicus GN=Ppp1r14a PE=2 SV=1	133.868	930.238	298.117	1016.51	712.359	169.544	241.512	326.19	252.86	1124.54	2390.57	501.843	17963.6	319.868	622.474	447.077	2270.93	37093.7	1193.64	1044.25	414.705	293.853	192.302	1080.3	470.786	1263.86	510.923	394.059	19279.8	20321.3	74.7387	115.534	703.227	1456.91	496.674	863.789	107.292	929.723	302.011	926.331	745.673
SYUA_RAT	1	1	165.63	3.45e-06	2.71433	CEN/EEN	AEN	Alpha-synuclein OS=Rattus norvegicus GN=Snca PE=1 SV=1	20968.8	13364.7	28190.9	15407.7	14588	39326	5487.51	3341.45	1857.61	36255.8	12957.2	18136.7	34043.7	42797	44402.1	56329	25944.2	26478.1	37782.5	40402.6	40533.7	59051.9	44201.9	27209	27510.2	24405.1	28982.1	51528.8	38561.3	55748	38128.6	51378	76273.6	81456.3	86777.9	99453.1	16806	13357.3	28559.1	14040.8	15270.2
NMT1_RAT	1	1	35.66	0.61903	1.8704	CEN/EEN	AEN	Glycylpeptide N-tetradecanoyltransferase 1 OS=Rattus norvegicus GN=Nmt1 PE=2 SV=1	4553.05	4144.24	3206.42	29167.4	4348.1	3302.84	3430.95	6658.01	5688.94	4608.94	3659.47	4694.94	35718.3	1967.67	6420.4	3799.35	56550.8	47148.4	5776.5	8723.35	1918.76	3512.03	3002.89	4918.7	4222.38	7015.62	3847.54	2809.79	38754.3	36452.6	3054.56	3199.09	4704.8	2389.86	2047.37	1820.21	3649.16	4141.95	3248.3	26579.8	4551.44
SKP1_RAT	1	1	33.38	0.0938193	1.38952	CEN/EEN	AEN	S-phase kinase-associated protein 1 OS=Rattus norvegicus GN=Skp1 PE=2 SV=3	12683.7	3577.37	12197.3	7266.1	4567.92	20352.6	34829.6	56831.4	42165.4	10376.2	9135.91	46757.1	10607.8	58585	5243.2	54331.5	39869	41436.8	11624.9	8080.21	42180.8	47819.6	68006.4	10234.9	23693.1	8881.61	34075.5	24577.8	14413.8	17201	21106.4	29798.1	52058.8	36562.6	26043.1	38178.1	10165.7	3575.39	12356.6	6621.48	4781.54
KCRB_RAT	4	4	416.66	9.31e-11	4.2935	CEN/EEN	AEN	Creatine kinase B-type OS=Rattus norvegicus GN=Ckb PE=1 SV=2	69435.2	35292.1	69410.9	52094.4	28801.2	92057.5	63461.3	40757.2	25728.3	32464.2	19505.7	43535.9	178803	162690	153657	308339	224350	218945	128474	133812	110336	188657	181544	150460	104082	87309.9	129057	135785	119455	178955	348063	263152	409593	288139	355121	357660	55650.7	35272.5	70317.6	47472.8	30148.1
HN1_RAT	1	1	79.03	8.98e-05	1.88056	AEN	CEN/EEN	Hematological and neurological expressed 1 protein OS=Rattus norvegicus GN=Hn1 PE=2 SV=3	91028.6	93175.3	87680.5	125939	105728	130140	232381	256191	248793	275389	279179	266509	99059	114952	101610	91632.3	95238.5	92733.7	80658.6	82825.5	114502	138154	123493	130584	145476	121344	123260	76472.7	73740.4	76053.4	69521.5	53330.5	53700.8	93230.7	87910.1	91885.5	72957.4	93123.8	88825.8	114766	110672
TBA1A_RAT;TBA1C_RAT;TBA3_RAT;TBA4A_RAT	4	4	302.06	1.32e-09	1.79957	CEN/EEN	AEN	Tubulin alpha-1A chain OS=Rattus norvegicus GN=Tuba1a PE=1 SV=1	165710	129454	128575	189016	159434	160663	125515	137160	129903	218103	224540	230365	277029	288617	280859	196813	191527	200578	295939	332812	297517	372799	324159	308317	380231	385514	365524	301768	316611	253877	265738	311606	339324	287839	320754	296895	132812	129383	130255	172247	166890
ENOA_RAT;ENOB_RAT	4	4	370.66	1.48e-06	3.13474	CEN/EEN	AEN	Alpha-enolase OS=Rattus norvegicus GN=Eno1 PE=1 SV=4	33913.5	15379.5	37858.3	20780.2	9448.14	55581.3	40045.4	14264.5	8906.23	39119.3	30738.8	27314.9	84256.1	68344.1	69595.1	183159	68556.8	101253	47864.6	40953.3	33924	85252.6	78610	62265.1	42677.8	42966.5	59883.7	51309.9	26938.8	77362	150983	103593	181474	109983	169906	148821	27180.9	15370.9	38352.8	18936.7	9890
UCHL1_RAT	1	1	96.84	0.000224316	3.89739	CEN/EEN	AEN	Ubiquitin carboxyl-terminal hydrolase isozyme L1 OS=Rattus norvegicus GN=Uchl1 PE=1 SV=2	2260.24	7780.08	891.149	9092.32	2747.18	1300.72	1819.1	1631.59	2012.08	3376.18	6024.02	3591.08	23176.2	24520.5	21901.5	404.194	19315.3	21985.5	9974.38	27102.3	10193	13074.5	9024.82	6245.84	3525.13	5597.77	2285.62	4488.69	8625.3	12469.5	7508.83	23983.3	20519.2	13543.7	22851.1	19162.6	1811.53	7775.78	902.789	8285.68	2875.66
TBB2A_RAT;TBB2B_RAT;TBB3_RAT	4	4	357.36	0	11.9447	CEN/EEN	AEN	Tubulin beta-2A chain OS=Rattus norvegicus GN=Tubb2a PE=1 SV=1	29923.1	25286.8	23980	38360	31893.5	40344	36148.1	25025.5	31437.7	51678.9	40240.2	50727.7	451176	523273	431603	397202	325658	373421	298137	333276	336938	451780	414504	362242	204592	190196	200491	350983	318892	316661	395144	606106	648039	692120	810608	721083	23982.7	25272.8	24293.3	34956.9	33385
AGAP2_RAT	1	1	77.73	0.0573447	1.14249	AEN	CEN/EEN	Arf-GAP with GTPase, ANK repeat and PH domain-containing protein 2 OS=Rattus norvegicus GN=Agap2 PE=1 SV=1	506.574	0	0	772.161	812.951	1529.16	10357.6	6052.44	13359.6	62673.3	6129.48	18948	5102.9	5503.73	6133.04	7471.94	38208.4	44852.7	2612.1	2185.96	5488.15	11885.5	10195.4	5020.35	4243.25	3592.7	9101.42	142.262	2432.4	330.657	10570.1	4266.06	10482.9	8165.41	6294.77	7782.46	406.008	0	0	703.658	850.97
FNBP1_RAT	1	1	32.84	0.306432	1.69563	CEN/EEN	AEN	Formin-binding protein 1 OS=Rattus norvegicus GN=Fnbp1 PE=1 SV=2	203.725	89.9679	7803.51	209.371	271.27	5240.69	605.875	423.668	1489.88	13.6076	36.128	4519.83	106.141	5781.59	1934.25	10961.6	82.9444	92.8131	211.964	668.154	694.744	4848.57	14409.3	144.094	638.146	794.824	16292.1	537.833	513.626	1189.9	152.474	452.07	8388.15	76.1158	1312.51	618.783	163.281	89.9181	7905.44	190.797	283.956
PI51C_RAT	1	1	32.46	0.608336	1.02108	AEN	CEN/EEN	Phosphatidylinositol 4-phosphate 5-kinase type-1 gamma OS=Rattus norvegicus GN=Pip5k1c PE=1 SV=1	26567.7	6298.63	15870.4	14936	14738	23090.6	16577.2	19433.1	18742.3	74565.1	68664.8	132325	20385.3	41164.9	29964.5	18209.3	20725.3	17344.1	22963.7	19845	47824.1	66945.5	43629.7	14832.9	90340.5	60767.5	76693.5	18846.5	35434.1	2578.31	18906.9	20627.1	23190.8	40793.1	44238.2	49539.4	21293.4	6295.15	16077.7	13610.9	15427.3
COTL1_RAT	1	1	49.58	0.540759	1.02024	CEN/EEN	AEN	Coactosin-like protein OS=Rattus norvegicus GN=Cotl1 PE=1 SV=1	5640.79	7170.17	849.799	2749.53	6791.86	735.795	12800.6	459.552	544.54	9079.02	9398.02	9100.22	9599.32	846.143	10105.5	2276.32	1404.97	4785.91	6892.4	5883.35	97.8259	889.223	6886.63	8898.02	123.932	10758.8	4413.23	436.795	13928.5	16563.3	7576.51	12070.3	8461.88	163.511	128.389	93.3348	4520.97	7166.21	860.9	2505.6	7109.49
EAA1_RAT	1	1	48.15	0.0454054	3.89775	CEN/EEN	AEN	Excitatory amino acid transporter 1 OS=Rattus norvegicus GN=Slc1a3 PE=1 SV=2	0	0	0	519.093	759.666	0	619.992	855.277	621.389	3069.64	6580.02	2198.07	5881.73	7037.56	5884.84	685.812	2639.65	3281.44	1387.26	1955.66	1798.47	4732.19	4749.97	4877.05	18492.1	28917.9	15877	1947.45	2724.61	0	915.98	2007.7	2039.57	0	837.933	0	0	0	0	473.041	795.193
HOME3_RAT	1	1	49.43	0.116098	2.93719	CEN/EEN	AEN	Homer protein homolog 3 OS=Rattus norvegicus GN=Homer3 PE=2 SV=2	1302.96	1614.28	1801.79	5047.88	1619	1478.58	2241.93	4271.31	4291.1	3586.09	689.277	4151.25	4100.25	8263.38	953.396	3357.78	43558.9	36977	1199.59	393.235	2667.32	4332.96	2958.65	2160.19	4410.44	1745.12	5095.59	3441.88	21950.2	22365.4	1702.5	2304.57	4338.11	2502.03	3760.19	4002.42	1044.3	1613.39	1825.33	4600.06	1694.71
ZRAB2_RAT	1	1	34.45	0.149905	1.37757	AEN	CEN/EEN	Zinc finger Ran-binding domain-containing protein 2 OS=Rattus norvegicus GN=Zranb2 PE=1 SV=2	11898.7	9859.9	8772.2	11684.9	6459.15	7391.5	22308.5	26277	45901.8	16884.4	6235.35	5554.13	7041.06	14781.3	9945.98	2666.21	6696.61	4224.57	9285.77	9771.9	10649.1	7051.21	11781.1	11483.5	9337.65	6633.9	6063.64	11049	7034.71	6973.1	4857.56	12571.1	6729.08	1336.91	37973.2	44271	9536.52	9854.45	8886.78	10648.2	6761.22
UBXN1_RAT	1	1	50.72	0.0529387	3.94377	CEN/EEN	AEN	UBX domain-containing protein 1 OS=Rattus norvegicus GN=Ubxn1 PE=3 SV=2	5831.74	8247.68	1518.48	17831.8	8712.51	5513.48	3787.49	105.287	163.859	964.59	399.95	1199.97	42237.3	38046	33847.9	0	16679.2	27977.9	14497.5	24108.4	8963.56	18061.4	12743.4	2463.99	20452.8	32895.7	17418.4	16764.1	24071.5	18235	1244.73	16081.8	9740.27	332.056	18984.9	12263.4	4674.01	8243.11	1538.31	16249.9	9119.97
IMPCT_RAT	1	1	36.66	0.535599	1.19214	CEN/EEN	AEN	Protein IMPACT OS=Rattus norvegicus GN=Impact PE=2 SV=1	8398.36	9359.26	30936.6	10190.3	7133.26	29889.2	45886.2	64090.2	48660.1	11547.5	10974.4	7770.79	6583.82	48781.1	7115.16	36064.3	21026.3	15794.3	7960.05	12456.2	34277.8	47233.3	41597.4	6245.02	48946.8	7927.37	54055.3	39813.5	7888.19	10025.3	7641.55	12089.4	50036.9	58275.2	48105.2	49189.3	6731.09	9354.09	31340.7	9286.25	7466.85
MBP_RAT	6	6	303.94	2.2e-05	1.54676	CEN/EEN	AEN	Myelin basic protein OS=Rattus norvegicus GN=Mbp PE=1 SV=3	182153	149056	155613	130768	176975	162429	211830	223496	195963	213509	199649	206599	194840	273291	262358	411878	314848	281661	273526	282766	322212	397942	334683	293132	309644	300622	333817	217063	134074	143848	251185	267495	259032	323412	310059	337206	145991	148974	157646	119166	185252
ABI1_RAT	1	1	49.65	0.15958	1.16398	CEN/EEN	AEN	Abl interactor 1 OS=Rattus norvegicus GN=Abi1 PE=1 SV=3	377032	310265	258786	426987	334391	350353	482636	582662	552583	441650	478001	440413	441204	489258	523532	247641	312614	301374	427799	486286	369084	617455	508792	359726	548884	650893	595722	686758	408699	404894	306606	579683	510983	673159	640484	631537	302182	310093	262166	389106	350029
PPME1_RAT	1	1	36.09	0.8135	1.48015	AEN	CEN/EEN	Protein phosphatase methylesterase 1 OS=Rattus norvegicus GN=Ppme1 PE=1 SV=2	1772.07	18254.9	533.376	5243.44	17851.2	921.873	847.683	12187.5	4688.64	64020.3	65217.8	1261.62	10973.8	4205.41	39258.2	858.672	10246.8	4823.72	32595.9	18484.8	530.713	585.787	1318.05	41383.8	1216.56	19485.9	1648.01	828.594	1626.58	1768.67	3261.71	4408.69	756.066	20659.9	19507.1	20081.8	1420.28	18244.8	540.343	4778.27	18686
TRIM2_RAT	1	1	45.45	0.912859	1.09173	CEN/EEN	AEN	Tripartite motif-containing protein 2 OS=Rattus norvegicus GN=Trim2 PE=1 SV=2	132558	100827	21802.9	23848.8	118044	24435.6	28028.8	205788	152618	144183	156064	178961	118863	195353	165623	21489	11526.4	21546.2	130071	161077	139054	21965.3	22657	171590	34662.9	173656	21241.6	30585.3	234861	39757.2	128698	229315	27209.2	245562	232350	231753	106242	100771	22087.7	21733	123564
EF1A2_RAT	1	1	63.38	0.463698	1.52898	CEN/EEN	AEN	Elongation factor 1-alpha 2 OS=Rattus norvegicus GN=Eef1a2 PE=2 SV=1	25702.4	4125.15	5784.23	19555.5	9327.07	7132.27	30926.9	25673.2	18448.8	1989.24	1523.94	3135.2	1497.93	1339.16	1039.53	59216.8	31137.7	52734.8	3707.6	16804.6	15234	14416.4	13782.9	4601.81	4013	13089.1	2019.71	12277.5	4379.79	28391.4	37489.8	27744.4	45094.1	22342.4	39020.6	17484.4	20599.9	4122.87	5859.78	17820.6	9763.27
1433B_RAT	6	6	532.06	0.0387327	1.50887	CEN/EEN	AEN	14-3-3 protein beta/alpha OS=Rattus norvegicus GN=Ywhab PE=1 SV=3	110107	106797	105031	108345	87071.7	133588	182942	174194	156112	258671	299327	303952	196313	190002	166479	196057	135433	135703	158556	166776	194785	257697	214101	221294	181726	138832	180046	142222	111631	153128	599744	445805	471654	449832	509538	496998	88247.9	106737	106402	98732.7	91143.8
SNP25_RAT	1	1	84.48	0.00042122	25.4635	CEN/EEN	AEN	Synaptosomal-associated protein 25 OS=Rattus norvegicus GN=Snap25 PE=1 SV=1	0	0	1858.11	1727.68	579.604	1056.27	305.549	3362.51	1920.39	0	0	1490.64	18719.5	15589.5	22877.8	734.685	0	36.1306	3283.33	2961.25	2255.89	9794.41	7072.37	5658.92	99695.3	119976	138250	38170.2	9976.8	34540.8	8390.41	5790.22	10502	22881.8	27151.1	22133.6	0	0	1882.38	1574.41	606.711
NCKP1_RAT	1	1	50.74	0.21737	2.02326	CEN/EEN	AEN	Nck-associated protein 1 OS=Rattus norvegicus GN=Nckap1 PE=2 SV=1	1639.98	753.65	918.93	1320.08	1259	1509.43	1560.2	901.711	0	1489.26	1939.36	2264.08	50.6322	1277.49	1722.87	226.521	64.4581	125.68	2153.63	2177.79	2643.9	2596.83	2314.33	2124.05	2422.5	2951.09	3231.84	1702.5	1619.03	387.98	4261.07	6022.86	6598.79	5595.51	5204.15	5470.69	1314.4	753.234	930.934	1202.96	1317.87
CLIP2_RAT	1	1	63.53	0.734622	1.02242	CEN/EEN	AEN	CAP-Gly domain-containing linker protein 2 OS=Rattus norvegicus GN=Clip2 PE=1 SV=1	9454.05	3868.21	3331.35	704.072	7297.05	2225.84	5947.3	5608.85	5021.06	9948.88	1428.94	5633.61	1230.59	2879.3	9244.98	2252.51	1216.42	4980.17	8663.81	1184.66	750.84	3691.92	2170.99	8000.27	2483.57	13018.2	5225.24	4460.53	11773.9	11212.7	5833.89	12965.5	6184.2	1430.83	1346.47	1448.03	7577.2	3866.08	3374.87	641.61	7638.31
ACTG_RAT;ACTA_RAT;ACTB_RAT	10	10	787.2	0.811637	1.01537	CEN/EEN	AEN	Actin, cytoplasmic 2 OS=Rattus norvegicus GN=Actg1 PE=1 SV=1	416358	322219	300047	71799	271703	262569	665156	418991	432641	577112	87392.1	594147	122765	311786	378544	556567	121516	183438	340298	98911.7	318498	465911	536379	338276	360459	466904	526707	420173	111795	231057	405710	635434	707193	225125	539908	572759	333702	322041	303966	65429.3	284409
APBA2_RAT	1	1	46.76	0.16304	1.9673	CEN/EEN	AEN	Amyloid beta A4 precursor protein-binding family A member 2 OS=Rattus norvegicus GN=Apba2 PE=1 SV=1	6889.5	10265.3	369.603	16985.2	11492.5	2398.61	3440.86	0	773.177	20973.5	13273	5434.58	51222.1	1399.14	53456.1	2161.23	12327.7	17761.7	28638.9	38293.3	4931.37	10052.3	13573.2	32015.6	1018.1	9750.89	3249.84	1474.55	8009.52	24610.1	16473.6	21766.9	9600.47	383.516	784.619	192.904	5521.77	10259.6	374.431	15478.3	12029.9
FBP1L_RAT	1	1	45.72	0.377904	1.09321	CEN/EEN	AEN	Formin-binding protein 1-like OS=Rattus norvegicus GN=Fnbp1l PE=1 SV=2	5051.8	6967.97	2238.82	7143.63	4477.16	5148.94	8714.16	6352.19	4046.75	10691.6	9740.63	7559.24	4321.02	6742.29	7377.59	11417.3	13144.2	10488.7	5903	7951.49	3876.78	10190.2	7357.69	6028.45	4067.57	9736.62	5294.96	4938.11	5930.97	7115.06	4807.06	7616.58	7661.8	5395.7	6272.1	7195.77	4048.9	6964.12	2268.06	6509.87	4686.54
LRRC7_RAT	1	1	75.04	0.00463487	1.36128	CEN/EEN	AEN	Leucine-rich repeat-containing protein 7 OS=Rattus norvegicus GN=Lrrc7 PE=1 SV=2	41203.2	31385.5	26787	58750	50543.3	62604.2	79100.7	97783.8	95697.4	198419	204882	190154	115607	132700	111828	138133	120546	105701	84096.5	90350	97760.5	135903	114139	130560	189566	190406	186043	75370.1	81921.8	87524.7	200298	125042	156546	130618	148065	147677	33023.4	31368.2	27136.9	53538	52907
DLDH_RAT	1	1	90.07	0.00202269	58.0117	CEN/EEN	AEN	Dihydrolipoyl dehydrogenase, mitochondrial OS=Rattus norvegicus GN=Dld PE=1 SV=1	302.043	0	252.02	127.458	230.654	207.771	0	23.2203	197.29	718.125	0	0	1031.39	3637.05	2937.45	4417.61	0	11.4063	2988.54	1516.47	8250.81	9382.63	6871.08	1475.84	2335.71	1183.86	1866.13	2059.63	0	0	23348.5	21725.8	28063.8	35328.4	34590.4	45820.9	242.08	0	255.312	116.15	241.441
ADDB_RAT	10	10	581.18	0.0343851	1.36488	AEN	CEN/EEN	Beta-adducin OS=Rattus norvegicus GN=Add2 PE=2 SV=4	339780	278565	175025	290558	257546	190889	425449	219569	240379	501705	475535	513298	197356	160645	242087	113338	283330	176648	235487	284933	152698	261784	305385	217174	191731	327574	280715	385298	407571	378565	155706	283536	279002	59777	173506	173101	272326	278411	177312	264781	269590
PDPK1_RAT	1	1	166.74	0.356677	1.14201	AEN	CEN/EEN	3-phosphoinositide-dependent protein kinase 1 OS=Rattus norvegicus GN=Pdpk1 PE=1 SV=2	237030	201980	197166	259412	211841	277769	378835	376333	379179	439936	605700	462581	294983	277942	263510	161252	205343	206124	225138	247024	279019	399578	301167	338357	378333	321504	330223	364434	329133	339550	353135	256923	281374	305338	282139	312298	189974	201868	199742	236398	221748
CLAP2_RAT	1	1	88.93	0.00463121	1.60111	CEN/EEN	AEN	CLIP-associating protein 2 OS=Rattus norvegicus GN=Clasp2 PE=2 SV=1	72607.9	46143.1	33989.1	27239.1	62866.8	77096.3	73597.8	40070.8	31390.6	59807	64411.8	91006.7	71973.5	81678	113143	99606	66524.1	55313.3	89297.6	84033.2	32346.4	103022	124719	79185.8	77781.5	131521	116641	74269.2	89731.9	73133.3	98859	164054	135598	20747.4	103791	91269.5	58193.6	46117.6	34433.1	24822.5	65806.9
CDS1_RAT	1	1	45.52	0.699809	1.57801	CEN/EEN	AEN	Phosphatidate cytidylyltransferase 1 OS=Rattus norvegicus GN=Cds1 PE=1 SV=2	2947.51	4448.49	1722.86	10.8067	234.314	1464.59	8275.5	11762.1	4185.48	138.339	10.0773	1550.17	128.336	745.19	607.015	2362.17	59.0105	70.6865	703.12	44.077	341.986	48873.8	1892.22	538.079	831.305	883.755	6167.92	6743.63	0.00621652	58.4938	558.151	2299.1	40322.5	359.969	956.53	437.837	2362.36	4446.03	1745.36	9.848	245.272
SRBS2_RAT	1	1	36.76	0.132661	9.62848	CEN/EEN	AEN	Sorbin and SH3 domain-containing protein 2 OS=Rattus norvegicus GN=Sorbs2 PE=1 SV=2	1361.28	197.41	171.348	485.856	241.232	527.474	183.639	225.931	235.847	132.756	2743.98	122.034	1034.52	175.449	326.422	550.651	60881.7	45142	491.124	3718.88	141.382	224.198	2291.51	525.995	233.095	777.143	339.359	70.5997	2272.25	1118.92	137.174	5866.62	514.746	278.089	334.484	203.998	1091.04	197.3	173.586	442.752	252.514
KCND2_RAT	1	1	50.72	0.319088	1.05661	CEN/EEN	AEN	Potassium voltage-gated channel subfamily D member 2 OS=Rattus norvegicus GN=Kcnd2 PE=1 SV=1	43380.9	31859.9	32511.6	40488.9	48918.4	44203.8	51809.8	57022.5	57788.2	93491.3	97681.1	99208.6	48913.9	60017	58522.9	66575.8	57196	49342.7	42213.3	45424	57431.8	56312.4	49271.4	56597.8	69571.6	60952.3	70460.4	57743	45087.1	57169.6	113533	76886.1	90668.7	51725.6	64023.2	70153.8	34768.8	31842.3	32936.3	36896.9	51206.2
RPGF2_RAT	1	1	76.19	1.66e-05	2.12673	CEN/EEN	AEN	Rap guanine nucleotide exchange factor 2 OS=Rattus norvegicus GN=Rapgef2 PE=1 SV=2	35338.1	25541.1	24266.1	42714.7	48177.9	48827.5	52307.2	50392.7	49712.6	53071.5	6569.12	8688.17	72296	83946.5	78537.1	59160.6	41796.9	43045.2	56077.4	62441	68424.8	97564.8	80832.7	71872.2	91649.5	90992.7	89102.9	70429.3	39155.4	48059.9	75758.4	102860	141467	98070.5	117261	114565	28322.7	25527	24583.1	38925.2	50431
CNKR2_RAT	1	1	72.71	0.533625	1.06693	CEN/EEN	AEN	Connector enhancer of kinase suppressor of ras 2 OS=Rattus norvegicus GN=Cnksr2 PE=1 SV=1	74636.2	52672.7	67971.1	81795.4	70499.3	88045.5	67917.3	67849.9	69108.9	120920	118454	114817	90689.7	102445	85720.8	58016.2	39259.9	60223.7	84744.1	87103.8	104928	119643	94539.4	119489	121600	108157	105878	95709.4	90753	102893	111856	63346.8	70397.7	57796.9	72704.5	74623.2	59819.2	52643.5	68858.9	74538.9	73796.3
MATR3_RAT	1	1	39.83	0.196875	9.99308	CEN/EEN	AEN	Matrin-3 OS=Rattus norvegicus GN=Matr3 PE=1 SV=2	169.411	173.387	242.69	472.66	194.168	247.502	562.472	349.359	368.169	846.321	1002.09	1103.49	383.122	294.329	393.293	754.194	55923.5	44039.5	300.222	1064.7	216.133	1128.68	383.971	163.792	699.853	264.57	1390.63	1159.96	1310.8	1985.5	330.93	464.52	1364.59	89.8219	247.759	200.575	135.779	173.291	245.86	430.727	203.249
PP2BA_RAT	1	1	122.38	1.11e-06	13.9741	CEN/EEN	AEN	Serine/threonine-protein phosphatase 2B catalytic subunit alpha isoform OS=Rattus norvegicus GN=Ppp3ca PE=1 SV=1	5853.75	3452.89	3003.23	1854.7	2368.56	5338.69	1000.86	687.601	411.773	1135.09	372.455	562.768	13693.2	14803.3	19266.9	20241.8	11421.8	6122.92	10236.1	10120.3	12864.9	20309.1	21126	14079.1	2099.38	2610.93	1551.71	7510.09	6308.66	8024.3	80582.2	88213.5	98228.3	71674.4	96167.3	90581.1	4691.65	3450.98	3042.46	1690.16	2479.33
PTRF_RAT	1	1	54.52	0.00046955	1.6959	CEN/EEN	AEN	Polymerase I and transcript release factor OS=Rattus norvegicus GN=Ptrf PE=1 SV=1	8384.7	7148.85	7702.19	15831	12550.2	12307.2	16636.3	17619.1	16397.2	13899.6	4153.79	3806.34	17664.7	16750.7	21535.9	39824.2	12933.4	14630.2	15136	17098.1	18648.7	33678.7	25865.7	25404.6	25403.9	26103.2	23752.9	12200.1	9138.88	13873.5	18445.5	13551.1	10271.7	15307.9	18874.7	16670.5	6720.15	7144.9	7802.8	14426.5	13137.1
AT2B2_RAT	1	1	36.48	0.00467529	3.82385	AEN	CEN/EEN	Plasma membrane calcium-transporting ATPase 2 OS=Rattus norvegicus GN=Atp2b2 PE=2 SV=2	286965	33143.5	161795	25466.1	252282	171170	685216	673380	634023	142604	51892.7	427737	3416.96	131571	86567.1	80750.5	3130.42	4900.55	80955.4	41432.2	86996.8	77875.6	115681	79261.2	69344.4	111348	115002	115024	7017.27	12315.4	72332.9	131153	144619	53801.8	103623	126385	229996	33125.1	163908	23206.9	264081
[truncated: 31 more columns]
