# Supplementary material for: Sex- and estrous-cycle dependent dorsal hippocampal phosphoproteomic changes induced by low-dose ketamine
Source: Sci Rep. 2022 Feb 2;12:1820. doi: 10.1038/s41598-022-05937-x (PMC8810966; doi:10.1038/s41598-022-05937-x)
Supplement: Supplementary file 4 — Supplementary Table S4. [file 41598_2022_5937_MOESM4_ESM.xlsx]

## Sheet: LF15-002_Saland_C7_EN_Design#1_
Table S4. Females vs. Males: Peptide-level identification, phosphosite location and statistical analysis for TiO2-enriched fractions, including raw and normalized abundance values. AEN, Saline-treated males; CEN/EEN, Saline-treated females.
													Normalized abundance																																				Raw abundance
													AEN												CEN/EEN																								AEN
#	Retention time (min)	Charge	m/z	Measured mass	Mass error (ppm)	Score	Sequence	Modifications	Accession	Description	Use in quantitation	Anova	03012014_SS_9M_Run1	03012014_SS_9M_Run2	03012014_SS_9M_Run3	03012014_SS_10M_Run1	03012014_SS_10M_Run2	03012014_SS_10M_Run3	03012014_SS_11M_Run1	03012014_SS_11M_Run2	03012014_SS_11M_Run3	03012014_SS_12M_Run1	03012014_SS_12M_Run2	03012014_SS_12M_Run3	03012014_SS_1F_Run1	03012014_SS_1F_Run2	03012014_SS_1F_Run3	03012014_SS_2F_Run1	03012014_SS_2F_Run2	03012014_SS_2F_Run3	03012014_SS_7F_Run1	03012014_SS_7F_Run2	03012014_SS_7F_Run3	03012014_SS_8F_Run1	03012014_SS_8F_Run2	03012014_SS_8F_Run3	03012014_SS_11F_Run1	03012014_SS_11F_Run2	03012014_SS_11F_Run3	03012014_SS_14F_Run1	03012014_SS_14F_Run2	03012014_SS_14F_Run3	03012014_SS_16F_Run1	03012014_SS_16F_Run2	03012014_SS_16F_Run3	03012014_SS_17F_Run1	03012014_SS_17F_Run2	03012014_SS_17F_Run3	03012014_SS_9M_Run1
342	26.9847	2	701.324	1400.63	-1.23146	53.59	SPAEVKSPVTVK	[1] Phospho (ST)|[7] Phospho (ST)	NFH_RAT	Neurofilament heavy polypeptide OS=Rattus norvegicus GN=Nefh PE=1 SV=4	TRUE	1.81943e-05	919800	832005	852851	1.23808e+06	894787	1.05729e+06	1.53084e+06	296789	1.70533e+06	1.28424e+06	1.42086e+06	1.7082e+06	2.40321e+06	2.83469e+06	2.37702e+06	2.79672e+06	3.23259e+06	2.90648e+06	2.11245e+06	2.23564e+06	1.98861e+06	2.87281e+06	2.62175e+06	2.07816e+06	2.65651e+06	2.3935e+06	2.82381e+06	2.6926e+06	2.2304e+06	2.47843e+06	1.84816e+06	2.50999e+06	2.60378e+06	738458	1.25586e+06	759739	737198
8065	25.2195	2	701.323	1400.63	-2.19617	56.85	SPAEVKSPVTVK	[1] Phospho (ST)|[7] Phospho (ST)	NFH_RAT	Neurofilament heavy polypeptide OS=Rattus norvegicus GN=Nefh PE=1 SV=4	FALSE	0.287114	9260.17	9316.83	1999.4	6837.61	3784.55	2931.65	3782.09	1.226e+06	11566.1	8403.55	10158.7	4117.46	25106.9	19074.1	8596.94	3613.86	15633.5	15225.6	8249.46	16686.2	102295	3353.05	4417.72	6142.04	5278.32	8894.26	4919.51	4791.24	23446.8	21426.9	4067.36	5694.18	4260.27	2.23587e+06	1.70914e+06	1.94756e+06	7421.81
9623	26.9847	3	467.886	1400.63	-0.404311	---	SPAEVKSPVTVK	[1] Phospho (ST)|[7] Phospho (ST)	NFH_RAT	Neurofilament heavy polypeptide OS=Rattus norvegicus GN=Nefh PE=1 SV=4	TRUE	0.000296062	15349.8	23859.6	24151.2	12212.4	23299.3	26499.8	38993.4	53290.6	51197.7	36287.7	40879.9	59069.8	23735.8	76788.3	58537.1	82836.2	30343	25817.2	50581	50375	67662.7	55039.8	77352.1	59123.6	66150.1	50762.6	55591.9	87606.9	67664.7	28269.1	38587.9	65286.7	88234	113499	89888.6	108928	12302.5
19195	26.9847	1	1401.64	1400.63	-0.252981	---	SPAEVKSPVTVK	[1] Phospho (ST)|[7] Phospho (ST)	NFH_RAT	Neurofilament heavy polypeptide OS=Rattus norvegicus GN=Nefh PE=1 SV=4	TRUE	0.0937925	16602.3	16651.6	11372.4	0	22744.6	20924.9	55904.1	0	48264.6	22694.6	26614	11923.8	242.506	36257.4	71075.6	80679.8	25638.1	4504.31	55339.4	67834.4	14443.6	67831.5	61665.3	67428.5	51344	79423.7	55709.3	86558.3	31597.4	1298.36	54322.1	102203	75930.8	2609.34	476.16	1207.68	13306.4
1042	13.106	3	494.248	1479.72	-0.208588	35.16	KEEVKSPVEEVK	[6] Phospho (ST)	NFH_RAT	Neurofilament heavy polypeptide OS=Rattus norvegicus GN=Nefh PE=1 SV=4	FALSE	0.190322	1.22666e+06	1.69695e+06	33596.5	1084.93	1.39898e+06	33817.5	281425	42561.3	44387.5	2.12055e+06	6881.14	2.07718e+06	377.643	54304.3	1.96623e+06	69026.3	518.226	690.16	1.30179e+06	15365.2	30401.2	28774.8	61383.4	525441	35744.7	2.3964e+06	143955	17248.1	431.962	306.475	634069	2.29524e+06	125955	49516.2	35872.6	24617.4	983140
1265	12.4995	2	740.868	1479.72	-1.03848	69.46	KEEVKSPVEEVK	[6] Phospho (ST)	NFH_RAT	Neurofilament heavy polypeptide OS=Rattus norvegicus GN=Nefh PE=1 SV=4	FALSE	0.615283	32846.6	821.989	598584	30.2894	1526.69	327956	1.90699e+06	2.45595e+06	2.44943e+06	2009.97	415.942	5443.45	0	2.67308e+06	131.5	422705	684.576	750.464	11.2646	5.39783	1.45485e+06	25283.3	845586	38122.9	264717	210.642	2.38594e+06	724276	205.045	7851.78	1.60001	405.824	2.19229e+06	53519.8	2.35883e+06	2.79327e+06	26325.8
1667	13.0337	2	740.867	1479.72	-1.50814	79.4	KEEVKSPVEEVK	[6] Phospho (ST)	NFH_RAT	Neurofilament heavy polypeptide OS=Rattus norvegicus GN=Nefh PE=1 SV=4	FALSE	0.390991	691447	93022.5	20054	18.6415	850468	13889.5	262465	27985.6	43465.9	854730	1484.56	1.80428e+06	64.7757	28048.9	1.55369e+06	38980.6	668.339	125.601	920361	124.256	12524.7	10272	36497.6	625023	14562.4	2.1942e+06	89571.9	17679.6	26.0567	43.8621	515991	2.18817e+06	103860	34386.6	37121.2	16203.6	554178
6951	24.3429	2	740.868	1479.72	-1.03324	50.83	KEEVKSPVEEVK	[6] Phospho (ST)	NFH_RAT	Neurofilament heavy polypeptide OS=Rattus norvegicus GN=Nefh PE=1 SV=4	FALSE	0.394725	38423	37071.8	27768.5	74404.9	28667.2	29333.7	89286.9	47239.1	51658.8	82885.4	85760.2	80476.4	150362	22957.9	53994.4	22472.7	981860	804615	55003.4	69580.4	34169.6	22864.8	11870.5	26175.1	49324.2	59132.7	48411	47216.2	163044	1.33256e+06	29547.2	67553.5	61373.8	55733.2	89494.3	59476.9	30795.1
7674	23.7829	2	740.868	1479.72	-0.640731	66.4	KEEVKSPVEEVK	[6] Phospho (ST)	NFH_RAT	Neurofilament heavy polypeptide OS=Rattus norvegicus GN=Nefh PE=1 SV=4	FALSE	0.640637	2191.03	81591.7	5695.25	946841	4700.81	4314.51	12384.8	11471.1	10264	227541	1.80191e+06	15010	1.67498e+06	11217.4	21449.9	2237.63	69764.6	40512.9	9594.17	1.03855e+06	3397.28	4293.93	4633.02	6186.19	7002.43	23034.6	12949.9	4401.1	984201	39157.4	4095.51	13369.9	12975.5	25791.6	14375.8	13220.4	1756.06
1078	28.0939	3	554.278	1659.81	-0.0438168	34.78	EEIKPPAEVKSPEK	[11] Phospho (ST)	NFH_RAT	Neurofilament heavy polypeptide OS=Rattus norvegicus GN=Nefh PE=1 SV=4	TRUE	0.484023	543014	486495	459897	596704	465286	533049	772534	950454	877542	740863	639217	953711	533062	858283	783928	531893	552167	580250	652517	665478	630793	946642	880913	468867	848884	839520	823892	991910	623669	496603	344477	677676	657982	995568	872582	892697	435213
4758	28.1206	2	830.913	1659.81	-0.266575	39.84	EEIKPPAEVKSPEK	[11] Phospho (ST)	NFH_RAT	Neurofilament heavy polypeptide OS=Rattus norvegicus GN=Nefh PE=1 SV=4	TRUE	0.355266	305269	263465	220413	325350	279717	293953	535199	589331	615704	459257	420337	444750	322760	464525	532210	300696	366957	379824	350681	403395	311245	561793	477233	288545	492439	583650	491799	753717	350854	308464	150297	472525	411391	638411	623147	658404	244666
1302	12.8485	2	687.308	1372.6	-1.7867	37.03	SPATVKSPVEAK	[1] Phospho (ST)|[7] Phospho (ST)	NFH_RAT	Neurofilament heavy polypeptide OS=Rattus norvegicus GN=Nefh PE=1 SV=4	FALSE	0.46418	539406	158561	182410	16467.8	632722	82001.6	890064	69189.4	81090	780968	197968	907870	22602.3	303252	1.80807e+06	1.12844e+06	17433.6	109131	1.25306e+06	387825	85340.2	156924	1.75425e+06	1.19367e+06	87092.9	1.99119e+06	1.46798e+06	99537.3	200652	209641	694356	1.58188e+06	1.44127e+06	85367	133010	82412.2	432321
24959	24.3729	3	458.542	1372.6	0.00775011	---	SPATVKSPVEAK	[1] Phospho (ST)|[7] Phospho (ST)	NFH_RAT	Neurofilament heavy polypeptide OS=Rattus norvegicus GN=Nefh PE=1 SV=4	FALSE	0.319699	1799.76	5961.48	641.138	15439.4	1427.48	824.235	1896.53	4918.25	1360.71	2727.2	21380.3	1756.43	43486.9	1277.59	2820.72	3570.37	68902.3	58248.8	2613.07	36264.7	1505.34	1208.79	1763.73	2295.39	1660.59	3663.91	839.075	2575.46	91502.7	62929.4	1624.85	2986.02	2842.87	1241.07	1314.54	1904.74	1442.47
31162	12.8485	1	1373.61	1372.6	-3.57897	---	SPATVKSPVEAK	[1] Phospho (ST)|[7] Phospho (ST)	NFH_RAT	Neurofilament heavy polypeptide OS=Rattus norvegicus GN=Nefh PE=1 SV=4	FALSE	0.0779258	2211.9	47.386	170.707	89.9301	0	1311.42	26869.3	722.844	0	237.282	208.148	4441.92	0	1574.55	3633.06	26111.8	197.69	355.134	1856	86.7703	81.5318	209.334	30145.4	5900.85	85.1612	7683.96	30262.8	376.515	9600.31	11552.2	3945.55	10848.3	40626.8	383.667	578.196	127.767	1772.78
37271	24.3729	1	1373.61	1372.6	-0.585848	---	SPATVKSPVEAK	[1] Phospho (ST)|[7] Phospho (ST)	NFH_RAT	Neurofilament heavy polypeptide OS=Rattus norvegicus GN=Nefh PE=1 SV=4	FALSE	0.00876862	0	0	0	0	0.00145201	0	0.755086	0	0	30.4514	0	0	10243.9	0	4.01354	83.5752	89902.6	69426.5	25.9724	12.2605	0	0	0	1.36054	0	2.54261	0	143.172	57357.5	79318.8	5.37189	3.43696	256.804	0	0	230.219	0
2321	28.5015	3	688.973	2063.9	-0.720829	33.8	SPAEVKSPATVKSPVEAK	[1] Phospho (ST)|[7] Phospho (ST)|[13] Phospho (ST)	NFH_RAT	Neurofilament heavy polypeptide OS=Rattus norvegicus GN=Nefh PE=1 SV=4	FALSE	0.00803326	303687	317798	221665	543297	276199	274032	272569	46246.5	126687	378622	325603	365947	1.07087e+06	608248	786799	212018	608464	809572	464615	453728	444977	582994	702480	528649	487442	738146	605790	538194	398807	571088	373565	420976	481065	72973.1	189484	201636	243398
3200	26.8849	3	688.961	2063.86	-17.5839	36.55	SPAEVKSPATVKSPVEAK	[1] Phospho (ST)|[7] Phospho (ST)|[13] Phospho (ST)	NFH_RAT	Neurofilament heavy polypeptide OS=Rattus norvegicus GN=Nefh PE=1 SV=4	TRUE	0.0961313	357223	277146	313736	344379	463893	441571	608762	737111	633521	721493	640955	776636	649856	978118	1.30671e+06	464809	240988	223924	551221	839756	443453	996963	954718	611620	958169	1.16857e+06	1.20481e+06	443485	259306	263317	541830	884919	901995	1.24093e+06	1.25251e+06	1.45078e+06	286306
7075	26.8849	2	1032.94	2063.86	-17.3294	---	SPAEVKSPATVKSPVEAK	[1] Phospho (ST)|[7] Phospho (ST)|[13] Phospho (ST)	NFH_RAT	Neurofilament heavy polypeptide OS=Rattus norvegicus GN=Nefh PE=1 SV=4	TRUE	0.0487895	333616	242947	202911	303028	445673	393236	549610	484580	486456	497198	421414	407315	732714	589540	1.34776e+06	301981	223067	188133	557128	885362	242772	915341	708171	479788	708874	1.23803e+06	978574	358477	182600	245261	451203	914825	658594	1.02607e+06	1.11846e+06	1.06623e+06	267386
2608	27.2262	2	694.317	1386.62	-0.802991	37.39	SPVEVKSPASVK	[1] Phospho (ST)|[7] Phospho (ST)	NFH_RAT	Neurofilament heavy polypeptide OS=Rattus norvegicus GN=Nefh PE=1 SV=4	FALSE	2.23293e-08	153564	139206	115110	239887	130878	150251	234165	210898	219295	238814	252495	242022	398579	359275	335120	309746	367072	364142	250428	312813	263625	299781	302634	263466	314285	311998	332011	335982	479403	479786	226859	296508	324064	344506	340523	338306	123078
28844	27.2708	3	463.214	1386.62	-0.0951394	---	SPVEVKSPASVK	[1] Phospho (ST)|[7] Phospho (ST)	NFH_RAT	Neurofilament heavy polypeptide OS=Rattus norvegicus GN=Nefh PE=1 SV=4	FALSE	0.899883	400.048	349.478	339.449	408.407	204.278	668.236	721.781	6088.89	2750.88	1368.8	1662.34	2717.7	0	5522.44	2367.37	2675.34	191.349	389.996	1155.76	180.734	278.646	1348.19	4288.5	3921.86	641.12	2514.46	1805.23	4334.37	742.327	142.655	2410.09	3347.43	4894.17	152.85	4693.44	4038.47	320.63
3373	24.5426	2	701.307	1400.6	0.506997	53.96	SPAEAKSPVEVK	[1] Phospho (ST)|[7] Phospho (ST)	NFH_RAT	Neurofilament heavy polypeptide OS=Rattus norvegicus GN=Nefh PE=1 SV=4	FALSE	0.0369247	234143	695246	125630	1.09541e+06	383070	123041	242753	1.00789e+06	179806	949703	1.36989e+06	298693	2.68705e+06	269217	1.21595e+06	386736	2.24569e+06	2.09809e+06	892811	3.21556e+06	278425	235641	262278	713251	327046	1.35027e+06	365849	233071	2.05306e+06	1.85604e+06	488715	658968	373587	1.77549e+06	1.46751e+06	1.61701e+06	187660
8617	25.9955	2	701.307	1400.6	-0.127954	47.03	SPAEAKSPVEVK	[1] Phospho (ST)|[7] Phospho (ST)	NFH_RAT	Neurofilament heavy polypeptide OS=Rattus norvegicus GN=Nefh PE=1 SV=4	FALSE	0.00227124	38327.6	34647.8	20147.5	49053.2	23778.2	28038	47752	9925.44	61357.2	29544.9	39206.1	38095.5	44369	48649.8	47306.6	112218	377549	157412	84352.4	57941.9	35355.3	43806.5	48948.1	44424.1	48561.9	53415.8	63993.7	76261.1	75708.2	95384.7	87488.9	96425.4	64817.3	68692.6	15744.3	23966.1	30718.7
3962	26.2606	3	679.628	2035.86	-2.01562	32.33	SPAEAKSPAEVKSPATVK	[1] Phospho (ST)|[7] Phospho (ST)|[13] Phospho (ST)	NFH_RAT	Neurofilament heavy polypeptide OS=Rattus norvegicus GN=Nefh PE=1 SV=4	FALSE	0.0165505	317476	297494	265644	465463	284903	294825	494792	100702	131847	487370	630492	614135	946950	229028	846280	739290	915290	899069	479854	795112	178218	879797	936102	680817	663164	737499	851514	644600	855250	857094	446398	645885	768675	137831	173741	173165	254450
8022	26.3343	2	1018.94	2035.86	-1.82037	45.67	SPAEAKSPAEVKSPATVK	[1] Phospho (ST)|[7] Phospho (ST)|[13] Phospho (ST)	NFH_RAT	Neurofilament heavy polypeptide OS=Rattus norvegicus GN=Nefh PE=1 SV=4	FALSE	0.0154612	259646	222546	142912	355594	265968	225590	360916	61912.2	73666.9	303786	385305	278596	927244	108784	825970	412782	816683	789179	441372	746252	79895.4	686441	574955	468508	391929	736831	613481	409405	547430	732452	334340	605176	466063	117392	137773	94329.7	208100
4316	24.3261	2	687.308	1372.6	-1.54939	41.44	SPAEVKSPATVK	[1] Phospho (ST)|[7] Phospho (ST)	NFH_RAT	Neurofilament heavy polypeptide OS=Rattus norvegicus GN=Nefh PE=1 SV=4	FALSE	0.00877302	96631.3	107774	56508.2	334563	85611.5	62063.3	115524	83863.4	102048	149900	134749	176396	1.78304e+06	109186	169023	266304	2.84199e+06	2.06081e+06	209018	308979	129461	142400	108849	141032	151137	182550	139844	176101	1.78926e+06	1.80833e+06	138222	160958	146126	250234	178706	136912	77447.8
10202	22.1361	2	687.308	1372.6	-2.0894	44.77	SPAEVKSPATVK	[1] Phospho (ST)|[7] Phospho (ST)	NFH_RAT	Neurofilament heavy polypeptide OS=Rattus norvegicus GN=Nefh PE=1 SV=4	FALSE	0.235312	8575.65	164279	5879.63	56045.5	16087.9	7662.64	21955.3	11234.5	9269.13	91434.3	765788	17094.1	425600	19845.1	60975.6	60338.3	217138	131458	45751.5	931506	14296.6	40009	24494.7	39203.4	18036.7	69170.7	30782	11971.7	111793	132552	18531.2	31045.8	21714.6	17057.7	18687.5	16892.2	6873.19
24959	24.3729	3	458.542	1372.6	0.00775011	---	SPAEVKSPATVK	[1] Phospho (ST)|[7] Phospho (ST)	NFH_RAT	Neurofilament heavy polypeptide OS=Rattus norvegicus GN=Nefh PE=1 SV=4	FALSE	0.319699	1799.76	5961.48	641.138	15439.4	1427.48	824.235	1896.53	4918.25	1360.71	2727.2	21380.3	1756.43	43486.9	1277.59	2820.72	3570.37	68902.3	58248.8	2613.07	36264.7	1505.34	1208.79	1763.73	2295.39	1660.59	3663.91	839.075	2575.46	91502.7	62929.4	1624.85	2986.02	2842.87	1241.07	1314.54	1904.74	1442.47
37271	24.3729	1	1373.61	1372.6	-0.585848	---	SPAEVKSPATVK	[1] Phospho (ST)|[7] Phospho (ST)	NFH_RAT	Neurofilament heavy polypeptide OS=Rattus norvegicus GN=Nefh PE=1 SV=4	FALSE	0.00876862	0	0	0	0	0.00145201	0	0.755086	0	0	30.4514	0	0	10243.9	0	4.01354	83.5752	89902.6	69426.5	25.9724	12.2605	0	0	0	1.36054	0	2.54261	0	143.172	57357.5	79318.8	5.37189	3.43696	256.804	0	0	230.219	0
5238	12.4328	2	590.286	1178.56	-0.839193	49.39	SPVEVKSPEK	[7] Phospho (ST)	NFH_RAT	Neurofilament heavy polypeptide OS=Rattus norvegicus GN=Nefh PE=1 SV=4	FALSE	0.158374	82714.8	70184	55789.5	3835.73	83311.9	5886.34	163051	204969	204420	138815	136398	191983	570.662	69872.3	69793.7	153890	172.65	700.728	69820.2	64648.2	105363	19658	133753	75650.1	37863.4	89820.7	105965	124716	1770.77	2536.82	44516.2	74571.7	76065.8	21098.8	96377.3	119056	66294
23786	23.1004	2	590.286	1178.56	-1.06236	33.27	SPVEVKSPEK	[7] Phospho (ST)	NFH_RAT	Neurofilament heavy polypeptide OS=Rattus norvegicus GN=Nefh PE=1 SV=4	FALSE	0.820416	163.714	2737.35	118.498	69.6831	74.2139	286.383	274.261	272.849	174.348	3025.69	6508.16	319.264	101.449	373.26	293.617	255.292	188756	6165.94	126.637	64.8798	204.542	54.6027	264.945	51.8574	124.396	211.53	367.59	66.4143	579.846	192.051	1036.39	2493.14	72.8216	390.927	309.862	227.509	131.213
34785	19.4675	2	590.286	1178.56	-1.08432	60.99	SPVEVKSPEK	[7] Phospho (ST)	NFH_RAT	Neurofilament heavy polypeptide OS=Rattus norvegicus GN=Nefh PE=1 SV=4	FALSE	0.0863736	430.703	641.509	688.239	814.674	1002.2	464.885	984.396	1517.59	955.953	2009.58	296.573	1301.46	92059.6	5051.46	88.4684	2081.29	3692	4339.82	1205.9	139.308	755.14	2670.34	733.683	995.567	1008.91	344.412	3473.82	332.934	100528	115098	2626.91	3213.95	4322.99	766.671	947.643	1609.27	345.199
5358	27.8252	2	1032.95	2063.89	-1.61865	37.98	SPAEVKSPVTVKSPAEAK	[1] Phospho (ST)|[10] Phospho (ST)|[13] Phospho (ST)	NFH_RAT	Neurofilament heavy polypeptide OS=Rattus norvegicus GN=Nefh PE=1 SV=4	FALSE	8.90541e-08	480950	379158	335555	633413	457545	476964	601526	302367	353302	482766	520838	415154	1.61358e+06	1.25097e+06	1.3657e+06	746414	1.05949e+06	1.12375e+06	865352	994248	885247	1.45142e+06	1.20845e+06	881351	1.16349e+06	1.40218e+06	1.30188e+06	1.05848e+06	631121	767266	707430	965437	883769	367217	598625	575997	385470
6168	26.9847	3	662.314	1983.92	-5.55124	53.8	SPAEVKSPATVKSPVEAK	[7] Phospho (ST)|[13] Phospho (ST)	NFH_RAT	Neurofilament heavy polypeptide OS=Rattus norvegicus GN=Nefh PE=1 SV=4	FALSE	0.0423875	140321	139028	144377	117079	156314	161692	240746	42357.8	101108	254320	192171	332553	35297	23189.9	142920	121957	97509	93806.9	118143	126562	22102.6	189999	238448	124589	70113.3	170274	171512	144239	117757	102227	69614.3	129612	113083	3740.46	63320.8	60844.2	112464
10923	27.5397	3	662.317	1983.93	-1.73478	44.58	SPAEVKSPATVKSPVEAK	[7] Phospho (ST)|[13] Phospho (ST)	NFH_RAT	Neurofilament heavy polypeptide OS=Rattus norvegicus GN=Nefh PE=1 SV=4	FALSE	0.791417	91975.6	55193.7	57273.4	254764	60740.8	64027.1	97221.7	5864.96	9755.71	105446	124453	120381	128429	60867	65550.1	60822	153046	165031	60827.3	55361.7	69325.6	87985.8	100630	50272.7	79343.3	77877.6	81267.4	112407	77820.4	131771	27208.7	52973.7	59096.1	4345.01	7386.55	5032.5	73716.4
42094	15.7753	3	662.308	1983.9	-15.0686	38.77	SPAEVKSPATVKSPVEAK	[7] Phospho (ST)|[13] Phospho (ST)	NFH_RAT	Neurofilament heavy polypeptide OS=Rattus norvegicus GN=Nefh PE=1 SV=4	FALSE	0.0458049	6052.98	74.7979	1114.52	2428.49	69.2222	5656.99	895.651	14222.7	425.313	533.989	561.773	7380.38	34.4448	167.916	301.468	233.432	23.1829	163.159	50.2871	1379.45	255.058	226.932	7390.04	113.268	3813.62	270.619	5169.12	4396.87	19.217	41.847	244.716	121.689	2654.18	6355.08	73.8839	104.619	4851.32
25120	25.1988	2	992.954	1983.89	-19.5207	50.82	SPAEVKSPVTVKSPAEAK	[7] Phospho (ST)|[13] Phospho (ST)	NFH_RAT	Neurofilament heavy polypeptide OS=Rattus norvegicus GN=Nefh PE=1 SV=4	FALSE	0.4408	35758.8	68028	17055.3	87.3203	81893.5	2246.99	53918.2	22880	2988.1	118772	104692	54180.3	11882.3	6457.07	59154.9	6871.57	2792.46	721.085	27222.1	46067	2756.17	54667.9	3547.71	24933.9	11942.1	68725.9	38666	19526	17028.1	851.178	7283.23	36949.9	33893.9	420.128	36103.1	25846.6	28659.9
15188	26.9732	2	992.972	1983.93	-1.26699	42.15	SPAEVKSPATVKSPVEAK	[7] Phospho (ST)|[10] Phospho (ST)	NFH_RAT	Neurofilament heavy polypeptide OS=Rattus norvegicus GN=Nefh PE=1 SV=4	FALSE	0.111969	62069.2	54529.5	46968.9	37443.2	69820.8	71504.4	111524	8782.42	43555.4	92437.7	69919.6	89690.1	8788.06	12537.3	58756	38416.3	52469.5	48579.3	43752.7	43973	2100.84	92744.2	80141.1	44813.1	35489.5	67408.2	64798	57676.1	30613.6	40875.6	17674.9	56833.1	39517.6	75.218	20021.6	17283.4	49747
6603	26.0761	2	661.341	1320.67	-0.886557	79.44	SPAEVKSPVTVK	[7] Phospho (ST)	NFH_RAT	Neurofilament heavy polypeptide OS=Rattus norvegicus GN=Nefh PE=1 SV=4	FALSE	0.947351	119106	116656	110703	22134.9	118302	116669	240281	1548.92	1244.55	121799	143946	193988	139741	614.792	161978	189832	254113	124740	113257	149954	478.081	225921	193898	144833	120305	177106	165455	231034	225175	35077.9	94262.6	206180	221723	1053.15	1325.4	1010.18	95460.5
13016	26.6385	2	661.342	1320.67	-0.356448	92.55	SPAEVKSPVTVK	[7] Phospho (ST)	NFH_RAT	Neurofilament heavy polypeptide OS=Rattus norvegicus GN=Nefh PE=1 SV=4	FALSE	0.885425	263.878	1384.1	201.282	124324	421.355	751.221	207.384	618.254	179.188	24406.1	1798.48	1283.53	6132.77	133.897	799.23	167.026	218061	208179	1116.25	1468.54	146.165	255.078	513.145	807.992	292.136	901.261	180.407	180.1	1880.71	189046	154.066	884.715	117.871	761.585	448.689	446.173	211.492
19508	26.6385	3	441.233	1320.68	5.26018	---	SPAEVKSPVTVK	[7] Phospho (ST)	NFH_RAT	Neurofilament heavy polypeptide OS=Rattus norvegicus GN=Nefh PE=1 SV=4	FALSE	0.0581584	1180.53	917.527	1170.73	15735.8	158.848	920.609	943.634	6721.56	8636.86	7834.2	5565.62	2848.66	522.78	810.254	21.2616	604.923	41385.3	34400.6	1342.92	1268.94	801.935	742.064	647.856	527.093	446.803	300.483	330.211	29.1503	586.027	27620.3	212.553	332.203	18.1406	109.244	1337.05	3280.13	946.168
20045	13.8115	2	661.34	1320.66	-3.28483	72.11	SPAEVKSPVTVK	[7] Phospho (ST)	NFH_RAT	Neurofilament heavy polypeptide OS=Rattus norvegicus GN=Nefh PE=1 SV=4	FALSE	0.319075	13587	37943.8	1759.5	84075.7	24248.4	1218.51	14819.7	263415	182882	57169.1	81665.9	24921.8	58526.7	191927	16633	7553.22	243.02	548.239	22144	76865.5	136370	934.699	4332.32	15706.8	601.897	34336.1	4331.85	537.871	35467.6	17862.8	10559	47034.2	2741.36	242923	218517	223820	10889.7
29014	13.7792	3	441.23	1320.67	-1.66954	34.45	SPAEVKSPVTVK	[7] Phospho (ST)	NFH_RAT	Neurofilament heavy polypeptide OS=Rattus norvegicus GN=Nefh PE=1 SV=4	FALSE	0.554189	1586.5	3409.99	692.333	5415.4	2001.47	529.032	1375.11	49009	17789.4	4564.99	7523.51	1706.25	785.814	40127.9	1301.14	5017	1102.71	1244.14	1626.38	8316.09	29097.3	892.236	738.221	1724.22	583.556	2090.22	617.441	224.39	556.379	710.13	2412.16	1890.7	553.46	41489.1	32956.6	36064.3	1271.54
8179	27.1498	2	762.371	1522.73	-0.978436	44.6	KEEVKSPVEEVK	[N-term] Carbamyl (N-term)|[6] Phospho (ST)	NFH_RAT	Neurofilament heavy polypeptide OS=Rattus norvegicus GN=Nefh PE=1 SV=4	FALSE	5.33822e-08	199461	151634	134196	189918	163264	162281	403953	27881.8	399534	326496	355175	340001	70232.4	74489.7	78710.1	23076.6	29785	19963.4	47240.5	59802.9	51256.1	45135.4	46617.9	27704.8	67601.7	76475.5	74569.3	53522.9	36570.6	36638.8	34199.6	79372.1	79326.8	13286.3	17900.7	13879.2	159863
8237	27.933	2	915.492	1828.97	-0.101988	37.22	AKSPVKEEIKPPAEVK	[3] Phospho (ST)	NFH_RAT	Neurofilament heavy polypeptide OS=Rattus norvegicus GN=Nefh PE=1 SV=4	FALSE	0.969453	163156	141202	105343	163038	146731	151526	270029	310924	331073	510537	549243	570630	191945	270935	356944	168711	192614	213971	234805	283088	203149	421907	361543	162948	347579	459658	399866	669532	228388	187557	56018.5	350142	263081	22638	411937	500339	130765
9504	26.208	3	662.305	1983.89	-0.439631	53.29	SPAEVKSPAEVKSPAEAK	[7] Phospho (ST)|[13] Phospho (ST)	NFH_RAT	Neurofilament heavy polypeptide OS=Rattus norvegicus GN=Nefh PE=1 SV=4	FALSE	0.0446286	132676	108456	21399.5	191780	104406	93770.1	61890.4	95015.9	239433	148865	172408	206065	135678	97071.6	148930	65511.4	62457	58444.4	95586.2	117026	65746.4	48247.3	168045	94248.3	112942	132074	31370	28226.2	101374	61908.7	66356	119553	43500.5	70166.5	7072.45	15797.8	106337
14839	24.0843	3	662.305	1983.89	-1.68738	35.74	SPAEAKSPAEVKSPVEAK	[7] Phospho (ST)|[13] Phospho (ST)	NFH_RAT	Neurofilament heavy polypeptide OS=Rattus norvegicus GN=Nefh PE=1 SV=4	FALSE	0.696493	159182	11673.2	50625.6	20082.6	9958.98	38445.8	16561.2	151430	21952.4	20272.7	21808.2	201960	122377	11804.4	8881.71	7011.82	99803.5	88595	4301.97	11485.5	5674.16	24669.5	67626.5	5559.57	83522.2	11812.7	93788.3	65881.2	89252.5	63177.8	34361.6	76213.6	17034.9	59274.6	35123.4	51967.6	127581
19486	26.208	2	992.954	1983.89	-19.1344	47.54	SPAEVKSPVTVKSPAEAK	[10] Phospho (ST)|[13] Phospho (ST)	NFH_RAT	Neurofilament heavy polypeptide OS=Rattus norvegicus GN=Nefh PE=1 SV=4	FALSE	0.159681	45142.9	40007.2	491.467	82790.5	41215.6	27283.5	10222.9	30271.7	115556	53546.9	55704.7	49410.7	79075.3	34973.7	72770.2	11358.8	26032.9	22258.9	40112.4	54903.2	20735.5	3321.17	47672.5	34054.1	22968.8	65705.2	16.5574	385.766	32980.8	23542.7	18812.4	49454.2	241.453	25134.6	9.79463	1941	36181
9961	24.843	3	646.959	1937.86	0.869896	---	SPAEAKSPAEAKPPAEAK	[1] Phospho (ST)|[7] Phospho (ST)	NFH_RAT	Neurofilament heavy polypeptide OS=Rattus norvegicus GN=Nefh PE=1 SV=4	FALSE	0.617227	36690.3	115788	27316	512939	62806.3	24061.1	40678.8	29452.6	45306.6	103266	523623	47064.4	715843	36874.2	111735	29350.1	373398	353949	101332	813403	64382.7	31232.5	25391.8	56688.7	75751.5	119936	81291.5	26144.4	315024	253043	36987	61396.1	45237.3	30388.7	37457.3	31022.2	29406.4
26599	24.2466	2	969.934	1937.85	-0.220467	40.86	SPAEAKSPAEAKPPAEAK	[1] Phospho (ST)|[7] Phospho (ST)	NFH_RAT	Neurofilament heavy polypeptide OS=Rattus norvegicus GN=Nefh PE=1 SV=4	FALSE	0.413944	2804.25	18882.8	8184.81	154725	9601.65	2753.74	9486.03	2869.78	3463.66	28464	98027	592.232	307741	5213.76	30641.8	2743.62	177301	147371	16818.1	208427	3700.2	4321.21	2154.82	9691.01	12750.9	32139.5	9809.59	12309.7	88882.1	109486	2392.43	7107.17	7101.13	1869.33	3697.14	3704.91	2247.54
10754	12.3297	3	618.963	1853.87	-0.433046	33.72	SPAGAKSPAEAKSPVVAK	[7] Phospho (ST)|[13] Phospho (ST)	NFH_RAT	Neurofilament heavy polypeptide OS=Rattus norvegicus GN=Nefh PE=1 SV=4	FALSE	0.00928715	103617	93532.7	59050.7	1107.3	86901	1803.85	123844	166237	133264	99279.3	67573.9	142239	1632.08	55389.8	39599.1	28058	4.6082	438.614	22578.3	1189.11	22385.9	2012.09	81536.5	27320.6	2657.26	34722.5	43662.5	28829.2	785.161	244.008	7794.68	24649.7	23139.9	2638.91	14366.9	15971.6	83047
35298	23.9431	3	618.962	1853.87	-1.92394	32.31	SPAGAKSPAEAKSPVVAK	[7] Phospho (ST)|[13] Phospho (ST)	NFH_RAT	Neurofilament heavy polypeptide OS=Rattus norvegicus GN=Nefh PE=1 SV=4	FALSE	0.53761	118.909	507.937	293.647	297.311	141.964	21.9854	154.543	218.907	78.8915	693.155	1599.97	117.395	2140	875.081	164.557	9.82484	1059.59	23876.4	171.635	325.79	179.232	425.218	15.6055	92.7287	859.041	332.214	255.598	349.373	21813.1	16662.8	52.6499	51.8266	55.7651	4679.22	22.2581	14.5095	95.3031
43765	24.3429	3	618.962	1853.86	-3.20235	40.36	SPAGAKSPAEAKSPVVAK	[7] Phospho (ST)|[13] Phospho (ST)	NFH_RAT	Neurofilament heavy polypeptide OS=Rattus norvegicus GN=Nefh PE=1 SV=4	FALSE	0.460467	55.1079	388.256	386.704	5035.76	32.5337	49.1076	76.1136	732.735	33.4567	518.14	398.05	57.4516	786.206	42.1157	0	159.825	27313.7	522.413	94.0568	413.578	110.514	221.061	135.63	179.924	413.055	613.049	293.278	280.758	46.0655	413.955	25.7451	72.0077	0.327348	1727.3	0	2.01036	44.1677
11676	27.4424	3	657.646	1969.92	-0.00747113	39.94	SPAEAKSPVEVKSPASVK	[7] Phospho (ST)|[13] Phospho (ST)	NFH_RAT	Neurofilament heavy polypeptide OS=Rattus norvegicus GN=Nefh PE=1 SV=4	FALSE	0.49847	73682.7	54320.7	54049.8	78640.7	64026.8	60826.8	100982	3837.84	4799.3	96409.3	87592.2	118768	48962.8	90702.9	66886.9	58173.6	49073.3	48949.7	47636.4	46748	61027.6	89794.3	87136.7	52019.2	62860.3	66431.4	64671.4	70542.9	43850.8	31948.2	24550.9	53668	61529.2	1106.56	998.623	1782	59055
21139	27.4424	2	985.965	1969.92	-0.41404	46.23	SPAEAKSPVEVKSPASVK	[7] Phospho (ST)|[13] Phospho (ST)	NFH_RAT	Neurofilament heavy polypeptide OS=Rattus norvegicus GN=Nefh PE=1 SV=4	FALSE	0.0239958	43927.7	27240.4	26509.8	29381.2	33402.3	34596.5	60609.8	48329	30067.9	29001.3	31008	38084.6	21953.5	41260.1	35488.3	20110.1	19813.4	19173.6	20063.9	23233.5	23619.5	48814	42094.8	21567.3	31483.8	36504.7	37502.8	37298	7797.36	14881	8975.26	28280.5	23815.7	29833.3	6027.18	2145.7	35207
39792	26.8849	2	985.965	1969.92	-0.16577	46.67	SPAEAKSPVEVKSPASVK	[7] Phospho (ST)|[13] Phospho (ST)	NFH_RAT	Neurofilament heavy polypeptide OS=Rattus norvegicus GN=Nefh PE=1 SV=4	FALSE	0.835337	315.468	0	68.0698	287.15	358.059	0	0	1839.94	48499.8	795.743	0	0	0	100.773	384.346	25.0634	0	8.66145e-05	776.062	336.651	65.1426	896.712	266.168	670.289	0	275.299	147.916	0	32.6233	5.33101	0	1016.58	0	814.212	11911.6	10644.4	252.841
12077	13.2087	2	687.291	1372.57	-0.379708	36.72	SPAEAKSPAEVK	[1] Phospho (ST)|[7] Phospho (ST)	NFH_RAT	Neurofilament heavy polypeptide OS=Rattus norvegicus GN=Nefh PE=1 SV=4	FALSE	0.20791	23954.5	4951.35	17508	17704.5	8043.76	14439.6	41063.8	17145.4	22516.1	7089.88	6025.88	36345.1	20238.1	56074.3	16746.1	48618.1	4718.25	3072.15	14997.6	15395.4	15154.1	35385.8	66396.2	13097.6	8772.72	20389.7	101034	9143.4	266099	292402	21868.7	40205.4	61356.1	6132.88	18634.8	7386.34	19199
17803	22.8935	2	687.292	1372.57	1.9784	38.34	SPAEAKSPAEVK	[1] Phospho (ST)|[7] Phospho (ST)	NFH_RAT	Neurofilament heavy polypeptide OS=Rattus norvegicus GN=Nefh PE=1 SV=4	FALSE	0.0162452	3887.81	6191.52	3959.97	3987.74	7700.6	3351.17	6364.24	5596.13	6291.48	10275.4	8928.75	7958.38	6812.88	8529.67	6849.92	35249	123572	70598.5	10097.4	4831.49	8576.98	11913.4	12763.8	11135.7	9090.9	13778.1	13856.9	6746.84	4020.3	5543.77	8188.82	11179.1	7303.94	6709.71	9702.61	6606.53	3115.99
19878	19.3204	2	687.294	1372.57	4.19391	34.58	SPAEAKSPAEVK	[1] Phospho (ST)|[7] Phospho (ST)	NFH_RAT	Neurofilament heavy polypeptide OS=Rattus norvegicus GN=Nefh PE=1 SV=4	FALSE	0.53769	9647.48	250529	11569	91455.9	37274.8	5116.24	10458.5	8210.82	6679.21	265506	66702.6	16678.3	11697	11310.1	136375	48689.4	1.62532e+06	1.49627e+06	72374.1	97049.7	11243.9	17404.1	16408.8	70269.7	11534.3	191626	40960.9	9809.8	29082.1	22283	14653.5	15174.3	25216.6	13469.8	8203.89	11734.1	7732.24
23351	21.5551	2	687.292	1372.57	1.13097	41.24	SPAEAKSPAEVK	[1] Phospho (ST)|[7] Phospho (ST)	NFH_RAT	Neurofilament heavy polypeptide OS=Rattus norvegicus GN=Nefh PE=1 SV=4	FALSE	0.0380132	3008.38	2788.86	1254.42	4072.38	941.303	1273.9	3171.14	3184.56	2681.29	9475.03	6567.57	4417.29	4246.7	3455.7	1968.81	17683.2	133185	90140.1	3949.4	8037.45	3826.94	6198.29	5062.94	3526.85	4349.92	2874.35	5459	2827.55	12864.7	9792.17	3498.82	3220.25	3396.75	3183.03	4236	3563.28	2411.14
37187	13.0337	3	458.53	1372.57	1.43542	---	SPAEAKSPAEVK	[1] Phospho (ST)|[7] Phospho (ST)	NFH_RAT	Neurofilament heavy polypeptide OS=Rattus norvegicus GN=Nefh PE=1 SV=4	FALSE	0.332387	1252.75	722.376	301.29	73.1592	353.917	149.99	1346.35	46.4885	125.025	233.556	142.913	1219.21	325.899	442.31	519.107	2147.99	600.6	150.712	535.301	187.844	43.9545	104.754	3236.43	517.553	78.118	1115.38	2655.58	65.2759	16406.5	13084.2	633.024	2472.48	2839.36	78.6719	188.44	23.6694	1004.05
12925	12.6811	2	584.286	1166.56	-0.343697	55.31	TLDVKSPEAK	[6] Phospho (ST)	NFH_RAT	Neurofilament heavy polypeptide OS=Rattus norvegicus GN=Nefh PE=1 SV=4	FALSE	0.940115	85799.9	1579.42	101971	904.049	2745.89	161034	239540	337267	278157	2712.86	3660.45	11669.4	1380.68	187988	2627.18	267097	853.543	1039.2	3262.68	2974	107861	193980	226996	3351.47	144014	4141.2	190973	180333	4904.82	722.673	3908.19	9757.88	150072	159678	164000	178573	68766.7
13307	25.3234	2	584.286	1166.56	-0.705893	48.07	TLDVKSPEAK	[6] Phospho (ST)	NFH_RAT	Neurofilament heavy polypeptide OS=Rattus norvegicus GN=Nefh PE=1 SV=4	FALSE	0.783619	8652.26	10516	3451.46	190137	10160.4	8506.78	8388.3	7841.77	9142.97	15482.9	20238.4	9927.23	157795	3006.48	10025.4	4617.95	273643	248990	7337.88	19739.5	2651.77	9320	9592.24	5636.36	5327.03	12406.3	4535.32	5945.25	236264	231938	3540.53	5877.26	8850.18	5894.38	9662.3	7928.73	6934.59
19032	23.7093	2	584.286	1166.56	-0.460473	37.21	TLDVKSPEAK	[6] Phospho (ST)	NFH_RAT	Neurofilament heavy polypeptide OS=Rattus norvegicus GN=Nefh PE=1 SV=4	FALSE	0.0325652	2368.85	149197	2098.58	9003.25	4461.57	940.66	1082.4	2900.16	974.435	270499	263005	11725.8	88.1955	680.709	12618.2	2301.05	1828.8	1712.21	8451.61	128919	1104.06	4979.13	2506.55	6037.68	1629.49	8271.66	2636.46	1408.92	527.48	1178.34	2722.3	1739.73	3079.36	2318.78	372.383	275.076	1898.57
14259	25.0157	3	662.305	1983.89	-0.828122	37.07	SPAEVKSPVEAKSPAEAK	[7] Phospho (ST)|[13] Phospho (ST)	NFH_RAT	Neurofilament heavy polypeptide OS=Rattus norvegicus GN=Nefh PE=1 SV=4	FALSE	0.151512	55919.8	159014	50277.9	13241.2	204396	14655.5	143822	24392.8	49345.5	326729	268746	174789	24670.8	57733.6	159771	45864.8	17896.3	7686.89	91581.7	118612	50169.6	148414	14065.3	84650	25837.9	157988	80355.9	34581.9	51240.4	14017.4	22239.2	43663.2	118575	2958.44	107411	97516.8	44818.4
15002	27.2519	3	883.394	2647.16	0.436619	35.45	SPAEVKSPAEVKSPAEAKSPAEAK	[7] Phospho (ST)|[13] Phospho (ST)|[19] Phospho (ST)	NFH_RAT	Neurofilament heavy polypeptide OS=Rattus norvegicus GN=Nefh PE=1 SV=4	FALSE	0.00411962	69924.3	46342.3	47127.4	108014	68603	67698.3	64582.5	102693	47745	119865	115176	114089	45695	52945.6	80247.1	27698.5	32153.3	16451.5	36940.5	41602	12082.7	100662	93495.4	46888.5	63744.4	88468.9	76601.4	66571.4	27011.4	74014.9	12907.9	43676.3	35295.8	4867.63	13887.8	11407.6	56042.7
24361	27.2708	4	662.798	2647.16	1.55623	---	SPAEVKSPAEVKSPAEAKSPAEAK	[7] Phospho (ST)|[13] Phospho (ST)|[19] Phospho (ST)	NFH_RAT	Neurofilament heavy polypeptide OS=Rattus norvegicus GN=Nefh PE=1 SV=4	FALSE	0.0155185	7323.56	6650.76	6328.03	12986	8254.27	6436.3	10542.1	13219.4	6578.31	17676.8	12984.6	19290.2	7598.56	8041.63	12126.8	4582.6	1629.53	1077.02	4836.74	3897.69	1713.17	13629.4	14985.8	7664.98	7660.73	9301.56	9248.84	10839.5	7932.38	11646.3	1311.76	7911.66	6974.94	1308.64	3066.7	2638.39	5869.67
15458	12.4328	2	961.9	1921.79	-1.35154	35.39	SPAEAKSPVEVKSPEK	[1] Phospho (ST)|[7] Phospho (ST)|[13] Phospho (ST)	NFH_RAT	Neurofilament heavy polypeptide OS=Rattus norvegicus GN=Nefh PE=1 SV=4	FALSE	0.977885	56435.7	511.595	141525	379.402	2256.97	135373	335161	477817	424594	1554.48	998.84	30033.7	317.914	615018	2572.79	171856	259.997	158.495	2583.87	411.703	264942	495432	226531	1818.75	427834	2064.01	536697	596327	1236.77	574.621	1309.93	3859.03	338825	54543.6	499433	573608	45231.9
15558	25.6549	2	961.901	1921.79	-0.15786	37.99	SPAEAKSPVEVKSPEK	[1] Phospho (ST)|[7] Phospho (ST)|[13] Phospho (ST)	NFH_RAT	Neurofilament heavy polypeptide OS=Rattus norvegicus GN=Nefh PE=1 SV=4	FALSE	0.082689	67784.9	66463.3	28633.9	238050	72401.2	49725.6	49393.1	37606.8	50580	85242.6	88799.8	98061.1	541157	34178.7	169525	50377.9	383064	378224	103783	156176	18892.9	81479.5	71518.7	107049	85401.5	157778	48649.4	56550	450559	491983	82456.9	119939	67470.5	71266.7	77635.8	66291.8	54328
15928	12.2867	3	645.619	1933.83	-0.418005	39.93	SPAGAKSPAEAKSPVVAK	[1] Phospho (ST)|[7] Phospho (ST)|[13] Phospho (ST)	NFH_RAT	Neurofilament heavy polypeptide OS=Rattus norvegicus GN=Nefh PE=1 SV=4	FALSE	0.758905	30063.8	1256.7	21750.5	1720.84	35911.7	36849.7	46769.2	66841.9	42992.4	27380.7	771.535	42999	645.593	135245	101376	62038.4	432.82	678.743	43646.5	421.046	80982.9	13255.9	138407	58884.8	40875.3	99124.1	111333	52381.3	316.736	370.013	29489.8	81308.1	83293.6	58287.4	107066	139178	24095.4
22032	12.2867	2	967.924	1933.83	-0.768222	47.26	SPAGAKSPAEAKSPVVAK	[1] Phospho (ST)|[7] Phospho (ST)|[13] Phospho (ST)	NFH_RAT	Neurofilament heavy polypeptide OS=Rattus norvegicus GN=Nefh PE=1 SV=4	FALSE	0.976528	2234.34	148.399	16024.7	0.0112932	95.0923	12821.5	33660.7	52168.8	51406.1	85.5296	69.4542	19558.3	0	127444	2383.51	43117	0	0	457.112	0	67001.3	4028.08	95680.4	1400.9	16726.2	92.7014	123799	12921.4	33.7271	160.767	1625.06	586.171	68233.4	3442.58	95680.3	107570	1790.78
26108	25.0996	3	645.619	1933.83	-0.3954	39.25	SPAGAKSPAEAKSPVVAK	[1] Phospho (ST)|[7] Phospho (ST)|[13] Phospho (ST)	NFH_RAT	Neurofilament heavy polypeptide OS=Rattus norvegicus GN=Nefh PE=1 SV=4	FALSE	0.0115758	4528.57	26814	2937.74	47911	4956.86	3853.74	4162.94	5462.53	4312.04	21274.9	56142	11969.2	107557	11370.4	22553	21631.9	96258.6	76321.3	15744.5	89809.9	7684.29	10539.1	15682.7	19328.1	10986.6	25181.8	11203.4	8625.19	67262.8	63505.5	13436.8	12866.7	14933.9	15356	15578.2	16939.8	3629.54
31108	24.79	2	967.924	1933.83	-0.465133	57.18	SPAGAKSPAEAKSPVVAK	[1] Phospho (ST)|[7] Phospho (ST)|[13] Phospho (ST)	NFH_RAT	Neurofilament heavy polypeptide OS=Rattus norvegicus GN=Nefh PE=1 SV=4	FALSE	0.0922807	6381.97	8718.25	3361.57	50135.1	5069.46	4783.26	7172.73	2668.16	4018.68	4432.86	27244.9	6511.6	174243	3854.19	16669.3	8310.27	127895	111998	7166.43	87584.9	2043.94	9015.81	10142.3	9159.69	11294.9	12473.9	12083.1	12281.7	65795.4	82136.6	3095.06	10522.7	9186.44	3260.22	7486.49	4067.81	5115
33643	13.4992	2	967.924	1933.83	-0.405978	35.39	SPAGAKSPAEAKSPVVAK	[1] Phospho (ST)|[7] Phospho (ST)|[13] Phospho (ST)	NFH_RAT	Neurofilament heavy polypeptide OS=Rattus norvegicus GN=Nefh PE=1 SV=4	FALSE	0.890789	19843	254.578	1282.7	30.9143	32098.8	551.479	6247.03	2911.64	2489.49	10721.3	141.593	1843.55	10.4092	4322.58	96879.8	3206.89	97.6751	62.1251	38878.4	91.1744	372.928	2468.33	2262.18	55808.9	3758.95	81971.1	3873.88	3019.17	50.6842	164.48	23301.7	81598	3734.34	875.824	1802.23	302.048	15903.7
16004	13.2087	2	676.82	1351.63	-0.928589	53.59	EEVKSPVEEVK	[5] Phospho (ST)	NFH_RAT	Neurofilament heavy polypeptide OS=Rattus norvegicus GN=Nefh PE=1 SV=4	FALSE	0.512695	57046.8	46715.5	5503.36	18486.8	61453.7	7643.49	28498.5	108252	64780.3	93052.7	1698.48	73638.3	14159.9	133584	70947.6	12641.2	609.953	766.764	42122.8	4646.69	85698.4	9867.71	11466.6	24113.5	3306.52	89896	13911.9	3067.38	25062.9	30311.2	19892.8	63116.8	8497.59	165090	169413	172888	45721.7
22900	23.7234	2	676.82	1351.63	-0.794702	43.49	EEVKSPVEEVK	[5] Phospho (ST)	NFH_RAT	Neurofilament heavy polypeptide OS=Rattus norvegicus GN=Nefh PE=1 SV=4	FALSE	0.824583	3063.32	20847.1	46306.1	88525.1	10396.5	31001.9	81017.1	4745.75	16168.7	19850.1	108589	4268.39	78289.8	7823	11655.5	53486.2	66906.7	47293.7	10232.8	68202.4	5281.11	64275.8	46185.6	8732.3	100999	13938.8	142076	67430.4	40290.7	38191.5	1053.09	1768.04	147280	6223.44	7527.77	9220.94	2455.18
17198	22.2638	2	630.27	1258.53	0.536928	32.88	SPVEVKSPEK	[1] Phospho (ST)|[7] Phospho (ST)	NFH_RAT	Neurofilament heavy polypeptide OS=Rattus norvegicus GN=Nefh PE=1 SV=4	FALSE	0.0242633	12838.8	34747.8	11519.8	30429.3	27392.2	20021.5	21156.7	79508.2	32890.9	42062.6	38770	27311.5	343000	30357.9	43008.3	57524.5	741421	595675	49124	58471.7	42542.9	24266.1	43651.9	36825.6	21473.7	61256.3	31612.5	28142.1	320426	352604	26497.9	39920.3	26179.4	38956.7	30320.3	29531.4	10290
17492	27.5397	3	867.398	2599.17	-0.40657	35.15	SPVVAKSPAEAKSPAEAKPPAEAK	[1] Phospho (ST)|[7] Phospho (ST)|[13] Phospho (ST)	NFH_RAT	Neurofilament heavy polypeptide OS=Rattus norvegicus GN=Nefh PE=1 SV=4	FALSE	0.173146	52262.7	33385	29483.5	62584.3	46355.8	37068.6	37415.2	12293.5	6077.53	58375.4	50408.1	56101.6	50742.5	86162.8	77498.4	8570.65	13175.5	12823.9	40153.3	48793.1	36738.8	42143.1	41385.4	11746.3	63073.4	84652.1	77398	14924.5	3380.7	4192.85	11814	28035.9	28909.8	2131.44	10836.9	3188.41	41887.4
17695	28.2387	3	910.049	2727.12	-0.289981	34.97	SPAEVKSPAEVKSPAEAKSPAEAK	[1] Phospho (ST)|[7] Phospho (ST)|[13] Phospho (ST)|[19] Phospho (ST)	NFH_RAT	Neurofilament heavy polypeptide OS=Rattus norvegicus GN=Nefh PE=1 SV=4	FALSE	0.5668	57621.7	18945.4	31526	126041	141714	102351	80277.8	126756	57723.6	216905	167505	112985	248129	198607	378592	25884.2	56141.4	67736.1	54104.4	128334	55334	347090	298004	119363	200439	336464	185496	50582	18370.7	30838.5	42931.9	122946	57392.8	140993	58871.1	170678	46182.5
18616	23.417	2	661.324	1320.63	0.722548	73.68	SPAEAKSPVEVK	[7] Phospho (ST)	NFH_RAT	Neurofilament heavy polypeptide OS=Rattus norvegicus GN=Nefh PE=1 SV=4	FALSE	0.964586	20042.6	51390.8	54116.1	275877	7003.63	8379.55	84360.9	47514.9	72047.2	73977.9	92121.9	19786.2	393708	5648.72	8859.78	61508.5	568121	524671	6499.17	61815.9	10950.8	101935	13688.9	6882.59	79679.5	12471.9	105241	111961	386271	406829	4511.94	10822.9	103001	24559.6	13598	15080.2	16063.7
27917	22.3258	3	441.218	1320.63	0.407571	35.41	SPAEAKSPVEVK	[7] Phospho (ST)	NFH_RAT	Neurofilament heavy polypeptide OS=Rattus norvegicus GN=Nefh PE=1 SV=4	FALSE	0.752474	633.413	9791.36	1231.57	54850	1132.85	513.725	3794.62	1783.29	6391.29	16939.1	16385.9	2754.89	62967.3	725.293	1127.14	2866.02	5545.98	18667.5	1015.61	8923.76	1106.36	5992.25	2454.94	1418.64	728.291	1575.85	3233.88	286.764	83589.2	61909.5	1036.13	1257.75	4638.12	1249.99	3034.1	2961.48	507.666
19243	24.9759	3	614.947	1841.82	-0.458371	---	SPAEAKSPVEVKSPEK	[7] Phospho (ST)|[13] Phospho (ST)	NFH_RAT	Neurofilament heavy polypeptide OS=Rattus norvegicus GN=Nefh PE=1 SV=4	FALSE	0.888213	7044.27	10567.9	5416.89	153267	8615.69	7256.02	8205	6209.87	7053.72	8991.43	7479.56	13650.8	106663	4748.48	7489.83	20590.6	153130	130479	8980.22	20234.8	3787.72	5349.13	5715.81	6127.47	6474.35	8846.4	3822.85	7707.45	130890	111154	1867.51	2428.69	3327.76	3714.23	5578.08	4730.1	5645.82
19765	12.6128	2	921.917	1841.82	-0.658223	42.37	SPAEAKSPVEVKSPEK	[7] Phospho (ST)|[13] Phospho (ST)	NFH_RAT	Neurofilament heavy polypeptide OS=Rattus norvegicus GN=Nefh PE=1 SV=4	FALSE	0.621583	68645.7	1173.49	70597.7	341.17	43671.2	20265.3	197166	104719	139263	1391.31	1031.58	102977	199.128	122201	6089.69	46958.4	160.619	654.602	26100.9	2030.22	56194.7	6629.21	91309.4	22983.4	24157.8	3409.16	114579	49356.4	4160.23	4422.4	16871.5	65369.9	86266.6	6858.06	25229.4	23112.4	55018
25299	24.9486	2	921.917	1841.82	-1.05425	32.75	SPAEAKSPVEVKSPEK	[7] Phospho (ST)|[13] Phospho (ST)	NFH_RAT	Neurofilament heavy polypeptide OS=Rattus norvegicus GN=Nefh PE=1 SV=4	FALSE	0.251325	11368.5	25590.7	2034.92	110665	22624.8	13719.8	41975.4	2501.19	10194	31310.5	38885.6	16172.4	108585	4466.25	11906.5	2973.78	152452	116411	7279.82	19511.7	4846.79	4467.92	4174.31	6132.5	4513.84	15783.7	1980.17	2385.82	150381	132129	3725.1	11417.3	1419.7	768.635	4258.32	3617.34	9111.61
27474	23.4997	3	614.947	1841.82	-0.443273	34.19	SPAEAKSPVEVKSPEK	[7] Phospho (ST)|[13] Phospho (ST)	NFH_RAT	Neurofilament heavy polypeptide OS=Rattus norvegicus GN=Nefh PE=1 SV=4	FALSE	0.340425	1746.95	125520	2001.52	1436.19	17885.9	1587.7	971.416	1452.7	1627.29	245447	171028	1979.91	727.682	979.81	136015	757.347	12318.9	12725.7	13087.3	86108.6	662.846	1027.12	5120.63	31236	1988.25	148924	2511.26	1941.26	1322.93	1117.07	350.871	859.667	989.425	3317.12	612.177	935.825	1400.14
38016	23.611	2	921.917	1841.82	-1.03996	32.39	SPAEAKSPVEVKSPEK	[7] Phospho (ST)|[13] Phospho (ST)	NFH_RAT	Neurofilament heavy polypeptide OS=Rattus norvegicus GN=Nefh PE=1 SV=4	FALSE	0.220586	867.613	78346.4	4815.51	464.404	965.317	2809.3	1542.76	2119.72	3597.62	110302	106350	670.141	569.726	1534.27	43922.1	413.841	4979.31	3991.44	1411.5	3130.22	468.384	1432.83	928.547	3760	1500.29	49972.9	3019.09	4030.29	746.464	2419.46	930.302	2505.62	2554.69	1781.83	1866.26	1954.5	695.372
20050	26.5633	2	668.829	1335.64	-0.560319	46.54	SPATVKSPVEAK	[N-term] Carbamyl (N-term)|[7] Phospho (ST)	NFH_RAT	Neurofilament heavy polypeptide OS=Rattus norvegicus GN=Nefh PE=1 SV=4	FALSE	2.25312e-06	34514.5	25674	20834.8	11533.8	23891.2	25431.1	58229.5	11254.4	22451.8	60454.1	66410.9	62851.5	8629.19	3434.32	11000.6	8925.58	7945.87	6499.99	7006.78	11347.9	1593.04	10916.6	15396.6	12993.6	5775.93	12264.5	10027.9	12425.7	13557.7	4807.33	7368.97	9594.12	10982	14445.7	19517	22770.2	27662.6
26898	24.1648	3	652.962	1955.87	-17.9748	46.3	SPAEAKSPAEVKSPATVK	[7] Phospho (ST)|[13] Phospho (ST)	NFH_RAT	Neurofilament heavy polypeptide OS=Rattus norvegicus GN=Nefh PE=1 SV=4	FALSE	0.963091	71693.5	6011.93	4371.18	55945.6	2998.95	7176.76	7855.52	22646.8	68.2774	9877.67	13727.6	78921.8	79770.5	872.678	4187.93	9847.38	112725	106259	1640.86	8155.31	440.345	9501	13554.8	3267.81	5805.04	4098.72	8771.45	2585.63	105490	89748.4	15885.1	31042.1	6878.2	63982.2	698.857	649.109	57460.7
31708	25.3234	2	978.957	1955.9	-0.833183	38.03	SPAEAKSPAEVKSPATVK	[7] Phospho (ST)|[13] Phospho (ST)	NFH_RAT	Neurofilament heavy polypeptide OS=Rattus norvegicus GN=Nefh PE=1 SV=4	FALSE	0.243121	521.285	24198.6	0	188.814	26918.3	0	197.227	3531.76	0	34802.1	31915	4592.15	0	6.9456	19308.4	0	53.7802	0	9855.68	13284.5	0	134.633	0	13810.6	0	17982.3	70.3223	61.1384	10624.6	0	0	239.533	0	2676.46	4378.78	4861.18	417.798
41559	26.208	2	978.957	1955.9	-0.752036	49.18	SPAEAKSPAEVKSPATVK	[7] Phospho (ST)|[13] Phospho (ST)	NFH_RAT	Neurofilament heavy polypeptide OS=Rattus norvegicus GN=Nefh PE=1 SV=4	FALSE	0.710757	15.2017	122.016	0.0652743	25525.4	0	0	0	45.3276	844.997	354.359	0	27.4575	105.642	311.874	0	0	19141.5	2010.8	0	24.4134	29.2811	0	13.7692	0	0	27.1982	0	0	18.9529	547.179	0	0	0	76.2494	142.947	396.575	12.1838
20192	25.3234	3	652.974	1955.9	-0.769457	43.46	SPAEAKSPAEVKSPATVK	[7] Phospho (ST)|[16] Phospho (ST)	NFH_RAT	Neurofilament heavy polypeptide OS=Rattus norvegicus GN=Nefh PE=1 SV=4	FALSE	0.21567	12784.2	62747.1	1151.22	6970.9	73182.5	5473.05	5168.81	6248.03	1033.69	111216	91075.1	58646.9	13444.2	919.962	58077.6	4110.34	15342.4	5995.03	31628.5	36851	912.644	3286.42	5857.31	48428.9	1107.73	56905.3	1732.58	1943.16	41400.8	4087.48	5572.39	16670.4	1704.52	4881.9	7959.69	7443.29	10246.2
21575	29.0156	2	1025.95	2049.88	-0.692882	45.71	SPAEAKSPVEVKSPASVK	[1] Phospho (ST)|[7] Phospho (ST)|[13] Phospho (ST)	NFH_RAT	Neurofilament heavy polypeptide OS=Rattus norvegicus GN=Nefh PE=1 SV=4	FALSE	1.21875e-06	38150.1	25122	16337.4	37996.1	39439.1	38210.2	22709.9	28575.7	19891.1	22143.1	4277.38	5841.56	134847	125207	161437	20341.5	53443.3	57088.2	60687.1	84114.5	53273	137485	112561	74402.5	100782	141644	106815	71463.9	39601.9	50381.2	26210.8	67538.7	46134.8	71568.8	69687.7	78173.6	30576.4
22403	26.914	2	682.827	1363.64	0.118589	33.28	SPAEVKSPVEAK	[N-term] Carbamyl (N-term)|[7] Phospho (ST)	NFH_RAT	Neurofilament heavy polypeptide OS=Rattus norvegicus GN=Nefh PE=1 SV=4	FALSE	0.261635	4684.9	5770.32	3159.93	725.082	3825.27	4457.94	11469.3	124929	160020	4397.72	2179.8	4599.02	4260.84	1882.73	6783.22	4496.03	1189.97	1654.69	5325.36	5546.33	1250.86	2676.39	8869.95	1579.84	1586.63	6904.08	6138.44	14836.9	944.749	7049	2520.71	8080.52	4201.79	6402.95	24228.4	25223.5	3754.84
22826	12.5967	2	632.321	1262.63	0.473509	65.53	SPAEAKSPVVAK	[7] Phospho (ST)	NFH_RAT	Neurofilament heavy polypeptide OS=Rattus norvegicus GN=Nefh PE=1 SV=4	FALSE	0.145924	17149.9	10500.3	12087.9	292.142	18777.1	1044.3	7192.86	176.011	30389.5	18528.2	11575.6	30425.3	13.1226	12760.1	12654	14408.1	22.3075	6.69055e-05	7930.89	347.025	1729.93	2327.3	24190.1	13061.9	2369.71	10701.4	2744.86	4055.03	7784.59	8124.62	5055.63	11900.6	12481.6	375.329	412.586	212.86	13745.3
23697	22.7762	2	647.324	1292.63	-3.72772	46.44	SPAEVKSPATVK	[7] Phospho (ST)	NFH_RAT	Neurofilament heavy polypeptide OS=Rattus norvegicus GN=Nefh PE=1 SV=4	FALSE	0.380606	1498.94	885.765	333.654	11905.3	9534.92	301.514	133.674	296.185	146.163	916.974	7811.64	12312.7	30895.8	126.95	4753.13	834.61	283476	34685.2	9200.82	2600.03	71.5453	209.64	856.474	13276.1	447.923	10652.8	754.832	259.181	64450.6	51737.4	4956.04	7984.71	441.741	239.441	287.505	255.556	1201.37
37181	21.9158	3	431.886	1292.64	-0.261343	---	SPAEVKSPATVK	[7] Phospho (ST)	NFH_RAT	Neurofilament heavy polypeptide OS=Rattus norvegicus GN=Nefh PE=1 SV=4	FALSE	0.411325	7.31331	30.8196	48.8518	36.093	38.2356	45.5802	33.8051	188.522	100.641	76.0758	1610.89	13.8235	1953.58	62.0997	17.0942	84.7303	268.852	37717.9	62.7936	530.325	153.03	45.8801	24.6001	40.1113	17.0411	33.0785	52.118	7.37439	575.103	620.636	34.55	50.5828	35.9319	38.5627	75.391	17.3658	5.86145
26021	12.5185	2	992.955	1983.89	-0.404652	37.41	SPAEAKSPAEAKSPVEVK	[7] Phospho (ST)|[13] Phospho (ST)	NFH_RAT	Neurofilament heavy polypeptide OS=Rattus norvegicus GN=Nefh PE=1 SV=4	FALSE	0.863107	5465.91	9.7974	47896.8	5.18563	552.563	38263.7	134170	265266	235637	62.8795	30.3468	1271.88	34.3077	122551	73.3983	9603.21	324.07	29.2626	312.636	27.5474	68801.1	42331.1	8078.23	557.194	48434.5	455.729	45929.8	28664.7	358.672	538.869	704.676	28.0257	27584.8	68420.7	82115.2	92959	4380.8
43368	24.1456	2	978.939	1955.86	-0.575238	52.52	SPAEVKSPAEAKSPAEAK	[7] Phospho (ST)|[13] Phospho (ST)	NFH_RAT	Neurofilament heavy polypeptide OS=Rattus norvegicus GN=Nefh PE=1 SV=4	FALSE	0.890201	10612	938.118	78.29	2921.28	471.902	0	71.4052	10.2686	2.24002	227.816	481.05	11035.3	18193	49.6952	192.559	15.331	40505	31701.3	164.639	5550.01	0	11.7545	6.11305	190.193	7.3212	134.851	7.53236	128.101	28530	36302.5	1475.56	9941.66	0	2.91094	76.0041	0	8505.28
46900	21.2283	3	652.963	1955.87	0.77518	45.49	SPAEAKSPAEAKSPAEVK	[7] Phospho (ST)|[13] Phospho (ST)	NFH_RAT	Neurofilament heavy polypeptide OS=Rattus norvegicus GN=Nefh PE=1 SV=4	FALSE	0.806091	5857.55	1293.36	1458.64	55563.5	878.409	4544.97	1224.91	74.1683	464.915	1375.51	984.696	455.787	401.603	128.288	469.093	625.807	23813.9	13172.8	594.31	22006.7	103.35	3582.58	22610.8	310.42	2588.93	567.189	4564.79	1013.44	1767.64	4770.85	321.165	313.654	9089.67	1267.25	88.5365	112.904	4694.69
27066	21.946	2	647.325	1292.64	-1.70418	67.77	SPATVKSPVEAK	[7] Phospho (ST)	NFH_RAT	Neurofilament heavy polypeptide OS=Rattus norvegicus GN=Nefh PE=1 SV=4	FALSE	0.575883	862.055	512.291	86.5132	903.187	1094.51	180.301	91.92	68.2371	5.36504	412.809	18143.5	6018.61	15613.8	66.2902	476.014	480.711	5461.8	190668	940.698	15063.4	13.0631	93.1334	330.213	1258.96	265.545	514.758	434.709	45.6186	3400.41	3945.18	2080.39	8018.77	133.152	146.7	25.4201	14.4089	690.918
30288	12.8485	2	1011.91	2021.81	-3.7229	34.78	SPGEAKSPAEAKSPAEVK	[1] Phospho (ST)|[7] Phospho (ST)|[13] Phospho (ST)	NFH_RAT	Neurofilament heavy polypeptide OS=Rattus norvegicus GN=Nefh PE=1 SV=4	FALSE	0.621692	19094.3	4412.04	4281.81	13024.8	34810.8	1878.14	14860.7	34182.5	23740.7	26063.5	5887.45	12219.5	4594.34	20771	95414.4	2409.49	246.385	1.46205	27575.9	32541.3	7702.44	2784.03	11974.4	57070.2	3299.33	93498.9	18733.3	3870.67	11520.3	11545.7	15417.7	69229	2967.84	17723.6	26534.5	25031.6	15303.6
37421	25.7	2	969.963	1937.91	-1.00894	32.7	RPADIRSPEQVKSPAK	[7] Phospho (ST)|[13] Phospho (ST)	NFH_RAT	Neurofilament heavy polypeptide OS=Rattus norvegicus GN=Nefh PE=1 SV=4	FALSE	0.540452	1847.46	723.603	84.2993	18958.4	1202.2	955.721	525.539	35.3027	126.292	2353.73	1418.92	2079.68	30878.1	213.664	945.152	234.448	32178.7	22727.6	2324.23	3585.41	1978.24	444.952	264.34	1560.41	104.23	1930.65	444.487	976.757	48235.8	42557.7	1312.27	6165.19	533.923	586.961	295.691	0	1480.7
676	27.8117	3	815.973	2444.9	-0.116895	42.23	GEAEQSEEEGEEEEDKAEDAR	[6] Phospho (ST)	MAP1B_RAT	Microtubule-associated protein 1B OS=Rattus norvegicus GN=Map1b PE=1 SV=2	TRUE	0.0405593	1.65835e+06	1.30223e+06	1.27256e+06	1.83902e+06	1.33949e+06	1.4269e+06	1.80027e+06	49044.7	100381	2.66193e+06	2.88388e+06	3.04529e+06	3.06495e+06	4.39648e+06	3.50128e+06	2.47719e+06	2.49177e+06	2.66375e+06	3.20751e+06	3.65276e+06	3.72167e+06	3.44951e+06	3.23158e+06	2.60468e+06	4.04486e+06	4.61576e+06	4.27169e+06	3.82625e+06	2.80382e+06	2.49081e+06	3.04045e+06	3.24112e+06	3.20325e+06	158495	296771	270489	1.32913e+06
3080	27.8549	2	1223.46	2444.9	0.0193622	86.57	GEAEQSEEEGEEEEDKAEDAR	[6] Phospho (ST)	MAP1B_RAT	Microtubule-associated protein 1B OS=Rattus norvegicus GN=Map1b PE=1 SV=2	TRUE	0.0280327	856363	593930	492865	893758	709085	725055	870909	11900.7	21849.4	1.04132e+06	1.24144e+06	972341	1.75324e+06	1.53711e+06	2.08766e+06	1.1444e+06	1.31453e+06	1.26636e+06	1.76167e+06	2.02847e+06	1.53583e+06	2.00397e+06	1.50511e+06	1.4577e+06	2.03255e+06	2.72989e+06	2.30509e+06	1.82814e+06	1.13179e+06	1.24805e+06	1.5989e+06	1.87583e+06	1.36235e+06	59040.7	111374	97869.5	686355
3836	26.8138	3	815.973	2444.9	0.110046	46.9	GEAEQSEEEGEEEEDKAEDAR	[6] Phospho (ST)	MAP1B_RAT	Microtubule-associated protein 1B OS=Rattus norvegicus GN=Map1b PE=1 SV=2	FALSE	0.141058	239019	191704	44754.2	221929	210997	198366	324180	2.16799e+06	1.8133e+06	327127	350792	394462	136746	43306.9	121599	87860.1	284195	126978	104122	124256	28950	75337.2	103344	107643	42418.3	111874	60380.3	52128.1	193709	259454	129415	131275	83159.8	4.46435e+06	4.59864e+06	4.92426e+06	191569
13182	26.8138	2	1223.46	2444.9	-0.107392	---	GEAEQSEEEGEEEEDKAEDAR	[6] Phospho (ST)	MAP1B_RAT	Microtubule-associated protein 1B OS=Rattus norvegicus GN=Map1b PE=1 SV=2	FALSE	0.96695	1830.73	1942.56	246.507	1835.74	3599.74	1123.22	944.48	792803	773908	2151.65	3544.48	966.65	3492.44	7022.17	3229.2	134.229	1808.32	764.983	1636.45	4966.21	684.839	1544.74	1800.25	1906.25	804.989	3248.62	1764.27	915.212	5154.54	5546.43	1821.1	4493.24	578.551	1.7504e+06	2.13091e+06	2.0477e+06	1467.29
1018	44.3825	2	1003.44	2004.87	-5.72934	100.57	LGGDGSPTQVDVSQFGSFK	[6] Phospho (ST)	MAP1B_RAT	Microtubule-associated protein 1B OS=Rattus norvegicus GN=Map1b PE=1 SV=2	TRUE	0.162784	1.55732e+06	1.60821e+06	1.40317e+06	1.79584e+06	1.55205e+06	1.89362e+06	2.31575e+06	2.48924e+06	2.31671e+06	3.05703e+06	3.53745e+06	2.95886e+06	2.45836e+06	2.43212e+06	2.10954e+06	1.97542e+06	2.1244e+06	2.03343e+06	1.99347e+06	2.24202e+06	2.2808e+06	2.60203e+06	2.09471e+06	2.53025e+06	2.85746e+06	2.41391e+06	2.81371e+06	2.23168e+06	2.3792e+06	2.59949e+06	3.29213e+06	1.97579e+06	2.2709e+06	2.18745e+06	2.39042e+06	2.3357e+06	1.24816e+06
5351	44.2709	3	669.298	2004.87	-5.74852	68.09	LGGDGSPTQVDVSQFGSFK	[8] Phospho (ST)	MAP1B_RAT	Microtubule-associated protein 1B OS=Rattus norvegicus GN=Map1b PE=1 SV=2	FALSE	0.760028	176213	89507.1	101360	135159	146933	109268	289909	305844	334228	455395	329036	365045	137128	133166	129237	194568	175191	167686	101859	105061	138324	155382	170978	202970	193897	214638	192086	315322	345636	325412	205463	199229	303547	304289	282873	305501	141231
1127	33.2633	2	942.88	1883.75	-0.0365471	48.55	ESSPTYSPGFSDSTSGAK	[3] Phospho (ST)	MAP1B_RAT	Microtubule-associated protein 1B OS=Rattus norvegicus GN=Map1b PE=1 SV=2	FALSE	0.992324	1.25013e+06	906838	927628	1.05968e+06	896503	1.06721e+06	988756	1.08348e+06	1.01349e+06	1.38968e+06	1.76793e+06	1.72615e+06	1.11709e+06	1.47607e+06	1.25502e+06	1.89335e+06	1.01931e+06	1.00077e+06	1.23286e+06	1.3131e+06	1.28071e+06	1.46586e+06	1.20595e+06	1.26788e+06	1.7432e+06	1.65551e+06	1.62861e+06	816084	684381	750956	1.34949e+06	775330	816693	873438	913250	944388	1.00195e+06
14348	33.2796	1	1884.75	1883.75	-0.135169	---	ESSPTYSPGFSDSTSGAK	[3] Phospho (ST)	MAP1B_RAT	Microtubule-associated protein 1B OS=Rattus norvegicus GN=Map1b PE=1 SV=2	FALSE	0.271757	207871	158495	147099	133893	129937	172047	128089	117448	100884	112509	122376	61940.8	203245	200167	168818	205322	315053	289040	174546	198268	217915	249004	149301	209159	258333	228985	250795	87864.9	82818.9	92904.7	180941	67478.3	49419.8	74797.7	89446.9	94621.5	166604
21724	33.2796	3	628.923	1883.75	0.159658	---	ESSPTYSPGFSDSTSGAK	[3] Phospho (ST)	MAP1B_RAT	Microtubule-associated protein 1B OS=Rattus norvegicus GN=Map1b PE=1 SV=2	FALSE	0.706254	6800.86	5743.23	6325.3	11006.3	6246.96	5716.37	15745.1	16077.6	21487.4	50927.9	10441.7	20850.8	6324.33	13427.9	11041.5	29309.7	6641.8	6796.24	6096.7	5132.64	10258.8	9476.44	12443.5	12644.7	14346.8	12090.1	4431.11	23761.4	22289.6	11951.8	4990.54	9918.39	18139.8	12885.3	12443.1	13287.9	5450.74
1235	35.6497	2	834.837	1667.66	-0.558442	97.84	TPEEGGYSYEISEK	[1] Phospho (ST)	MAP1B_RAT	Microtubule-associated protein 1B OS=Rattus norvegicus GN=Map1b PE=1 SV=2	FALSE	0.000357861	838883	648495	694597	747542	660625	809184	743210	775403	748648	1.05166e+06	1.19846e+06	1.11355e+06	1.19031e+06	1.37197e+06	1.21881e+06	1.74557e+06	1.55696e+06	1.54724e+06	1.00841e+06	1.1585e+06	1.17725e+06	1.35832e+06	1.07401e+06	1.18323e+06	1.62553e+06	1.47315e+06	1.49045e+06	878330	895991	882926	1.35205e+06	720723	857319	787463	937176	866725	672345
1303	35.4807	2	751.86	1501.71	-0.520422	44.91	SPSLSPSPPSPIEK	[10] Phospho (ST)	MAP1B_RAT	Microtubule-associated protein 1B OS=Rattus norvegicus GN=Map1b PE=1 SV=2	FALSE	0.00353682	622401	493687	514486	552387	629484	590733	547761	602874	583060	918506	882694	821662	596448	853821	691912	1.13803e+06	999042	887363	677938	684193	767323	850368	683533	739014	1.0853e+06	926785	1.02119e+06	767617	589019	634914	831266	635349	763185	744923	812789	720093	498840
21856	35.4807	1	1502.71	1501.7	-1.49745	---	SPSLSPSPPSPIEK	[10] Phospho (ST)	MAP1B_RAT	Microtubule-associated protein 1B OS=Rattus norvegicus GN=Map1b PE=1 SV=2	FALSE	0.0551823	50795.7	24424.7	19467.8	33486.9	20483.3	46239.7	13577.4	12290.1	9724.69	26379	13848.8	4913.37	48711	51559.9	30665.6	17853.4	46099.3	27206.3	44451.1	65871.4	52130.5	72934.8	36204	48187.8	88655.9	79527.2	71150.7	20844	34795.4	39586.9	13092.1	9325.03	8543.11	8281.43	16062.9	13087.2	40711.6
2134	50.2966	2	1110.98	2219.94	-4.7085	136.67	SPPLIGSESAYEDFLSADDK	[1] Phospho (ST)	MAP1B_RAT	Microtubule-associated protein 1B OS=Rattus norvegicus GN=Map1b PE=1 SV=2	TRUE	3.56739e-10	992892	906892	800776	901712	857244	1.05911e+06	834093	777927	814211	952030	1.21497e+06	786699	1.7793e+06	1.49695e+06	1.52593e+06	1.41607e+06	1.45405e+06	1.42991e+06	1.61806e+06	1.78173e+06	1.84871e+06	1.64746e+06	1.28904e+06	1.65619e+06	2.0157e+06	1.89294e+06	2.13315e+06	1.79294e+06	2.16341e+06	2.17709e+06	1.77811e+06	1.00919e+06	1.16351e+06	1.19929e+06	1.31892e+06	1.38273e+06	795780
13911	50.2856	3	740.986	2219.94	-6.16757	---	SPPLIGSESAYEDFLSADDK	[1] Phospho (ST)	MAP1B_RAT	Microtubule-associated protein 1B OS=Rattus norvegicus GN=Map1b PE=1 SV=2	TRUE	0.00016215	48788.7	24826.2	35331	34417.2	47147.9	24969.1	47517.3	55857.9	53962.7	113560	54641.9	40749.4	51186	67010.7	59630.4	88697.3	78368	82716.1	47331.5	58662.7	81387.9	48285.6	59666	70487.5	87569.9	74500	67808.7	161497	176222	154012	59536.2	62871.3	91490.6	86326.2	79158.7	98768.5	39103
3845	13.1798	2	668.277	1334.54	0.563186	82.98	HSPTEDEEIAK	[2] Phospho (ST)	MAP1B_RAT	Microtubule-associated protein 1B OS=Rattus norvegicus GN=Map1b PE=1 SV=2	FALSE	0.330515	359100	401787	17073.6	578231	365462	18564.6	151725	54840.3	42970.3	500588	645592	88744.2	45125.3	50719.5	569872	91573.9	21889.6	12354.3	496322	873208	41832.7	36257.3	60293.4	365340	25881.8	930610	56763.9	36362.2	40059.5	40392.3	291814	745730	99433.2	62769	65238	55951.5	287811
4428	35.9492	2	791.843	1581.67	-0.609563	39.97	SPSLSPSPPSPIEK	[5] Phospho (ST)|[10] Phospho (ST)	MAP1B_RAT	Microtubule-associated protein 1B OS=Rattus norvegicus GN=Map1b PE=1 SV=2	FALSE	0.00380346	219846	183275	152293	203570	255988	225876	224726	251207	247600	425460	415711	366427	404049	397869	394860	585771	556420	501787	334881	365705	356625	427519	365477	452830	545658	489396	456718	173377	201197	198294	407828	256210	326283	270166	308372	296982	176201
4506	26.731	2	648.795	1295.58	0.315036	38.52	DVSDERLSPAK	[8] Phospho (ST)	MAP1B_RAT	Microtubule-associated protein 1B OS=Rattus norvegicus GN=Map1b PE=1 SV=2	FALSE	0.212035	166909	156397	116848	47306.5	162401	144560	155663	180628	176704	181155	185164	221452	116672	205496	230007	201556	75315.7	62286	209234	261851	170618	212563	225320	185438	226829	293108	266917	173002	175053	52534.2	157518	245075	243741	262201	251551	241469	133774
4770	34.2703	2	982.863	1963.71	-0.349209	41.54	ESSPTYSPGFSDSTSGAK	[3] Phospho (ST)|[6] Phospho (Y)	MAP1B_RAT	Microtubule-associated protein 1B OS=Rattus norvegicus GN=Map1b PE=1 SV=2	FALSE	0.819531	434592	282972	322239	378058	304864	400213	362439	398692	351006	567232	734696	587529	554561	519823	565452	555921	563320	542983	375493	453596	445235	635002	466921	540596	656539	648053	658134	157539	160740	199882	478548	232775	245259	235132	257959	288254	348316
5421	44.9926	3	813.686	2438.04	-7.08652	57.66	QGFSDKESPVSDLTSDLYQDK	[8] Phospho (ST)	MAP1B_RAT	Microtubule-associated protein 1B OS=Rattus norvegicus GN=Map1b PE=1 SV=2	FALSE	0.896719	219013	194803	197491	239366	201942	226786	550202	592627	553585	630995	644346	753950	301304	319290	282107	316538	288621	296596	250220	266082	284297	356128	301536	289221	392570	335904	372567	270960	286682	275774	689604	592033	713570	677298	671085	708602	175533
9068	45.0214	2	1220.03	2438.04	-6.89759	53.46	QGFSDKESPVSDLTSDLYQDK	[8] Phospho (ST)	MAP1B_RAT	Microtubule-associated protein 1B OS=Rattus norvegicus GN=Map1b PE=1 SV=2	FALSE	0.0409344	136334	162789	140519	179463	124786	177289	308811	315783	279585	256468	321418	270610	249899	286946	228201	208775	213588	211299	201411	217332	245916	290647	217978	237899	302976	272312	321030	175141	149050	206478	474872	410157	447443	429844	463765	452070	109269
5779	30.5102	2	697.85	1393.69	0.163854	48.12	VQSLEGEKLSPK	[10] Phospho (ST)	MAP1B_RAT	Microtubule-associated protein 1B OS=Rattus norvegicus GN=Map1b PE=1 SV=2	FALSE	0.563762	201075	104150	150679	123497	126072	147807	175523	181034	204886	323796	337039	462435	116509	215908	177885	174764	54067.5	42034.7	180776	168446	290650	310711	238326	127838	375194	270480	319644	248221	130408	63577.1	132478	139232	154298	225332	242269	269042	161157
7328	33.5583	2	533.253	1064.49	0.415655	64.92	SDISPLTPR	[4] Phospho (ST)	MAP1B_RAT	Microtubule-associated protein 1B OS=Rattus norvegicus GN=Map1b PE=1 SV=2	FALSE	0.00645512	57154.8	47438.6	48526.8	58064.7	53356.1	52502.6	65721.4	76260.4	76154.8	111410	97189.6	95621.8	68981.9	74850.5	69420.2	115898	108800	96462.6	77331.4	75583.9	84701.4	92839.8	74442.6	80428.1	114679	106295	106071	74796.1	65143.4	67431.1	76396.1	78263.2	76329.7	82971.6	88224.5	91806.5	45808.3
13692	33.5583	1	1065.5	1064.49	-0.816967	---	SDISPLTPR	[4] Phospho (ST)	MAP1B_RAT	Microtubule-associated protein 1B OS=Rattus norvegicus GN=Map1b PE=1 SV=2	FALSE	0.00142076	51234.1	37165.2	36755.9	41384	42525.1	44009.5	46932.4	48735.2	43111.9	60259.2	6251.07	30376.2	56351.8	56737.8	54015.7	66161.4	64112.7	51104	51803.9	66187.1	62889.4	73660.3	56513.7	70646.9	80430.6	75372.6	79302.2	43308.4	47069.3	44578.1	54041.3	43655.8	44453.4	48976.3	61941	58302.9	41063
7348	33.721	2	661.323	1320.63	-0.196885	62.67	DLTGQVSTPPVK	[8] Phospho (ST)	MAP1B_RAT	Microtubule-associated protein 1B OS=Rattus norvegicus GN=Map1b PE=1 SV=2	FALSE	0.474041	58973.8	42904.1	49632.1	59097.8	50315.6	60582.7	60054.9	70542.7	72402.9	130387	121337	120048	55958.5	66884.1	61999.1	72133.2	63143.9	57656	65460.9	68786.5	64779.3	71692	66429.6	69493.1	90591.6	82838.5	84932.7	86986.3	104866	89415.6	84862.6	69450	77934.1	79571.1	88952.9	81669.4	47266.2
22330	33.6367	1	1321.64	1320.63	-0.537255	---	DLTGQVSTPPVK	[8] Phospho (ST)	MAP1B_RAT	Microtubule-associated protein 1B OS=Rattus norvegicus GN=Map1b PE=1 SV=2	FALSE	0.0390596	27513.1	27242.2	16040.2	23502.3	24866.1	19639.6	17124.3	13859.1	12131.3	27274.5	542.135	5360.6	29071.1	25321.5	21499.8	15927.7	10424.2	12562.7	28172.7	27217.1	21712.6	32405.5	20769.4	32720.9	37644.6	41078.8	38431	36767.3	36082.4	30259.1	28650.1	19627.3	11041.7	14085.7	14508.7	14121.7	22051.1
11485	51.8316	3	962.794	2885.36	-4.36901	68.61	VLSPLRSPPLIGSESAYEDFLSADDK	[7] Phospho (ST)	MAP1B_RAT	Microtubule-associated protein 1B OS=Rattus norvegicus GN=Map1b PE=1 SV=2	FALSE	4.55634e-06	301528	283942	225656	277229	271856	257333	227103	231381	231948	287208	341779	228329	137379	145739	141357	190273	193603	185475	146598	147664	160481	223385	177960	193162	190757	207066	212377	271626	239395	252532	101976	109943	154975	118163	130097	128085	241668
13334	37.5133	2	1152.92	2303.83	-0.245424	86.88	FEDEGAGFEESSEAGDYEEK	[12] Phospho (ST)	MAP1B_RAT	Microtubule-associated protein 1B OS=Rattus norvegicus GN=Map1b PE=1 SV=2	FALSE	0.94505	76685.3	62443	73101.9	103943	62748.3	123490	64441.1	63888.8	56616	146631	218538	225352	71183.1	78127.8	72048.4	309756	304668	228155	112132	149587	173618	125425	101363	90223.5	169247	121048	153572	58003.1	34692.1	62466.4	167521	18562.5	33479.9	47101.9	80081.2	73303.2	61461.5
13748	32.6985	2	833.321	1664.63	0.288143	89.98	TPEDGGYSCEITEK	[1] Phospho (ST)	MAP1B_RAT	Microtubule-associated protein 1B OS=Rattus norvegicus GN=Map1b PE=1 SV=2	FALSE	0.0262674	28570.5	15601.5	26303.9	28221.9	22070.2	33543.3	26417.3	43964.2	39235.4	50245.4	60413.3	57641.8	56248.9	91535	57365.3	66840.9	65272.8	59176.6	50865.8	57756.5	85546.6	90277.3	76639.4	71509.9	65246	49814.4	59857.6	16854.3	12839	9666.68	77086.5	44862.2	50799	54636.5	56125.8	59931.7	22898.6
16038	32.5649	2	737.833	1473.65	0.025486	37.53	VQSLEGEKLSPK	[3] Phospho (ST)|[10] Phospho (ST)	MAP1B_RAT	Microtubule-associated protein 1B OS=Rattus norvegicus GN=Map1b PE=1 SV=2	FALSE	0.815862	16895.5	12048.7	20370.6	23237.4	16178.1	19737.4	32733	49972.6	41879.1	52063.6	63793.6	51058.9	22529.8	39484.2	22418.9	21213.2	19682.1	18258.3	20579.3	24099.3	31950.8	38316.7	29611	26202.8	53270.6	46854	49096.2	23234.1	14837.9	16512.3	33335.8	19525.2	26897.1	44011.7	39589.6	34999.9	13541.3
17193	35.4619	2	1029.44	2056.87	-2.33319	46.31	TIKSPCDSGYSYETIEK	[4] Phospho (ST)	MAP1B_RAT	Microtubule-associated protein 1B OS=Rattus norvegicus GN=Map1b PE=1 SV=2	FALSE	0.140815	71760.8	44006.9	52516.3	80114	69332.6	78060	58387.8	59444.6	52033.5	68122.7	68776.2	85867.7	97000.6	128050	102890	89862.7	81143.1	87272.6	61943.5	66203.2	66979.3	122355	94153.7	87246.4	72309.3	77679.4	72693.1	14454.7	3468.49	6570.2	19098.5	16678.2	17102.8	11821.7	20757.7	9229.4	57514.6
17369	28.2387	2	1244.97	2487.93	-0.358775	75.21	AETEEAEEPEEDGEDNVSGSASK	[18] Phospho (ST)	MAP1B_RAT	Microtubule-associated protein 1B OS=Rattus norvegicus GN=Map1b PE=1 SV=2	FALSE	0.484887	180487	129761	108198	183112	146741	143731	123118	1026.86	7626.66	236715	301154	250642	241211	189605	225358	143669	207895	182272	205973	237675	174056	237684	171924	202208	239601	288859	229789	118593	100698	107496	211520	131658	75223.7	3816.72	8460.48	15029.6	144656
19204	28.3202	3	830.317	2487.93	0.406317	---	AETEEAEEPEEDGEDNVSGSASK	[18] Phospho (ST)	MAP1B_RAT	Microtubule-associated protein 1B OS=Rattus norvegicus GN=Map1b PE=1 SV=2	FALSE	0.766074	72370.9	54066.5	62343	75590.8	58345.7	61459.1	57395.3	2184.32	5422.68	128356	148871	154700	79175.3	93143.9	96441.1	90187.9	96554.8	101791	73065	76400.1	90975.4	92089.4	81182.9	82765.9	95692	101465	78760.7	76311.7	63140.5	56186.6	62810.2	59234.6	51776.6	2565.27	2198.46	7605.45	58003.6
17642	53.9452	3	989.452	2965.33	-2.31828	48.46	VLSPLRSPPLIGSESAYEDFLSADDK	[3] Phospho (ST)|[7] Phospho (ST)	MAP1B_RAT	Microtubule-associated protein 1B OS=Rattus norvegicus GN=Map1b PE=1 SV=2	FALSE	0.0242258	44541.8	29361.4	15950.6	79911.7	92516.8	90852.6	20382.4	19682.6	10895.8	24616.1	32290.1	12681	185502	118325	131264	143034	169708	155954	32424.1	69664.5	48961.4	89850	71097.5	98989.4	92174	109216	129836	8446.46	9233.51	13428.8	77424.2	51869.8	51109.4	28351.7	39927.9	32313.8	35699.2
18885	29.7336	2	1244.97	2487.93	-0.0941275	111.58	AETEEAEEPEEDGEDNVSGSASK	[3] Phospho (ST)	MAP1B_RAT	Microtubule-associated protein 1B OS=Rattus norvegicus GN=Map1b PE=1 SV=2	FALSE	0.136374	48972.2	107553	19640.9	182240	32006.1	25651.5	4372.8	2556.77	1520.69	46562.2	60251.6	77881.8	296563	88930.6	148152	13837.5	98858.9	151840	78222.8	255525	44756.4	62952.1	45283.9	20745.9	73072.8	201069	70372.1	67846.1	145221	166812	40250.3	8797.44	6349.51	4970.73	9282.94	11735.2	39250.1
19946	36.4153	2	1070.45	2138.89	-2.54966	61.94	SSISPMDEPVPDSESPIEK	[4] Phospho (ST)|[6] Oxidation (M)	MAP1B_RAT	Microtubule-associated protein 1B OS=Rattus norvegicus GN=Map1b PE=1 SV=2	FALSE	3.96112e-09	3366.76	40.8779	635.421	841.894	279.9	834.313	3452.84	378.165	1562.15	6601.91	8730.53	4696.18	53280.8	55995.1	34592.5	86338.4	133421	106672	40192.3	69640.7	47215.6	66960.4	41041.8	63903.3	90787	136070	106048	22445.9	30467.9	19749.4	10766.3	6633.23	6026.09	5411.82	10805.7	9995.63	2698.38
24183	33.0913	2	1062.92	2123.82	-0.0982757	50.03	DYNASASTISPPSSMEEDK	[13] Phospho (ST)|[15] Oxidation (M)	MAP1B_RAT	Microtubule-associated protein 1B OS=Rattus norvegicus GN=Map1b PE=1 SV=2	FALSE	8.34769e-08	3796.9	4762.83	1698.14	6116.49	2653.15	3162.25	844.068	1307.01	1205.98	1723.58	2435.4	3267.4	23166.8	35476.3	36344.4	62314.7	32404.7	44497.8	48512.7	51463.1	52465.9	52570.7	30212.1	34163.7	73892.1	82958.3	86780.6	8794.4	9586.46	7330.65	11703.3	4393.59	1774.78	6703.55	8631.84	7332.6	3043.13
24227	22.9603	2	762.352	1522.69	-1.55755	33.35	EEQSPVKAEVAEK	[4] Phospho (ST)	MAP1B_RAT	Microtubule-associated protein 1B OS=Rattus norvegicus GN=Map1b PE=1 SV=2	FALSE	0.633323	23539.2	21393.7	2241.52	5578.27	115578	1124.29	5542.2	4115.43	19651.1	20631.1	22737.1	136123	4601.26	4362.87	164928	1989.41	22264.8	14827.7	151144	7097.88	2267.49	5617.01	2024.65	129588	2401.2	238561	4903.36	3984.99	6822.03	5187.79	86989.7	108347	3107.7	3650.97	1716.28	1296.72	18866.1
3452	43.7549	3	926.08	2775.22	-6.49192	75.25	TEATQGLDYVPSAGTISPTSSLEEDK	[17] Phospho (ST)	MAP1A_RAT	Microtubule-associated protein 1A OS=Rattus norvegicus GN=Map1a PE=1 SV=1	TRUE	0.644772	475793	430872	424449	523186	461122	521845	576961	669090	643128	675316	637088	704058	436106	491487	423166	445407	448472	411511	392182	432371	459422	557011	488285	538148	574457	556273	547410	531283	504728	486951	787141	610539	755927	738361	739510	781295	381337
6064	43.7392	2	1388.62	2775.22	-6.7072	67.44	TEATQGLDYVPSAGTISPTSSLEEDK	[17] Phospho (ST)	MAP1A_RAT	Microtubule-associated protein 1A OS=Rattus norvegicus GN=Map1a PE=1 SV=1	TRUE	0.000185663	234970	307807	220714	335111	295264	352600	339034	351973	340905	421793	471264	351945	481907	495734	450232	343453	357708	328548	393621	442400	471367	624698	418952	548588	578830	548895	565717	426034	354716	426427	535790	359829	353924	406854	372917	426017	188323
4973	33.6248	3	800.309	2397.91	0.307685	34.85	AELEEMEETHPSDEEGEETK	[12] Phospho (ST)	MAP1A_RAT	Microtubule-associated protein 1A OS=Rattus norvegicus GN=Map1a PE=1 SV=1	TRUE	0	5355.25	2497.31	3003.52	6892.99	2169.95	3546.22	8120.09	9346.74	4176.2	14426.6	3389.02	27587.7	369121	489637	416604	114047	68779.6	97697	211630	272418	303179	437777	396972	290446	721117	623959	618055	382930	290466	274465	257631	266223	353518	397501	416512	419335	4292.11
6959	33.6248	2	1199.96	2397.9	0.00608285	78.98	AELEEMEETHPSDEEGEETK	[12] Phospho (ST)	MAP1A_RAT	Microtubule-associated protein 1A OS=Rattus norvegicus GN=Map1a PE=1 SV=1	TRUE	0	9768.23	977.209	4608.5	4632.75	5161.36	5715	11993.2	6566.75	4947.51	6739.19	2914.48	7245.07	584049	679443	642464	127621	106102	133707	346897	427734	437646	660690	514605	424462	1.05476e+06	985414	955859	457925	290054	320298	374119	331512	343392	468635	494583	488522	7829.01
6379	37.4322	2	1040.93	2079.85	-1.0926	85.19	GFKSPPCEDFSVTGESEK	[4] Phospho (ST)	MAP1A_RAT	Microtubule-associated protein 1A OS=Rattus norvegicus GN=Map1a PE=1 SV=1	TRUE	0.0236085	312262	251758	231058	332523	235354	311742	298473	321836	289883	384099	435292	398246	356835	366969	333625	383897	550953	457208	310367	346023	378409	476005	315826	346193	551653	501082	505193	323271	327256	267100	342538	282114	286527	323880	366171	364674	250271
7582	37.4635	3	694.292	2079.85	2.27768	86.95	GFKSPPCEDFSVTGESEK	[4] Phospho (ST)	MAP1A_RAT	Microtubule-associated protein 1A OS=Rattus norvegicus GN=Map1a PE=1 SV=1	TRUE	0.0352762	168743	121140	164888	185064	143506	165233	169506	205429	194186	340097	324081	383369	92891.8	153105	117990	217345	203327	196939	116156	119277	190081	188789	161037	126947	247177	188553	197106	164220	149296	93395	171214	134736	153556	195370	183051	181957	135244
6658	29.1841	2	770.83	1539.65	-0.0513261	75.09	ADSVEQQDGAALEK	[3] Phospho (ST)	MAP1A_RAT	Microtubule-associated protein 1A OS=Rattus norvegicus GN=Map1a PE=1 SV=1	FALSE	0.832231	260717	226379	195366	346702	232501	247230	319829	444056	383309	142565	83204.9	211436	291349	275148	286791	8197.6	111400	138929	219575	247596	215819	291710	266127	81744.7	373280	421204	365808	376967	387734	396721	142140	269350	274232	304904	330443	347024	208959
7254	25.3419	2	561.739	1121.46	-0.299265	38.75	EVVPDSPGDK	[6] Phospho (ST)	MAP1A_RAT	Microtubule-associated protein 1A OS=Rattus norvegicus GN=Map1a PE=1 SV=1	FALSE	0.999369	163758	87387.9	172606	6834.08	191921	192082	351342	81312.8	105522	280354	307787	287773	20343.5	107657	290064	261132	47816.4	30181.3	121575	155648	80927.5	386762	316461	218700	310222	303156	361424	283890	69536.1	23095.3	172431	309495	366881	73647.5	102313	96092.9	131248
15094	13.7792	2	561.739	1121.46	-0.200781	34.19	EVVPDSPGDK	[6] Phospho (ST)	MAP1A_RAT	Microtubule-associated protein 1A OS=Rattus norvegicus GN=Map1a PE=1 SV=1	FALSE	0.288033	4496.35	1918.81	8485.79	4582.33	2764.42	3294.15	8144.42	409013	260054	3530.18	1272.63	5913.08	3368.94	327671	3221.21	5744.3	31756.9	21899.6	5063.9	4628.59	185008	3290.45	4663.5	4666.79	51016.4	5823.65	13650.5	29844.8	3322.74	4137.6	2917.84	5200.92	9309.05	423542	345057	432651	3603.72
27713	13.6222	1	1122.47	1121.46	-0.458555	---	EVVPDSPGDK	[6] Phospho (ST)	MAP1A_RAT	Microtubule-associated protein 1A OS=Rattus norvegicus GN=Map1a PE=1 SV=1	FALSE	0.700921	420.152	107.702	1784.57	433.68	464.629	1503.98	4684.47	188948	80314.6	140.843	147.437	1477.48	191.014	39336.3	677.655	919.788	499.699	205.332	450.39	2847.74	21928.9	4849.6	1694.1	455.915	227.55	333.09	4889.71	563.826	118.253	452.015	207.31	2629.64	2931.71	232670	157700	184817	336.742
7428	30.3058	2	830.33	1658.64	-0.987375	102.78	EGEGGAGAPDSSSFSPK	[15] Phospho (ST)	MAP1A_RAT	Microtubule-associated protein 1A OS=Rattus norvegicus GN=Map1a PE=1 SV=1	FALSE	0.396985	199543	90333.3	143156	157480	133723	169592	108218	122087	114775	222061	272844	348283	162556	259727	174830	166452	59983.9	48823.2	126125	123604	194016	245828	215307	134848	306981	218528	283798	108757	141072	69912.1	179897	80471.2	91377.6	95793.9	111553	132519	159929
10539	30.3331	1	1659.65	1658.65	0.342033	---	EGEGGAGAPDSSSFSPK	[15] Phospho (ST)	MAP1A_RAT	Microtubule-associated protein 1A OS=Rattus norvegicus GN=Map1a PE=1 SV=1	FALSE	0.269211	290517	211917	207714	282681	225334	259806	275287	259558	257143	354497	454466	372782	308721	299000	258475	434197	494546	423660	200870	218977	212685	327464	254178	305402	340196	334752	318692	133806	132442	166171	330956	161535	138003	156198	164126	179814	232842
7699	35.9492	2	874.839	1747.66	-0.69005	79.16	SPPCEDFSVTGESEK	[1] Phospho (ST)	MAP1A_RAT	Microtubule-associated protein 1A OS=Rattus norvegicus GN=Map1a PE=1 SV=1	FALSE	6.93667e-13	48989.2	41904.3	47943.2	76785	61635.9	61567.9	76640.2	62373.1	66058.9	88955.5	102577	111414	236223	286011	181426	192418	187469	184116	200662	217801	183946	195737	165285	261882	282550	279433	272041	136927	239136	180628	228286	123582	150493	122568	164343	158922	39263.8
8479	13.6222	2	690.309	1378.6	1.32588	37.06	EKEVVPDSPGDK	[8] Phospho (ST)	MAP1A_RAT	Microtubule-associated protein 1A OS=Rattus norvegicus GN=Map1a PE=1 SV=1	FALSE	0.158703	34347.1	4215.69	61560.2	3384.78	5860.68	85637	229106	26725.8	44376.9	9123.84	5106.07	18109.7	197.905	48473.3	1140.67	52608.6	0	19.7093	1507.96	484.462	12532.4	153217	125502	1026.44	23533.8	1948.88	185685	32520	93.9674	352.221	1037.71	5251.08	154690	377782	38163.1	70389.1	27528.4
10080	13.744	2	690.312	1378.61	6.10583	38.82	EKEVVPDSPGDK	[8] Phospho (ST)	MAP1A_RAT	Microtubule-associated protein 1A OS=Rattus norvegicus GN=Map1a PE=1 SV=1	FALSE	0.383208	146394	2639.12	26861.1	2247.29	25342.2	56119.2	129814	527612	80864.4	3524.34	9820.29	243580	293.146	434811	2054.76	64916	22.2846	141.328	8751.32	4685.23	83405.5	55614.8	139282	9828.61	15085.1	3621.36	34598.4	29425.5	701.89	910.601	53169.7	118671	70500.5	327622	540671	517437	117331
10250	12.5535	2	690.308	1378.6	0.443973	43.68	EKEVVPDSPGDK	[8] Phospho (ST)	MAP1A_RAT	Microtubule-associated protein 1A OS=Rattus norvegicus GN=Map1a PE=1 SV=1	FALSE	0.372808	4001.53	698.738	25879.9	932.176	1599.49	18957.3	1367.72	27771.4	79262.5	1442.54	1008.36	4633.54	89.8755	217864	311.957	1029.68	0.291981	0	354.638	44.1923	47570.4	85587.9	7354.49	232.08	201476	502.663	3514	202716	552.322	983.769	274.492	353.858	5657.66	10731.3	54285.3	35676	3207.14
11604	12.3933	2	690.309	1378.6	0.571788	43.48	EKEVVPDSPGDK	[8] Phospho (ST)	MAP1A_RAT	Microtubule-associated protein 1A OS=Rattus norvegicus GN=Map1a PE=1 SV=1	FALSE	0.272591	4200.81	1459.23	3699.5	374.349	2326.05	4082.04	7460.55	386414	280303	2491.03	596.841	5032.74	42.4341	7750.31	6095.56	2241.78	0	55.1016	1256.87	289.466	108375	28886.7	2261.28	1296.21	8242.06	3526.7	8386.76	11008.1	551.234	63.5031	202.276	19.2993	2052.57	37416.7	165519	255501	3366.85
10617	52.1625	2	1056.02	2110.03	-4.50995	102.84	QLSPESLGTLQFGELNLGK	[3] Phospho (ST)	MAP1A_RAT	Microtubule-associated protein 1A OS=Rattus norvegicus GN=Map1a PE=1 SV=1	FALSE	0.0119951	86469.1	69727.9	72061.9	87280.7	73290.7	96263.7	180234	181022	168235	134690	199352	132625	154492	144966	134667	110011	106797	116123	114248	126044	141526	183249	141170	157056	154478	141453	195418	107974	114429	142038	377270	248833	273969	264224	267534	287213	69303
13195	52.2139	3	704.349	2110.03	-4.56626	---	QLSPESLGTLQFGELNLGK	[3] Phospho (ST)	MAP1A_RAT	Microtubule-associated protein 1A OS=Rattus norvegicus GN=Map1a PE=1 SV=1	FALSE	0.175189	15967.1	9439.7	14145.8	23886.1	25127.5	17752.4	81289.6	90086.9	90720.8	85390.2	61706.4	64330.1	35931.5	31894.9	28010.6	47651.5	42252	38926.3	26858.5	27488.2	34201.4	38027.2	38967.3	45880.3	38311.6	45548.7	32262.6	54326.6	45459.1	44457.7	89314.9	93576.8	121844	115999	112756	127297	12797.3
11858	28.4656	2	1207.96	2413.9	1.16499	42.16	AELEEMEETHPSDEEGEETK	[6] Oxidation (M)|[12] Phospho (ST)	MAP1A_RAT	Microtubule-associated protein 1A OS=Rattus norvegicus GN=Map1a PE=1 SV=1	FALSE	0.000801901	73898.2	64839.2	29845.5	116529	84634.1	66652.1	34202.7	4860.65	6184.41	48731.5	43051.4	21007.2	485693	108384	565098	452353	754301	716635	487501	540053	406562	580177	444573	376696	676281	933508	791865	281210	151013	224543	88341.6	171872	98684	1530.59	4143.26	81579.2	59227.7
12511	34.7519	2	1117	2231.98	-0.0895871	89.75	VPSAPGQESPVPDTESTAPMR	[9] Phospho (ST)	MAP1A_RAT	Microtubule-associated protein 1A OS=Rattus norvegicus GN=Map1a PE=1 SV=1	FALSE	8.7083e-10	611.598	0	1207	0	492.893	1189.58	1440.3	3507.07	1832.51	1792.1	2188.47	2845.63	297308	242709	207407	10237.6	18286.9	16821.5	69853.7	105468	126465	202313	147373	185632	403931	280001	295477	150386	157104	137804	196987	92692.1	121687	146660	159871	142291	490.182
15017	34.7519	3	745	2231.98	0.210762	---	VPSAPGQESPVPDTESTAPMR	[9] Phospho (ST)	MAP1A_RAT	Microtubule-associated protein 1A OS=Rattus norvegicus GN=Map1a PE=1 SV=1	FALSE	2.48303e-07	0	0	255.789	1989.08	642.132	880.827	1163.49	1474.72	3053.01	5083.68	6327.48	3316.93	57746.3	48421.8	39166.9	7872.44	5913.86	11152.4	12640.7	18739.7	31081.4	32079.3	31724.3	26510	125352	74639.5	86346.1	70472.8	103123	66281.3	36343.6	37196.9	62860.9	79082.6	75049.4	59165.9	0
13756	42.0057	3	975.444	2923.31	-4.77765	54.39	ATVSPSTDETPAGTLPGGSFSHSALSVDR	[4] Phospho (ST)	MAP1A_RAT	Microtubule-associated protein 1A OS=Rattus norvegicus GN=Map1a PE=1 SV=1	FALSE	0.00830955	85888	80043.1	80164.3	115693	99484.5	112245	29384.6	47140.3	38893.7	26473.6	11912	17941	157840	206215	192512	216969	226220	209109	66712.1	68574	86722.3	145372	142254	110565	166135	173808	192924	23611.3	15617.4	23283	100109	108283	132275	85902.7	84565.9	78261.5	68837.2
14660	43.3326	2	938.419	1874.82	-5.60776	76.3	WLAESPVGLPPEEEDK	[5] Phospho (ST)	MAP1A_RAT	Microtubule-associated protein 1A OS=Rattus norvegicus GN=Map1a PE=1 SV=1	FALSE	0.393961	35349.6	30997.6	31517.2	62243.7	55728.6	69143.7	157284	158289	156009	265456	320143	260463	152322	160454	147861	21595.4	20612.4	23972.1	81049.9	89232.9	108546	178442	156494	162548	209714	183450	214782	60905.8	52223.9	72855.1	430949	270759	291525	316571	324291	330701	28331.9
14675	26.1157	3	781.324	2340.95	0.756918	43.63	EDSEEQTVKPGPEEGTSEEGK	[3] Phospho (ST)	MAP1A_RAT	Microtubule-associated protein 1A OS=Rattus norvegicus GN=Map1a PE=1 SV=1	FALSE	0.500517	75723.5	72006.4	59412.7	27225.4	75148	66649.7	114320	21237.6	23699.6	96457.1	128470	152471	92200.7	5784.84	118534	78930.1	37883.9	29810.7	82580.6	120030	3733.27	144286	122898	73194.3	112324	156953	202224	58048.4	86196.8	28946.1	81335.8	114412	132540	6414.39	5910.16	6601.61	60690.6
15606	31.9828	2	1124.99	2247.97	-0.0643124	72.27	VPSAPGQESPVPDTESTAPMR	[9] Phospho (ST)|[20] Oxidation (M)	MAP1A_RAT	Microtubule-associated protein 1A OS=Rattus norvegicus GN=Map1a PE=1 SV=1	FALSE	1.7002e-12	2454.62	1784.58	2869.64	2406.39	3514.74	3460.43	2647.64	1212.26	3833.6	11557.5	13659.3	6758.56	56046.8	165330	108082	166839	16369.6	40151.9	128292	140679	158315	215446	133069	88408.6	320941	311320	326045	79255.5	21830.8	16051	37611	52911.1	41795.9	66707.1	65150.2	72884.5	1967.32
17203	45.3654	2	1108.96	2215.91	-5.44534	33.15	SPFEIISPPASPPEMTGQR	[7] Phospho (ST)|[11] Phospho (ST)|[15] Oxidation (M)	MAP1A_RAT	Microtubule-associated protein 1A OS=Rattus norvegicus GN=Map1a PE=1 SV=1	FALSE	8.43858e-12	15046	14463.3	9992.78	27967.6	22090	16708.8	9154.4	5919.97	4028.75	35071.7	24155.6	22709.6	251345	185537	196469	89958.3	125178	97894.9	68426	220377	124852	273125	176773	234724	268650	422479	401001	85336.2	88925.1	185525	104405	40538.6	72569.1	64956.4	92527.2	86408	12059
17586	45.8344	2	828.408	1654.8	-9.90404	59.72	SSLLLDTVTSIPSSR	[10] Phospho (ST)	MAP1A_RAT	Microtubule-associated protein 1A OS=Rattus norvegicus GN=Map1a PE=1 SV=1	FALSE	0.00533001	54068.1	43840.3	38253.4	61583.5	45156.2	47806.4	100659	108837	104688	69110.5	84325.1	74300.7	23254.6	21033.6	22176.9	25002.5	24940	34777.3	25044.6	38273.5	31198.1	49610.8	36762.8	35370.8	37510.1	42589.6	41030.6	140199	118455	148075	36432.9	23532.8	33155.9	37987.3	41665	46220.3	43334.3
19319	12.3075	2	578.274	1154.53	-0.391406	32.3	VRGESSEALK	[6] Phospho (ST)	MAP1A_RAT	Microtubule-associated protein 1A OS=Rattus norvegicus GN=Map1a PE=1 SV=1	FALSE	0.448783	5823.05	3350.46	3894.77	100.785	5720.6	82.9774	8057.11	22137.3	11969.2	7970.43	7819.97	13221.3	6.37929	6058.69	5328.12	15166	1081	43.0446	5667.56	130.785	8356.2	586.202	9210.63	7499.58	344.269	8352.34	12023.9	4373.69	397.626	120.078	4358.61	6108.8	7953.35	11384.4	10605.7	12080.2	4667.04
20121	31.1692	2	834.813	1667.61	0.254323	86.01	GHWDDGTNDSDLEK	[10] Phospho (ST)	MAP1A_RAT	Microtubule-associated protein 1A OS=Rattus norvegicus GN=Map1a PE=1 SV=1	FALSE	0.257758	26424.1	6628.6	16844	11165.4	17290.2	21425	40673.8	58225.6	40882.6	49284.9	46378.9	63791.3	12085.3	42432.8	27150.6	6501.94	284.731	252.178	12933.9	13256.7	42262.5	60629.7	36803.8	18040.2	71676.7	47970.9	60350.5	19441.5	400.665	631.289	36469.3	27507.7	33812.3	47130.1	52765.7	58984	21178.3
20985	47.87	2	1100.97	2199.92	-6.72752	62.02	SPFEIISPPASPPEMTGQR	[7] Phospho (ST)|[11] Phospho (ST)	MAP1A_RAT	Microtubule-associated protein 1A OS=Rattus norvegicus GN=Map1a PE=1 SV=1	FALSE	5.64889e-09	5658.18	1313.56	2879.59	5280.71	3492.36	11350	7141.45	393.475	469.852	9741.4	584.026	7606.17	235062	133736	145625	11082.6	5210.23	5637.5	11038.3	46746	25654.9	137506	100803	137091	183870	219499	228875	65044.3	99866.8	208869	161541	54213.3	112039	48472.9	94077.4	110166	4534.9
23506	47.8213	3	734.312	2199.91	-7.99414	---	SPFEIISPPASPPEMTGQR	[7] Phospho (ST)|[11] Phospho (ST)	MAP1A_RAT	Microtubule-associated protein 1A OS=Rattus norvegicus GN=Map1a PE=1 SV=1	FALSE	1.05908e-05	2526.25	350.763	1493.01	974.351	732.001	2907.82	3712.49	0	498.458	2377.07	1403.89	798.925	37654.8	36193.9	30004.5	3833.56	117.126	2260.73	3686.63	6589.93	5044.16	25722.8	36342.5	25519.3	46668.2	49882.7	49584.7	27122.1	34235.2	57463.6	33679	13428.6	44069	26246.2	25498.7	49014.7	2024.73
22929	26.489	2	751.858	1501.7	-0.127147	43.32	DTDLQQTQATEPR		MAP1A_RAT	Microtubule-associated protein 1A OS=Rattus norvegicus GN=Map1a PE=1 SV=1	FALSE	0.376183	9965.2	7393.7	238.831	2082.53	6886.04	5430.55	4641.55	105.056	106.725	16273.1	25048.9	18344.3	7621.81	56.2553	9394.39	297.801	474.464	56.1474	11900.6	15020.8	96.8547	1374.36	12111.4	12814.8	271.092	14500.8	1193.75	1743.65	16329.3	1203.99	18879.4	30584.6	4751.01	57.7499	47.7473	137.426	7986.88
26597	12.9812	2	882.881	1763.75	-0.627471	35.27	RDSEEKDKSLELR	[3] Phospho (ST)|[9] Phospho (ST)	MAP1A_RAT	Microtubule-associated protein 1A OS=Rattus norvegicus GN=Map1a PE=1 SV=1	FALSE	0.767365	2168.57	1708.11	14631.1	4819.06	593.528	666.697	1703.28	160750	113854	2038.77	2558.08	1745.13	369.436	77053.2	809.092	2492.43	164.457	68.6807	1072.1	934.751	39152.1	4099.34	2447.56	1344.78	28529.8	1784.07	30195.6	60590.9	137.345	350.242	1339.82	983.742	17791.2	28757.7	62010.6	67758.2	1738.06
28684	25.6549	2	882.882	1763.75	-0.236441	48.99	RDSEEKDKSLELR	[3] Phospho (ST)|[9] Phospho (ST)	MAP1A_RAT	Microtubule-associated protein 1A OS=Rattus norvegicus GN=Map1a PE=1 SV=1	FALSE	0.582777	351.777	5606.56	882.641	0.0351558	1607.35	1325.87	2674.24	1896.1	23431.8	10367.1	6933.24	15826.4	49093.4	8119.34	7248.17	652.236	65.1024	7508.39	1361.72	5343.85	5032.69	1794.41	824.073	3506.4	1276.2	4973.21	931.839	1840.52	10207.8	2326.16	582.266	1471.84	1995.89	744.933	3367.77	2957.45	281.941
28595	12.3297	2	534.716	1067.42	-0.35485	33.76	GPDSGAEVEK	[4] Phospho (ST)	MAP1A_RAT	Microtubule-associated protein 1A OS=Rattus norvegicus GN=Map1a PE=1 SV=1	FALSE	0.733841	595.609	916.151	264.046	223.97	787.61	385.648	352.997	1263.05	1833.63	1252.12	971.107	1902.18	42.7199	1639.58	327.666	3129.67	2305.77	46675.9	414.12	107.333	765.273	209.568	410.863	354.102	467.842	1199.76	1164.77	2122.77	3249.37	3109.29	116.949	508.528	1109	747.836	868.726	2743.66	477.367
146	28.3668	2	795.369	1588.72	-0.327064	77.46	VDHGAEIITQSPSR	[11] Phospho (ST)	MTAP2_RAT	Microtubule-associated protein 2 OS=Rattus norvegicus GN=Map2 PE=1 SV=3	TRUE	0.0288296	5.35975e+06	4.55422e+06	4.00343e+06	6.00197e+06	4.54469e+06	4.75702e+06	6.79123e+06	8.12827e+06	7.37851e+06	3.50622e+06	3.1474e+06	5.04403e+06	6.457e+06	6.65538e+06	6.33809e+06	3.18824e+06	4.154e+06	3.98708e+06	5.45964e+06	5.97318e+06	5.42909e+06	7.15844e+06	6.21683e+06	5.29046e+06	7.40284e+06	7.94509e+06	7.56188e+06	9.90245e+06	8.09909e+06	7.98206e+06	4.58282e+06	6.79559e+06	6.25006e+06	8.4069e+06	8.07012e+06	7.78941e+06	4.29572e+06
621	28.3668	3	530.582	1588.72	-0.0436951	34.4	VDHGAEIITQSPSR	[11] Phospho (ST)	MTAP2_RAT	Microtubule-associated protein 2 OS=Rattus norvegicus GN=Map2 PE=1 SV=3	TRUE	0.0727117	777229	807931	802850	957148	708870	835296	1.49887e+06	1.87824e+06	1.70707e+06	600940	498167	1.13067e+06	988635	1.2613e+06	1.03696e+06	664607	665570	710297	929694	868539	1.08172e+06	1.10294e+06	1.22641e+06	977167	1.2849e+06	1.19668e+06	1.19677e+06	2.45027e+06	2.10308e+06	1.81202e+06	821771	1.46302e+06	1.43644e+06	1.96389e+06	1.69249e+06	1.77732e+06	622931
17134	28.405	1	1589.73	1588.72	-0.201584	---	VDHGAEIITQSPSR	[11] Phospho (ST)	MTAP2_RAT	Microtubule-associated protein 2 OS=Rattus norvegicus GN=Map2 PE=1 SV=3	TRUE	0.157278	0	0	77673.9	703.47	24003.3	88471.7	258271	268870	326260	0	15115	12001.8	31.0046	73395.1	6988.08	63117.5	0	508.48	53446.6	494.273	92903.1	100021	77515.5	52926.3	127357	14581.7	133964	311508	42190.4	867.952	82085.1	148429	178285	238291	266109	242265	0
358	45.3029	2	920.428	1838.84	-7.23041	78.09	ETSPETSLIQDEVALK	[3] Phospho (ST)	MTAP2_RAT	Microtubule-associated protein 2 OS=Rattus norvegicus GN=Map2 PE=1 SV=3	TRUE	0.207188	3.01433e+06	2.8604e+06	2.53486e+06	3.58692e+06	3.10957e+06	3.75593e+06	4.67052e+06	5.02056e+06	4.78801e+06	4.79843e+06	5.68928e+06	4.79728e+06	4.61051e+06	4.60426e+06	4.06895e+06	3.95263e+06	4.41658e+06	4.24773e+06	3.24099e+06	3.69323e+06	3.67337e+06	4.75934e+06	3.81727e+06	4.53316e+06	5.44093e+06	5.00728e+06	5.64451e+06	3.80898e+06	3.71644e+06	4.03908e+06	5.28338e+06	3.83438e+06	4.09292e+06	4.37175e+06	4.27709e+06	4.45613e+06	2.41591e+06
13645	45.3029	1	1839.85	1838.84	-5.9127	---	ETSPETSLIQDEVALK	[3] Phospho (ST)	MTAP2_RAT	Microtubule-associated protein 2 OS=Rattus norvegicus GN=Map2 PE=1 SV=3	TRUE	0.0125681	163312	193406	144364	186983	236102	247282	168434	172415	141699	113179	169747	48032.3	320906	286827	275107	98631.9	158978	139637	199243	219272	213274	272567	205799	273464	324411	346331	410649	225772	162847	234622	195704	171376	158574	195681	204051	170082	130891
43149	42.441	2	920.434	1838.85	-0.360364	58.61	ETSPETSLIQDEVALK	[3] Phospho (ST)	MTAP2_RAT	Microtubule-associated protein 2 OS=Rattus norvegicus GN=Map2 PE=1 SV=3	FALSE	0.430222	1202.03	447.881	1182.43	150.551	0	0	0	506.644	0	0	22436.2	21635.8	634.032	0	328.787	593.212	1622	695.309	0	0	0	1332.8	0	393.416	0	1292.17	541.083	0	516.897	0	0	0	965.236	0	243.264	0	963.401
13645	45.3029	1	1839.85	1838.84	-5.9127	---	ETSPETSLIQDEVALK	[6] Phospho (ST)	MTAP2_RAT	Microtubule-associated protein 2 OS=Rattus norvegicus GN=Map2 PE=1 SV=3	FALSE	0.0125681	163312	193406	144364	186983	236102	247282	168434	172415	141699	113179	169747	48032.3	320906	286827	275107	98631.9	158978	139637	199243	219272	213274	272567	205799	273464	324411	346331	410649	225772	162847	234622	195704	171376	158574	195681	204051	170082	130891
7255	45.3029	3	613.955	1838.84	-6.25426	39.18	ETSPETSLIQDEVALK	[7] Phospho (ST)	MTAP2_RAT	Microtubule-associated protein 2 OS=Rattus norvegicus GN=Map2 PE=1 SV=3	FALSE	0.580339	118914	66249.6	79205.6	92462.4	117656	76742.1	227990	231076	251254	293381	249700	241685	101998	109878	95416.8	134885	128550	125469	60681.8	66325	80107.7	94233.5	122594	130951	140340	188551	218877	211043	213016	193094	138075	146441	223163	224835	155124	199222	95306.5
13645	45.3029	1	1839.85	1838.84	-5.9127	---	ETSPETSLIQDEVALK	[7] Phospho (ST)	MTAP2_RAT	Microtubule-associated protein 2 OS=Rattus norvegicus GN=Map2 PE=1 SV=3	FALSE	0.0125681	163312	193406	144364	186983	236102	247282	168434	172415	141699	113179	169747	48032.3	320906	286827	275107	98631.9	158978	139637	199243	219272	213274	272567	205799	273464	324411	346331	410649	225772	162847	234622	195704	171376	158574	195681	204051	170082	130891
648	35.6497	3	830.046	2487.12	-0.530855	36.39	SGTSTPTTPGSTAITPGTPPSYSSR	[18] Phospho (ST)	MTAP2_RAT	Microtubule-associated protein 2 OS=Rattus norvegicus GN=Map2 PE=1 SV=3	FALSE	0.00276385	1.62753e+06	1.18541e+06	1.25658e+06	1.30339e+06	1.42165e+06	1.3227e+06	1.52665e+06	1.59074e+06	1.59671e+06	2.46063e+06	2.36837e+06	2.54328e+06	710756	1.19469e+06	1.06236e+06	1.79836e+06	1.3726e+06	1.31064e+06	1.04156e+06	1.06109e+06	1.21873e+06	1.49517e+06	1.14069e+06	1.07464e+06	1.73895e+06	1.50682e+06	1.58294e+06	1.83077e+06	1.34434e+06	1.3225e+06	1.13714e+06	891391	1.14487e+06	1.08284e+06	1.21447e+06	1.17846e+06	1.30443e+06
695	35.637	2	1244.56	2487.11	-0.749596	69.26	SGTSTPTTPGSTAITPGTPPSYSSR	[18] Phospho (ST)	MTAP2_RAT	Microtubule-associated protein 2 OS=Rattus norvegicus GN=Map2 PE=1 SV=3	FALSE	0.0249225	3.2913e+06	2.41651e+06	2.31932e+06	2.70264e+06	2.51676e+06	2.8692e+06	2.62851e+06	2.74775e+06	2.55203e+06	3.36559e+06	3.46603e+06	2.98154e+06	2.1352e+06	2.53194e+06	2.31891e+06	2.4333e+06	2.44827e+06	2.14708e+06	2.20809e+06	2.4007e+06	2.46006e+06	3.2311e+06	2.34733e+06	2.63566e+06	3.36e+06	3.15822e+06	3.26999e+06	3.00544e+06	2.63612e+06	2.64683e+06	2.39123e+06	1.68466e+06	1.75765e+06	1.88994e+06	2.08589e+06	2.05726e+06	2.63791e+06
656	40.2531	3	818.328	2451.96	-5.23622	49.75	DGSPDAPATPEKEEVPFSEYK	[3] Phospho (ST)|[9] Phospho (ST)	MTAP2_RAT	Microtubule-associated protein 2 OS=Rattus norvegicus GN=Map2 PE=1 SV=3	TRUE	0.00236783	2.96665e+06	1.87435e+06	2.63129e+06	2.73015e+06	3.27698e+06	3.02959e+06	6.34609e+06	7.2333e+06	6.54541e+06	8.86982e+06	9.06243e+06	8.18074e+06	2.15784e+06	3.44297e+06	2.94532e+06	4.03006e+06	2.64617e+06	2.47376e+06	2.04704e+06	2.22553e+06	3.52258e+06	3.90077e+06	3.39973e+06	2.68777e+06	4.05918e+06	3.571e+06	3.97492e+06	3.5219e+06	2.05106e+06	2.27171e+06	2.81189e+06	2.26518e+06	2.58539e+06	3.25715e+06	3.2248e+06	3.46468e+06	2.3777e+06
983	40.3314	2	1226.99	2451.96	-5.50497	64.03	DGSPDAPATPEKEEVPFSEYK	[3] Phospho (ST)|[9] Phospho (ST)	MTAP2_RAT	Microtubule-associated protein 2 OS=Rattus norvegicus GN=Map2 PE=1 SV=3	TRUE	0.012461	3.96123e+06	2.75758e+06	2.78166e+06	2.99322e+06	3.87859e+06	4.08454e+06	5.97117e+06	6.7062e+06	5.7342e+06	6.60256e+06	7.67794e+06	4.85435e+06	3.12752e+06	4.41463e+06	4.10953e+06	3.87859e+06	3.03268e+06	2.67467e+06	2.88078e+06	3.06627e+06	4.32945e+06	5.41298e+06	3.40581e+06	3.55113e+06	5.2666e+06	4.89342e+06	5.18308e+06	3.50026e+06	1.90807e+06	2.64968e+06	3.46375e+06	2.56752e+06	2.4641e+06	3.23324e+06	3.27602e+06	3.44804e+06	3.17483e+06
996	28.1994	2	619.787	1237.56	-0.0692811	51.03	KDDQSPLDIK	[5] Phospho (ST)	MTAP2_RAT	Microtubule-associated protein 2 OS=Rattus norvegicus GN=Map2 PE=1 SV=3	FALSE	0.831619	924099	851023	756542	1.18869e+06	907726	1.00173e+06	1.20783e+06	1.40138e+06	1.2933e+06	838738	806618	1.04276e+06	1.10412e+06	1.14499e+06	1.1519e+06	531159	560163	585886	683687	793186	672062	1.30887e+06	1.16157e+06	859306	1.22117e+06	1.33664e+06	1.22828e+06	1.19936e+06	1.01823e+06	966984	817610	1.2039e+06	1.13529e+06	1.27927e+06	1.18836e+06	1.25031e+06	740644
15390	28.2263	1	1238.57	1237.56	-0.186465	---	KDDQSPLDIK	[5] Phospho (ST)	MTAP2_RAT	Microtubule-associated protein 2 OS=Rattus norvegicus GN=Map2 PE=1 SV=3	FALSE	0.186698	81597.5	85894.7	67026	126335	93291.5	109074	207210	218667	249211	56266.9	302664	48209	124661	92574.9	107780	56953.8	6044.88	9119.58	47813.4	63138.7	51471.9	121600	93587.9	83174.5	122164	132319	112529	185252	106469	135630	63103	175592	132303	15264.8	190320	197148	65398.5
1909	38.9503	3	791.677	2372.01	-0.804453	42.83	DGSPDAPATPEKEEVPFSEYK	[3] Phospho (ST)	MTAP2_RAT	Microtubule-associated protein 2 OS=Rattus norvegicus GN=Map2 PE=1 SV=3	FALSE	0.000174823	636309	507649	507525	708531	655797	619905	1.28154e+06	1.43215e+06	1.41634e+06	2.00905e+06	1.83751e+06	2.06393e+06	420617	590377	476995	806403	838995	769373	446446	499561	503312	655719	636896	600150	661457	719807	715265	438798	753395	690139	521801	488950	542958	474708	532512	535838	509987
2755	38.919	2	1187.01	2372.01	-0.938469	48.05	DGSPDAPATPEKEEVPFSEYK	[3] Phospho (ST)	MTAP2_RAT	Microtubule-associated protein 2 OS=Rattus norvegicus GN=Map2 PE=1 SV=3	FALSE	0.000164584	944721	867801	670352	1.01302e+06	867197	1.00556e+06	1.26692e+06	1.41108e+06	1.26934e+06	1.3914e+06	1.37811e+06	1.12895e+06	728225	853833	733401	818394	991052	939025	732030	797077	652123	1.01139e+06	767148	885240	965849	1.1067e+06	1.05406e+06	555530	799742	841400	657504	543817	507369	504487	567263	598876	757172
2464	29.3104	2	713.316	1424.62	-0.872432	59.69	GNAQESLDTVSPK	[11] Phospho (ST)	MTAP2_RAT	Microtubule-associated protein 2 OS=Rattus norvegicus GN=Map2 PE=1 SV=3	FALSE	0.220372	401001	392592	373642	545698	355145	394739	372686	590581	506767	189719	176260	279230	662529	659548	589968	78871.8	165543	209618	385461	451564	463772	565180	454949	173420	724073	701615	635010	727302	695873	706076	268216	475898	497875	624262	699023	732584	321393
5254	12.4568	2	632.758	1263.5	-0.506991	48.08	DGSPDAPATPEK	[3] Phospho (ST)	MTAP2_RAT	Microtubule-associated protein 2 OS=Rattus norvegicus GN=Map2 PE=1 SV=3	FALSE	0.458903	132471	122875	91711.5	89067.8	131301	15023.8	166074	158046	157703	105906	86525.1	168306	3165.65	239052	217241	187991	13670.9	12292.6	195158	194037	185418	9936.59	259287	141930	26944.6	230703	264923	240270	4643.32	4284.61	126768	234089	192825	22120.6	192337	232138	106172
31182	22.7104	2	632.757	1263.5	-1.77437	40.29	DGSPDAPATPEK	[3] Phospho (ST)	MTAP2_RAT	Microtubule-associated protein 2 OS=Rattus norvegicus GN=Map2 PE=1 SV=3	FALSE	0.545655	5243.19	1730.8	1653.51	1279.97	4058.9	2960.68	1823.49	346.994	802.803	7858.87	16066.1	6595.49	3036.64	995.514	5416.23	8504.35	150122	161281	1427.64	12037.7	976.693	949.895	4473.91	3465.72	701.703	6911	1239.48	1039.73	34261.1	22510.8	2881.39	5811.47	1957.39	419.659	720.72	527.592	4202.3
5484	51.9433	2	847.92	1693.82	-2.36116	60.11	SDTLQITDLLVPGSR	[3] Phospho (ST)	MTAP2_RAT	Microtubule-associated protein 2 OS=Rattus norvegicus GN=Map2 PE=1 SV=3	FALSE	0.000709966	91441	34226.2	51741.1	160816	176078	176140	98422.5	52642.1	44840.5	183592	164706	148681	650039	536934	548512	480454	575859	545785	120814	206956	165467	351256	295643	341714	760391	825415	835513	40538.8	29754	34362.2	651392	500452	565135	351687	371590	367143	73287.9
5822	49.2782	2	1001.96	2001.9	-4.39065	79.18	SPASPFAQTFGTNLEDIK	[4] Phospho (ST)	MTAP2_RAT	Microtubule-associated protein 2 OS=Rattus norvegicus GN=Map2 PE=1 SV=3	FALSE	0.00437689	230339	225824	215285	366096	301989	382481	277511	267862	244291	216109	312596	238294	515468	495299	450440	244988	311307	276847	248180	279037	285305	523715	421748	468152	584042	543048	593036	231013	211256	225429	548709	378199	391301	341257	379122	378499	184612
17989	49.1883	3	668.307	2001.9	-4.0653	---	SPASPFAQTFGTNLEDIK	[4] Phospho (ST)	MTAP2_RAT	Microtubule-associated protein 2 OS=Rattus norvegicus GN=Map2 PE=1 SV=3	FALSE	0.940186	21220.6	13320.4	21967.2	38489.3	37134.2	33318.4	43510.4	47613.5	53841.2	50955.9	43717.9	43112.2	28864.5	42556.1	38067.8	26402.2	18467.8	20584.7	14182.1	12149.1	23594.9	43109.2	50061.1	46626.1	62227.2	60638.2	47359.1	36601.8	17995.9	16524.9	40874.2	51115.5	69982.9	67228.8	58777	64227.7	17007.8
17989	49.1883	3	668.307	2001.9	-4.0653	---	SPASPFAQTFGTNLEDIK	[1] Phospho (ST)	MTAP2_RAT	Microtubule-associated protein 2 OS=Rattus norvegicus GN=Map2 PE=1 SV=3	FALSE	0.940186	21220.6	13320.4	21967.2	38489.3	37134.2	33318.4	43510.4	47613.5	53841.2	50955.9	43717.9	43112.2	28864.5	42556.1	38067.8	26402.2	18467.8	20584.7	14182.1	12149.1	23594.9	43109.2	50061.1	46626.1	62227.2	60638.2	47359.1	36601.8	17995.9	16524.9	40874.2	51115.5	69982.9	67228.8	58777	64227.7	17007.8
7268	36.3753	2	1284.55	2567.08	-0.894382	55.37	SGTSTPTTPGSTAITPGTPPSYSSR	[1] Phospho (ST)|[24] Phospho (ST)	MTAP2_RAT	Microtubule-associated protein 2 OS=Rattus norvegicus GN=Map2 PE=1 SV=3	FALSE	0.631531	452781	361499	282073	584199	527238	669955	532841	555534	531161	766036	895018	645351	1.11979e+06	773370	828695	1.10074e+06	1.11693e+06	979710	537484	686930	543276	878328	581833	932572	1.06221e+06	1.18132e+06	994461	139434	179969	197896	784697	367184	420879	381438	383708	438364	362894
7567	36.3837	3	856.701	2567.08	-0.799001	36.94	SGTSTPTTPGSTAITPGTPPSYSSR	[11] Phospho (ST)|[22] Phospho (Y)	MTAP2_RAT	Microtubule-associated protein 2 OS=Rattus norvegicus GN=Map2 PE=1 SV=3	FALSE	0.882844	198406	136105	126957	326467	272374	291930	319869	356956	328110	647704	680170	678997	430389	321366	350117	845683	743598	767843	221384	300481	241494	371607	306383	413571	486728	553011	439774	67199.9	144722	123229	417016	232246	264490	170106	205730	210488	159018
7894	27.1745	3	579.94	1736.8	-0.161451	52.23	VGSLDNAHHVPGGGNVK	[3] Phospho (ST)	MTAP2_RAT	Microtubule-associated protein 2 OS=Rattus norvegicus GN=Map2 PE=1 SV=3	FALSE	0.0111455	38706.9	40446.2	27395.7	48478.2	49790.8	50153.2	38383.8	47160.1	41467.8	53093.1	53009.6	59207.9	63643	97570.9	87184.9	38371.7	39208.4	37210	48572.5	58480	45672.9	75037.7	77502.1	46973.4	102590	113316	107159	51936	40187.3	31934.1	32140.9	88247.6	93200.6	135943	93866.2	84429.4	31022.7
8330	46.3505	4	875.153	3496.58	-8.17715	35.57	EESTETPDIPAIPSDVTQPQPEAVVSEPAEVR	[3] Phospho (ST)	MTAP2_RAT	Microtubule-associated protein 2 OS=Rattus norvegicus GN=Map2 PE=1 SV=3	FALSE	0.27846	123641	70678.1	69218.3	133128	216826	117995	376379	422354	423809	471581	345562	234588	99176.7	124042	108838	87206.9	95998.1	116189	53932.1	66279.8	81420.1	112878	119228	145617	157215	211558	240757	363060	242195	267805	114477	244695	369844	397740	318917	399899	99095.3
9497	46.3662	2	1749.3	3496.59	-6.25986	---	EESTETPDIPAIPSDVTQPQPEAVVSEPAEVR	[3] Phospho (ST)	MTAP2_RAT	Microtubule-associated protein 2 OS=Rattus norvegicus GN=Map2 PE=1 SV=3	FALSE	0.41138	303849	359298	277604	490344	402691	540022	399124	352522	372645	565737	775079	488102	498769	536743	495619	123158	87040.3	95533.4	315721	380363	399978	650597	443855	487137	703151	722700	728041	366123	235752	277980	409734	342359	357393	439554	460780	459080	243528
8626	39.1691	4	1036.96	4143.79	-0.530375	43.03	ASQPSPPAHEAGYSTLAQSYTSDHPSELPEEPSSPQER	[34] Phospho (ST)	MTAP2_RAT	Microtubule-associated protein 2 OS=Rattus norvegicus GN=Map2 PE=1 SV=3	FALSE	0.0857585	45125.5	165740	23322.1	262886	134230	144874	311252	337883	353018	963912	665404	993966	104433	239011	184944	89912	95995.6	103681	206837	257082	50714.7	200162	301241	215015	90875.3	364372	270624	29700.7	188214	142104	99091	208509	212795	54931.7	85742.4	79265.6	36167
14349	39.1378	3	1382.27	4143.79	-1.00689	---	ASQPSPPAHEAGYSTLAQSYTSDHPSELPEEPSSPQER	[34] Phospho (ST)	MTAP2_RAT	Microtubule-associated protein 2 OS=Rattus norvegicus GN=Map2 PE=1 SV=3	FALSE	0.212348	54536.4	171817	19389.6	253179	89806.8	141252	134882	134759	165418	327913	291547	325594	100979	187382	155994	52033.4	54312.4	68772.6	196457	236561	40459.1	190907	207463	165247	104828	347899	280618	41091.6	68565.8	69336.8	53395.9	102378	103222	42288.3	65976.4	59835.2	43709.7
9687	35.7591	2	816.872	1631.73	-0.715131	53.08	VDHGAEIITQSPSR	[N-term] Carbamyl (N-term)|[11] Phospho (ST)	MTAP2_RAT	Microtubule-associated protein 2 OS=Rattus norvegicus GN=Map2 PE=1 SV=3	FALSE	2.40585e-13	168298	98248.1	101343	129330	167243	142311	320346	342505	342295	404836	361593	315138	27973	27395.1	26999.8	17111.4	19352.9	8586.51	13631.8	26147	17736.3	46691.5	24228	35657.8	38830	37625.4	33900.4	68062.1	38995.9	59228.2	26288.5	26003.9	26287.7	33792.6	37955.8	47747.2	134887
24376	35.8896	3	544.917	1631.73	-0.43575	---	VDHGAEIITQSPSR	[N-term] Carbamyl (N-term)|[11] Phospho (ST)	MTAP2_RAT	Microtubule-associated protein 2 OS=Rattus norvegicus GN=Map2 PE=1 SV=3	FALSE	5.56884e-05	8309.51	4712.47	2169.85	3277.95	15541.8	5486.93	42298.7	37363.5	41367.9	65794.8	37975.3	34953.4	2023.44	0	503.734	362.895	584.918	212.42	777.385	762.72	356.34	1663.4	1032.79	1004.87	427.312	1333.38	406.825	3803.59	2129.64	832.549	0	907.287	2214.21	2377.48	0	2319.63	6659.88
10766	29.3253	2	655.792	1309.57	0.00158744	35.15	TPGTPGTPSYPR	[7] Phospho (ST)	MTAP2_RAT	Microtubule-associated protein 2 OS=Rattus norvegicus GN=Map2 PE=1 SV=3	FALSE	0.226024	147120	168914	56463.8	257881	145235	89043.5	77958.2	7453.29	7002.81	61713.3	42005.8	115714	352884	297842	239998	28295.6	36934.1	47890.5	117021	199020	96402.2	112356	101144	32889.1	180570	241777	137694	129812	227913	188307	30616.1	79799.9	72193.8	9184.5	147687	109510	117913
11914	12.5535	2	627.802	1253.59	-0.196533	50.76	VTDGITKSPEK	[8] Phospho (ST)	MTAP2_RAT	Microtubule-associated protein 2 OS=Rattus norvegicus GN=Map2 PE=1 SV=3	FALSE	0.0559613	51666.8	51801.6	28101.2	1023.5	64946	2307.55	66329.3	12354.4	15306.9	67896	77476.1	92816.8	126.499	53643.8	43920.7	60527.2	1.19432	146.203	41283.5	1154.45	12290	2168.72	87344.8	46642.7	5685.32	69892	67369	1522.54	247.599	152.494	22156.6	49669.5	48914.7	872.13	2018.35	1575.41	41409.7
13028	43.4733	3	820.063	2457.17	-4.18067	75.56	LEETSKVSIEETVAKEEESLK	[8] Phospho (ST)	MTAP2_RAT	Microtubule-associated protein 2 OS=Rattus norvegicus GN=Map2 PE=1 SV=3	FALSE	0.192647	117843	113750	110140	158978	138436	159076	92001	17889.5	15294.3	2975.73	4200.51	3005.53	44402.7	77637.7	78880.5	10865.4	91131.3	101733	54813.1	67189.9	46317.9	108925	95361.1	59796.7	161975	138084	184554	75467.1	38678.8	33674	15103.5	44911.1	50264.8	56289.7	50720.5	38669.5	94448.4
18583	12.3297	3	499.911	1496.71	-0.136963	37.37	DKVTDGITKSPEK	[10] Phospho (ST)	MTAP2_RAT	Microtubule-associated protein 2 OS=Rattus norvegicus GN=Map2 PE=1 SV=3	FALSE	0.185938	50732.7	1660.37	38846.7	1657.03	3344.62	37207.4	74749.9	79795.3	81462.4	3121.59	1025.9	62060.2	160.159	31260.3	954.585	21192.2	466.158	608.829	1602.86	603.492	27132.4	42790.7	45946.1	683.333	35456.8	1496.52	38996.2	46502	1472.75	1285.95	6422.45	20822.4	35705.2	3826.25	27401.8	28560.5	40661.1
24406	25.1529	3	499.911	1496.71	-0.158616	35.04	DKVTDGITKSPEK	[10] Phospho (ST)	MTAP2_RAT	Microtubule-associated protein 2 OS=Rattus norvegicus GN=Map2 PE=1 SV=3	FALSE	0.235906	3333	1405.81	258.409	61944.6	848.764	4288.8	2142.9	4474.38	579.912	2362.06	1841.14	524.063	27154.4	6480.67	956.064	6564.89	7108.65	36345.3	505.094	2328.23	1336.18	1786.62	8551.48	1916.33	1876.23	1263.64	980.967	524.955	54270	42067.6	471.259	1714.89	588.292	6987.45	19087.5	21594.3	2671.32
26210	25.1797	2	749.362	1496.71	-1.65957	54.41	DKVTDGITKSPEK	[10] Phospho (ST)	MTAP2_RAT	Microtubule-associated protein 2 OS=Rattus norvegicus GN=Map2 PE=1 SV=3	FALSE	0.418134	4321.71	539.618	207.199	73360.3	2849.97	3511.13	3853.32	1338.13	447.158	1803.98	2282.86	7805.96	36999	1281.69	2453.06	2284.59	47355.8	43486.8	962.895	2236.79	651.313	620.463	5492.22	1882.13	566.065	3897	245.992	1053.9	78586.6	77221.6	1337.34	8599.27	350.54	2410.19	24563.7	24470.3	3463.75
29813	23.6638	3	499.911	1496.71	-0.18601	46.84	DKVTDGITKSPEK	[10] Phospho (ST)	MTAP2_RAT	Microtubule-associated protein 2 OS=Rattus norvegicus GN=Map2 PE=1 SV=3	FALSE	0.935286	715.917	62768.4	3140.31	2415.3	65085.8	1106.15	845.669	1617.63	982.923	71759	53561.5	4728.84	711.415	1621.89	34313.8	2848.59	7193.81	10400.4	24345.1	21150.1	1190.89	8002.55	1321.99	28534.4	8313.73	54759.5	9961.37	3124.91	2726.33	1838.41	463.569	1170.15	15341.6	23769.5	2180.53	2564.73	573.791
33328	23.8681	2	749.361	1496.71	-3.4587	58.69	DKVTDGITKSPEK	[10] Phospho (ST)	MTAP2_RAT	Microtubule-associated protein 2 OS=Rattus norvegicus GN=Map2 PE=1 SV=3	FALSE	0.825303	149.485	54308.3	3007.06	7580.75	46912.2	614.716	765.915	585.884	1161.46	80557.2	82522.9	1110.74	34353	1101.23	30444.2	288.581	11931.8	13660.7	15525.2	32513.7	365.838	5473.53	854.362	29998.2	3267.73	53654	5004.33	2947.91	51308.5	47368	122.255	566.825	9524.86	17570.5	490.313	394.975	119.809
18837	30.1907	2	537.807	1073.6	0.209837	37.09	VAIIRTPPK	[6] Phospho (ST)	MTAP2_RAT	Microtubule-associated protein 2 OS=Rattus norvegicus GN=Map2 PE=1 SV=3	FALSE	0.134008	13994.7	7874.77	11067.1	10108.9	8152.8	8679	8718.98	12058.6	8974.02	10711.9	10288.4	19208.2	13539	22335	8592.96	11423.1	9672.92	7991.63	10989.9	9827.93	16135.2	16094.6	10338.4	4658.54	17258.6	12587.9	15799.6	14658.6	112445	13524.8	12519.4	12674.4	13885.7	11404	16594.4	14967.4	11216.4
20608	24.4383	3	551.945	1652.81	-0.306139	40.59	DKVTDGITKSPEKR	[10] Phospho (ST)	MTAP2_RAT	Microtubule-associated protein 2 OS=Rattus norvegicus GN=Map2 PE=1 SV=3	FALSE	0.0234754	5313.45	197244	4608.37	293113	6166.42	5589.43	8687.07	7572.73	8229.6	288273	263180	21334	52601.2	6447.05	6345.72	1391.19	78833.3	51733.3	1990.33	57456.9	1749.79	1409.59	948.033	2954.23	3598.62	2994.6	3601.79	2983.99	107914	96887.8	1791.6	2822.91	2020.73	3303.44	6450.75	5992.18	4258.61
25997	24.89	4	414.211	1652.81	0.315178	33.43	DKVTDGITKSPEKR	[10] Phospho (ST)	MTAP2_RAT	Microtubule-associated protein 2 OS=Rattus norvegicus GN=Map2 PE=1 SV=3	FALSE	0.737774	2613.59	2798.6	198.557	2043.99	3179.96	184.161	222.403	498.692	261.32	2449.08	789.713	469.512	5691.14	68.5179	3947.31	365.992	15193.3	10587.3	4019.58	4781.67	1455.76	188.913	177.597	4009.15	67.261	4625.23	31.4336	90.882	32826.7	23536.8	2436.61	5921.8	108.797	171.31	47.3897	176.17	2094.73
33200	24.927	2	827.414	1652.81	-0.358319	---	DKVTDGITKSPEKR	[10] Phospho (ST)	MTAP2_RAT	Microtubule-associated protein 2 OS=Rattus norvegicus GN=Map2 PE=1 SV=3	FALSE	0.314808	36.4837	71.0623	32.1574	57783.7	105.515	0	236.478	2870.92	64.9618	1402.85	386.079	164.328	13379	3.88028	0	0	23235.9	13513.3	1.63756	993.61	48.159	83.1516	0.153041	0	32.7351	0	50.7308	97.0395	45077.2	45568.9	179.783	0	5.16898	12.6323	6.19801	378.799	29.2409
21138	25.4459	2	628.276	1254.54	-1.15507	34.49	VTSEPEAVSEK	[3] Phospho (ST)	MTAP2_RAT	Microtubule-associated protein 2 OS=Rattus norvegicus GN=Map2 PE=1 SV=3	FALSE	0.516509	14962.9	14617.7	1113.6	44898.5	16928.1	7806.26	11498.7	18890.6	28769.3	16495.5	19944.3	29644.3	37865.6	25343.7	22655.8	7054.92	45214.4	41456.9	16346.9	20086.7	19084.5	3914.82	8125.84	18901.6	16682	24201	2542.91	3593.78	78825.3	68848.8	11092.5	18639.2	4478.54	26572.7	61156.9	47745.2	11992.5
24345	23.7644	2	628.276	1254.54	-1.25415	37.58	VTSEPEAVSEK	[3] Phospho (ST)	MTAP2_RAT	Microtubule-associated protein 2 OS=Rattus norvegicus GN=Map2 PE=1 SV=3	FALSE	0.695746	12412.5	47590.6	9594.06	62518.2	39422	11841.8	13277.7	26006.4	4034.26	66899.8	115131	20132.8	29012	3814.27	40900	17627.6	26196.6	24421	34415.8	61366.2	2775.44	18913.7	18101.8	35320.9	11301.7	54279	14366.8	16874.6	25338.1	30245.2	15712.6	13614	16533.2	65952.9	26243.6	31617.6	9948.34
31514	21.9158	2	628.276	1254.54	-1.30833	34.41	VTSEPEAVSEK	[3] Phospho (ST)	MTAP2_RAT	Microtubule-associated protein 2 OS=Rattus norvegicus GN=Map2 PE=1 SV=3	FALSE	0.00579826	35657	36869.9	5105.88	25480.3	43932.3	9725.13	10482.2	2510.67	11397.4	68585	31534.4	54285.9	1733.46	11299.8	12389.1	2966.55	1702.01	3099.22	13998.1	22643.1	7602.85	7920.52	12521	14833.9	8889.59	16614.7	15173.1	6029.62	844.598	1139.28	26969.3	36546.7	10311.7	2879.68	2384.33	2868.4	28578.3
27128	13.2364	2	749.362	1496.71	-1.4647	49.9	DKVTDGITKSPEK	[8] Phospho (ST)	MTAP2_RAT	Microtubule-associated protein 2 OS=Rattus norvegicus GN=Map2 PE=1 SV=3	FALSE	0.128502	55181.7	542.628	55884.6	8811.31	1217.84	54156.8	138207	5871.73	2277.28	908.948	1161.83	70012.4	34.4598	5741.57	693.349	37957.9	201.372	173.37	602.888	18149.5	4520.86	35119.5	54658.8	530.339	323.05	1114.41	59982.2	209.742	161.005	224.55	10210.3	25663.3	49596.9	3160.4	7886.74	8090.5	44226.9
1682	26.7904	3	769.058	2304.15	-0.0552068	34.82	AKSPVPKSPVEEVKPKPEAK	[3] Phospho (ST)|[8] Phospho (ST)	NFM_RAT	Neurofilament medium polypeptide OS=Rattus norvegicus GN=Nefm PE=1 SV=4	TRUE	0.0340636	1.09318e+06	822825	723965	1.42536e+06	1.05418e+06	973834	824220	116559	758679	2.31008e+06	2.03612e+06	2.35516e+06	905836	242715	1.35414e+06	403777	482303	527247	893373	1.15861e+06	570269	1.40377e+06	1.28891e+06	512108	913968	1.23952e+06	1.09757e+06	659112	357605	342983	210947	608473	529948	63417	184743	160895	876155
16530	26.8138	2	1153.08	2304.15	-0.245023	41.25	AKSPVPKSPVEEVKPKPEAK	[3] Phospho (ST)|[8] Phospho (ST)	NFM_RAT	Neurofilament medium polypeptide OS=Rattus norvegicus GN=Nefm PE=1 SV=4	TRUE	0.211881	93222	68363.9	50859.7	91879.3	96480.7	88908.4	116629	392.596	3902.86	198354	162202	179181	88497.6	256.505	132015	25582.4	55103.2	65518.9	80784.4	100427	513.85	116021	106935	34974.7	59839.3	114988	85650.2	88379.4	20758.6	24713.2	9913.21	82222.5	48542.6	1498.08	0	2.43345	74715.3
17811	26.8325	5	461.838	2304.15	0.0715682	---	AKSPVPKSPVEEVKPKPEAK	[3] Phospho (ST)|[8] Phospho (ST)	NFM_RAT	Neurofilament medium polypeptide OS=Rattus norvegicus GN=Nefm PE=1 SV=4	TRUE	0.262595	12670.3	11230.8	10198.8	1475.56	14606.7	15135.6	18335	378.145	217.654	20248.7	12690.8	30027.6	8351.91	0	21093.1	6391	265.114	95.8694	10447.6	13201.4	545.675	18634	20579.8	5436.3	12731.2	14409.2	13571.4	18908.3	8253.04	4521.12	1161.66	15912	17303.1	956.269	359.484	0	10154.9
1803	12.4568	3	760.952	2279.84	-0.194777	35.39	AEEEGGSEEEVGDKSPQESK	[7] Phospho (ST)|[15] Phospho (ST)	NFM_RAT	Neurofilament medium polypeptide OS=Rattus norvegicus GN=Nefm PE=1 SV=4	TRUE	0.169782	1.21526e+06	789357	689188	3023.47	1.35294e+06	103621	1.47711e+06	1.06797e+06	1.11723e+06	1.49418e+06	1.13007e+06	1.56297e+06	1976.13	1.70538e+06	2.37683e+06	700663	78.1276	2803.34	1.40272e+06	25847.2	1.28917e+06	58589.7	1.78342e+06	1.10633e+06	86595.6	1.60663e+06	1.223e+06	743036	165.061	404.34	716925	1.42116e+06	957802	39973.3	868971	1.19275e+06	974004
5186	12.2303	2	1140.92	2279.83	-0.408305	71.43	AEEEGGSEEEVGDKSPQESK	[7] Phospho (ST)|[15] Phospho (ST)	NFM_RAT	Neurofilament medium polypeptide OS=Rattus norvegicus GN=Nefm PE=1 SV=4	TRUE	0.297436	682803	271666	460440	222.774	639888	54979.8	1.21565e+06	1.01229e+06	951109	553434	459077	797180	225.614	1.42901e+06	1.2764e+06	354643	677.912	879.477	706133	2702.9	961353	30400.4	1.13187e+06	605232	65036.8	871129	985115	678194	95.0806	340.21	401101	1.07554e+06	665445	30848.6	894661	1.19559e+06	547251
2918	12.4328	2	772.785	1543.55	-0.964378	83.68	AEEEGGSEEEVGDK	[7] Phospho (ST)	NFM_RAT	Neurofilament medium polypeptide OS=Rattus norvegicus GN=Nefm PE=1 SV=4	FALSE	0.288426	221385	172422	144117	126249	219229	5832.18	268401	204284	214029	185516	152874	227627	3072.19	367047	502233	258784	410.078	496.746	387935	314822	319861	14671.9	364407	260356	15354.9	366446	324983	164300	3136.99	5664.77	183630	300849	242040	9328.37	238009	275815	177435
19045	24.1456	2	1140.92	2279.83	-0.313088	52.74	AEEEGGSEEEVGDKSPQESK	[7] Phospho (ST)|[19] Phospho (ST)	NFM_RAT	Neurofilament medium polypeptide OS=Rattus norvegicus GN=Nefm PE=1 SV=4	FALSE	0.240432	15894	29042	17130	629224	13976.4	16165.9	41967.3	16233.4	15277.4	33929.4	124587	21542	1.44982e+06	14829	94589.8	13108.8	540088	448109	36033.2	850126	16885.6	39993.7	11835.4	35754.4	30743	44119.6	31396.3	22669.4	458782	677071	29791.1	29322.9	18006.9	16964.3	27127.1	15390.9	12738.7
6087	31.7776	3	1060.07	3177.18	0.0257976	94.46	EGSSEKDEGEQEEEGETEAEGEGEEAEAK	[4] Phospho (ST)	NFM_RAT	Neurofilament medium polypeptide OS=Rattus norvegicus GN=Nefm PE=1 SV=4	FALSE	0.92296	286945	135897	216632	158838	196149	249893	256524	316487	286622	402620	328764	599688	183921	670798	469802	278771	36436.6	51467.5	415364	385144	571711	547265	447100	180488	553471	484599	523499	288136	31322	41983.5	198489	235793	257367	423445	460151	497144	229980
13308	31.7069	2	1589.6	3177.18	0.375464	---	EGSSEKDEGEQEEEGETEAEGEGEEAEAK	[4] Phospho (ST)	NFM_RAT	Neurofilament medium polypeptide OS=Rattus norvegicus GN=Nefm PE=1 SV=4	FALSE	0.520764	164895	85136.5	112125	95939.7	122454	143039	141995	160341	141056	198506	170420	201317	169295	397607	299512	126145	48607.8	58711.7	257674	239104	385656	353361	241374	129639	307806	293646	320592	140340	17521.9	26936.5	121410	147327	118554	262761	263425	303066	132160
11666	23.3219	2	759.384	1516.75	-0.368361	35.84	SPVEEVKPKPEAK	[1] Phospho (ST)	NFM_RAT	Neurofilament medium polypeptide OS=Rattus norvegicus GN=Nefm PE=1 SV=4	FALSE	0.00383819	207.77	2759	2133.27	1622.39	179.329	1220.06	3643.43	4555.33	3828.43	4474.91	27376.1	755.532	14440.9	6219.13	11023.6	3095.24	4996.34	1.42057e+06	4181.33	14752.8	2505.96	3586.99	6474.67	5043.14	2347.36	14825	6679.43	4679.88	52888	105637	1159.08	6427.99	5452.74	19353.9	9072.32	8342.34	166.523
13649	22.3101	2	759.384	1516.75	-0.241924	44.7	SPVEEVKPKPEAK	[1] Phospho (ST)	NFM_RAT	Neurofilament medium polypeptide OS=Rattus norvegicus GN=Nefm PE=1 SV=4	FALSE	0.195572	166.353	2210.93	395.472	8080.71	197.255	394.294	2307.74	2127.43	1783.53	6365.9	40779.2	909.424	1.17598e+06	2962.93	4794.96	999.579	8.3916	610.212	2571.06	12900.2	1438.22	800.319	2098	2131.64	1155.38	3901.45	5055.32	4270.38	1.47572e+06	2.11103e+06	281.398	6527.5	3866.93	11871.7	6691.59	6417.69	133.328
12172	27.2519	2	536.773	1071.53	0.024652	33.84	EQLQGLNDR		NFM_RAT	Neurofilament medium polypeptide OS=Rattus norvegicus GN=Nefm PE=1 SV=4	FALSE	0.604698	29925.1	29392.1	25160.5	7217.61	27282	29504.8	44595.3	2798.38	10748.3	28159.9	17220.4	35940.5	12095.1	33024.6	52724.6	29440.2	2496.74	2134.04	59035.1	59085.6	51820.3	54687.8	57589.2	47924.2	41654.8	54398.9	53567.6	52969.6	42948.5	16178.9	52526	85794.1	73389.8	2022.14	4320.74	1403.22	23984.3
13296	26.2606	2	530.727	1059.44	-0.0640618	59.5	VSGSPSSGFR	[4] Phospho (ST)	NFM_RAT	Neurofilament medium polypeptide OS=Rattus norvegicus GN=Nefm PE=1 SV=4	FALSE	0.00251462	50682.5	45958.1	43881.5	24480.9	44442.5	48311.4	81658.8	94109.7	83602.9	53135.6	66740.2	73411.9	73156.4	104904	82878.3	86104.4	110224	84356	68289.7	74637.3	84905.8	81033.4	77745.5	56994.7	70369.3	60229.9	77958.6	81246.1	98328.5	36587.7	53922.8	81535.2	89818	88963.7	97855.1	99295.6	40620.8
15769	26.1361	3	861.053	2580.14	-0.0754337	42.94	EEKEEAEEKEEEPEVEKSPVK	[18] Phospho (ST)	NFM_RAT	Neurofilament medium polypeptide OS=Rattus norvegicus GN=Nefm PE=1 SV=4	FALSE	0.528218	78380.1	59847	17133.9	91830.8	69388.3	49250.4	62498.7	12247.4	9673.39	112991	121623	143125	106896	2397.48	122695	24786.2	100512	86920.1	87838.2	143938	2382.16	108444	94438	53073.5	6095.68	122186	51092.2	8023.51	91394.6	94895.2	26273.9	71565.9	50304.3	29367.6	18499.3	19467.2	62819.9
19965	23.5902	3	846.664	2536.97	-1.57216	34.33	EKAEEEGGSEEEVGDKSPQESK	[9] Phospho (ST)|[17] Phospho (ST)	NFM_RAT	Neurofilament medium polypeptide OS=Rattus norvegicus GN=Nefm PE=1 SV=4	FALSE	0.765471	3376.06	27790.5	7428.96	64951.9	5996.58	7980.62	10641	6135.78	5539.69	27248.9	56792.6	6007.45	955106	4896.57	32330.1	2648.03	88002.3	455467	10152.8	52484.6	2258.58	6443	10744.3	13932.2	2006.62	22202.1	7457.89	1797.11	368905	405887	4542.59	5381.17	3743.51	4182.19	2227.86	2749.38	2705.84
20723	24.1209	3	846.664	2536.97	-1.37041	33.28	EKAEEEGGSEEEVGDKSPQESK	[9] Phospho (ST)|[17] Phospho (ST)	NFM_RAT	Neurofilament medium polypeptide OS=Rattus norvegicus GN=Nefm PE=1 SV=4	FALSE	0.352587	30299.3	13283.7	14521.1	46661	18725.1	20839.8	44487.9	26277.2	25314.8	36258.9	14033.6	53223.1	75416.9	22522	37986.2	12281.2	443149	37912.4	36413.4	45097.3	30005.7	26226.5	16047.9	22693.1	22263.2	25539.1	18717.7	26065	68770.5	83379.4	29907.6	27570	21982	14453.8	27173.8	21255.3	24284.2
43034	23.4852	2	1269.49	2536.97	-0.416076	33.2	EKAEEEGGSEEEVGDKSPQESK	[9] Phospho (ST)|[17] Phospho (ST)	NFM_RAT	Neurofilament medium polypeptide OS=Rattus norvegicus GN=Nefm PE=1 SV=4	FALSE	0.0636603	282.583	98.2694	476.187	227.479	219.148	92.5784	619.98	0	0	225.195	913.077	64.0467	116214	78.3895	156.808	598.294	1263.42	60942.9	61.2566	324.977	266.735	1264.66	724.004	84.7438	202.823	112.335	874.089	1093.15	39855.2	53471.7	125.475	295.82	1415.69	0	90.0518	38.8731	226.484
54252	24.1209	2	1269.49	2536.97	-1.01488	---	EKAEEEGGSEEEVGDKSPQESK	[9] Phospho (ST)|[17] Phospho (ST)	NFM_RAT	Neurofilament medium polypeptide OS=Rattus norvegicus GN=Nefm PE=1 SV=4	FALSE	0.16396	0	91.2619	58.8216	105.03	0	168.485	524.658	0	115.158	284.595	165.813	0	4057.81	133.188	883.92	227.925	51975.2	934.829	254.291	747.906	0	295.379	778.431	127.402	0	1060.32	16.5295	0	2846.41	1633.13	187.71	0	88.114	0	79.8588	71.9079	0
21093	23.8061	3	820.008	2457	-2.36312	47.78	EKAEEEGGSEEEVGDKSPQESK	[17] Phospho (ST)	NFM_RAT	Neurofilament medium polypeptide OS=Rattus norvegicus GN=Nefm PE=1 SV=4	FALSE	0.557017	130252	18213.3	29624.3	31612.8	18825.3	29765.8	38063.8	27218.4	18334	35743.6	19069.2	121528	72677.5	32905.8	45315.3	17345.5	248896	48709.1	34013.9	48250.1	26696.4	52092.6	36726.6	18968.4	30791.4	32978	24760.8	33207	55243.7	52248.4	24636.7	118953	18118.3	23433.5	30807.2	26957.3	104394
29749	22.8935	3	820.008	2457	-2.46457	49.65	EKAEEEGGSEEEVGDKSPQESK	[17] Phospho (ST)	NFM_RAT	Neurofilament medium polypeptide OS=Rattus norvegicus GN=Nefm PE=1 SV=4	FALSE	0.871279	78728.1	5484.32	2896.38	45674.6	3793.11	22751.8	3618.07	3901.11	8543.14	3078.71	18751.9	24595.5	28562.2	12568.8	7154.34	3665.44	30591.1	199161	3138.4	5279.51	2299.28	4937.65	30782.5	3991.92	2484.73	10644.3	14419.1	2974.97	22268.5	15154.2	6783.64	15625.2	9516.31	12323.9	4565.89	5589.41	63098.7
27432	41.3462	2	918.953	1835.89	-7.07219	74.04	FVEEIIEETKVEDEK		NFM_RAT	Neurofilament medium polypeptide OS=Rattus norvegicus GN=Nefm PE=1 SV=4	FALSE	3.59226e-08	6750.97	2024.37	1762.39	4040.11	4237.57	6982.63	2811.49	1497.15	365.744	1907.61	965.871	1376.32	20880.8	17615.5	21300.2	27065.2	14375.7	23064.3	12337.4	15785.7	8546.96	15339.4	13239.6	6261.92	3905.77	3356.07	8401.55	13333.7	5125.34	12144.1	26236.4	36792.2	61138.8	30653.2	47243.7	39906.4	5410.74
28656	23.2725	2	1100.94	2199.87	-0.458805	58.85	AEEEGGSEEEVGDKSPQESK	[15] Phospho (ST)	NFM_RAT	Neurofilament medium polypeptide OS=Rattus norvegicus GN=Nefm PE=1 SV=4	FALSE	0.412319	676.042	3982.97	723.954	5715.16	442.768	912.265	1494.35	39253.6	3894.91	750.317	27787.4	148.522	447403	2006.1	1924.3	747.189	2295.08	314079	428.915	26924.8	765.087	790.503	3029.82	372.993	1510.39	756.711	375.84	1589.68	321806	361502	205.129	868.334	258.832	37366.6	7978.27	8815.48	541.832
30197	12.4995	2	1394.1	2786.18	-0.634651	38.3	EEAEEKEEEPEVEKSPVKSPEAK	[15] Phospho (ST)|[19] Phospho (ST)	NFM_RAT	Neurofilament medium polypeptide OS=Rattus norvegicus GN=Nefm PE=1 SV=4	FALSE	0.42101	216.243	190.712	32.8614	175.071	167.058	314.215	1732.12	252157	2206.07	0	43.9312	0	121.871	30462.8	11.3205	1.66296	1399.17	1123.89	42.1953	82.9586	1423.31	414.526	582.415	0.00693794	856.985	166.372	57.3731	2208.07	41.8856	72.2597	14.5179	200.881	1298.09	546318	276563	311953	173.314
32077	27.4988	2	1013.53	2025.05	-0.173316	44.49	SPVPKSPVEEVKPKPEAK	[6] Phospho (ST)	NFM_RAT	Neurofilament medium polypeptide OS=Rattus norvegicus GN=Nefm PE=1 SV=4	FALSE	0.0468821	20874.4	15663.8	12593.1	1069.86	10747	10706.5	35149.9	0	0	34439.2	30032.6	30100.5	570.221	0	1044.02	314.374	398.486	0	949.327	541.143	1958.99	5432.27	4726.88	0	594.281	1131.76	2080.05	20020	556.301	2783.28	0	1495.95	1127	218.842	0	0	16730.4
49294	21.3094	2	901.354	1800.69	-0.258681	40.28	EKAEEEGGSEEEVGDK	[9] Phospho (ST)	NFM_RAT	Neurofilament medium polypeptide OS=Rattus norvegicus GN=Nefm PE=1 SV=4	FALSE	0.510559	92.8646	0.862	25.929	261.456	46.9297	74.5903	23.4728	43.8885	30.2315	181.407	76.3139	59.4218	61.0595	0	77.6986	58.9098	2592.63	70234.6	41.0103	52.0158	0	153.306	358.037	93.5799	69.8129	126.014	52.5786	58.7071	87.8256	160.039	27.8634	88.1168	31.3768	27.9014	62.7693	45.9591	74.4289
1252	25.0596	2	737.304	1472.59	-0.480128	72.62	SGYSSPGSPGTPGSR	[8] Phospho (ST)	TAU_RAT	Microtubule-associated protein tau OS=Rattus norvegicus GN=Mapt PE=1 SV=3	TRUE	0.926209	2.59662e+06	1.86702e+06	282526	2.03641e+06	2.13109e+06	2.19744e+06	3.07647e+06	179842	273893	2.66445e+06	2.66994e+06	2.99348e+06	2.40178e+06	250329	2.94063e+06	4.31233e+06	3.67854e+06	3.37661e+06	2.35984e+06	2.69452e+06	211059	3.45466e+06	3.17748e+06	3.06847e+06	311913	3.49563e+06	1.07425e+06	312413	4.03393e+06	3.52442e+06	2.35877e+06	2.71085e+06	1.27993e+06	86808.3	207727	209815	2.08113e+06
1260	13.1798	2	591.263	1180.51	-0.134663	64.25	SPVVSGDTSPR	[9] Phospho (ST)	TAU_RAT	Microtubule-associated protein tau OS=Rattus norvegicus GN=Mapt PE=1 SV=3	TRUE	0.314118	1.5146e+06	1.30216e+06	144499	1666.84	1.23586e+06	259090	2.6114e+06	169792	166207	1.98354e+06	200497	1.94191e+06	702.829	168494	1.86278e+06	1.64656e+06	85174.9	59543.7	1.29309e+06	14612.3	51308.3	340172	1.96876e+06	1.39534e+06	90044.4	2.52858e+06	322667	265701	2426.2	4697.92	923163	1.8933e+06	1.95216e+06	70093.9	73563.8	48311.2	1.21392e+06
2311	24.2164	2	591.263	1180.51	-0.506574	64.25	SPVVSGDTSPR	[9] Phospho (ST)	TAU_RAT	Microtubule-associated protein tau OS=Rattus norvegicus GN=Mapt PE=1 SV=3	TRUE	0.970839	84172.3	305229	89426.1	1.73659e+06	181819	84007.8	196227	105834	104340	316652	2.18468e+06	175289	1.92251e+06	70804.3	174793	170980	2.31588e+06	2.25001e+06	166266	2.18982e+06	60369	94746.9	73618	190086	90338.5	255231	99521.7	119096	3.47776e+06	3.3052e+06	69444.5	89134.9	92005.8	53622.3	85389.4	77604.2	67462.2
10283	13.2087	1	1181.52	1180.51	-0.503259	---	SPVVSGDTSPR	[9] Phospho (ST)	TAU_RAT	Microtubule-associated protein tau OS=Rattus norvegicus GN=Mapt PE=1 SV=3	TRUE	0.917375	294829	74.6248	22041.9	441.845	118121	31707.4	992665	4626.2	12664.1	11629.6	63.9278	249972	1082.59	18446.9	107078	608849	605.661	403.023	131178	1449.55	378.58	54264.8	452890	143214	6814.92	141468	40852.3	84901.1	157.372	15.1478	156751	480247	536640	754.816	2036.76	112.828	236298
16239	24.2164	1	1181.52	1180.51	-0.256318	---	SPVVSGDTSPR	[9] Phospho (ST)	TAU_RAT	Microtubule-associated protein tau OS=Rattus norvegicus GN=Mapt PE=1 SV=3	TRUE	0.819917	269.636	45479.5	248.479	192455	2753.36	468.759	5871.11	1995.2	1481.55	16763.5	161104	415.408	395270	544.086	4250.15	337.135	619989	487009	2887.61	173337	941.712	364.486	165.702	5367.23	1167.7	8884.41	696.831	1805.48	867489	955695	91.1371	1085.15	389.694	933.18	2981.52	2942.74	216.107
16239	24.2164	1	1181.52	1180.51	-0.256318	---	SPVVSGDTSPR	[5] Phospho (ST)	TAU_RAT	Microtubule-associated protein tau OS=Rattus norvegicus GN=Mapt PE=1 SV=3	FALSE	0.819917	269.636	45479.5	248.479	192455	2753.36	468.759	5871.11	1995.2	1481.55	16763.5	161104	415.408	395270	544.086	4250.15	337.135	619989	487009	2887.61	173337	941.712	364.486	165.702	5367.23	1167.7	8884.41	696.831	1805.48	867489	955695	91.1371	1085.15	389.694	933.18	2981.52	2942.74	216.107
3011	34.7809	2	573.781	1145.55	-0.244117	32.39	TPSLPTPPTR	[6] Phospho (ST)	TAU_RAT	Microtubule-associated protein tau OS=Rattus norvegicus GN=Mapt PE=1 SV=3	FALSE	0.010137	227498	195257	186790	237200	247876	235029	350970	420417	419972	430794	388935	393637	329456	354355	315476	590760	539340	523187	304174	324349	336130	416638	321613	368623	504496	429632	455248	428155	465964	415935	312324	261570	299990	338670	359956	330246	182335
12092	34.6918	1	1146.56	1145.55	-0.164063	---	TPSLPTPPTR	[6] Phospho (ST)	TAU_RAT	Microtubule-associated protein tau OS=Rattus norvegicus GN=Mapt PE=1 SV=3	FALSE	0.000191277	91471.1	71147.9	62686.2	98003	94412	92759.3	152244	172492	151160	116482	106435	44447	195280	161513	152736	209892	266052	224030	124031	138994	134037	196684	123052	191601	207022	207628	204227	156386	175089	166816	130455	95367.9	88091.1	115229	125991	126504	73312
3930	40.5175	2	897.907	1793.8	-5.46057	91.35	STPTAEDVTAPLVEER	[2] Phospho (ST)	TAU_RAT	Microtubule-associated protein tau OS=Rattus norvegicus GN=Mapt PE=1 SV=3	FALSE	0.258645	347300	282849	274671	322288	351252	357966	565278	620608	585650	641299	654164	632121	467182	529796	489777	803016	574448	496972	374213	409486	599510	710155	493121	453138	787646	756131	709196	442664	248147	349728	555903	420243	422266	439233	441352	546087	278353
8804	33.4015	2	1188.02	2374.02	-0.102638	46.77	TDHGAEIVYKSPVVSGDTSPR	[11] Phospho (ST)|[19] Phospho (ST)	TAU_RAT	Microtubule-associated protein tau OS=Rattus norvegicus GN=Mapt PE=1 SV=3	FALSE	0.150718	253548	184373	167250	221891	205664	225259	245424	279431	250170	218178	176632	155223	313347	395246	357237	316378	281494	281254	298636	351930	348215	481829	344448	317313	511927	525929	512103	195936	105843	124097	132022	131886	136124	172617	197695	202176	203213
4006	33.4015	3	792.349	2374.02	0.0355536	49.08	TDHGAEIVYKSPVVSGDTSPR	[11] Phospho (ST)|[18] Phospho (ST)	TAU_RAT	Microtubule-associated protein tau OS=Rattus norvegicus GN=Mapt PE=1 SV=3	FALSE	0.605919	332893	243039	267154	355847	289183	300600	450190	544021	509909	509096	480519	537035	379107	564012	504161	614902	366927	340744	385254	455615	451748	598436	519538	413000	709190	712566	656776	342698	221583	236042	228364	279694	324046	358694	377649	366284	266806
7318	36.9936	2	829.898	1657.78	-0.86772	52.14	IGSLDNITHVPGGGNK	[3] Phospho (ST)	TAU_RAT	Microtubule-associated protein tau OS=Rattus norvegicus GN=Mapt PE=1 SV=3	FALSE	0.00491673	53944.8	49473.8	43885.3	139972	91732.4	111882	70444.1	81180.5	68065.8	123855	138953	134382	220176	213127	194250	189253	239468	229831	90773.1	120145	88022.8	222289	185664	210432	227652	266345	231968	35502.6	55786.4	43416.2	162287	147209	172313	130612	160594	137857	43235.5
30345	37.0092	3	553.601	1657.78	-1.13902	---	IGSLDNITHVPGGGNK	[3] Phospho (ST)	TAU_RAT	Microtubule-associated protein tau OS=Rattus norvegicus GN=Mapt PE=1 SV=3	FALSE	0.0841644	1211.26	1483.75	1720.64	5203.38	3420.33	1876.12	937.757	2742.8	2304.44	7658.17	3128.6	11376.1	4839.34	6155.73	5294.43	9344.71	7933.87	14119.8	1768.25	2018.2	2404.45	6427.8	9226.61	7097.29	8762.85	10353.4	7789.26	830.324	3281.76	1054.42	2822.91	5986.03	11778.6	2620.85	2784.3	1818.96	970.796
8299	25.929	2	631.247	1260.48	-0.170507	36.11	SPVVSGDTSPR	[5] Phospho (ST)|[9] Phospho (ST)	TAU_RAT	Microtubule-associated protein tau OS=Rattus norvegicus GN=Mapt PE=1 SV=3	FALSE	0.379496	537988	428757	203249	430791	491540	344663	579873	320837	337481	810146	796531	802652	453738	156536	567260	369678	464397	424905	417685	515492	140256	369994	661332	641388	269250	821015	374045	408088	811553	924364	418317	514240	354063	233293	238545	240045	431185
9682	13.0337	2	631.247	1260.48	-0.155752	36.97	SPVVSGDTSPR	[5] Phospho (ST)|[9] Phospho (ST)	TAU_RAT	Microtubule-associated protein tau OS=Rattus norvegicus GN=Mapt PE=1 SV=3	FALSE	0.987959	125061	1404.87	234003	1100.65	13402.9	220767	447336	847699	681089	4834.39	2111.68	223306	1189.49	454137	15558.7	231287	703.34	913.072	17675.4	1836.57	300369	523273	225453	12576.4	457853	15915.9	546403	613655	1580.98	1464.56	33204.1	29567.6	244014	569139	518045	621916	100234
11342	34.4551	3	819.004	2453.99	-0.188771	32.43	TDHGAEIVYKSPVVSGDTSPR	[11] Phospho (ST)|[15] Phospho (ST)|[19] Phospho (ST)	TAU_RAT	Microtubule-associated protein tau OS=Rattus norvegicus GN=Mapt PE=1 SV=3	FALSE	0.993304	210762	84013.9	117690	333203	339461	298456	245252	307877	212287	525647	484085	358535	668248	526129	651958	284374	340992	333031	126791	310437	182901	727237	586614	421116	580686	838376	594828	80243.9	32649.9	60209.2	133963	124055	106883	273299	201225	261951	168921
12458	26.6385	2	777.287	1552.56	-0.0668462	57.22	SGYSSPGSPGTPGSR	[5] Phospho (ST)|[11] Phospho (ST)	TAU_RAT	Microtubule-associated protein tau OS=Rattus norvegicus GN=Mapt PE=1 SV=3	FALSE	0.981285	275476	200559	142055	243827	259810	247279	469434	222019	226456	419162	464559	423300	335001	193787	377421	337987	300327	311863	271054	327697	143905	447110	408389	390916	312711	498192	449117	258199	299568	350653	220466	241708	212373	131514	144261	184015	220788
20082	12.9146	2	777.287	1552.56	-0.15033	51.66	SGYSSPGSPGTPGSR	[5] Phospho (ST)|[11] Phospho (ST)	TAU_RAT	Microtubule-associated protein tau OS=Rattus norvegicus GN=Mapt PE=1 SV=3	FALSE	0.440133	25211.2	8379.45	90731.5	10818.2	11013.2	20139.9	53672.1	402939	301261	8786.48	6733.28	19331.1	20388	271280	18205.9	38583.3	19720	17177.3	15609.3	8274.2	188507	58828.2	26144.9	9830.63	198323	15239.8	129648	171412	12481.8	18368.8	8758.86	16872.9	41699.8	243883	214523	260936	20206.2
14468	56.6531	3	1108.53	3322.56	-1.08218	62.31	HLSNVSSTGSIDMVDSPQLATLADEVSASLAK	[10] Phospho (ST)	TAU_RAT	Microtubule-associated protein tau OS=Rattus norvegicus GN=Mapt PE=1 SV=3	FALSE	1.00641e-10	49051.7	3069.53	29459	10368.8	20156.8	37050.4	14940.2	11355	7965.08	4725.01	1506.18	30061.9	285738	248674	210218	182039	30730.5	42067.5	73931.2	129462	103773	212027	242394	185170	333737	326295	418464	96929.5	100275	129987	184611	135767	187896	162409	206785	239366	39313.8
15352	29.3253	2	1203.98	2405.94	0.142548	66.28	ESPPQPPADDGSEEPGSETSDAK	[17] Phospho (ST)	TAU_RAT	Microtubule-associated protein tau OS=Rattus norvegicus GN=Mapt PE=1 SV=3	FALSE	0.197952	130667	156238	43925.9	224443	145171	73907.9	46145.8	1128.71	2499.66	30867.5	18391.7	30833.9	291075	169045	260452	2419.17	173002	180590	172333	245306	42002.6	160918	103355	26065.3	178105	331018	117894	134864	169622	189015	21148.8	79995.2	23553.7	533.795	60358.8	33896.2	104727
16825	54.3049	3	1113.86	3338.55	-2.25	70.8	HLSNVSSTGSIDMVDSPQLATLADEVSASLAK	[10] Phospho (ST)|[13] Oxidation (M)	TAU_RAT	Microtubule-associated protein tau OS=Rattus norvegicus GN=Mapt PE=1 SV=3	FALSE	8.36236e-08	12142.9	1805.48	9369.59	6008.65	7568.73	3918.45	1081.19	1626.21	1621.27	3865.74	0	10470.8	145298	162910	172211	249511	252611	206804	136909	204267	161137	218269	189284	139419	334140	378779	430562	44681.4	28431.1	29073.8	32111.9	35588.7	31709.4	63008.7	58863.5	67063.4	9732.23
30413	22.4813	2	471.22	940.426	-0.321634	42.27	IGSTENLK	[3] Phospho (ST)	TAU_RAT	Microtubule-associated protein tau OS=Rattus norvegicus GN=Mapt PE=1 SV=3	FALSE	0.510384	16666.2	3078.71	4005.1	3551.14	14846.4	5872.04	7845.71	41822.3	36830.7	9646.83	10177.2	40506.7	9853.1	87837.6	4119.61	19089.7	63625.9	48459	5788.7	3953.83	57372.6	7715.59	7462.06	7414.29	10070.4	8194.5	15108.5	4748.74	10294.1	11159.6	6594.12	9406.94	10171.9	12770	49333.6	61177.8	13357.6
33492	25.8362	2	842.412	1682.81	-3.47311	---	VAVVRTPPKSPSASK	[6] Phospho (ST)|[10] Phospho (ST)	TAU_RAT	Microtubule-associated protein tau OS=Rattus norvegicus GN=Mapt PE=1 SV=3	FALSE	0.138697	4568.56	22834.1	62.2036	603.6	24337.9	1335.77	28.0326	402.7	336.969	21713.9	26010.4	3518.62	6207.15	47.4113	6563.72	107.316	1693.33	10163.4	4471.1	5328.9	9.79399	17.6081	161.479	8239.94	10.7307	9543.18	38.6732	6.33986	3335.9	3625.4	446.087	2744.74	30.2963	549.735	123.974	802.847	3661.6
58661	25.8573	3	561.945	1682.81	-1.62108	34.93	VAVVRTPPKSPSASK	[6] Phospho (ST)|[10] Phospho (ST)	TAU_RAT	Microtubule-associated protein tau OS=Rattus norvegicus GN=Mapt PE=1 SV=3	FALSE	0.3991	521.053	24575.7	98.4702	9664.8	3581.19	443.973	147.935	236.701	1552.18	27926.9	4899.27	559.027	9405.17	0	6110.78	249.343	19638.6	14674.2	5801.17	7029.59	143.312	0	97.7843	7141.91	477.918	5781.76	28.3797	11.404	7001.33	12180.4	1992.48	3957.71	226.842	839.45	88.0418	348.167	417.612
35148	12.6811	2	523.791	1045.57	-0.544733	37.86	VAVVRTPPK	[6] Phospho (ST)	TAU_RAT	Microtubule-associated protein tau OS=Rattus norvegicus GN=Mapt PE=1 SV=3	FALSE	0.150984	0	0	1.21749	23.1994	0	0	110.478	21058.8	438.134	0	0	0	15.6307	157.87	0	83.2954	0	75.9661	8.18531	511.139	2090.87	91.8841	64.4156	10.6586	0	0	98.0874	24.2754	0	0	0	75.9239	250.058	879.606	2323.28	2418.66	0
43199	13.3271	2	523.791	1045.57	-0.492975	34.88	VAVVRTPPK	[6] Phospho (ST)	TAU_RAT	Microtubule-associated protein tau OS=Rattus norvegicus GN=Mapt PE=1 SV=3	FALSE	0.353325	19.3166	0	0	0	0	14.9004	48.9892	2415.63	14846.1	0	4.53212	0	0	2561.47	0	237.663	1.89351	13.6171	19.5999	0	470.53	36.0542	0	36.9429	1061.58	0	0	0	12.7304	6.80053	169.531	78.1631	223.366	926.632	511.853	823.337	15.4818
6543	38.434	2	817.359	1632.7	-0.319718	88.5	DKSDSETEGLVFAR	[3] Phospho (ST)	E41L1_RAT	Band 4.1-like protein 1 OS=Rattus norvegicus GN=Epb41l1 PE=1 SV=1	TRUE	0.463848	164849	124417	121177	187676	199408	185409	172986	196453	180851	324988	320264	274503	245576	262158	260478	325513	291225	271943	142950	184793	197067	310624	244368	223858	303637	310571	284308	122354	69245	94461.9	218631	217793	224092	202968	224138	226024	132123
20012	38.5278	3	545.241	1632.7	-1.02161	---	DKSDSETEGLVFAR	[3] Phospho (ST)	E41L1_RAT	Band 4.1-like protein 1 OS=Rattus norvegicus GN=Epb41l1 PE=1 SV=1	TRUE	0.455849	10804.5	4893.98	7609.24	9454.54	18810.2	7573.04	14990.5	14861.8	18332.5	39677.8	38.3296	29068.8	10785.2	13801.7	14188.7	15313.8	11252.4	10928.6	1972.79	6959.9	8975.48	16843.2	12432.7	11818.8	20729.6	17227.1	11361.8	10114.9	4053.79	6293.88	6679.73	14138.1	17323	16270.7	19566.2	17935.6	8659.58
8729	26.3343	2	971.371	1940.73	-0.0858723	98.98	GPSSQEDESGGIEDSPDR	[15] Phospho (ST)	E41L1_RAT	Band 4.1-like protein 1 OS=Rattus norvegicus GN=Epb41l1 PE=1 SV=1	TRUE	0.126279	447678	386003	381773	461150	336065	400437	449460	152837	285404	586811	776008	766074	637365	528227	556955	413428	421814	436983	479685	541863	425703	683073	583025	506509	639603	572936	721745	581189	467659	511220	734749	589254	560634	229787	325875	320199	358804
24962	13.9035	2	971.371	1940.73	-0.114171	99.84	GPSSQEDESGGIEDSPDR	[15] Phospho (ST)	E41L1_RAT	Band 4.1-like protein 1 OS=Rattus norvegicus GN=Epb41l1 PE=1 SV=1	FALSE	0.398538	11163.8	8315.17	680.271	614.034	3896.57	1381.23	40717	393857	192081	22580.4	35317	16188	84.0624	264622	8261.99	5028.26	1090.08	1036.79	3686.21	3104.05	208056	2090.58	4289.4	6872.49	887.751	7603.25	1827.46	2290.59	511.667	222.578	2722.74	5291.26	4576.09	497402	447282	513684	8947.55
8937	27.3533	2	522.263	1042.51	0.908879	42.66	LVSPEPPPK	[3] Phospho (ST)	E41L1_RAT	Band 4.1-like protein 1 OS=Rattus norvegicus GN=Epb41l1 PE=1 SV=1	TRUE	0.0021993	82182.9	86757.5	61031.7	161950	87088.9	66078.7	81893.9	109956	108721	109759	120780	120064	122695	99110.1	133998	147878	230501	208358	136684	158394	83349.7	91605.5	102031	129771	86662.5	147576	95766.3	119252	182650	188232	109417	166331	138797	153029	148161	124604	65867.7
46811	27.2519	1	1043.52	1042.51	0.0724995	---	LVSPEPPPK	[3] Phospho (ST)	E41L1_RAT	Band 4.1-like protein 1 OS=Rattus norvegicus GN=Epb41l1 PE=1 SV=1	TRUE	0.766705	219.572	1321.21	717.393	0	3131.68	2040.81	2044.52	0	0	1744.52	2532.11	1361.12	28.1079	1118.3	6192.36	4030.15	0	4.8294	3649.74	2465.64	0	3933.53	2645.64	3834.43	603.46	8324.87	1970.46	3653.39	927.648	316.246	4657.82	12444.5	1914.47	0	0	0	175.982
12247	26.9533	2	574.273	1146.53	-0.959507	51.62	LPSSPASPSPK	[9] Phospho (ST)	E41L1_RAT	Band 4.1-like protein 1 OS=Rattus norvegicus GN=Epb41l1 PE=1 SV=1	FALSE	0.0725195	27919.8	35389.6	21804.9	21526	27997.1	26087	26144.5	26020.6	18215	45253.3	43513.3	43225	44806.3	20343.1	76378.7	63674.7	28152.3	20485.8	63596.7	63562.5	11328.3	52816	68642.1	49692.3	54244.2	75426	72484.9	44360.2	60969.2	34524	63319.7	92958	80923.7	216212	18598.7	4523.52	22377
15839	27.135	2	870.389	1738.76	3.25486	42.42	LPSSPASPSPKGTPEK	[7] Phospho (ST)|[9] Phospho (ST)	E41L1_RAT	Band 4.1-like protein 1 OS=Rattus norvegicus GN=Epb41l1 PE=1 SV=1	FALSE	0.396825	47791.2	28852	33286.1	12375.7	50401.2	52303.6	39102.2	50564	36895.5	48135.1	51845.3	57494.7	12454.6	124611	111670	79470.7	10552.1	7231.43	55039.6	54258	43826.6	87486.1	83045.1	68028.8	97757.3	103632	115293	29009.7	25634.5	10347.5	57889.1	99481.5	81764.2	79306.3	52714.5	42857.6	38303.6
18397	31.6272	2	697.75	1393.49	0.138843	53.48	DYCEADGLSER	[9] Phospho (ST)	E41L1_RAT	Band 4.1-like protein 1 OS=Rattus norvegicus GN=Epb41l1 PE=1 SV=1	FALSE	0.614008	11572.9	6793.31	9461.87	7152.16	9194.51	11988.2	10194.4	13154.7	11484.8	18546.4	20359.4	28056.4	13426.4	40680.7	28058.8	24974.9	3271.38	4470.65	18207.6	15486	31452.1	36642.1	29205.8	17203.8	22005	15309.4	20876.3	5435.83	1695.52	510.259	21313	18485	25639.7	22393.4	27747.3	24069.2	9275.41
23792	26.5106	2	948.435	1894.85	-2.42298	59.82	RLPSSPASPSPKGTPEK	[10] Phospho (ST)|[14] Phospho (ST)	E41L1_RAT	Band 4.1-like protein 1 OS=Rattus norvegicus GN=Epb41l1 PE=1 SV=1	FALSE	0.212006	63741	42109.6	11247.5	49306.4	54936.8	49097	26464.8	940.198	4749.41	57489.7	52970.1	56519.9	33548.9	9166.65	48894.6	17810.8	58479	30813.1	31585	29204.4	6422.79	30832	38524.9	21144.2	16646.4	41467.6	13698.6	8990.7	6277	26456.6	16818.9	31892	6104.25	3843.85	1687.54	2406.33	51086.9
30104	12.662	2	570.215	1138.42	-1.34047	33.78	ETDPSPEER	[5] Phospho (ST)	E41L1_RAT	Band 4.1-like protein 1 OS=Rattus norvegicus GN=Epb41l1 PE=1 SV=1	FALSE	0.789864	5736.09	7639.83	3654.27	3.41863	4274.31	463.566	4521.37	2403.24	2952.29	1921.81	1620.87	2614.02	30.8792	3131.07	5197.6	7805.94	73657.7	70819.1	6191.37	227.715	3436.37	0	4804.93	3775.74	234.783	5835.48	5786.06	2294.11	689.537	5717.07	2355.08	4414.55	4777.6	951.531	1904.01	2740.78	4597.34
34158	13.3271	2	543.211	1084.41	0.175127	36.92	SEAEEGEVR	[1] Phospho (ST)	E41L1_RAT	Band 4.1-like protein 1 OS=Rattus norvegicus GN=Epb41l1 PE=1 SV=1	FALSE	0.706532	522.196	264.586	374.873	89.6389	295.505	78.0104	853.602	4264.33	3135.11	909.646	788.146	1898.16	180.685	204.181	501.427	977.57	58.5875	88.2387	1065.22	134.425	107.433	54.3013	1186.24	822.153	136.789	1199.35	1071.28	207.05	19879.2	18571	778.202	1553.65	1498.48	57.5259	366.403	575.512	418.528
50645	16.5928	2	543.211	1084.41	-0.473224	54.37	SEAEEGEVR	[1] Phospho (ST)	E41L1_RAT	Band 4.1-like protein 1 OS=Rattus norvegicus GN=Epb41l1 PE=1 SV=1	FALSE	0.892769	70.7988	32.9905	337.758	1554.96	22.3136	375.335	1267.81	65.3943	68.3903	9.85288	340.568	372.96	16.1591	148.396	18.1206	86.9457	54013.7	48213.8	23.6943	2138.09	29.2641	243.772	80.0725	32.1405	214.975	31.2984	378.203	104.555	161.663	179.566	6.39296	6.65986	742.952	84.8248	54.3562	45.447	56.7436
591	31.2034	3	839.341	2515	0.222677	61.17	ESDDKPEIEDVGSDEEEEEKK	[13] Phospho (ST)	HS90A_RAT	Heat shock protein HSP 90-alpha OS=Rattus norvegicus GN=Hsp90aa1 PE=1 SV=3	TRUE	0.951306	1.9222e+06	838551	1.66826e+06	1.17071e+06	1.36528e+06	1.80587e+06	1.74623e+06	2.2902e+06	2.04094e+06	3.01968e+06	2.29895e+06	4.41052e+06	903031	3.45477e+06	2.31099e+06	2.32716e+06	422957	425150	1.89858e+06	1.76172e+06	4.26654e+06	4.53133e+06	3.19191e+06	1.09911e+06	4.95163e+06	3.43783e+06	4.3478e+06	3.07622e+06	239872	305029	1.17209e+06	1.84971e+06	2.16727e+06	3.47143e+06	3.59555e+06	3.74077e+06	1.5406e+06
2798	31.2034	2	1258.51	2515	0.168185	72.92	ESDDKPEIEDVGSDEEEEEKK	[13] Phospho (ST)	HS90A_RAT	Heat shock protein HSP 90-alpha OS=Rattus norvegicus GN=Hsp90aa1 PE=1 SV=3	TRUE	0.569538	872942	439127	727528	561048	654591	822385	750327	963486	870586	1.28161e+06	1.03108e+06	1.50879e+06	534574	1.5373e+06	1.19126e+06	944058	310586	341626	931382	898501	1.87824e+06	1.99844e+06	1.29631e+06	651239	2.16004e+06	1.6439e+06	1.91012e+06	1.42829e+06	202450	243789	530489	918731	875808	1.55243e+06	1.50735e+06	1.71668e+06	699643
1690	32.7893	3	796.643	2386.91	-0.053003	45.02	ESDDKPEIEDVGSDEEEEEK	[13] Phospho (ST)	HS90A_RAT	Heat shock protein HSP 90-alpha OS=Rattus norvegicus GN=Hsp90aa1 PE=1 SV=3	TRUE	0.0653975	535700	283440	483883	475459	397389	586069	687946	819866	773825	1.2626e+06	1.26438e+06	1.58233e+06	587023	1.35482e+06	827999	971122	719493	712341	642187	711712	1.20602e+06	1.35384e+06	1.13714e+06	667468	1.45728e+06	1.10567e+06	1.30537e+06	922587	441884	409083	890156	711925	911594	1.14896e+06	1.17531e+06	1.22519e+06	429351
2066	32.758	2	1194.46	2386.91	-0.0801786	75.84	ESDDKPEIEDVGSDEEEEEK	[13] Phospho (ST)	HS90A_RAT	Heat shock protein HSP 90-alpha OS=Rattus norvegicus GN=Hsp90aa1 PE=1 SV=3	TRUE	0.00118312	909039	565968	707076	775145	710862	922271	971490	1.09985e+06	950809	1.40815e+06	1.38162e+06	1.22566e+06	1.24772e+06	1.98034e+06	1.50668e+06	1.34523e+06	1.1017e+06	1.10458e+06	1.1954e+06	1.39642e+06	1.64547e+06	2.12193e+06	1.47364e+06	1.25208e+06	2.12667e+06	1.91638e+06	2.03507e+06	1.2136e+06	594378	679335	1.40848e+06	1.13079e+06	1.09023e+06	1.6267e+06	1.6262e+06	1.75412e+06	728574
3342	30.9066	3	977.731	2930.17	-0.00221635	46.44	ESDDKPEIEDVGSDEEEEEKKDGDK	[13] Phospho (ST)	HS90A_RAT	Heat shock protein HSP 90-alpha OS=Rattus norvegicus GN=Hsp90aa1 PE=1 SV=3	TRUE	0.218131	720106	262536	543889	438331	507376	661976	555807	773476	686404	1.38985e+06	1.05619e+06	1.94844e+06	225852	929835	661194	526390	51142.9	49412.6	449684	443333	1.15362e+06	1.67688e+06	1.12733e+06	354000	1.53975e+06	1.13503e+06	1.48623e+06	936782	114229	46346.2	210597	379046	431392	808194	759104	886282	577148
8724	30.9066	2	1466.09	2930.17	-0.639114	46.48	ESDDKPEIEDVGSDEEEEEKKDGDK	[13] Phospho (ST)	HS90A_RAT	Heat shock protein HSP 90-alpha OS=Rattus norvegicus GN=Hsp90aa1 PE=1 SV=3	TRUE	0.433645	477446	241689	340061	387598	378855	407010	296358	360183	350960	830681	719917	880242	251253	583993	519847	334301	260429	220915	336851	394773	591938	946322	647217	335342	843338	790869	823172	525282	106353	111227	161363	281543	255147	390716	365660	409645	382662
9070	29.513	3	1020.43	3058.28	3.61824	62.92	ESDDKPEIEDVGSDEEEEEKKDGDKK	[13] Phospho (ST)	HS90A_RAT	Heat shock protein HSP 90-alpha OS=Rattus norvegicus GN=Hsp90aa1 PE=1 SV=3	FALSE	0.501978	515389	436651	127557	719908	424767	220624	37704.2	51313.3	52775.8	195081	81070.8	211007	454890	518313	646504	7238.08	225744	256606	338930	533021	102963	480882	543423	99893.4	383484	1.04912e+06	469952	574631	279049	301516	18611.7	232995	110617	153104	102402	111446	413073
13761	12.662	2	737.285	1472.55	-0.5951	76.2	DKEVSDDEAEEK	[5] Phospho (ST)	HS90A_RAT	Heat shock protein HSP 90-alpha OS=Rattus norvegicus GN=Hsp90aa1 PE=1 SV=3	FALSE	0.213344	440.833	343.952	9904.61	1795.51	376.704	12600	3701.88	19066.1	1980.03	570.339	574.156	4475.57	1454.89	4410.29	734.583	4124.56	331148	651746	1288.31	2652.89	10709.3	5287.06	8250.79	1320.88	3084.75	974.81	2390.38	1862.23	3744.21	3676.01	927.177	1225.13	6358.21	540.008	7456.25	4815.66	353.317
21390	21.9304	2	737.286	1472.56	0.840822	80.43	DKEVSDDEAEEK	[5] Phospho (ST)	HS90A_RAT	Heat shock protein HSP 90-alpha OS=Rattus norvegicus GN=Hsp90aa1 PE=1 SV=3	FALSE	0.00415733	2307.09	10140.3	1622.05	5131.45	3582.81	2365.24	6929.28	4754.93	3454.01	15846.3	9460.28	6101.67	14881.9	7138.58	7847.04	14721.4	82209.3	43980.1	12816.4	15053.9	10292.3	8861.8	3912.99	8225.89	8077.84	10927	3603.68	4073.95	15864.2	17496.2	10605.1	8984.88	3976.07	7556.66	11186.1	8755.72	1849.08
23282	22.3101	2	737.285	1472.56	0.18561	49.27	DKEVSDDEAEEK	[5] Phospho (ST)	HS90A_RAT	Heat shock protein HSP 90-alpha OS=Rattus norvegicus GN=Hsp90aa1 PE=1 SV=3	FALSE	0.00127501	76.7156	31.8906	33.3939	36.1403	69.5807	48.7583	65.8344	151.251	158.316	54.212	3139.92	320.381	416.421	289.486	379.601	252.742	1874.03	805.177	513.776	470.944	500.11	93.9601	72.9853	414.317	274.227	721.309	101.236	355.192	349.726	1362.45	610.126	299.782	44.3466	365.264	503.305	398.747	61.4858
23605	22.1841	2	737.285	1472.56	0.123735	44.77	DKEVSDDEAEEK	[5] Phospho (ST)	HS90A_RAT	Heat shock protein HSP 90-alpha OS=Rattus norvegicus GN=Hsp90aa1 PE=1 SV=3	FALSE	0.00390026	568.533	752.646	214.759	520.93	670.869	690.246	1325.11	877.595	860.64	666.8	9281.25	1773.95	2168.72	1542.42	1615.1	3015.94	12489.3	3542.17	2828.21	2681.17	2591.32	1343.71	1187.38	1793.95	1537.61	918.434	874.49	1511.28	2036.87	4980.66	2172.01	2011.51	523.376	1414.04	2591.55	1726.37	455.666
16258	25.8248	3	806.662	2416.96	-0.537152	36.62	DKEVSDDEAEEKEEKEEEK	[N-term] Carbamyl (N-term)|[5] Phospho (ST)	HS90A_RAT	Heat shock protein HSP 90-alpha OS=Rattus norvegicus GN=Hsp90aa1 PE=1 SV=3	FALSE	0.0035075	138955	90716.8	4315.06	81041.9	131673	115034	182731	112548	81908.1	242067	198964	295828	62031.7	27309.7	72741.8	27132.2	39122.2	42047.4	47028.1	65091.7	16686.5	70812.8	59872.3	44271.9	11065.1	68898.9	4400.1	10770.5	31841.7	27481.5	30188.9	64461.6	4325.94	109129	97300.4	111352	111369
23058	12.3297	3	806.662	2416.96	0.23805	36.15	DKEVSDDEAEEKEEKEEEK	[N-term] Carbamyl (N-term)|[5] Phospho (ST)	HS90A_RAT	Heat shock protein HSP 90-alpha OS=Rattus norvegicus GN=Hsp90aa1 PE=1 SV=3	FALSE	0.445191	2589.47	2171.14	649.616	886.671	4636.7	0	1899.5	82868.9	172126	3434.91	7722.29	1280.51	197.934	6871	2743.61	2637.14	40.0725	220.176	2899.52	409.189	15548.3	222.06	3900.73	1294.81	326.514	537.367	3751.14	475.339	247.182	153.992	155.764	874.641	5498.03	751.569	26645.3	38843.7	2075.4
31287	12.5831	3	806.662	2416.96	-0.394071	32.14	DKEVSDDEAEEKEEKEEEK	[N-term] Carbamyl (N-term)|[5] Phospho (ST)	HS90A_RAT	Heat shock protein HSP 90-alpha OS=Rattus norvegicus GN=Hsp90aa1 PE=1 SV=3	FALSE	0.788181	283.785	211.659	31872.7	117.677	139.558	163.45	830.211	1293.71	11338.6	237.781	150.919	227.692	33.673	38973.1	405.446	0	233.674	381.354	37.264	42.5558	19371.8	195.56	67.9239	33.8752	31646.7	311.579	40857.4	35080.5	58.6972	42.135	41.4965	177.163	17369.7	268.339	1329.56	1170.17	227.448
24727	12.3075	2	951.874	1901.73	-4.13709	37.87	DKEVSDDEAEEKEEK	[N-term] Carbamyl (N-term)|[5] Phospho (ST)	HS90A_RAT	Heat shock protein HSP 90-alpha OS=Rattus norvegicus GN=Hsp90aa1 PE=1 SV=3	FALSE	0.601532	1574.04	822.663	14175.5	32.798	986.643	19667.1	44597.9	59149.1	46278.2	1728.77	1028.29	35080	99.0892	21868.1	3646.94	6429.71	55.2344	158.84	2454.13	836.32	20283.2	2157.09	10819.8	2137.51	5618.64	2366.97	21355.1	11058.1	240.989	334.4	2143.39	3100.1	11136.7	30262.1	25032.5	59823	1261.56
28313	23.9781	2	1187.99	2373.96	-0.298593	72.34	DKEVSDDEAEEKEEKEEEK	[5] Phospho (ST)	HS90A_RAT	Heat shock protein HSP 90-alpha OS=Rattus norvegicus GN=Hsp90aa1 PE=1 SV=3	FALSE	0.328806	51.1606	4941.27	372.658	75546.8	150.56	227.185	21.3778	8753.72	1680.87	3057.2	11411.9	159.569	339906	402.155	6947.24	527.442	388.843	113585	612.371	5473.86	191.372	2294.88	1923.36	1291.95	480.592	7298.64	1471.58	534.999	237806	472.802	647.16	907.179	489.072	8779.93	377.189	910.458	41.0041
28720	22.4418	2	930.376	1858.74	1.35789	71.42	DKEVSDDEAEEKEEK	[5] Phospho (ST)	HS90A_RAT	Heat shock protein HSP 90-alpha OS=Rattus norvegicus GN=Hsp90aa1 PE=1 SV=3	FALSE	0.00109866	6610.57	47608	6209.45	9892.85	39976.4	8379.27	20162.2	7709.92	36949.4	61526.2	62481.7	10698.6	34865.1	184737	51668.6	35512.2	128064	73483.9	42065	35399.6	48856.7	26812.3	14420.5	41894.8	20824	50280.2	23080.8	51089.5	79746	95443.9	26573.2	36148.9	35288.4	26236.6	100419	68375.1	5298.22
35689	20.0085	2	930.376	1858.74	1.44643	77.64	DKEVSDDEAEEKEEK	[5] Phospho (ST)	HS90A_RAT	Heat shock protein HSP 90-alpha OS=Rattus norvegicus GN=Hsp90aa1 PE=1 SV=3	FALSE	0.000566092	243.639	337.761	127.644	259.311	1474.12	151.341	324.847	302.737	2005.74	210.752	189.507	231.867	1213.96	21836.6	1077.54	413.711	512419	494510	1989.44	1206.56	2679.72	412.936	244.062	1132.65	784.558	1245.9	1954.21	2525.56	11727	11999.7	571.529	649.161	1813.92	5851.7	10742.8	14381.3	195.271
29232	31.2163	2	656.287	1310.56	-2.60611	40.33	EDQTEYLEER		HS90A_RAT	Heat shock protein HSP 90-alpha OS=Rattus norvegicus GN=Hsp90aa1 PE=1 SV=3	FALSE	0.119257	5354.08	1513.52	4433.18	2815.88	5497.28	4937.31	5317.25	10422.3	8238.5	8615.21	10843.1	16221.5	362.047	4441.59	3049.96	3003.1	0	0	3407.59	2560.04	8532.3	10243	7129.79	3357.8	10477.8	6948.03	9172.96	6442.38	0	220.626	3064.61	3429.02	5759.17	7231.48	9155.47	7434.23	4291.17
43755	31.2346	1	1311.57	1310.56	-0.563491	---	EDQTEYLEER		HS90A_RAT	Heat shock protein HSP 90-alpha OS=Rattus norvegicus GN=Hsp90aa1 PE=1 SV=3	FALSE	0.00180136	2149.91	2341.93	1693.43	6469.21	3070	2614.98	3854.58	1382.2	2417.77	752.662	5065.96	956.441	8837.49	878.236	5029.43	2333.61	4940.25	1831.07	9683.9	13535.8	9256.7	9650.97	8054.28	10617	4221.6	10736.4	6386.03	3272.55	4926.07	4343.88	10013.9	6760.98	3416.12	1289.68	6795.11	4404.38	1723.1
804	26.9533	2	777.39	1552.76	-0.126076	63.97	AAVVTSPPPTTAPHK	[6] Phospho (ST)	ADDA_RAT	Alpha-adducin OS=Rattus norvegicus GN=Add1 PE=2 SV=2	TRUE	7.76398e-05	1.19444e+06	996674	954554	1.39677e+06	1.05105e+06	1.09569e+06	1.21199e+06	1.27137e+06	1.29263e+06	1.34659e+06	1.37885e+06	1.55966e+06	1.35922e+06	1.53377e+06	1.56244e+06	1.34755e+06	1.53905e+06	1.46094e+06	1.46426e+06	1.56214e+06	1.22149e+06	2.00121e+06	1.89923e+06	1.14914e+06	1.75599e+06	1.85228e+06	1.99657e+06	2.13689e+06	1.60263e+06	1.56086e+06	1.0344e+06	2.04192e+06	1.83258e+06	1.72787e+06	1.95414e+06	1.72284e+06	957316
3787	33.1883	2	949.948	1897.88	-0.229249	63.04	SPPDQSAVPNTPPSTPVK	[11] Phospho (ST)	ADDA_RAT	Alpha-adducin OS=Rattus norvegicus GN=Add1 PE=2 SV=2	TRUE	0.428799	482313	344958	350820	352247	348894	419790	391401	476055	445194	694906	762098	674319	351890	567449	458097	365008	216747	195101	488777	507979	525297	710608	531313	542951	725178	682616	678787	679387	467086	472949	587768	504193	542968	591575	615159	624757	386563
5433	32.2766	2	989.931	1977.85	-0.348243	52.08	SPPDQSAVPNTPPSTPVK	[11] Phospho (ST)|[15] Phospho (ST)	ADDA_RAT	Alpha-adducin OS=Rattus norvegicus GN=Add1 PE=2 SV=2	TRUE	0.0528954	288484	210584	187404	303809	239988	298668	286239	366923	356742	456712	548330	566299	419201	667242	507366	475898	188723	180963	451060	494960	519042	580740	460595	464617	753082	667542	698638	264570	164277	169642	788508	491509	535085	528788	560534	574763	231214
24736	32.2547	1	1978.85	1977.85	-0.554398	---	SPPDQSAVPNTPPSTPVK	[11] Phospho (ST)|[15] Phospho (ST)	ADDA_RAT	Alpha-adducin OS=Rattus norvegicus GN=Add1 PE=2 SV=2	TRUE	1.90398e-05	36384.5	13976.4	12950.1	18957.3	17432.1	29897.8	31398.7	27436.2	16895.8	48671.8	81678.6	16163.6	164504	115542	98654.5	50512.1	93169.4	101499	65401.6	95018.6	92002.4	87117.5	53713	101499	99508.2	104550	98247.8	21010.2	29376.6	41609.6	147734	48509.2	26725.3	30559	45697.8	44147.2	29161.3
6302	12.363	2	743.313	1484.61	-2.52194	35.73	QKGSEENLDETR	[4] Phospho (ST)	ADDA_RAT	Alpha-adducin OS=Rattus norvegicus GN=Add1 PE=2 SV=2	FALSE	0.327191	47712.1	31854.1	31850.6	1647.11	45354.1	2462.23	86031.2	101554	83533.8	84018.8	69800	123598	1329.62	79576.7	73534.3	54765.9	1671.6	9891.2	66141.5	4018.59	60755.3	296.377	101698	47662.2	1639.35	84029.3	75493.7	20281.7	1211.47	797.013	70110.4	129414	107828	24057.9	87864.4	95582.8	38240.1
7201	32.349	2	1118.5	2234.99	2.342	61.09	EKSPPDQSAVPNTPPSTPVK	[3] Phospho (ST)|[13] Phospho (ST)	ADDA_RAT	Alpha-adducin OS=Rattus norvegicus GN=Add1 PE=2 SV=2	FALSE	0.603691	111569	63026.4	86353.3	79380.9	89073.6	86199.6	134251	173777	117578	49831.7	85526.3	24825	73652.6	118779	85820.4	53607.3	29422.5	30895	99519.2	87816.6	138070	149362	130320	102906	135900	124547	147994	148088	58843.6	49245.1	93814.1	71007.2	74947.2	129041	133516	121204	89419.7
8444	32.4159	3	746.003	2234.99	0.099533	37.77	EKSPPDQSAVPNTPPSTPVK	[3] Phospho (ST)|[13] Phospho (ST)	ADDA_RAT	Alpha-adducin OS=Rattus norvegicus GN=Add1 PE=2 SV=2	FALSE	0.158586	82107.6	64054.5	59152.4	81839.6	73625.3	71966.8	141188	180884	184680	259736	291850	284666	63915.4	105603	76503.3	77180.4	54317.1	53478.5	77914.5	96201.9	103076	135689	118129	98473	127987	108269	117496	163010	71101.9	81062.9	105063	99784.6	136557	139138	147142	144137	65807.4
10137	32.4473	2	682.316	1362.62	-0.310186	47.61	LEGGLPQEPTSR	[11] Phospho (ST)	ADDA_RAT	Alpha-adducin OS=Rattus norvegicus GN=Add1 PE=2 SV=2	FALSE	0.232193	27607.8	24319.3	25868.1	39272.5	27275.3	34522.3	47823.5	62536.4	62145.8	84577.4	97570.4	95355.9	47813.6	68979.7	46392.6	44478.3	39707.6	42598.4	40773	48062.1	64411.3	64016.7	54185.7	53388.5	80415.4	62633.2	69907.6	41058.8	29285.1	30139	89731.7	59117.8	73914.8	72282.2	70305.9	70054.6	22127
16560	40.3445	3	1081.83	3242.48	-3.70197	50.74	SPPDQSAVPNTPPSTPVKLEGGLPQEPTSR	[11] Phospho (ST)|[14] Phospho (ST)	ADDA_RAT	Alpha-adducin OS=Rattus norvegicus GN=Add1 PE=2 SV=2	FALSE	3.97613e-05	95839.7	54510.8	64932.1	77207.5	102477	143001	225019	212375	198806	333056	352148	377031	40037.5	62775.8	65901	41261.2	7211.53	7706.52	24799.6	29803.7	56537	125715	93579.1	74468.3	92216.1	73264.4	106938	29686.6	4510.04	12334.4	54218.7	54307.4	55638.8	34860.9	39227.5	45669.7	76813.3
17584	31.6783	3	772.658	2314.95	0.0520732	36.1	EKSPPDQSAVPNTPPSTPVK	[3] Phospho (ST)|[13] Phospho (ST)|[16] Phospho (ST)	ADDA_RAT	Alpha-adducin OS=Rattus norvegicus GN=Add1 PE=2 SV=2	FALSE	0.848367	34842.2	15962.3	28434.3	21241.7	21829.1	31039.7	25603.8	41737.5	39715	53035.3	43148.1	78735.8	30247.6	97163.1	61684.2	35428.5	1136.73	2273.67	38534.8	40782.5	74994.2	82952.1	71553.6	31155.7	101767	77729.3	86715.1	41279	5548.84	4756.85	46063.3	46864.7	69241.2	72258.3	75337.5	75682.6	27925.2
21578	31.7069	2	1158.48	2314.95	0.345914	---	EKSPPDQSAVPNTPPSTPVK	[3] Phospho (ST)|[13] Phospho (ST)|[16] Phospho (ST)	ADDA_RAT	Alpha-adducin OS=Rattus norvegicus GN=Add1 PE=2 SV=2	FALSE	0.494528	35906.6	15807	24362.7	17485.2	22818.4	35232.8	28278.6	44901.4	37453.8	47859.8	34769.8	52927.5	40748.1	107346	74262.7	22742.5	1577.84	2296.22	43583	40477.2	78671.6	102151	68141.4	40396.9	102743	91427	94764.8	45772.3	7674.83	6119.62	54545.1	56354.6	68210.4	85271.7	82946.4	79964.6	28778.3
21578	31.7069	2	1158.48	2314.95	0.345914	---	EKSPPDQSAVPNTPPSTPVK	[3] Phospho (ST)|[13] Phospho (ST)|[17] Phospho (ST)	ADDA_RAT	Alpha-adducin OS=Rattus norvegicus GN=Add1 PE=2 SV=2	FALSE	0.494528	35906.6	15807	24362.7	17485.2	22818.4	35232.8	28278.6	44901.4	37453.8	47859.8	34769.8	52927.5	40748.1	107346	74262.7	22742.5	1577.84	2296.22	43583	40477.2	78671.6	102151	68141.4	40396.9	102743	91427	94764.8	45772.3	7674.83	6119.62	54545.1	56354.6	68210.4	85271.7	82946.4	79964.6	28778.3
19970	12.5366	2	615.238	1228.46	-0.00581218	38.94	GSEENLDETR	[2] Phospho (ST)	ADDA_RAT	Alpha-adducin OS=Rattus norvegicus GN=Add1 PE=2 SV=2	FALSE	0.877851	52133.8	2594.15	25365	7689.31	10203.3	41778.7	63147.1	46055.4	48122.7	2712.79	2039.96	66999.1	3047.15	67131.8	2338.82	53995	10008.7	10056	10357.2	5337.77	49392.1	60324.5	67679.1	2525.67	57979.9	5892.99	74654.5	63938.4	2224.03	2641.66	30006.9	56230.5	88685.7	6268.79	51215.5	60490.3	41784
32962	22.0485	2	615.237	1228.46	-1.18971	32.63	GSEENLDETR	[2] Phospho (ST)	ADDA_RAT	Alpha-adducin OS=Rattus norvegicus GN=Add1 PE=2 SV=2	FALSE	0.733015	4105.28	40478.1	741.499	3239.87	51518.7	1813.02	2154.22	1988.51	4052.13	60546.1	55870.1	3501.53	1736.18	3254.94	77651.4	1414.93	12587.8	13675.1	61011.6	2303.2	2085.56	1592.62	2585.58	63861.8	1447.73	85433.2	1828.43	933.108	2871.02	2777.83	22168.7	12010.7	2176.25	8815.73	2882.7	3908.5	3290.29
31253	23.0431	2	743.287	1484.56	0.122884	46.01	SPGTPAGEGSGSPPK	[1] Phospho (ST)|[4] Phospho (ST)	ADDA_RAT	Alpha-adducin OS=Rattus norvegicus GN=Add1 PE=2 SV=2	FALSE	2.07209e-05	4883.79	7717.52	4734.76	11488.3	7322.39	5312.55	9993.53	11638.6	7171.08	13848.9	14870.9	11472.8	56634.4	14057.3	22245.5	20228.6	208438	162615	21683.3	28728.8	13285.8	15424.4	14489.5	19216.8	15400.8	24925.6	18143.2	18110.5	76308.4	80216	24994.6	19897.5	21319.6	22978.6	19026.6	19074.5	3914.24
33325	31.2677	2	798.893	1595.77	-0.000829554	42.56	AAVVTSPPPTTAPHK	[N-term] Carbamyl (N-term)|[6] Phospho (ST)	ADDA_RAT	Alpha-adducin OS=Rattus norvegicus GN=Add1 PE=2 SV=2	FALSE	1.38358e-05	9659.18	5302.11	6105.15	5810.59	6276.85	9516.89	20809.9	28322.6	25194.3	32004.8	36724.6	47937.8	35.329	410.479	656.522	604.285	258.446	0	464.635	191.187	1834.83	1234.91	199.697	598.257	2299.14	1016.23	1059.44	2482.83	303.687	0	672.546	908.36	2003.78	3473.6	4198.12	2528.84	7741.61
2416	12.5366	2	599.765	1197.52	0.0345361	59.11	DSYVGDEAQSK		ACTG_RAT	Actin, cytoplasmic 2 OS=Rattus norvegicus GN=Actg1 PE=1 SV=1	TRUE	0.447111	14344.6	10123.3	462449	5221.23	13174.9	366692	29195.3	904957	991163	20085.8	16729.7	35253.3	3774.42	656172	10030.5	24949.7	3328.5	10539	9931.14	4897.9	734781	862318	36114.7	7373.22	846991	12492.5	26006.6	809620	640.01	517.956	3913.67	5473.19	15703	47895.3	713785	796740	11496.9
4139	13.0337	2	599.765	1197.51	-0.0808514	66.54	DSYVGDEAQSK		ACTG_RAT	Actin, cytoplasmic 2 OS=Rattus norvegicus GN=Actg1 PE=1 SV=1	TRUE	0.206443	799350	806189	104914	20782.4	618697	192983	995401	17806.7	25059.7	1.4209e+06	77600.1	1.2838e+06	11816.3	70604.4	806796	520627	2957.31	2319.18	650774	20546.4	24488.8	178960	935492	650494	79106.1	1.09957e+06	961931	85695.7	10204.3	10521.2	470010	997385	868793	10242.1	22418.3	6332.12	640661
7200	23.8681	2	599.765	1197.51	-0.233416	70.07	DSYVGDEAQSK		ACTG_RAT	Actin, cytoplasmic 2 OS=Rattus norvegicus GN=Actg1 PE=1 SV=1	FALSE	0.939418	14224.3	84087	6236.76	731025	51069.4	4959.2	5389.65	18541.1	6307.94	168755	1.42866e+06	12321.7	581653	7148.32	50545.3	7641.02	49458.1	610270	40869.3	1.16275e+06	3820.33	12128.7	4405.11	40679.7	7206.55	102604	16951.5	6214.69	964686	896833	8751.83	7409.07	14912.3	12941.2	11102.7	10854.9	11400.5
16767	13.1608	1	1198.52	1197.51	-0.413482	---	DSYVGDEAQSK		ACTG_RAT	Actin, cytoplasmic 2 OS=Rattus norvegicus GN=Actg1 PE=1 SV=1	TRUE	0.794633	208928	616.011	23986.4	748.616	78376.4	47799.2	489843	368.289	4382.59	13572.2	93.7577	253768	151.483	4691.97	55177.5	222352	666.037	120.704	95722.7	959.295	284.385	38674.4	260731	97181.4	4527.54	120323	340250	14147.3	132.26	262.263	101970	353991	349533	374.638	2157.72	427.317	167451
23931	23.9999	1	1198.52	1197.51	-0.353074	---	DSYVGDEAQSK		ACTG_RAT	Actin, cytoplasmic 2 OS=Rattus norvegicus GN=Actg1 PE=1 SV=1	FALSE	0.868488	111.836	564.808	73.5515	73288	262.819	50.7126	52.7946	202.266	339.556	564.17	95142	224.661	111119	132.698	702.364	565.074	193.701	128278	345.879	73524.7	159.205	90.4749	69.5134	930.653	89.6182	1382.06	17.8651	26.3981	267777	309620	54.0462	92.7624	16.7721	8.91903	541.14	405.662	89.6342
5649	53.627	3	850.726	2549.15	-4.57394	82.11	LCYVALDFEQEMATAASSSSLEK		ACTG_RAT	Actin, cytoplasmic 2 OS=Rattus norvegicus GN=Actg1 PE=1 SV=1	TRUE	0.00547232	226452	149728	308792	188645	104859	180231	481029	333841	277319	276780	167753	209617	352552	203888	263628	901774	357596	537335	264465	270331	195939	317780	376799	259779	150753	168327	251932	351056	324410	681870	641237	549454	887551	616862	881363	914777	181496
13849	53.5623	2	1275.58	2549.15	-4.78221	133.95	LCYVALDFEQEMATAASSSSLEK		ACTG_RAT	Actin, cytoplasmic 2 OS=Rattus norvegicus GN=Actg1 PE=1 SV=1	FALSE	2.06358e-05	219525	137844	295706	140429	47435.7	171690	175457	88718.4	91875	42445.3	41102.2	52164.2	355467	228309	219053	489914	196749	337314	244527	240923	111431	249321	368492	216224	109452	140089	272010	139841	207577	399878	461128	234624	421432	251259	411174	370343	175945
9712	45.4905	2	895.944	1789.87	-5.69231	86.55	SYELPDGQVITIGNER		ACTG_RAT	Actin, cytoplasmic 2 OS=Rattus norvegicus GN=Actg1 PE=1 SV=1	FALSE	0.581152	120563	105765	110588	146329	113213	141911	172229	175352	177430	237649	281904	297723	150927	159313	157958	109883	107096	112767	169708	186840	192102	244945	187675	205195	215019	195470	208827	126219	126433	130933	227923	214835	218313	191856	208980	218874	96628.1
12017	46.9013	2	935.925	1869.84	-7.91359	82.59	SYELPDGQVITIGNER	[1] Phospho (ST)	ACTG_RAT	Actin, cytoplasmic 2 OS=Rattus norvegicus GN=Actg1 PE=1 SV=1	FALSE	5.96303e-05	37658.5	37209.5	41130	56741.9	46896.3	63137.8	71452.3	74545.6	66063.6	104395	141483	95323.8	142199	138707	94380.2	94965.2	110988	91812.6	90404.9	111584	89383.8	119537	89346.7	142589	127126	141781	153332	64828.5	122845	139062	173692	89944.8	106741	64928.9	86555.6	87052.4	30182.5
19036	46.5572	3	856.053	2565.14	-9.43727	61.94	LCYVALDFEQEMATAASSSSLEK	[12] Oxidation (M)	ACTG_RAT	Actin, cytoplasmic 2 OS=Rattus norvegicus GN=Actg1 PE=1 SV=1	FALSE	0.00157809	40010	43272.7	56623.4	39069	21293.8	43109.5	84394.5	62133	40772.2	9038.96	6309.02	10045.7	80186.3	46014.1	53601.5	307300	216126	310281	85842.4	59752.6	34210.6	59562.2	68185.1	75783.4	14009.9	33407	65779.9	29302.7	67961.5	132218	89179.1	63666.5	148283	53387.6	125393	72216.3	32067.1
23117	46.6478	2	1283.58	2565.14	-9.33476	---	LCYVALDFEQEMATAASSSSLEK	[12] Oxidation (M)	ACTG_RAT	Actin, cytoplasmic 2 OS=Rattus norvegicus GN=Actg1 PE=1 SV=1	FALSE	0.000470663	51705.5	39034.5	65975.4	43935.8	24544.6	39288.2	48757.2	24190.8	31423.5	12653.5	8157.3	6328.27	100858	42230.2	64042.1	305002	214706	251397	89464.9	74834.3	33601.1	91942.5	86347.3	86969.6	27046.2	38225	74156.8	24463.9	15966.5	70575.8	98310.8	61528.6	137374	46781.7	122977	65317.5	41440.8
19079	29.245	3	506.239	1515.7	0.552152	38.67	QEYDESGPSIVHR		ACTG_RAT	Actin, cytoplasmic 2 OS=Rattus norvegicus GN=Actg1 PE=1 SV=1	FALSE	0.00236607	1169.81	8284	452.436	14206.4	579.823	479.28	294.645	83.5211	356.935	1107.65	271.088	1445.04	48088.7	57092.4	35822.2	519.717	1469.47	1190.39	16564.2	37569.7	1670.15	3457.48	4457.73	323.974	2176.24	14834.3	1669.67	29071.5	63358.5	51724.2	967.962	12766.5	10423.5	77.3145	31355.3	7190.9	937.573
22589	29.4185	2	758.856	1515.7	0.695056	35.14	QEYDESGPSIVHR		ACTG_RAT	Actin, cytoplasmic 2 OS=Rattus norvegicus GN=Actg1 PE=1 SV=1	FALSE	0.000346636	5396.71	6217.05	1995.74	16712.1	4648.43	3736.32	4717.65	4283.79	1523.74	1819.67	4464.91	1458.78	43071.7	37018.6	42662.1	1427.73	7735.41	9754.18	21878.5	61316.1	7615.36	13014.3	14908.4	4950.59	11549.4	33007.9	10247.6	42688.2	53360.8	45792.9	6462.19	34158	26537.4	546.313	46959.4	25504.7	4325.34
20571	26.5392	2	488.728	975.441	0.427364	53.13	AGFAGDDAPR		ACTG_RAT	Actin, cytoplasmic 2 OS=Rattus norvegicus GN=Actg1 PE=1 SV=1	FALSE	0.515349	3637.66	2328.6	1434.98	26553.2	1613.37	1428.66	1532.41	2229.29	3000.45	7811.21	10051.5	3339.22	870.537	1381.5	554.975	2022.85	42288	37209.4	1378.64	3779.88	2402.25	1159.71	1493.06	1761.08	1719.6	1469.82	1548.01	1175.61	3288.3	51120.3	2460.32	2970.34	1561.53	2779.92	1918.61	2396.87	2915.5
22381	24.6512	2	488.727	975.439	-1.72751	58.46	AGFAGDDAPR		ACTG_RAT	Actin, cytoplasmic 2 OS=Rattus norvegicus GN=Actg1 PE=1 SV=1	FALSE	0.121873	7618.03	17952.4	26209.9	16119	10542.4	26812.7	42861.7	24383.8	42931.6	26996.1	34917.2	16307.9	21586.3	15158.2	18870.2	61267.1	31273.2	32824	22860.3	41720.6	55533.8	50767.6	51955.7	21701.6	41498.9	27132.5	54967.6	57747.1	16357.9	25307.3	16798.9	17576.9	52127.6	17384.1	15035.3	17904.7	6105.68
40440	15.8943	2	488.728	975.442	0.716935	45.05	AGFAGDDAPR		ACTG_RAT	Actin, cytoplasmic 2 OS=Rattus norvegicus GN=Actg1 PE=1 SV=1	FALSE	0.409476	897.467	2555.29	1350.4	115.222	1545.93	1319.36	1470.19	30699.7	3694.49	4399.85	2451.91	2652.32	56.8784	29962.7	2399.88	7147.7	6267.22	6353.82	4058.71	831.425	2403.68	2302.29	2890.42	2847.41	1784.14	2759.15	3168.39	1586.74	1003.67	696.206	2395.86	2474.53	3061.43	3780.39	18760.1	23763.9	719.299
29928	55.2351	2	939.921	1877.83	-12.0079	42.4	EEEIAALVIDNGSGMCK	[N-term] Carbamyl (N-term)	ACTG_RAT	Actin, cytoplasmic 2 OS=Rattus norvegicus GN=Actg1 PE=1 SV=1	FALSE	0.000220833	172.471	0	1982.2	0	0	0	0	0	702.656	0	0	0	2612.81	636.695	5336.66	15.6111	2546.7	3268.15	0	1838.86	678.431	3967.77	4392.56	4660.08	0	0	1806.12	9.86469	0	590.415	19247.3	19384.3	20245.1	36786.4	27608	37918.5	138.232
33494	40.0027	2	977.529	1953.04	-6.7569	58.74	VAPEEHPVLLTEAPLNPK		ACTG_RAT	Actin, cytoplasmic 2 OS=Rattus norvegicus GN=Actg1 PE=1 SV=1	FALSE	0.0877451	5434.59	344.912	3037.72	2113.76	12717	4190.72	359.126	1129.26	3719.72	662.202	496.723	886.69	3266.89	705.387	9841.66	1085.79	2022.27	2361.88	11178.6	8068.54	22842.3	39764.6	20473.4	4932.78	21478.8	24580.8	23942.2	40785.3	0	19314.2	418.715	17087.8	13356.1	19344.2	18343.5	9437.89	4355.7
40536	33.3074	2	566.767	1131.52	-0.115888	36.58	GYSFTTTAER		ACTG_RAT	Actin, cytoplasmic 2 OS=Rattus norvegicus GN=Actg1 PE=1 SV=1	FALSE	0.359993	460.664	390.919	381.283	309.972	444.18	419.447	820.712	0	712.648	15745.6	11659.2	18836.4	232.725	512.241	608.116	1173.37	636.975	321.338	424.923	636.069	311.635	371.967	214.362	258.868	306.757	98.6182	558.269	787.051	317.015	271.069	357.468	524.203	484.978	31.9578	381.197	794.805	369.211
99	26.731	4	794.098	3172.36	20.1541	---	EISDDEAEEEKGEKEEEDKEDEEKPK	[3] Phospho (ST)	HS90B_RAT	Heat shock protein HSP 90-beta OS=Rattus norvegicus GN=Hsp90ab1 PE=1 SV=4	TRUE	0.590416	5.72508e+06	4.52482e+06	4.64031e+06	48632.9	4.94606e+06	4.99888e+06	4.2908e+06	4.76603e+06	4.39922e+06	6.97618e+06	4.25307e+06	9.79772e+06	3.23835e+06	7.64669e+06	7.21867e+06	2.13667e+06	120965	103898	5.18259e+06	6.82441e+06	5.22768e+06	8.46807e+06	7.4114e+06	2.31438e+06	5.67858e+06	6.64969e+06	6.88897e+06	4.88171e+06	1.98598e+06	504267	1.00039e+06	2.8435e+06	2.58829e+06	3.78868e+06	2.75861e+06	3.43041e+06	4.58852e+06
854	28.2263	4	794.083	3172.3	1.22798	---	EISDDEAEEEKGEKEEEDKEDEEKPK	[3] Phospho (ST)	HS90B_RAT	Heat shock protein HSP 90-beta OS=Rattus norvegicus GN=Hsp90ab1 PE=1 SV=4	FALSE	0.838185	1.63178e+06	1.14513e+06	1.11937e+06	1.94706e+06	1.42679e+06	1.38074e+06	1.08705e+06	127114	287954	3.28549e+06	2.44138e+06	3.82643e+06	1.32571e+06	551727	2.45342e+06	783219	993367	1.09622e+06	1.71011e+06	1.58364e+06	2.18357e+06	3.09566e+06	2.41093e+06	1.18703e+06	2.65593e+06	3.13154e+06	2.8609e+06	2.11954e+06	213831	675102	664224	1.36286e+06	1.05014e+06	182211	354836	591197	1.30783e+06
1207	26.731	3	1058.46	3172.36	19.6958	34.75	EISDDEAEEEKGEKEEEDKEDEEKPK	[3] Phospho (ST)	HS90B_RAT	Heat shock protein HSP 90-beta OS=Rattus norvegicus GN=Hsp90ab1 PE=1 SV=4	TRUE	0.130362	2.05458e+06	1.4278e+06	1.29007e+06	2.21182e+06	1.88298e+06	1.77982e+06	1.64451e+06	411580	487694	3.48589e+06	2.68699e+06	3.7527e+06	1.81442e+06	757337	3.03301e+06	687229	760017	775247	1.99396e+06	2.63042e+06	135358	3.09132e+06	2.49549e+06	965877	1.76705e+06	2.73377e+06	2.35631e+06	1.77613e+06	805628	650752	411782	1.21767e+06	821524	602631	449032	488589	1.6467e+06
1884	28.2263	5	635.467	3172.3	0.309554	---	EISDDEAEEEKGEKEEEDKEDEEKPK	[3] Phospho (ST)	HS90B_RAT	Heat shock protein HSP 90-beta OS=Rattus norvegicus GN=Hsp90ab1 PE=1 SV=4	FALSE	0.922667	557499	443423	406832	657391	513760	499802	430536	28546.2	83596.1	858026	548904	1.00459e+06	439585	137066	866603	260949	332366	361384	614538	672908	696994	1.11018e+06	896575	324212	902712	1.08327e+06	966703	973267	30985.7	271067	167567	622037	486801	84180.3	158866	187541	446822
4281	26.765	5	635.479	3172.36	19.1319	---	EISDDEAEEEKGEKEEEDKEDEEKPK	[3] Phospho (ST)	HS90B_RAT	Heat shock protein HSP 90-beta OS=Rattus norvegicus GN=Hsp90ab1 PE=1 SV=4	TRUE	0.538732	264926	265203	240409	58402.9	262202	273295	314195	11274.4	19406.3	333040	196136	489737	166350	6405.98	385445	131310	100570	69568.4	267234	326183	5973.1	409958	464791	132038	68514.9	338694	320307	358302	228163	87313.4	47292.3	226003	266129	429578	5732.98	9905.29	212332
4922	28.2097	3	1058.44	3172.3	0.235865	51.77	EISDDEAEEEKGEKEEEDKEDEEKPK	[3] Phospho (ST)	HS90B_RAT	Heat shock protein HSP 90-beta OS=Rattus norvegicus GN=Hsp90ab1 PE=1 SV=4	FALSE	0.824143	459352	317839	286912	532876	429283	410455	312463	16904.9	47016.3	1.0868e+06	948075	1.1194e+06	341426	83242.9	856025	222100	273379	300469	502188	402719	601376	1.00685e+06	723961	395136	840591	1.12725e+06	916251	808616	10579.2	173023	137420	446278	281516	50467.7	75976.4	103721	368160
20346	26.6903	2	1587.19	3172.36	20.0167	---	EISDDEAEEEKGEKEEEDKEDEEKPK	[3] Phospho (ST)	HS90B_RAT	Heat shock protein HSP 90-beta OS=Rattus norvegicus GN=Hsp90ab1 PE=1 SV=4	TRUE	0.807226	69391.3	48891.6	26856.9	0	69674.8	61588.3	70792.9	0	0	105102	78858.6	114263	46288.6	0	103163	8738.29	0	0	63413.1	91457.1	0	91113	82288.9	20025.3	412.728	108322	51936.1	41736.1	6807.97	5995.45	4222.69	55378.6	11226.6	1425.59	105.793	169.869	55615.6
616	25.7451	2	787.791	1573.57	-0.0580695	89.96	IEDVGSDEEDDSGK	[6] Phospho (ST)	HS90B_RAT	Heat shock protein HSP 90-beta OS=Rattus norvegicus GN=Hsp90ab1 PE=1 SV=4	TRUE	0.201729	3.48793e+06	2.65331e+06	3.04675e+06	2.89985e+06	2.99127e+06	3.37546e+06	5.02505e+06	802172	1.12851e+06	4.84836e+06	5.25013e+06	5.5718e+06	4.28799e+06	1.65833e+06	4.97856e+06	5.77667e+06	4.68455e+06	4.98086e+06	3.91166e+06	4.4952e+06	1.53852e+06	5.60392e+06	5.16648e+06	4.69565e+06	5.40189e+06	5.00089e+06	6.2431e+06	5.47427e+06	4.96198e+06	5.00707e+06	5.60307e+06	6.2416e+06	6.94453e+06	997583	1.41922e+06	1.28124e+06	2.7955e+06
18420	25.7534	1	1574.57	1573.57	-0.402081	---	IEDVGSDEEDDSGK	[6] Phospho (ST)	HS90B_RAT	Heat shock protein HSP 90-beta OS=Rattus norvegicus GN=Hsp90ab1 PE=1 SV=4	TRUE	0.471682	143861	114288	42019.1	163640	153691	136774	338956	3394.66	14744.4	213395	271273	139151	381296	5213.05	282442	276586	580258	571650	194545	315542	7764.39	210786	182722	291644	85950.6	312061	157556	239314	447538	560615	321085	507436	294210	6674.21	13217.9	4651.51	115301
1434	12.8621	2	909.351	1816.69	-0.352599	91.82	IEDVGSDEEDDSGKDK	[6] Phospho (ST)	HS90B_RAT	Heat shock protein HSP 90-beta OS=Rattus norvegicus GN=Hsp90ab1 PE=1 SV=4	FALSE	0.478269	3.027e+06	60764.9	388736	1103.57	1.97447e+06	649810	4.23689e+06	268077	261115	138152	33021.8	3.82197e+06	806.634	515897	115635	2.60505e+06	600.001	171.021	2.46283e+06	1686.34	200691	592122	4.56052e+06	326135	234008	882311	4.13794e+06	329407	1083.06	2050.14	2.18919e+06	4.86651e+06	4.28932e+06	214285	332713	163490	2.42607e+06
1864	12.9637	3	606.57	1816.69	-0.553446	57.28	IEDVGSDEEDDSGKDK	[6] Phospho (ST)	HS90B_RAT	Heat shock protein HSP 90-beta OS=Rattus norvegicus GN=Hsp90ab1 PE=1 SV=4	FALSE	0.370945	1.26375e+06	37047.6	154689	7604.29	912321	269959	1.86205e+06	99698.5	103894	78983.2	17107.6	1.8121e+06	525.498	169464	44674	1.08051e+06	489.938	631.682	1.07254e+06	11861.7	69130.5	213659	2.12171e+06	128347	75513.6	370116	1.47801e+06	116022	2048.89	2754.55	890660	2.20949e+06	2.04902e+06	67468.3	91564.6	56642.2	1.01286e+06
3032	24.7707	2	909.351	1816.69	-0.587335	88.63	IEDVGSDEEDDSGKDK	[6] Phospho (ST)	HS90B_RAT	Heat shock protein HSP 90-beta OS=Rattus norvegicus GN=Hsp90ab1 PE=1 SV=4	TRUE	0.49868	1.40553e+06	3.87966e+06	1.06596e+06	4.42278e+06	2.4504e+06	1.20107e+06	1.5381e+06	560559	1.25248e+06	6.05032e+06	6.46279e+06	2.26847e+06	6.1424e+06	1.55193e+06	6.76053e+06	1.56142e+06	5.87763e+06	4.40002e+06	2.3619e+06	6.20403e+06	1.36927e+06	1.75706e+06	1.50626e+06	4.68925e+06	1.5708e+06	6.48647e+06	1.92851e+06	1.90396e+06	5.68473e+06	6.06571e+06	1.94833e+06	2.10061e+06	1.82377e+06	603992	1.04033e+06	946212	1.1265e+06
5127	25.2935	3	606.57	1816.69	-0.504431	54.77	IEDVGSDEEDDSGKDK	[6] Phospho (ST)	HS90B_RAT	Heat shock protein HSP 90-beta OS=Rattus norvegicus GN=Hsp90ab1 PE=1 SV=4	TRUE	0.62989	162902	1.20946e+06	126307	1.30715e+06	698156	134477	192679	111933	127149	2.17517e+06	1.92818e+06	319231	1.50847e+06	133377	2.23759e+06	338012	1.63228e+06	1.26024e+06	658469	1.69993e+06	162055	146284	173465	1.72816e+06	159376	2.2703e+06	190823	234794	2.00098e+06	1.76107e+06	350348	311702	288781	130376	161480	142170	130562
4888	12.4791	2	815.822	1629.63	0.314268	83.26	EKEISDDEAEEEK	[5] Phospho (ST)	HS90B_RAT	Heat shock protein HSP 90-beta OS=Rattus norvegicus GN=Hsp90ab1 PE=1 SV=4	FALSE	0.977983	47998.9	2950.36	117035	2490.24	5166.49	137381	224737	228159	213269	5303.41	5777.78	234997	1755.71	664871	5345.4	282308	10737.1	8275.25	5247.77	1342.24	472551	33717	459008	3407.17	148648	5611.13	661955	227741	1499.76	1752.07	5675.48	7562.05	520270	31554.8	629076	780165	38470
14781	24.927	2	815.822	1629.63	-0.169065	63.09	EKEISDDEAEEEK	[5] Phospho (ST)	HS90B_RAT	Heat shock protein HSP 90-beta OS=Rattus norvegicus GN=Hsp90ab1 PE=1 SV=4	FALSE	2.48115e-07	271.496	939.314	930.397	2206.13	962.825	964.844	1334.41	1576.68	473.798	565.259	569.394	287.234	10619.7	3062.46	5922.94	1922.73	47317.2	11965.3	3949.89	4930.03	2012.9	3093.57	1735.96	4276.02	4152.86	7663.26	5112.05	2100.74	10455.2	19443.9	3312.47	3539.53	4218.43	9662.14	721.984	6188.09	217.598
20746	25.2789	2	815.822	1629.63	0.210134	49.74	EKEISDDEAEEEK	[5] Phospho (ST)	HS90B_RAT	Heat shock protein HSP 90-beta OS=Rattus norvegicus GN=Hsp90ab1 PE=1 SV=4	FALSE	0.00245401	5360.28	0	214.304	1071.68	150.833	735.091	1994.61	353.931	385.827	334.404	14.0263	160.338	550.046	717.937	162.424	1196.24	7265.08	2889.19	1095.29	262.271	1306.46	1833.41	688.865	755.782	2417.7	494.225	1916.16	1577.11	35840.8	2943.4	1413.49	3134.33	1471.06	1527.08	6227.94	1254.2	4296.14
27890	21.9304	2	815.822	1629.63	-0.114859	87.16	EKEISDDEAEEEK	[5] Phospho (ST)	HS90B_RAT	Heat shock protein HSP 90-beta OS=Rattus norvegicus GN=Hsp90ab1 PE=1 SV=4	FALSE	0.166196	6606.86	41078.8	119198	119208	15525.4	5479.86	10923.2	15709	36520.3	43358.9	410906	19499.6	4921.01	15751.6	42708.9	5253.81	10892.9	8960.73	27145.1	646128	8875.19	5380.61	4821.91	28808.7	44347.6	43007.4	45183.8	52825.2	4074.32	5547.99	18878.3	23130.8	13044.9	31343.8	9526.84	9156.18	5295.25
12888	12.4791	2	844.332	1686.65	-0.996394	58.4	EISDDEAEEEKGEK	[3] Phospho (ST)	HS90B_RAT	Heat shock protein HSP 90-beta OS=Rattus norvegicus GN=Hsp90ab1 PE=1 SV=4	FALSE	0.660736	2692.44	483.81	39412.8	817.367	759.498	40282.1	65640.6	173849	104942	587.271	451.625	28598.4	381.904	257996	1046.03	74911.9	4525.1	3822.82	629.773	409.705	195754	15160.1	136931	415.555	70586.9	1548.09	219867	54821.8	876.619	3505.7	412.99	73.4072	202286	139942	322993	465319	2157.93
19386	13.2087	2	844.332	1686.65	-1.26082	35.01	EISDDEAEEEKGEK	[3] Phospho (ST)	HS90B_RAT	Heat shock protein HSP 90-beta OS=Rattus norvegicus GN=Hsp90ab1 PE=1 SV=4	FALSE	0.608758	38548.5	18962.5	16951.1	161.552	50428	5400.9	22838.2	59952.8	95509.5	55319.7	251.915	17996.6	192.364	96202.7	150779	15372.8	19476.6	15740.4	104866	150.685	29828.3	14725.8	13506.4	80662.9	33859.8	185394	26403.9	48632.6	1027.5	1075	75071.6	186631	24539.4	10204.4	52829.4	12730.2	30895.7
20790	13.106	3	563.225	1686.65	0.68763	35.47	EISDDEAEEEKGEK	[3] Phospho (ST)	HS90B_RAT	Heat shock protein HSP 90-beta OS=Rattus norvegicus GN=Hsp90ab1 PE=1 SV=4	FALSE	0.310914	22740.4	12816.1	1116.84	391.484	27824.5	1161.23	4859.7	7192.95	6078.13	36885.9	203.541	3173.78	134.362	9352.66	82980.4	13173.1	5354.32	3707.44	57616.4	467.244	3052.76	3995.67	12829.8	41093.6	9076.87	104129	14692.2	12651.5	358.908	514.354	40728.8	128137	15724.7	4841.73	6513.65	5464.99	18225.9
22208	32.4473	2	930.858	1859.7	3.9416	52.39	IEDVGSDEEDDSGKDK	[N-term] Carbamyl (N-term)|[6] Phospho (ST)	HS90B_RAT	Heat shock protein HSP 90-beta OS=Rattus norvegicus GN=Hsp90ab1 PE=1 SV=4	FALSE	0.000350475	42611	18001.2	26935.6	28900.3	30339	39929.6	77092.9	96375.5	90391.7	156644	187878	135823	24752.2	36065.8	27639.1	8260.34	6748.74	4434.45	13979.8	15748.2	29586.1	40482.8	30907.5	26770.6	60765.7	40027.6	37122	18428.1	6318.08	10724.6	42098.4	28422.4	28936	27577.2	32111	26860	34151.7
29572	22.0166	2	687.254	1372.49	0.736497	45.9	EISDDEAEEEK	[3] Phospho (ST)	HS90B_RAT	Heat shock protein HSP 90-beta OS=Rattus norvegicus GN=Hsp90ab1 PE=1 SV=4	FALSE	0.580284	1229.94	25981.1	1217.2	5168.76	49207.7	1704.05	1126.75	7967.68	7017.38	71339.2	67064.8	2204.68	5725.25	6329.62	124614	1526.72	13605	12567	87797.4	9416.91	2920.12	2230.99	2653.8	92652.6	6155.61	136648	6374.6	2355.17	3052.89	3391.91	26995.7	23213.2	5275.72	5456.01	4574.35	6559.31	985.77
38346	34.6401	2	809.295	1616.57	1.14055	48.37	IEDVGSDEEDDSGK	[N-term] Carbamyl (N-term)|[6] Phospho (ST)	HS90B_RAT	Heat shock protein HSP 90-beta OS=Rattus norvegicus GN=Hsp90ab1 PE=1 SV=4	FALSE	0.578544	0	632.765	2013.26	0	1160.13	0	14297.6	12793.7	11745.9	44322.7	50792.6	33101.6	2192.44	1654.15	690.144	0.066469	2129.64	1351.27	0	357.92	371.267	779.18	236.067	1008.29	1291.41	1227.8	1433	621.382	292.926	296.158	3607.86	1193.51	0	958.6	4124.31	1513.87	0
2077	48.1842	3	789.409	2365.21	1.87231	51.9	EAIVTSEELGQDLEHVEVLQK		SPTN1_RAT	Spectrin alpha chain, non-erythrocytic 1 OS=Rattus norvegicus GN=Sptan1 PE=1 SV=2	TRUE	2.24416e-09	4787.23	1123.6	720.884	4876.92	969.051	2881.99	9887.31	4244.59	10154.6	2311.32	921.361	1893.84	20319.8	5996.12	37624	109519	24420.7	47896.4	57266	47715.4	42024.8	66146.5	114421	32058.1	34119.5	26726.1	10417.6	17063.8	10580.6	73021	33968.2	94439.4	94719.4	80052.2	6991.33	355552	3836.86
12412	48.3226	2	1183.6	2365.19	-6.46894	97.43	EAIVTSEELGQDLEHVEVLQK		SPTN1_RAT	Spectrin alpha chain, non-erythrocytic 1 OS=Rattus norvegicus GN=Sptan1 PE=1 SV=2	TRUE	7.85005e-10	3514.59	3839.84	1456.23	13026.3	6130.91	15072.6	70.6589	151.501	0	4828.75	2748.37	3844.36	240253	353685	291100	130998	117885	116174	195608	198639	186207	309669	262142	210990	65568.8	69487.3	80405.6	167085	167464	121017	321586	541300	479898	580885	801566	566566	2816.86
3198	47.8057	3	753.38	2257.12	-5.69221	68.41	EAALTSEEVGADLEQVEVLQK		SPTN1_RAT	Spectrin alpha chain, non-erythrocytic 1 OS=Rattus norvegicus GN=Sptan1 PE=1 SV=2	TRUE	2.64156e-06	149511	60105.2	145393	108203	63481.2	164149	249339	87443.7	67029.8	199612	82327.4	111803	254935	279969	272803	652256	324791	347317	231462	243360	239648	319705	332013	254927	154088	129654	166943	337414	205758	346686	762967	788673	1.08685e+06	897482	1.04713e+06	1.03233e+06	119830
5300	47.8213	2	1129.57	2257.12	-5.98039	124.6	EAALTSEEVGADLEQVEVLQK		SPTN1_RAT	Spectrin alpha chain, non-erythrocytic 1 OS=Rattus norvegicus GN=Sptan1 PE=1 SV=2	TRUE	8.303e-09	207298	90788.1	203427	158637	79626.3	277652	234250	66884.2	45748.9	173114	77026	77026.4	504811	501457	490464	688353	386226	387500	424964	424906	381100	578899	529848	423697	227088	214386	313823	402481	307130	421889	1.08838e+06	1.1012e+06	1.20933e+06	1.00069e+06	1.32897e+06	1.1554e+06	166144
5961	43.1293	3	826.402	2476.18	-4.89775	74.47	LDPAQSASRENLLEEQGSIALR	[8] Phospho (ST)	SPTN1_RAT	Spectrin alpha chain, non-erythrocytic 1 OS=Rattus norvegicus GN=Sptan1 PE=1 SV=2	TRUE	0.858631	193445	159840	184885	254401	245201	258378	514692	571215	525148	604238	579466	609596	300868	318484	304835	371529	381907	379557	213562	274271	306519	423977	345376	309928	377870	360263	427153	219814	204212	206893	424561	448158	550422	407602	417971	422601	155042
13549	42.9416	2	1239.1	2476.18	-5.38467	62.34	LDPAQSASRENLLEEQGSIALR	[8] Phospho (ST)	SPTN1_RAT	Spectrin alpha chain, non-erythrocytic 1 OS=Rattus norvegicus GN=Sptan1 PE=1 SV=2	FALSE	0.0612164	102401	116516	92257.5	137856	104490	152231	145361	158320	151822	128155	163152	126699	188276	209621	201447	217875	190488	179190	147330	155648	165956	252693	160798	196972	249650	190974	252979	72115.4	63658.3	86854.8	213173	182188	184001	94544.2	158111	122042	82071.8
8228	41.1116	3	869.102	2604.28	-2.45645	45	KLDPAQSASRENLLEEQGSIALR	[7] Phospho (ST)	SPTN1_RAT	Spectrin alpha chain, non-erythrocytic 1 OS=Rattus norvegicus GN=Sptan1 PE=1 SV=2	FALSE	4.82428e-06	210539	160136	156731	242221	229545	218570	416082	487717	448416	486991	514802	549412	80647.1	121110	122489	146476	170389	183925	71234.4	92888.8	139573	258164	158597	119917	168476	182928	182655	64285.1	20509.7	36664.2	67750.8	153887	151051	94954.2	103598	110651	168742
21164	40.5802	3	716.334	2145.98	-5.5606	47.34	SADESGQALLAAGHYASDEVR		SPTN1_RAT	Spectrin alpha chain, non-erythrocytic 1 OS=Rattus norvegicus GN=Sptan1 PE=1 SV=2	FALSE	4.32874e-07	2190.1	1150.79	1736.3	903.159	1741.09	1160.44	1532.66	3978.26	1068.71	4759.98	8306.85	2531.94	11370.5	20297.9	25508.8	9255.36	7716.29	8679.01	15328.3	15468.7	22325.2	37273.1	30809.2	12590.1	7153.38	8202.65	9369.21	22110.8	848.772	3832.97	43555.7	70269.7	72880.7	84535.7	76607.3	82660.6	1755.32
28088	40.5802	2	1074	2145.99	-3.20895	---	SADESGQALLAAGHYASDEVR		SPTN1_RAT	Spectrin alpha chain, non-erythrocytic 1 OS=Rattus norvegicus GN=Sptan1 PE=1 SV=2	FALSE	5.0336e-10	3182.57	1667.02	3582.22	2017.8	4824.27	1888.63	1000.95	4847.11	869.538	3471.06	2330.72	1642.45	24635.3	26894.8	36505.7	6805.09	11240.1	6289.18	13433.4	36813.4	19291.7	30573.4	20491.9	13042.1	10178.7	36214.6	28526.7	13081.2	3273.56	10398	26286	65279.7	59520.2	63075.7	56965.6	55904.4	2550.76
33264	19.3398	2	512.727	1023.44	0.121965	57.74	LDPAQSASR	[8] Phospho (ST)	SPTN1_RAT	Spectrin alpha chain, non-erythrocytic 1 OS=Rattus norvegicus GN=Sptan1 PE=1 SV=2	FALSE	0.543573	5047.72	581.432	2812.73	980.671	289.625	6396.68	9788.47	4295.15	961.34	486.907	8840.31	14451.1	8550.17	326.164	275.613	2440.71	196673	166591	643.014	2602.5	162.097	4288.11	2364.74	408.847	767.51	758.469	2810.39	1051.44	4770.5	1834.96	393.72	436.37	4394.17	926.568	270.671	1314.54	4045.63
36411	15.2192	2	576.775	1151.53	0.825701	37.15	KLDPAQSASR	[9] Phospho (ST)	SPTN1_RAT	Spectrin alpha chain, non-erythrocytic 1 OS=Rattus norvegicus GN=Sptan1 PE=1 SV=2	FALSE	0.105945	1085.5	228.143	745.047	2507.34	1580.93	1688	3531.93	3331.47	728.19	774.904	216.757	8291.28	386.226	16517.6	1897.12	4197.34	202014	164347	2545.49	171.779	1589.8	1682.13	3470.28	2635.47	351.69	3637.5	1327.11	1536.96	1720.98	2551.89	3356.68	2778.55	4300.78	1719.59	2841.87	3104.37	870.002
3692	27.2893	3	827.046	2478.12	-0.14114	57.46	KLEQEQEGEKDAATEEPGSPVK	[19] Phospho (ST)	ADDB_RAT	Beta-adducin OS=Rattus norvegicus GN=Add2 PE=2 SV=4	TRUE	0.00949264	582733	439613	391327	505940	387392	409960	580603	522997	609005	799602	707276	932674	275157	402503	346971	147930	187497	176903	374094	439528	391696	605399	543882	281807	472404	515030	515271	896399	475963	414895	193945	434709	414314	78286.9	423725	427773	467047
19895	27.2977	2	1240.07	2478.12	-0.0185976	55.96	KLEQEQEGEKDAATEEPGSPVK	[19] Phospho (ST)	ADDB_RAT	Beta-adducin OS=Rattus norvegicus GN=Add2 PE=2 SV=4	TRUE	0.610629	66222.6	36696.9	36778.5	0	32644.2	43773.4	79121.9	24325.4	1496.09	49089.9	41290.8	63596.2	69.6059	2467.92	36152	7443.08	0	0	31336.6	39575.7	24524.3	59660.1	53136.3	24710.7	47773.3	57447.3	56418.1	145389	66232.5	1398.61	13114.3	61460.5	46379.9	4973.17	4564.41	4673.36	53075.9
31888	13.4508	3	827.046	2478.12	-0.285427	39.95	KLEQEQEGEKDAATEEPGSPVK	[19] Phospho (ST)	ADDB_RAT	Beta-adducin OS=Rattus norvegicus GN=Add2 PE=2 SV=4	FALSE	0.528881	4444.13	2163.39	1679.54	83.7429	4562.63	1820.45	7007.38	49286.7	32204.5	4252.3	7522.01	7061.6	21.4745	18812.4	2731.26	14683.1	93.8619	110.475	2990.87	1954.86	17390.3	1673.58	2838.77	6149.96	742.347	4541.4	3451.07	2623.69	1024.8	1735.42	5906.14	6349.51	5401.27	341659	15748.8	1231.75	3561.87
9305	12.4568	2	694.286	1386.56	-0.345523	38.68	STPASPVQSPTR	[5] Phospho (ST)|[9] Phospho (ST)	ADDB_RAT	Beta-adducin OS=Rattus norvegicus GN=Add2 PE=2 SV=4	FALSE	0.720873	29436.3	5213.34	148267	11176	2833.8	108033	30845.6	384010	431317	5746.36	2680.07	54948.3	1878.06	243160	3290.12	18070.9	53634.6	92549.1	1866.19	5871.99	195644	168376	62614.5	3638.46	180367	2370.26	42397.3	419107	4805.32	11483.8	1595.24	1475.77	22014.8	22628.8	225038	275995	23592.5
10957	13.1608	2	694.287	1386.56	0.645672	38.36	STPASPVQSPTR	[5] Phospho (ST)|[9] Phospho (ST)	ADDB_RAT	Beta-adducin OS=Rattus norvegicus GN=Add2 PE=2 SV=4	TRUE	0.819999	285862	11448	59656.8	15598.7	228625	66177.5	455244	37025.3	38899	176593	5955.56	420160	15786.2	48727	138797	119622	254368	79300.6	173412	4640	16149.2	73699.3	258438	139956	22401.9	122444	229504	61525.8	11838.2	17628.6	182625	286599	297444	23184.8	28483.9	19278.8	229112
12142	24.6912	2	694.286	1386.56	0.154456	42.86	STPASPVQSPTR	[5] Phospho (ST)|[9] Phospho (ST)	ADDB_RAT	Beta-adducin OS=Rattus norvegicus GN=Add2 PE=2 SV=4	TRUE	0.543596	65408.5	347936	36416.7	350127	123976	50247.1	80989.3	74359.5	71738	479831	672083	109575	301035	28236	204242	56928.2	407360	273740	127520	371057	25637.6	44219.9	44307.6	205049	32613.8	287575	40528.2	52581.1	668681	701772	75289.1	67387.2	51744.8	72111	62615.2	67577.4	52423.4
35144	12.363	1	1387.56	1386.56	-0.679579	---	STPASPVQSPTR	[5] Phospho (ST)|[9] Phospho (ST)	ADDB_RAT	Beta-adducin OS=Rattus norvegicus GN=Add2 PE=2 SV=4	FALSE	0.832719	0	47.6887	21052.1	2.40431	438.744	15263.2	562.173	56172.8	66789.6	0	0	5349.68	55.0772	21003.5	0	0	1870.73	1864.39	0	0	18793.3	26064.7	898.373	378.73	15120.2	514.915	14707.7	73088.3	0	1410.4	40.7506	0	393.345	550.398	40392.6	39679.9	0
38592	13.2087	1	1387.56	1386.56	-0.46479	---	STPASPVQSPTR	[5] Phospho (ST)|[9] Phospho (ST)	ADDB_RAT	Beta-adducin OS=Rattus norvegicus GN=Add2 PE=2 SV=4	TRUE	0.855815	19112.8	0	896.702	7.4611	0	2508.31	80389	0	0	0	0	13889.1	21.8139	0	99.7191	8089.99	764.282	0	96.6527	0	87.8506	2375.39	16391.7	0.284874	0	224.834	424.698	0	0	0	2145.89	451.319	27124.3	775.098	1129.68	0	15318.5
16106	12.8621	2	640.774	1279.53	-0.426313	49.59	DAATEEPGSPVK	[9] Phospho (ST)	ADDB_RAT	Beta-adducin OS=Rattus norvegicus GN=Add2 PE=2 SV=4	FALSE	0.476691	151.144	377.731	38997.7	107.919	242.412	8588.76	3687.51	761.233	552.977	492.252	566.943	23346.5	11.1501	8435.22	711.97	23008.3	9.65314	0	200.761	63.1553	159.689	9414.9	63274.9	253.849	173.837	840.827	90359.4	957.369	99.4999	341.482	119.7	879.969	60822	779.17	678.09	730.372	121.139
19396	24.0127	2	640.775	1279.53	0.942881	63.36	DAATEEPGSPVK	[9] Phospho (ST)	ADDB_RAT	Beta-adducin OS=Rattus norvegicus GN=Add2 PE=2 SV=4	FALSE	0.91797	21725.9	95827	9136.74	102121	40842	6120.78	9381.41	33099.4	15931.5	69580.9	181845	67468.1	106672	29798.5	25097.1	6490.97	128617	117275	20755.5	204909	22971.1	8082.91	5561.3	21172.6	16665.6	28297.8	15585.5	13482.2	254985	248479	12143.9	19972.4	10822.1	106935	83729.4	109290	17412.8
41869	23.9999	1	1280.54	1279.53	-0.199595	---	DAATEEPGSPVK	[9] Phospho (ST)	ADDB_RAT	Beta-adducin OS=Rattus norvegicus GN=Add2 PE=2 SV=4	FALSE	0.0224553	62.89	0	0	0	59.0853	0	0	56.0045	0	234.454	190.655	0	4975.33	50.9238	93.764	0	0	16546.9	42.76	203.616	0	0	222.438	67.1384	97.1686	124.596	0	85.686	58907.6	58509.9	193.085	93.7005	0	805.318	194.442	209.702	50.4049
18166	33.2477	2	910.376	1818.74	3.10812	51.83	TESVTSGPLSPEGSPSK	[10] Phospho (ST)|[14] Phospho (ST)	ADDB_RAT	Beta-adducin OS=Rattus norvegicus GN=Add2 PE=2 SV=4	FALSE	0.04253	30030.5	20263.2	14752.8	17494.9	23977.6	25606.9	44868.4	55355.5	45190.2	75461.8	80908.2	64194.4	19272.6	14141.9	21845	26157	10733.8	11784.2	18514.6	30859.6	29242	55698.1	32624.6	32992	44000	39098.6	32345	43853.7	25079	50558.7	19544.2	12264.1	9136.1	18449.2	26939.8	21347.9	24068.8
18536	12.5967	2	729.335	1456.66	-0.493379	66.81	SRSPSTESQLASK	[3] Phospho (ST)	ADDB_RAT	Beta-adducin OS=Rattus norvegicus GN=Add2 PE=2 SV=4	FALSE	0.227199	14597.1	14245.8	17095.9	839.969	18875.3	7513.98	28348.5	62188.6	56886.1	16117.9	20711.6	22385.8	1009.58	31943.3	28392.4	19892.4	0	48.5361	22678.4	1130.21	30746.8	2896.05	45520.5	23218.5	7055.04	32587.3	34780.8	7817.17	1569.15	581.024	14062.4	34189.8	31778.9	3917.2	35912.9	40176.5	11699.2
20902	25.3419	2	654.301	1306.59	-2.64992	54.65	STPASPVQSPTR	[5] Phospho (ST)	ADDB_RAT	Beta-adducin OS=Rattus norvegicus GN=Add2 PE=2 SV=4	FALSE	0.944732	9609.12	10002.9	2611.37	39035.5	10529.5	1987.52	1534.61	21749.5	37358	16532.6	20559.4	17839.6	27812.6	15282.8	7732.74	2582.48	31629.1	29224.2	6340.13	9140.13	15780.8	2929.33	2167.29	8289.33	10157.7	9440.64	3989.35	1116.36	121468	99675.2	2518.66	7072.41	5326.81	13552.9	48143.5	39938.5	7701.49
29724	23.2319	2	654.303	1306.59	-0.61187	43.39	STPASPVQSPTR	[5] Phospho (ST)	ADDB_RAT	Beta-adducin OS=Rattus norvegicus GN=Add2 PE=2 SV=4	FALSE	0.584213	991.325	46253.4	1549.48	10869.2	39990.5	7032.86	11963.7	3359.15	467.271	67139.8	60754.8	1395.31	12055.7	324.305	32838.2	7408.92	28763.3	28380.8	37297.4	7662	99.1548	6590.19	8775.35	38630.9	2450.58	47520.3	2632.9	1202.38	9983.3	13389.7	1352.77	4230.66	3680.42	20722.2	434.37	350.122	794.524
20992	32.3805	3	740.322	2217.94	-0.603682	34.6	TESVTSGPLSPEGSPSKSPSK	[16] Phospho (ST)|[18] Phospho (ST)	ADDB_RAT	Beta-adducin OS=Rattus norvegicus GN=Add2 PE=2 SV=4	FALSE	0.133755	16134.3	14504.4	11602.4	21770.1	15278.6	20717.7	33058.6	44594.6	48466.5	75322.8	83282.8	71169	20669.5	33477.2	21542.4	23865	15295.2	21297.2	13761	20908.4	29408.6	36365.3	29872.6	26530.8	34218.7	28331.8	29417.8	22023	11592.3	11521.2	24329.2	17707.9	34846	23954.2	29876.7	24787	12931.2
21763	27.8117	3	784.348	2350.02	0.00491014	44.06	LEQEQEGEKDAATEEPGSPVK	[18] Phospho (ST)	ADDB_RAT	Beta-adducin OS=Rattus norvegicus GN=Add2 PE=2 SV=4	FALSE	0.443999	3690.62	2991.34	1875.3	5823.32	4254.38	2366.74	2939.24	154426	147625	4856.96	9350.74	3306.42	4112.72	57681.4	3568.87	4644.4	9574.7	7434.97	2887.05	3901.65	1281.88	3646.71	2953.01	1795.66	1917.37	1267.93	3361.22	4555.28	5157.14	911.729	611.773	2129.82	2569.84	40251.5	126884	60753.7	2957.95
25945	30.8901	2	1070	2137.98	-0.0670801	58.99	TESVTSGPLSPEGSPSKSPSK	[18] Phospho (ST)	ADDB_RAT	Beta-adducin OS=Rattus norvegicus GN=Add2 PE=2 SV=4	FALSE	0.879706	20396.2	7546.79	13531.8	12298.4	14605.3	20105.3	9059.64	5811.06	13756.3	27419.6	25479.8	32076	10112.5	23675.4	24659.3	12353	7307.14	8887.14	19570.1	15962.7	26004.4	38833.2	25394.2	12304.9	34997.7	28830.1	30610.2	16564.5	2002.16	2637.7	7679.22	10695.1	13928.3	10705.2	18615.9	21525.4	16347.1
41275	23.435	2	729.337	1456.66	2.6403	50.6	SRSPSTESQLASK	[5] Phospho (ST)	ADDB_RAT	Beta-adducin OS=Rattus norvegicus GN=Add2 PE=2 SV=4	FALSE	0.0383621	156.934	290.499	114.919	194.93	49.5898	254.828	50.5591	621.141	28.0372	599.55	328.695	95.9525	320.461	866.835	380.586	2950.14	23895.5	255.301	123.579	289.146	110.777	1216.37	2188.14	149.841	191.389	127.42	475.798	566.993	69.0112	148.231	227.142	65.9753	79.8031	2530.92	1846.13	1509.72	125.779
49829	22.8454	2	729.335	1456.66	-0.0263711	35.17	SRSPSTESQLASK	[5] Phospho (ST)	ADDB_RAT	Beta-adducin OS=Rattus norvegicus GN=Add2 PE=2 SV=4	FALSE	0.385309	82.0971	217.648	68.7358	375.7	473.583	69.7785	12.0994	159.483	37.8139	148.662	955.573	319.992	19.5492	23.1551	126.597	150.942	3092.37	14620.9	298.359	93.1548	25.3319	50.6688	226.51	367.738	130.309	477.973	253.371	447.02	87.4982	89.0457	50.8114	492.874	809.395	473.558	325.296	531.643	65.7989
2141	26.3343	3	728.29	2181.85	0.920655	52.68	AEEAKDEPPSEGEAEEEEK	[10] Phospho (ST)	NFL_RAT	Neurofilament light polypeptide OS=Rattus norvegicus GN=Nefl PE=1 SV=3	TRUE	0.0769403	801869	584661	669636	765021	596800	688587	857392	119453	180830	969663	1.13526e+06	1.31853e+06	1.4025e+06	392507	1.75274e+06	1.48574e+06	1.40543e+06	1.49604e+06	1.42175e+06	1.60009e+06	380402	1.59793e+06	1.44519e+06	965130	1.49114e+06	1.36275e+06	1.84066e+06	1.02455e+06	863288	786981	1.13258e+06	1.38557e+06	1.52713e+06	136673	290332	281256	642679
6052	26.3343	2	1091.93	2181.85	-0.25714	82.65	AEEAKDEPPSEGEAEEEEK	[10] Phospho (ST)	NFL_RAT	Neurofilament light polypeptide OS=Rattus norvegicus GN=Nefl PE=1 SV=3	TRUE	0.0847446	431106	285251	199245	453635	351416	336793	485347	16175	38420.3	503520	554284	495815	1.08933e+06	92274	1.31029e+06	599249	949355	934802	909329	1.13002e+06	93965.7	885501	694454	599839	511159	975875	809842	477271	515264	584722	655787	1.13684e+06	761290	24109.9	131513	105605	345521
8302	12.5185	3	728.29	2181.85	0.515722	44.57	AEEAKDEPPSEGEAEEEEK	[10] Phospho (ST)	NFL_RAT	Neurofilament light polypeptide OS=Rattus norvegicus GN=Nefl PE=1 SV=3	FALSE	0.485942	31094	13461.1	26604.4	20214	28714.7	17749.7	52776.7	838537	684176	20852	15900.3	28777.8	14762.5	1.90579e+06	23723.4	38099.4	5898.8	5315.5	29161.8	17890.1	1.22291e+06	38664.9	46756.3	17915.5	84986.3	28275.2	68096.4	210468	20884.5	19129.3	15924.8	49683.3	52285.4	1.19553e+06	1.47866e+06	1.58901e+06	24921.1
14891	12.662	2	1091.93	2181.85	-0.656349	80.52	AEEAKDEPPSEGEAEEEEK	[10] Phospho (ST)	NFL_RAT	Neurofilament light polypeptide OS=Rattus norvegicus GN=Nefl PE=1 SV=3	FALSE	0.783294	26206.2	2943.24	20345.3	379.529	5838.38	20549.7	69261.2	485355	407680	4423.98	3285.63	37582.3	269.033	907435	11987.4	39163.9	716.576	709.844	11737.2	964.173	546553	18583.8	36367.7	11490.8	42013.9	27900.8	45216.3	98599.9	1039.79	805.607	11543.8	18303.8	31062	760365	1.12999e+06	1.13547e+06	21003.6
2632	26.5633	3	814.002	2438.98	-0.172359	53.57	AEEAKDEPPSEGEAEEEEKEK	[10] Phospho (ST)	NFL_RAT	Neurofilament light polypeptide OS=Rattus norvegicus GN=Nefl PE=1 SV=3	TRUE	0.276688	619264	434599	409987	588999	491689	506221	526791	83055.5	116675	756843	825506	943034	977211	194701	1.33556e+06	750917	833932	823215	1.13971e+06	1.24013e+06	230614	1.27749e+06	1.13001e+06	608089	1.13571e+06	1.22295e+06	1.3603e+06	878874	525759	504863	566825	1.07142e+06	867858	39602.6	154778	137225	496326
8531	12.9471	3	814.002	2438.98	-0.467589	64.45	AEEAKDEPPSEGEAEEEEKEK	[10] Phospho (ST)	NFL_RAT	Neurofilament light polypeptide OS=Rattus norvegicus GN=Nefl PE=1 SV=3	FALSE	0.920016	20507.3	1070.33	18126.2	1254.75	5783.46	15892.6	39436.5	480106	405593	6649.37	5090.07	29730.7	1634.23	1.27946e+06	3527.43	18879.5	733.813	1640.79	3021.51	539.341	796249	20212.2	32010	2596	20448.2	2461.47	30886.4	29095.9	1509.69	2157.83	3822.18	7747.74	39749.1	260058	1.00229e+06	1.08603e+06	16436.1
18916	26.5856	2	1220.5	2438.98	-0.297772	57.18	AEEAKDEPPSEGEAEEEEKEK	[10] Phospho (ST)	NFL_RAT	Neurofilament light polypeptide OS=Rattus norvegicus GN=Nefl PE=1 SV=3	TRUE	0.40615	64783	53435	19027	68642.5	65369.3	58674.1	59498.2	8663.34	8275.18	73381.2	104697	67210.4	130762	9437.09	167339	57013.4	91963.7	83083.1	122761	154108	3950.5	136681	105052	83654.8	66342.6	175233	121168	90266.1	97600.9	83986.5	69407.9	168776	90525.9	11473.6	6619.16	5136.31	51922.1
31488	12.9471	2	1220.5	2438.98	-0.283688	67.03	AEEAKDEPPSEGEAEEEEKEK	[10] Phospho (ST)	NFL_RAT	Neurofilament light polypeptide OS=Rattus norvegicus GN=Nefl PE=1 SV=3	FALSE	0.215243	755.087	346.576	261.377	1592.1	0	130.478	1649.38	3448.8	43111	0	34.052	0	19.3889	134976	249.682	374.825	302.837	114.517	443.798	237.793	73939.6	95.1611	357.397	0	199.329	162.274	787.001	522.934	33.8404	178.886	114.655	292.885	1320.19	4120.55	137189	113949	605.185
6939	26.731	2	827.804	1653.59	-0.0886584	74.73	DEPPSEGEAEEEEK	[5] Phospho (ST)	NFL_RAT	Neurofilament light polypeptide OS=Rattus norvegicus GN=Nefl PE=1 SV=3	TRUE	3.21232e-12	249686	189801	140679	249518	217298	230508	344443	96714.7	117246	336903	433950	454781	1.38288e+06	617100	1.2379e+06	1.28009e+06	1.33672e+06	1.32986e+06	1.17875e+06	1.29275e+06	511771	920417	772492	714036	737988	935912	1.10366e+06	552342	824956	825486	1.30366e+06	1.14342e+06	1.22172e+06	633934	819221	812285	200118
10391	12.6967	2	827.804	1653.59	0.0889568	60.46	DEPPSEGEAEEEEK	[5] Phospho (ST)	NFL_RAT	Neurofilament light polypeptide OS=Rattus norvegicus GN=Nefl PE=1 SV=3	FALSE	0.623873	23437.7	73551.6	51423.5	52469.7	55648.2	1018.29	4157.24	213757	202061	29710.4	20338.4	8096.38	4368.5	983927	44728.7	19798	385.924	537.845	62615.6	95546.9	691982	1133.64	65291.6	60146.5	236838	114222	25717.2	290757	965.033	1885.46	28737.4	79228	32993.5	749942	1.41633e+06	1.55764e+06	18784.8
11129	47.1642	3	962.775	2885.3	-7.42581	80.48	AFPAYYTSHVQEEQSEVEETIEATK		NFL_RAT	Neurofilament light polypeptide OS=Rattus norvegicus GN=Nefl PE=1 SV=3	FALSE	3.20145e-08	19927	4314.02	17882.9	67734.2	38479.7	54871.1	29165.2	29456.2	14075.2	93020	70725.3	84185.6	351983	412315	378843	201057	165953	167338	239275	230051	265158	407330	323952	282460	57774.8	44810.7	64407.3	280126	193215	159931	372242	650706	609657	870734	984434	944719	15971
18429	47.1642	2	1443.66	2885.3	-6.70597	70.82	AFPAYYTSHVQEEQSEVEETIEATK		NFL_RAT	Neurofilament light polypeptide OS=Rattus norvegicus GN=Nefl PE=1 SV=3	FALSE	0.000355887	11652.3	4332.29	4517.14	30077.3	38612.4	31168.7	61178.2	45581.6	63064.8	76086	100562	70442.7	233147	287581	253455	88012.1	50789.6	40613.7	103729	116661	145149	252285	203275	129626	30448.9	19454.8	44870	116660	20472.9	68234.2	241680	422934	402239	497357	568092	502814	9339.07
13130	27.0948	2	956.38	1910.75	7.61087	70.77	DEPPSEGEAEEEEKEK	[5] Phospho (ST)	NFL_RAT	Neurofilament light polypeptide OS=Rattus norvegicus GN=Nefl PE=1 SV=3	FALSE	1.69237e-07	70904.2	49755.4	13861.4	112694	57787.1	54412.1	52238.8	39901.4	12530.1	75923.2	84987.9	63075.6	395881	84666.8	420956	244919	489490	354721	367088	431214	72731	206309	221603	204772	103867	356998	173211	105259	215959	262109	307194	458682	182440	973167	90767.7	90437.2	56828.1
4962	25.8573	3	586.636	1756.89	-0.265991	33.2	TSPSKPSSAPALRPGPK	[2] Phospho (ST)	MAP4_RAT	Microtubule-associated protein 4 OS=Rattus norvegicus GN=Map4 PE=1 SV=1	TRUE	0.88991	180496	175044	167071	197747	177712	171388	188289	2727.17	2858.55	172030	172052	320984	178168	2694.05	339156	216464	274609	233940	295845	348608	1367.28	439454	461006	216917	52325.7	387219	318030	34463.4	364338	266854	133954	423307	359759	8142.46	5733.12	5581.53	144663
12892	12.9637	3	586.636	1756.89	-0.333021	36.43	TSPSKPSSAPALRPGPK	[2] Phospho (ST)	MAP4_RAT	Microtubule-associated protein 4 OS=Rattus norvegicus GN=Map4 PE=1 SV=1	FALSE	0.586482	300.866	127.741	4340.04	262.207	201.057	82.9049	580.767	235008	177561	132.564	707.007	505.841	312.013	439644	35.6881	764.273	1.26156	48.2793	221.188	165.718	273437	1750.17	101.222	149.462	303966	33.1754	205333	312553	386.448	486.448	95.6667	128.012	2795.32	366155	319273	383484	241.137
5710	35.3995	2	809.895	1617.78	-0.437833	70.44	AAVGLTGNDIATPPNK	[12] Phospho (ST)	MAP4_RAT	Microtubule-associated protein 4 OS=Rattus norvegicus GN=Map4 PE=1 SV=1	TRUE	0.424566	140032	98431	92661.5	114020	132033	121321	120746	150610	143881	187690	184175	190150	113866	172958	139824	144532	113048	113141	125520	126052	139541	190194	137642	164748	184751	166539	161283	181903	123731	142141	140797	118217	149740	142149	158199	135515	112232
8882	36.5558	2	850.921	1699.83	-1.27136	55.36	VGSLDNVGHLPAGGTVK	[3] Phospho (ST)	MAP4_RAT	Microtubule-associated protein 4 OS=Rattus norvegicus GN=Map4 PE=1 SV=1	TRUE	5.31559e-05	76996.1	66584.8	52972.7	117090	78367.9	86093.3	70503.3	57829.3	52321.6	83760.9	7991.69	84448.3	136499	129309	138132	115894	153480	138005	99533.4	109643	76009.2	180406	143566	140193	158868	193685	162881	76045.8	96565.1	67941.3	103752	138096	157226	126877	151804	136772	61710.6
16672	31.6993	2	759.346	1516.68	-0.181279	60.75	ATSPSTLVSTGSSSR	[3] Phospho (ST)	MAP4_RAT	Microtubule-associated protein 4 OS=Rattus norvegicus GN=Map4 PE=1 SV=1	FALSE	0.649135	21300.1	10839.6	17256	18359.6	18910.7	24769.3	13757	17521.3	17927.7	33121	35899.6	47190.2	19840.9	56876	37152.8	62164.6	13074.2	12501.7	30554	28937	44966.3	56811.9	47896.6	23976	63459.4	51817.7	55911.1	10605.6	962.774	1024.78	27037.5	27815.7	43294.6	30713.1	35702.3	35829.1	17071.5
17022	25.2789	3	638.67	1912.99	-0.578747	37.54	RTSPSKPSSAPALRPGPK	[3] Phospho (ST)	MAP4_RAT	Microtubule-associated protein 4 OS=Rattus norvegicus GN=Map4 PE=1 SV=1	FALSE	0.422716	1182.79	2031.23	1083.85	148041	776.071	1190.44	581.813	529.013	716.348	29617.9	23729.7	17005.7	95210.3	143.363	930.681	172.966	98693.3	73212.8	863.725	4178.35	364.226	853.242	126.75	734.021	398.972	1300.46	513.185	1549.74	135514	135146	425.051	799.17	532.228	412.138	738.062	399.64	947.98
19733	13.2364	3	638.67	1912.99	-0.0774687	41.82	RTSPSKPSSAPALRPGPK	[3] Phospho (ST)	MAP4_RAT	Microtubule-associated protein 4 OS=Rattus norvegicus GN=Map4 PE=1 SV=1	FALSE	0.703563	131037	431.007	495.102	567.98	100750	595.525	7152.74	296.574	105.343	84.5337	30.7327	323591	482.844	497.41	24423	1475.86	808.199	404.903	85274.5	2460.47	603.869	727.128	3611.88	73938.9	891.096	25894.3	1668.88	1185.59	1169.9	683.181	23045.5	122367	1750.92	362.357	336.278	57.2323	105023
21924	24.2986	3	638.67	1912.99	-0.628602	34.81	RTSPSKPSSAPALRPGPK	[3] Phospho (ST)	MAP4_RAT	Microtubule-associated protein 4 OS=Rattus norvegicus GN=Map4 PE=1 SV=1	FALSE	0.0557457	53.8183	5899.04	68.7419	375.114	179.579	26.1018	103.833	210.971	0	28140.1	255488	1919.62	6.13818	129.732	55.4178	37.2998	76.278	120.86	333.951	139444	0	58.8054	68.3712	123.421	78.3767	233.229	30.7258	147.186	841	455.402	56.8066	0	28.5208	0	0.81406	0	43.1341
28346	23.8206	3	638.67	1912.99	-0.133441	37.36	RTSPSKPSSAPALRPGPK	[3] Phospho (ST)	MAP4_RAT	Microtubule-associated protein 4 OS=Rattus norvegicus GN=Map4 PE=1 SV=1	FALSE	0.467135	252.054	111530	134.48	140.384	124.531	93.845	121.588	16.0081	38.69	221505	1351.78	3043.74	339.187	58.827	894.987	371.344	1861.11	486.003	1213.27	770.837	564.44	166.682	60.4217	473.937	315.668	374.739	153.897	607.692	2040.41	1059.56	627.375	67.7522	88.7705	71.019	234.655	40.1308	202.016
49827	21.6514	3	638.671	1912.99	2.02485	56.52	RTSPSKPSSAPALRPGPK	[3] Phospho (ST)	MAP4_RAT	Microtubule-associated protein 4 OS=Rattus norvegicus GN=Map4 PE=1 SV=1	FALSE	0.0102746	593.253	1294.58	594.989	2450.19	5195.07	413.543	363.507	197.989	331.046	862.519	213.761	1940.13	2666.04	1139.12	46516.3	1895.12	9409.99	10156	6324.34	3479.26	1805.72	863.137	713.1	1244.08	1607.86	69633.1	2713.85	1267.99	6138.26	3499.1	914.461	1129.33	1269.39	507.572	590.196	362.843	475.479
18072	12.4568	2	670.784	1339.55	-0.172579	33.18	DVSPSPETETAK	[5] Phospho (ST)	MAP4_RAT	Microtubule-associated protein 4 OS=Rattus norvegicus GN=Map4 PE=1 SV=1	FALSE	0.623768	18376.7	9247.27	5369.2	629.512	5502.76	4311.17	17263.6	139141	126504	7435.68	7696.45	15319.7	668.664	30816.4	4967.14	15161.6	197.409	1461.59	3062.3	5037.58	97677	44797.7	15104.8	3285.6	21676.9	8120.43	36969.6	30701.3	2065.25	458.098	1029.31	3593.77	12835.2	59365.1	101811	127362	14728.5
23108	24.7112	2	670.785	1339.55	0.179889	40.06	DVSPSPETETAK	[5] Phospho (ST)	MAP4_RAT	Microtubule-associated protein 4 OS=Rattus norvegicus GN=Map4 PE=1 SV=1	FALSE	0.235145	6550.69	9702.68	2094.98	90274.4	6288.79	4667.63	4786.07	4238.31	1340.49	16584.2	10990.2	8898.45	128098	2346.11	11054.9	4495.63	136150	115781	7716.56	30130.4	2427.22	5104.66	5603.9	8198.25	8839.37	12619.4	12051.1	5894.74	141450	161301	6738.92	8051.35	5553.31	4334.46	3788.22	4341.5	5250.23
7709	43.1474	2	1175.97	2349.93	-5.26856	62.54	DNLTLWTSENQGDEGDAGEGEN		1433B_RAT	14-3-3 protein beta/alpha OS=Rattus norvegicus GN=Ywhab PE=1 SV=3	TRUE	0.124478	318247	318964	303115	316582	250502	379981	517325	513295	450883	738646	886633	893103	312592	298996	237024	362605	253283	240682	349276	348133	431848	478518	385044	422689	507621	372223	490482	218589	204236	279905	913082	398717	433979	380296	480716	448023	255067
12610	40.5983	2	1080.01	2158	-6.95289	123.72	QTTVSNSQQAYQEAFEISK		1433B_RAT	14-3-3 protein beta/alpha OS=Rattus norvegicus GN=Ywhab PE=1 SV=3	TRUE	7.17891e-06	9602.25	590.19	8682.53	2083.4	2423.41	13164.5	25053	5027.86	4535.64	25168.3	7312.6	9787.91	56153.3	66132.9	60360.5	63622.4	14711.5	14266.6	38015.4	48865.6	46582.6	93050.3	87302	57298.8	17545.7	18481.3	16188.3	40596.4	4926.04	28817.3	467475	428246	433448	431276	477684	485899	7695.99
22087	40.7388	3	720.342	2158	-6.59349	37.03	QTTVSNSQQAYQEAFEISK		1433B_RAT	14-3-3 protein beta/alpha OS=Rattus norvegicus GN=Ywhab PE=1 SV=3	TRUE	0.00332912	802.859	290.556	2954.42	691.239	1874.64	2699.78	4676.61	3769.86	2185.8	7762.23	2731.6	5368.22	2815.17	4875.49	5337.39	12643.3	5787.51	2544.11	3934.59	2112.16	4048.73	5782.14	8191.57	4952.26	2333.42	2366.1	4609.26	6788.97	2993.53	3872.94	66544.2	77254.3	102964	116501	106695	128033	643.473
14706	54.4192	3	720.336	2157.99	-4.33947	---	TAFDEAIAELDTLNEESYK		1433B_RAT	14-3-3 protein beta/alpha OS=Rattus norvegicus GN=Ywhab PE=1 SV=3	TRUE	3.33589e-09	0	355.981	339.62	1879.33	4637.9	2302.58	171.559	490.288	4770.88	3291.82	466.027	1617.97	66190.9	53819.5	60459	71336.1	57656.2	67792	23814.6	29658.2	40080.4	54387.1	51307.5	63445.8	5809.39	11324.1	5092.14	93031.9	59182.4	80345.4	121235	225391	253985	229013	240756	225253	0
17656	54.5249	2	1080	2157.99	-4.02663	100.36	TAFDEAIAELDTLNEESYK		1433B_RAT	14-3-3 protein beta/alpha OS=Rattus norvegicus GN=Ywhab PE=1 SV=3	TRUE	5.88096e-09	1668.16	188.76	0	3797.36	1776.99	2616.65	1600	0	5961.04	1145.66	838.96	1977.35	151186	146183	136258	77964.6	74861.7	81824.6	60628	71558.7	61794.6	141354	110458	115495	11869.3	12102.9	23766.2	67658.5	63556.8	66442.8	230896	207808	190586	192410	222765	203787	1336.99
15923	26.4179	2	591.786	1181.56	0.670969	48.78	YLSEVASGDNK		1433B_RAT	14-3-3 protein beta/alpha OS=Rattus norvegicus GN=Ywhab PE=1 SV=3	FALSE	0.299699	37455.8	20509.1	4836.81	40850.3	34006.9	14653.2	11640.7	9233.67	6017.96	44959.6	38705.8	25669.4	28457.7	1577.44	30761.6	6889.14	11708.3	12702.9	28336.9	33785.4	2321.69	17805.3	30775.8	24580.7	12153.6	33597.8	9689.98	4963.08	38367.1	16309.8	22568.9	37186.6	6259.16	18009.4	4308.8	10447.4	30019.9
23910	12.2867	3	533.585	1597.73	-0.836076	50.13	AVTEQGHELSNEER		1433B_RAT	14-3-3 protein beta/alpha OS=Rattus norvegicus GN=Ywhab PE=1 SV=3	FALSE	0.0613757	386.491	292.595	196.948	0	120.62	904.183	1534.01	7431.31	5182.25	606.409	141.682	1025.39	0	234.684	0	0	0	1.33901	0	70.7306	3499.77	6062.65	66.7032	0	6673.12	0	319.575	7330.32	0	0	0	146.608	71.035	879	8810.34	12376.9	309.764
28776	12.7316	3	533.585	1597.73	-0.651698	32.64	AVTEQGHELSNEER		1433B_RAT	14-3-3 protein beta/alpha OS=Rattus norvegicus GN=Ywhab PE=1 SV=3	FALSE	0.475661	169	56.5793	1421.73	280.664	141.306	216.59	7750.57	166.749	277.794	98.7633	144.509	1962.32	113.605	397.523	256.973	1155.24	69.9024	177.348	177.519	129.701	438.78	0	7984.18	368.738	65.8531	166.758	8725.67	9.66973	212.353	144.134	117.002	326.83	12904.1	128.476	158.564	13.3427	135.45
29018	12.2867	2	799.873	1597.73	-1.08532	---	AVTEQGHELSNEER		1433B_RAT	14-3-3 protein beta/alpha OS=Rattus norvegicus GN=Ywhab PE=1 SV=3	FALSE	0.640321	0	9.17955	156.597	0	0	89.7196	1098.56	3100.74	796.22	0	266.697	0	0	0	0	0	0	20.0417	0	161.56	413.438	4799.47	0	0	4811.83	0	0	9695.01	0	0	0	0	0	600.596	12148.7	15612	0
30573	60.4723	2	1052.03	2102.04	-3.26925	107.93	IEAELQDICSDVLELLDK		1433B_RAT	14-3-3 protein beta/alpha OS=Rattus norvegicus GN=Ywhab PE=1 SV=3	FALSE	0.00036312	1595.45	1278.65	75.523	974.465	0	0	4329.29	2053.57	2348.37	571.083	494.223	878.953	611.677	416.92	1539.25	8423.39	5308.15	11317.1	2713.49	18376.1	15829.8	28832.7	28753.2	4571.23	884.829	801.653	702.488	2871.05	1225.24	2785.18	46806	23449.8	30915.3	31943	32706.4	24886.3	1278.72
37131	60.1162	2	1052.03	2102.04	-0.432312	109.5	IEAELQDICSDVLELLDK		1433B_RAT	14-3-3 protein beta/alpha OS=Rattus norvegicus GN=Ywhab PE=1 SV=3	FALSE	0.172576	120.839	12.4199	742.906	425.707	0	410.811	0	518.626	738.199	308.897	0	0	31499.8	1360	20688.2	303.878	404.336	0	3605.51	456.821	524.904	1272.14	0	20051.3	0	278.294	0	610.09	2020.54	1254.29	2398.92	0	975.982	562.462	276.664	0	96.8499
27	12.4568	2	828.343	1654.67	-0.624667	106.28	EGDGSATTDAAPATSPK	[15] Phospho (ST)	NEUM_RAT	Neuromodulin OS=Rattus norvegicus GN=Gap43 PE=1 SV=1	TRUE	0.192323	1.33644e+07	1.19813e+07	8.95376e+06	787136	1.14621e+07	464172	1.4511e+07	1.28558e+07	1.29654e+07	8.40947e+06	7.79284e+06	1.19327e+07	71658.3	1.43728e+07	1.60847e+07	1.1911e+07	12802.2	17054.7	1.25622e+07	1.09235e+07	1.1391e+07	321479	1.75283e+07	1.12337e+07	703905	1.98021e+07	2.06823e+07	1.42307e+07	34103.4	64551.1	6.99174e+06	1.31378e+07	1.05455e+07	425393	1.02298e+07	1.25065e+07	1.07112e+07
7210	12.4568	3	552.565	1654.67	0.620363	42.12	EGDGSATTDAAPATSPK	[15] Phospho (ST)	NEUM_RAT	Neuromodulin OS=Rattus norvegicus GN=Gap43 PE=1 SV=1	FALSE	0.91655	17515.6	15386.1	2033.57	6.47365	20290.3	25.5043	762.279	0	0	22516.8	7170.73	6625.5	9.51727	44961.7	32945.8	30776.8	379.731	335.185	41774.3	845.963	15.8526	0	44312.5	23026	0	30254.7	1325.73	0	31.2078	134.62	7771.62	13304.9	58192	29.7587	0	55.0378	14038.4
24093	22.7965	3	552.567	1654.68	3.86825	57.71	EGDGSATTDAAPATSPK	[15] Phospho (ST)	NEUM_RAT	Neuromodulin OS=Rattus norvegicus GN=Gap43 PE=1 SV=1	FALSE	0.0990627	1649.32	6923.29	1950.28	28809.9	4422.7	2109.59	1240.53	2629.83	1378.17	5660.01	8190.53	1877.73	148514	5882.28	5091.61	3549.18	211958	183989	4346.02	12097.5	2661.3	2478.95	2140.54	3660.12	2735.47	9152.75	3060.69	2021.47	388297	261137	3169.88	5295.71	2612.33	2064.82	3448.1	3268.38	1321.89
33871	23.3219	1	1655.68	1654.67	0.00403859	---	EGDGSATTDAAPATSPK	[15] Phospho (ST)	NEUM_RAT	Neuromodulin OS=Rattus norvegicus GN=Gap43 PE=1 SV=1	FALSE	0.163706	730.294	70.5455	261.042	135.282	68.7336	237.475	64.0093	0	67.1187	60.2013	0	1015.08	113292	277.507	203.474	589.193	14155.3	285867	152.307	49.4899	383.395	349.708	390.282	47.164	105.273	155.444	137.354	0	357215	428938	122.425	216.018	239.541	26.2885	0.531313	0	585.314
48126	14.1389	3	552.569	1654.68	7.54824	48.14	EGDGSATTDAAPATSPK	[15] Phospho (ST)	NEUM_RAT	Neuromodulin OS=Rattus norvegicus GN=Gap43 PE=1 SV=1	FALSE	0.862706	1147.99	3518.87	1458.2	87800.4	1758.07	2678.74	2444.56	1232.55	964.963	5174.5	8627.35	1295.64	3180.28	2345.23	3546.61	5347.34	11025.9	10779.8	2781.55	113756	591.081	3246.37	3372.35	3095.88	510.467	6406.85	5157.89	1369.23	8017.79	7285.01	1302.86	3109.26	4258.19	1067.56	552.008	692.65	920.086
2375	36.5558	2	1118.01	2234.01	-1.20974	132.03	QADVPAAVTDAAATTPAAEDAAK	[15] Phospho (ST)	NEUM_RAT	Neuromodulin OS=Rattus norvegicus GN=Gap43 PE=1 SV=1	TRUE	0.412566	848455	726436	597577	829388	709811	760050	1.49311e+06	1.5068e+06	1.395e+06	1.33706e+06	1.29325e+06	1.3361e+06	991994	806318	843105	1.26942e+06	1.52038e+06	1.35809e+06	796014	969086	749971	1.16334e+06	930111	1.03417e+06	1.26491e+06	1.41376e+06	1.29655e+06	708138	906986	815644	1.62052e+06	1.25069e+06	1.30815e+06	1.25591e+06	1.54282e+06	1.50853e+06	680017
3591	36.5558	3	745.677	2234.01	-1.20779	69.55	QADVPAAVTDAAATTPAAEDAAK	[15] Phospho (ST)	NEUM_RAT	Neuromodulin OS=Rattus norvegicus GN=Gap43 PE=1 SV=1	TRUE	0.748408	221845	192116	167671	256639	261271	189581	711741	727012	722935	810553	658509	796085	274463	188941	182756	557126	701257	710618	198060	235776	193817	264701	260599	293048	352451	408835	302226	267750	488030	370871	556096	513267	626484	585572	664145	672775	177804
8259	25.8248	3	766.326	2295.96	-7.36559	60.83	EGDGSATTDAAPATSPKAEEPSK	[15] Phospho (ST)	NEUM_RAT	Neuromodulin OS=Rattus norvegicus GN=Gap43 PE=1 SV=1	TRUE	1.50049e-05	910755	693699	40389.7	99096.4	695043	672917	366407	58349.9	65887	818285	810673	1.07449e+06	99799.7	22052	106976	80782.9	102194	115303	68774.9	85519.5	14991.3	82405.9	162630	116184	35186.5	140430	36539.3	26271.9	132975	102275	48387.5	66468.9	35848.4	21112.6	10246.9	10075.3	729949
17062	26.372	3	766.327	2295.96	-6.96702	38.32	EGDGSATTDAAPATSPKAEEPSK	[15] Phospho (ST)	NEUM_RAT	Neuromodulin OS=Rattus norvegicus GN=Gap43 PE=1 SV=1	FALSE	0.000429255	76969.1	28887.1	18167.1	638727	27361.4	35625.1	42192.9	5975.54	12645.5	133355	87768.8	53518.6	6795.32	2693.92	10201.4	12146.8	70122.6	39262.2	11783.3	17477.8	693.215	16968.1	11959.8	14131.9	4990.71	13585.4	11962.8	11727.6	7234.99	17285.2	10703.2	26216.7	10979.7	404.989	1172.16	1574.32	61688.9
25209	25.8248	2	1148.99	2295.97	-0.426414	81.65	EGDGSATTDAAPATSPKAEEPSK	[15] Phospho (ST)	NEUM_RAT	Neuromodulin OS=Rattus norvegicus GN=Gap43 PE=1 SV=1	TRUE	0.00071851	178907	123746	5107.56	445.453	133867	107204	6469.38	12992	13399.9	106115	132663	125413	4045.09	12107.6	4922.89	281.2	4717.99	3516.99	1464.29	3299.13	9804.7	390.859	8734.57	12463.2	15614.4	17536	8288	1707.21	6050.19	2055.32	191.296	1390.15	5870.28	14683.1	26793.9	20416.6	143390
46492	13.1798	2	1148.99	2295.97	-0.293268	71.41	EGDGSATTDAAPATSPKAEEPSK	[15] Phospho (ST)	NEUM_RAT	Neuromodulin OS=Rattus norvegicus GN=Gap43 PE=1 SV=1	FALSE	0.421454	49.2473	50.973	84247	35.5642	241.475	407.938	160382	699.835	396.781	53.4073	101.076	43.9476	448.806	157.175	0	97.0233	452.37	89.7212	62.0097	150.072	142.139	6810.31	18.2292	0	308.979	66.2296	7683.13	556.417	1561.06	2586.58	296.535	1390.01	245.792	282.098	99.005	152.068	39.4706
15277	26.3488	2	849.846	1697.68	-0.121566	56.52	EGDGSATTDAAPATSPK	[N-term] Carbamyl (N-term)|[15] Phospho (ST)	NEUM_RAT	Neuromodulin OS=Rattus norvegicus GN=Gap43 PE=1 SV=1	FALSE	0.00086876	204902	170517	11763.5	31388	146726	91348.9	117481	42216.9	41266.3	230956	310430	47855.9	10456.6	4763.17	45706.1	22968.6	95104.7	24014.4	33559.1	44395.2	5243.81	11665.3	49752.7	43163.4	6994.08	58504.8	18035.1	5007.75	18475.3	17197.1	41356	40084.7	22699.3	95070.6	47982.2	80003.5	164224
25221	25.7451	2	991.915	1981.81	-0.397649	60.3	AAQPPTETAESSQAEEEK	[12] Phospho (ST)	NEUM_RAT	Neuromodulin OS=Rattus norvegicus GN=Gap43 PE=1 SV=1	FALSE	0.23978	21239.1	20409.4	605.216	686.232	25862	24692.2	41488.7	2796.09	2130.9	30083.6	36228.1	59251.3	8059.51	377.55	44162.5	8837	849.595	1205.88	34479.3	45788.2	1031.88	17801	12430.8	31600.3	3124.12	60503.8	3123.04	2516.18	11819.3	1228.88	33184.8	35681.2	3355.71	616.688	330.925	393.324	17022.7
28545	12.4568	2	991.915	1981.81	-0.386179	57.47	AAQPPTETAESSQAEEEK	[12] Phospho (ST)	NEUM_RAT	Neuromodulin OS=Rattus norvegicus GN=Gap43 PE=1 SV=1	FALSE	0.911273	0	454.023	921.271	48.1359	2093.89	662.039	0	17979.4	29003.9	1015.12	937.689	0	14.2691	4580.41	1135.29	0	17.9452	28.5709	685.302	0	29404.9	328.588	179.027	0	8621.07	250.112	397.957	7092.31	22.0218	74.0937	0	0	1059.83	1118.75	58848.9	76354.9	0
34317	12.9471	2	991.914	1981.81	-0.631674	57.67	AAQPPTETAESSQAEEEK	[12] Phospho (ST)	NEUM_RAT	Neuromodulin OS=Rattus norvegicus GN=Gap43 PE=1 SV=1	FALSE	0.836203	1734.93	418.123	17210.6	71.2578	597.158	3959.58	20916.5	41830.7	37555	139.989	1882.34	1499.21	104.225	71967.7	369.941	958.043	409.346	283.996	456.321	263.17	12574.1	10823.5	1600.35	311.804	46799.5	687.827	63597	37880.4	84.8491	190.598	377.799	977.416	21970.1	5251.27	27916.9	4166.26	1390.51
28196	12.8485	2	868.328	1734.64	1.53415	43.31	EGDGSATTDAAPATSPK	[5] Phospho (ST)|[15] Phospho (ST)	NEUM_RAT	Neuromodulin OS=Rattus norvegicus GN=Gap43 PE=1 SV=1	FALSE	0.485697	2879.79	659.785	21012.9	273.164	805.425	7765.33	34916.5	4558.95	4923.07	1994.22	982.137	32337.2	85.3193	36333.7	1939.12	13893.9	32.3423	140.023	802.454	123.899	7684.32	7118	34234	1347.6	13395.8	1294.93	39529.5	9459.98	200.263	66.598	388.575	1821.56	21600.1	6446.49	7312.62	10325.1	2308.09
37593	24.8106	2	868.329	1734.64	3.06946	49.88	EGDGSATTDAAPATSPK	[5] Phospho (ST)|[15] Phospho (ST)	NEUM_RAT	Neuromodulin OS=Rattus norvegicus GN=Gap43 PE=1 SV=1	FALSE	0.57735	5559.13	14266.1	6357.06	43442.6	9008.54	4420.4	12319.9	3662.65	5012.46	14380	21480.9	7438.78	67578.4	8814.26	17056.8	1371.28	27035.5	32193.9	7281.29	46913.7	5540.4	6535.92	3043.04	11193.2	13975.4	18552.9	13645.5	8772.06	52068.5	62059	6305.32	5105.92	4072.37	5725.82	5708.04	7689.27	4455.52
41874	13.5921	2	868.328	1734.64	1.80205	39.78	EGDGSATTDAAPATSPK	[5] Phospho (ST)|[15] Phospho (ST)	NEUM_RAT	Neuromodulin OS=Rattus norvegicus GN=Gap43 PE=1 SV=1	FALSE	0.574895	9740.24	1285.62	4846.9	79.8041	25464.6	2327.05	8987.26	18958.9	17997.7	26492.4	8185.23	4892.66	228.19	12888.4	29108	2230.14	59.5748	43.7901	23391.8	581.309	2181.76	7228.08	4060.33	26650.7	6412.95	45121.9	9272.02	8686.36	328.487	600.622	21228.9	35985.4	8162.01	5315.58	7696.36	8109.19	7806.58
32386	20.8849	3	595.262	1782.76	-1.77389	48.67	KEGDGSATTDAAPATSPK	[16] Phospho (ST)	NEUM_RAT	Neuromodulin OS=Rattus norvegicus GN=Gap43 PE=1 SV=1	FALSE	0.277809	274.761	1069.33	171.885	15023.5	366.659	576.837	974.275	413.199	497.458	1701.42	1637.82	535.261	1446.62	526.272	8889.17	367.429	222053	27227.9	617.842	9829.27	437.397	572.467	416.173	1679.29	1682.96	3279.29	2692.82	800.55	1287.38	376.621	718.254	467.155	402.617	1364.92	356.711	365.564	220.214
38084	19.9785	3	595.263	1782.77	-0.822588	35.26	KEGDGSATTDAAPATSPK	[16] Phospho (ST)	NEUM_RAT	Neuromodulin OS=Rattus norvegicus GN=Gap43 PE=1 SV=1	FALSE	0.598165	148.765	621.361	153.972	22363.7	554.684	232.458	449.357	400.57	265.294	641.007	1081.19	86.4852	96.6771	362.399	3440.1	243.328	10704.5	160871	230.991	9634.57	167.202	235.872	240.763	2073.32	585.984	7133.24	971.184	365.541	333.584	183.837	351.804	143.92	227.788	395.46	113.056	279.158	119.232
43408	20.7862	2	892.392	1782.77	0.790961	64.4	KEGDGSATTDAAPATSPK	[16] Phospho (ST)	NEUM_RAT	Neuromodulin OS=Rattus norvegicus GN=Gap43 PE=1 SV=1	FALSE	0.441373	3220.78	59.384	30.9002	124.796	115.235	2752.54	1052.16	150.032	150.235	192.977	151.408	268.622	102.447	51.5435	527.611	4555.23	233776	36996	238.116	141.573	116.866	226.046	7026.19	707.367	145.836	323.087	183.251	151.963	235.973	715.985	151.11	237.71	81.4502	47.2065	196.294	163.923	2581.38
47615	19.9999	2	892.389	1782.76	-1.66303	80.11	KEGDGSATTDAAPATSPK	[16] Phospho (ST)	NEUM_RAT	Neuromodulin OS=Rattus norvegicus GN=Gap43 PE=1 SV=1	FALSE	0.402189	448.24	147.592	56.1284	123.851	137.596	6017.65	441.783	150.966	78.9035	28.5492	53.1152	54.9759	190.753	14.9168	221.552	3956.8	18642.3	189724	59.4394	164.08	59.9251	183.652	13521.2	622.582	60.6811	373.749	103.251	35.092	526.028	253.889	183.181	44.2557	120.856	41.5698	124.637	115.818	359.254
795	26.5856	2	933.362	1864.71	-0.223627	72.07	ESSESTNTTIEDEDTK	[3] Phospho (ST)	KCC2A_RAT	Calcium/calmodulin-dependent protein kinase type II subunit alpha OS=Rattus norvegicus GN=Camk2a PE=1 SV=1	TRUE	0.435871	4.28775e+06	3.18949e+06	3.11825e+06	3.92174e+06	3.20182e+06	3.70873e+06	3.96678e+06	5.07368e+06	4.4608e+06	5.14534e+06	6.30168e+06	6.26845e+06	4.14628e+06	5.10262e+06	3.9336e+06	3.53e+06	3.5489e+06	3.54387e+06	3.74652e+06	4.23096e+06	4.23758e+06	4.95562e+06	4.74362e+06	3.98254e+06	4.82523e+06	4.72712e+06	5.47069e+06	5.23312e+06	4.17069e+06	4.15222e+06	4.80999e+06	4.92066e+06	4.77988e+06	4.92181e+06	5.31413e+06	5.74123e+06	3.43653e+06
57875	26.5856	1	1865.72	1864.71	0.142774	---	ESSESTNTTIEDEDTK	[3] Phospho (ST)	KCC2A_RAT	Calcium/calmodulin-dependent protein kinase type II subunit alpha OS=Rattus norvegicus GN=Camk2a PE=1 SV=1	TRUE	0.316942	14541.8	566.082	0	0	7046.49	2892.21	7526.49	0	0	11912.8	20495.3	2848.81	0	0	7160.96	3275.22	2125.71	0	15522	6327.82	0	0	4885.89	18251.9	0	22438.3	886.54	0	0	0	35816.3	36255	0	0	0	0	11654.9
22039	26.6089	3	622.577	1864.71	-0.0849278	---	ESSESTNTTIEDEDTK	[5] Phospho (ST)	KCC2A_RAT	Calcium/calmodulin-dependent protein kinase type II subunit alpha OS=Rattus norvegicus GN=Camk2a PE=1 SV=1	FALSE	0.212244	21768.9	26969	23600	25424.6	23356.4	23703	42227.8	40671	48968.1	43202.7	53212.9	51704.1	32912.7	35302.8	40616.9	40797.7	24167.4	22454.9	27320.7	31563.3	33613.3	34348.5	43991.8	38186.4	34396.3	44250.2	28875.1	74512.3	98934	54502.3	25779.4	49616.5	85500.7	22363.7	49792.5	70173.1	17447.2
57875	26.5856	1	1865.72	1864.71	0.142774	---	ESSESTNTTIEDEDTK	[5] Phospho (ST)	KCC2A_RAT	Calcium/calmodulin-dependent protein kinase type II subunit alpha OS=Rattus norvegicus GN=Camk2a PE=1 SV=1	FALSE	0.316942	14541.8	566.082	0	0	7046.49	2892.21	7526.49	0	0	11912.8	20495.3	2848.81	0	0	7160.96	3275.22	2125.71	0	15522	6327.82	0	0	4885.89	18251.9	0	22438.3	886.54	0	0	0	35816.3	36255	0	0	0	0	11654.9
22039	26.6089	3	622.577	1864.71	-0.0849278	---	ESSESTNTTIEDEDTK	[9] Phospho (ST)	KCC2A_RAT	Calcium/calmodulin-dependent protein kinase type II subunit alpha OS=Rattus norvegicus GN=Camk2a PE=1 SV=1	FALSE	0.212244	21768.9	26969	23600	25424.6	23356.4	23703	42227.8	40671	48968.1	43202.7	53212.9	51704.1	32912.7	35302.8	40616.9	40797.7	24167.4	22454.9	27320.7	31563.3	33613.3	34348.5	43991.8	38186.4	34396.3	44250.2	28875.1	74512.3	98934	54502.3	25779.4	49616.5	85500.7	22363.7	49792.5	70173.1	17447.2
57875	26.5856	1	1865.72	1864.71	0.142774	---	ESSESTNTTIEDEDTK	[9] Phospho (ST)	KCC2A_RAT	Calcium/calmodulin-dependent protein kinase type II subunit alpha OS=Rattus norvegicus GN=Camk2a PE=1 SV=1	FALSE	0.316942	14541.8	566.082	0	0	7046.49	2892.21	7526.49	0	0	11912.8	20495.3	2848.81	0	0	7160.96	3275.22	2125.71	0	15522	6327.82	0	0	4885.89	18251.9	0	22438.3	886.54	0	0	0	35816.3	36255	0	0	0	0	11654.9
8344	26.4478	2	973.345	1944.68	0.0223548	34.08	ESSESTNTTIEDEDTK	[5] Phospho (ST)|[6] Phospho (ST)	KCC2A_RAT	Calcium/calmodulin-dependent protein kinase type II subunit alpha OS=Rattus norvegicus GN=Camk2a PE=1 SV=1	TRUE	0.225616	643684	338162	490681	667148	691560	706914	844247	1.08649e+06	800867	1.43448e+06	1.663e+06	1.22395e+06	865240	859451	882939	427685	462794	492638	420906	608360	577409	1.07374e+06	939405	723623	855045	963877	871269	630794	294112	481806	685276	668009	558560	981481	796236	1.13292e+06	515898
9321	25.7451	3	836.36	2506.06	-0.330451	72.53	KNDGVKESSESTNTTIEDEDTK	[8] Phospho (ST)	KCC2A_RAT	Calcium/calmodulin-dependent protein kinase type II subunit alpha OS=Rattus norvegicus GN=Camk2a PE=1 SV=1	TRUE	0.199157	380757	243896	46481.9	278308	296957	290162	176732	39828.1	25935.5	425269	363841	544254	221547	8076.82	303849	162994	211672	172786	242575	281931	9677.67	289920	359553	228316	71693.7	359568	92156.9	65703.5	230301	209190	164491	368010	73087.2	11314.1	13517.2	15641.5	305168
18820	12.6967	3	836.359	2506.06	-1.50543	88.15	KNDGVKESSESTNTTIEDEDTK	[8] Phospho (ST)	KCC2A_RAT	Calcium/calmodulin-dependent protein kinase type II subunit alpha OS=Rattus norvegicus GN=Camk2a PE=1 SV=1	FALSE	0.857249	38837.2	3731.61	136618	11480.5	29688.4	17674.2	125396	144077	167371	7801.91	2754.44	63659.4	3946	384568	15060.7	42976.4	222.28	259.962	25782.4	9774.86	162497	196003	47338.6	12259.8	293150	28836	427242	322186	5585.73	9108.17	23759.2	43939.4	294803	23964.5	206034	194029	31127.1
28471	25.7	2	1254.04	2506.06	-0.571814	82.84	KNDGVKESSESTNTTIEDEDTK	[8] Phospho (ST)	KCC2A_RAT	Calcium/calmodulin-dependent protein kinase type II subunit alpha OS=Rattus norvegicus GN=Camk2a PE=1 SV=1	TRUE	0.756856	25613.1	24668.5	81.1843	2523.32	30114.8	642.708	142.618	1.12208	0	50462.8	43600.8	29457.8	41378.1	0	41364.8	289.801	2072.86	9976.01	21746.1	36685.9	0.293853	255.356	195.642	28484.2	428.593	47780.9	238.127	1004.11	50717.8	54514.8	12594.5	54959.9	309.041	173.774	2000.41	788.898	20528.3
36959	12.8122	2	1254.04	2506.06	-0.976591	60.67	KNDGVKESSESTNTTIEDEDTK	[8] Phospho (ST)	KCC2A_RAT	Calcium/calmodulin-dependent protein kinase type II subunit alpha OS=Rattus norvegicus GN=Camk2a PE=1 SV=1	FALSE	0.26321	416.937	22.8241	19903.7	0	0	721.259	505.249	5458.77	24481.6	65.7303	27.8019	278.005	30.2305	37087	3811.79	0	372.782	202.364	174.805	10.6365	3078.47	501.474	529.377	1226.88	48294.1	2068.31	44002.4	108847	16.4742	34.5323	19.328	1003.74	1506.5	1163.32	16917	971.109	334.166
12660	27.3533	2	1189.99	2377.96	-0.19309	98.39	NDGVKESSESTNTTIEDEDTK	[7] Phospho (ST)	KCC2A_RAT	Calcium/calmodulin-dependent protein kinase type II subunit alpha OS=Rattus norvegicus GN=Camk2a PE=1 SV=1	FALSE	0.81044	193352	144404	121427	192394	150854	158117	189205	5676.66	8092.4	210842	206128	181498	164865	148529	181603	106077	116066	110966	154336	193080	140957	224062	166751	133701	196535	240477	215229	249453	139279	156867	137523	221026	190523	3284.04	13895.5	6790.58	154967
15614	26.765	3	863.019	2586.04	3.67698	34.29	KNDGVKESSESTNTTIEDEDTK	[8] Phospho (ST)|[9] Phospho (ST)	KCC2A_RAT	Calcium/calmodulin-dependent protein kinase type II subunit alpha OS=Rattus norvegicus GN=Camk2a PE=1 SV=1	FALSE	0.218247	139914	80526.9	62148.7	41509.2	148005	127022	97399.2	37392.8	50179.7	204645	174478	192217	91456.9	73476.6	208365	36480.4	28644.6	24010.6	66792.5	111877	15579.9	209363	233032	105660	124543	207256	154704	67069.5	50069	35652.5	62054	111178	65807.2	39395.8	33204.1	41567.8	112138
20148	50.2673	3	715.348	2143.02	-4.58317	42.44	VTEQLIEAISNGDFESYTK		KCC2A_RAT	Calcium/calmodulin-dependent protein kinase type II subunit alpha OS=Rattus norvegicus GN=Camk2a PE=1 SV=1	FALSE	2.72213e-07	0	0	407.943	637.198	730.64	1153.34	552.222	35.3465	865.437	2561.16	718.119	0	6411.55	11632.7	6296.5	20293.1	8176.25	13357.2	9994.6	3446.88	7274.97	20276.1	6098.26	8982.17	1255.66	2007.41	1187.43	31143.8	20134.2	16657.8	44389.6	98107.9	34261.6	64354.7	107620	83905.7	0
25521	50.3342	2	1072.52	2143.02	-5.40472	99.96	VTEQLIEAISNGDFESYTK		KCC2A_RAT	Calcium/calmodulin-dependent protein kinase type II subunit alpha OS=Rattus norvegicus GN=Camk2a PE=1 SV=1	FALSE	1.57677e-07	2702.97	836.493	715.035	2353.3	1471.76	6884.71	0	0	1391.28	725.191	1145.27	0	62082.6	52223.2	66295.4	21545.2	17250	15536.3	36847.4	48112.1	33384.6	61870.4	64620.1	57287.8	3775.23	7248.28	8093.08	26073	27159.4	19677.3	69191.4	82859.6	84131.7	79093.3	74886.3	81263.4	2166.37
21268	12.6128	2	893.38	1784.74	0.67241	84.81	ESSESTNTTIEDEDTK		KCC2A_RAT	Calcium/calmodulin-dependent protein kinase type II subunit alpha OS=Rattus norvegicus GN=Camk2a PE=1 SV=1	FALSE	0.221447	6167.43	1383.4	34416.2	2342.8	3808.1	16439.9	47190.9	96926.1	85980.2	818.314	1707.22	10939.1	801.334	158504	4041.55	51620.8	517.752	1104.52	5144.01	4199.93	115328	93777.7	33669.3	2823.9	75731.5	4693.49	101613	84635.1	33930.3	36346.9	2625.31	10771.8	227361	46609.4	233416	239364	4943.06
21925	12.1869	2	893.379	1784.74	0.444346	77.46	ESSESTNTTIEDEDTK		KCC2A_RAT	Calcium/calmodulin-dependent protein kinase type II subunit alpha OS=Rattus norvegicus GN=Camk2a PE=1 SV=1	FALSE	0.564127	606.278	424.691	112.958	994.931	426.402	849.596	1461.46	12234.8	1133.63	221.049	597.08	784.719	494.893	545.026	738.038	876.314	82.0322	461.43	420.01	137.125	1883.59	103.536	0	1524.31	3701.34	855.997	855.397	5000.59	1173.25	0	503.351	1517.48	0.69671	133531	6368.19	6803	485.918
23458	24.5568	2	893.378	1784.74	-0.667144	94.14	ESSESTNTTIEDEDTK		KCC2A_RAT	Calcium/calmodulin-dependent protein kinase type II subunit alpha OS=Rattus norvegicus GN=Camk2a PE=1 SV=1	FALSE	0.779394	1578.33	43178.3	1533.14	2597.57	40952.9	5149.66	3687.54	498.151	559.967	72256.7	55575.7	17364.1	6321.53	1607.12	71376.4	2775.38	3321.71	7558.8	95086	106765	366.623	5154.01	4516.28	73238.9	908.553	81770.2	6258.45	1761.8	3269.25	7079.81	22920.9	6585.58	3441.4	438.6	373.426	432.115	1264.99
32379	22.6127	2	893.379	1784.74	-0.0698396	111.68	ESSESTNTTIEDEDTK		KCC2A_RAT	Calcium/calmodulin-dependent protein kinase type II subunit alpha OS=Rattus norvegicus GN=Camk2a PE=1 SV=1	FALSE	0.402193	50526.9	3331.18	3409.82	1141.14	890.785	3180.38	7633.42	2403.03	1721.13	6485.03	7661.13	76248.5	1538.87	423.72	3102.27	1178.28	10585.3	4837.26	2376.93	1178.06	129.548	10938.6	6015.49	904.908	5658.73	1769.76	16995.9	4662.85	3298.99	3556.67	158724	267560	10363.6	287.432	162.133	388.67	40496.1
24279	49.692	2	816.891	1631.77	-2.8652	87.31	FTEEYQLFEELGK		KCC2A_RAT	Calcium/calmodulin-dependent protein kinase type II subunit alpha OS=Rattus norvegicus GN=Camk2a PE=1 SV=1	FALSE	7.00467e-06	2129.85	0	108.315	2882.12	1410.13	3777.98	1216.75	1787.43	119.505	1173.19	909.039	2861.88	26584.9	3375.92	18633.5	13714.9	12598.2	7023.52	5132.57	14541.1	16146.8	37983.4	30654.5	18321.2	5980.97	2694.27	2349.8	24687.1	730.301	11431.1	72087.3	66595.3	80119.6	62799.9	59979.6	66883.9	1707.03
6844	34.1274	2	958.918	1915.82	-0.213577	54.76	SLSDPKPLSPTAEESAK	[3] Phospho (ST)|[11] Phospho (ST)	BSN_RAT	Protein bassoon OS=Rattus norvegicus GN=Bsn PE=1 SV=3	TRUE	0.000760022	120168	75904.4	90147.5	106948	97477.6	128419	163954	174932	152852	198560	239216	208321	294476	405907	338084	421187	416254	378781	211348	229448	260854	345017	239686	242363	430170	334074	369460	91709.1	100159	85943.2	274685	188296	215084	174071	194693	196848	96311.8
9932	32.5238	2	918.935	1835.86	-0.0673528	45.65	SLSDPKPLSPTAEESAK	[3] Phospho (ST)	BSN_RAT	Protein bassoon OS=Rattus norvegicus GN=Bsn PE=1 SV=3	TRUE	0.162903	134063	93029.1	93665.3	116336	98939.8	118496	151824	187422	186404	258469	263041	273841	115586	209997	178149	199528	141415	141628	185662	224502	238857	282364	206323	167589	301946	261194	264211	225116	76753.4	105827	138472	160289	159156	194599	194182	211151	107448
17740	32.4708	3	612.959	1835.86	0.353265	35.53	SLSDPKPLSPTAEESAK	[3] Phospho (ST)	BSN_RAT	Protein bassoon OS=Rattus norvegicus GN=Bsn PE=1 SV=3	TRUE	0.537474	9434.99	9076.38	9674.07	13776.5	9258.39	11491.2	25306.9	38697.2	43184.3	54431.4	49653.8	76328.8	8488.01	27706.8	16993.1	26341.3	18461	17872.9	19655.5	23556.9	34077.1	29573.7	34203.3	19208.7	42847.2	30770.7	35142.5	52873.9	14184.9	13737.4	15357.3	21085.6	34363.8	36623.1	35235.6	34090.1	7561.93
37772	32.5238	1	1836.86	1835.85	-0.391104	---	SLSDPKPLSPTAEESAK	[3] Phospho (ST)	BSN_RAT	Protein bassoon OS=Rattus norvegicus GN=Bsn PE=1 SV=3	TRUE	1.04695e-05	18171.6	10949.4	6568.04	5057.1	5376.53	9323.39	5810.59	3389.3	1531.57	1310.05	699.402	846.31	31105.5	18349.5	25612.2	27178.7	78718.5	64076.6	27274.8	26699.5	20718.3	40253.9	16302.7	13656.4	35497.4	34586.2	35679.7	14666.1	33374.8	34713.3	6233.37	11118.9	5487.97	2849.59	7143.65	6255.83	14564.2
12374	33.4486	2	664.828	1327.64	-0.0346889	32.59	ISKFSPIEEAK	[5] Phospho (ST)	BSN_RAT	Protein bassoon OS=Rattus norvegicus GN=Bsn PE=1 SV=3	FALSE	5.23599e-05	14853.4	10237.1	9830.46	15285.3	15443.4	11859.9	191.884	267.316	120.976	6141.74	5119.11	3227.05	34836.7	50254.5	30721.3	1598.17	19699.3	19984.2	22077.1	18619	13833.2	26922.6	22812.5	25523.6	33115.9	40882.6	32854.9	32429.9	26874.4	29517.3	25656.9	24151.4	28668	23821.3	23482.9	16084.2	11904.6
13391	33.5485	2	664.828	1327.64	-0.0434131	33.21	ISKFSPIEEAK	[5] Phospho (ST)	BSN_RAT	Protein bassoon OS=Rattus norvegicus GN=Bsn PE=1 SV=3	FALSE	0.840852	7552.67	5894.8	9835.38	13469.5	7205.07	14102.7	35818	33806.5	40689.9	42351.9	38444.9	42212.6	11573.8	2187.9	17097.5	72625.5	54487.4	53148.7	15202.4	22047.1	27050.3	40175.4	33973.3	29902.3	33205.6	24155.3	26318.5	12304	7735.95	10787.2	7468.06	13685.6	10265.2	7734.86	10597.4	16848.4	6053.29
14339	25.8362	2	894.352	1786.69	-0.235356	82.1	IADSSVQTDDEEGEGR	[8] Phospho (ST)	BSN_RAT	Protein bassoon OS=Rattus norvegicus GN=Bsn PE=1 SV=3	TRUE	0.746193	71832.8	69795	3996.24	116787	110843	23005.8	9610.7	14716.1	14660.6	156502	171313	161258	212422	10774.2	253584	23543.9	174666	164817	134426	179072	4310.89	16711.9	37976.9	170417	19166.9	249556	17927.5	7618.56	134618	161732	195748	217639	11638.1	60646.8	10052.7	6649.23	57572.4
23767	13.0546	2	894.353	1786.69	1.03945	92.12	IADSSVQTDDEEGEGR	[8] Phospho (ST)	BSN_RAT	Protein bassoon OS=Rattus norvegicus GN=Bsn PE=1 SV=3	FALSE	0.19238	9443.45	10811	11438.8	3917.79	10688.7	2421.5	17946	184127	142800	18169	23666.1	21829.9	1115.41	260748	1088.04	1481.12	368.835	325.885	1527.07	2081.94	149021	23082.8	2154.31	2081.99	30821.2	2479.65	20003.3	33532.3	793.74	1043.87	1394.89	2419.88	18376.8	183227	218350	245378	7568.71
27838	24.927	2	894.353	1786.69	0.642737	95.37	IADSSVQTDDEEGEGR	[8] Phospho (ST)	BSN_RAT	Protein bassoon OS=Rattus norvegicus GN=Bsn PE=1 SV=3	FALSE	0.95997	15423.7	10139.8	36714.7	12142.9	11845.3	80165.4	129858	2151.67	4820.06	11512.2	10678.9	19517	3783.48	5937.38	14557.4	129538	3294.71	3715.15	13283.5	12624.3	1734.03	206604	174042	12806.4	107076	16401.3	206903	45416.9	5825.61	5306.92	27509.4	40385.9	176978	948.082	1666.22	2148.06	12361.7
15829	28.7098	2	811.28	1620.55	-0.149374	57.83	GEEESEEDSYDPR	[5] Phospho (ST)	BSN_RAT	Protein bassoon OS=Rattus norvegicus GN=Bsn PE=1 SV=3	FALSE	0.284592	43025.1	35490.5	23244.2	55485	46751.1	44969.8	59189.4	2477.29	4518.35	93972.5	102792	91100.6	114413	22392.7	114123	78496.2	108933	95486.5	76475.6	86487.4	67029.6	118121	97732.5	113532	109334	118385	94556.7	52932.6	55577	57765.9	89495	72130.4	58129.4	368.362	10243	12156.2	34483.6
39777	41.5651	3	711.653	2131.94	-13.853	---	TPPSNLSPIEDASPTEELR	[13] Phospho (ST)	BSN_RAT	Protein bassoon OS=Rattus norvegicus GN=Bsn PE=1 SV=3	FALSE	0.0345379	2968.37	3803.59	1622.27	1349.72	896.644	3677.74	808.94	410.673	2601.47	7771.38	5660.69	14315.5	0	0	719.035	1137.19	1959.42	449.745	1150.55	0	1056.89	418.917	777.312	3072.4	857.569	2048.82	968.047	719.636	6959.87	5027.24	330.279	1273.85	1869.01	0	2188.1	602.957	2379.08
40504	41.6433	2	1066.98	2131.94	-13.297	46.39	TPPSNLSPIEDASPTEELR	[13] Phospho (ST)	BSN_RAT	Protein bassoon OS=Rattus norvegicus GN=Bsn PE=1 SV=3	FALSE	0.838364	2299.95	4494.02	1963.36	895.461	1166.33	224.79	3807.45	3264.95	0	6019.45	6025.05	5730.13	3978.4	4261.76	2995.22	0	0	1004.6	2126.93	1864.33	1872.19	5884.64	488.633	4018.34	2136.9	5313.41	2852.96	2789.46	12883	4468.59	2585.65	0	1193.13	3283.04	2882.77	3048.28	1843.36
8803	31.7069	2	746.307	1490.6	5.15324	58.4	DSGSSSVFAESPGGK	[11] Phospho (ST)	SRCN1_RAT	SRC kinase signaling inhibitor 1 OS=Rattus norvegicus GN=Srcin1 PE=1 SV=1	TRUE	0.552004	65114.4	41838.6	47715.9	55511.2	50571.7	67104.5	66008.3	81861.9	98280.3	155328	145995	217110	67099	122283	102185	121296	53701.5	39744.7	85547.1	84756.8	72952.9	132907	99524.5	77082.9	152021	137924	134806	82917.7	42013.7	44985.1	101582	103774	106701	74221.5	105109	80006.4	52187.7
9270	29.245	2	605.284	1208.55	-0.892073	36.49	RGSDELTVPR	[3] Phospho (ST)	SRCN1_RAT	SRC kinase signaling inhibitor 1 OS=Rattus norvegicus GN=Srcin1 PE=1 SV=1	FALSE	0.142224	15510.1	15724	18107.1	11429.9	12131.3	16221.3	18262.4	8374.87	16988.6	5003.72	7537.65	8545.72	6649.59	467101	17828.6	1057.92	10274	7297.06	7567.15	15536.5	9521.77	35797.8	39504	8507.91	38738.7	22798.6	37634	229202	29295.3	8051.2	6135.37	19998.1	55589.3	18040.5	110187	49944.6	12431
10179	29.907	2	605.284	1208.55	-1.56265	55.77	RGSDELTVPR	[3] Phospho (ST)	SRCN1_RAT	SRC kinase signaling inhibitor 1 OS=Rattus norvegicus GN=Srcin1 PE=1 SV=1	TRUE	0.964195	57362.5	23867.8	34763.1	54089	38393.1	42040.5	57242.1	50227.5	59224.4	124912	142907	191415	248208	33212.7	113742	81203.1	16591.6	15111.6	54425.9	59048	75597.8	88761.3	71620	50237	79472.9	84462.5	77524.6	41092.8	383123	116846	63592.4	35519.8	37015.4	25682.5	49812.5	50317.2	45974.8
19633	31.4538	2	918.461	1834.91	0.0552766	48.74	KAESEELEIQKPQVK	[4] Phospho (ST)	SRCN1_RAT	SRC kinase signaling inhibitor 1 OS=Rattus norvegicus GN=Srcin1 PE=1 SV=1	TRUE	0.399059	35714.2	21858.2	21421.4	30983.9	30784.7	32160.9	31220.4	24908.5	27735.8	36943.7	30787.7	51737.5	23346.1	46336.5	47218.6	11184.3	7300.45	7454.99	33553.7	36077.1	44351.5	79082	54016.8	27052.1	81363.6	82126	76815.1	62060.1	23369.5	19339.3	15968.8	48333	52103.6	65574	75269.9	71450	28624.1
34304	14.7519	2	506.229	1010.44	0.572374	50.61	AVSVEAAER	[3] Phospho (ST)	SRCN1_RAT	SRC kinase signaling inhibitor 1 OS=Rattus norvegicus GN=Srcin1 PE=1 SV=1	FALSE	0.135267	797.362	691.772	1625.21	792.763	611.647	1591.39	2967.71	19272.9	12989.7	1128.93	1557.63	2850.29	618.181	28893.4	412.69	3829.05	8370.63	7332.57	1258.85	1784.7	22512	4014.27	5515.73	1084.35	1127.83	599.896	2627.15	3477.65	3121.09	3179.5	1438.13	2097.95	7944.62	30461.1	23759.4	31269.4	639.067
22361	29.2627	2	810.351	1618.69	0.216712	71.3	KDSGSSSVFAESPGGK	[3] Phospho (ST)	SRCN1_RAT	SRC kinase signaling inhibitor 1 OS=Rattus norvegicus GN=Srcin1 PE=1 SV=1	FALSE	0.000429287	16892.3	17986.4	20922.2	19267.7	9342.39	18827.4	8869.49	7059.24	4685.88	6857.24	2968.93	4913.49	35732.6	60734.7	40169.6	2910.34	9629.82	10280.8	14108.3	32672.9	29002.5	46913.5	35010.8	9502.73	46991.8	42667.6	38460	64018.3	39979.7	18977	10068.4	18566.3	36344.8	57497.8	53136.1	51650.5	13538.8
9397	35.6813	2	739.35	1476.69	-0.22179	59.71	EKPELVDDLSPR	[10] Phospho (ST)	PCLO_RAT	Protein piccolo OS=Rattus norvegicus GN=Pclo PE=1 SV=1	TRUE	0.223479	104734	81453.4	68178.2	115871	109168	98885.6	126642	138166	120818	143548	117528	132742	163727	184587	165162	166487	189016	167822	99964.2	118261	102388	185257	139752	155672	201046	181490	197500	87409.9	72613.7	91067.7	99835.5	71792.4	90150.3	95541.1	106461	87518	83941.7
11937	29.0235	2	915.375	1828.74	-0.330941	104.52	IVDSGVQTDDEETADR	[8] Phospho (ST)	PCLO_RAT	Protein piccolo OS=Rattus norvegicus GN=Pclo PE=1 SV=1	TRUE	0.0458241	130967	110182	87102.5	163275	128987	124670	117968	105246	106640	148851	41075.5	134958	237730	213999	234924	21996.4	179075	200912	133313	157226	116544	224753	202472	147994	214043	248769	210979	109922	87605.7	92018.2	154406	198955	184363	159957	170028	195130	104967
13456	34.3588	2	924.88	1847.75	0.0672783	81.29	DSFSQESSPSSPSDLAK	[11] Phospho (ST)	PCLO_RAT	Protein piccolo OS=Rattus norvegicus GN=Pclo PE=1 SV=1	TRUE	0.0765577	65338.9	39895.7	32499.7	48989	45428.6	50078.9	94690.1	82945.6	84622.3	102947	143756	109628	63969.4	50697.1	60095.3	52262.4	52856.1	49337.4	41834.4	57926.5	38906.3	80022.2	61507.4	74721.2	86477.5	101258	93921.7	35886.9	58283.6	54276	62899.3	30851.7	36707.9	25719.7	37112.5	41462.3	52367.6
19498	12.3933	2	683.274	1364.53	6.40683	49.35	KSSTSFDDDAGR	[3] Phospho (ST)	PCLO_RAT	Protein piccolo OS=Rattus norvegicus GN=Pclo PE=1 SV=1	FALSE	0.528254	7069.15	4807.02	11250.4	731.821	4258.18	16693.7	14292	57289.9	48652.7	4150.83	3981.95	9710.52	246.918	40965	6726.97	7058.92	1079.57	569.423	5222.84	483.006	37161.7	25886.9	7836.66	3205.5	37639.6	7296.09	11761.4	28711	1279.61	538.523	3249.13	4941.25	9132.56	22558.1	33003.6	44437.6	5665.76
26871	13.5921	2	683.272	1364.53	3.5728	73.33	KSSTSFDDDAGR	[3] Phospho (ST)	PCLO_RAT	Protein piccolo OS=Rattus norvegicus GN=Pclo PE=1 SV=1	FALSE	0.940714	33586.5	36902.1	1925.89	7148.38	35011.6	2616.69	9721.46	19029.1	8467.87	65260.9	41976.5	13364.1	8063.05	14642.5	37711.5	9761.99	5607.86	4081.22	30847.2	36152.3	5867.4	11239.8	5466.69	29587.4	7041.37	56892.2	27165.3	13260.6	8859.14	12869.1	16008.6	44071.2	19653.2	10659.9	14031.1	11417.6	26918.8
40395	22.0613	2	683.272	1364.53	4.25168	64.41	KSSTSFDDDAGR	[3] Phospho (ST)	PCLO_RAT	Protein piccolo OS=Rattus norvegicus GN=Pclo PE=1 SV=1	FALSE	0.825718	569.3	4954.69	1493.49	41340.6	2144.96	1147.83	1329.49	1800.04	3657.25	4840.93	36619.1	1225.36	41577.6	1766.96	2584.95	911.98	12318.2	14986.8	1084.48	12020.8	4265.55	1514.87	8940.99	1378.79	899.371	2693.94	1903.49	932.762	25284	31388.6	636.241	10532.6	1683.84	3048	1265.73	1521.58	456.281
431	26.8983	2	566.774	1131.53	0.10838	56.99	QASISGPAPPK	[3] Phospho (ST)	SYN1_RAT	Synapsin-1 OS=Rattus norvegicus GN=Syn1 PE=1 SV=3	TRUE	0.0277153	387060	397083	413912	672473	520608	633994	1.27927e+06	1.59609e+06	1.43077e+06	1.1248e+06	1.22972e+06	1.68514e+06	932658	1.29759e+06	1.0171e+06	1.2838e+06	1.10164e+06	1.13044e+06	932519	879103	875827	1.15615e+06	1.15594e+06	839354	1.40476e+06	1.15845e+06	1.4249e+06	646992	610460	551966	1.85935e+06	2.52612e+06	2.82578e+06	2.95509e+06	2.96708e+06	2.75789e+06	310220
5964	26.8849	1	1132.54	1131.53	0.206883	---	QASISGPAPPK	[3] Phospho (ST)	SYN1_RAT	Synapsin-1 OS=Rattus norvegicus GN=Syn1 PE=1 SV=3	TRUE	0.00319302	82841.1	69119.4	69428.8	144888	128084	148303	392284	252633	342768	229627	265227	276147	290731	201517	313295	258656	317115	333993	233302	233750	121791	318865	288017	231792	312487	350855	360723	205090	148420	158350	515781	987841	754028	615513	729200	595759	66395.2
5964	26.8849	1	1132.54	1131.53	0.206883	---	QASISGPAPPK	[5] Phospho (ST)	SYN1_RAT	Synapsin-1 OS=Rattus norvegicus GN=Syn1 PE=1 SV=3	FALSE	0.00319302	82841.1	69119.4	69428.8	144888	128084	148303	392284	252633	342768	229627	265227	276147	290731	201517	313295	258656	317115	333993	233302	233750	121791	318865	288017	231792	312487	350855	360723	205090	148420	158350	515781	987841	754028	615513	729200	595759	66395.2
4074	34.8903	2	821.391	1640.77	-0.140898	64.1	GSHSQTPSPGALPLGR	[8] Phospho (ST)	SYN1_RAT	Synapsin-1 OS=Rattus norvegicus GN=Syn1 PE=1 SV=3	FALSE	2.28484e-05	184976	118830	127381	205206	174873	200973	277384	312386	304611	421658	402540	375004	538584	487965	461978	507664	549035	512224	323514	373489	458923	631260	406458	442341	598683	485142	515364	252506	263816	194516	414766	401124	428972	427982	449967	446172	148254
32047	34.8746	1	1641.77	1640.77	0.0733445	---	GSHSQTPSPGALPLGR	[8] Phospho (ST)	SYN1_RAT	Synapsin-1 OS=Rattus norvegicus GN=Syn1 PE=1 SV=3	FALSE	1.30426e-05	123.69	1231.86	0	8724.66	5169.4	4619.75	0	2354.43	1068.25	0	0	0	25081.4	24822.9	33332	1921.34	5740.94	5960.07	13677.6	21590.5	10330.4	18733.1	18459.1	27259.9	21645.8	37130.7	20688.7	261.461	1403.3	5028.06	8257.21	4089.94	2579.61	2885.84	4897.63	1298.99	99.135
7071	45.102	3	968.132	2901.37	-5.87855	71.36	SQSLTNAFNLPEPAPPRPSLSQDEVK	[3] Phospho (ST)	SYN1_RAT	Synapsin-1 OS=Rattus norvegicus GN=Syn1 PE=1 SV=3	TRUE	0.327249	206087	180908	179764	375300	290865	354391	441824	436792	396409	602480	635531	703437	495154	658794	572372	275186	327710	336915	400872	452992	466362	697210	561943	476765	671831	613854	676937	191448	118803	121771	444254	555835	589414	563805	557540	565783	165174
8415	49.3251	3	972.122	2913.34	-3.49844	52.06	ASTAAPVASPAAPSPGSSGGGGFFSSLSNAVK	[14] Phospho (ST)	SYN1_RAT	Synapsin-1 OS=Rattus norvegicus GN=Syn1 PE=1 SV=3	TRUE	0.0525248	200596	165615	184957	363068	268176	330091	259241	241119	254086	361577	529232	487938	489533	570430	491119	636259	625575	647720	324372	372770	389702	601139	529859	507404	515972	494377	522354	150871	115104	73552.1	487048	419553	493978	434895	436469	452855	160773
20760	12.6421	2	556.753	1111.49	0.220137	56.69	AGQENISVSK	[7] Phospho (ST)	AT1A2_RAT	Sodium/potassium-transporting ATPase subunit alpha-2 OS=Rattus norvegicus GN=Atp1a2 PE=1 SV=1	TRUE	0.273565	717.094	584.81	6569.06	994.759	1172.37	4238.79	2577.44	32599.9	42940.9	700.352	571.63	4614	160.264	55404	1549.94	4122.31	3446.75	6121.73	1798.22	1203.51	43378.5	4085.72	7243.43	1124.55	63236.2	1469.68	39279.5	53649.7	1270.61	7387.44	310.925	651.083	7666.47	2289.71	57406.9	58550.1	574.734
21247	13.6755	2	556.753	1111.49	0.147179	58.84	AGQENISVSK	[7] Phospho (ST)	AT1A2_RAT	Sodium/potassium-transporting ATPase subunit alpha-2 OS=Rattus norvegicus GN=Atp1a2 PE=1 SV=1	TRUE	0.821034	43766	577.08	8111.49	2262.99	2692.35	26258.6	33532.9	9676.6	3086.05	1246.95	889.679	51865	785.263	9046.23	779.744	34914.2	3272.65	2377.09	2642.11	574.215	4572.24	42195.4	59072.7	1524.26	25970.5	3124.39	22524.1	20502.2	540.113	634.854	5225.06	7833.36	94161.8	4744.34	4840.28	3934.84	35077.4
23787	24.6767	2	556.753	1111.49	-0.255362	53.92	AGQENISVSK	[7] Phospho (ST)	AT1A2_RAT	Sodium/potassium-transporting ATPase subunit alpha-2 OS=Rattus norvegicus GN=Atp1a2 PE=1 SV=1	FALSE	0.107372	3959.89	2621.94	339.374	2172.16	3549.5	1586.73	1802.25	5010.27	894.93	2415.8	1449.98	2064.66	12366.9	1291.65	2936.27	3964.38	40619.9	31961.9	3181.7	4597.66	868.941	1048.01	2509.16	1935.75	563.63	4240.21	898.716	513.936	71436.2	70806.6	1657.26	3252.72	1363.04	6614.31	6671.98	9125.54	3173.76
35843	12.6421	1	1112.5	1111.49	-0.297777	---	AGQENISVSK	[7] Phospho (ST)	AT1A2_RAT	Sodium/potassium-transporting ATPase subunit alpha-2 OS=Rattus norvegicus GN=Atp1a2 PE=1 SV=1	TRUE	0.423675	20.9711	396.962	6272.07	59.4711	0	2607.59	572.48	2912.6	18279.9	98.1993	266.17	660.791	36.2009	23749	145.885	3.52158	35.4286	187.496	184.837	321.339	15253	7473.31	2228.03	264.247	27240.7	613.435	24506	33603.6	109.983	0	314.184	1452.54	1843.46	372.729	39231.5	30151.7	16.8078
36672	20.4582	2	556.753	1111.49	-0.0761994	62.43	AGQENISVSK	[7] Phospho (ST)	AT1A2_RAT	Sodium/potassium-transporting ATPase subunit alpha-2 OS=Rattus norvegicus GN=Atp1a2 PE=1 SV=1	TRUE	0.750604	3093.07	50842.6	2220.26	6713.75	63800.6	3211.71	3278.12	2436.18	3292.57	88120.9	14975.7	3528.8	1939.75	4598	64815.7	57322.5	59725.2	48197.6	58357.9	2943.05	1553.23	4729.81	6117.31	59878.8	5546.12	111111	6001.39	3380.94	4559.15	4329.77	5490.43	5637.78	4849.14	12048.9	3018.19	2297.9	2479.03
38390	22.815	2	556.753	1111.49	-0.451508	56.96	AGQENISVSK	[7] Phospho (ST)	AT1A2_RAT	Sodium/potassium-transporting ATPase subunit alpha-2 OS=Rattus norvegicus GN=Atp1a2 PE=1 SV=1	FALSE	0.381001	934.687	3027.61	1432.71	2622.31	999.643	1289.21	2117.09	3205.99	336.597	1564.64	62724.8	469.903	1851.32	2498.58	3252.42	8926	1557.65	1323.11	1947.29	62626.7	268.703	2425.67	1834.65	2707.62	2384.52	4623.79	4134.78	2074.75	1885.99	1403.49	938.062	1095.15	2123.25	13970.1	3401.21	3413.24	749.13
48143	15.0545	2	556.753	1111.49	0.112918	67.49	AGQENISVSK	[7] Phospho (ST)	AT1A2_RAT	Sodium/potassium-transporting ATPase subunit alpha-2 OS=Rattus norvegicus GN=Atp1a2 PE=1 SV=1	FALSE	0.738932	4762.81	1174.44	1808.86	2096.29	5290.72	9859.25	3288.76	2458.1	3802.6	4400.53	1146.87	27627.1	2038.78	1961.17	8107.76	12257.1	2645.85	2122.8	5695.81	1755.3	2149.83	3244.56	4150.35	3632.17	1961.09	5987.01	16090.4	2389.42	2422.92	2142.36	39136	56188.9	3730.02	1366.2	2217.73	2491.53	3817.29
660	40.7835	2	850.878	1699.74	-6.26009	76.29	GLYDGPVCEVSVTPK	[13] Phospho (ST)	DPYL2_RAT	Dihydropyrimidinase-related protein 2 OS=Rattus norvegicus GN=Dpysl2 PE=1 SV=1	TRUE	8.7669e-05	470745	396934	357415	481338	536719	494654	1.02246e+06	1.1e+06	1.042e+06	1.51474e+06	1.51485e+06	1.42893e+06	2.07475e+06	2.38271e+06	2.01692e+06	2.67916e+06	2.52392e+06	2.32095e+06	1.90834e+06	1.97514e+06	2.16114e+06	2.6183e+06	2.30733e+06	2.59086e+06	931596	816799	922067	678225	534701	639227	2.89292e+06	2.16075e+06	2.33387e+06	2.41541e+06	2.54368e+06	2.56961e+06	377292
10547	40.9241	1	1700.75	1699.74	-6.81792	---	GLYDGPVCEVSVTPK	[13] Phospho (ST)	DPYL2_RAT	Dihydropyrimidinase-related protein 2 OS=Rattus norvegicus GN=Dpysl2 PE=1 SV=1	TRUE	1.35259e-06	60120.8	28607.2	38843	43545.8	48418	54989.7	103118	94747.8	77697.8	70884.4	96660.8	62739.3	446976	417347	415861	385453	475108	455847	359662	403219	451850	588507	399377	463567	101298	109543	109343	45393.5	44456.5	51395.2	414865	317682	287566	332464	334782	341139	48185.4
7024	43.3795	2	1125.01	2248.01	-5.99079	80.07	NLHQSGFSLSGAQIDDNIPR	[8] Phospho (ST)	DPYL2_RAT	Dihydropyrimidinase-related protein 2 OS=Rattus norvegicus GN=Dpysl2 PE=1 SV=1	TRUE	1.70449e-07	169632	207636	145146	235961	218956	251476	246655	284342	252144	273368	297943	213630	472599	506366	471936	251634	275533	247742	358038	386060	387095	576231	446679	512441	629034	542863	625677	291541	287469	297707	503860	478660	464849	492543	499654	514808	135957
1964	43.3795	3	750.346	2248.02	-5.48516	43.29	NLHQSGFSLSGAQIDDNIPR	[5] Phospho (ST)	DPYL2_RAT	Dihydropyrimidinase-related protein 2 OS=Rattus norvegicus GN=Dpysl2 PE=1 SV=1	TRUE	0.027442	385894	294222	290062	445642	405189	440791	662971	724076	686115	879297	845874	915682	601257	685950	639628	472367	419111	423006	513904	551930	636166	888793	818670	756116	950776	882172	924187	672643	517632	524488	909337	942864	941058	1.06052e+06	1.00121e+06	1.05669e+06	309285
17589	40.8303	3	793.058	2376.15	-6.34502	53.57	DIGAIAQVHAENGDIIAEEQQR		DPYL2_RAT	Dihydropyrimidinase-related protein 2 OS=Rattus norvegicus GN=Dpysl2 PE=1 SV=1	FALSE	0.00878725	14731	3070.07	18693.4	12816.3	6703.72	19870	69157.3	39657.1	19205.7	69530.6	31534.1	44573.4	25279.7	34679.2	37937.4	165405	23693.9	34548.1	37477.3	27292.3	44441.6	76870.7	50726	29010.3	21481.1	17984.6	32358.3	41638.5	12038	22945.2	109256	153334	181291	113145	192905	150230	11806.6
18565	40.7521	3	793.058	2376.15	-6.53633	56.96	DIGAIAQVHAENGDIIAEEQQR		DPYL2_RAT	Dihydropyrimidinase-related protein 2 OS=Rattus norvegicus GN=Dpysl2 PE=1 SV=1	FALSE	6.20078e-06	16611.6	3190.41	22074.7	4343.43	1247.15	18592.2	24946	2377.9	1851.3	266.35	3666.08	1071.04	25255.2	27610.2	21359	58825.5	14480.7	12217.5	25269.2	23500.7	12146.5	25224.5	33140.4	23840.1	12494.4	9534.5	13593.3	25616.7	7364.67	26218	91687.1	83050.5	166375	82160.7	100141	90135.7	13313.8
34069	40.7208	2	1189.09	2376.16	-4.53141	---	DIGAIAQVHAENGDIIAEEQQR		DPYL2_RAT	Dihydropyrimidinase-related protein 2 OS=Rattus norvegicus GN=Dpysl2 PE=1 SV=1	FALSE	0.000475011	2219.47	219.379	9794.6	1756.43	837.812	3641.14	5032.6	416.312	216.531	0	0	1795.88	5157.87	8182.09	5422.27	16702.3	1642.14	3820.55	4131.23	3498.04	3437.86	4275.58	12724.2	8448.4	2578.07	277.105	1690.21	3792.87	2112.75	9803.54	27970.2	23170.8	82176.9	26621.9	45566.6	40273.8	1778.85
17857	36.8997	2	841.939	1681.86	-0.56967	75.17	IVLEDGTLHVTEGSGR		DPYL2_RAT	Dihydropyrimidinase-related protein 2 OS=Rattus norvegicus GN=Dpysl2 PE=1 SV=1	FALSE	1.82547e-09	3079.78	1185.02	2637	884.703	832.892	5937.85	2596.7	1803.46	565.957	3311.27	4.91958	931.71	32778.9	47338.1	37723.3	54851.1	43312.9	54294.7	24873.6	18891.1	13884.6	33317.5	41198	42688	10264.6	11470.4	11061.5	14370.8	22499.3	15527.5	77413.7	128441	165436	67975.3	108611	88842.8	2468.37
21720	36.8686	3	561.628	1681.86	-0.591187	---	IVLEDGTLHVTEGSGR		DPYL2_RAT	Dihydropyrimidinase-related protein 2 OS=Rattus norvegicus GN=Dpysl2 PE=1 SV=1	FALSE	9.16938e-07	492.435	0	568.633	1957.64	203.922	699.91	2141.91	328.036	0	982.506	0	829.378	5860.91	4861.97	5429.18	21148.4	17761.1	20650.3	5026.91	3897.23	2092.22	7916.08	7598.58	7332.57	2280.55	3303.89	4178.07	2657.31	9795.14	5058.75	27003.7	48286.8	74193.6	23616.2	33584.7	27388.5	394.675
1375	12.4568	2	762.316	1522.62	-0.361619	83.38	AEDGAAPSPSSETPK	[8] Phospho (ST)	MARCS_RAT	Myristoylated alanine-rich C-kinase substrate OS=Rattus norvegicus GN=Marcks PE=1 SV=2	FALSE	0.261416	1.07482e+06	855266	948068	217623	983274	233931	1.36881e+06	1.48435e+06	1.47099e+06	779881	787981	1.2396e+06	11208.6	1.90271e+06	1.16908e+06	1.52305e+06	704.875	2918.12	1.08699e+06	988139	1.40925e+06	677931	1.53731e+06	859542	795594	1.58248e+06	2.50927e+06	1.71988e+06	4412.04	14349.1	688477	1.13395e+06	1.38885e+06	501434	1.1829e+06	1.39609e+06	861447
7337	25.1229	2	762.316	1522.62	-0.379396	83.44	AEDGAAPSPSSETPK	[8] Phospho (ST)	MARCS_RAT	Myristoylated alanine-rich C-kinase substrate OS=Rattus norvegicus GN=Marcks PE=1 SV=2	FALSE	0.899054	502563	421835	20477.7	1.19615e+06	469228	311779	187841	34487.8	29820.1	558303	533286	534022	1.42883e+06	11993.8	602924	384020	2.05792e+06	1.72928e+06	524255	737944	9472.82	206676	510403	654239	24031.7	804964	66721.7	23046.7	1.80464e+06	1.70106e+06	473465	562108	83493.5	27821.5	20069.7	21712.4	402793
1545	12.5185	2	932.925	1863.84	-0.403872	75.38	GEAAAERPGEAAVASSPSK	[16] Phospho (ST)	MARCS_RAT	Myristoylated alanine-rich C-kinase substrate OS=Rattus norvegicus GN=Marcks PE=1 SV=2	TRUE	0.811125	1.20818e+06	1655.18	1.25839e+06	1035.43	1000.58	1.02886e+06	2.68793e+06	2.77832e+06	2.91845e+06	83.022	113.114	497278	69.8586	2.50993e+06	172.731	1.50779e+06	175.118	95.5606	288.035	496.928	2.10195e+06	2.96726e+06	1.97398e+06	611.018	2.77114e+06	377.679	3.10894e+06	4.57682e+06	145.271	132.783	25066.9	29572.9	2.2571e+06	2.26417e+06	2.86169e+06	2.8389e+06	968326
1646	12.5366	3	622.286	1863.84	-0.500699	76.04	GEAAAERPGEAAVASSPSK	[16] Phospho (ST)	MARCS_RAT	Myristoylated alanine-rich C-kinase substrate OS=Rattus norvegicus GN=Marcks PE=1 SV=2	TRUE	0.691421	993310	9297.58	742466	4996.09	22240.2	621836	1.37911e+06	1.34123e+06	1.44466e+06	9108.24	7382.88	752017	777.065	1.2451e+06	18312.4	855221	1994.17	2045.94	20079.2	10418.8	1.11571e+06	1.41044e+06	1.48536e+06	13990.7	1.37068e+06	20187.3	1.494e+06	2.05575e+06	794.141	1313.69	50775.8	82709.3	1.37534e+06	1.064e+06	1.17977e+06	1.28884e+06	796115
5463	24.0701	2	932.925	1863.84	-0.208701	63.38	GEAAAERPGEAAVASSPSK	[16] Phospho (ST)	MARCS_RAT	Myristoylated alanine-rich C-kinase substrate OS=Rattus norvegicus GN=Marcks PE=1 SV=2	TRUE	0.408598	149094	1.70965e+06	24522	1593.83	1.66177e+06	11658.4	11500.5	23511.2	8757.84	1.94908e+06	1.48762e+06	782837	1778.67	6714.86	2.40198e+06	8525.51	2997.45	3545.21	2.06095e+06	2.45463e+06	4755.8	21806.9	20674.3	1.80867e+06	25722.5	3.82615e+06	49777.3	46274	837.189	1289.77	766391	1.3978e+06	25078.2	35870.9	18507.4	31725.1	119496
5935	24.5799	3	622.286	1863.84	-0.149428	67.75	GEAAAERPGEAAVASSPSK	[16] Phospho (ST)	MARCS_RAT	Myristoylated alanine-rich C-kinase substrate OS=Rattus norvegicus GN=Marcks PE=1 SV=2	TRUE	0.386596	159390	928722	6818.22	44740.1	881485	17215.1	14162.9	6081.96	4350.56	1.20091e+06	838970	898889	41886	3996.67	1.18103e+06	23390	31421.6	28918.2	1.17033e+06	1.11925e+06	3707.59	12677.9	28237.6	1.06205e+06	5460.67	1.74355e+06	20048.1	5554.47	27321.4	34478.3	634022	988766	6869.57	6051.67	2992.52	4350.81	127747
1745	42.1595	1	865.379	864.372	-7.73225	---	LSGFSFK	[5] Phospho (ST)	MARCS_RAT	Myristoylated alanine-rich C-kinase substrate OS=Rattus norvegicus GN=Marcks PE=1 SV=2	TRUE	2.99779e-11	470742	484381	405281	583043	614012	620783	736732	783238	710140	633613	614367	478484	1.0842e+06	1.01628e+06	957950	1.26117e+06	1.47055e+06	1.31021e+06	863438	927726	908021	1.10279e+06	831948	1.03989e+06	1.27638e+06	1.25276e+06	1.24454e+06	864260	847773	919153	1.14316e+06	982335	963464	1.05552e+06	1.0813e+06	1.07036e+06	377289
2781	42.1595	2	433.194	864.373	-5.95296	33.99	LSGFSFK	[5] Phospho (ST)	MARCS_RAT	Myristoylated alanine-rich C-kinase substrate OS=Rattus norvegicus GN=Marcks PE=1 SV=2	TRUE	0.00013754	116146	111162	125561	151522	133396	143570	198391	207171	202531	206490	212360	244466	221658	232822	203457	406175	401926	382435	208354	210585	227429	245378	250006	263908	319301	290919	304483	187032	221034	191336	296254	170836	191135	212292	190487	221063	93088.5
12647	30.4601	2	1406.59	2811.16	1.17048	74.52	EAAEAEPAEPGSPSAETEGASASSTSSPK	[12] Phospho (ST)	MARCS_RAT	Myristoylated alanine-rich C-kinase substrate OS=Rattus norvegicus GN=Marcks PE=1 SV=2	FALSE	0.939873	197548	86380.2	150314	132849	125988	172929	114647	146853	127125	203156	233394	270936	117034	326921	190975	190693	70578.3	45487	193142	177127	335278	345781	271238	150798	430232	293656	378276	198605	42027	29716.3	153992	86450.5	84590.5	187485	165839	206716	158330
6630	30.4524	3	938.061	2811.16	0.197684	59.47	EAAEAEPAEPGSPSAETEGASASSTSSPK	[14] Phospho (ST)	MARCS_RAT	Myristoylated alanine-rich C-kinase substrate OS=Rattus norvegicus GN=Marcks PE=1 SV=2	FALSE	0.803555	277669	109960	206605	156073	148763	218496	192823	251780	235595	298728	327715	528954	140000	441480	243157	316210	78643.4	47120.5	227092	229825	458959	440267	380983	172785	580416	371394	518266	249246	74863.9	46464.6	219534	129830	148681	267696	245506	283870	222545
26053	24.5071	2	802.299	1602.58	-0.426589	70.13	AEDGAAPSPSSETPK	[8] Phospho (ST)|[13] Phospho (ST)	MARCS_RAT	Myristoylated alanine-rich C-kinase substrate OS=Rattus norvegicus GN=Marcks PE=1 SV=2	FALSE	0.490442	12589.3	69746.5	3946.57	144868	14388	5951.1	10546.3	5027.98	6069.07	25835.8	127084	15895.8	172211	856.323	14890	5183.45	171939	141144	5056.62	154435	1483.89	8179.93	4186.78	18340.1	4196.14	17151.9	5875.7	5759.93	198712	206374	4863.88	7081.56	7312.62	1816.14	2216.81	1960.47	10090
1638	35.5741	2	799.343	1596.67	-0.031879	56.34	NEDASFPSTPEPVK	[5] Phospho (ST)	RTN4_RAT	Reticulon-4 OS=Rattus norvegicus GN=Rtn4 PE=1 SV=1	TRUE	0.206897	609107	476224	485518	547069	632486	560425	679713	775023	727276	864184	821242	812004	644110	816858	716364	1.05114e+06	891953	819137	615172	621935	705176	855321	694337	730026	987348	855883	901478	561599	482781	509956	777767	568519	685191	663561	705217	650001	488186
5543	35.2274	3	783.024	2346.05	-2.21195	42.44	DKEDLVCSAALHSPQESPVGK	[13] Phospho (ST)	RTN4_RAT	Reticulon-4 OS=Rattus norvegicus GN=Rtn4 PE=1 SV=1	FALSE	0.985053	134679	76814.1	92993.1	93912.6	112980	117045	121266	136837	138648	191094	148047	229057	74970.8	179969	165206	95081.1	86939.2	57894.2	136056	138547	164314	254676	192702	109286	205660	191508	200826	145767	52534.7	46590.6	70631.2	109171	120282	166958	208266	183584	107942
6321	48.6217	3	932.45	2794.33	-5.06348	59.11	RGSGSVDETLFALPAASEPVIPSSAEK	[3] Phospho (ST)	RTN4_RAT	Reticulon-4 OS=Rattus norvegicus GN=Rtn4 PE=1 SV=1	TRUE	0.145486	377955	311398	316191	6293.72	1299.29	3858.59	418380	418518	418367	1.1561e+06	1.46995e+06	1.38162e+06	604559	669842	631430	950607	997241	1.12843e+06	565297	604404	693843	941492	721954	729514	9646.77	9463.23	16898.2	396549	371205	296096	1.01269e+06	1.05039e+06	1.04926e+06	529615	550772	518541	302922
18254	48.6217	2	1398.17	2794.33	-3.91506	66.93	RGSGSVDETLFALPAASEPVIPSSAEK	[5] Phospho (ST)	RTN4_RAT	Reticulon-4 OS=Rattus norvegicus GN=Rtn4 PE=1 SV=1	FALSE	0.0376899	107734	100903	91934	1188.04	2249.82	1494.19	67209.4	52141.8	54848.6	61398	93938.7	99178.8	203383	228475	223149	183681	175946	176049	142721	169241	192620	303860	198661	161545	1590.85	3428.09	6844.33	75169.4	49292.5	46847.3	240797	327640	255098	106218	106091	90836.8	86346.3
6957	50.7109	3	880.418	2638.23	-3.26688	37.33	GSGSVDETLFALPAASEPVIPSSAEK	[4] Phospho (ST)	RTN4_RAT	Reticulon-4 OS=Rattus norvegicus GN=Rtn4 PE=1 SV=1	TRUE	0.202408	173181	98525.4	104363	4305.26	7992.83	2980.11	169862	186255	167983	472626	555097	441551	238198	227249	204073	407437	336225	362584	176451	194612	221845	268071	215349	228239	5597.28	11368.3	8029.79	181057	123582	135234	474558	446847	507764	218026	244680	224279	138801
11845	50.6789	2	1320.12	2638.23	-3.12773	77.91	GSGSVDETLFALPAASEPVIPSSAEK	[4] Phospho (ST)	RTN4_RAT	Reticulon-4 OS=Rattus norvegicus GN=Rtn4 PE=1 SV=1	TRUE	0.56404	149164	91667.4	86163.4	880.874	3008.69	2208.17	83896.4	71412.9	96442.5	237075	317213	184636	271079	218556	225890	223232	200811	177989	150822	197715	212893	292608	205285	227756	1261.98	0	932.776	127656	82979.9	86493	416971	417122	411667	169756	169679	179810	119552
2100	36.6027	2	859.944	1717.87	-1.07635	59.81	NLDIERPTYTNLNR		TBA1A_RAT	Tubulin alpha-1A chain OS=Rattus norvegicus GN=Tuba1a PE=1 SV=1	TRUE	4.04708e-07	420646	329417	318172	448502	391597	378966	318517	333760	327624	551840	560869	527020	638123	648118	649636	425507	402190	428136	694601	786799	707643	868341	749352	650341	928932	950428	881934	702185	756865	573919	471827	685292	722379	636802	728458	655836	337138
14101	42.1908	2	912.99	1823.97	-6.45241	53.44	VGINYQPPTVVPGGDLAK		TBA1A_RAT	Tubulin alpha-1A chain OS=Rattus norvegicus GN=Tuba1a PE=1 SV=1	FALSE	4.79352e-05	28464.3	31045.1	32241.3	61315.1	41450.3	59142	62939.1	72030.3	64806.8	19266.7	4121.01	4389.3	63299.8	85105.5	69907.4	35570.1	37840.2	31363.2	79668.1	97219.2	104366	150902	113866	103804	143700	129908	146244	112532	74515.8	82567.7	90808.6	104151	90272.7	108173	100008	107748	22813.5
26385	42.7069	2	912.996	1823.98	0.121762	42.29	VGINYQPPTVVPGGDLAK		TBA1A_RAT	Tubulin alpha-1A chain OS=Rattus norvegicus GN=Tuba1a PE=1 SV=1	FALSE	0.0412929	6802.68	7993.14	7180.48	3928.78	2300.52	8034.82	18958	20267.3	20996.6	161186	206051	197659	8787.52	5746.4	5523.98	3517.34	7762.17	10636.3	6727.52	10505.6	7297.16	10117.3	11127.9	9289.21	9717.01	12585	11045.9	6225.76	8431.37	8484.57	13746.9	7651.74	10766.9	23420	17390.4	9352.08	5452.19
14606	46.838	2	1004.44	2006.87	-7.66214	112.69	TIGGGDDSFNTFFSETGAGK		TBA1A_RAT	Tubulin alpha-1A chain OS=Rattus norvegicus GN=Tuba1a PE=1 SV=1	TRUE	6.2268e-12	25749	26149.7	29781.3	52724.3	25256.2	39984.9	12432.6	22456.4	12731.5	35505.1	41990.6	73615.2	116755	139913	115207	100976	105241	107599	112119	126248	90122.9	129654	110613	175623	97093.1	91448.6	87572.4	72838.4	109197	89056.2	268854	174780	218704	164761	173993	174346	20637.2
16561	49.4505	2	851.453	1700.89	-4.73194	76.12	AVFVDLEPTVIDEVR		TBA1A_RAT	Tubulin alpha-1A chain OS=Rattus norvegicus GN=Tuba1a PE=1 SV=1	TRUE	0.000102995	50733.4	32796.5	37772.4	65820.4	61448.9	63039.4	45594.9	55263.5	49352.1	66964.9	70759.4	90460.8	76209.6	77819.6	77733.6	63954.5	67150.1	65998.8	81096.1	85389.3	94784.1	120404	112511	98987.4	114667	114665	127066	130280	83769.6	98656.8	56531.7	74747.4	76889.2	61955.1	59811.9	60503.1	40661.6
2479	57.0932	3	711.334	2130.98	-1.95963	49.62	TAFDEAIAELDTLSEESYK		1433Z_RAT	14-3-3 protein zeta/delta OS=Rattus norvegicus GN=Ywhaz PE=1 SV=1	TRUE	2.26281e-10	85410.6	71262	67274.2	128609	212376	117067	73186.6	59528.3	49788.7	132503	32899.1	48496.4	817416	780822	712877	908585	715135	894504	415892	454999	482009	646920	702288	759170	150583	123537	153439	999767	1.14239e+06	1.15495e+06	1.34731e+06	1.82729e+06	1.93089e+06	1.96278e+06	2.03211e+06	1.98848e+06	68454.7
3987	56.9959	2	1066.5	2130.98	-1.30016	107.23	TAFDEAIAELDTLSEESYK		1433Z_RAT	14-3-3 protein zeta/delta OS=Rattus norvegicus GN=Ywhaz PE=1 SV=1	TRUE	6.03462e-12	151240	80503.2	90348.7	212797	176599	197238	44510.7	24055.1	15740.5	58771.7	17049.9	54141.1	1.35203e+06	1.32083e+06	1.13319e+06	886161	981165	956050	622924	706614	694748	1.17884e+06	1.11414e+06	1.01858e+06	245289	210284	265726	839360	1.07522e+06	989368	2.0965e+06	1.53193e+06	1.57618e+06	1.63632e+06	1.81973e+06	1.68057e+06	121216
2516	45.3399	2	1020.99	2039.97	-6.98988	113.06	GIVDQSQQAYQEAFEISK		1433Z_RAT	14-3-3 protein zeta/delta OS=Rattus norvegicus GN=Ywhaz PE=1 SV=1	TRUE	2.32181e-09	188638	91995.2	169068	162240	91183.6	294023	292269	106181	75642.8	343838	177394	193122	1.0473e+06	1.11424e+06	993672	821516	391409	372251	761314	847644	820088	1.32513e+06	1.08767e+06	1.08704e+06	435287	387192	501574	1.01033e+06	825034	945544	3.26616e+06	3.01769e+06	3.41134e+06	3.40364e+06	3.36117e+06	3.43256e+06	151189
6893	45.3523	3	680.996	2039.97	-7.24809	---	GIVDQSQQAYQEAFEISK		1433Z_RAT	14-3-3 protein zeta/delta OS=Rattus norvegicus GN=Ywhaz PE=1 SV=1	TRUE	2.17608e-07	26912.9	4105.92	12009.7	8775.2	9097.71	16954.3	48095.8	12949.8	12063.3	56366.6	13903.2	22476.7	79463.5	93813.1	82237.4	121222	36753.9	40758.3	63780.6	63283	70384.2	102870	126414	119305	29679.7	41486.4	62077	212504	161943	179408	393863	532616	795234	747219	552059	702079	21570.1
5406	44.3825	2	1205	2407.98	-5.17149	88.41	DNLTLWTSDTQGDEAEAGEGGEN		1433Z_RAT	14-3-3 protein zeta/delta OS=Rattus norvegicus GN=Ywhaz PE=1 SV=1	TRUE	0.408069	732622	731877	800330	733922	574973	1.06963e+06	1.05933e+06	1.03483e+06	809093	1.43209e+06	1.67451e+06	1.63036e+06	655910	595469	603720	1.4754e+06	985435	996145	865114	876899	955067	993045	872130	770093	1.10214e+06	773418	984284	473378	463868	737651	1.95275e+06	879632	1.10365e+06	864801	1.09002e+06	1.07455e+06	587180
14250	44.3646	3	803.666	2407.98	-4.86548	37.79	DNLTLWTSDTQGDEAEAGEGGEN		1433Z_RAT	14-3-3 protein zeta/delta OS=Rattus norvegicus GN=Ywhaz PE=1 SV=1	TRUE	0.138925	80211.9	44042.2	70518	72573.3	73909.5	81562.3	185755	199542	160481	373581	295781	325620	41509.9	38081.4	43822.5	253542	149528	146164	56017.2	48794.9	81838.6	70382.4	102964	77950.5	73896.4	78501	85059.1	78910	71109.1	99592.6	204790	105399	222351	145620	150611	169911	64288
12337	28.548	2	774.86	1547.71	-0.0922876	106.81	SVTEQGAELSNEER		1433Z_RAT	14-3-3 protein zeta/delta OS=Rattus norvegicus GN=Ywhaz PE=1 SV=1	FALSE	0.234206	66345.3	55646	54922.2	72255	57048	60714.8	82377.7	5918.36	29926.2	44835.1	19326.5	73420.5	80110.8	15497.6	81049.4	24027.8	47496.6	42630	94379	109238	106541	113707	101911	80747.5	108619	98816.9	103534	110534	81968.8	79891.1	111801	156009	138769	2770.47	7016.47	159750	53174.2
23550	27.9694	2	774.86	1547.71	-0.377234	99.99	SVTEQGAELSNEER		1433Z_RAT	14-3-3 protein zeta/delta OS=Rattus norvegicus GN=Ywhaz PE=1 SV=1	FALSE	0.861115	3015.29	444.572	1270.91	3278.46	1070.78	1363	3762.04	99215.7	63553.8	4712.52	5694.2	6687.7	3560.36	77262.6	1655.87	1347.87	1828.34	3163.43	3644.23	2516.85	6141.23	6531.65	5829.71	1376.8	755.14	4023.82	3553.57	5710.5	297.594	2430.62	2552.41	2245.56	3098.41	6638.97	179630	14715.5	2416.69
13617	52.3393	2	1106.48	2210.94	-5.0415	87.31	TAFDEAIAELDTLSEESYK	[14] Phospho (ST)	1433Z_RAT	14-3-3 protein zeta/delta OS=Rattus norvegicus GN=Ywhaz PE=1 SV=1	FALSE	5.04928e-05	73718.9	43209.4	36105.7	68026.3	81979.8	79410	88122.9	77545.3	75921.9	73925.2	107038	18444.8	128339	99405.6	108309	107682	151452	120481	52732.1	81142.6	90904.2	121703	86805.7	116089	120362	166370	153308	104006	118314	157440	121678	84758.4	97721.1	115821	101125	128712	59084
4117	52.987	3	653.662	1957.96	-5.33933	47.01	GHYTEGAELVDSVLDVVR		TBB2A_RAT	Tubulin beta-2A chain OS=Rattus norvegicus GN=Tubb2a PE=1 SV=1	TRUE	2.88658e-15	45097.1	26274.6	32592	52346.5	40422.3	62966.2	27071.5	2032.4	7281.19	31280.6	5281.85	6798.82	766769	833935	751095	820009	677794	763600	523786	572478	582623	762197	700998	609200	249950	247009	256655	632961	529320	560399	854182	1.22742e+06	1.24011e+06	1.42137e+06	1.57954e+06	1.47218e+06	36144.3
8514	52.9958	2	979.988	1957.96	-6.55839	121.2	GHYTEGAELVDSVLDVVR		TBB2A_RAT	Tubulin beta-2A chain OS=Rattus norvegicus GN=Tubb2a PE=1 SV=1	TRUE	1.41362e-08	5221.24	17964.8	6918.04	14521.2	20142.8	18473.5	16163.7	5642.68	20740.4	1092.86	0.340347	2112.93	481468	584242	429578	319168	257566	310340	259337	300218	265826	404506	379522	340670	111010	125532	125484	282011	321796	285707	158079	444496	529828	493650	672469	521334	4184.71
7276	32.5932	2	678.333	1354.65	-0.690132	76.66	INVYYNEAAGNK		TBB2A_RAT	Tubulin beta-2A chain OS=Rattus norvegicus GN=Tubb2a PE=1 SV=1	TRUE	0.424718	38340	31015.1	31549.1	47145.1	34221.5	38846.4	63412.7	67032.3	64986.2	122038	110361	139904	45650.5	70147.9	45253.5	42623.6	34485	39667.1	63914.9	72722.2	86404.3	100727	84309.5	64974.8	106709	82562.9	94899.9	76682.2	35695.4	43381.2	71997.6	60278.9	76659	66701.1	81593.7	74517.1	30728.6
11905	34.0148	2	723.848	1445.68	0.0122879	70.69	EVDEQMLNVQNK		TBB2A_RAT	Tubulin beta-2A chain OS=Rattus norvegicus GN=Tubb2a PE=1 SV=1	TRUE	1.22125e-15	1111.14	605.815	880.969	1067.29	893.684	746.104	1796.52	369.243	1305.3	625.541	5077.59	3367.59	59640.6	81494	68883.9	9806.33	7128.63	6657.72	47372.6	54408.1	75960.7	87909.9	78683.8	71881.3	146108	115483	124433	61294.4	69865.7	60497.3	101172	86125.2	97523.2	94642.7	98216.4	95220.8	890.553
28580	24.5426	2	533.217	1064.42	-0.14394	41.8	NMMAACDPR		TBB2A_RAT	Tubulin beta-2A chain OS=Rattus norvegicus GN=Tubb2a PE=1 SV=1	FALSE	0.681676	1267.62	1030.54	614.855	1686.37	1088.65	1278.1	2025.53	18692	3417.29	1686.7	1069.45	628.787	2390.07	19310.9	486.31	1294.82	8005.32	3697.65	1199.35	1644.34	9424.93	540.164	455.102	1441.66	607.162	883.934	299.451	653.838	3858.89	3443.87	778.199	730.399	456.674	836.732	80258.9	68758.4	1015.97
18222	37.2442	2	804.832	1607.65	-0.463638	65.98	YDLDFKSPDDASR	[7] Phospho (ST)	ENOA_RAT	Alpha-enolase OS=Rattus norvegicus GN=Eno1 PE=1 SV=4	TRUE	0.0443493	10764.8	7205.64	11082.3	15200.3	10025.8	16581.6	14286.1	17397.6	17320.9	57479.6	77064.7	63510.3	39002.7	39440.2	33856.4	30659.7	46225.4	32723.9	12047.4	23053.6	22874.5	60437.9	45874.2	46350.2	57422.6	58005.6	43674.3	17276.3	16325.1	13204.5	31096.9	18578.7	20869.1	25176.3	29497.3	24078.9	8627.71
19841	45.7251	2	1024.03	2046.05	-8.40313	100.77	FTATAGIQVVGDDLTVTNPK		ENOA_RAT	Alpha-enolase OS=Rattus norvegicus GN=Eno1 PE=1 SV=4	TRUE	5.15221e-05	80687.7	29170.4	94942.3	33598.5	9513.84	134935	98254.2	20085.2	7751.94	57933	15151.7	15925.7	151497	120407	105250	426406	118474	219146	104627	69788.1	44215.9	117886	123542	89965.9	40730.1	37777.5	97450.3	79291.8	40274.6	170669	315727	182112	381778	178468	345751	275721	64669.3
20155	47.665	2	902.969	1803.92	-7.61735	147.44	AAVPSGASTGIYEALELR		ENOA_RAT	Alpha-enolase OS=Rattus norvegicus GN=Eno1 PE=1 SV=4	TRUE	9.30702e-06	10288.2	9447.1	7322.41	13337.4	7595.77	14718.7	7317.95	5310.65	1261.8	1945.45	0	2508.7	60794.2	44898	66742.2	87583.2	38898.5	50851.1	26363.6	29131.2	34681.5	74783.4	64297.3	49292.8	29410.4	32326.3	37931.1	53729	24216.7	43620.6	105639	107913	126020	112238	127880	128553	8245.76
34607	47.5868	3	602.317	1803.93	-3.72339	---	AAVPSGASTGIYEALELR		ENOA_RAT	Alpha-enolase OS=Rattus norvegicus GN=Eno1 PE=1 SV=4	TRUE	0.000847441	0	315.214	227.798	204.378	1208.99	508.261	277.922	0	384.041	0	0	0	1473.78	287.128	2936.68	4828.67	2072.44	1037.61	556.118	887	0	2650.53	2116.13	1186.5	470.273	790.038	595.594	3632.58	0	4591.91	486.017	2174.3	15754.1	14066.5	6591.14	18108.9	0
23651	59.541	3	785.057	2352.15	-1.49827	56.47	SGETEDTFIADLVVGLCTGQIK		ENOA_RAT	Alpha-enolase OS=Rattus norvegicus GN=Eno1 PE=1 SV=4	FALSE	0.255617	30137.9	2051.71	2777.04	22187.3	11936.6	2362.66	36729.1	25788.3	37234	4962.97	1326.82	3979.22	3607.02	2807.76	2507.23	87653.7	46063.9	68100.6	1302.39	17773.4	18525.5	14797.7	31155.7	3636.31	3501.74	1743.12	2440.54	16109.9	12665.8	58126.1	47357.1	38358.7	56033.6	25907.5	49895.3	34278.2	24154.9
143	27.7804	2	732.324	1462.63	0.0636719	81.75	AALPAGEGESPEGAK	[10] Phospho (ST)	AMPH_RAT	Amphiphysin OS=Rattus norvegicus GN=Amph PE=1 SV=1	TRUE	0.63271	3.22327e+06	2.8841e+06	2.77315e+06	3.43978e+06	2.49963e+06	2.82425e+06	4.28959e+06	162628	496977	3.34652e+06	3.87206e+06	3.84982e+06	3.46217e+06	3.84001e+06	3.3707e+06	3.73998e+06	3.66829e+06	3.79681e+06	3.06031e+06	3.29003e+06	3.25631e+06	4.18309e+06	4.47983e+06	3.62331e+06	4.24829e+06	4.88607e+06	4.64903e+06	5.11913e+06	4.66255e+06	4.36829e+06	3.05323e+06	3.35952e+06	3.41455e+06	68673.5	241926	292912	2.58338e+06
8853	27.7804	1	1463.64	1462.63	-0.0179144	---	AALPAGEGESPEGAK	[10] Phospho (ST)	AMPH_RAT	Amphiphysin OS=Rattus norvegicus GN=Amph PE=1 SV=1	TRUE	0.649513	256394	232631	193345	282829	205420	233481	430862	3845.92	27504	158548	229575	155323	279883	272868	276034	370478	471354	479214	247319	307163	233998	358260	354524	299153	331629	439557	413954	523450	369947	396065	232577	328098	273908	614.459	2076.18	6485.44	205494
1445	40.8018	3	956.096	2865.27	-5.12414	49.34	IDVESTELASSESPQAAELEAGAPQEK	[13] Phospho (ST)	AMPH_RAT	Amphiphysin OS=Rattus norvegicus GN=Amph PE=1 SV=1	TRUE	0.0123236	1.04075e+06	784029	803298	865949	1.29606e+06	970176	2.00267e+06	2.67446e+06	2.41934e+06	2.78396e+06	3.09253e+06	2.42097e+06	895144	1.03398e+06	942886	1.25101e+06	999861	896241	804932	868266	1.02489e+06	1.45748e+06	1.15096e+06	1.16555e+06	1.39539e+06	1.31491e+06	1.37874e+06	1.31427e+06	947188	1.04029e+06	1.21358e+06	1.03033e+06	1.18815e+06	1.37327e+06	1.35763e+06	1.40965e+06	834133
4284	40.8149	2	1433.64	2865.26	-5.89079	99.25	IDVESTELASSESPQAAELEAGAPQEK	[13] Phospho (ST)	AMPH_RAT	Amphiphysin OS=Rattus norvegicus GN=Amph PE=1 SV=1	TRUE	0.139136	982299	742692	600453	761694	887623	920693	1.17503e+06	1.31079e+06	1.2034e+06	1.41868e+06	1.38916e+06	1.04259e+06	882610	975446	904366	671363	698408	647785	743121	844149	939686	1.28649e+06	926070	1.07247e+06	1.21396e+06	1.21681e+06	1.25936e+06	852768	598998	759504	934971	722175	717197	934888	938716	968748	787290
11078	41.2395	2	791.863	1581.71	-4.297	58.87	AFSIQGAPSDSGPLR	[9] Phospho (ST)	AMPH_RAT	Amphiphysin OS=Rattus norvegicus GN=Amph PE=1 SV=1	TRUE	0.447651	69843.6	50768	56603	70469.9	82795.3	74956.2	120230	142488	124614	156561	146332	132972	86900.2	89082.1	84623.2	59619.8	76752.3	66069.2	45290.7	65154.9	81481.5	130308	100810	108193	118491	128412	127668	93377.3	73718	92670.6	96232.9	69752.2	82792.1	91194.1	99857	101390	55978
22459	32.7154	2	753.828	1505.64	0.532156	36.69	AALPAGEGESPEGAK	[N-term] Carbamyl (N-term)|[10] Phospho (ST)	AMPH_RAT	Amphiphysin OS=Rattus norvegicus GN=Amph PE=1 SV=1	FALSE	0.00033068	3103.61	1377.13	3455.72	1050.63	998.303	4222.69	67716.7	94454.2	66352.4	70920.1	95562.9	67149.3	315.182	2919.04	1029.67	4827.54	689.126	1686.55	1041.55	1083.62	4532.43	6600.67	3109.25	3842.05	3000.47	5174.59	4831.55	3100.16	789.011	637.665	2009.42	1031.57	1810.75	2727.97	2991.01	2444.5	2487.47
593	43.7079	2	915.459	1828.9	-6.76897	116.56	GVGIISEGNETVEDIAAR		AT1A3_RAT	Sodium/potassium-transporting ATPase subunit alpha-3 OS=Rattus norvegicus GN=Atp1a3 PE=1 SV=2	TRUE	9.36173e-12	540375	291638	455312	453005	348339	748463	652503	162953	115532	730423	291733	307870	2.65746e+06	2.89112e+06	2.62096e+06	3.68213e+06	2.84106e+06	2.73634e+06	2.509e+06	2.65194e+06	2.71459e+06	3.24983e+06	2.77645e+06	2.57224e+06	1.29035e+06	1.28455e+06	1.48163e+06	1.93837e+06	1.42741e+06	1.76573e+06	7.6677e+06	7.96117e+06	8.71967e+06	7.05086e+06	7.05114e+06	7.15563e+06	433098
1978	43.7079	3	610.642	1828.91	-6.10967	40.73	GVGIISEGNETVEDIAAR		AT1A3_RAT	Sodium/potassium-transporting ATPase subunit alpha-3 OS=Rattus norvegicus GN=Atp1a3 PE=1 SV=2	TRUE	7.9283e-09	60375.9	19505.5	56892.9	46971	30909.4	58090.9	103116	26176.7	25416.7	150822	42841.7	87251.1	199650	229885	218566	482200	292876	290825	218650	195176	217285	260308	332481	254177	116878	147215	112609	312711	225736	242849	811635	1.12085e+06	1.40708e+06	1.1464e+06	897484	1.14917e+06	48389.9
5291	51.5701	2	936.49	1870.97	-2.72066	124.79	MQVNAEEVVVGDLVEIK		AT1A3_RAT	Sodium/potassium-transporting ATPase subunit alpha-3 OS=Rattus norvegicus GN=Atp1a3 PE=1 SV=2	TRUE	0.00263472	506743	222652	646254	189895	169446	530104	526022	288217	176635	325024	179002	254675	390363	366699	325281	1.34355e+06	430987	475161	450070	348995	295497	390540	513908	248605	447280	372352	472626	352719	433937	713076	816405	626948	1.17188e+06	597726	870178	771308	406143
13559	51.6484	3	624.662	1870.96	-3.42016	56.15	MQVNAEEVVVGDLVEIK		AT1A3_RAT	Sodium/potassium-transporting ATPase subunit alpha-3 OS=Rattus norvegicus GN=Atp1a3 PE=1 SV=2	TRUE	0.0910405	96315.9	43872.7	136025	29468	30897.9	104091	157181	82411.4	45978.6	116783	55081.1	86750	60837.6	55303.4	52097.2	405892	93436	112347	79798.8	53872.8	48266.5	64568.4	92396.8	39041.4	96272.8	67251.3	73048.3	95547.3	94440.7	180217	209381	176481	381767	170632	227771	236319	77195
10411	50.2966	3	629.993	1886.96	-5.08921	50.57	MQVNAEEVVVGDLVEIK	[1] Oxidation (M)	AT1A3_RAT	Sodium/potassium-transporting ATPase subunit alpha-3 OS=Rattus norvegicus GN=Atp1a3 PE=1 SV=2	FALSE	0.000684945	43524.2	107143	115138	33288.8	107962	44341.8	34135.7	2274.47	8487.05	16662.8	3815.9	10565	47778.9	207958	57927.3	270005	199479	176681	136925	93918.8	37743.9	49837.7	70211.5	61362.5	45913.7	97019.7	102165	48836.8	182800	46797.2	28956.3	47625.9	130737	92343.4	44654.4	51827.2	34883.6
15213	50.4907	3	629.994	1886.96	-3.22697	35.49	MQVNAEEVVVGDLVEIK	[1] Oxidation (M)	AT1A3_RAT	Sodium/potassium-transporting ATPase subunit alpha-3 OS=Rattus norvegicus GN=Atp1a3 PE=1 SV=2	FALSE	0.626939	18478	12023.9	8255.23	0.340133	9583.35	16694.1	3495.96	11950.7	5527.1	36821.9	25501.4	43825	2237.16	14728.6	21174.1	36550.2	35212.6	1021.69	0	24185.7	42776.9	37065.8	11747.2	35.4566	10198.4	27428.7	23916.7	8436.93	2081.43	14279	68735.5	61712.2	52993.3	16798.7	104562	88723.5	14809.7
10427	27.5622	2	850.362	1698.71	-0.627261	86.18	VDNSSLTGESEPQTR	[7] Phospho (ST)	AT1A3_RAT	Sodium/potassium-transporting ATPase subunit alpha-3 OS=Rattus norvegicus GN=Atp1a3 PE=1 SV=2	TRUE	0.165722	165525	127809	122349	317089	139223	154291	117522	22183.2	12843.6	225413	296104	256304	234539	202376	166320	145985	274466	275430	190221	212345	195978	222341	202907	201409	211986	235836	228792	167529	176548	216470	272515	258665	258242	25117	90349.3	39466.1	132664
10757	26.8138	2	810.378	1618.74	-1.43248	79.53	VDNSSLTGESEPQTR		AT1A3_RAT	Sodium/potassium-transporting ATPase subunit alpha-3 OS=Rattus norvegicus GN=Atp1a3 PE=1 SV=2	FALSE	0.931381	89535.8	69984.5	66632.2	125363	89270.7	89572.3	65844.5	5428.17	14186.6	136874	128440	161726	72966.7	17440.2	100666	55710.8	113219	46800.7	122520	124983	23478.5	127280	124251	87014.6	43170	134975	126118	94369.2	69751.7	103352	104706	180403	144895	3346.28	15381.1	13373.4	71760.9
21672	48.6217	2	936.961	1871.91	-7.89758	82.81	GVGIISEGNETVEDIAAR	[N-term] Carbamyl (N-term)	AT1A3_RAT	Sodium/potassium-transporting ATPase subunit alpha-3 OS=Rattus norvegicus GN=Atp1a3 PE=1 SV=2	FALSE	0.00479072	8694.69	4393.84	7605.29	11163.4	13068.5	25684	12245	2324.52	1160.79	22065.3	15693.9	11887.6	24071.8	13877.1	16769.2	68532.9	29236.9	29212.1	7356	8278.82	15450.9	31893.4	23494.7	21070.3	7247.76	7379.14	6713.52	9601.1	5468.57	26251.2	122281	134999	121539	98235.9	113742	111309	6968.59
22448	48.0488	2	916.961	1831.91	-8.78294	105.41	MSINAEDVVVGDLVEVK	[1] Oxidation (M)	AT1A1_RAT	Sodium/potassium-transporting ATPase subunit alpha-1 OS=Rattus norvegicus GN=Atp1a1 PE=1 SV=1	TRUE	2.20238e-07	4976.43	1615.94	3985.14	2570.69	556.627	6529.35	458.413	1798.71	0	894.639	20.9634	317.734	37252.1	17475.1	35925.5	120261	89939.1	95980.1	31902.8	33519.3	23191.3	40896.6	39637.3	30424.9	9192.08	15460.3	15916.4	6061.79	2591.53	7939.06	36562.6	32098.9	51161.2	18430.2	48277.1	34808.2	3988.5
22883	50.1282	2	908.969	1815.92	-3.41557	97.58	MSINAEDVVVGDLVEVK		AT1A1_RAT	Sodium/potassium-transporting ATPase subunit alpha-1 OS=Rattus norvegicus GN=Atp1a1 PE=1 SV=1	TRUE	0.00337496	17989.5	1149.91	24215.9	4446.82	3409.86	27127.1	32719.7	3259.88	0	9802.85	2326.26	5853.14	24879	9889.12	12922.1	166551	14853.2	23027.4	12302.1	16269.1	10690.3	31337.5	41522.7	15118.2	21017.9	10489.4	26771.4	23736.6	1383.89	25368.3	125479	74821.1	159269	76378.9	113998	83054.1	14418.1
1675	31.6429	2	690.824	1379.63	0.257612	44.43	DESKEPIVEVR	[3] Phospho (ST)	NCAM1_RAT	Neural cell adhesion molecule 1 OS=Rattus norvegicus GN=Ncam1 PE=1 SV=1	TRUE	0.599329	886393	600800	703468	569323	570269	662186	705373	836373	851851	943215	988659	1.09124e+06	353353	864134	656887	1.09461e+06	469547	483267	703056	681794	951577	958379	712779	401196	1.34101e+06	1.15235e+06	1.17626e+06	907828	231404	248776	556607	765713	902094	996553	1.10187e+06	1.03137e+06	710423
6518	31.6006	1	1380.64	1379.63	-0.118538	---	DESKEPIVEVR	[3] Phospho (ST)	NCAM1_RAT	Neural cell adhesion molecule 1 OS=Rattus norvegicus GN=Ncam1 PE=1 SV=1	TRUE	0.000161837	570207	448655	393367	541622	389908	422178	348598	348912	323848	230160	322332	145854	617296	561153	538839	565311	979257	863923	500300	582716	456752	479087	390114	478628	615157	710122	636247	377564	474918	479694	632739	514167	427761	457890	480101	470861	457008
10365	31.6272	3	460.885	1379.63	0.537305	---	DESKEPIVEVR	[3] Phospho (ST)	NCAM1_RAT	Neural cell adhesion molecule 1 OS=Rattus norvegicus GN=Ncam1 PE=1 SV=1	TRUE	0.2949	41399.1	32759.1	45822.1	29113.7	32181.9	40317.2	49084.9	59889.1	71596	69168.7	63994.3	103566	10516.9	55256.8	37391.1	80351.3	19732.4	20557.3	37661.4	31556.9	59194.7	55190.8	56286.3	16229.3	85292.4	63522.8	64794.1	79166	9256.67	9966.68	18588.6	50242.3	65786.5	70605.6	75965.9	77138.1	33180.4
17082	33.5485	2	942.958	1883.9	-0.308898	45.89	AAFSKDESKEPIVEVR	[8] Phospho (ST)	NCAM1_RAT	Neural cell adhesion molecule 1 OS=Rattus norvegicus GN=Ncam1 PE=1 SV=1	TRUE	4.80622e-07	177865	129728	122143	121237	114304	121255	100169	116386	102076	102786	99179.9	89054.3	27373.8	36447.1	42298.2	50397.1	47516.1	43984.8	29895.8	33560.2	31617.2	90006	67903.4	45530	86311.7	96509.9	91417.6	43156.3	18638.1	21866.5	8755.86	30497.2	26679.4	15624.2	16859.8	11925.4	142555
18346	26.5633	2	824.321	1646.63	-10.1039	64.43	DGEPIENEEEDDEK		NCAM1_RAT	Neural cell adhesion molecule 1 OS=Rattus norvegicus GN=Ncam1 PE=1 SV=1	TRUE	0.157519	64483.6	48496.2	45683.6	16492.8	55873	56564.5	101757	78404.3	71843.5	54409	69245	70304.4	17472.7	79731.7	52818.9	39582.1	9275.75	9058.73	30409.6	38054.9	66467.2	72515.4	46228.4	23937.7	77271.6	46433.2	80500.2	75573.8	18596.6	16189.2	32364.4	34617.3	56577.8	86225.1	99019.2	95000.8	51682.1
2459	26.6765	2	618.256	1234.5	-0.155121	83.24	GGLSDGEGPPGGR	[4] Phospho (ST)	SV2A_RAT	Synaptic vesicle glycoprotein 2A OS=Rattus norvegicus GN=Sv2a PE=1 SV=2	TRUE	6.25615e-06	309519	302780	246647	407964	290565	302036	200490	235485	216857	325181	388025	366925	355085	366517	364181	347695	378388	381560	372089	439010	352976	345030	369950	302027	428341	462564	485870	443451	436089	415755	361406	458597	483852	459849	442919	439741	248072
22312	26.6385	1	1235.5	1234.5	-0.351409	---	GGLSDGEGPPGGR	[4] Phospho (ST)	SV2A_RAT	Synaptic vesicle glycoprotein 2A OS=Rattus norvegicus GN=Sv2a PE=1 SV=2	TRUE	0.71986	22916.7	26054.6	14993.9	1235.46	24996.4	21584.9	11110.3	445.972	3399.4	24218	27522.8	12715.5	8965.17	600.632	38650.8	22380.4	0	282.103	37288.1	46973.9	2081.88	25714.9	31829	35738.8	28294.5	59081.3	40545.2	41240.8	20025	2436.88	41256.7	64461.1	38789.4	1072.9	353.265	1441.32	18367.2
23610	61.8022	3	827.819	2480.43	-0.748548	37.69	AAPILFASAALALGSSLALKLPETR		SV2A_RAT	Synaptic vesicle glycoprotein 2A OS=Rattus norvegicus GN=Sv2a PE=1 SV=2	TRUE	0.285025	16258.3	1682.54	0	14271.7	7025.52	24291.8	32549.2	24804.3	19168	1592.03	648.679	4434.08	101.881	744.996	506.026	86767.1	61586.7	68821	4169.56	14414.5	18672.4	16719.3	20403	6292.53	384.647	507.279	519.354	12957.4	4908.13	31956	41500	32802.3	51143.5	24810.5	53438.5	31269.2	13030.6
31346	61.8022	2	943.064	1884.11	3.19085	72.69	AAPILFASAALALGSSLALK		SV2A_RAT	Synaptic vesicle glycoprotein 2A OS=Rattus norvegicus GN=Sv2a PE=1 SV=2	TRUE	0.383824	1752.75	0	845.71	74.6703	8301.99	1704.48	1756.83	8490.56	9057.87	25.7568	1746.91	586.217	11.2268	140.607	0	5896.03	46807.6	31934.7	0	1126.04	12380.6	6140.47	9598.8	1570.9	277.036	156.405	603.987	6929.01	11011.6	3305.83	9866.13	13618.9	2608.16	16930.6	27770.3	18866.4	1404.79
32300	61.6571	2	943.066	1884.12	5.27477	90.89	AAPILFASAALALGSSLALK		SV2A_RAT	Synaptic vesicle glycoprotein 2A OS=Rattus norvegicus GN=Sv2a PE=1 SV=2	FALSE	0.824079	11038.6	0	0	10035.8	4356.31	2227.05	3008.35	2221.54	1088.27	3601.09	1138.63	2669.67	355.416	51.8384	298.923	37259.1	0	8218.72	2980.51	8213.79	506.617	401.7	463.644	520.966	163.41	0	162.848	2112.46	10950.6	8784.33	507.984	285.234	12430.7	1975.42	87.5319	1719.57	8847.19
2510	25.2789	3	596.935	1787.78	0.0700754	---	SKEEQELHDIHSTR	[13] Phospho (ST)	GPM6A_RAT	Neuronal membrane glycoprotein M6-a OS=Rattus norvegicus GN=Gpm6a PE=1 SV=1	TRUE	0.871634	785947	680698	67847.5	709657	709999	632683	581049	60213	65452.5	934487	928659	1.07578e+06	712223	65765.5	1.13819e+06	642110	637692	598741	999872	1.27681e+06	89476	1.1041e+06	1.17634e+06	733170	185770	2.02601e+06	238361	194251	970549	912379	513772	1.42374e+06	199793	93030.8	103893	88473.7	629918
3493	12.3933	3	596.935	1787.78	-0.0739287	---	SKEEQELHDIHSTR	[13] Phospho (ST)	GPM6A_RAT	Neuronal membrane glycoprotein M6-a OS=Rattus norvegicus GN=Gpm6a PE=1 SV=1	TRUE	0.78392	25281.5	3823.88	323001	1839.36	15620.1	22892.4	111688	499706	718394	8398.84	3695.72	47915.1	568.635	1.11339e+06	10588	18319.7	5210.32	4118.44	12576.6	1353.16	751405	361769	25957.9	5417.66	1.3695e+06	14034.8	1.96534e+06	1.16894e+06	1061.16	749.902	5623.44	17882.3	1.00326e+06	82547.5	1.0058e+06	1.18744e+06	20262.5
9567	12.5366	3	525.226	1572.66	0.113038	36.27	EEQELHDIHSTR	[10] Phospho (ST)	GPM6A_RAT	Neuronal membrane glycoprotein M6-a OS=Rattus norvegicus GN=Gpm6a PE=1 SV=1	FALSE	0.197877	332.253	626.411	1768.69	505.353	225.743	597.912	1243.7	111996	115136	483.134	554.11	676.981	419.439	180689	311.892	4449.41	5234.32	7265.36	1141.26	879.953	169768	18845.9	1749.54	403.814	261607	680.124	1654.26	220034	309.941	203.586	191.798	508.221	1740.18	9026.7	247453	273662	266.293
12821	12.5535	2	787.336	1572.66	-0.136163	53.56	EEQELHDIHSTR	[10] Phospho (ST)	GPM6A_RAT	Neuronal membrane glycoprotein M6-a OS=Rattus norvegicus GN=Gpm6a PE=1 SV=1	FALSE	0.252161	11113.1	12768.3	2302.15	61.4781	14093.1	564.052	3256.43	100947	162754	11533	6682.51	11742.9	207.347	239502	26928.3	16001.6	1883.96	1836.43	18942.8	1093.95	172155	18610.9	38950.9	19914.3	256792	32387.9	23574.9	311091	397.923	253.62	17120.2	27450	28509.2	6086.13	257159	361330	8906.89
16395	25.3234	2	787.336	1572.66	-0.179193	47.13	EEQELHDIHSTR	[10] Phospho (ST)	GPM6A_RAT	Neuronal membrane glycoprotein M6-a OS=Rattus norvegicus GN=Gpm6a PE=1 SV=1	FALSE	0.413665	31641.5	28652.1	2419.18	78615.9	33242.8	9596.66	9652.22	3695.62	3988.84	45641.2	52163.6	56589.3	198923	3682.34	49074	9987.98	153748	152200	38123.3	54784.9	2689.39	6946.68	12914	40450.6	7586.63	79658.1	7361.14	8467.07	306824	313221	45218.5	63245.1	12085.3	6988.87	12537.4	8359.17	25359.9
19099	12.9146	2	787.336	1572.66	-0.107024	41.29	EEQELHDIHSTR	[10] Phospho (ST)	GPM6A_RAT	Neuronal membrane glycoprotein M6-a OS=Rattus norvegicus GN=Gpm6a PE=1 SV=1	FALSE	0.715247	42682.7	541.844	67147.8	12139.4	3989.48	44852.1	120926	51680.3	31415.3	976.683	207.638	9387.34	269.842	47218.8	8859.4	97334.7	346.581	166.793	5406.46	18475.3	33632.3	163634	123444	6966.85	25263.5	8034.87	317218	31324.1	610.217	894.864	3580.91	11286.9	309661	69024.4	67645.9	76757.4	34209.2
20177	22.815	3	525.226	1572.66	-0.336388	36.93	EEQELHDIHSTR	[10] Phospho (ST)	GPM6A_RAT	Neuronal membrane glycoprotein M6-a OS=Rattus norvegicus GN=Gpm6a PE=1 SV=1	FALSE	0.447973	2896.18	29199.6	6215.34	1135.32	118889	5387.09	11802.2	2293.74	982.762	3237.9	3934.88	48720.8	1518.23	1452.43	200676	12210.4	7935.68	5604.3	201239	1453.7	689.653	15668.5	11607.4	152898	8415.56	371448	16202	9996.64	3374.97	3165.01	54226.8	26119.1	15244	4423.8	1719.32	1781.45	2321.22
30881	24.3261	2	787.336	1572.66	0.121978	45.58	EEQELHDIHSTR	[10] Phospho (ST)	GPM6A_RAT	Neuronal membrane glycoprotein M6-a OS=Rattus norvegicus GN=Gpm6a PE=1 SV=1	FALSE	0.256086	1340.04	31954.8	246.492	892.788	1369.35	3261.61	1647.57	512.459	250.116	58641	67695.9	553.052	1372.77	259.988	7735.7	1938.26	1044.22	677.806	1964.36	153372	165.949	1056.92	2453.84	1552.82	553.807	3391.54	575.65	689.303	991.913	241.884	301.002	4091.83	1210.31	1257.48	545.418	313.437	1074.01
10307	12.3933	2	894.899	1787.78	-0.455427	60.09	SKEEQELHDIHSTR	[12] Phospho (ST)	GPM6A_RAT	Neuronal membrane glycoprotein M6-a OS=Rattus norvegicus GN=Gpm6a PE=1 SV=1	FALSE	0.723224	2875.06	251.03	115693	607.355	1334.33	5306.43	29529.7	38307.9	380394	724.749	618.678	2571.79	142.671	414772	427.792	3073.1	82.0214	124.032	976.515	509.158	332781	36914.2	1753.08	574.168	530334	468.737	578402	948890	548.351	908.146	298.717	2970.5	363221	11584.6	441992	604304	2304.3
12707	25.391	2	894.899	1787.78	-0.177019	57.22	SKEEQELHDIHSTR	[12] Phospho (ST)	GPM6A_RAT	Neuronal membrane glycoprotein M6-a OS=Rattus norvegicus GN=Gpm6a PE=1 SV=1	TRUE	0.924801	142324	175707	3305.3	17491.5	181297	94238.2	132203	6009.46	5211.98	183947	228185	165128	265106	2938.57	336298	79669.5	8319.87	119769	228844	379530	541.99	74026.8	154112	230664	11072.6	627254	20598.3	11638.3	517890	357910	117557	554025	20858.2	12994	15126.4	10226.5	114070
17623	12.4568	3	570.276	1707.81	-6.40784	36.43	SKEEQELHDIHSTR		GPM6A_RAT	Neuronal membrane glycoprotein M6-a OS=Rattus norvegicus GN=Gpm6a PE=1 SV=1	FALSE	0.466042	0	19.21	71.1794	368.305	0	244.444	0	1626.07	4602.26	31.0584	103.9	430.523	57.4921	30108.7	0.341434	410.244	0	364.826	19.4609	0	40770.5	4177.77	0	51.9755	39266.4	1.29806	76.5843	50990	178.81	5674.08	0.327072	0	460.953	306.997	2529.01	5890.19	0
30395	24.1787	3	570.278	1707.81	-2.60921	34.2	SKEEQELHDIHSTR		GPM6A_RAT	Neuronal membrane glycoprotein M6-a OS=Rattus norvegicus GN=Gpm6a PE=1 SV=1	FALSE	0.856338	331.758	10062.1	88.244	1298.03	169.075	289.837	273.313	23.8713	52.44	17229	23630.7	6971.69	1315.46	63.3384	87.3817	402.313	823.678	1453.9	23742.3	4197.89	44.4612	115.5	221.861	18735.8	70.1971	32907.6	78.6079	130.817	3475.62	2184.01	9316.28	2075.95	120.262	172.607	110.15	191.207	265.896
35345	12.4791	2	854.915	1707.82	-0.979825	---	SKEEQELHDIHSTR		GPM6A_RAT	Neuronal membrane glycoprotein M6-a OS=Rattus norvegicus GN=Gpm6a PE=1 SV=1	FALSE	0.886779	0	0	6414.17	34.4227	0	4530.18	10423.3	174.406	42368.6	0	56.3397	0	0	8476.3	0	0	0	0	0	8.30485	8819.07	4339.3	919.844	111.157	12030.8	0	2636.22	26797.9	12.1338	229.128	0	175.011	1385.26	6468.68	0	1804.1	0
46150	25.6386	2	854.916	1707.82	0.0158589	82.43	SKEEQELHDIHSTR		GPM6A_RAT	Neuronal membrane glycoprotein M6-a OS=Rattus norvegicus GN=Gpm6a PE=1 SV=1	FALSE	0.704805	0.240985	1.97297	0	0	0	104.201	265.355	156.141	194.845	326.752	28.4247	69.8047	0	155.787	0	0	2.02752e-05	454.603	5.22711	772.548	0	0	30.5595	0	462.613	7.21198	0	4.21482	81.419	18558.8	0	1.13898	0	0.0830867	2314.1	748.642	0.193144
19449	33.9555	3	813.039	2436.09	-0.641896	36.58	YEDIKSKEEQELHDIHSTR	[6] Phospho (ST)	GPM6A_RAT	Neuronal membrane glycoprotein M6-a OS=Rattus norvegicus GN=Gpm6a PE=1 SV=1	FALSE	0.601337	55634.8	32821.2	32936.4	38967.5	35957.4	33915.5	35371.3	44339.5	40428.7	61957.4	61404.7	66650.9	32946.4	53934	57317.8	20578.3	17310.9	15120.7	38792.2	45512.7	41949.5	75235.9	66776.6	27585.2	107360	122828	112369	80962.2	27769.1	25214.2	6706.28	42427.3	42103.8	33060.3	29522.2	28139.9	44590
3029	34.096	2	870.372	1738.73	0.690274	61.53	SRTASLTSAASIDGSR	[3] Phospho (ST)|[5] Phospho (ST)	NDRG2_RAT	Protein NDRG2 OS=Rattus norvegicus GN=Ndrg2 PE=1 SV=1	TRUE	0.0259052	606544	430072	429886	435249	391139	468055	684383	789393	748549	828508	994785	737292	539032	641767	559774	601957	548675	544403	351058	428374	452265	673063	490709	535226	782643	716821	709264	331976	333385	353941	455370	274607	330844	307941	355380	346659	486131
8948	34.0491	3	580.583	1738.73	-0.122083	47.09	SRTASLTSAASIDGSR	[3] Phospho (ST)|[5] Phospho (ST)	NDRG2_RAT	Protein NDRG2 OS=Rattus norvegicus GN=Ndrg2 PE=1 SV=1	TRUE	0.00559806	69605.8	51427.2	64595.5	50628.5	58181.8	53559.8	111943	122451	107407	161981	149343	160331	55500	75562	67866.8	95337.2	75443.6	80604.9	35368.9	37774.4	53121.1	73176.2	70093.9	70806.6	102927	91219.5	82452.5	51450.6	57463.5	48639.1	50052.2	34443.2	50140.7	38393.1	46850.2	52340.6	55787.4
3389	34.39	2	708.822	1415.63	-0.110711	75.93	TASLTSAASIDGSR	[3] Phospho (ST)	NDRG2_RAT	Protein NDRG2 OS=Rattus norvegicus GN=Ndrg2 PE=1 SV=1	TRUE	0.304183	258761	203904	198457	155837	152274	165257	226453	248930	228381	335993	467456	376694	183599	184307	188426	268783	242130	236793	206065	222202	196648	262188	224308	248333	318726	299444	309446	252891	354454	326694	185635	101322	131021	100098	117503	119784	207391
19724	34.3745	1	1416.64	1415.63	-0.391019	---	TASLTSAASIDGSR	[3] Phospho (ST)	NDRG2_RAT	Protein NDRG2 OS=Rattus norvegicus GN=Ndrg2 PE=1 SV=1	TRUE	0.9866	47765.5	29418.3	34859.2	26364.2	16746.7	28970.7	58779.6	64630.8	55156.8	63801.1	74877.1	50476.5	57989.9	38938.3	40708.7	40983.6	61701.7	53019.3	34876.7	42731.5	32809.7	62872.7	43521.7	66848.1	54555.8	90760.9	57359.4	50297.4	84654.7	103856	29643.9	16181.4	19191.2	15943.9	17795.2	25770.6	38282.9
7935	33.4015	2	708.822	1415.63	0.0941023	83.66	TASLTSAASIDGSR	[9] Phospho (ST)	NDRG2_RAT	Protein NDRG2 OS=Rattus norvegicus GN=Ndrg2 PE=1 SV=1	TRUE	0.358931	89666.5	70081	72557.9	59484.1	59150	65034.1	117136	131155	125042	141475	81700.1	132488	80186.6	89477.7	81379	125168	61853.1	72514.3	69831.5	93506.3	83410.2	100316	89108	93498.3	166553	157985	161098	143751	152752	164018	101751	68605.6	83339.5	89793.6	102414	92454.7	71865.7
11319	34.3588	2	748.805	1495.6	-0.013511	49.46	TASLTSAASIDGSR	[3] Phospho (ST)|[9] Phospho (ST)	NDRG2_RAT	Protein NDRG2 OS=Rattus norvegicus GN=Ndrg2 PE=1 SV=1	FALSE	0.0470774	78037.2	59008.8	49079	70163	61893	63756.5	139410	138462	127734	224009	266610	196074	75562.7	60401.9	64105.6	117715	110639	111313	47440.9	70313.5	57711.7	86124.4	66571.9	93357.7	134861	156805	115304	78736.7	83278.6	95844.2	78371.9	34640.6	45377.6	44313.9	50776.7	57693.3	62545
17598	38.8877	2	1263.53	2525.04	-0.555474	66.27	TLSQSSESGTLPSGPPGHTMEVSC	[5] Phospho (ST)	NDRG2_RAT	Protein NDRG2 OS=Rattus norvegicus GN=Ndrg2 PE=1 SV=1	FALSE	2.96044e-05	2394.13	4287.37	5621.65	6145.72	3685.4	4930.98	8223.85	5831.91	8508.04	6607.54	84245.5	59710	165177	183033	140994	24494.1	6170.06	7683.97	49210.3	72581.2	89704.5	154060	114185	154271	81114.5	78186.2	62978.8	7528.5	8559.71	12131.4	116378	40455.7	67762.1	50156.4	67229.9	54655.4	1918.84
20895	36.1338	2	748.805	1495.59	-0.468441	40.44	TASLTSAASIDGSR	[1] Phospho (ST)|[3] Phospho (ST)	NDRG2_RAT	Protein NDRG2 OS=Rattus norvegicus GN=Ndrg2 PE=1 SV=1	FALSE	0.822581	31952.7	19594.7	17204.6	40789.3	43390.8	43411.9	69645.1	68665.1	57381	139711	122561	106963	97977.3	53091.1	63195.8	74753.4	100484	83333	24034.9	41878.1	34653.5	76656.9	56641.6	65050	73306.3	90921	60239.8	23952.9	40322.2	44900.4	47061.6	22682.7	30670.2	30980.5	38730.3	44945.2	25609.3
3173	50.8925	2	982.439	1962.86	-3.92432	80.07	VGESFEETLEETVVSTK	[4] Phospho (ST)	AINX_RAT	Alpha-internexin OS=Rattus norvegicus GN=Ina PE=1 SV=2	TRUE	0.000756973	497146	348013	294979	440728	476191	470439	629069	561523	514006	527133	587562	413094	865461	631437	699231	1.08097e+06	1.17444e+06	1.03411e+06	469183	607623	543875	775965	579526	692710	702581	804932	815675	359822	332424	444595	888000	667400	775165	702038	754972	762958	398451
5834	50.8925	3	655.295	1962.86	-3.75736	44.72	VGESFEETLEETVVSTK	[4] Phospho (ST)	AINX_RAT	Alpha-internexin OS=Rattus norvegicus GN=Ina PE=1 SV=2	TRUE	0.0365819	138199	68437	82409.4	108671	127029	103088	236323	190787	184328	205849	201668	172367	180117	154054	152908	344238	305489	326941	118184	146946	148729	163653	160565	179155	184300	182861	201495	118171	91545.1	128268	227039	209458	263672	239734	247800	271202	110763
6128	49.6092	3	628.639	1882.9	-4.77821	54.04	VGESFEETLEETVVSTK		AINX_RAT	Alpha-internexin OS=Rattus norvegicus GN=Ina PE=1 SV=2	TRUE	4.21108e-05	86621.7	42558.8	91277.1	77014.1	47283.4	93678.6	244912	95227.4	104881	168514	66618.2	78815.4	174994	182177	170781	621134	388146	448013	146358	140866	150330	220763	253119	203326	91981.8	90331	116828	270824	135372	193952	447843	552520	788482	788279	821692	875226	69425.3
50108	17.3812	3	594.246	1779.72	0.0182051	64.2	KEEEEEEEEEEGASK		AINX_RAT	Alpha-internexin OS=Rattus norvegicus GN=Ina PE=1 SV=2	TRUE	0.323911	497.326	813.85	277.654	3022.04	718.327	415.984	854.072	558.874	385.208	1284.55	605.146	593.208	325.492	616.496	648.284	1057.01	177425	141440	430.843	5610.74	308.078	1077.55	721.301	320.602	318.122	416.458	986.435	445.882	1165.38	1164.04	483.955	1428.54	1432.17	1038.43	396.24	599.903	398.595
3336	28.4779	3	858.35	2572.03	2.56732	37.55	DDDAETGLTDGEEKEEPKEEEK	[9] Phospho (ST)	SYT1_RAT	Synaptotagmin-1 OS=Rattus norvegicus GN=Syt1 PE=1 SV=3	TRUE	0.580737	5114.66	323.872	85638.7	8287.21	47964.9	34461	72863	3034.44	68382.2	105946	77807.6	90726.4	21757.7	73712.6	8099.39	8086.28	8950.87	4266.62	135300	70495.8	276399	56595	91829.7	7097.65	339818	33803.7	177387	285093	33687.3	1216.29	11403	61693.1	27305.1	5318.48	18737.6	52290.4	4099.28
4551	28.657	3	858.353	2572.04	5.60156	42.47	DDDAETGLTDGEEKEEPKEEEK	[9] Phospho (ST)	SYT1_RAT	Synaptotagmin-1 OS=Rattus norvegicus GN=Syt1 PE=1 SV=3	TRUE	0.716589	558611	444129	114160	661394	309869	186551	271315	9078.45	18375.7	482493	273125	543747	373023	145012	624466	181778	380670	354411	295626	426984	145208	611665	419326	383982	148661	666055	463596	150685	151913	323630	306404	407591	402458	6857.55	92379.6	27869.8	447714
19296	28.6333	2	1287.02	2572.02	-0.264988	---	DDDAETGLTDGEEKEEPKEEEK	[9] Phospho (ST)	SYT1_RAT	Synaptotagmin-1 OS=Rattus norvegicus GN=Syt1 PE=1 SV=3	TRUE	0.0366	85317.1	53646.5	52196.6	67549.5	64579.2	70129.4	61939	24793.5	50396.1	53185.9	42224.6	20797.6	111484	98943.5	150014	31314.6	90330.4	96174.1	87026	113483	73472.6	139713	88627.1	82478.3	111272	155641	125197	123725	26162.9	48191.6	45887.2	125468	71674.5	8257.38	94247.5	120440	68379.7
10238	30.573	4	782.838	3127.32	0.135062	56.12	DQALKDDDAETGLTDGEEKEEPKEEEK	[14] Phospho (ST)	SYT1_RAT	Synaptotagmin-1 OS=Rattus norvegicus GN=Syt1 PE=1 SV=3	TRUE	0.0661714	165179	49328.3	121224	79035	90932.7	128843	108783	146191	147487	239683	205702	460924	29389	170133	93572	62371.9	4781.6	2011.16	74613.9	64681.2	206075	239026	189110	34441.7	252767	164091	226728	129743	40219.7	2760.16	39211.1	57995.9	64232.1	132937	119912	141561	132387
18434	30.586	3	1043.45	3127.32	0.123659	52.42	DQALKDDDAETGLTDGEEKEEPKEEEK	[14] Phospho (ST)	SYT1_RAT	Synaptotagmin-1 OS=Rattus norvegicus GN=Syt1 PE=1 SV=3	TRUE	0.148721	75659	20526.6	54786.6	23676.7	37888.6	55214.1	34260.7	44260.1	45493.5	125613	102304	205399	8717.77	81799.1	52266.6	19073.9	0	0	37163.8	29630	100657	140890	92443.7	18551.8	128919	90209.9	112368	74666.1	3274.73	0	13371	22254.4	25683	54333.5	50465.7	67954.4	60638.9
19039	31.5011	3	871.708	2612.1	-0.0491772	44.46	DQALKDDDAETGLTDGEEKEEPK	[14] Phospho (ST)	SYT1_RAT	Synaptotagmin-1 OS=Rattus norvegicus GN=Syt1 PE=1 SV=3	FALSE	0.60128	18152.1	4602.97	12622.1	7783.07	8572.02	13464.9	13155.5	12543.2	9485.14	20193.2	17785.5	38677.7	7708.66	56379	39265.5	35702.4	0	1194.1	28494.8	27578.9	68064.3	77868.9	52065.3	13258	89066.2	61790.1	80116	71588.7	1579.59	2852.03	21842.3	40304.2	51517	94760.6	100606	99603	14548.5
4217	40.4096	2	523.774	1045.53	-6.85993	58.59	DTGILDSIGR		MBP_RAT	Myelin basic protein OS=Rattus norvegicus GN=Mbp PE=1 SV=3	TRUE	0.0761687	214729	184477	217222	189073	219316	194901	302579	321617	273949	258467	257330	257465	219759	230973	240412	525921	400630	339704	295749	270990	389229	374145	300310	249919	349336	279911	297500	235549	120793	170576	273458	250044	214499	367060	334448	366621	172100
5734	40.3758	1	1046.54	1045.53	-7.05267	---	DTGILDSIGR		MBP_RAT	Myelin basic protein OS=Rattus norvegicus GN=Mbp PE=1 SV=3	TRUE	5.63638e-12	186732	153001	146023	160861	187317	154243	175985	179989	175809	217557	181321	148077	320976	327561	308976	446319	503760	462674	314209	340033	354312	438960	347863	401883	359635	357780	372173	232701	247358	228859	299420	285618	266215	314085	292926	322301	149661
11854	23.9431	2	595.758	1189.5	-0.449436	56.01	GAYDAQGTLSK	[8] Phospho (ST)	MBP_RAT	Myelin basic protein OS=Rattus norvegicus GN=Mbp PE=1 SV=3	TRUE	0.997409	125812	101119	18635.8	39834.2	102548	121105	88562.7	17153.7	10149.8	151186	148659	185759	42126.1	25071.8	227499	187341	38655.9	40628.9	194705	207343	15439.8	111032	313390	216900	30353.2	240677	35349.9	24737.5	25412.9	24275.2	174658	247675	45462.3	26905.2	26691.8	29948.3	100835
13953	12.7527	2	595.758	1189.5	-0.312294	54.98	GAYDAQGTLSK	[8] Phospho (ST)	MBP_RAT	Myelin basic protein OS=Rattus norvegicus GN=Mbp PE=1 SV=3	TRUE	0.494468	19187.2	8572.68	84957.4	2535.51	21744.3	17037.5	68363.8	151728	127980	13317.9	11635.2	28495.4	1657.78	236267	10187.4	76052.2	1498.66	1977.45	15915.7	29931.7	207655	269691	42486	10693.6	189608	23500.1	296428	158202	8657.16	7834.85	6019.06	19146.9	250920	262185	276111	292747	15378.1
14914	25.3761	2	595.758	1189.5	-0.727701	41.74	GAYDAQGTLSK	[8] Phospho (ST)	MBP_RAT	Myelin basic protein OS=Rattus norvegicus GN=Mbp PE=1 SV=3	FALSE	0.199117	23685.3	16353.4	5253.11	96483.9	18842.7	11977.3	7946.88	2765.45	11912.6	18561.7	20393.5	25099.8	153551	4021.95	24532.8	12402.2	174832	147321	26597.3	30841.3	7206.57	18440	21554.2	26915.5	15342.5	33741.5	19557.4	16442.5	186963	164355	24015.2	31919.4	17085	4558.06	5324.17	4719.9	18983.2
16694	28.0154	2	708.804	1415.59	1.94038	42.71	YLATASTMDHAR	[7] Phospho (ST)	MBP_RAT	Myelin basic protein OS=Rattus norvegicus GN=Mbp PE=1 SV=3	FALSE	0.822163	37051.7	46595.8	23072.1	93714	17046.5	23581	44462.4	79615.3	71111.9	72819.9	85612.4	71903.9	32416.5	14783.3	41112	17543.7	64167.1	95538.2	30451.1	36701	40899.2	72904.7	60010	44349.8	122743	124498	120882	62932.7	46940.8	22557.8	52751.5	67642.5	69743.6	16450.1	25265.6	37314	29696.1
22171	28.0154	3	472.871	1415.59	0.0248229	---	YLATASTMDHAR	[7] Phospho (ST)	MBP_RAT	Myelin basic protein OS=Rattus norvegicus GN=Mbp PE=1 SV=3	FALSE	1.41236e-05	199.931	207.856	156.482	209.957	1.02886	130.527	251.51	1468.13	809.249	326.193	273.24	714.979	5504.79	439.319	7825.36	570.953	314.77	310.788	4081.96	3808.8	7614.14	9426.53	13893.9	6470.98	28015.1	19194.9	22324	9355.75	5068.66	2136.79	10913.2	14611.3	12754.6	824.879	159.181	788.666	160.24
22967	31.2034	2	708.803	1415.59	0.586482	45.31	YLATASTMDHAR	[6] Phospho (ST)	MBP_RAT	Myelin basic protein OS=Rattus norvegicus GN=Mbp PE=1 SV=3	FALSE	0.376797	1062.64	311.042	2995.67	593.875	2651.2	3822.63	1946.09	3525.67	3623.95	7811.36	4752.06	13977.4	4082.3	13243.9	11333.1	7873.73	0	211.19	3569.26	3407.47	15358.2	24894.1	16493.2	9105.53	42427.5	24491.2	31041.4	16019.4	136.21	168.308	7279.47	7831.12	14749.4	26939.4	30835.4	32729.3	851.685
23858	25.8058	2	555.775	1109.54	-0.225678	54.1	GAYDAQGTLSK		MBP_RAT	Myelin basic protein OS=Rattus norvegicus GN=Mbp PE=1 SV=3	FALSE	0.856356	1674.03	6380.71	527.794	3580	8755.93	501.762	669.676	4470.35	1666.46	2440.09	9561.46	11886.9	525.446	366.62	12796.6	1443.4	7164.01	2231.06	20851.4	20680.3	438.362	426.651	290.256	17083.8	1692.35	19920.7	902.619	466.592	22092.9	7033.48	16163.7	20586.8	793.92	3700.9	1355.03	2125.53	1341.7
31076	26.6385	2	555.774	1109.53	-0.791347	52.24	GAYDAQGTLSK		MBP_RAT	Myelin basic protein OS=Rattus norvegicus GN=Mbp PE=1 SV=3	FALSE	0.698723	2884.74	981.086	857.901	11041.1	2140.33	1552.17	1636.19	965.679	4328.96	6875.66	3053.28	3700.35	2719.79	1475.56	2006.18	4493.26	33234.1	21435.1	3268.29	4961.17	1758.61	966.661	4523.36	2260.92	739.66	2013.47	845.157	2412.07	4086.13	23518.2	3816.76	6192.67	716.48	457.005	1468.2	2599.17	2312.05
37117	24.8694	2	555.774	1109.53	-0.872426	50.81	GAYDAQGTLSK		MBP_RAT	Myelin basic protein OS=Rattus norvegicus GN=Mbp PE=1 SV=3	FALSE	0.17044	666.883	2964.98	7312.84	3651.08	1493.02	5404.71	10250.8	3028.83	1509.09	2996.16	2633.94	972.226	3644.11	2197.3	3060.84	17012.6	3559.3	2380.94	2179.57	5488.48	947.065	24929.3	19001.2	2392.76	14764.5	3470.12	16663.6	24053.3	4423.45	5058.44	587.932	649.979	27449.2	2753.5	3290.55	2522.64	534.491
25005	13.2087	2	716.801	1431.59	1.57034	44.11	YLATASTMDHAR	[7] Phospho (ST)|[8] Oxidation (M)	MBP_RAT	Myelin basic protein OS=Rattus norvegicus GN=Mbp PE=1 SV=3	FALSE	0.939138	17299.6	3306.07	1909.48	8284.59	5098.99	3313.59	22444.5	3400.36	770.986	8277.25	3041.02	9326.28	19988.6	3016.53	17323.1	44790.5	35.0117	22.7627	16323.9	1223.41	1337.57	6646.46	33918.7	19294.9	4145.7	68034	9808.66	3608.85	3807.48	3448.68	9185.81	27602.6	18636.2	9090.49	1851.88	2969.77	13865.2
40728	24.4383	2	716.801	1431.59	1.9002	47.22	YLATASTMDHAR	[7] Phospho (ST)|[8] Oxidation (M)	MBP_RAT	Myelin basic protein OS=Rattus norvegicus GN=Mbp PE=1 SV=3	FALSE	0.142193	325.586	110.006	2033.55	1084.39	167.824	163.992	270.374	661.806	431.589	601.748	798.817	272.161	2698.58	131.078	454.443	207.22	45752	2951.23	1483.46	4970.71	175.652	685.86	144.048	874.875	2251.62	711.956	884.813	1734.39	1102.14	2254.05	248.136	840.365	3933.6	49.8404	188.914	403.274	260.949
45801	24.3729	3	478.203	1431.59	0.79075	---	YLATASTMDHAR	[7] Phospho (ST)|[8] Oxidation (M)	MBP_RAT	Myelin basic protein OS=Rattus norvegicus GN=Mbp PE=1 SV=3	FALSE	0.0864975	0	31.1005	19.224	220.285	31.6654	73.6792	60.4795	4.72708	156.15	0	0	0	191.939	21.2157	16.9368	543.768	12471.8	0	112.382	385.55	121.952	57.9964	229.829	0	39.7357	71.7331	6.38149	14.8349	60.6046	20.8841	59.6745	179.599	66.3628	0.121731	24.6387	31.8127	0
4885	36.3526	2	876.365	1750.72	-1.52789	103.6	VVSSTSEEEEAFTEK	[6] Phospho (ST)	OXR1_RAT	Oxidation resistance protein 1 OS=Rattus norvegicus GN=Oxr1 PE=2 SV=3	TRUE	0.615847	177397	143834	136656	212878	191481	180463	293873	318415	281808	428799	487473	372896	297887	218895	211485	347500	353863	352631	185664	228998	162835	272609	261433	342555	232843	319094	260503	174584	318599	253207	309429	243305	239034	265882	282228	272341	142179
11967	50.7852	3	1125.85	3374.52	-3.6564	108.38	STEESLSEDVFTESELSPIREELPSSELR	[17] Phospho (ST)	OXR1_RAT	Oxidation resistance protein 1 OS=Rattus norvegicus GN=Oxr1 PE=2 SV=3	TRUE	0.0738379	184812	134167	142582	164042	155527	173460	99712.9	81732.9	80766.9	129389	226733	165527	179368	139702	148685	314575	278048	315864	143073	174205	181033	201842	172839	168605	217987	229452	243535	129393	137737	126491	169212	117694	134607	97644.5	126707	139071	148122
16461	35.415	2	876.366	1750.72	-0.773969	80.94	VVSSTSEEEEAFTEK	[4] Phospho (ST)	OXR1_RAT	Oxidation resistance protein 1 OS=Rattus norvegicus GN=Oxr1 PE=2 SV=3	TRUE	0.884249	43382.4	23761.1	32187.6	43834.7	37545.4	56548.7	50394.1	56990.3	42653.3	81126.6	92192.8	101604	60493.7	84235.9	73860.8	90864.1	60525.5	74769.5	48636.8	57909.7	51015	90263.2	49897.7	73744.8	98644.5	84438.5	93315.1	38374.9	25334.1	27812.9	50346.1	16318.4	23638.3	28205.9	38642.2	45570.1	34770
16734	27.3187	3	524.242	1569.7	0.0923518	35.34	RDSETEVEELRK	[3] Phospho (ST)	OXR1_RAT	Oxidation resistance protein 1 OS=Rattus norvegicus GN=Oxr1 PE=2 SV=3	FALSE	0.807936	21376.3	17870.2	17860.4	10812.1	16176.3	18795.6	22100	5260.17	1163.31	8968.67	9293.57	12364.7	10716.2	11482.9	14729.6	13913.9	7632.27	5874.34	11604	9613.65	14001.5	23440.9	18806.4	10693.5	22173.4	22947.1	21759.4	19096.8	10912.6	7520.45	7973.04	20847.4	27774.2	9815.64	3517.79	1834.91	17132.6
31796	27.3376	2	785.858	1569.7	-0.818188	---	RDSETEVEELRK	[3] Phospho (ST)	OXR1_RAT	Oxidation resistance protein 1 OS=Rattus norvegicus GN=Oxr1 PE=2 SV=3	FALSE	0.52554	5045.81	2632.07	3245.08	822.304	2421.25	6931.56	9580.39	1096.39	0	1469.87	197.029	297.632	200.655	2033.07	7585.09	3469.39	716.316	4.28412	3179.61	716.69	2346.8	8934.07	4129.56	1964.32	6561.1	9358.58	5706.15	429.777	1499.76	92.9993	1463.81	9293.88	6110.89	912.865	1385.68	232.889	4044.1
4895	28.548	4	678.817	2711.24	-1.39522	36.31	DKDSEVSTKPEGVHAPNQPSPVEGK	[20] Phospho (ST)	RTN1_RAT	Reticulon-1 OS=Rattus norvegicus GN=Rtn1 PE=2 SV=1	TRUE	0.0169258	167247	142346	122977	225993	171985	170063	105262	125679	118611	236986	131100	260665	252972	480994	415323	128746	158019	164077	263659	281003	297321	477534	435821	179927	488693	525257	541491	195751	74649.8	59592.6	113485	329670	292398	296533	278096	278290	134045
11375	28.6076	3	904.755	2711.24	-0.553891	47.29	DKDSEVSTKPEGVHAPNQPSPVEGK	[20] Phospho (ST)	RTN1_RAT	Reticulon-1 OS=Rattus norvegicus GN=Rtn1 PE=2 SV=1	TRUE	0.140128	86439.9	57477.4	56338.3	117787	86288.5	84762.3	31966.6	25196.6	40754.6	122255	83539.7	107506	136665	242842	244784	50761.8	71424.3	94178.8	129218	150289	143088	262510	218571	110382	285953	320305	321668	74912.8	16401.6	15651.3	47949.4	174455	126772	7621.23	144414	154250	69279.6
8370	43.929	3	972.787	2915.34	-7.49581	94.25	SPPVAMETASTGVAAVPDALDHSSSPTLK	[25] Phospho (ST)	RTN1_RAT	Reticulon-1 OS=Rattus norvegicus GN=Rtn1 PE=2 SV=1	TRUE	0	7599.76	3319	2764.18	2691.51	4261.06	4410.99	4666.86	6651.01	3531.57	9005.73	9598.39	6124.91	191763	316362	281209	66050	49296.4	60892.3	142018	157003	194975	299014	254284	182385	474067	474548	463531	286893	146594	159578	140071	229165	269676	293081	257631	295815	6091.04
41663	43.929	4	729.842	2915.34	-8.22988	---	SPPVAMETASTGVAAVPDALDHSSSPTLK	[25] Phospho (ST)	RTN1_RAT	Reticulon-1 OS=Rattus norvegicus GN=Rtn1 PE=2 SV=1	TRUE	2.63027e-07	0	0	0	0	0	0	0	0	0	0	0	0	333.993	0	382.471	527.815	0	0	631.752	543.8	814.839	722.571	1882.28	410.875	1284.02	4033.11	1492.65	4357.3	2186.3	1645.24	0	728.125	3754.16	1205.48	2847.98	0	0
41663	43.929	4	729.842	2915.34	-8.22988	---	SPPVAMETASTGVAAVPDALDHSSSPTLK	[23] Phospho (ST)	RTN1_RAT	Reticulon-1 OS=Rattus norvegicus GN=Rtn1 PE=2 SV=1	FALSE	2.63027e-07	0	0	0	0	0	0	0	0	0	0	0	0	333.993	0	382.471	527.815	0	0	631.752	543.8	814.839	722.571	1882.28	410.875	1284.02	4033.11	1492.65	4357.3	2186.3	1645.24	0	728.125	3754.16	1205.48	2847.98	0	0
14902	12.5535	2	698.788	1395.56	4.30809	35.47	GQEEQSPGLEDK	[6] Phospho (ST)	RTN1_RAT	Reticulon-1 OS=Rattus norvegicus GN=Rtn1 PE=2 SV=1	FALSE	0.587553	4162.52	3734.45	2650.98	130.986	2714.5	1590.06	447.366	319.673	4864.61	1743.38	769.463	6308.27	146.26	13753.3	2367.99	1728.76	259.478	94.489	2345.81	245.997	1549.28	7824.25	12710.2	3299.18	155756	6073.14	300.721	41482.4	58.0046	436.624	2430.41	4187.47	975.018	6600.96	11797.4	4755.11	3336.16
20664	24.2379	2	698.79	1395.57	7.64982	35.01	GQEEQSPGLEDK	[6] Phospho (ST)	RTN1_RAT	Reticulon-1 OS=Rattus norvegicus GN=Rtn1 PE=2 SV=1	FALSE	0.0385932	4564.39	10714.1	11482.3	86167.1	6759.72	5788.59	9056.61	3979.91	10901.1	22206.3	22447	4369.06	309833	29079.3	19037	10416.4	182112	214220	10774.2	37040.4	13619	16866.7	10950.5	10074.8	14795.1	17695.6	15696.7	24477.6	147135	162340	6686.27	7938.38	20719.3	6090.72	12268.5	9500.06	3658.26
23217	14.4411	2	698.786	1395.56	0.898915	47.55	GQEEQSPGLEDK	[6] Phospho (ST)	RTN1_RAT	Reticulon-1 OS=Rattus norvegicus GN=Rtn1 PE=2 SV=1	TRUE	0.25323	12345.9	82216.8	3578.29	56651.7	135843	7499.59	6989.54	15961.4	24191.9	141529	25716.9	26818.5	91868.3	43058.2	359784	16940.1	23681.2	31769.5	198993	38679.1	14829.6	12743.6	19142.6	205973	7577.03	388459	20281.1	8673.88	29402.4	45773.6	175395	293462	12486.6	17291.8	23422.6	24587.8	9894.97
27725	22.5087	2	698.787	1395.56	3.32488	46.47	GQEEQSPGLEDK	[6] Phospho (ST)	RTN1_RAT	Reticulon-1 OS=Rattus norvegicus GN=Rtn1 PE=2 SV=1	FALSE	0.287664	989.869	11325.9	1669.02	27862	6612.66	1343.06	2372.54	870.131	1512.65	12564.9	102321	1127.09	10186	7738.06	20165.5	2178.83	5477.27	62233.6	2829.15	173593	1287.79	3142.87	2106.05	7193.91	6868.5	13314.8	8954.77	4534.95	16285.5	28010.3	2996.06	4763	1850.12	3047.59	4081.66	3169.49	793.357
17065	40.9866	3	978.121	2931.34	-5.27505	58.35	SPPVAMETASTGVAAVPDALDHSSSPTLK	[6] Oxidation (M)|[27] Phospho (ST)	RTN1_RAT	Reticulon-1 OS=Rattus norvegicus GN=Rtn1 PE=2 SV=1	FALSE	2.63011e-09	5456.66	58.046	1077.23	3516.88	5726.24	1852.14	6478.73	4433.08	4515.78	23749.7	7666.24	17352.3	60188.2	115203	108629	189232	204366	193159	103626	114386	104694	133128	106676	69333.4	197104	242810	214600	75542.8	18055.8	34114	10812.6	39364.6	39546.8	53356.7	49507.2	49983.4	4373.38
5758	32.5649	3	1215.88	3644.62	-0.129069	64.42	AEPEKSEGAAEEQPEPAPAPEQEAAAPGPAAGGEAPK	[6] Phospho (ST)	BASP1_RAT	Brain acid soluble protein 1 OS=Rattus norvegicus GN=Basp1 PE=1 SV=2	TRUE	0.0308264	700719	467552	531201	634501	461735	543703	491891	585890	570107	1.04679e+06	903348	1.10236e+06	291177	710425	497245	253324	199509	198029	464993	572355	681829	879876	667131	366705	1.08803e+06	916358	1.01456e+06	548206	123512	170970	309356	313090	278296	462085	437237	471640	561610
7106	32.5238	4	912.161	3644.62	0.0297865	51.98	AEPEKSEGAAEEQPEPAPAPEQEAAAPGPAAGGEAPK	[6] Phospho (ST)	BASP1_RAT	Brain acid soluble protein 1 OS=Rattus norvegicus GN=Basp1 PE=1 SV=2	TRUE	0.0382651	240310	176059	209202	224534	181287	210532	366461	496864	498272	619886	461308	708941	101582	303956	172221	112014	98325.3	92642	142345	187026	300181	326376	267377	139044	452070	346849	383644	503987	94472.7	120637	111351	245598	286470	416015	364999	361482	192603
16160	32.5402	2	1823.31	3644.61	-0.433679	---	AEPEKSEGAAEEQPEPAPAPEQEAAAPGPAAGGEAPK	[6] Phospho (ST)	BASP1_RAT	Brain acid soluble protein 1 OS=Rattus norvegicus GN=Basp1 PE=1 SV=2	TRUE	0.171071	325545	220623	190839	227772	190462	232928	117125	109108	107932	187854	157834	108548	110549	222406	218165	99832.9	140400	152254	195223	204803	173711	319126	203701	125530	295169	338997	330200	113078	41233.9	48062.5	62026.5	67696.4	51143.8	75533.6	66458	80108.4	260917
20928	26.4478	2	1106.95	2211.88	-0.470255	108.28	AGEASAESTGAADGAPQEEGEAK	[8] Phospho (ST)	BASP1_RAT	Brain acid soluble protein 1 OS=Rattus norvegicus GN=Basp1 PE=1 SV=2	TRUE	0.992152	87888.3	58965.3	46718.5	72734	65751.5	65210.5	72272.2	2830.44	7256.72	78188.5	90317.9	85672.5	86778.3	9025.66	75762.3	47600.4	60238.9	58589.2	59585	61085	4042.34	85089.9	73945.3	64882.9	75449.2	110342	117555	63873.3	71187.8	69576.1	81876.5	75171.6	48258.8	7404.9	10509.4	11671.7	70440.5
35070	12.6811	2	1106.95	2211.88	-0.549414	89.78	AGEASAESTGAADGAPQEEGEAK	[8] Phospho (ST)	BASP1_RAT	Brain acid soluble protein 1 OS=Rattus norvegicus GN=Basp1 PE=1 SV=2	FALSE	0.8948	598.834	178.099	2616.06	4128.64	476.668	207.904	3140.11	74240.4	65078.5	37.6642	42.5162	2216.95	1599.55	60874.1	374.227	336.157	57.0812	20.0303	241.378	581.015	50555.5	1652.7	226.327	40.7555	5346.17	1006.35	6390.72	3315.41	342.512	1148.48	494.952	311.514	1746.01	5233.86	76545.4	74861.3	479.952
21660	25.7451	2	1066.96	2131.91	-0.800757	108.21	AGEASAESTGAADGAPQEEGEAK		BASP1_RAT	Brain acid soluble protein 1 OS=Rattus norvegicus GN=Basp1 PE=1 SV=2	TRUE	0.971994	44762.2	28401.4	0	8092.38	40036.1	208.003	1089.03	246.536	371.711	60091.1	58907.4	59514.8	42708	97.3253	43268.7	116.008	2254.55	12425.1	49130.2	68122.9	266.669	258.621	624.511	37879.9	1214.04	59820.9	236.015	1033.31	33653.2	34037.6	37216.7	60360.5	585.094	1181.34	377.635	51.0814	35875.8
23859	25.7451	3	711.645	2131.91	-0.461097	50.79	AGEASAESTGAADGAPQEEGEAK		BASP1_RAT	Brain acid soluble protein 1 OS=Rattus norvegicus GN=Basp1 PE=1 SV=2	TRUE	0.766727	19745.8	13236	1053.53	6255.41	19830.6	2145.06	5102.95	7790.62	20028.4	28037.8	26136.9	36677.9	15484.7	5157.07	24025.4	3489.54	5706.14	4013.63	26942.5	26212.4	9661.75	6604.88	1183.54	22105.7	20735	28594.5	6236.98	11392.8	27320.8	10878	15988.7	35370.1	6406.28	4631.62	39531.9	18881.7	15825.8
30713	12.6811	2	1066.96	2131.91	-3.34394	117.05	AGEASAESTGAADGAPQEEGEAK		BASP1_RAT	Brain acid soluble protein 1 OS=Rattus norvegicus GN=Basp1 PE=1 SV=2	FALSE	0.193817	6.72935	770.387	1275.06	101.206	215.069	390.035	1592.9	0.554324	677.263	1061.14	33.5163	1387.96	11.9403	55137.3	6184.08	2957.54	0	8.36972	798.26	155.661	462.543	1484.26	4146.6	3105.74	61990.8	3154.84	8025.7	41046.6	0	157.653	230.338	992.443	678.052	26787.9	834.748	2313.95	5.39342
35994	12.662	3	711.644	2131.91	-2.2611	37.36	AGEASAESTGAADGAPQEEGEAK		BASP1_RAT	Brain acid soluble protein 1 OS=Rattus norvegicus GN=Basp1 PE=1 SV=2	FALSE	0.540793	138.185	1069.1	451.286	14.5771	1005.48	283.723	0	12.2281	127.35	1347.01	22.6666	61.6593	1.42201	13486.7	4474.8	76.0978	0	0	1308.99	0	86.1452	387.073	1015.45	1994.39	14743	2110.83	822.57	12086.6	24.9467	0	493.578	433.084	1285.91	775.826	240.92	105.829	110.752
47393	13.2718	2	1066.96	2131.91	-1.13919	105.82	AGEASAESTGAADGAPQEEGEAK		BASP1_RAT	Brain acid soluble protein 1 OS=Rattus norvegicus GN=Basp1 PE=1 SV=2	FALSE	0.247156	2177.54	313.47	16169	77.0322	264.672	390.859	13957.5	781.656	1345.42	577.85	1348.6	1608.22	42.6851	1244.7	102.048	1924.41	337.127	76.0654	108.275	46.4794	201.148	27503.1	782.082	327.147	1263.9	218.069	77970.9	1732.96	0	0	786.088	969.732	39419.3	706.168	294.038	416.116	1745.25
35536	21.5906	2	698.802	1395.59	-1.60627	68.99	ETPAASEAPSSAAK	[10] Phospho (ST)	BASP1_RAT	Brain acid soluble protein 1 OS=Rattus norvegicus GN=Basp1 PE=1 SV=2	FALSE	0.227737	259.609	54972.1	1140.27	3164.08	4068.02	478.645	1223.43	679.706	5039.35	73104.6	26692.8	175.846	110176	9931.02	98281.3	566.286	9165.51	11360.1	2110.52	6629.37	2430.41	2670.15	942.827	29030.8	1774.71	34647.7	5801.94	2218.69	69859.1	73542.4	668.839	538.016	6227.88	2166.11	2514.08	2850.5	208.071
6106	42.5192	2	982.962	1963.91	-7.65316	111.91	GTGGVDTAAVGGVFDVSNADR		KCRB_RAT	Creatine kinase B-type OS=Rattus norvegicus GN=Ckb PE=1 SV=2	TRUE	8.18807e-09	172891	96449.5	172383	137868	78461.8	231400	161120	102595	64923.6	93882.6	57405.5	117501	341591	305839	301618	601450	445166	423224	262526	265805	201570	373895	359738	300287	248076	202726	296962	244668	201225	347934	809573	582394	907300	527899	680594	694172	138569
22356	42.5037	3	655.643	1963.91	-8.65962	38.41	GTGGVDTAAVGGVFDVSNADR		KCRB_RAT	Creatine kinase B-type OS=Rattus norvegicus GN=Ckb PE=1 SV=2	TRUE	0.000144024	4601.95	2265.55	3288.18	4375.53	4378.35	6296.05	14089.3	7655.39	3973.12	2887.51	557.482	8466.86	10850.1	5324.47	8010.68	57842.7	28217.6	25803.9	6188.94	7086.16	4142.28	12902.4	18681.2	7524.15	6009.07	7036.53	5898.1	27015.4	8467.28	28225.4	44678.3	55461.6	111571	65217.2	75213	81981	3688.36
16881	59.3609	2	924.99	1847.97	-2.8598	118.44	LGFSEVELVQMVVDGVK		KCRB_RAT	Creatine kinase B-type OS=Rattus norvegicus GN=Ckb PE=1 SV=2	TRUE	1.35492e-05	30721.1	6806.58	31442.3	11102.9	1392.7	33396.7	13928.5	12020.9	6477.07	622.564	0	2132.69	115822	99762.7	84976.8	122436	29669.1	43097.8	47480.4	52203.6	64604.7	84683.3	102462	81906.6	40881.7	27672.3	54830.2	98373.7	101868	123464	153781	110240	175066	184157	233115	209460	24622.3
19341	55.8165	2	932.988	1863.96	-1.61988	91.76	LGFSEVELVQMVVDGVK	[11] Oxidation (M)	KCRB_RAT	Creatine kinase B-type OS=Rattus norvegicus GN=Ckb PE=1 SV=2	TRUE	3.33842e-09	91.1068	354.584	1119.74	2936.97	2170.7	5080.12	1246.06	0	1811.18	0	554.163	2506.63	68147.9	77145.1	66365.3	143289	169997	164709	69227.4	76342.8	60691.4	94490.9	63750.4	61661.3	17279	24494.5	29479.3	37298.3	46804.4	37239.7	36156.1	41361.2	34841.5	87142.6	76441	87367.5	73.02
20772	46.8673	2	801.913	1601.81	-9.36317	56.14	LAVEALSSLDGDLSGR		KCRB_RAT	Creatine kinase B-type OS=Rattus norvegicus GN=Ckb PE=1 SV=2	FALSE	8.74079e-07	12929.2	12876	18289.9	16322.5	18374.1	20045	28627.2	16957	13528.1	12979.9	6592.45	23911.9	33945	27822.9	23451.6	108460	83068.8	67320.2	30927.7	26313.4	24317.1	29013.4	26934.7	36517	20660.2	23398.6	29004.8	36067.6	33615.1	52733.9	58296.3	43624.8	64003.9	37202.6	44903.3	47841.8	10362.4
7316	33.3074	2	692.865	1383.72	-0.0356673	60.83	KVPLPGPGSPEVK	[9] Phospho (ST)	CSKI1_RAT	Caskin-1 OS=Rattus norvegicus GN=Caskin1 PE=1 SV=1	TRUE	0.0542167	82938.4	64903.7	64686.4	95026.8	85991.3	91638.3	109365	126174	134068	158322	144436	134748	98902.7	141024	124299	159389	133952	121008	101128	116859	104360	155885	124648	110126	162866	179605	169827	123455	81833.3	93228.5	83757.1	111640	123022	127911	136304	124464	66473.2
33659	33.3545	1	1384.73	1383.72	1.29686	---	KVPLPGPGSPEVK	[9] Phospho (ST)	CSKI1_RAT	Caskin-1 OS=Rattus norvegicus GN=Caskin1 PE=1 SV=1	TRUE	0.00119311	7029.47	3208.12	2022.16	3966.21	5677.31	7857.92	303.331	0	0	0	0	0	8281.78	3357.68	1364.77	1213.08	22686	26534.4	4749.66	6890.7	9861.44	23719.2	11566.4	5539.93	21472.6	16640.9	21975.6	8158.62	8134.95	2492.9	2619.8	0	1251.12	989.365	4541.45	5368.5	5633.96
22862	28.1206	2	911.435	1820.86	-0.510107	36.15	AQPGSPQALGGPHGPATAK	[5] Phospho (ST)	CSKI1_RAT	Caskin-1 OS=Rattus norvegicus GN=Caskin1 PE=1 SV=1	TRUE	0.0063126	11728.9	8514.33	10510.4	19337.7	18524.4	14712.4	20249.4	17164.5	24913.4	5007.91	13838.1	22399.1	26759.2	32471.6	40183.3	15859.8	18388	15534.7	29024.7	32091.6	28396.5	43031.2	30249.7	22253.4	55951.8	60022.8	57255.6	38292.9	13349	11916.3	17924.8	56783	53940.3	2430.47	58052.4	54361.9	9400.44
37736	26.8849	2	911.431	1820.85	-4.79653	32.89	AQPGSPQALGGPHGPATAK	[5] Phospho (ST)	CSKI1_RAT	Caskin-1 OS=Rattus norvegicus GN=Caskin1 PE=1 SV=1	FALSE	0.620621	393.206	0	700.79	7.08885	422.527	1604.46	11118.1	0	317.624	624.132	0	3524.25	2063.31	305.872	803.58	0	0	0	0	1110.45	94.5307	1126.16	5115.92	1414.03	351.483	1683.12	1533.95	6590.06	0	396.215	1126.5	4305.72	1555.94	58663	68.0476	6.84398	315.146
25156	35.1643	2	628.818	1255.62	-0.188911	35.47	VPLPGPGSPEVK	[8] Phospho (ST)	CSKI1_RAT	Caskin-1 OS=Rattus norvegicus GN=Caskin1 PE=1 SV=1	TRUE	1.41903e-05	1865.48	847.109	739.748	1712.04	4936.39	4945.37	4249.51	5795.89	2937.19	9004.96	5117.2	15642.9	6898.88	21026.7	12144.5	7799.95	15703.8	6088.16	6591.85	9542.48	13305.8	15101	13518.1	9430.61	18318.8	16899.2	15518.5	25615	11295.3	11478.2	4177.22	7843.76	8513.36	6476.79	10614.8	7228.54	1495.14
10385	45.5107	3	836.701	2507.08	-5.11237	44.91	VPSPGSSEDDLQEEEQLEQAIK	[7] Phospho (ST)	SCG2_RAT	Secretogranin-2 OS=Rattus norvegicus GN=Scg2 PE=2 SV=1	TRUE	0.0156771	102552	69552.5	95185.3	101686	100223	88671.8	301282	313484	293683	382103	414440	349678	104597	122854	100309	60152.7	55532.4	44893.9	54116.4	72611.4	103941	112657	120061	127692	160998	171122	171558	185183	175467	198735	100389	90667.6	118303	135647	117768	157084	82193.3
10883	45.4905	2	1254.55	2507.09	-3.27137	80.66	VPSPGSSEDDLQEEEQLEQAIK	[6] Phospho (ST)	SCG2_RAT	Secretogranin-2 OS=Rattus norvegicus GN=Scg2 PE=2 SV=1	TRUE	0.0781257	158301	191326	156275	211470	190813	256629	330905	371405	307867	371828	553447	358969	299102	280363	270095	57164.9	82551.7	62219.9	186351	216048	231985	328460	215403	269036	337290	351796	348631	213605	215106	255572	224561	139291	147527	171570	177826	169188	126874
22296	12.5366	2	770.311	1538.61	0.538655	49.88	EHLGQGSSQEMEK	[8] Phospho (ST)	SCG2_RAT	Secretogranin-2 OS=Rattus norvegicus GN=Scg2 PE=2 SV=1	TRUE	0.914327	44828.6	1976.92	10256.4	567.396	18672.6	4558.87	12969.5	10665.3	9401.95	3400.1	2592.66	108530	296.092	53343.3	5711.16	4898.73	3086.95	3180.03	4404.58	1791.82	25942.8	42490.3	52772.6	2906.8	71896.7	6248.34	77800.6	66361.7	323.764	902.759	4087.45	11764.7	35808.8	1928.88	31241.7	32254.4	35929.1
43632	23.5902	4	561.756	2242.99	-1.09949	---	IETQTQEEVRDSKENTEK	[12] Phospho (ST)	SCG2_RAT	Secretogranin-2 OS=Rattus norvegicus GN=Scg2 PE=2 SV=1	FALSE	0.577999	519.641	742.223	1024.64	1380.02	107.011	1924.06	2459.19	328.085	438.455	1547.75	1042.86	237.562	998.073	521.282	810.424	1771.72	487.033	1399.22	272.103	340.336	297.265	2845.13	3612.78	610.939	673.75	632.97	807.506	1011.52	19094.4	11681.8	216.846	425.89	2057.01	293.445	297.945	372.885	416.48
56102	23.633	2	1122.5	2242.99	-2.10691	34.8	IETQTQEEVRDSKENTEK	[12] Phospho (ST)	SCG2_RAT	Secretogranin-2 OS=Rattus norvegicus GN=Scg2 PE=2 SV=1	FALSE	0.077475	0	0	27.3825	0.62962	0	134.047	436.399	8.90934	3.69536	0	0	0	0	10.1374	0	81.3194	0	1377.47	0	0	1.86684	254.175	313.41	0	18.0061	111.001	17.3369	120.8	16372.3	20833.6	78.2886	30.2427	279.936	19.0329	2.01795	0.704816	0
11672	25.7867	3	612.278	1833.81	-0.2742	51.58	NKGDEEEEEEKLEEK		CALX_RAT	Calnexin OS=Rattus norvegicus GN=Canx PE=1 SV=1	TRUE	0.422516	77987.7	64652	3885.63	18114.3	77993.9	30834.9	28453.9	30023.8	18678.5	59104.1	68003.6	137567	65544.7	5248.07	97830.3	9925.51	24841.5	52554.6	104799	115078	4323.22	11756.2	16506.1	73241.5	7996.37	142954	6566.68	6475.03	92936.8	80777.4	40869.7	108525	10578.7	23289.6	16028.7	15068.3	62505.3
21548	12.9025	3	612.278	1833.81	0.255468	38.61	NKGDEEEEEEKLEEK		CALX_RAT	Calnexin OS=Rattus norvegicus GN=Canx PE=1 SV=1	FALSE	0.532565	18764	2560.15	23611.4	2262.42	6700.14	14556.1	20889.6	70264.3	64805.8	3256.21	1545.25	7228.04	498.092	117628	4241.87	12856.4	5105.05	6963.74	2733.03	512.548	92449.9	9661.38	20262.6	2100.47	4637.61	5031.62	16831.7	2833.23	984.728	2516.17	1829.93	5055.38	28094.6	9006.77	89166.6	80379.8	15038.9
35415	25.8248	2	917.913	1833.81	-0.549437	64.53	NKGDEEEEEEKLEEK		CALX_RAT	Calnexin OS=Rattus norvegicus GN=Canx PE=1 SV=1	TRUE	0.937788	263.227	4137.67	63.6055	2433.4	3861.64	94.0017	0	0	466.521	0	5208.6	4910.43	1926.22	284.278	11165.2	0	229.293	416.889	9192.33	13027.5	78.0858	0	0	8770.89	0	19571.1	2.10119	15.724	1086.14	1026.64	2307.13	8356.84	159.815	359.931	0	0	210.971
39360	12.9471	2	917.913	1833.81	-0.557979	---	NKGDEEEEEEKLEEK		CALX_RAT	Calnexin OS=Rattus norvegicus GN=Canx PE=1 SV=1	FALSE	0.250581	141.811	0	748.607	4.10876	0	250.887	596.446	1120.56	12160.7	32.3515	7.04871	774.379	0	19765.7	106.01	0	0	0	0	0	11377.5	235.558	15.4358	0	55.6252	0	927.216	0	0	15.8637	79.5283	0	723.123	63.1242	15182	238.526	113.658
31687	12.6967	3	720.941	2159.8	-0.00695959	42.7	SDAEEDGGTGSQDEEDSKPK	[11] Phospho (ST)	CALX_RAT	Calnexin OS=Rattus norvegicus GN=Canx PE=1 SV=1	TRUE	0.179085	9978.33	4790.05	4473.44	11267.3	7303.66	1819.23	5608.77	6059.59	4594.71	6318.22	2897.95	9474.93	5937.8	17098.9	6007.17	6229.27	412402	356261	6844.77	7092.5	3333.65	2816.84	11472.5	3135.72	4158.05	11115.3	8426.8	4099.76	6867.31	9594.7	4624.26	9294.18	11383.5	5071.51	8614.31	7885.58	7997.4
33665	21.4093	3	832.981	2495.92	-0.2944	34.06	QKSDAEEDGGTGSQDEEDSKPK	[3] Phospho (ST)|[13] Phospho (ST)	CALX_RAT	Calnexin OS=Rattus norvegicus GN=Canx PE=1 SV=1	TRUE	0.441927	13506.2	13383.3	10609.1	19439.1	10939.4	13318.4	66513.7	56171.8	40573	39263.2	43339.7	67710.1	20809.6	11831.2	18812.2	9637.04	40227.5	38800.7	14795.2	18516.4	14670	19523.6	14335.1	10388.1	18568.5	19478.1	18183.1	20414.6	23710	33776.5	40540.3	33710.5	44660.3	30168.1	37815.7	35618.2	10824.9
23226	37.5133	2	833.407	1664.8	-0.160719	100.48	ADALQAGASQFETSAAK		VAMP2_RAT	Vesicle-associated membrane protein 2 OS=Rattus norvegicus GN=Vamp2 PE=1 SV=2	TRUE	5.33099e-07	0	31.6253	339.54	770.387	351.696	403.132	357.698	1790.98	0	1025.51	1787.94	179.894	6704.18	11113	10808.5	2985.99	3705.26	2432.58	5454.7	7556.64	10337.3	19618.2	14709.4	11073.2	5454.54	1236.87	3254.46	6646.16	1281.03	1743.41	64937.9	54329.6	47723.5	66861.9	67959.1	79976.7	0
26193	45.9616	2	936.97	1871.93	-8.34699	105.4	LQQTQAQVDEVVDIMR		VAMP2_RAT	Vesicle-associated membrane protein 2 OS=Rattus norvegicus GN=Vamp2 PE=1 SV=2	TRUE	0.000806308	3617.43	975.058	666.865	1199.8	1385.97	1392.38	2225.67	7477.72	335.245	4143.67	4671.68	4954.42	7126.17	3275.8	17484.3	5215.46	3314	3896.6	1760.9	3597.79	4527.02	12604.5	13367.5	5211.25	6021.7	1880.5	5287.38	5183.24	1616.1	5721.59	42992.2	84130.8	99949.5	82116.4	66382.1	78380.2	2899.29
40312	24.5568	2	424.21	846.406	-2.82933	33	LSELDDR		VAMP2_RAT	Vesicle-associated membrane protein 2 OS=Rattus norvegicus GN=Vamp2 PE=1 SV=2	TRUE	0.40294	320.272	120.686	861.016	536.08	194.824	391.608	703.426	2411.53	1333.42	1717.29	1492.61	636.138	157.662	363.215	148.124	1953.32	1305.26	833.246	529.073	2002.21	982.097	304.223	240.955	443.631	600.92	198.846	585.295	537.618	502.375	707.097	526.206	155.826	329.354	1076.41	605.599	588.65	256.69
139	28.9458	3	637.265	1908.77	0.0761195	70.87	SAKDSDDEEEVVHVDR	[5] Phospho (ST)	STX1B_RAT	Syntaxin-1B OS=Rattus norvegicus GN=Stx1b PE=1 SV=1	TRUE	0.0708399	7.83792e+06	6.51345e+06	5.32902e+06	8.97628e+06	7.13903e+06	6.44418e+06	6.84572e+06	9.80955e+06	8.17643e+06	3.8477e+06	2.11009e+06	5.35612e+06	1.03345e+07	1.24628e+07	1.31902e+07	1.71098e+06	5.67871e+06	6.12161e+06	7.82264e+06	9.17724e+06	7.14192e+06	1.23684e+07	1.16567e+07	5.86695e+06	1.08854e+07	1.46986e+07	1.11891e+07	1.18194e+07	7.89529e+06	7.82678e+06	2.94941e+06	9.2489e+06	7.33235e+06	1.11266e+07	9.22316e+06	9.69945e+06	6.28191e+06
999	28.9588	2	955.394	1908.77	-0.205526	87.35	SAKDSDDEEEVVHVDR	[5] Phospho (ST)	STX1B_RAT	Syntaxin-1B OS=Rattus norvegicus GN=Stx1b PE=1 SV=1	TRUE	0.0982441	4.16252e+06	4.37721e+06	2.4894e+06	5.74712e+06	4.27068e+06	3.36592e+06	3.77482e+06	4.61854e+06	4.28031e+06	3.55383e+06	3.56814e+06	2.7183e+06	7.02378e+06	4.9638e+06	7.59345e+06	1.32967e+06	5.03782e+06	5.05581e+06	4.42832e+06	6.14496e+06	3.19998e+06	6.06552e+06	5.29514e+06	4.52507e+06	5.19196e+06	9.25161e+06	5.50706e+06	5.8258e+06	5.00397e+06	5.76654e+06	1.98748e+06	5.1266e+06	3.29501e+06	4.27986e+06	4.42794e+06	5.06561e+06	3.33617e+06
13655	28.5211	4	478.201	1908.77	0.0650661	---	SAKDSDDEEEVVHVDR	[5] Phospho (ST)	STX1B_RAT	Syntaxin-1B OS=Rattus norvegicus GN=Stx1b PE=1 SV=1	TRUE	0.134803	33889.5	44819.9	35035.8	50564.3	47816.1	39512.6	91786.5	114512	118476	17971	5846.94	21836.2	54210.7	83012.9	86271.1	6752.61	33148.5	48610.8	43167.2	40793.6	47350.7	60698.8	86475.8	40324.5	64840.5	87561.4	53812.3	241672	180868	138681	8269.62	132601	130220	38861.2	122808	133465	27161.7
12162	32.1325	2	812.313	1622.61	0.837443	52.24	DSDDEEEVVHVDR	[2] Phospho (ST)	STX1B_RAT	Syntaxin-1B OS=Rattus norvegicus GN=Stx1b PE=1 SV=1	TRUE	0.937713	117640	73332.8	84393.3	96560.1	101495	109891	158384	198523	184842	233144	238559	213163	140020	217325	179220	141068	59290.8	71856.5	107019	147508	140887	210905	170538	125295	218225	247604	213600	139725	55579.7	77547.1	117002	113792	132365	200234	214501	224563	94285.9
13367	31.8351	3	651.601	1951.78	0.614803	45.06	SAKDSDDEEEVVHVDR	[N-term] Carbamyl (N-term)|[5] Phospho (ST)	STX1B_RAT	Syntaxin-1B OS=Rattus norvegicus GN=Stx1b PE=1 SV=1	FALSE	6.96016e-08	91163.8	48274.6	85476.4	65551.6	68363.1	85608.4	185893	266581	254563	222585	227601	273932	6896.95	29513.4	22034.1	27347.9	2295.65	3454.17	10288.7	9719.45	25898.8	42689.8	32172.4	9984.18	33031.9	31224.1	28826.7	31296	1697.85	2769.35	6551.7	16841.5	22051.1	37125.4	37483.8	33466.6	73065.7
13775	31.7776	2	976.897	1951.78	-0.0641632	83.31	SAKDSDDEEEVVHVDR	[N-term] Carbamyl (N-term)|[5] Phospho (ST)	STX1B_RAT	Syntaxin-1B OS=Rattus norvegicus GN=Stx1b PE=1 SV=1	FALSE	7.99917e-08	129595	71398.5	103309	74739.1	94862.7	111765	218276	276200	253728	237728	268345	219455	11037.4	43836.2	35307.1	37305.6	2870.76	7511.67	18181.4	17556.3	34425.3	66605	30979.7	17541	55935.6	46495.5	37935.5	26178.5	1719.81	3885.14	6252.36	18707	19845.4	35939.6	38932.8	34990.7	103867
1147	44.3825	2	703.83	1405.65	-5.67248	43.71	ESVPEFPLSPPK	[9] Phospho (ST)	STMN1_RAT	Stathmin OS=Rattus norvegicus GN=Stmn1 PE=1 SV=2	TRUE	0.102769	1.06828e+06	1.09778e+06	962338	1.02036e+06	917411	1.08066e+06	1.94173e+06	2.08832e+06	2.06034e+06	1.88174e+06	1.96736e+06	1.88765e+06	1.13904e+06	1.18318e+06	1.05725e+06	1.51991e+06	1.62166e+06	1.55405e+06	1.09e+06	1.13489e+06	1.16949e+06	1.6307e+06	1.3946e+06	1.64215e+06	1.47475e+06	1.31818e+06	1.48464e+06	1.14451e+06	1.22544e+06	1.23896e+06	976797	682764	799787	1.08501e+06	1.0581e+06	1.07994e+06	856199
11659	44.4428	1	1406.65	1405.64	-6.07413	---	ESVPEFPLSPPK	[9] Phospho (ST)	STMN1_RAT	Stathmin OS=Rattus norvegicus GN=Stmn1 PE=1 SV=2	TRUE	0.650405	124069	170339	124471	127162	129111	146309	197191	199074	188358	92960.9	114812	43488.9	181456	146114	153579	135530	197493	152308	154884	154983	146337	225226	169018	221298	208709	184874	194695	136169	88109.2	125172	71630.1	60540.2	65077.5	95384.5	129183	110069	99438.3
6607	47.6809	2	734.859	1467.7	-6.6483	67.27	ASGQAFELILSPR	[11] Phospho (ST)	STMN1_RAT	Stathmin OS=Rattus norvegicus GN=Stmn1 PE=1 SV=2	TRUE	0.000552763	273181	240458	206486	252321	232690	267987	510121	571278	555515	364530	440124	288928	223311	196582	205524	241415	241387	255393	162349	190955	218407	307507	227070	250732	290195	312196	303978	244799	194106	243612	203473	168201	186690	273984	252591	274891	218948
1632	48.6375	2	754.855	1507.69	-5.5257	68.69	GISALLLNQGDGDR	[3] Phospho (ST)	NAC2_RAT	Sodium/calcium exchanger 2 OS=Rattus norvegicus GN=Slc8a2 PE=2 SV=1	TRUE	1.56012e-05	623564	607868	542545	728864	599520	779358	575178	578902	593364	1.08479e+06	1.38738e+06	1.07999e+06	1.03602e+06	890691	846850	963742	1.04354e+06	1.03694e+06	942203	1.07634e+06	1.14566e+06	1.18858e+06	954842	1.20102e+06	1.51233e+06	1.44901e+06	1.53314e+06	807118	977170	990087	1.61096e+06	1.05242e+06	1.1383e+06	1.13637e+06	1.14742e+06	1.20274e+06	499772
14586	48.6823	1	1508.7	1507.69	-5.53411	---	GISALLLNQGDGDR	[3] Phospho (ST)	NAC2_RAT	Sodium/calcium exchanger 2 OS=Rattus norvegicus GN=Slc8a2 PE=2 SV=1	TRUE	5.77201e-05	121015	105006	101109	117143	104775	123488	46403.5	33264.5	34043.5	12680.6	36161.9	18088.6	187742	169385	175989	61147.4	55964.4	46437.7	151449	166739	201681	178633	141374	160721	257049	281462	273380	100324	97130.3	109741	205734	172899	178506	161737	155537	150851	96990.7
8963	45.2715	2	818.901	1635.79	-5.95235	55.26	GISALLLNQGDGDRK	[3] Phospho (ST)	NAC2_RAT	Sodium/calcium exchanger 2 OS=Rattus norvegicus GN=Slc8a2 PE=2 SV=1	TRUE	7.85787e-05	153368	141299	130340	180078	152586	172948	123174	99655.5	81814.7	54039.2	86174.9	141208	186712	180774	164095	137987	152412	150307	151550	173386	179937	232834	186545	210600	299685	276949	312333	154259	133864	155181	226828	176756	205286	168719	186225	181123	122921
22712	45.9752	2	818.896	1635.78	-12.1745	59.46	GISALLLNQGDGDRK	[3] Phospho (ST)	NAC2_RAT	Sodium/calcium exchanger 2 OS=Rattus norvegicus GN=Slc8a2 PE=2 SV=1	TRUE	0.398735	9556.95	3004.92	5437.07	13489.4	2589.89	7244.23	35882.5	5164.9	52948.3	147560	163620	104374	13215.2	7839.09	3671.15	24565.2	6120.36	12680.7	5173.08	6992.91	3841.17	8569.27	29123.2	17824.6	13678.1	19928	14386.3	28434.8	20122.9	18629.5	16895.5	19686	8821.57	26018.7	24361	18827.1	7659.67
3035	34.6583	3	624.979	1871.91	-0.0137819	32.61	EALVEPASESPRPALAR	[10] Phospho (ST)	NHRF1_RAT	Na(+)/H(+) exchange regulatory cofactor NHE-RF1 OS=Rattus norvegicus GN=Slc9a3r1 PE=1 SV=3	TRUE	0.269064	220666	202166	183354	268926	207431	180215	365865	486717	514405	591251	401606	529122	249004	233334	243244	368311	317642	323023	229987	288284	247412	272702	229562	203810	338258	329380	306312	366260	434405	298918	164248	255540	275659	287824	283341	266758	176858
3453	34.7024	2	936.964	1871.91	-0.252218	63.27	EALVEPASESPRPALAR	[10] Phospho (ST)	NHRF1_RAT	Na(+)/H(+) exchange regulatory cofactor NHE-RF1 OS=Rattus norvegicus GN=Slc9a3r1 PE=1 SV=3	TRUE	0.830631	358346	304819	258419	460152	311608	297444	499193	609786	570068	638351	575418	528980	501188	424968	474001	493886	634593	553955	385638	503263	393463	493099	344728	430377	537639	528351	479886	452881	535254	417054	277576	354231	339888	389784	385892	378961	287206
37660	34.6713	1	1872.92	1871.91	-0.175959	---	EALVEPASESPRPALAR	[10] Phospho (ST)	NHRF1_RAT	Na(+)/H(+) exchange regulatory cofactor NHE-RF1 OS=Rattus norvegicus GN=Slc9a3r1 PE=1 SV=3	TRUE	0.203377	24544.3	5973.75	7179.45	4087.6	9293.05	20603.3	18063.4	7134.14	5691.25	0	0	0	3503.29	25722.4	27962.5	12128.9	1509	1690.59	4727.35	8659.52	12889.3	43356.4	16779.5	6265.48	47193.7	40189.3	45516.6	7478.91	0	8903.81	1436.5	3259.72	2498.95	0	13827.9	10451.7	19671.7
37660	34.6713	1	1872.92	1871.91	-0.175959	---	EALVEPASESPRPALAR	[8] Phospho (ST)	NHRF1_RAT	Na(+)/H(+) exchange regulatory cofactor NHE-RF1 OS=Rattus norvegicus GN=Slc9a3r1 PE=1 SV=3	FALSE	0.203377	24544.3	5973.75	7179.45	4087.6	9293.05	20603.3	18063.4	7134.14	5691.25	0	0	0	3503.29	25722.4	27962.5	12128.9	1509	1690.59	4727.35	8659.52	12889.3	43356.4	16779.5	6265.48	47193.7	40189.3	45516.6	7478.91	0	8903.81	1436.5	3259.72	2498.95	0	13827.9	10451.7	19671.7
8906	29.2168	2	923.376	1844.74	2.87667	95.47	SASSDTSEELNAQDSPK	[3] Phospho (ST)	NHRF1_RAT	Na(+)/H(+) exchange regulatory cofactor NHE-RF1 OS=Rattus norvegicus GN=Slc9a3r1 PE=1 SV=3	TRUE	0.84854	322438	268643	228703	426254	295057	297048	357311	461669	411592	304713	226368	321950	412175	430028	438535	39344	216116	236820	359733	426584	342390	428546	364235	160559	384910	435016	370018	320174	283927	318366	209314	360820	314718	384677	411230	435000	258427
3368	33.4857	2	878.401	1754.79	-0.0362658	74.07	SPSPPPDGSPAATPEIR	[3] Phospho (ST)	BIN1_RAT	Myc box-dependent-interacting protein 1 OS=Rattus norvegicus GN=Bin1 PE=1 SV=1	TRUE	4.20669e-05	569180	431533	434004	489257	441615	512893	747506	880447	836618	760605	864379	768494	799259	1.01946e+06	818167	1.21485e+06	954670	887578	784886	864971	865840	1.10158e+06	872710	938085	1.11122e+06	1.02022e+06	1.07245e+06	839196	768822	743325	864101	666923	703047	766350	801966	798717	456184
6029	32.1964	3	712.312	2133.91	0.346607	43.41	GNKSPSPPPDGSPAATPEIR	[4] Phospho (ST)|[6] Phospho (ST)	BIN1_RAT	Myc box-dependent-interacting protein 1 OS=Rattus norvegicus GN=Bin1 PE=1 SV=1	TRUE	0.172186	267783	178867	199113	236826	222978	252271	386435	497838	487053	486015	496802	538181	161304	366306	270096	292141	122250	126128	194275	242348	293261	424976	365728	231808	452167	412312	422872	396300	117647	127655	186071	250555	323059	376028	382814	375140	214622
8619	32.1604	2	1067.96	2133.91	-0.0105173	56.42	GNKSPSPPPDGSPAATPEIR	[4] Phospho (ST)|[6] Phospho (ST)	BIN1_RAT	Myc box-dependent-interacting protein 1 OS=Rattus norvegicus GN=Bin1 PE=1 SV=1	TRUE	0.383208	376228	238658	282539	292064	315143	355835	419362	523525	474980	453117	512695	369343	256242	502524	401194	337155	139824	137124	268016	325126	419885	605683	431436	365028	650020	583684	580389	412652	145173	160879	236980	262000	275795	377504	396042	408776	301538
16775	33.7652	2	918.384	1834.75	-0.207597	53	SPSPPPDGSPAATPEIR	[3] Phospho (ST)|[9] Phospho (ST)	BIN1_RAT	Myc box-dependent-interacting protein 1 OS=Rattus norvegicus GN=Bin1 PE=1 SV=1	TRUE	0.0448484	49196.4	32427.5	28337.5	49531.1	47195	53440.3	108656	123263	110848	113745	141050	90139.8	107709	109773	109040	146649	143125	128665	72670.4	99145.9	72887.1	145066	98754.4	124242	121889	135510	126022	68231.2	71286.3	83887.9	104913	47652.1	61204.6	59947.8	61202.3	75122.3	39429.8
3385	27.0661	3	734.643	2200.91	-4.71843	32.14	GGTPAGSTRGSPTRPNPPVR	[3] Phospho (ST)|[7] Phospho (ST)|[11] Phospho (ST)	DPYL3_RAT	Dihydropyrimidinase-related protein 3 OS=Rattus norvegicus GN=Dpysl3 PE=1 SV=2	TRUE	0.580419	894010	714634	715653	1.31776e+06	846867	878029	951256	642851	779288	1.05538e+06	1.17533e+06	1.29906e+06	1.7809e+06	795210	889897	701808	1.27159e+06	1.23882e+06	639749	800437	571738	1.14865e+06	1.18541e+06	830565	943794	1.09274e+06	1.14687e+06	792185	1.21747e+06	1.30297e+06	509188	830822	817268	336111	538286	547556	716529
7122	45.0839	2	869.37	1736.73	-6.80635	87.98	GMYDGPVFDLTTTPK	[2] Oxidation (M)|[13] Phospho (ST)	DPYL3_RAT	Dihydropyrimidinase-related protein 3 OS=Rattus norvegicus GN=Dpysl3 PE=1 SV=2	TRUE	0	5417.11	7454.81	5034.48	12070.8	10043.2	8175.62	3368.85	7410.56	6258.75	20740.2	17066.6	29241.4	136795	141763	126485	237207	261649	246206	173997	197160	171973	198552	157178	168362	275703	306686	329805	141602	148287	144019	104891	80441.5	80361.9	113329	102697	118192	4341.69
15594	47.6045	2	861.372	1720.73	-7.39471	70.71	GMYDGPVFDLTTTPK	[13] Phospho (ST)	DPYL3_RAT	Dihydropyrimidinase-related protein 3 OS=Rattus norvegicus GN=Dpysl3 PE=1 SV=2	TRUE	4.38538e-14	472.249	1300.73	892.973	2615.32	3763.85	1285.78	621.928	740.242	835.709	1371.47	1390.89	985.731	110783	124462	117289	14644.7	4931.07	2267.35	38149.1	48865.8	73997.5	99227.8	106963	97157.7	200432	136378	150933	130102	88296.2	127202	109030	79950.3	100161	100267	112951	94828.1	378.497
3648	31.9202	2	645.278	1288.54	0.243852	66.15	EALQDVEDENQ		1433E_RAT	14-3-3 protein epsilon OS=Rattus norvegicus GN=Ywhae PE=1 SV=1	TRUE	0.460163	98821.3	67746.3	87374.9	78794.7	75680.3	102216	119192	153734	161926	212274	233426	278036	76236.6	183685	126174	113052	38079.5	37284.4	149597	142801	194481	220650	180164	124147	266658	220954	227344	200650	75168	71287.2	177061	170925	202436	218606	241919	227504	79203
4759	31.9202	1	1289.55	1288.54	0.0489105	---	EALQDVEDENQ		1433E_RAT	14-3-3 protein epsilon OS=Rattus norvegicus GN=Ywhae PE=1 SV=1	TRUE	0.000416666	233634	182860	161564	207319	185314	217908	271517	305440	294948	318727	392845	311449	326260	366153	305699	192149	208787	192563	349405	377033	371602	453678	342436	374115	497705	471539	463913	414395	321247	332530	493480	412871	369308	453728	468263	480758	187252
6567	54.5249	2	1044.48	2086.95	-4.39391	106.95	AAFDDAIAELDTLSEESYK		1433E_RAT	14-3-3 protein epsilon OS=Rattus norvegicus GN=Ywhae PE=1 SV=1	TRUE	2.33147e-15	34547.5	12008.4	17900.8	50472.4	37884.7	55341.5	5656.06	8004.45	10330.1	10251.6	4247.62	11330.9	640198	571861	515014	448421	499728	476648	324594	339561	337869	517676	469675	491113	111734	109495	126090	328293	392017	364520	888925	757640	756352	742209	795717	757962	27689
7915	54.6186	3	696.657	2086.95	-4.06614	63.89	AAFDDAIAELDTLSEESYK		1433E_RAT	14-3-3 protein epsilon OS=Rattus norvegicus GN=Ywhae PE=1 SV=1	TRUE	2.45414e-07	4542.94	3593.28	4198.14	12635.8	33838.4	13173.4	12831.1	6256.98	6026.53	13621.7	0	3509.29	196445	189072	167686	263824	242275	237065	123238	122464	130941	173805	156108	204436	32782.5	50898.4	29146	252999	263120	257737	362634	611666	637559	613740	615353	603409	3641.07
4214	38.9347	2	785.361	1568.71	-0.46365	56.17	SLSSPTDNLELSAR	[4] Phospho (ST)	GIT1_RAT	ARF GTPase-activating protein GIT1 OS=Rattus norvegicus GN=Git1 PE=1 SV=1	TRUE	0.777676	60162.6	85393.1	41855.5	142777	103602	104615	303534	322567	309312	373335	400219	363930	199298	204383	156184	245049	231483	232167	169884	199464	90000	137081	170848	220110	106903	199294	145623	31599.4	212206	189869	251498	163775	192786	101128	138986	125947	48219
12717	41.4556	3	852.365	2554.07	-5.27631	66.5	HGSGAESDYENTQSGEPLLGLEGK	[3] Phospho (ST)	GIT1_RAT	ARF GTPase-activating protein GIT1 OS=Rattus norvegicus GN=Git1 PE=1 SV=1	TRUE	0.0494471	78501.4	61575.2	58208.1	96663.7	89097.2	96700.8	149370	174084	158218	204768	201121	194716	139747	166650	168282	136055	119228	131051	123299	143364	180296	228050	186589	158756	226461	219973	214818	95279.2	90752.3	71736.1	190020	163658	212243	155772	153158	161701	62917.1
19093	41.3305	2	1278.04	2554.07	-6.24897	---	HGSGAESDYENTQSGEPLLGLEGK	[3] Phospho (ST)	GIT1_RAT	ARF GTPase-activating protein GIT1 OS=Rattus norvegicus GN=Git1 PE=1 SV=1	TRUE	0.0150416	58114.6	46963.5	36830.9	49523.9	50897	60601	75784.4	74318.3	75076.6	71683.1	66992.5	55909.1	130913	141670	162464	60576.5	55154	61736.4	104510	102240	93564.9	172910	104058	133779	213774	188394	196045	31547.6	19263	35979.1	120755	103478	90144.8	72580.5	84803	108186	46577.5
19093	41.3305	2	1278.04	2554.07	-6.24897	---	HGSGAESDYENTQSGEPLLGLEGK	[7] Phospho (ST)	GIT1_RAT	ARF GTPase-activating protein GIT1 OS=Rattus norvegicus GN=Git1 PE=1 SV=1	FALSE	0.0150416	58114.6	46963.5	36830.9	49523.9	50897	60601	75784.4	74318.3	75076.6	71683.1	66992.5	55909.1	130913	141670	162464	60576.5	55154	61736.4	104510	102240	93564.9	172910	104058	133779	213774	188394	196045	31547.6	19263	35979.1	120755	103478	90144.8	72580.5	84803	108186	46577.5
11354	36.6183	2	706.836	1411.66	-0.958564	73.65	GILAADESTGSIAK	[8] Phospho (ST)	ALDOA_RAT	Fructose-bisphosphate aldolase A OS=Rattus norvegicus GN=Aldoa PE=1 SV=2	TRUE	3.6101e-05	25433.9	15214.1	17682.1	25440	23076.6	20443	39765.8	38742.4	38732.3	41944.1	63059.4	42028.3	60119.7	38880.2	35523.9	79120.2	127570	120195	33558.4	51380.2	35260.8	55140.6	49075.6	64063.1	55363.2	64779	51369.6	38170.3	81869.8	57000.5	68919.3	49291.6	64249.5	45824.7	51147.7	53158.7	20384.7
4300	35.7278	2	706.837	1411.66	-0.622602	81.47	GILAADESTGSIAK	[11] Phospho (ST)	ALDOA_RAT	Fructose-bisphosphate aldolase A OS=Rattus norvegicus GN=Aldoa PE=1 SV=2	TRUE	6.33594e-07	98108.5	70825.5	63784.2	69226.6	80455.3	78231.5	109377	105188	109914	168932	147700	135919	129822	163292	136446	246162	226704	213519	139556	139022	153916	172027	160212	163578	218615	173589	175826	175758	179067	173066	146788	124197	147216	137532	141930	144007	78631.7
9281	26.6765	2	745.857	1489.7	-0.258755	78.2	LQSIGTENTEENR		ALDOA_RAT	Fructose-bisphosphate aldolase A OS=Rattus norvegicus GN=Aldoa PE=1 SV=2	TRUE	0.0066968	43839.1	40984.1	33706.6	55425.4	44236.3	40602.6	56918	63991.5	56758.1	74791.9	73098.5	112446	94362.9	100164	95408.5	47443.9	20928.4	12574.4	103805	125695	97827.6	102482	102976	78142.1	123060	133440	132477	132682	113625	95939.5	93233	162183	162773	134677	174961	164712	35136.1
21531	34.1144	2	666.854	1331.69	0.039276	56.35	GILAADESTGSIAK		ALDOA_RAT	Fructose-bisphosphate aldolase A OS=Rattus norvegicus GN=Aldoa PE=1 SV=2	FALSE	2.6178e-09	408.361	0	1279.21	1134.35	2226.64	2079.61	1097.57	804.191	828.398	135.797	405.01	449.661	13861.7	17974.3	17692.7	16471.5	17084.8	16125.3	11306	13699.9	10204	18040.5	16793.6	19326.8	9473.24	13689.5	13663.8	10889.9	12445.7	14553.5	38063	44945.4	46898.2	30400.7	33471.2	29819.1	327.292
4435	26.489	2	494.716	987.418	0.422953	58.41	SGSFQGAVR	[3] Phospho (ST)	AT2B3_RAT	Plasma membrane calcium-transporting ATPase 3 OS=Rattus norvegicus GN=Atp2b3 PE=2 SV=2	TRUE	0.0565032	115028	127315	90001.8	179466	132545	106651	107067	156898	125723	193499	220484	200076	156136	176262	146990	137558	94415.2	87807.8	167218	204043	187000	162016	167678	127614	193926	175795	205181	169377	163347	137955	164131	238603	266793	262551	235626	235674	92192.3
12982	26.5106	1	988.424	987.417	-0.887303	---	SGSFQGAVR	[3] Phospho (ST)	AT2B3_RAT	Plasma membrane calcium-transporting ATPase 3 OS=Rattus norvegicus GN=Atp2b3 PE=2 SV=2	TRUE	0.717248	67948.5	60007.3	38236.9	129321	73444.7	61501.9	77402.4	21993.2	45369.6	94886.7	105163	72643.1	135849	14884.8	110973	54910.4	100119	100757	88410.2	135751	26460.6	101890	96703.4	84253.5	79029.2	136628	104920	96056.7	109549	114684	90741	185312	129134	17692.1	13031.5	11200.7	54459.1
10525	47.9778	2	940.969	1879.92	-9.63156	75.01	EASDIILTDDNFTSIVK		AT2B3_RAT	Plasma membrane calcium-transporting ATPase 3 OS=Rattus norvegicus GN=Atp2b3 PE=2 SV=2	TRUE	3.26953e-05	23361	16502.3	29945.9	30610.1	33875.7	45595.6	50361.6	20240.5	37556.3	44196.3	70331.2	36649.6	117386	114927	105674	127720	109382	102173	67196.9	78350.6	63307	85304.2	83735.7	102260	36743.6	41024.8	56804.2	35491.8	33438.1	39077.5	170446	264062	330694	198342	103246	63833.7	18723.3
4666	27.5622	2	614.818	1227.62	0.0824463	59.18	VEIIANDQGNR		HSP72_RAT	Heat shock-related 70 kDa protein 2 OS=Rattus norvegicus GN=Hspa2 PE=1 SV=2	TRUE	0.096174	71365.7	62188.8	57357.1	64587.6	57885.4	60194.7	107292	6795.73	3711.64	74744.8	85104.2	120528	104990	146629	98368.6	70111.8	17789.7	12816.1	125552	124376	133160	137519	156451	105408	142994	130109	146328	174266	155708	130213	131808	187496	184335	13248.2	24208.9	12445.9	57198
16997	26.8983	2	614.818	1227.62	0.0629576	48.45	VEIIANDQGNR		HSP72_RAT	Heat shock-related 70 kDa protein 2 OS=Rattus norvegicus GN=Hspa2 PE=1 SV=2	TRUE	0.17015	218.7	786.588	154.476	489.104	1.26489	251.165	21.9363	118711	104049	112.287	39.2005	133.907	2552.01	492.097	999.496	631.278	19995.7	19842.5	517.919	1139.44	223.292	210.953	309.489	289.746	316.595	720.33	75.1098	413.183	279.485	893.395	350.21	245.707	160.227	8636.76	212794	199849	175.283
23034	26.0379	2	614.817	1227.62	-0.243453	44.44	VEIIANDQGNR		HSP72_RAT	Heat shock-related 70 kDa protein 2 OS=Rattus norvegicus GN=Hspa2 PE=1 SV=2	FALSE	0.875065	92.5505	188.451	0	99.5551	113.629	56.6989	0.742498	12794.1	30.3527	1.25751	0	54.029	0.0179423	1.17513	370.297	249.232	249.578	0	259.449	380.602	0	71.4995	239.857	233.704	0	256.096	0	0	502.598	25.058	47.287	4.56797	50.1802	219462	116.687	2.79784	74.1771
51022	26.0379	1	1228.63	1227.62	-0.00704065	---	VEIIANDQGNR		HSP72_RAT	Heat shock-related 70 kDa protein 2 OS=Rattus norvegicus GN=Hspa2 PE=1 SV=2	FALSE	0.487479	0	0	0	0	0	0	0	0	0	0	0	0	0	0	0	0	0	0	0	0	0	0	0	0	0	0	0	0	0	0	0	0	0	35377.4	0	0	0
23903	29.9592	2	846.366	1690.72	-0.112319	62.8	STAGDTHLGGEDFDNR		HSP72_RAT	Heat shock-related 70 kDa protein 2 OS=Rattus norvegicus GN=Hspa2 PE=1 SV=2	TRUE	1.29854e-07	5175.3	1429.8	3481.85	4956.86	5407.18	3921.72	573.981	3601.04	1985.14	4807.2	5529.21	2472.94	59796	76545	13857.1	13308.3	8092.07	6795.09	11149.1	14996.7	20542.8	16951.7	14687.3	7444.83	19143.9	21492.1	18263	15201.7	111280	22204.9	3780.57	10410.9	12581.4	17576.7	17276.8	17815.8	4147.88
4683	36.1494	3	713.338	2136.99	-1.24965	40.43	SDSVLPASHGHLPQAGSLER	[17] Phospho (ST)	MINK1_RAT	Misshapen-like kinase 1 OS=Rattus norvegicus GN=Mink1 PE=1 SV=2	TRUE	0.00097289	94385.7	89036.4	80114.9	180274	154064	121037	65980.1	69960.9	75460.7	194438	103482	198889	189780	254596	242843	189826	202418	183249	164615	221664	148715	274631	247514	175852	257121	322409	283297	109924	72584.1	64979.4	113218	227024	205957	175726	193250	186992	75648
17438	36.0894	2	1069.5	2136.99	-4.35874	---	SDSVLPASHGHLPQAGSLER	[17] Phospho (ST)	MINK1_RAT	Misshapen-like kinase 1 OS=Rattus norvegicus GN=Mink1 PE=1 SV=2	TRUE	0.455505	32676.7	16238.6	19157.2	28426	34916.4	32742.9	22100.3	31653	34322.9	96049.1	81180.1	80698.7	62613.3	75496.2	109104	22777.1	28935.9	27538.1	55669	67724.4	73056.8	126787	73109.3	41807.8	124367	122456	119527	28643.7	3830.1	9110.14	13482	40984.3	38004.7	46740.8	44938.7	46392.1	26189.6
14689	31.6429	2	647.308	1292.6	-0.584876	49.71	LDSSPVLSPGNK	[4] Phospho (ST)	MINK1_RAT	Misshapen-like kinase 1 OS=Rattus norvegicus GN=Mink1 PE=1 SV=2	TRUE	0.91152	35603.7	19794.5	27317.1	23176.5	28336.5	33859.7	19487.9	25060.2	27983.5	52114.2	51437.7	81383.9	17360	60888.4	37112.9	45879.3	5622.47	6500.68	35026.6	33897.2	55401.2	61250.7	52511.4	23258.1	79419.9	57736.2	66593.2	35355.1	6737.21	4275.38	31578.1	36192.5	54223.1	49374.9	51136.3	51094.8	28535.5
4764	45.5107	2	782.376	1562.74	-12.5248	62.62	ANQLTEEQIAEFK	[N-term] Carbamyl (N-term)	CALL3_RAT	Calmodulin-like protein 3 OS=Rattus norvegicus GN=Calml3 PE=2 SV=1	TRUE	0.0315963	145918	125441	119352	179709	174121	188310	336767	379587	341343	319865	344342	360197	124491	138070	121097	121913	126224	102444	119886	143534	144261	185644	158501	179023	163318	153639	178040	206183	188075	203861	280528	202650	232873	293594	283206	301239	116950
35549	45.5688	1	1563.75	1562.74	-11.1168	---	ANQLTEEQIAEFK	[N-term] Carbamyl (N-term)	CALL3_RAT	Calmodulin-like protein 3 OS=Rattus norvegicus GN=Calml3 PE=2 SV=1	TRUE	0.204045	3179.82	1251.03	1613.67	6857.54	17501.8	7896.56	18362.8	27202.5	20902.5	17299.7	27543.5	19713.5	1476.65	0	4594.88	0	455.716	3594.39	849.632	14006.3	14117.3	15618.1	10880.8	13301.5	4889.94	3409.53	3241.72	4419.68	20914	2066.7	17321.7	14116.2	9275.53	28077.6	28834.9	28115.9	2548.55
12383	12.9812	2	547.237	1092.46	1.99511	48.59	DTDSEEEIR		CALL3_RAT	Calmodulin-like protein 3 OS=Rattus norvegicus GN=Calml3 PE=2 SV=1	TRUE	0.159209	137377	136067	11340.4	156789	107593	17057.2	196168	12998.1	11124.5	240042	261709	213187	5041.59	9416.86	90806	121320	230488	133475	96187	181169	3821.03	21672.3	124126	95201	7193.85	173429	131635	7659.95	14200.1	16712.2	65689.2	112435	97740.6	8516.56	7613.44	8191.9	110104
21452	22.6377	2	547.236	1092.46	0.280049	40.02	DTDSEEEIR		CALL3_RAT	Calmodulin-like protein 3 OS=Rattus norvegicus GN=Calml3 PE=2 SV=1	TRUE	0.306892	811.978	3052.06	720.288	10550.2	1292.99	743.811	1661.78	2403.88	1404.34	2863.79	6736.9	805.962	12747	907.304	11431.8	2694.71	7267.43	109462	1587.23	4791.56	1534.8	1099.03	1096.36	2232.86	942.507	10784.1	1491.09	1404.53	83333.2	168494	523.574	1360.39	2007.59	899.02	547.73	538.229	650.782
22933	21.9158	2	547.236	1092.46	-0.061321	39.16	DTDSEEEIR		CALL3_RAT	Calmodulin-like protein 3 OS=Rattus norvegicus GN=Calml3 PE=2 SV=1	FALSE	0.719554	446.009	3046.21	267.902	2162.77	4482.12	731.048	552.076	372.472	759.152	4600.83	13219	1114.41	76579.1	1084.29	1257.68	1147.06	1958.73	2113.72	3648.58	9337.16	767.177	309.916	852.539	4828.41	432.716	4288.74	746.758	548.87	79756.2	12055.8	260.374	588.106	462.779	374.546	592.52	374.443	357.466
25291	23.7234	2	547.236	1092.46	-0.225552	45.06	DTDSEEEIR		CALL3_RAT	Calmodulin-like protein 3 OS=Rattus norvegicus GN=Calml3 PE=2 SV=1	FALSE	0.65159	548.06	1216.28	924.406	1393.1	223.535	518.027	1051.24	793.087	325.29	2790.34	2532.85	355.604	5852.28	145.642	642.797	749.167	124668	7025	405.005	5089.73	369.262	503.217	542.535	504.911	1279.88	451.238	1236.45	814.796	5336.3	3639.68	626.878	590.769	1128.5	157.446	169.73	179.409	439.258
45021	22.4614	1	1093.46	1092.45	-2.57395	---	DTDSEEEIR		CALL3_RAT	Calmodulin-like protein 3 OS=Rattus norvegicus GN=Calml3 PE=2 SV=1	TRUE	0.213676	0	23.5267	263.082	847.272	68.9193	0	0	92.9019	116.052	52.7617	190.916	0	11464.2	54.805	94.0883	195.272	2.02345	189.377	0	6.30532	33.7427	0	0	67.2582	3816.59	121.142	20.3463	4605.35	33856.6	52418.1	44.1688	62.0272	0	133.019	283.131	200.748	0
4871	34.0614	2	956.438	1910.86	-0.436692	85.03	TGSPLTVATGNDQAATEAK	[3] Phospho (ST)	SGIP1_RAT	SH3-containing GRB2-like protein 3-interacting protein 1 OS=Rattus norvegicus GN=Sgip1 PE=1 SV=1	TRUE	0.456679	293212	196211	223676	256125	235962	275346	357846	386634	346006	448314	482690	435942	300698	378528	346005	327363	313480	271860	299357	311740	364396	424892	333237	365328	523984	413277	458931	288923	252639	227462	395968	318867	347458	285167	307484	330901	235003
54737	34.0771	1	1911.87	1910.86	-1.84995	---	TGSPLTVATGNDQAATEAK	[3] Phospho (ST)	SGIP1_RAT	SH3-containing GRB2-like protein 3-interacting protein 1 OS=Rattus norvegicus GN=Sgip1 PE=1 SV=1	TRUE	0.0341222	0	0	0	0	6685.81	0	0	0	0	1239.59	0	0	3267.97	2297.49	1703.16	0	0	0	2492.73	5642.18	3704.77	4592.55	2064.12	3319.53	0	4571.07	6277.28	0	0	0	1322.25	0	356.577	0	0	0	0
10035	41.0491	2	674.286	1346.56	-5.68611	59.2	DDYLETLSSPK	[9] Phospho (ST)	SGIP1_RAT	SH3-containing GRB2-like protein 3-interacting protein 1 OS=Rattus norvegicus GN=Sgip1 PE=1 SV=1	TRUE	0.00114977	37628.8	27157.8	24821.4	45607.2	34666.3	43589.8	81022.6	98455.9	82547.4	106150	117034	108571	98861.2	109815	87138.9	131998	122478	123090	79467.8	88891.8	94512.6	109345	79840.8	104927	105198	82046.2	86320.3	55501.8	63622.4	57521.5	147678	82988.8	92290.9	103867	114045	113938	30158.6
25397	41.1743	1	1347.56	1346.56	-5.34436	---	DDYLETLSSPK	[9] Phospho (ST)	SGIP1_RAT	SH3-containing GRB2-like protein 3-interacting protein 1 OS=Rattus norvegicus GN=Sgip1 PE=1 SV=1	TRUE	0.000126873	9122.31	10357.6	12144.9	23631.3	15594.9	20535.4	40470.5	43148.6	30285.9	27132.2	35131	24812.8	82887.8	82460.4	86615.2	75093.7	51494.8	74577	38380.5	40091	50376.8	71368.5	49036.1	65296.6	67108.6	50047.6	54239.9	25438.2	13672.1	10879.7	44202	32318.8	41557.2	67476	55283.9	59908.7	7311.32
5353	33.6367	2	526.245	1050.47	0.108502	40.43	AISLEGEPR	[3] Phospho (ST)	DLG2_RAT	Disks large homolog 2 OS=Rattus norvegicus GN=Dlg2 PE=1 SV=1	TRUE	0.105543	83373.9	69057	75668.9	82859	79738.7	86402.1	97322.7	115769	109695	192186	179406	184343	108916	127270	106418	186596	171540	167358	88930	92697.4	95241.8	130733	111880	118454	155236	133356	130027	103363	111606	100515	142375	123094	136292	122638	127553	124313	66822.2
9294	33.6088	1	1051.48	1050.47	-0.131138	---	AISLEGEPR	[3] Phospho (ST)	DLG2_RAT	Disks large homolog 2 OS=Rattus norvegicus GN=Dlg2 PE=1 SV=1	TRUE	2.6838e-06	128978	96488.4	99126.9	111499	131121	130178	102447	115850	112564	159409	134798	78428.2	163146	168333	154082	201532	210586	189425	132644	141780	134453	177506	133579	174327	196299	196081	196477	132546	128973	130784	169696	153221	144936	145570	158744	158651	103373
18202	26.489	2	873.351	1744.69	1.32335	47.05	YQDEDGPHDHSLPR	[11] Phospho (ST)	DLG2_RAT	Disks large homolog 2 OS=Rattus norvegicus GN=Dlg2 PE=1 SV=1	TRUE	0.470676	60117.8	45850.7	30407.7	32402.3	47229.8	49926.2	77396.5	21048.8	29829.1	75241.4	78626.9	105695	57483.5	9538.46	67547.3	29898.8	4077.84	5695.1	49172.5	56685.8	20109.7	54572.5	57546.5	48569	53348.1	77067.7	56718.4	89887.3	71767.4	63723.2	48367.4	120614	79844	39007.3	28371.1	34963.8	48183
5666	47.4194	3	852.437	2554.29	-6.19008	61.62	SQVETEDLILKPGVVHVIDIDR	[1] Phospho (ST)	AQP4_RAT	Aquaporin-4 OS=Rattus norvegicus GN=Aqp4 PE=1 SV=1	TRUE	2.11841e-09	185602	118497	118257	150204	135094	164535	107642	64774.7	80433.7	220612	160328	208633	279246	331981	364730	370847	283231	304290	354991	443670	508731	436957	321023	184388	618201	581584	556737	422437	199861	216150	312720	579137	621748	600909	581417	639717	148755
17885	47.8057	4	934.699	3734.77	-4.99836	50.12	GSYMEVEDNRSQVETEDLILKPGVVHVIDIDR	[11] Phospho (ST)	AQP4_RAT	Aquaporin-4 OS=Rattus norvegicus GN=Aqp4 PE=1 SV=1	TRUE	1.78244e-10	10320	1234.46	1830.95	4961.21	7589.56	9724.21	5640.17	895.284	1511.58	9208.66	3277.68	11162.3	97318.1	95567	120937	79233.6	6451.56	10577.3	33476.2	63081.8	66669.8	118776	111615	44938.1	288120	264907	283998	80943.8	23396.4	44279.7	84531.8	171732	185976	147325	160981	164379	8271.26
5745	35.1305	2	643.331	1284.65	2.37409	39.96	KLSLTSSLNSR	[3] Phospho (ST)	RGRF2_RAT	Ras-specific guanine nucleotide-releasing factor 2 OS=Rattus norvegicus GN=Rasgrf2 PE=1 SV=1	TRUE	0.744526	93122.4	60416.3	60913	87417.3	91769	86257.1	58637.5	57645.6	52939.9	95048.6	82446.6	98138.6	69014.5	83469.2	83607.1	120614	119356	106261	85761.5	71354.5	93885.2	117944	87368.2	85768.1	138946	120633	122030	54887.7	42192.6	44601.1	65451.3	56112.1	53454.8	52023.8	57917.7	55912.2	74635.4
9814	35.3212	2	683.349	1364.68	-1.95063	46.26	KFSSPPPLAVSR	[3] Phospho (ST)	RGRF2_RAT	Ras-specific guanine nucleotide-releasing factor 2 OS=Rattus norvegicus GN=Rasgrf2 PE=1 SV=1	TRUE	0.27512	29601.5	22608.8	25743.3	53624.5	60126	59269	30299.6	30548.7	27342.3	78917.3	67660.5	75744.4	55743.3	81804.1	77535.1	86191.6	94820.2	76049.7	57380.7	55703.4	64304.5	92269.6	74760.8	71751.2	99616.8	96107.7	92250.1	17383.1	10821.9	12712.3	36590.8	53372.1	53569.3	29580.5	53435.2	34970.7	23724.9
6840	31.295	2	615.265	1228.51	0.302513	40.53	VGSLTPPSSPK	[5] Phospho (ST)|[9] Phospho (ST)	AAK1_RAT	AP2-associated protein kinase 1 OS=Rattus norvegicus GN=Aak1 PE=1 SV=1	TRUE	0.275402	84629.8	48534.8	81893.9	69392.2	67415.6	92822.3	72015.9	95372.8	92202	94622	115553	140490	73643.2	212622	129977	149773	40977	37061.1	103843	96214.4	168731	172238	147906	86176.6	224619	151838	194667	91152.3	26750	20949.8	119702	108288	153198	145565	144122	147376	67828.8
11020	31.3108	1	1229.52	1228.51	0.0900687	---	VGSLTPPSSPK	[5] Phospho (ST)|[9] Phospho (ST)	AAK1_RAT	AP2-associated protein kinase 1 OS=Rattus norvegicus GN=Aak1 PE=1 SV=1	TRUE	0.0079416	128250	98106.9	102103	145086	124537	150208	120422	140399	130284	195595	233885	180491	251855	272999	226942	316159	312252	296895	172968	189866	217367	250674	182351	243477	264254	254110	248078	91802.2	81268	84581.3	287222	175247	173425	165868	167947	186786	102789
10114	27.6335	2	737.869	1473.72	-0.236051	38.57	VQTTPPPTIQGQK	[4] Phospho (ST)	AAK1_RAT	AP2-associated protein kinase 1 OS=Rattus norvegicus GN=Aak1 PE=1 SV=1	TRUE	0.457864	72254.3	58092.8	58392.3	92668.2	63660	68023.9	102002	3978.99	7730.1	125926	162567	130707	96122.9	50557.1	75174.5	43026.1	56441.7	62435.3	97058.3	104531	83218.3	113242	129541	98264.5	105002	131171	133126	160367	134434	119792	133954	183871	183227	3798.18	8390.94	11115.4	57910.2
18456	30.6986	1	1149.56	1148.55	-0.0993792	---	VGSLTPPSSPK	[5] Phospho (ST)	AAK1_RAT	AP2-associated protein kinase 1 OS=Rattus norvegicus GN=Aak1 PE=1 SV=1	TRUE	0.221885	36680.2	28677.8	26607	34576.3	24999.4	29744.9	24825	9545.91	19022.7	51101.3	66063.3	47971.4	34310.4	26948.2	24425.1	41353.1	54609	48718.1	38416.7	36292.8	28626.1	46263.2	39139.9	48625.4	37128.9	37305	39157.6	37792.1	48507.6	48863.7	48846.8	30477.3	22843.6	13972.6	29420.4	27337.5	29398.3
20347	30.6986	2	575.281	1148.55	0.475833	43.24	VGSLTPPSSPK	[5] Phospho (ST)	AAK1_RAT	AP2-associated protein kinase 1 OS=Rattus norvegicus GN=Aak1 PE=1 SV=1	TRUE	0.432691	14796.1	8561.54	12110.2	7902.64	8076.87	12830	9896.81	8123.69	9299.44	17092.7	23399	28632.4	5198.05	13724.4	7742.01	20672.6	13632.7	6924.53	12169.9	7940.86	15586.2	19074.3	15471.5	8494.68	19789.7	12624.9	19136.4	17452	5973.02	4029.99	10871	6279.5	8108.71	8338.61	11280.5	12923.2	11858.7
6947	35.5741	3	1068.13	3201.36	-0.809502	55.84	KAEGAALSNATGAVESTSQAGDRGSVSSYDR	[25] Phospho (ST)|[27] Phospho (ST)	PACN1_RAT	Protein kinase C and casein kinase substrate in neurons protein 1 OS=Rattus norvegicus GN=Pacsin1 PE=1 SV=1	TRUE	0.00670987	396397	249201	254746	478015	509683	421337	540511	603117	507452	775215	687550	644500	379722	443161	478668	257306	333072	293405	166898	316417	232415	595019	452941	355096	609687	665129	609982	191072	86891.9	151837	141075	192185	198819	285229	290035	275944	317703
17539	13.2718	2	475.684	949.354	-0.0828431	35.71	GSVSSYDR	[5] Phospho (ST)	PACN1_RAT	Protein kinase C and casein kinase substrate in neurons protein 1 OS=Rattus norvegicus GN=Pacsin1 PE=1 SV=1	TRUE	0.17144	44216.2	44966.5	1365.51	61374.3	36270.4	6910.21	75549.2	340.405	394.485	112334	137444	93325.9	1740.09	240.791	40862.8	75453.1	2271.52	2342.81	40224.5	85601.9	168.553	8641.1	49727.3	66166.5	966.243	71793.6	11899.3	652.762	4119.07	4418.46	36376.9	49657.8	38283.9	385.672	324.981	144.657	35438.3
23676	22.3101	2	475.684	949.354	-0.00554107	36.04	GSVSSYDR	[5] Phospho (ST)	PACN1_RAT	Protein kinase C and casein kinase substrate in neurons protein 1 OS=Rattus norvegicus GN=Pacsin1 PE=1 SV=1	TRUE	0.246234	86.8157	380.209	50.4774	2072.16	302.153	36.2768	100.205	129.176	101.574	188.842	1100.39	109.731	63444.4	61.5576	721.574	3.98932	6604.03	75247	515.899	4308.22	66.1616	46.7447	35.7779	483.947	13.5702	854.122	64.8846	71.2927	111716	127851	91.9086	519.567	77.5365	5300.72	133.188	95.6638	69.5808
26288	13.2941	1	950.36	949.353	-1.298	---	GSVSSYDR	[5] Phospho (ST)	PACN1_RAT	Protein kinase C and casein kinase substrate in neurons protein 1 OS=Rattus norvegicus GN=Pacsin1 PE=1 SV=1	TRUE	0.509185	29014.9	4162.59	5627.96	308.783	15122	5012.53	87224.7	32941.5	17640.4	13705.9	2033.57	46446.3	4468.57	42608.9	10490.5	66239.4	69.7057	0	16435.4	323.242	9194.68	20606.8	32301.5	22314.1	17202.3	26567.5	10796.6	7409.6	103.963	394.183	19762.9	36981.2	36787.2	19836.1	23448.4	18694	23254.7
36205	22.2866	1	950.36	949.353	-1.14186	---	GSVSSYDR	[5] Phospho (ST)	PACN1_RAT	Protein kinase C and casein kinase substrate in neurons protein 1 OS=Rattus norvegicus GN=Pacsin1 PE=1 SV=1	TRUE	0.627646	354.105	1161.82	1565.49	1714.3	991.231	3595.41	4131.21	6095.43	4132.71	5416.35	2037.57	395.029	3535.73	5138.24	3043.49	474.487	536.158	43184.7	142.86	301.814	1473.73	7814.09	7260.88	1005.66	2924.46	896.212	5996.08	1496.88	32413.5	83669.5	147.065	491.465	988.709	7055.2	3817.82	5533.58	283.807
7561	28.3668	2	729.834	1457.65	-0.623044	76.72	HSAILASPNPDEK	[7] Phospho (ST)	STX1A_RAT	Syntaxin-1A OS=Rattus norvegicus GN=Stx1a PE=1 SV=1	TRUE	0.12583	109084	100842	85045.4	304988	84044.9	94452	191250	80763.6	195317	90791.6	96133.9	141167	268139	187386	171081	129149	309080	323859	129878	153402	133651	225652	189511	152115	229198	218428	235997	188211	149456	196204	93101.4	136901	141908	13363.3	194970	195755	87428.5
12326	31.2346	2	973.897	1945.78	-0.0664326	112.25	TAKDSDDDDDVTVTVDR	[5] Phospho (ST)	STX1A_RAT	Syntaxin-1A OS=Rattus norvegicus GN=Stx1a PE=1 SV=1	TRUE	0.157942	350974	170217	248376	259354	263002	322755	624899	832589	711981	700506	709067	732715	242663	517297	397431	367740	156857	128752	208272	297547	362926	786818	535922	288003	746743	684215	658987	311765	62073.5	65923.9	210618	211452	228015	525198	495331	555554	281297
18088	31.2346	3	649.6	1945.78	0.102422	34.59	TAKDSDDDDDVTVTVDR	[5] Phospho (ST)	STX1A_RAT	Syntaxin-1A OS=Rattus norvegicus GN=Stx1a PE=1 SV=1	TRUE	0.113532	43886.9	14086.5	37830.9	22677.3	28649.7	40584.6	111827	170273	152136	136312	119970	192285	14112.4	86956	46054	56411.3	2731.4	1484.48	17700.8	22099.4	58579.2	117454	106348	21555.7	116721	89173.8	96661.4	66154.7	3075.26	1817.99	11666.3	28646.9	56211.1	116969	102928	117418	35174.3
7799	34.5489	2	819.88	1637.74	-0.203387	34.11	GEGPAIPGDTPPPTPR	[10] Phospho (ST)	LIPA3_RAT	Liprin-alpha-3 OS=Rattus norvegicus GN=Ppfia3 PE=1 SV=2	TRUE	4.97506e-05	68685.2	64380.5	48294.2	74921.1	76203.3	68978	57064.5	63979.4	62067.1	93016.3	125909	112434	111345	84204.9	104742	152579	155314	143465	99656	130457	78310.6	113125	109330	138233	119632	152153	112251	81075.4	128694	118416	129723	93316.8	91388.7	75862.4	89626.8	82183.6	55049.6
34421	32.7266	2	579.263	1156.51	-0.0546179	33.74	VSSSGLDSLGR	[8] Phospho (ST)	LIPA3_RAT	Liprin-alpha-3 OS=Rattus norvegicus GN=Ppfia3 PE=1 SV=2	TRUE	0.27239	649.701	751.036	861.093	554.271	1160.87	823.54	2055.7	4563.05	1734.02	5861.42	6680.73	6498.15	1308.12	2299.34	1280.45	6168.36	3847.81	3814.69	1630.15	983.711	3474.9	3366.79	2376.21	2143.28	6712.27	2974.06	3649.73	1837.19	1385.51	1234.94	2950.44	1181.66	3278.2	1684.4	2770.5	1537.62	520.721
8003	34.2212	2	808.851	1615.69	0.121401	64.27	ATGAEEYAQQDVVR	[2] Phospho (ST)	CN37_RAT	2',3'-cyclic-nucleotide 3'-phosphodiesterase OS=Rattus norvegicus GN=Cnp PE=1 SV=2	TRUE	0.00519653	39399.9	26201.6	18378.6	40086.4	36057.1	45825.4	62284.1	63505.3	60667.4	103082	106255	97715.9	88917.2	97360.6	88945.3	60874.4	50674.3	51763.6	79035.2	80805	96929.9	135647	95513.5	104518	87269.5	65063.8	77742.1	49381.7	42855.3	44620.8	133558	88213.3	100814	76663.6	89482.8	89638.9	31578.1
16524	43.8798	2	784.374	1566.73	-6.87501	51.14	NQWQLSLDDLKK	[6] Phospho (ST)	CN37_RAT	2',3'-cyclic-nucleotide 3'-phosphodiesterase OS=Rattus norvegicus GN=Cnp PE=1 SV=2	TRUE	0.0245458	21715.5	18065.3	24109.1	31923.9	24621.9	31827	53139.6	54076.8	64945.3	25793.9	5624.58	10356.2	61195.9	49478.1	54229.2	14639.4	14691.6	12759.6	31257.3	41181.2	39975.2	81077.8	52335.3	66869.7	42645.9	45527.5	43124.2	20044.6	16011	24309.1	102954	104680	98977.8	93660.9	96490.1	98487	17404.5
19692	32.3333	2	768.868	1535.72	0.0301535	77.99	ATGAEEYAQQDVVR		CN37_RAT	2',3'-cyclic-nucleotide 3'-phosphodiesterase OS=Rattus norvegicus GN=Cnp PE=1 SV=2	TRUE	0.000248747	848.751	1498.96	1348.34	2536.71	2464.41	2160.63	4496.27	2831.76	4029.79	11065.5	12369.9	13297.2	14326	22589.6	14682.9	6885.32	3990.67	9495.35	22461.1	24673.4	26198.4	28659.1	25166.9	23786.2	13312.8	9760.03	15914.8	7964.37	325.272	4012.06	80559.6	78206.5	88943.9	73395	78839.3	73413.4	680.255
8060	27.2977	2	1068.45	2134.88	0.302295	109.11	LAAGAESPQPASGNSPSEDDR	[15] Phospho (ST)	KPCE_RAT	Protein kinase C epsilon type OS=Rattus norvegicus GN=Prkce PE=1 SV=1	TRUE	0.57687	274664	210765	193252	349189	210127	241071	248513	4384.92	5360.98	348230	380873	387718	361683	230202	247860	172935	330017	284665	246214	300018	140533	336109	296427	268070	310622	348530	358338	344538	314074	355490	330862	332848	309264	3521.78	12436.2	11885.9	220137
9362	27.2977	3	712.634	2134.88	-0.516906	44.05	LAAGAESPQPASGNSPSEDDR	[15] Phospho (ST)	KPCE_RAT	Protein kinase C epsilon type OS=Rattus norvegicus GN=Prkce PE=1 SV=1	TRUE	0.808831	123041	107312	116800	118813	95445.6	115263	153249	47021.5	37733.1	180508	211678	259534	110592	151392	114769	121832	77747.3	86146.9	112698	117131	101050	143201	161095	127334	146410	143322	160494	238202	196038	151668	126409	171594	206406	40168.9	17841.4	16875.3	98614.3
19207	26.5633	3	712.634	2134.88	-0.357037	60.48	LAAGAESPQPASGNSPSEDDR	[15] Phospho (ST)	KPCE_RAT	Protein kinase C epsilon type OS=Rattus norvegicus GN=Prkce PE=1 SV=1	TRUE	0.097656	35219.7	28144.9	28354.6	29202	32549.9	34552.1	39865.9	175193	184137	47655	56185.6	71320.2	68439.6	72829.3	47580.6	34380.3	87406.1	70272.8	43059.2	48906	58748.2	68597.2	60734.5	52303.3	71758.8	47082.3	53809.3	47661.1	92421.7	81058.4	42834.7	57607.4	73449.3	250814	222683	243871	28227.8
12115	27.6177	2	706.792	1411.57	-0.0814821	36.23	SAPTSPCDQELK	[5] Phospho (ST)	KPCE_RAT	Protein kinase C epsilon type OS=Rattus norvegicus GN=Prkce PE=1 SV=1	TRUE	0.870392	58595.9	22333.5	44989.3	47150.6	38572.7	41950.7	64627.4	96339.7	69666.8	55060	77035.4	75489.2	32863.3	133679	35806.7	43873.4	56956.7	29516.5	51647.1	21245.6	61575.3	62954.8	57587.2	44347.8	43625	39594.3	48881.2	82425.8	56938	29365.4	59512.2	64961.4	63925.7	57130.4	119808	87633.3	46963.3
8399	12.4791	2	796.811	1591.61	11.1856	59.91	SDVETATDSDTESR	[9] Phospho (ST)	DLGP2_RAT	Disks large-associated protein 2 OS=Rattus norvegicus GN=Dlgap2 PE=1 SV=3	TRUE	0.712006	152115	111358	95884.5	8363.43	166424	15980.1	166465	123296	86988.7	148136	133850	216959	936.041	485180	421008	290377	953.948	9055.41	286382	77289.3	285382	19882.2	431433	262601	44230.2	537261	573421	27956.9	981.657	2200.05	232671	446729	381903	6261.44	310751	367039	121916
19812	24.0701	2	796.811	1591.61	11.7914	35.22	SDVETATDSDTESR	[9] Phospho (ST)	DLGP2_RAT	Disks large-associated protein 2 OS=Rattus norvegicus GN=Dlgap2 PE=1 SV=3	TRUE	0.0519846	11550.4	40164.2	11432.5	132188	21595.1	11205.9	19811.9	8028.72	8688.5	69393.9	82158.2	30203.8	515840	18382.2	59038.9	26955.8	471447	432291	44827.4	381194	15418.6	25574.9	21507.7	43766.5	28326.3	58584.8	33307.5	19661.3	364368	401078	44505.9	44890.7	24851.4	14992.2	19709.9	16958.1	9257.42
20120	12.4791	3	531.546	1591.62	17.0679	---	SDVETATDSDTESR	[9] Phospho (ST)	DLGP2_RAT	Disks large-associated protein 2 OS=Rattus norvegicus GN=Dlgap2 PE=1 SV=3	TRUE	0.78265	3844.1	335.345	2705.47	78.6005	2069.31	719.248	3411.2	2910.35	1816.76	1315.4	693.853	4103.05	40.6639	34058.2	2099.94	34477.6	364.096	719.587	4155.44	107.889	22051	0	26488	1065.69	2897.31	6782.4	37688	1080.47	105.816	5.45663	1844.77	1212.03	42499.2	2054.55	26756.1	33955.6	3080.95
20120	12.4791	3	531.546	1591.62	17.0679	---	SDVETATDSDTESR	[11] Phospho (ST)	DLGP2_RAT	Disks large-associated protein 2 OS=Rattus norvegicus GN=Dlgap2 PE=1 SV=3	FALSE	0.78265	3844.1	335.345	2705.47	78.6005	2069.31	719.248	3411.2	2910.35	1816.76	1315.4	693.853	4103.05	40.6639	34058.2	2099.94	34477.6	364.096	719.587	4155.44	107.889	22051	0	26488	1065.69	2897.31	6782.4	37688	1080.47	105.816	5.45663	1844.77	1212.03	42499.2	2054.55	26756.1	33955.6	3080.95
8812	34.4055	2	685.274	1368.53	-0.23864	46	NHSLEEEFER	[3] Phospho (ST)	PEX5R_RAT	PEX5-related protein OS=Rattus norvegicus GN=Pex5l PE=1 SV=1	TRUE	0.0197495	72975.7	59729.6	62974.6	77122.6	57597.9	63118.2	86508.9	92825.3	86727	82162.7	90741.7	92664.7	121217	127191	123954	129345	118669	105374	77179.1	96858.3	70026.2	121266	119003	129307	128457	150530	141599	65714	71817.5	74140.7	86457	70219.2	78191.4	57398.9	67978.7	66447.3	58488.3
19077	38.0586	2	648.807	1295.6	-0.704236	32.76	SPVDSSVLEGVK	[1] Phospho (ST)	PEX5R_RAT	PEX5-related protein OS=Rattus norvegicus GN=Pex5l PE=1 SV=1	TRUE	0.000213875	2354.43	4925.71	3969.64	3753.56	4587.57	4654.33	16282.8	15951.6	15696.2	29940.6	20266.8	23969.3	15278.6	26688.2	21117.4	41658	24067.9	20641.5	16277.9	16071.3	22625.9	30232.3	22502.8	18342.4	31179.3	26194.4	29790.3	17060.7	10216.1	10105.3	19705.5	16307.7	17523	21465.5	18307.3	18702.6	1887.02
9017	12.3297	2	810.375	1618.73	-0.24313	62.72	KPGNNEGSGAPSPLSK	[12] Phospho (ST)	AP180_RAT	Clathrin coat assembly protein AP180 OS=Rattus norvegicus GN=Snap91 PE=1 SV=1	TRUE	0.978674	7703.48	1761.28	96380.3	32.3791	7541.21	111828	10037.3	720212	522900	3613.66	2942.14	7700.24	6.78921	317257	6276.89	8860.9	573.771	483.947	2349.05	46.4381	428032	287189	15552.2	4279.25	404204	6861.45	21760.2	438411	650.075	2537.19	3476.25	5110.31	19921.1	763817	752519	929199	6174.16
11920	14.0137	2	850.355	1698.7	-3.19903	51.67	KPGNNEGSGAPSPLSK	[8] Phospho (ST)|[12] Phospho (ST)	AP180_RAT	Clathrin coat assembly protein AP180 OS=Rattus norvegicus GN=Snap91 PE=1 SV=1	TRUE	0.911198	93821.5	634.143	111762	968.243	4942.72	111627	167738	281283	410500	1203.74	1526.39	80152.5	25082.9	352421	1663.11	120074	202.199	341.285	5266.26	666.657	75846.7	138372	204550	2180.06	201385	2539.96	184633	268119	1407.73	1170.41	21656	17729.9	190040	118981	112525	121942	75195.8
13423	26.1157	2	813.375	1624.73	0.279917	77.07	SSPATTVTSPNSTPAK	[9] Phospho (ST)	AP180_RAT	Clathrin coat assembly protein AP180 OS=Rattus norvegicus GN=Snap91 PE=1 SV=1	TRUE	0.524574	82877.6	108186	24014.2	98558.2	107634	51474.8	34870.7	3587.99	26149.1	136171	159144	191202	99949.5	16050.4	112354	35257.4	109391	77914.7	97649.3	112104	9237.5	39096.9	57717.5	110568	28062.2	134381	31467	36744.4	164981	140661	97424.7	142258	42410.8	4390.19	4379.3	2482.59	66424.5
10064	41.5993	2	636.829	1271.64	-7.02852	47.78	AQSPLLPEPLK	[3] Phospho (ST)	MAP6_RAT	Microtubule-associated protein 6 OS=Rattus norvegicus GN=Map6 PE=1 SV=1	TRUE	7.15654e-05	28568.8	26831.9	27723.7	43777.1	34738.9	41197	67862.6	73203.8	70463.4	62009.2	51968.6	55891.6	90412	100029	86422.7	96480.9	96565.6	91848	64222.2	69411.1	70294.1	96043.9	86076.6	94656.8	107329	96722.6	105074	42260.5	36710.4	38031.1	89492.5	67061.4	73161.7	76907.3	69912.4	85771.8	22897.2
10461	12.7158	2	558.758	1115.5	-0.642928	55.04	GQSPTAPGPPK	[3] Phospho (ST)	MAP6_RAT	Microtubule-associated protein 6 OS=Rattus norvegicus GN=Map6 PE=1 SV=1	TRUE	0.667814	117240	101159	90130.4	8523.38	127110	33689.5	220861	36042.6	42843.8	189741	81898.4	209830	1919.11	267490	213668	180931	26782.7	22525	165243	16567	61788	29448.2	319094	160792	58841.2	314329	305924	39555.7	3167.4	5013.19	111530	235859	274474	46938.4	61943.1	61765.4	93965.3
17115	23.9781	2	558.758	1115.5	-0.542359	56.89	GQSPTAPGPPK	[3] Phospho (ST)	MAP6_RAT	Microtubule-associated protein 6 OS=Rattus norvegicus GN=Map6 PE=1 SV=1	TRUE	0.417714	7777.5	24943.8	7327.42	172580	8673.9	7007.24	5954.49	27686.5	12994	9864.11	145379	4665.1	218264	8004.87	17822.3	6990.95	313118	256176	13157.9	283411	4151.14	5602.18	8806.66	14273.5	7253.96	24370.5	6534.89	3866.68	242305	221869	7427.84	12101.5	6336.38	36752.3	31427.1	31886.8	6233.49
10750	26.8849	3	723.674	2168	-0.300535	76.54	HPSSQLAGPGVEGGEGTQKPR	[3] Phospho (ST)	PRRT2_RAT	Proline-rich transmembrane protein 2 OS=Rattus norvegicus GN=Prrt2 PE=1 SV=1	TRUE	0.0464466	74755.1	55525.7	55753.6	82222.9	61559	69402.3	73909	27630.5	66395.6	73269.7	73179.2	113268	101134	111268	141808	48855.3	53198.3	49582.1	114237	119584	101635	160644	140554	65274.9	171289	174593	199488	124767	62975	61264.7	53701.5	160266	147223	16701.8	117493	115473	59914.5
35145	12.7785	2	694.331	1386.65	-1.52951	61.16	NSLQQGDVDGAQR		PRRT2_RAT	Proline-rich transmembrane protein 2 OS=Rattus norvegicus GN=Prrt2 PE=1 SV=1	TRUE	0.318463	325.2	350.692	0	0	804.945	0	16.9833	138.775	333.245	104.438	82.9052	198.066	0	5388.65	1736.48	221.75	0	0	509.394	136.293	170.903	0	690	555.42	5836.92	1607.91	908.599	3318.79	309.421	12.8824	879.797	978.044	286.017	0	111.638	68.9211	260.64
10817	30.476	2	675.309	1348.6	0.0598519	63.25	SPSPSPTSPGSLR	[8] Phospho (ST)	DCLK1_RAT	Serine/threonine-protein kinase DCLK1 OS=Rattus norvegicus GN=Dclk1 PE=2 SV=1	TRUE	0.00673914	51284.1	29331.7	38367.2	44960.7	37725.4	45467.6	30334.7	23021.3	32319.5	76360.5	88448.3	122646	75061.7	126696	88338.7	86424.7	32790.6	21354.6	76889.2	78188.6	116793	121524	103661	51354.9	143926	115209	123855	66934.5	41014.1	32587.2	71997.3	63856.4	75776.4	85344.9	87180.3	91508	41103
11593	30.4524	1	1349.61	1348.6	0.169326	---	SPSPSPTSPGSLR	[8] Phospho (ST)	DCLK1_RAT	Serine/threonine-protein kinase DCLK1 OS=Rattus norvegicus GN=Dclk1 PE=2 SV=1	TRUE	1.15066e-05	95864.9	73084.3	71850.8	106448	90537.6	96068.4	73928.2	73025.6	65694.9	136942	181478	130564	196924	201769	164857	275527	328852	245812	156312	170423	163357	196966	157697	192698	197445	198755	196207	87130.7	102893	103643	220859	145545	124540	129634	140145	131117	76833.5
41541	21.8098	3	519.57	1555.69	0.434239	---	ISQHGGSSTSLSSTK	[10] Phospho (ST)	DCLK1_RAT	Serine/threonine-protein kinase DCLK1 OS=Rattus norvegicus GN=Dclk1 PE=2 SV=1	TRUE	0.124176	53.3356	116.829	43.4882	169.404	258.033	56.4312	150.399	46.2685	88.0512	233.941	286.635	254.368	2107.2	87.306	102.074	361.882	4621.71	32417.1	484.081	140.794	85.3781	82.2716	122.354	236.717	88.3845	189.826	75.8909	61.0845	5929.38	4105.48	73.8141	164.536	125.516	91.0642	119.902	56.1476	42.7473
35836	12.9471	3	519.569	1555.69	-1.11857	43.41	ISQHGGSSTSLSSTK	[7] Phospho (ST)	DCLK1_RAT	Serine/threonine-protein kinase DCLK1 OS=Rattus norvegicus GN=Dclk1 PE=2 SV=1	TRUE	0.236664	579.031	160.956	279.483	23963.4	377.252	316.606	461.001	85.7437	145.371	119.882	72.7285	521.048	26333.2	188.889	520.873	594.838	394.39	638.753	320.613	7758.29	104.687	1166.02	830.307	299.657	197.885	854.494	1382.08	171.699	5333.82	4059.83	249.962	1118.47	2256.88	1342.77	194.834	9.98097	464.08
11350	41.393	3	1088.09	3261.25	-4.11137	98.34	GATPAEDDEDNDIDLFGSDEEEEDKEAAR	[18] Phospho (ST)	EF1D_RAT	Elongation factor 1-delta OS=Rattus norvegicus GN=Eef1d PE=1 SV=2	TRUE	0.274488	121998	64299.8	77150.7	198582	193515	193957	269780	313577	235675	582522	526714	371278	236234	260762	304587	40159.3	79855	80693.3	83473.6	185035	118031	479635	370216	238728	220753	362279	243453	125468	34640.9	77299.3	96750.8	172424	135177	298595	245478	346803	97778.6
20223	25.2935	2	752.349	1502.68	8.307	52.92	ATAPQTQHVSPMR	[10] Phospho (ST)	EF1D_RAT	Elongation factor 1-delta OS=Rattus norvegicus GN=Eef1d PE=1 SV=2	TRUE	0.172732	4282.93	2043.94	7996.99	52272.2	3290.28	5391.61	10348.3	1604.59	1230.55	5979.06	7078.12	8525.8	55953.8	735.06	36731.1	2609.13	21426.7	38046.7	15686	17389.5	962.025	3401.99	2543.15	23142.3	13324.9	59208.2	11047.9	16206.4	188125	151249	18093	44064.4	8127.23	646.85	1872.5	1348.04	3432.67
25188	13.3954	2	752.352	1502.69	13.3504	35.5	ATAPQTQHVSPMR	[10] Phospho (ST)	EF1D_RAT	Elongation factor 1-delta OS=Rattus norvegicus GN=Eef1d PE=1 SV=2	TRUE	0.196843	22928.7	237.138	26138	4602.61	3435.81	26734.7	115794	25627	16675.7	3218.68	135.442	8902.47	4323.39	57223.9	5274.85	15938	30181.3	6724.09	4065.87	1538.36	21773.1	60033	43317.3	2982.33	37701.8	17951.6	49131.4	39393.7	2476.34	2917.14	1160.67	24041.9	135411	36026.6	73580.7	16185	18376.8
27717	26.0379	2	752.341	1502.67	-1.85495	62.93	ATAPQTQHVSPMR	[10] Phospho (ST)	EF1D_RAT	Elongation factor 1-delta OS=Rattus norvegicus GN=Eef1d PE=1 SV=2	FALSE	0.555426	2984.4	4230.03	2552.57	1095.16	5338.26	3460.65	9816.57	1034.64	2810.51	3140.27	9147.65	3473.85	30908.2	379.271	1656.09	1813.47	22078	7123.8	2416.36	4343.03	502.614	10398.6	3099.86	1220.18	2565.9	1726.1	6104.08	3081.84	4010.3	45075.3	1259.32	1286.27	5544.68	1041.24	127.891	333.506	2391.93
11464	25.7	3	841.042	2520.1	-0.331007	43.34	ENSAAPSPIRPHSTSPAKEEQK	[13] Phospho (ST)|[14] Phospho (ST)	PALM_RAT	Paralemmin-1 OS=Rattus norvegicus GN=Palm PE=1 SV=1	TRUE	0.0925411	330998	227624	36037.5	372710	271947	116053	111720	31650.3	37512.8	478086	414129	548645	224699	17603.7	308171	36886.6	138470	118863	203561	299872	23473.2	116712	161053	195992	45610	450834	50606.3	47096	236312	225650	80936.7	218509	38434	12185.9	19268.3	16452.7	265288
13539	25.7451	4	631.033	2520.1	-0.180669	---	ENSAAPSPIRPHSTSPAKEEQK	[13] Phospho (ST)|[14] Phospho (ST)	PALM_RAT	Paralemmin-1 OS=Rattus norvegicus GN=Palm PE=1 SV=1	TRUE	0.208185	42455.2	31672.8	6950.54	42998	45638.7	27825.7	37832.3	3654.12	1746.57	64029	76360.6	136070	21908.9	2074.28	52526.2	34744.4	6570.28	7002.78	36349	44865.1	1898.32	36832.1	44238.4	37172.9	2908.2	74531.1	4275.55	29597	54594.1	7088.71	9965.7	37349.1	21337.3	5448.58	7000.53	6964.1	34026.9
40230	25.7451	2	1261.06	2520.1	-0.612243	---	ENSAAPSPIRPHSTSPAKEEQK	[13] Phospho (ST)|[14] Phospho (ST)	PALM_RAT	Paralemmin-1 OS=Rattus norvegicus GN=Palm PE=1 SV=1	TRUE	0.606805	481.94	5375.78	0	33.8113	6349.22	292.335	17.3544	106.86	36.7387	19753.6	17740.8	7711.6	11159	3.60382	11961.7	1.56509	28.9702	45.9496	2719.98	9086.04	7.72874	13.0802	791.286	3866.13	21.4153	22463.4	0.923892	224.238	13754.2	9455.54	123.529	3418.28	22.0466	377.969	335.832	0.00330235	386.264
19615	33.6899	2	931.393	1860.77	-0.509481	53.69	SETMVNAQQTPLGTPK	[10] Phospho (ST)|[14] Phospho (ST)	PALM_RAT	Paralemmin-1 OS=Rattus norvegicus GN=Palm PE=1 SV=1	TRUE	0.00240963	4758.65	2700.79	1921.52	6364.01	5108.7	2728.88	14158.8	13274.7	21009.7	42569.1	38763	38120.8	89940	98892.7	75176.6	5075.88	2928.15	1834.96	17949.4	31862.3	35279.7	61656.7	54819.5	64894.7	126098	97289.6	99701.7	18882	22283.2	24164.9	81508	31009.4	37600.7	40780.1	44565.6	39412.5	3813.95
11654	26.9973	2	506.229	1010.44	-0.202537	45.28	ASVSDLSPR	[7] Phospho (ST)	TR150_RAT	Thyroid hormone receptor-associated protein 3 OS=Rattus norvegicus GN=Thrap3 PE=1 SV=1	TRUE	0.634033	32450.3	32457	34863.3	10414.8	24242.4	32077.7	34400.4	3094.75	2438.45	19265.3	14775.4	23045.8	14844.2	18289.3	24100	40285	25708	27839.5	20969.5	24436.4	13370.6	27131.9	26524.8	18800.1	41351.4	38880.3	46578.7	41020.8	13055.8	16222.5	33156.3	49709.8	53669.3	2103.49	2300.93	2335.87	26008.2
20232	25.5167	2	506.229	1010.44	-0.00994404	46	ASVSDLSPR	[7] Phospho (ST)	TR150_RAT	Thyroid hormone receptor-associated protein 3 OS=Rattus norvegicus GN=Thrap3 PE=1 SV=1	TRUE	0.0492601	12898.4	12341	9807.07	4188.1	15607	13516.6	23307.2	48769.7	52687.6	18014.6	19347.2	20010.8	9365.46	16954.9	27804	35497.3	15520	14621.8	23033.8	25939.8	14734.1	21062.7	21253	24885.4	27719.4	33037.4	28502	20974	32678.6	10360.8	24272.6	45309	37215.1	66175.1	66604.6	65485.6	10337.8
28448	26.9732	1	1011.45	1010.44	-4.66953	---	ASVSDLSPR	[7] Phospho (ST)	TR150_RAT	Thyroid hormone receptor-associated protein 3 OS=Rattus norvegicus GN=Thrap3 PE=1 SV=1	TRUE	0.222902	10896.2	12297.7	1426.58	208.653	9686.73	4679.54	5345.1	383.436	0	4479.78	4621.64	6497.33	3608.67	277.587	15069.9	7112.85	5591.31	4630.8	6551.32	10968.8	1592.33	3413.04	5374.43	8442.48	825.109	24438.4	9998.82	23069.1	4830.57	836.915	11718.4	24956.2	12516.5	180.786	619.885	294.045	8733.07
16373	13.9035	2	709.303	1416.59	0.121118	58.22	SPPATGSAYGSSQK	[1] Phospho (ST)	TR150_RAT	Thyroid hormone receptor-associated protein 3 OS=Rattus norvegicus GN=Thrap3 PE=1 SV=1	TRUE	0.279096	12313	12002	15290.4	17398.3	17492.3	9974.57	38033.5	433562	331053	10838.7	10030.5	22280	26289	614082	27032.2	32566.9	3597.48	4712.55	21766.8	28187.3	521253	21923.8	31468.1	16921.7	25471.6	46974.4	60753.2	28009.6	16055.3	21157.7	21948.6	40147.3	46052.4	565780	539227	587129	9868.61
11880	28.8705	2	764.83	1527.65	-0.000570225	59.07	DTASLSTTPSESPR	[8] Phospho (ST)	GEPH_RAT	Gephyrin OS=Rattus norvegicus GN=Gphn PE=1 SV=3	TRUE	0.143177	121755	107138	92322.7	135388	95958.1	108816	107247	6500.99	21639.8	171461	153522	184179	112593	150516	120200	78083.3	107000	109206	91620.3	96975.9	85845.7	129171	119612	108864	142355	142274	162160	178612	141837	129122	116204	110737	129259	84098	69550.9	108142	97584
18355	27.87	2	764.83	1527.65	0.240819	53.42	DTASLSTTPSESPR	[8] Phospho (ST)	GEPH_RAT	Gephyrin OS=Rattus norvegicus GN=Gphn PE=1 SV=3	TRUE	0.00752939	23554.6	11138.6	17334.2	4136.54	17957.5	16826.2	26286.3	118895	91988.4	18641.7	23795.5	24013	3050.19	22786.3	7068.69	14364.5	4517.1	4355.32	5971.15	8659.81	9162.12	9962.52	7467.17	6528.24	6503.75	7255.66	6843.7	14743.1	8458.87	4231.74	5204.48	7157.41	8108.41	99031.5	60614	36578.9	18878.5
23401	12.6128	2	554.755	1107.5	-0.343968	40.19	ASHSAVDITK	[4] Phospho (ST)	GEPH_RAT	Gephyrin OS=Rattus norvegicus GN=Gphn PE=1 SV=3	TRUE	0.671091	15147.5	10372.9	15482.7	1635.2	8851.65	15070.2	24340.3	39513	33888.6	14115.6	9572.2	33695.8	567.404	47715.7	9264.18	27577.7	1966.42	3779.59	9313.19	987.835	40231.9	19734.3	29043.8	10534.9	43867.3	17135.7	45903.1	39616.6	940.91	2190.6	10676.3	16744.7	42211.5	12186.9	43389.8	50799.4	12140.4
46172	22.3726	2	554.755	1107.5	-0.00489378	42.26	ASHSAVDITK	[4] Phospho (ST)	GEPH_RAT	Gephyrin OS=Rattus norvegicus GN=Gphn PE=1 SV=3	FALSE	0.888597	572.493	222.344	468.642	3145.19	3694.67	233.919	187.047	1577.51	983.583	784.894	5646.46	1143.74	1294.74	931.626	935.632	181.539	1940.03	21715.3	2209.32	9807.68	346.907	386.474	138.839	2033.07	186.555	1675.41	301.047	250.33	684.009	2428.5	702.339	3100.41	905.002	786.578	645.34	856.649	458.84
12668	34.3588	2	757.804	1513.59	0.0477269	42.45	DISNLEENDETR	[3] Phospho (ST)	S6A17_RAT	Sodium-dependent neutral amino acid transporter SLC6A17 OS=Rattus norvegicus GN=Slc6a17 PE=1 SV=1	TRUE	0.225625	21922	12971.2	21107	37781	32224	44798.5	14903.6	12365	14609.7	53144.2	73809.5	62275	55304.6	60293.5	57931.8	46493.2	51521.2	48163.6	34037.2	39033.2	31642.1	51111.5	40857.4	55134.4	91275.2	93639	89048.4	5079.84	10095.3	5678.31	75832.1	48419	55237	24399.6	28433.7	29772.9	17570
15195	49.4424	3	935.424	2803.25	-3.26269	58.77	EHSNEHVTESVADLLALEEPVDYK	[3] Phospho (ST)	S6A17_RAT	Sodium-dependent neutral amino acid transporter SLC6A17 OS=Rattus norvegicus GN=Slc6a17 PE=1 SV=1	TRUE	0.00707846	132721	95696.3	94324.3	140996	106299	145121	62190.4	34041.6	39649.4	130623	172185	159465	145199	159594	172068	187768	137772	139214	149511	191208	187791	231285	195968	124868	336960	347139	383267	119898	46678.3	60973.4	124915	177017	187798	138481	148788	156731	106373
13545	26.6903	3	854.056	2559.14	-0.536913	80.26	REHANIDAQSGSQASNPSATVSPR	[22] Phospho (ST)	SIR2_RAT	NAD-dependent protein deacetylase sirtuin-2 OS=Rattus norvegicus GN=Sirt2 PE=1 SV=1	TRUE	0.175189	72604.2	40888	41619.3	22288.2	54160.6	83921.6	89159.5	14014.9	58832.1	66539.4	51287.2	121736	38004.7	2284.03	86528.4	23894.5	10724.9	12213.4	74961.6	77144.7	649.9	147859	134792	35642.6	15518.1	116942	125936	62884	43687.2	25540.2	58612.9	139185	122331	5281.27	1305.42	1880.21	58190.6
33392	12.6811	3	854.055	2559.14	-0.778941	75.74	REHANIDAQSGSQASNPSATVSPR	[22] Phospho (ST)	SIR2_RAT	NAD-dependent protein deacetylase sirtuin-2 OS=Rattus norvegicus GN=Sirt2 PE=1 SV=1	FALSE	0.394343	0	0	1489.18	0	0	89.559	384.528	43727.1	3253.74	0	43.2445	197.106	0	4607.08	342.734	0	22.7635	15.8289	16.8073	0	2173.98	2725.03	184.612	68.9074	2223.22	0	721.308	1911.84	166.308	822.478	0	0	257.372	9914.32	6654.72	111873	0
19058	28.1473	2	1202.53	2403.04	-2.3498	103.47	EHANIDAQSGSQASNPSATVSPR	[21] Phospho (ST)	SIR2_RAT	NAD-dependent protein deacetylase sirtuin-2 OS=Rattus norvegicus GN=Sirt2 PE=1 SV=1	TRUE	0.50779	9021.17	621.195	42952.5	401.031	9469.32	59359.4	82385.6	4378.66	29530.3	2759.33	10609.9	30644.8	1036.56	34770.3	16974.7	9229.92	1027.39	377.055	38947.8	45844.6	118017	144554	47810.4	25200.4	205584	6919.71	122748	150300	58205.9	0	54800.1	95417.2	141751	7949.89	27830.9	37620.9	7230.26
23784	27.2132	2	1202.53	2403.04	-0.256937	79.52	EHANIDAQSGSQASNPSATVSPR	[21] Phospho (ST)	SIR2_RAT	NAD-dependent protein deacetylase sirtuin-2 OS=Rattus norvegicus GN=Sirt2 PE=1 SV=1	TRUE	0.956582	348.865	118.755	283.707	158.09	155.865	726.628	103.873	179118	128088	130.647	74.1506	433.159	1121.22	156697	0	0	949.045	910.172	134.154	409.735	26.3117	672.98	1791.84	178.708	419.489	342.968	349.93	157.083	8574.86	701.204	0	763.211	3292.96	17160.6	274657	283601	279.607
32679	26.5392	2	1202.53	2403.04	-1.29087	81.52	EHANIDAQSGSQASNPSATVSPR	[21] Phospho (ST)	SIR2_RAT	NAD-dependent protein deacetylase sirtuin-2 OS=Rattus norvegicus GN=Sirt2 PE=1 SV=1	FALSE	0.926727	502.625	1577.67	116.46	0	250.593	496.797	177.449	563.717	6372.68	677.095	770.344	381.156	660.654	3.69465	1046.74	0	3100.81	336.756	1004.57	579.595	149.91	292.893	360.616	1029.96	0.327668	688.095	683.213	0	716.139	811.995	961.982	1768.71	578.995	281910	308.143	576.44	402.842
13943	37.8612	2	860.37	1718.73	-0.466998	68.12	GMYDGPVYEVPATPK	[2] Oxidation (M)|[13] Phospho (ST)	DPYL1_RAT	Dihydropyrimidinase-related protein 1 OS=Rattus norvegicus GN=Crmp1 PE=1 SV=1	TRUE	2.88658e-15	2894.57	767.709	3487.68	2705.09	3829.41	3814.51	2901.7	3500.69	2379.21	6117.89	9190.84	9054.12	41528.3	77281.2	64331.5	149618	114955	101695	82060.9	77606.9	100038	114626	76852.3	76472.7	150266	145437	172103	53986.5	27840	31381.6	36604.1	23499.4	23480.3	51201.4	50638.1	58582.6	2319.93
47530	37.8734	1	1719.73	1718.73	0.0051047	---	GMYDGPVYEVPATPK	[2] Oxidation (M)|[13] Phospho (ST)	DPYL1_RAT	Dihydropyrimidinase-related protein 1 OS=Rattus norvegicus GN=Crmp1 PE=1 SV=1	TRUE	2.74411e-07	0	0	0	0	0	0	0	0	0	0	0	0	8607.66	457.545	2524.18	2783.56	7754.37	1297.36	8777.54	8137.45	3605.78	6378.74	4347.02	6996.14	8644.59	13797.6	9794.84	983.973	0	669.619	2629.96	0	0	0	0	1784.91	0
15775	38.0117	3	769.676	2306.01	-0.731238	38.1	NLHQSNFSLSGAQIDDNNPR	[10] Phospho (ST)	DPYL1_RAT	Dihydropyrimidinase-related protein 1 OS=Rattus norvegicus GN=Crmp1 PE=1 SV=1	TRUE	0.701315	25984.6	8623.94	17412.7	26305.7	34044.1	31947.1	85076.4	100252	90963.8	161970	124528	183258	38870.4	71616	56533.5	30399.3	8554.9	10640.3	32730.1	36346.8	62980.8	98676.4	73206.2	53011.8	112419	106321	104094	58570.6	19872.3	19762.2	99983.3	113617	143631	137346	152611	148267	20826.1
14613	48.2914	2	921.443	1840.87	-7.30022	85.05	STGEAFVQFASQEIAEK		HNRH1_RAT	Heterogeneous nuclear ribonucleoprotein H OS=Rattus norvegicus GN=Hnrnph1 PE=1 SV=2	TRUE	4.68647e-12	4205.71	2649.83	9772.4	10731.3	4291.67	13297.8	7870.69	3230.55	771.049	5258.77	4389.96	8079.5	97878.5	105485	84484.7	86062.5	56161.3	48613.2	55738.4	58331.1	47970.6	115642	102389	105183	19048.6	22841.2	17828.7	49520.9	68454.6	68156.7	181629	186468	202003	212494	247256	232283	3370.78
19133	29.2819	2	882.871	1763.73	0.187756	77.7	HTGPNSPDTANDGFVR	[9] Phospho (ST)	HNRH1_RAT	Heterogeneous nuclear ribonucleoprotein H OS=Rattus norvegicus GN=Hnrnph1 PE=1 SV=2	TRUE	0.0111859	39651.3	43277.9	19187.2	75436	30618.8	19809	7235.54	12610.4	1633.2	15667.7	7565.53	18700.6	136777	141835	116828	2566.4	5682.08	8043.93	43574	86049.5	25973.5	54713.3	57059.4	10614.9	59325.1	83944.1	60353.5	136632	136834	130777	11973.5	38187.6	60931.4	104790	106952	86243	31779.6
21980	29.2168	3	588.916	1763.73	0.141824	---	HTGPNSPDTANDGFVR	[9] Phospho (ST)	HNRH1_RAT	Heterogeneous nuclear ribonucleoprotein H OS=Rattus norvegicus GN=Hnrnph1 PE=1 SV=2	TRUE	0.00299408	6607.88	9036.59	3655.1	11399	2567.31	3284.88	2439.21	3791.1	1274.08	1608.28	1590.2	5142.29	43305.3	55127.6	31213.7	214.122	1834.93	2093.54	12164.9	20674.4	7328.13	12619.9	17583.8	1414.06	15899.4	21321.6	15453.8	56274.4	65802.2	52678.8	4673.37	13008.4	24348.2	35092.4	42926.8	35700.9	5296.06
15032	43.4733	2	1020.5	2038.98	-8.03773	120.89	IQEITEQLDITTSEYEK		CH60_RAT	60 kDa heat shock protein, mitochondrial OS=Rattus norvegicus GN=Hspd1 PE=1 SV=1	TRUE	0.0838169	104373	75214.3	151136	58676.8	48125.1	187660	199271	146174	84528.8	133477	83946.9	102599	84414.9	95487.6	101820	547675	236484	206696	137451	88676	76443.7	151509	138389	85765.7	87930.3	63943	128295	86097.6	82303.2	181492	383638	210230	337534	164080	291998	272047	83652.6
21122	36.9154	3	854.088	2559.24	-0.205474	48.6	LVQDVANNTNEEAGDGTTTATVLAR		CH60_RAT	60 kDa heat shock protein, mitochondrial OS=Rattus norvegicus GN=Hspd1 PE=1 SV=1	TRUE	0.000510064	860.812	448.624	0	1830.53	390.639	1656.78	3253.66	2361.54	2851.5	11079.6	363.532	8332.76	4173.41	5041.97	5321.56	5176.55	3557.5	4062.57	1638.28	4400.61	3282.76	12427.5	8984.3	4410.73	6975.22	5540.88	5192.19	5763.7	11465.5	4629.42	58851.2	116992	131098	55280.8	76973.2	79843.5	689.921
31862	36.947	2	1280.63	2559.24	-0.369861	---	LVQDVANNTNEEAGDGTTTATVLAR		CH60_RAT	60 kDa heat shock protein, mitochondrial OS=Rattus norvegicus GN=Hspd1 PE=1 SV=1	TRUE	0.000630092	0	0	0	1582.94	1307.54	697.442	0	114.586	0	575.267	0	1225.49	2529.86	3279.53	7837	1503.77	0	0	2985.73	964.918	1597.55	11207	9428.25	6181.73	3966.48	4757.73	4234.98	5775.3	0	4318.85	23323.4	40197.5	38085.2	11465.4	44987.4	29375.3	0
15067	12.7316	2	959.334	1916.65	-0.583985	93.81	RGGGSGGGDESEGEEVDED	[11] Phospho (ST)	PURB_RAT	Transcriptional activator protein Pur-beta OS=Rattus norvegicus GN=Purb PE=1 SV=3	TRUE	0.0916337	240341	172514	144786	752.828	230984	51765.6	361928	33354	32596.2	327604	261715	313358	71.002	145314	182585	120760	130.566	143.629	126707	906.486	40488.2	34557.8	210581	175961	36121.4	265091	183610	47854.1	69.316	175.52	113303	195530	158822	74358	31098.1	27075.4	192628
26703	24.1787	2	959.334	1916.65	-0.399147	79.35	RGGGSGGGDESEGEEVDED	[11] Phospho (ST)	PURB_RAT	Transcriptional activator protein Pur-beta OS=Rattus norvegicus GN=Purb PE=1 SV=3	TRUE	0.530034	55132.5	122727	32360.8	349816	56900.9	41822.6	70363	80072.5	87962.1	116382	298503	75303.6	276231	26731	72138.6	38100	233971	229977	47639.3	269334	22074.3	40369.5	27581.4	79046.5	36943.2	74935.8	39427.5	60327.1	294649	341440	61354.5	58473.3	40559.4	33616.9	95511.7	83491	44187.4
21315	25.3631	2	881.284	1760.55	-0.41613	61.6	GGGSGGGDESEGEEVDED	[10] Phospho (ST)	PURB_RAT	Transcriptional activator protein Pur-beta OS=Rattus norvegicus GN=Purb PE=1 SV=3	TRUE	0.0655336	95612.4	58062.7	72360.5	60922.5	98268.1	117680	214689	34832.3	53101.2	183371	185881	227509	116056	128006	150577	183454	124612	138700	105252	121717	76756	211039	170947	162490	157366	157258	201494	224759	122832	152025	146614	117125	151826	51947.5	87475.7	99284.2	76631.2
30238	13.7792	2	881.284	1760.55	-0.314436	38.28	GGGSGGGDESEGEEVDED	[10] Phospho (ST)	PURB_RAT	Transcriptional activator protein Pur-beta OS=Rattus norvegicus GN=Purb PE=1 SV=3	FALSE	0.576325	643.653	4318	18668.8	2645.88	11038.3	281.718	2655.18	205750	167354	18367.3	3414.64	1671.74	1178.85	99990.7	6509.18	342.727	597.662	1616.94	3194.53	294.623	98866.1	301.406	84.0165	3180.13	20374.5	4302.73	832.85	45920.2	3040.37	4549.36	759.673	1166.32	950.464	190799	140156	211777	515.873
18636	33.5001	2	717.332	1432.65	0.308182	32.99	LEDEQPPTLSPK	[10] Phospho (ST)	KCMA1_RAT	Calcium-activated potassium channel subunit alpha-1 OS=Rattus norvegicus GN=Kcnma1 PE=1 SV=3	TRUE	1.07743e-11	7547.67	4170.67	1812.31	8097.1	6798.38	6767.89	2784.99	2870.35	3734.52	14023.3	3126.99	9265.69	18480.5	21965.8	16942.1	21842.2	13503.4	12831.8	21123.3	23652.6	21793.3	21330.4	18826.3	20402.6	28812.9	28516.3	22417.2	16992.6	17639	13137.2	27447	24591.7	23828.8	19427.6	23211.4	16591.5	6049.28
19302	32.2547	2	795.379	1588.74	-4.05189	57.72	RLEDEQPPTLSPK	[11] Phospho (ST)	KCMA1_RAT	Calcium-activated potassium channel subunit alpha-1 OS=Rattus norvegicus GN=Kcnma1 PE=1 SV=3	TRUE	0.701123	41684.3	28340.6	32264.4	38127.2	31812.4	37550	17475.8	22293	18993.7	50243.7	59922.2	62298.7	15236.4	37487.2	30792.1	30152.3	15576	8391.06	36413.1	35892.9	40122.8	65477.1	49390	32307.5	75880.4	65918.2	57836.7	41860.2	7180.77	10202	34599.8	38328.6	46011.7	36405.5	38703	30879.9	33409
18730	54.4345	3	715.663	2143.97	-5.31921	42.61	TAFDEAIAELDTLNEDSYK		1433T_RAT	14-3-3 protein theta OS=Rattus norvegicus GN=Ywhaq PE=1 SV=1	TRUE	1.41138e-06	961.626	0.174931	453.247	3108.31	7871.6	3146.54	2632.64	0	1841.63	2911.05	0	1038.01	35735.7	30579.3	31466.2	48386	38767.8	39643.3	15153.8	16817.5	21074	32569.3	30724	38848.3	1313.88	5239.33	2808.02	52091.2	51048.4	50262.9	69265.9	133246	144923	130149	131275	136054	770.721
21161	54.4466	2	1072.99	2143.97	-4.19436	---	TAFDEAIAELDTLNEDSYK		1433T_RAT	14-3-3 protein theta OS=Rattus norvegicus GN=Ywhaq PE=1 SV=1	TRUE	1.75397e-07	4712.66	0	678.388	6222.24	1540.52	5398.88	0	1773.76	5209.03	0	0	316.524	91059.7	78104.4	81014.5	58173.5	43791.2	46267.3	30491.5	37510	38764.7	86546.1	76464	66112.5	4793.97	3757.11	5873.13	36075.5	24128.9	39085	139583	123855	116946	110141	111306	105751	3777.09
21399	27.7297	2	766.865	1531.72	3.19927	86.02	AVTEQGAELSNEER		1433T_RAT	14-3-3 protein theta OS=Rattus norvegicus GN=Ywhaq PE=1 SV=1	TRUE	0.889962	20084.6	7565.1	16913.9	4787.53	12245.7	17363.4	26572.3	823.142	1038.96	15301.9	19612.9	34912	5306.04	1378.2	12269.1	7708.17	17155.1	21149.7	19376.1	16901.1	22971.9	23879.2	23183.2	13403.8	14205.2	17489.5	24844.6	19644.4	19036.3	10222.1	26041.8	39399.6	36181.1	197.034	794.976	30.7624	16097.4
32174	27.0533	2	766.865	1531.71	2.20763	76.84	AVTEQGAELSNEER		1433T_RAT	14-3-3 protein theta OS=Rattus norvegicus GN=Ywhaq PE=1 SV=1	TRUE	0.0816723	48.3725	15.0166	271.894	485.75	0	264.426	258.19	26084.4	5013.29	231.902	273.322	215.874	66.1455	1.28672	7.88399	136.403	4.99882	49.4794	10.9891	0	30.59	11.1148	0.565988	150.85	3.28688	238.698	42.4167	81.4246	96.7708	107.911	0.476194	56.9276	326.586	17.33	19174.3	33018.5	38.7694
19616	24.9072	2	745.817	1489.62	-0.806546	37.43	EPGSSHLGSPDTAR	[9] Phospho (ST)	RGS14_RAT	Regulator of G-protein signaling 14 OS=Rattus norvegicus GN=Rgs14 PE=1 SV=1	TRUE	0.70779	15807	297559	23336	395832	161315	16121.7	26413	16971.7	22738.4	394836	417417	26741	285198	25246.7	258129	28404.5	381055	306162	111598	300646	25692.5	33556	19707.1	154390	48080.6	280794	55939	44287.5	359943	395329	27457.3	45034.7	33677.2	14587.8	26688.4	33400.5	12669
32359	23.5902	2	778.833	1555.65	0.0175982	34.81	SLGSGEGESESRPGK	[1] Phospho (ST)	RGS14_RAT	Regulator of G-protein signaling 14 OS=Rattus norvegicus GN=Rgs14 PE=1 SV=1	TRUE	0.130594	728.903	361.589	349.461	134.836	433.022	460.13	781.975	443.059	238.904	729.49	529.713	505.653	3829.28	334.473	1577.53	179.7	94044.5	6271.46	2062.79	823.584	605.577	645.121	625.916	735.655	487.504	2447.7	525.763	341.889	1232.41	836.618	388.202	504.185	194.747	2395.71	113.853	105.626	584.199
35393	21.8211	2	778.84	1555.66	8.54715	62.33	SLGSGEGESESRPGK	[1] Phospho (ST)	RGS14_RAT	Regulator of G-protein signaling 14 OS=Rattus norvegicus GN=Rgs14 PE=1 SV=1	TRUE	0.273412	2575.1	517.238	82.45	493.728	1875.65	2079.61	1036.32	128.215	191.101	204.036	362.322	499.823	99896.2	164.912	250.809	539.008	39950.5	134425	360.463	1600.7	75.6299	532.277	2338.63	238.493	170.951	328.409	301.316	139.459	51278.9	54091	217.036	944.012	723.221	319.298	353.548	375.73	2063.88
51515	23.611	3	519.557	1555.65	-0.78718	---	SLGSGEGESESRPGK	[1] Phospho (ST)	RGS14_RAT	Regulator of G-protein signaling 14 OS=Rattus norvegicus GN=Rgs14 PE=1 SV=1	TRUE	0.178737	68.1021	827.262	135.508	144.248	68.0464	159.38	32.542	201.663	312.946	197.541	139.702	116.03	333.621	110.713	429.958	336.292	15761.6	2201.04	113.234	144.773	622.981	121.247	188.249	256.735	147.84	214.764	48.2526	172.081	420.117	182.595	99.6853	113.498	101.032	470.161	165.027	94.8581	54.5823
20241	34.5489	2	1001.95	2001.89	0.0501589	40.96	TSSESIVSVPASSTSGSPSR	[17] Phospho (ST)	ABLM2_RAT	Actin-binding LIM protein 2 OS=Rattus norvegicus GN=Ablim2 PE=2 SV=1	TRUE	0.455018	27587.7	14552.2	10639.3	28504.5	12653.2	26947.5	23629.4	29394.1	24446.3	41738.5	64691.1	60650.3	37110.6	44019.8	40735.7	31469.9	50463.5	45516.3	16573.4	35045.7	21784.3	47137.5	36771.7	45662.8	45049.9	40125.6	37892.9	27260.3	34716.1	34236.8	29388.4	13566.6	17488.6	10834.1	16965.6	21202.8	22110.9
21149	41.2523	3	875.725	2624.15	-2.42659	49.62	TNSPDLDSQSLSLSSGADQEPLQR	[3] Phospho (ST)	ABLM2_RAT	Actin-binding LIM protein 2 OS=Rattus norvegicus GN=Ablim2 PE=2 SV=1	TRUE	0.181582	16529	7601.9	13535.5	20685.8	22990.2	17603.2	54833.3	65034.5	61093.9	99007.8	107636	122892	23438.4	29160	25514.6	9564.87	6522.44	7756.79	11713.9	18248.9	22131.8	46804.1	38157.4	33714	33191.4	42144.5	45338.9	19877.5	13350.5	9792.69	57972.1	36568.8	51544.2	38853.8	39109.6	42871	13247.6
32780	41.2836	2	1313.08	2624.15	-3.22372	---	TNSPDLDSQSLSLSSGADQEPLQR	[3] Phospho (ST)	ABLM2_RAT	Actin-binding LIM protein 2 OS=Rattus norvegicus GN=Ablim2 PE=2 SV=1	TRUE	0.2161	20867.5	12506.1	5405.96	16139.4	14031.6	17614.5	33916.2	37657.1	30906.5	30831.3	52402.1	39787.6	17991.8	16853.5	20502.9	0	1681.4	7057.7	6284.49	20747	17781.9	28851.7	18559.1	17955.8	34064.4	45288.6	24983.2	6673.24	4396.08	10219.2	18818.4	25259.1	16721.1	16304.1	22193.6	16619.9	16724.8
22126	33.3388	2	654.814	1307.61	-0.0654881	77.26	TSASIGSLCADAR		MYPR_RAT	Myelin proteolipid protein OS=Rattus norvegicus GN=Plp1 PE=1 SV=2	TRUE	8.10394e-05	5683.18	4077.8	4718.83	9073.28	6717.36	6567.66	2423.03	495.986	1575.15	906.997	176.044	214.569	8838.1	10260.4	9715.32	11772.1	6095.01	8559.36	14058.3	13135.2	11086.7	18957.4	15225.8	15467.3	6625.2	4746.97	5503.67	1516.47	1529.3	3471.04	29402.3	28821.3	27840.1	13070.4	19677.5	14895.5	4554.94
24096	24.843	2	509.78	1017.55	-0.353644	55.53	GLSATVTGGQK		MYPR_RAT	Myelin proteolipid protein OS=Rattus norvegicus GN=Plp1 PE=1 SV=2	TRUE	0.569362	11973.3	8200.81	1110.65	8.63695	11378.5	1056.73	1182.92	7754.64	1256.86	1962.2	705.593	914.353	10.2683	1925.92	23137.3	13528.6	1377.97	2333.05	36036.6	37796.3	2981.92	621.647	1464.85	33457.2	871.766	37659.5	994.745	475.88	15.6955	173.546	30461.1	56092.2	460.823	1880.4	2941.2	3014.59	9596.32
24938	26.1157	2	509.78	1017.55	-0.154205	39.74	GLSATVTGGQK		MYPR_RAT	Myelin proteolipid protein OS=Rattus norvegicus GN=Plp1 PE=1 SV=2	FALSE	0.732786	434.513	843.724	1468.27	8044.82	1118.94	911.911	728.368	5430.38	6524.59	1887.55	1986.06	533.439	22442.5	1248.42	138.82	7386.49	4654.82	28552.8	1102.95	689.378	1819.7	1719.79	838.967	1037.21	2179.15	665.797	1915.66	681.776	1834.7	31910.9	727.522	823.474	1508.5	3540.85	668.402	948.395	348.252
31015	13.5609	2	509.78	1017.55	-0.145323	45.82	GLSATVTGGQK		MYPR_RAT	Myelin proteolipid protein OS=Rattus norvegicus GN=Plp1 PE=1 SV=2	FALSE	0.135214	4.90165	15.326	12.3734	3.63071	16.4778	31.3273	25.6322	6672.06	3629.69	0	40.4454	27.8143	41.7068	23029.1	25.2618	1061.66	116.967	87.597	44.5387	2.9544	32635.7	12.4443	39.1487	27.626	13.5471	11.6988	54.5731	3.69328	65.3491	132.778	48.9826	62.889	24.4108	32490.3	27855.6	30525.2	3.92856
31557	23.1651	2	509.78	1017.55	-0.313328	56.42	GLSATVTGGQK		MYPR_RAT	Myelin proteolipid protein OS=Rattus norvegicus GN=Plp1 PE=1 SV=2	TRUE	0.408355	222.743	66.8308	10960.1	136.731	51.2124	11223	5759.78	2076.91	1122.99	158.115	349.588	379.259	66.1179	626.201	20.3429	44589.6	669.08	707.912	204.116	166.723	2518.41	46142.8	41932.5	561.187	38853.7	84.796	49743.9	22787.3	141.515	167.65	386.13	89.1201	53705.5	2903.29	443.305	678.348	178.524
40443	26.1361	1	1018.55	1017.55	-0.279114	---	GLSATVTGGQK		MYPR_RAT	Myelin proteolipid protein OS=Rattus norvegicus GN=Plp1 PE=1 SV=2	FALSE	0.513451	0	0	0	271.293	0	0	0	0	96.4019	0	0	0	9740.89	0	0	0	0	6585.62	0	0	0	0	0	0	0	0	0	0	168.564	22249.5	0	0	0	0	88.3883	0	0
26411	27.6753	2	539.681	1077.35	-0.138537	33.62	DYDDMSPR	[6] Phospho (ST)	HNRPK_RAT	Heterogeneous nuclear ribonucleoprotein K OS=Rattus norvegicus GN=Hnrnpk PE=1 SV=1	TRUE	0.000673107	0	0	37.1263	64.9532	0	79.9364	0	0	0	85.0623	0	0	0	25751.1	4560.2	0	23.5673	0	1356.47	4567.31	12311.1	15273	15162.8	673.907	30651.3	4281.31	23629.4	19072.9	181.858	0	943.24	1749.65	4157.43	0	298.468	0	0
45528	27.6991	1	1078.36	1077.35	0.501689	---	DYDDMSPR	[6] Phospho (ST)	HNRPK_RAT	Heterogeneous nuclear ribonucleoprotein K OS=Rattus norvegicus GN=Hnrnpk PE=1 SV=1	TRUE	0.00167407	0	0	0	3.17303	19.5624	0	0	0	0	0	0	0	304.847	341.965	0.690901	0	177.034	130.305	0	0	1760.37	3269.38	2121.62	0	3814.12	293.518	7421.02	10688.9	526.924	423.117	0	0	784.875	0	0	0	0
41251	60.2543	2	857.993	1713.97	-2.83049	96.83	ILSISADIETIGEILK		HNRPK_RAT	Heterogeneous nuclear ribonucleoprotein K OS=Rattus norvegicus GN=Hnrnpk PE=1 SV=1	TRUE	0.844821	117.26	244.663	86.7703	87.4405	0	494.782	1144.76	153.056	0	868.932	242.582	894.351	0	40.9344	7.39307e-05	19345.3	14160	1263.14	954.834	1167.58	1017.19	64.6875	257.008	0	758.161	0	0	520.394	272.855	2.21473	0	1413.98	1728.74	2758.26	8764.26	4050.52	93.9809
27769	12.7527	2	835.354	1668.69	-3.75592	56.9	RSPSADQSLDDSPSK	[2] Phospho (ST)	KCNQ2_RAT	Potassium voltage-gated channel subfamily KQT member 2 OS=Rattus norvegicus GN=Kcnq2 PE=1 SV=1	TRUE	0.828731	2297.64	841.4	5879.45	2261.24	1475.44	1510.22	9489.36	323.319	192.533	652.448	328.738	18047.5	413.295	3754.58	1431.49	10291.5	94.2475	98.3741	1922.56	2282.03	1225.46	800.288	26114	616.33	1184.67	1277.41	32173.7	1039.57	233.823	2006.43	2421.68	5852.98	28365.1	0	4223.03	1338.02	1841.51
41486	14.2699	2	757.306	1512.6	0.0469762	46.77	SPSADQSLDDSPSK	[3] Phospho (ST)	KCNQ2_RAT	Potassium voltage-gated channel subfamily KQT member 2 OS=Rattus norvegicus GN=Kcnq2 PE=1 SV=1	TRUE	0.55065	59.9567	48.763	62.6784	162.809	297.802	182.915	397.53	251.328	1767.19	3.88268	0	100.298	1.9546e-05	2862.25	9.10227	25.8163	0	5.93478	335.589	6.19653	1538.86	481.056	24.6857	68.7834	128.802	101.272	43.6605	239.487	0	11.1117	34.3019	49.6424	848.201	86.4798	373.096	221.149	48.0539
42582	22.6377	2	757.305	1512.59	-2.36053	39.25	SPSADQSLDDSPSK	[1] Phospho (ST)	KCNQ2_RAT	Potassium voltage-gated channel subfamily KQT member 2 OS=Rattus norvegicus GN=Kcnq2 PE=1 SV=1	TRUE	0.625155	29.1346	476.574	733.17	7.80174	494.27	50.4912	591.35	39.8045	103.322	356.41	248.554	43.0983	39.9799	8.05255	591.13	337.616	0	683.521	235.698	27.3627	33.3177	1978.44	62.4176	89.5023	970.49	555.825	3930.56	781.001	7.30579	0	87.4155	134.426	3349.24	0.199757	64.9254	46.0181	23.3507
32631	23.633	2	748.33	1494.65	-0.74833	48.59	ATQQSLGEQSNPR	[5] Phospho (ST)	DLGP4_RAT	Disks large-associated protein 4 OS=Rattus norvegicus GN=Dlgap4 PE=2 SV=1	FALSE	0.509326	30.5111	2083.45	228.169	3177.41	70.6994	64.2973	100.488	119.872	68.0439	2812.75	3103.51	139.076	8061.48	164.904	1036.66	89.8454	26088.5	15254.8	140.387	2045.32	42.8645	121.441	93.8874	400.713	102.6	637.686	68.7876	152.443	44048.9	39602.1	193.392	80.2458	112.294	77.4048	94.9682	146.599	24.454
37707	21.7861	2	748.34	1494.67	13.034	59.11	ATQQSLGEQSNPR	[5] Phospho (ST)	DLGP4_RAT	Disks large-associated protein 4 OS=Rattus norvegicus GN=Dlgap4 PE=2 SV=1	TRUE	0.895436	277.994	7731.96	114.379	36909.3	3388.82	380.969	2582.15	348.673	182.883	6639.92	9643.58	388.669	63589.5	259.841	3789.31	1044.55	995.009	2946.54	2007.18	43395.5	127.627	1540.36	424.455	3573.49	93.5373	6643.1	434.085	164.661	69237.1	71914.9	124.936	555.348	1129.85	137.566	93.1401	200.26	222.805
58652	13.0854	2	748.33	1494.65	-0.48993	74.15	ATQQSLGEQSNPR	[5] Phospho (ST)	DLGP4_RAT	Disks large-associated protein 4 OS=Rattus norvegicus GN=Dlgap4 PE=2 SV=1	TRUE	0.081071	18055.6	22069.2	2381.43	39454.9	36708.7	2982.47	10817.4	3742.42	4887.83	41181.7	45082.3	6813.1	949.368	3149.58	30820	3088.17	5799.82	1509.44	27401.6	61787.8	744.719	4182.09	5775.54	29701.6	2740.66	75047.9	4760.62	8406.31	180.043	547.35	36394.6	37102.4	5263.19	785.332	1236.67	724.97	14471.1
37773	20.1057	2	421.681	841.348	0.13485	34.63	SHSYLR	[3] Phospho (ST)	DLGP4_RAT	Disks large-associated protein 4 OS=Rattus norvegicus GN=Dlgap4 PE=2 SV=1	TRUE	0.301812	249.545	316.661	397.472	443.114	261.051	327.579	525.989	2690.88	5663.64	510.08	691.22	250.554	182.343	16293.4	99.0282	1673.47	68148.9	53344.7	414.47	343.669	17630.6	447.39	178.791	364.693	400.164	198.333	550.03	200.789	941.708	1294	590.718	307.508	575.386	604.211	3289.24	3728.84	200.005
[truncated: 336 more rows]
[truncated: 35 more columns]
