# Supplementary material for: Sex- and estrous-cycle dependent dorsal hippocampal phosphoproteomic changes induced by low-dose ketamine
Source: Sci Rep. 2022 Feb 2;12:1820. doi: 10.1038/s41598-022-05937-x (PMC8810966; doi:10.1038/s41598-022-05937-x)
Supplement: Supplementary file 5 — Supplementary Table S5. [file 41598_2022_5937_MOESM5_ESM.xlsx]

## Sheet: C7_FvM_Combined_Canonical_Pathw
Table S5. Top 20 enriched canonical pathways for differentially abundant proteins and phosphoproteins combined in the female versus male rat dHPC.
Ingenuity Canonical Pathways	-log10(P-value)	Ratio	Count	Z-Score	Proteins
Synaptogenesis Signaling Pathway	28.3	0.179	56	-3.883	ACTR2,ACTR3,AP2A2,AP2B1,AP2M1,AP2S1,APOE,ARPC1A,ARPC2,ARPC5,CACNA2D1,CALM1,CAMK2A,CAMK2G,CAMK4,CFL1,CLASP2,CPLX2,CRK,CRKL,CTNNB1,DLG4,DNAJC5,GRB2,GRIA2,GRIN2B,GSK3B,HRAS,HSPA8,ITSN1,MAP1B,MAPK1,MAPT,NAP1L4,NAPB,NLGN2,NSF,PRKACA,PRKAR1A,PRKCE,RAB3A,RAB5A,RAC1,RALA,RAP2B,SGTA,SNAP25,SNCA,STX1B,STXBP1,STXBP5,SYN1,SYNGAP1,SYT1,VAMP2,WASF1
Mitochondrial Dysfunction	26	0.241	41	NaN	ACO2,APP,ATP5E,ATP5F1A,ATP5F1B,ATP5F1C,ATP5F1D,ATP5MF,ATP5MG,ATP5PB,ATP5PD,ATP5PF,ATP5PO,COX4I1,COX5B,COX6C,CYB5A,CYCS,FIS1,GPD2,HSD17B10,MTCO2,NDUFA10,NDUFA5,NDUFA9,NDUFS1,NDUFS2,NDUFS4,NDUFS6,NDUFV2,NDUFV3,OGDH,PARK7,PDHA1,SDHA,SDHB,SNCA,SOD2,UQCRC1,UQCRC2,UQCRFS1
Huntington's Disease Signaling	26	0.181	51	-2.111	AP2A2,ATP5F1A,ATP5F1B,ATP5F1C,ATP5F1D,ATP5PB,ATP5PF,CLTA,CLTB,CPLX2,CTSD,CYCS,DCTN1,DLG4,DNAJC5,DNM1,DNM1L,GLS,GNB1,GRB2,GRIN2B,HRAS,HSPA2,HSPA4,HSPA8,HSPA9,LOC100360846/PSMB6,MAPK1,NAPB,NSF,PACSIN1,PLCB1,PRKCE,PRKCG,PSMA1,PSMA5,PSMA6,PSMB1,PSMB2,PSMB4,PSMC1,PSMC2,PSMC5,RPH3A,RPS27A,SDHA,SDHB,SNAP25,SNCA,STX1B,VAMP2
Oxidative Phosphorylation	21	0.275	30	-5.112	ATP5E,ATP5F1A,ATP5F1B,ATP5F1C,ATP5F1D,ATP5MF,ATP5MG,ATP5PB,ATP5PD,ATP5PF,ATP5PO,COX4I1,COX5B,COX6C,CYB5A,CYCS,MTCO2,NDUFA10,NDUFA5,NDUFA9,NDUFS1,NDUFS2,NDUFS4,NDUFV2,NDUFV3,SDHA,SDHB,UQCRC1,UQCRC2,UQCRFS1
Clathrin-mediated Endocytosis Signaling	18.9	0.187	36	NaN	AAK1,ACTB,ACTR2,ACTR3,AMPH,AP2A2,AP2B1,AP2M1,AP2S1,APOB,APOE,ARPC1A,ARPC2,ARPC5,ARRB1,CLTA,CLTB,CSNK2A1,CTTN,DNM1,DNM1L,EPN1,GRB2,HSPA8,PCYOX1,PIP5K1C,PPP3CA,PPP3R1,RAB11B,RAB5A,RAB7A,RAC1,RPS27A,SH3GL2,SNAP91,TF
Sirtuin Signaling Pathway	17.5	0.144	42	0	APEX1,APP,ATP5F1A,ATP5F1B,ATP5F1C,ATP5F1D,ATP5PB,ATP5PF,GLS,GLUD1,GOT2,GSK3B,H1f4,HMGCS2,LDHB,MAP1LC3B,MAPK1,NDRG1,NDUFA10,NDUFA5,NDUFA9,NDUFS1,NDUFS2,NDUFS4,NDUFS6,NDUFV2,NDUFV3,PDHA1,PGAM1,PGK1,PPID,SDHA,SDHB,SLC25A4,SOD1,SOD2,TIMM13,TOMM34,TOMM70,TUBA1A,UQCRC2,UQCRFS1
TCA Cycle II (Eukaryotic)	15.6	0.583	14	-2.138	ACO2,CS,DLD,DLST,FH,IDH3A,IDH3B,IDH3G,MDH1,MDH2,OGDH,SDHA,SDHB,SUCLG1
Estrogen Receptor Signaling	14.5	0.111	45	-3.772	ATP5F1A,ATP5F1B,ATP5F1C,ATP5F1D,ATP5PB,CACNA1E,CACNA2D1,CACNG8,CFL1,CTBP1,DLG4,GNAO1,GNB1,GRB2,GSK3A,GSK3B,HNRNPD,HRAS,HSP90AB1,MAP2K1,MAPK1,MYL12A,NDUFA10,NDUFA5,NDUFA9,NDUFS1,NDUFS2,NDUFS4,NDUFV2,NDUFV3,PDIA3,PLCB1,PLCE1,PPP1R12A,PRKACA,PRKAR1A,PRKCE,PRKCG,RALA,RAP2B,SDHA,SDHB,SOD2,UQCRC2,UQCRFS1
Synaptic Long Term Potentiation	12.8	0.186	24	-2.711	CALM1,CAMK2A,CAMK2G,CAMK4,GRIA2,GRIN2B,HRAS,MAP2K1,MAPK1,PDIA3,PLCB1,PLCE1,PPP1CA,PPP1R11,PPP1R1A,PPP1R7,PPP3CA,PPP3R1,PRKACA,PRKAR1A,PRKCE,PRKCG,RALA,RAP2B
Phagosome Maturation	12.4	0.164	26	NaN	ATP6V0A1,ATP6V1B2,ATP6V1C1,ATP6V1E1,ATP6V1F,CALR,CANX,CTSB,CTSD,DYNC1I1,DYNC1LI1,DYNC1LI2,DYNC2H1,NAPB,NSF,PRDX1,PRDX2,PRDX6,RAB5A,RAB7A,RAC1,SNAP25,STX1B,TUBA1A,TUBB2B,VAMP2
14-3-3-mediated Signaling	12	0.181	23	-1.342	GFAP,GRB2,GSK3A,GSK3B,HRAS,MAP2K1,MAPK1,MAPT,PDIA3,PLCB1,PLCE1,PRKCE,PRKCG,RALA,RAP2B,SNCA,TUBA1A,TUBB2B,VIM,YWHAB,YWHAE,YWHAQ,YWHAZ
Protein Kinase A Signaling	11.9	0.102	41	-0.649	Acp1/LOC102549052,ADD1,ADD2,ADD3,AKAP5,AKAP7,APEX1,CALM1,CAMK2A,CAMK2G,CAMK4,CTNNB1,ENPP6,GNB1,GSK3A,GSK3B,H1f4,MAP2K1,MAPK1,MYL12A,PDIA3,PLCB1,PLCE1,PPP1CA,PPP1R11,PPP1R1B,PPP1R7,PPP3CA,PPP3R1,PRKACA,PRKAR1A,PRKCE,PRKCG,PTK2B,PTPN11,PTPRZ1,PYGB,YWHAB,YWHAE,YWHAQ,YWHAZ
Reelin Signaling in Neurons	11.2	0.175	22	-2.236	ACTR2,ACTR3,APOE,APP,ARPC1A,ARPC2,ARPC5,CAMK2A,CAMK2G,CFL1,CNR1,CRK,CRKL,GRIN2B,GSK3B,MAP1B,MAP2K1,MAPK1,MAPT,PAFAH1B2,RAC1,WASF1
Opioid Signaling Pathway	10.9	0.116	32	-3.182	AP2A2,AP2B1,AP2M1,AP2S1,ARRB1,CACNA1E,CACNA2D1,CACNG8,CALM1,CAMK2A,CAMK2G,CAMK4,CLTA,CLTB,CTNNB1,GNAO1,GNB1,GRIN2B,GSK3B,HRAS,MAP2K1,MAPK1,PLCB1,PPP3CA,PPP3R1,PRKACA,PRKAR1A,PRKCE,PRKCG,RAC1,RALA,RAP2B
Remodeling of Epithelial Adherens Junctions	10.3	0.235	16	-2.121	ACTB,ACTN4,ACTR2,ACTR3,ARPC1A,ARPC2,ARPC5,CTNNB1,DNM1,DNM1L,MAPRE3,RAB5A,RAB7A,RALA,TUBA1A,TUBB2B
Role of NFAT in Cardiac Hypertrophy	9.85	0.123	27	-2.887	AKAP5,CACNA1E,CACNA2D1,CACNG8,CALM1,CAMK2A,CAMK2G,CAMK4,GNB1,GRB2,GSK3B,HRAS,MAP2K1,MAPK1,PDIA3,PLCB1,PLCE1,PPP3CA,PPP3R1,PRKACA,PRKAR1A,PRKCE,PRKCG,RALA,RAP2B,SLC8A1,SLC8A2
BAG2 Signaling Pathway	9.83	0.202	17	-0.378	CTSB,HSPA2,HSPA4,HSPA8,HSPA9,LOC100360846/PSMB6,MAPK1,MAPT,PSMA1,PSMA5,PSMA6,PSMB1,PSMB2,PSMB4,PSMC1,PSMC2,PSMC5
HIF1α Signaling	9.69	0.125	26	-1.4	APEX1,CAMK2A,CAMK2G,CAMK4,ELOC,GPI,HK1,HRAS,HSPA2,HSPA4,HSPA8,HSPA9,LDHA/RGD1562690,LDHB,MAP2K1,MAPK1,PKM,PPP3CA,PPP3R1,PRKCE,PRKCG,RAC1,RALA,RAP2B,TF,VIM
RhoA Signaling	9.57	0.161	20	-3.578	ACTB,ACTR2,ACTR3,ARPC1A,ARPC2,ARPC5,CFL1,EZR,MYL12A,PFN1,PFN2,PIP4K2B,PIP5K1C,PPP1R12A,PTK2B,RAPGEF2,SEPTIN11,SEPTIN2,SEPTIN9,WASF1
Integrin Signaling	9.46	0.122	26	-3.962	ACTB,ACTN4,ACTR2,ACTR3,ARF3,ARPC1A,ARPC2,ARPC5,ASAP1,Cdc42,CRK,CRKL,CTTN,GIT1,GRB2,GSK3B,HRAS,MAP2K1,MAPK1,MYL12A,PFN1,PFN2,PPP1R12A,RAC1,RALA,RAP2B
