# Supplementary material for: Sex- and estrous-cycle dependent dorsal hippocampal phosphoproteomic changes induced by low-dose ketamine
Source: Sci Rep. 2022 Feb 2;12:1820. doi: 10.1038/s41598-022-05937-x (PMC8810966; doi:10.1038/s41598-022-05937-x)
Supplement: Supplementary file 6 — Supplementary Table S6. [file 41598_2022_5937_MOESM6_ESM.xlsx]

## Sheet: LF14-045_Saland_C8_FT_Design#1_
Table S6. Proestrus vs. Diestrus Females: Protein-level identification and statistical analysis for total protein, including raw and normalized abundance values. CFT, Saline-treated diestrus females; EFT, Saline-treated proestrus females.
									Normalized abundance																								Raw abundance
									CFT												EFT												CFT												EFT
Accession	Peptide count	Peptides used for quantitation	Confidence score	Anova (p)*	Max fold change	Highest mean condition	Lowest mean condition	Description	08232013_SS_16F_Run1	08232013_SS_16F_Run2	08232013_SS_16F_Run3	08232013_SS_17F_Run1	08232013_SS_17F_Run2	08232013_SS_17F_Run3	08272013_SS_1F_Run1	08272013_SS_1F_Run2	08272013_SS_1F_Run3	08272013_SS_2F_Run1	08272013_SS_2F_Run2	08272013_SS_2F_Run3	08172013_SS_11F_Run3	08172013_SS_14F_Run1	08172013_SS_14F_Run3	08182013_SS_11F_Run1	08182013_SS_11F_Run2	08182013_SS_14F_Run2a	08272013_SS_7F_Run1	08272013_SS_7F_Run2a	08272013_SS_7F_Run3	08272013_SS_8F_Run1	08272013_SS_8F_Run2a	08272013_SS_8F_Run3	08232013_SS_16F_Run1	08232013_SS_16F_Run2	08232013_SS_16F_Run3	08232013_SS_17F_Run1	08232013_SS_17F_Run2	08232013_SS_17F_Run3	08272013_SS_1F_Run1	08272013_SS_1F_Run2	08272013_SS_1F_Run3	08272013_SS_2F_Run1	08272013_SS_2F_Run2	08272013_SS_2F_Run3	08172013_SS_11F_Run3	08172013_SS_14F_Run1	08172013_SS_14F_Run3	08182013_SS_11F_Run1	08182013_SS_11F_Run2
CBR1_RAT	1	1	28.34	1.49e-05	3.14045	EFT	CFT	Carbonyl reductase [NADPH] 1 OS=Rattus norvegicus GN=Cbr1 PE=1 SV=2	787526	315644	332112	348486	424216	278173	515690	693025	466827	365630	359292	456143	1.65749e+06	1.3551e+06	2.53029e+06	4.32619e+06	967390	772126	1.16257e+06	906625	766840	738918	802167	792964	1.0528e+06	690785	773855	522060	462233	412083	656991	709354	667082	433252	437020	456143	1.37736e+06	1.11592e+06	1.34219e+06	1.1982e+06	229536
H2A2A_RAT	3	3	199.53	4.57e-05	1.89193	EFT	CFT	Histone H2A type 2-A OS=Rattus norvegicus GN=Hist2h2aa3 PE=1 SV=1	1.03938e+07	6.62059e+06	6.1409e+06	9.68172e+06	9.43594e+06	9.8549e+06	1.19149e+07	1.30829e+07	1.04181e+07	1.16367e+07	1.193e+07	1.37325e+07	3.11412e+07	2.61684e+07	3.28873e+07	2.4171e+07	1.22506e+07	1.65351e+07	1.77878e+07	15399086	1.40526e+07	1.77958e+07	1.41664e+07	1.38391e+07	1.38949e+07	1.44891e+07	1.43089e+07	1.4504e+07	10281557	1.4599e+07	1.51796e+07	1.33912e+07	1.48871e+07	1.37889e+07	1.45109e+07	1.37325e+07	2.5878e+07	2.15496e+07	1.7445e+07	6.69453e+06	2.90674e+06
ALBU_RAT	23	23	1416.58	0.000109219	1.75623	EFT	CFT	Serum albumin OS=Rattus norvegicus GN=Alb PE=1 SV=2	3.39832e+07	1.8354e+07	1.82353e+07	2.73095e+07	3.48873e+07	2.65954e+07	2.92252e+07	3.37231e+07	2.59591e+07	2.91158e+07	2.87025e+07	3.41955e+07	7.44129e+07	6.79118e+07	6.12077e+07	8.25251e+07	3.36044e+07	3.24945e+07	4.59039e+07	3.5919e+07	3.76242e+07	4.70847e+07	3.95752e+07	3.93558e+07	4.54304e+07	4.01676e+07	4.24902e+07	4.09117e+07	3.80138e+07	3.93983e+07	3.7233e+07	3.45177e+07	3.70947e+07	3.45006e+07	3.49119e+07	3.41955e+07	6.18364e+07	5.59251e+07	3.24675e+07	2.28565e+07	7.97344e+06
PALM_RAT	7	7	391.72	0.000123343	2.27476	EFT	CFT	Paralemmin-1 OS=Rattus norvegicus GN=Palm PE=1 SV=1	3.23137e+06	1.91727e+06	1.81692e+06	3.09479e+06	3.7738e+06	3.0796e+06	2.88271e+06	3.43656e+06	2.50124e+06	2.83728e+06	2.7105e+06	3.28606e+06	6.37261e+06	1.1035e+07	8.6957e+06	1.75047e+07	5.52095e+06	4.23291e+06	4.87981e+06	3.96932e+06	4.12475e+06	4.59121e+06	3.86643e+06	3.84091e+06	4.31986e+06	4.19594e+06	4.23361e+06	4.63624e+06	4.112e+06	4.56209e+06	3.67259e+06	3.51753e+06	3.5742e+06	3.36202e+06	3.29688e+06	3.28606e+06	5.29558e+06	9.08724e+06	4.61262e+06	4.84817e+06	1.30998e+06
HBB1_RAT	17	17	1138.5	0.000136905	1.74346	EFT	CFT	Hemoglobin subunit beta-1 OS=Rattus norvegicus GN=Hbb PE=1 SV=3	1.65604e+08	9.17528e+07	8.48658e+07	1.09567e+08	1.54319e+08	1.06431e+08	1.40702e+08	1.61343e+08	1.26278e+08	1.26593e+08	1.22523e+08	1.47053e+08	313097333	2.24882e+08	2.43972e+08	341680362	135219956	1.00839e+08	2.6786e+08	2.08335e+08	2.13619e+08	2.32102e+08	2.01057e+08	197086293	2.21388e+08	2.008e+08	1.97746e+08	1.6414e+08	1.68148e+08	1.57666e+08	1.79255e+08	1.65144e+08	1.80448e+08	1.50006e+08	1.4903e+08	1.47053e+08	260181026	1.8519e+08	1.29415e+08	9.46334e+07	3.20841e+07
H4_RAT	4	4	182.92	0.000200301	2.37188	EFT	CFT	Histone H4 OS=Rattus norvegicus GN=Hist1h4b PE=1 SV=2	1.38833e+06	877457	824280	1.22535e+06	1.78691e+06	1.19373e+06	1.94435e+06	2.18616e+06	1.70601e+06	1.84149e+06	1.69375e+06	1.99501e+06	6.77501e+06	4.045e+06	5.63269e+06	8.93432e+06	2.10993e+06	2.73904e+06	2.77071e+06	2.29586e+06	2.37843e+06	2.36036e+06	2.09804e+06	2.12654e+06	1.85598e+06	1.92031e+06	1.92066e+06	1.83567e+06	1.94704e+06	1.76839e+06	2.47711e+06	2.23767e+06	2.43784e+06	2.18206e+06	2.06017e+06	1.99501e+06	5.62997e+06	3.33104e+06	2.98785e+06	2.47449e+06	500631
PCLO_RAT	7	7	494.94	0.000213138	1.62394	EFT	CFT	Protein piccolo OS=Rattus norvegicus GN=Pclo PE=1 SV=1	557935	456732	368212	656130	576842	706938	616620	734977	565750	463315	473074	611573	1.1459e+06	1.31229e+06	1.09853e+06	1.35682e+06	942254	969508	806593	617807	576189	892538	706314	598724	745875	999556	857973	982935	628537	1.04725e+06	785575	752295	808440	549004	575417	611573	952232	1.08066e+06	582714	375791	223572
PRDX5_RAT	8	8	583.12	0.000300918	1.769	EFT	CFT	Peroxiredoxin-5, mitochondrial OS=Rattus norvegicus GN=Prdx5 PE=1 SV=1	1.24563e+07	7.33082e+06	7.81634e+06	1.15587e+07	1.4216e+07	1.17005e+07	1.04783e+07	1.19719e+07	9.39159e+06	1.00931e+07	9.80883e+06	1.18078e+07	2.3387e+07	1.88781e+07	1.85975e+07	4.86309e+07	1.22572e+07	1.394e+07	17171769	1.38033e+07	1.53436e+07	1.65401e+07	1.46285e+07	1.43689e+07	1.66521e+07	1.60435e+07	1.82129e+07	1.73158e+07	1.549e+07	1.7333e+07	1.33494e+07	1.2254e+07	1.34203e+07	1.19598e+07	1.19308e+07	1.18078e+07	1.94343e+07	1.5546e+07	9.865e+06	1.3469e+07	2.90832e+06
HBA_RAT	9	9	871.68	0.000308629	1.66654	EFT	CFT	Hemoglobin subunit alpha-1/2 OS=Rattus norvegicus GN=Hba1 PE=1 SV=3	1.6476e+08	9.41757e+07	1.00143e+08	1.16958e+08	1.8158e+08	1.14711e+08	1.7651e+08	1.9527e+08	1.55442e+08	156746764	1.50426e+08	1.85735e+08	3.73745e+08	2.2639e+08	2.47995e+08	3.90969e+08	184339616	1.17961e+08	2.86226e+08	2.41674e+08	2.48728e+08	2.47038e+08	2.12502e+08	209628584	2.20259e+08	2.06103e+08	2.33343e+08	1.75212e+08	1.97853e+08	169931495	2.24875e+08	1.99871e+08	2.22122e+08	1.85736e+08	1.82968e+08	1.85735e+08	3.10579e+08	1.86431e+08	1.31548e+08	108284542	4.37389e+07
PPR1B_RAT	5	5	352.52	0.000443447	2.19685	EFT	CFT	Protein phosphatase 1 regulatory subunit 1B OS=Rattus norvegicus GN=Ppp1r1b PE=2 SV=1	771347	554133	518227	862107	1.11258e+06	891270	802651	807056	689293	843612	727062	879954	2.40406e+06	2.53817e+06	2.98927e+06	3.81829e+06	1.68234e+06	1.39174e+06	1.03749e+06	847055	862746	1.2643e+06	976752	968406	1.03117e+06	1.21272e+06	1.20752e+06	1.29151e+06	1.21229e+06	1.32032e+06	1.02258e+06	826072	984979	999635	884352	879954	1.99775e+06	2.09017e+06	1.58565e+06	1.05753e+06	399175
PSA7_RAT	2	2	88.06	0.00045294	1.85719	EFT	CFT	Proteasome subunit alpha type-7 OS=Rattus norvegicus GN=Psma7 PE=1 SV=1	1.30851e+06	575402	461069	713865	964919	770118	826585	1.04829e+06	688502	778343	758359	852190	2.24888e+06	825415	1.93002e+06	2.57679e+06	725392	778414	1.73645e+06	1.38458e+06	1.37136e+06	1.57559e+06	1.45018e+06	1.49738e+06	1.74928e+06	1.25926e+06	1.07434e+06	1.06943e+06	1.05139e+06	1.14085e+06	1.05307e+06	1.07299e+06	983849	922295	922420	852190	1.8688e+06	679725	1.02378e+06	713679	172116
NEUG_RAT	1	1	41.6	0.000519612	2.99866	CFT	EFT	Neurogranin OS=Rattus norvegicus GN=Nrgn PE=1 SV=1	210557	95813	71279	202095	190783	169864	112837	143885	101083	40242.9	110228	139090	2446.03	4255.21	1709.82	4461.44	211742	99895	43225.2	22676	26985.2	56000	35251.4	20839.9	281483	209686	166087	302754	207880	251635	143754	147275	144445	47685.6	134074	139090	2032.63	3504.14	906.971	1235.66	50240.9
PAIRB_RAT	4	4	245.07	0.000577079	2.00985	EFT	CFT	Plasminogen activator inhibitor 1 RNA-binding protein OS=Rattus norvegicus GN=Serbp1 PE=1 SV=2	828271	609617	475708	937979	654095	1.3618e+06	657108	1.06125e+06	599999	568672	823577	974899	2.02257e+06	1.91501e+06	2.4786e+06	2.25231e+06	2.40282e+06	1.55661e+06	1.54568e+06	695101	772788	1.75351e+06	1.04488e+06	760187	1.10727e+06	1.33414e+06	1.10845e+06	1.40517e+06	712713	2.01736e+06	837158	1.08625e+06	857381	673846	1.00175e+06	974899	1.68073e+06	1.577e+06	1.31477e+06	623811	570126
TAU_RAT	14	14	902.87	0.000658391	2.16601	EFT	CFT	Microtubule-associated protein tau OS=Rattus norvegicus GN=Mapt PE=1 SV=3	1.92577e+07	1.05477e+07	9.77946e+06	1.55657e+07	2.19586e+07	1.59559e+07	1.74623e+07	1.93802e+07	1.52757e+07	1.52146e+07	1.4183e+07	1.72863e+07	6.28268e+07	5.2924e+07	5.59929e+07	6.11739e+07	3.34447e+07	3.3619e+07	2.20349e+07	1.76794e+07	1.61266e+07	2.35548e+07	1.79613e+07	1.8247e+07	2.57447e+07	2.30835e+07	2.27871e+07	2.33186e+07	2.39264e+07	2.36369e+07	2.2247e+07	1.98369e+07	2.18285e+07	1.80285e+07	1.72513e+07	1.72863e+07	5.22085e+07	4.35827e+07	2.97013e+07	1.6943e+07	7.93555e+06
DX39A_RAT	2	2	67.46	0.000768614	1.38751	EFT	CFT	ATP-dependent RNA helicase DDX39A OS=Rattus norvegicus GN=Ddx39a PE=2 SV=1	322142	187318	176778	269946	331201	257325	308091	342515	283259	267565	251080	312652	508003	471288	474295	443126	273125	322389	373461	326623	305092	415110	332215	347765	430655	409944	411911	404400	360882	381199	392509	350586	404769	317050	305397	312652	422146	388104	251589	122730	64805.4
ASGL1_RAT	4	4	215.12	0.000790146	1.62307	EFT	CFT	Isoaspartyl peptidase/L-asparaginase OS=Rattus norvegicus GN=Asrgl1 PE=1 SV=1	917541	730319	681404	1.06796e+06	1.26987e+06	949148	1.15119e+06	1.31275e+06	1.04132e+06	1.05576e+06	985806	1.21848e+06	2.25054e+06	1.82382e+06	2.06107e+06	3.52746e+06	1.43357e+06	1.31635e+06	1.37002e+06	1.16253e+06	1.11232e+06	1.55909e+06	1.25801e+06	1.22138e+06	1.22661e+06	1.5983e+06	1.58774e+06	1.5999e+06	1.38368e+06	1.40606e+06	1.46662e+06	1.34368e+06	1.48801e+06	1.25102e+06	1.19907e+06	1.21848e+06	1.87018e+06	1.50191e+06	1.09329e+06	976983	340149
OAT_RAT	3	3	138.69	0.000971252	1.64277	EFT	CFT	Ornithine aminotransferase, mitochondrial OS=Rattus norvegicus GN=Oat PE=1 SV=1	576658	357800	310680	537068	436731	463638	378201	469619	334903	347999	334541	416010	1.18314e+06	747883	544903	1.1485e+06	937757	569346	529646	475544	402364	645383	469906	500078	770904	783043	723917	804571	475870	686830	481829	480685	478567	412360	406915	416010	983182	615878	289043	318095	222505
HPCA_RAT	13	13	790.96	0.00102335	1.90425	EFT	CFT	Neuron-specific calcium-binding protein hippocalcin OS=Rattus norvegicus GN=Hpca PE=1 SV=2	2.44678e+07	1.49657e+07	1.29043e+07	2.23627e+07	2.44017e+07	2.28162e+07	2.47376e+07	3.17205e+07	2.31775e+07	2.14786e+07	2.15415e+07	2.54519e+07	6.15581e+07	6.21858e+07	7.20056e+07	8.74186e+07	3.13877e+07	3.24379e+07	2.99384e+07	2.36958e+07	2.48158e+07	3.31576e+07	2.84845e+07	2.71104e+07	3.27098e+07	3.27524e+07	3.00683e+07	3.35011e+07	2.65885e+07	3.37997e+07	3.15158e+07	3.24679e+07	3.312e+07	2.5451e+07	2.62017e+07	2.54519e+07	5.11542e+07	5.12097e+07	3.81952e+07	2.42119e+07	7.44747e+06
ATPO_RAT	7	7	442.88	0.00104101	1.72618	EFT	CFT	ATP synthase subunit O, mitochondrial OS=Rattus norvegicus GN=Atp5o PE=1 SV=1	5.94282e+06	3.31833e+06	3.18311e+06	5.20985e+06	6.43857e+06	5.16514e+06	5.93022e+06	6.64361e+06	5.16476e+06	4.70724e+06	4.65389e+06	5.41145e+06	1.18576e+07	1.52378e+07	1.26713e+07	1.26762e+07	4.14036e+06	5.27468e+06	7.47963e+06	6.43099e+06	6.48135e+06	9.25379e+06	7.7013e+06	7.41911e+06	7.94466e+06	7.26215e+06	7.41698e+06	7.80477e+06	7.01558e+06	7.65161e+06	7.55511e+06	6.80014e+06	7.38029e+06	5.57783e+06	5.6607e+06	5.41145e+06	9.85359e+06	1.25483e+07	6.72149e+06	3.51085e+06	982398
RS20_RAT	1	1	45.56	0.00110732	2.05097	EFT	CFT	40S ribosomal protein S20 OS=Rattus norvegicus GN=Rps20 PE=3 SV=1	322096	192544	188971	262800	473473	260356	301366	294174	273802	275147	288505	338532	1.18369e+06	964493	938205	898237	666520	360849	354796	309742	301620	438625	365500	338198	430594	421381	440322	393695	515905	385689	383941	301105	391255	326034	350920	338532	983637	794255	497669	248780	158148
TAGL3_RAT	10	10	515.5	0.00112872	1.58913	EFT	CFT	Transgelin-3 OS=Rattus norvegicus GN=Tagln3 PE=1 SV=2	4.9929e+06	3.59457e+06	3.15052e+06	5.55787e+06	5.92576e+06	5.80447e+06	5.25472e+06	6.64179e+06	5.13813e+06	4.28267e+06	4.02565e+06	4.83473e+06	1.17991e+07	9.79712e+06	1.04811e+07	1.23657e+07	8.52105e+06	6.75336e+06	6.01194e+06	5.113e+06	4.64841e+06	7.06586e+06	5.92602e+06	5.59955e+06	6.67476e+06	7.8667e+06	7.34104e+06	8.32614e+06	6.45681e+06	8.5987e+06	6.69453e+06	6.79828e+06	7.34223e+06	5.07474e+06	4.89654e+06	4.83473e+06	9.80495e+06	8.06788e+06	5.5597e+06	3.42487e+06	2.02182e+06
PPIA_RAT	6	6	388.68	0.00114421	1.92152	EFT	CFT	Peptidyl-prolyl cis-trans isomerase A OS=Rattus norvegicus GN=Ppia PE=1 SV=2	2.37255e+07	1.88575e+07	1.85274e+07	3.18725e+07	3.24281e+07	3.36798e+07	3.42448e+07	4.23454e+07	3.19397e+07	2.98665e+07	2.88402e+07	3.43142e+07	9.23907e+07	8.25308e+07	8.96557e+07	1.22592e+08	3.97127e+07	4.22955e+07	4.03009e+07	3.47935e+07	3.45303e+07	4.22655e+07	3.64782e+07	3.54326e+07	3.17174e+07	4.12695e+07	4.31708e+07	4.77475e+07	3.53342e+07	4.9893e+07	4.3628e+07	4.33432e+07	4.56408e+07	3.53902e+07	3.50794e+07	3.43142e+07	7.67758e+07	6.79638e+07	4.75577e+07	3.39536e+07	9.42277e+06
RS27A_RAT	4	4	185.32	0.00114496	2.4104	EFT	CFT	Ubiquitin-40S ribosomal protein S27a OS=Rattus norvegicus GN=Rps27a PE=1 SV=2	1.24239e+07	7.7402e+06	8.40753e+06	1.01098e+07	1.47513e+07	1.04085e+07	1.41831e+07	1.64779e+07	1.20751e+07	1.44766e+07	1.3908e+07	1.65718e+07	5.03064e+07	43998130	5.51528e+07	7.30678e+07	3.13067e+07	1.99949e+07	1.69853e+07	1.43451e+07	1.46233e+07	1.74057e+07	1.44111e+07	1.36591e+07	1.66088e+07	1.69394e+07	1.95904e+07	1.51453e+07	1.60732e+07	1.54191e+07	1.80693e+07	1.68662e+07	1.72549e+07	1.7154e+07	1.69168e+07	1.65718e+07	4.18042e+07	3.62323e+07	2.92557e+07	2.02372e+07	7.42824e+06
TCPB_RAT	6	6	258.27	0.00126896	1.64768	EFT	CFT	T-complex protein 1 subunit beta OS=Rattus norvegicus GN=Cct2 PE=1 SV=3	1.94495e+06	1.29165e+06	1.20254e+06	2.02192e+06	1.95747e+06	2.09271e+06	1.84313e+06	2.23738e+06	1.61658e+06	1.56528e+06	1.64804e+06	1.82988e+06	5.27779e+06	3.49598e+06	3.44673e+06	5.33814e+06	2.45567e+06	1.82153e+06	2.58662e+06	2.07634e+06	1.96212e+06	2.39242e+06	2.08192e+06	2.08046e+06	2.60011e+06	2.82676e+06	2.80205e+06	3.029e+06	2.13289e+06	3.10012e+06	2.34815e+06	2.2901e+06	2.31005e+06	1.85477e+06	2.00457e+06	1.82988e+06	4.3858e+06	2.87892e+06	1.82831e+06	1.47848e+06	582667
TOM34_RAT	1	1	62.8	0.00130946	1.90105	EFT	CFT	Mitochondrial import receptor subunit TOM34 OS=Rattus norvegicus GN=Tomm34 PE=1 SV=1	268075	178984	190452	299169	253700	276404	275533	352750	252324	265971	233790	268577	1.21893e+06	626564	763070	674270	337815	358456	359820	295755	258325	404589	309062	316510	358376	391705	443773	448180	276436	409462	351030	361062	360564	315161	284368	268577	1.01292e+06	515973	404769	186749	80154.6
RS19_RAT	2	2	94.52	0.00134746	2.61861	EFT	CFT	40S ribosomal protein S19 OS=Rattus norvegicus GN=Rps19 PE=2 SV=3	409831	228708	151771	299703	327900	397639	324740	361086	288317	295184	339762	342146	1.71558e+06	1.19485e+06	1.12625e+06	2.13263e+06	937210	429061	440161	377850	331381	411532	407258	359989	547883	500526	353641	448979	357285	589059	413719	369594	411997	349777	413266	342146	1.42564e+06	983952	597419	590662	222375
DOPD_RAT	6	6	398.91	0.00135504	1.83921	EFT	CFT	D-dopachrome decarboxylase OS=Rattus norvegicus GN=Ddt PE=1 SV=3	9.0263e+06	5.39686e+06	5.94443e+06	8.01066e+06	1.11964e+07	7.8667e+06	8.49566e+06	1.02916e+07	7.69292e+06	7.97779e+06	7.98239e+06	9.36302e+06	2.21925e+07	2.4825e+07	2.38452e+07	2.92039e+07	1.30201e+07	1.06156e+07	1.02641e+07	8.82044e+06	8.94201e+06	1.14261e+07	1.0069e+07	9.30754e+06	1.20668e+07	1.1811e+07	1.38511e+07	1.20006e+07	1.21998e+07	1.16537e+07	1.08235e+07	1.05341e+07	1.0993e+07	9.45326e+06	9.70928e+06	9.36302e+06	1.84418e+07	2.04432e+07	1.26486e+07	8.08846e+06	3.08934e+06
RL10A_RAT	1	1	30.2	0.00142711	1.47214	EFT	CFT	60S ribosomal protein L10a OS=Rattus norvegicus GN=Rpl10a PE=1 SV=2	171370	84609.2	95600.6	106794	173914	106496	92459.1	91023.8	85392.2	75450.9	68111.5	95685.9	194734	213583	217065	126933	131545	113954	152047	136227	102361	179939	143994	123241	229096	185167	222759	159986	189499	157763	117793	93168.5	122023	89405.2	82846.5	95685.9	161822	175884	115142	35156	31212.1
NECP1_RAT	3	3	157.78	0.00144088	2.38566	EFT	CFT	Adaptin ear-binding coat-associated protein 1 OS=Rattus norvegicus GN=Necap1 PE=1 SV=1	971445	602411	611986	969214	948898	845273	943602	1.30867e+06	866254	934715	950061	1.02486e+06	3.92362e+06	3.64729e+06	4.00242e+06	4.6385e+06	1.69755e+06	1.7854e+06	1.13778e+06	886962	931436	1.32306e+06	1.22866e+06	985632	1.29868e+06	1.31837e+06	1.42599e+06	1.45196e+06	1.03394e+06	1.25218e+06	1.20215e+06	1.3395e+06	1.23785e+06	1.10759e+06	1.15559e+06	1.02486e+06	3.26049e+06	3.00352e+06	2.12307e+06	1.2847e+06	402784
RLA2_RAT	3	3	282.26	0.00149755	2.76708	EFT	CFT	60S acidic ribosomal protein P2 OS=Rattus norvegicus GN=Rplp2 PE=1 SV=2	4.41582e+06	2.57191e+06	2.69614e+06	3.95199e+06	5.6276e+06	3.92359e+06	4.06577e+06	4.40762e+06	3.31318e+06	3.61716e+06	3.63374e+06	4.32755e+06	1.80717e+07	2.39914e+07	2.10769e+07	2.14007e+07	9.73787e+06	7.02168e+06	4.71014e+06	4.06299e+06	4.37023e+06	5.66428e+06	4.41067e+06	4.29475e+06	5.90328e+06	5.62861e+06	6.28228e+06	5.9204e+06	6.13193e+06	5.81238e+06	5.1798e+06	4.51148e+06	4.73444e+06	4.28613e+06	4.41986e+06	4.32755e+06	1.50174e+07	1.97568e+07	1.11802e+07	5.92723e+06	2.31054e+06
NEUM_RAT	18	18	1447.96	0.00154166	1.58784	EFT	CFT	Neuromodulin OS=Rattus norvegicus GN=Gap43 PE=1 SV=1	1.95814e+07	1.14017e+07	9.43764e+06	1.87059e+07	2.47388e+07	1.93975e+07	1.68884e+07	2.00486e+07	1.47974e+07	1.67005e+07	1.6407e+07	2.01255e+07	3.8043e+07	2.29215e+07	3.70277e+07	4.08605e+07	3.88464e+07	2.70908e+07	2.3066e+07	1.7257e+07	1.6106e+07	2.90743e+07	2.07451e+07	1.95978e+07	2.61774e+07	2.49527e+07	2.19907e+07	2.80229e+07	2.69558e+07	2.87353e+07	2.15159e+07	2.0521e+07	2.11451e+07	1.97892e+07	1.99564e+07	2.01255e+07	3.16134e+07	1.88757e+07	1.96413e+07	1.13169e+07	9.21723e+06
MIF_RAT	2	2	95.24	0.00154647	1.88996	EFT	CFT	Macrophage migration inhibitory factor OS=Rattus norvegicus GN=Mif PE=1 SV=4	2.94174e+06	1.71517e+06	2.30466e+06	4.10851e+06	5.70063e+06	4.14106e+06	4.95134e+06	6.03601e+06	4.16526e+06	3.77794e+06	4.30351e+06	5.23511e+06	1.3997e+07	1.08189e+07	9.9811e+06	1.53321e+07	5.38269e+06	6.10312e+06	6.16681e+06	4.48367e+06	5.11121e+06	6.24502e+06	5.08948e+06	4.61688e+06	3.93266e+06	3.75364e+06	5.37011e+06	6.15487e+06	6.21151e+06	6.13454e+06	6.30802e+06	6.17823e+06	5.95203e+06	4.47665e+06	5.23452e+06	5.23511e+06	1.16314e+07	8.90928e+06	5.29446e+06	4.24644e+06	1.27717e+06
CPLX2_RAT	5	5	370.75	0.00159701	2.34268	EFT	CFT	Complexin-2 OS=Rattus norvegicus GN=Cplx2 PE=1 SV=1	1.09754e+07	6.75347e+06	6.42041e+06	1.02175e+07	7.47554e+06	1.04056e+07	8.89972e+06	1.13452e+07	8.13674e+06	8.41464e+06	8.76066e+06	1.03657e+07	3.69692e+07	3.7548e+07	4.95719e+07	3.16459e+07	1.3372e+07	1.96951e+07	1.15467e+07	9.73729e+06	8.3721e+06	1.4145e+07	1.06867e+07	1.01187e+07	1.46724e+07	1.47799e+07	1.49602e+07	1.53066e+07	8.14547e+06	1.54147e+07	1.13383e+07	1.16125e+07	1.16272e+07	9.9709e+06	1.06559e+07	1.03657e+07	3.07211e+07	3.09206e+07	2.62953e+07	8.7648e+06	3.17282e+06
TALDO_RAT	5	5	250.97	0.00162633	1.46914	EFT	CFT	Transaldolase OS=Rattus norvegicus GN=Taldo1 PE=1 SV=2	558879	549620	417839	539530	739939	638060	661902	782604	609435	556211	586610	692403	1.08325e+06	992240	1.00648e+06	1.68373e+06	919283	816629	860101	567221	627637	886610	710531	619555	747137	1.20284e+06	973608	808259	806251	945218	843265	801044	870865	659080	713515	692403	900171	817105	533885	466334	218122
STMN1_RAT	4	4	185.42	0.0016309	2.42429	EFT	CFT	Stathmin OS=Rattus norvegicus GN=Stmn1 PE=1 SV=2	3.25775e+06	2.12525e+06	1.87991e+06	3.40591e+06	3.92792e+06	3.48262e+06	2.81092e+06	3.50452e+06	2.62556e+06	3.25741e+06	3.09147e+06	3.71581e+06	1.41828e+07	1.15582e+07	1.25594e+07	1.80609e+07	6.66657e+06	4.66255e+06	3.97005e+06	3.0317e+06	3.40534e+06	4.65682e+06	3.63643e+06	3.51412e+06	4.35511e+06	4.65109e+06	4.38038e+06	5.10233e+06	4.27993e+06	5.15913e+06	3.58113e+06	3.5871e+06	3.75185e+06	3.85985e+06	3.76027e+06	3.71581e+06	1.17858e+07	9.51814e+06	6.66211e+06	5.00222e+06	1.5818e+06
LMNA_RAT	3	3	154.2	0.00163213	1.31144	EFT	CFT	Prelamin-A/C OS=Rattus norvegicus GN=Lmna PE=1 SV=1	594591	355584	281565	445070	674643	468792	366586	366928	309391	334244	320423	391747	510550	547712	572566	535700	532757	464355	600396	466068	448175	676968	522094	561244	794878	778194	656076	666751	735103	694466	467032	375573	442110	396061	389742	391747	424262	451039	303716	148370	126409
BASP1_RAT	12	12	1084.45	0.00164482	2.30247	EFT	CFT	Brain acid soluble protein 1 OS=Rattus norvegicus GN=Basp1 PE=1 SV=2	1.11523e+08	6.17191e+07	5.613e+07	8.82844e+07	1.28413e+08	9.21174e+07	102252992	1.20941e+08	8.98444e+07	9.47463e+07	8.9679e+07	112121845	4.0167e+08	3.34687e+08	4.01623e+08	4.005e+08	2.59631e+08	1.87344e+08	1.17882e+08	9.22095e+07	8.67455e+07	1.47491e+08	1.07711e+08	1.05225e+08	1.4909e+08	1.35072e+08	1.30789e+08	1.32257e+08	1.39921e+08	1.36462e+08	1.30271e+08	1.23791e+08	1.28385e+08	1.12269e+08	1.0908e+08	112121845	3.33784e+08	2.75613e+08	213040025	1.10924e+08	6.16036e+07
ETFD_RAT	1	1	37.55	0.00172531	1.43872	EFT	CFT	Electron transfer flavoprotein-ubiquinone oxidoreductase, mitochondrial OS=Rattus norvegicus GN=Etfdh PE=1 SV=1	62013	55152.7	51595.4	62992.6	96611.8	59483.9	74887.8	69036.3	77696.9	58590	58199.2	61933.1	181818	94106.6	96777.3	113619	97282.9	73972.6	96033	68582.8	61604.8	90756.9	74341.3	85093.5	82902.1	120701	120223	94367.9	105270	88119	95407.3	70663	111027	69426	70789.8	61933.1	151089	77496.3	51335.4	31468.4	23082.7
ERP29_RAT	5	5	221.98	0.00177391	2.43837	EFT	CFT	Endoplasmic reticulum resident protein 29 OS=Rattus norvegicus GN=Erp29 PE=1 SV=2	1.20876e+06	761775	624738	981705	1.21532e+06	959615	953314	1.20208e+06	869604	854580	809246	956328	4.89434e+06	3.679e+06	3.50397e+06	4.93364e+06	2.75328e+06	1.39194e+06	1.1698e+06	951325	909810	1.33652e+06	1.12371e+06	1.14297e+06	1.61593e+06	1.66714e+06	1.4557e+06	1.47067e+06	1.32423e+06	1.42157e+06	1.21452e+06	1.2304e+06	1.24264e+06	1.01263e+06	984316	956328	4.06715e+06	3.02964e+06	1.85867e+06	1.36644e+06	653282
SIR2_RAT	10	10	782.12	0.00181632	1.56872	EFT	CFT	NAD-dependent protein deacetylase sirtuin-2 OS=Rattus norvegicus GN=Sirt2 PE=1 SV=1	2.19506e+07	1.40737e+07	1.28148e+07	1.90606e+07	2.18435e+07	2.02469e+07	1.98862e+07	2.25193e+07	1.8215e+07	1.68717e+07	1.61452e+07	1.95828e+07	4.52142e+07	3.50905e+07	4.69074e+07	3.74904e+07	3.42739e+07	1.6217e+07	2.49208e+07	1.93624e+07	1.90201e+07	2.77132e+07	2.22788e+07	2.16657e+07	2.93447e+07	3.08002e+07	2.98599e+07	2.85544e+07	2.38011e+07	2.99936e+07	2.53351e+07	2.30499e+07	2.60286e+07	1.9992e+07	1.9638e+07	1.95828e+07	3.75726e+07	2.88969e+07	2.48819e+07	1.03835e+07	8.13229e+06
PA1B2_RAT	5	5	303.05	0.00182687	1.76618	EFT	CFT	Platelet-activating factor acetylhydrolase IB subunit beta OS=Rattus norvegicus GN=Pafah1b2 PE=1 SV=1	4.79971e+06	2.85912e+06	2.46995e+06	4.1224e+06	4.19966e+06	4.2921e+06	3.92758e+06	5.78272e+06	3.64525e+06	3.57072e+06	3.47288e+06	3.87499e+06	1.12917e+07	1.00597e+07	9.30972e+06	1.01934e+07	8.92417e+06	7.49956e+06	4.55853e+06	3.63916e+06	3.52367e+06	5.12031e+06	4.7956e+06	4.1251e+06	6.41649e+06	6.25716e+06	5.75525e+06	6.17569e+06	4.57602e+06	6.35829e+06	5.00375e+06	5.91898e+06	5.20895e+06	4.23111e+06	4.22419e+06	3.87499e+06	9.3833e+06	8.28409e+06	4.93833e+06	2.82322e+06	2.11747e+06
CNN3_RAT	2	2	88.69	0.00188062	5.04911	EFT	CFT	Calponin-3 OS=Rattus norvegicus GN=Cnn3 PE=1 SV=1	20216.4	16684.8	8898.88	9689.33	18678.7	13366.9	49249	53769.3	38714.2	34374.4	32807	40299	295323	35149	434186	353631	283903	35418.1	50291.5	31971.8	46549.6	52065.2	42963.8	38825.3	27026.3	36514.6	20735.3	14515.4	20352.7	19801.7	62743.4	55036.2	55321.5	40731.8	39904.3	40299	245410	28945	230313	97943.4	67362.8
CRIP2_RAT	2	2	136.65	0.00188765	2.23388	EFT	CFT	Cysteine-rich protein 2 OS=Rattus norvegicus GN=Crip2 PE=2 SV=1	717094	471514	404913	926870	1.09418e+06	971855	773700	911767	692629	620145	612596	684742	2.19487e+06	2.02604e+06	3.06493e+06	4.77715e+06	1.22265e+06	812659	1.0741e+06	834369	900512	1.03997e+06	976549	917587	958646	1.03191e+06	943489	1.38853e+06	1.19224e+06	1.4397e+06	985695	933250	989747	734838	745123	684742	1.82391e+06	1.66843e+06	1.62579e+06	1.3231e+06	290103
WDR7_RAT	3	3	120.55	0.00189439	2.45722	EFT	CFT	WD repeat-containing protein 7 OS=Rattus norvegicus GN=Wdr7 PE=2 SV=1	704645	429831	440478	604158	530707	585314	512540	611707	492966	431358	434106	571391	2.34189e+06	1.88381e+06	2.21648e+06	3.64891e+06	896750	564938	708973	583609	639794	804312	682951	628985	942004	940682	1.02636e+06	905077	578268	867080	652977	626120	704434	511136	528019	571391	1.94609e+06	1.55131e+06	1.17573e+06	1.01062e+06	212775
RSSA_RAT	3	3	217.03	0.00192071	1.69092	EFT	CFT	40S ribosomal protein SA OS=Rattus norvegicus GN=Rpsa PE=1 SV=3	1.53465e+06	723978	707662	920880	1.61519e+06	900566	974596	1.02186e+06	851190	966140	863306	1.07252e+06	2.41773e+06	2.30671e+06	2.10703e+06	3.39922e+06	1.53839e+06	1.76099e+06	1.19418e+06	979129	926571	1.52498e+06	1.22498e+06	1.16911e+06	2.0516e+06	1.58442e+06	1.64893e+06	1.37955e+06	1.75994e+06	1.33409e+06	1.24164e+06	1.04594e+06	1.21633e+06	1.14482e+06	1.05007e+06	1.07252e+06	2.00911e+06	1.89956e+06	1.11767e+06	941463	365019
H2B1_RAT	4	4	233.14	0.00194562	1.69105	EFT	CFT	Histone H2B type 1 OS=Rattus norvegicus PE=1 SV=2	6.19993e+06	3.93687e+06	3.67412e+06	5.91821e+06	6.47015e+06	5.96802e+06	8.09342e+06	9.27253e+06	7.38001e+06	5.67367e+06	5.64598e+06	6.3646e+06	1.74154e+07	1.41079e+07	1.46989e+07	1.83132e+07	7.32744e+06	5.93173e+06	9.86677e+06	8.40431e+06	7.56483e+06	8.84096e+06	6.86052e+06	6.81589e+06	8.28837e+06	8.61582e+06	8.56109e+06	8.86595e+06	7.04998e+06	8.84099e+06	1.0311e+07	9.49101e+06	1.05458e+07	6.72299e+06	6.86741e+06	6.3646e+06	1.44721e+07	1.16178e+07	7.79699e+06	5.07211e+06	1.73861e+06
CLCB_RAT	4	4	212.56	0.00194829	1.95287	EFT	CFT	Clathrin light chain B OS=Rattus norvegicus GN=Cltb PE=1 SV=1	6.05733e+06	2.30025e+06	2.07373e+06	3.44793e+06	4.03112e+06	2.7574e+06	3.47663e+06	4.16733e+06	2.9268e+06	3.24047e+06	3.27575e+06	3.7842e+06	8.74496e+06	8.69313e+06	1.19228e+07	1.3403e+07	8.84025e+06	6.05339e+06	4.47699e+06	3.36966e+06	3.40332e+06	4.8689e+06	3.74819e+06	3.59555e+06	8.09774e+06	5.03408e+06	4.83201e+06	5.16528e+06	4.39237e+06	4.0848e+06	4.42923e+06	4.26552e+06	4.18232e+06	3.83978e+06	3.98441e+06	3.7842e+06	7.26699e+06	7.15875e+06	6.32444e+06	3.71217e+06	2.09756e+06
GRPE1_RAT	2	2	103.66	0.00197754	1.92943	EFT	CFT	GrpE protein homolog 1, mitochondrial OS=Rattus norvegicus GN=Grpel1 PE=1 SV=2	309567	223947	197203	390744	264454	425100	222319	293627	203761	216306	243422	236509	1.21465e+06	1.04387e+06	515443	653936	345908	454018	366191	290802	264885	443037	339253	294179	413844	490106	459502	585365	288153	629741	283235	300545	291168	256311	296084	236509	1.00936e+06	859622	273416	181117	82074.9
OXR1_RAT	11	11	570.25	0.00198733	1.59634	EFT	CFT	Oxidation resistance protein 1 OS=Rattus norvegicus GN=Oxr1 PE=2 SV=3	4.6486e+06	2.42569e+06	2.46053e+06	3.82983e+06	4.92294e+06	3.99115e+06	3.73641e+06	4.97565e+06	3.43645e+06	3.52891e+06	3.42763e+06	4.11452e+06	8.38262e+06	6.4769e+06	7.50183e+06	1.13993e+07	7.08398e+06	5.58121e+06	5.00457e+06	3.80479e+06	3.86307e+06	5.57839e+06	4.44684e+06	3.50741e+06	6.21448e+06	5.30861e+06	5.7333e+06	5.73739e+06	5.36412e+06	5.91246e+06	4.7602e+06	5.09289e+06	4.91058e+06	4.18156e+06	4.16916e+06	4.11452e+06	6.96588e+06	5.33369e+06	3.97933e+06	3.15721e+06	1.68084e+06
ERC2_RAT	2	2	76.84	0.00203033	3.06174	EFT	CFT	ERC protein 2 OS=Rattus norvegicus GN=Erc2 PE=1 SV=1	679060	318435	453423	712494	773495	676240	730149	767123	600351	625261	579579	696784	2.64146e+06	4.44409e+06	5.63039e+06	2.21839e+06	2.91544e+06	896188	747321	719884	718053	796641	821118	758170	907801	696894	1.05652e+06	1.06737e+06	842813	1.00178e+06	930212	785198	857883	740901	704963	696784	2.19503e+06	3.65968e+06	2.98663e+06	614416	691757
SYUA_RAT	6	6	496.15	0.00212689	3.24189	EFT	CFT	Alpha-synuclein OS=Rattus norvegicus GN=Snca PE=1 SV=1	1.31807e+07	7.74861e+06	7.97887e+06	1.21044e+07	1.61641e+07	1.25432e+07	1.22601e+07	1.39002e+07	1.09379e+07	1.25168e+07	1.22092e+07	1.53024e+07	7.6475e+07	7.37496e+07	7.08902e+07	8.54366e+07	4.5738e+07	4.38561e+07	1.48492e+07	1.09012e+07	1.17385e+07	1.66515e+07	1.31207e+07	1.2654e+07	1.76205e+07	1.69578e+07	1.85916e+07	1.81334e+07	1.76127e+07	1.85815e+07	1.56193e+07	1.42277e+07	1.56299e+07	1.48318e+07	1.48505e+07	1.53024e+07	6.355e+07	6.07324e+07	3.76036e+07	2.36629e+07	1.08524e+07
TIM13_RAT	2	2	97.36	0.00214833	2.20398	EFT	CFT	Mitochondrial import inner membrane translocase subunit Tim13 OS=Rattus norvegicus GN=Timm13 PE=3 SV=1	736742	424414	490792	770648	656658	723906	716129	852644	663245	602852	618939	709143	2.30768e+06	2.31563e+06	2.30108e+06	3.83115e+06	1.25271e+06	753186	915350	712944	837462	835198	752958	741770	984913	928829	1.1436e+06	1.15449e+06	715506	1.07239e+06	912351	872735	947757	714347	752838	709143	1.91766e+06	1.90691e+06	1.2206e+06	1.06109e+06	297236
UBE2N_RAT	4	4	201.15	0.0021489	2.00347	EFT	CFT	Ubiquitin-conjugating enzyme E2 N OS=Rattus norvegicus GN=Ube2n PE=1 SV=1	2.88234e+06	1.65128e+06	1.52963e+06	2.52594e+06	3.00879e+06	2.82443e+06	2.57944e+06	3.24324e+06	2.35827e+06	2.51847e+06	2.35726e+06	2.84474e+06	8.95051e+06	4.85509e+06	5.51581e+06	1.36374e+07	6.10735e+06	4.07312e+06	3.07108e+06	2.45159e+06	2.82982e+06	3.37951e+06	2.97993e+06	2.90171e+06	3.85326e+06	3.61381e+06	3.5642e+06	3.78406e+06	3.27843e+06	4.1841e+06	3.28621e+06	3.31966e+06	3.3699e+06	2.98425e+06	2.86722e+06	2.84474e+06	7.43779e+06	3.99814e+06	2.92585e+06	3.77707e+06	1.44911e+06
CPNE9_RAT	1	1	47.69	0.00216693	2.13258	EFT	CFT	Copine-9 OS=Rattus norvegicus GN=Cpne9 PE=2 SV=1	760081	502088	400887	688708	696478	469855	701070	850864	619707	594863	629070	700191	2.64257e+06	1.84185e+06	1.74176e+06	3.5873e+06	985935	675187	905956	729895	755183	810218	756000	805342	1.01611e+06	1.09882e+06	934109	1.03174e+06	758894	696039	893165	870913	885544	704881	765161	700191	2.19595e+06	1.51676e+06	923916	993556	233936
SCAM5_RAT	2	2	86.51	0.00216951	1.6029	EFT	CFT	Secretory carrier-associated membrane protein 5 OS=Rattus norvegicus GN=Scamp5 PE=2 SV=1	2.40608e+06	1.31848e+06	1.29176e+06	1.63664e+06	2.60787e+06	1.51753e+06	1.77963e+06	2.0049e+06	1.50148e+06	1.41575e+06	1.3635e+06	1.74385e+06	4.03534e+06	2.79995e+06	3.45764e+06	6.03403e+06	2.00697e+06	1.92052e+06	2.31794e+06	2.01323e+06	2.11681e+06	2.36062e+06	1.94776e+06	1.98883e+06	3.21657e+06	2.88549e+06	3.00994e+06	2.45182e+06	2.84158e+06	2.24807e+06	2.26725e+06	2.05214e+06	2.14557e+06	1.67758e+06	1.65848e+06	1.74385e+06	3.35333e+06	2.30575e+06	1.8341e+06	1.67121e+06	476200
EZRI_RAT	9	9	458.17	0.00219309	1.84939	EFT	CFT	Ezrin OS=Rattus norvegicus GN=Ezr PE=1 SV=3	1.39939e+06	813915	679209	1.4117e+06	1.11511e+06	1.26827e+06	1.10705e+06	1.39341e+06	989569	1.02218e+06	999735	1.12764e+06	3.6731e+06	2.55401e+06	2.83173e+06	4.64272e+06	1.40109e+06	1.16202e+06	1.70121e+06	1.39546e+06	1.39286e+06	1.42111e+06	1.25952e+06	1.21234e+06	1.87077e+06	1.78125e+06	1.58263e+06	2.11484e+06	1.21505e+06	1.8788e+06	1.41039e+06	1.42624e+06	1.41406e+06	1.21123e+06	1.21601e+06	1.12764e+06	3.05231e+06	2.10322e+06	1.50209e+06	1.28587e+06	332442
NDKB_RAT	7	7	439.25	0.00219723	1.51703	EFT	CFT	Nucleoside diphosphate kinase B OS=Rattus norvegicus GN=Nme2 PE=1 SV=1	1.42796e+07	8.48629e+06	8.01584e+06	1.0928e+07	1.49689e+07	1.09252e+07	1.43768e+07	1.55429e+07	1.28486e+07	1.18586e+07	1.10335e+07	1.35265e+07	3.11502e+07	2.50163e+07	2.87489e+07	1.86472e+07	1.54945e+07	1.92822e+07	1.54659e+07	1.27335e+07	1.15391e+07	1.71136e+07	1.38307e+07	1.36639e+07	1.90897e+07	1.85722e+07	1.86777e+07	1.6371e+07	1.63103e+07	1.61846e+07	1.83161e+07	1.59091e+07	1.83603e+07	1.40518e+07	1.34205e+07	1.35265e+07	2.58855e+07	2.06008e+07	1.52498e+07	5.16461e+06	3.67644e+06
TBB5_RAT	29	29	2409.49	0.0022	1.65988	EFT	CFT	Tubulin beta-5 chain OS=Rattus norvegicus GN=Tubb5 PE=1 SV=1	5.82645e+08	3.43605e+08	3.1494e+08	5.28289e+08	5.63236e+08	5.18872e+08	5.97688e+08	7.72328e+08	5.63266e+08	5.29978e+08	5.16996e+08	6.2367e+08	1377282147	1122611449	1362228501	1648455637	6.80329e+08	5.41734e+08	7.20162e+08	5.99574e+08	5.85409e+08	767584068	6.81804e+08	6.28205e+08	778908598	7.51977e+08	7.33844e+08	7.91419e+08	6.13711e+08	7.68654e+08	7.61457e+08	7.90526e+08	8.04891e+08	6.27995e+08	6.28841e+08	6.2367e+08	1144508894	924465294	7.22592e+08	4.56564e+08	1.61424e+08
TPIS_RAT	12	12	1117.16	0.00223548	1.84117	EFT	CFT	Triosephosphate isomerase OS=Rattus norvegicus GN=Tpi1 PE=1 SV=2	4.07526e+07	2.28363e+07	2.31568e+07	4.02117e+07	4.28e+07	3.50225e+07	4.12897e+07	5.03381e+07	3.75013e+07	3.70618e+07	3.80935e+07	4.49589e+07	125658782	9.92651e+07	1.00328e+08	1.3916e+08	5.07107e+07	4.68415e+07	5.21278e+07	3.71017e+07	4.19944e+07	5.46688e+07	4.45921e+07	4.3486e+07	5.44801e+07	4.9977e+07	5.39578e+07	6.02404e+07	4.66356e+07	5.18821e+07	5.26032e+07	5.15242e+07	5.35882e+07	4.39162e+07	4.63345e+07	4.49589e+07	1.04421e+08	8.17444e+07	5.32186e+07	3.85425e+07	1.20323e+07
CAPR1_RAT	2	2	86.49	0.00226503	2.00023	EFT	CFT	Caprin-1 OS=Rattus norvegicus GN=Caprin1 PE=1 SV=2	271798	138898	100508	186097	247174	209072	251534	312988	249616	217945	198937	252648	355073	433755	613546	1.02721e+06	920052	306905	292923	245467	248432	328495	251396	251793	363353	303978	234194	278788	269325	309718	320455	320362	356694	258253	241974	252648	295062	357195	325454	284501	218304
ML12B_RAT	4	4	221.89	0.00233932	1.96528	EFT	CFT	Myosin regulatory light chain 12B OS=Rattus norvegicus GN=Myl12b PE=1 SV=3	2.27921e+06	1.12212e+06	1.14163e+06	1.72037e+06	2.3052e+06	1.66443e+06	1.66446e+06	1.91506e+06	1.53456e+06	1.51877e+06	1.40898e+06	1.67175e+06	4.80504e+06	4.60194e+06	6.11108e+06	7.05755e+06	2.97257e+06	2.1605e+06	2.09969e+06	1.68684e+06	1.79157e+06	2.17372e+06	1.89236e+06	1.84758e+06	3.04696e+06	2.45575e+06	2.66012e+06	2.57725e+06	2.51179e+06	2.46567e+06	2.12053e+06	1.96018e+06	2.19284e+06	1.79966e+06	1.7138e+06	1.67175e+06	3.99295e+06	3.78968e+06	3.24161e+06	1.95469e+06	705312
COF1_RAT	8	8	758.31	0.00237027	1.90646	EFT	CFT	Cofilin-1 OS=Rattus norvegicus GN=Cfl1 PE=1 SV=3	4.47671e+07	3.0151e+07	2.59019e+07	5.00945e+07	4.1351e+07	4.63234e+07	3.7727e+07	4.69086e+07	3.41249e+07	3.35654e+07	3.44659e+07	3.8753e+07	1.12024e+08	1.18718e+08	1.31801e+08	1.46004e+08	5.43177e+07	4.50709e+07	5.15347e+07	4.19115e+07	3.95148e+07	5.64771e+07	4.39161e+07	4.35626e+07	5.98468e+07	6.59853e+07	6.03541e+07	7.50456e+07	4.50567e+07	6.86231e+07	4.80643e+07	4.80139e+07	4.87634e+07	3.97732e+07	4.19221e+07	3.8753e+07	9.30907e+07	9.77638e+07	6.99136e+07	4.04378e+07	1.28882e+07
TBA1A_RAT	26	26	1935.82	0.00237349	1.75485	EFT	CFT	Tubulin alpha-1A chain OS=Rattus norvegicus GN=Tuba1a PE=1 SV=1	5.96855e+08	330001311	3.14948e+08	485228289	6.18234e+08	505299747	5.89067e+08	7.20733e+08	5.39952e+08	5.57968e+08	5.4205e+08	6.54872e+08	1458202635	1246877856	1337492847	2025966476	6.915e+08	5.21149e+08	7.59752e+08	5.95845e+08	632570262	7.41899e+08	6.72807e+08	6.43839e+08	7.97905e+08	7.22206e+08	7.33861e+08	726910777	6.73638e+08	7.48548e+08	7.50474e+08	7.37715e+08	7.71576e+08	6.61162e+08	6.59315e+08	6.54872e+08	1211753081	1026798101	7.09471e+08	5.61121e+08	1.64075e+08
HNRPD_RAT	4	4	184.69	0.00239058	1.73683	EFT	CFT	Heterogeneous nuclear ribonucleoprotein D0 OS=Rattus norvegicus GN=Hnrnpd PE=1 SV=1	1.73936e+06	1.06036e+06	912633	1.51194e+06	1.98985e+06	1.58057e+06	1.63901e+06	1.80442e+06	1.41196e+06	1.42753e+06	1.36734e+06	1.70271e+06	3.48712e+06	3.03433e+06	3.00766e+06	6.78362e+06	2.38451e+06	2.31876e+06	1.92978e+06	1.43838e+06	1.68291e+06	1.87186e+06	1.78674e+06	1.79382e+06	2.32527e+06	2.32059e+06	2.12653e+06	2.26501e+06	2.16817e+06	2.34145e+06	2.0881e+06	1.84693e+06	2.01765e+06	1.69155e+06	1.66314e+06	1.70271e+06	2.89776e+06	2.49876e+06	1.59541e+06	1.87882e+06	565781
GRB2_RAT	5	5	237.24	0.00242189	2.06647	EFT	CFT	Growth factor receptor-bound protein 2 OS=Rattus norvegicus GN=Grb2 PE=1 SV=1	803035	429617	397691	584292	852418	570136	892596	948868	774778	705319	633008	778592	2.66763e+06	1.92445e+06	2.8991e+06	2.70641e+06	830231	1.29422e+06	950769	753080	703052	931856	801429	834807	1.07354e+06	940215	926660	875316	928810	844595	1.13717e+06	971226	1.10714e+06	835766	769950	778592	2.21678e+06	1.58477e+06	1.53782e+06	749581	196992
STX7_RAT	1	1	76.1	0.00244403	1.8013	EFT	CFT	Syntaxin-7 OS=Rattus norvegicus GN=Stx7 PE=1 SV=4	219568	216082	158152	244935	304888	223881	235853	316946	242193	230340	226300	260192	746235	449178	794777	849325	304193	240607	309861	268480	260134	387935	308241	267558	293529	472895	368511	366932	332211	331656	300478	324414	346087	272941	275256	260192	620115	369896	421588	235233	72177.1
CALM_RAT	9	9	906.44	0.00249086	1.70137	EFT	CFT	Calmodulin OS=Rattus norvegicus GN=Calm1 PE=1 SV=2	6.50047e+07	3.86456e+07	4.01908e+07	7.8843e+07	1.11876e+08	8.05659e+07	7.82764e+07	9.03551e+07	6.91495e+07	7.2839e+07	6.79926e+07	8.4111e+07	1.77576e+08	1.63141e+08	1.91762e+08	2.33803e+08	1.19041e+08	9.14897e+07	8.72828e+07	7.569e+07	7.26127e+07	1.04112e+08	8.72762e+07	8.97622e+07	8.69014e+07	8.45756e+07	9.36488e+07	1.18113e+08	121901673	1.1935e+08	9.97243e+07	9.24841e+07	9.88126e+07	8.63103e+07	8.27019e+07	8.4111e+07	147563893	1.34346e+08	1.0172e+08	6.47553e+07	2.82454e+07
TOM20_RAT	1	1	48.68	0.0025361	2.23864	EFT	CFT	Mitochondrial import receptor subunit TOM20 homolog OS=Rattus norvegicus GN=Tomm20 PE=1 SV=2	185496	161850	171954	304959	188639	261988	159559	232637	166920	162885	162487	161935	1.04364e+06	1.06919e+06	410894	508227	310366	501691	287216	229122	181252	244610	224460	185908	247980	354208	400670	456852	205545	388107	203279	238118	238524	193010	197639	161935	867259	880470	217958	140761	73641.7
PEBP1_RAT	8	8	667.42	0.00253649	2.16244	EFT	CFT	Phosphatidylethanolamine-binding protein 1 OS=Rattus norvegicus GN=Pebp1 PE=1 SV=3	4.85225e+07	2.58033e+07	2.73551e+07	4.27732e+07	5.18406e+07	4.26462e+07	4.89958e+07	6.14324e+07	4.5702e+07	4.74401e+07	4.54288e+07	5.68445e+07	1.44075e+08	1.54707e+08	1.63761e+08	257557284	7.48622e+07	5.64044e+07	5.88844e+07	4.70789e+07	5.21437e+07	6.1891e+07	5.39592e+07	5.27384e+07	6.48673e+07	5.64704e+07	6.37402e+07	6.40777e+07	5.64864e+07	6.31758e+07	6.24208e+07	6.28799e+07	6.53068e+07	5.6214e+07	5.52567e+07	5.68445e+07	1.19725e+08	1.274e+08	8.68666e+07	7.13343e+07	1.77628e+07
CH60_RAT	20	20	1685.74	0.00258354	1.65744	EFT	CFT	60 kDa heat shock protein, mitochondrial OS=Rattus norvegicus GN=Hspd1 PE=1 SV=1	3.29973e+07	1.78549e+07	1.75889e+07	2.99841e+07	3.35816e+07	3.04844e+07	2.64054e+07	3.27465e+07	2.4573e+07	2.43149e+07	2.31896e+07	2.72947e+07	6.39963e+07	5.49678e+07	5.4429e+07	9.46006e+07	4.45345e+07	3.84077e+07	3.26724e+07	2.63968e+07	2.63848e+07	3.72203e+07	2.9736e+07	2.87173e+07	4.41125e+07	3.90754e+07	4.0984e+07	4.49186e+07	3.65911e+07	4.51593e+07	3.36405e+07	3.35181e+07	3.51142e+07	2.88118e+07	2.82063e+07	2.72947e+07	5.31803e+07	4.52657e+07	2.88718e+07	2.6201e+07	1.05669e+07
SEPT3_RAT	5	5	275.93	0.0025854	1.55858	EFT	CFT	Neuronal-specific septin-3 OS=Rattus norvegicus GN=Sept3 PE=1 SV=2	1.58864e+06	652153	692004	1.28215e+06	1.54477e+06	1.15392e+06	1.26831e+06	1.38343e+06	1.15955e+06	1.12255e+06	983128	1.16733e+06	3.16786e+06	2.24101e+06	2.30316e+06	2.7972e+06	1.39048e+06	1.31353e+06	1.61158e+06	1.30554e+06	1.17732e+06	1.73687e+06	1.41316e+06	1.35925e+06	2.12378e+06	1.42723e+06	1.61244e+06	1.92077e+06	1.68321e+06	1.70941e+06	1.61583e+06	1.41603e+06	1.65696e+06	1.33016e+06	1.19581e+06	1.16733e+06	2.63246e+06	1.84546e+06	1.22171e+06	774726	329923
PARK7_RAT	5	5	284.4	0.00268467	2.1144	EFT	CFT	Protein DJ-1 OS=Rattus norvegicus GN=Park7 PE=1 SV=1	6.98798e+06	4.06185e+06	3.48599e+06	5.69113e+06	6.42683e+06	5.02618e+06	5.98698e+06	7.4209e+06	5.4359e+06	5.30951e+06	4.93387e+06	6.00584e+06	1.40442e+07	1.76057e+07	1.49159e+07	3.81017e+07	7.92935e+06	8.46737e+06	7.98636e+06	6.21233e+06	6.07591e+06	6.94156e+06	6.6881e+06	6.21601e+06	9.34187e+06	8.88934e+06	8.12271e+06	8.52577e+06	7.00278e+06	7.44575e+06	7.62743e+06	7.59575e+06	7.76775e+06	6.29148e+06	6.00125e+06	6.00584e+06	1.16706e+07	1.44982e+07	7.91213e+06	1.05528e+07	1.88142e+06
COX2_RAT	4	4	227.29	0.00274793	1.62188	EFT	CFT	Cytochrome c oxidase subunit 2 OS=Rattus norvegicus GN=Mtco2 PE=2 SV=2	4.41945e+06	2.44952e+06	2.12716e+06	3.56419e+06	4.43527e+06	3.516e+06	4.70157e+06	5.2188e+06	4.17151e+06	3.17569e+06	3.14544e+06	3.64707e+06	1.02009e+07	8.00315e+06	7.42256e+06	1.04392e+07	5.02323e+06	4.07265e+06	6.11558e+06	4.65779e+06	4.4937e+06	4.34726e+06	3.80062e+06	3.71336e+06	5.90814e+06	5.36077e+06	4.95649e+06	5.33944e+06	4.83274e+06	5.20859e+06	5.98981e+06	5.34177e+06	5.96096e+06	3.76302e+06	3.82592e+06	3.64707e+06	8.47684e+06	6.59056e+06	3.93729e+06	2.89128e+06	1.19188e+06
GUAD_RAT	9	9	686.55	0.00276621	1.70799	EFT	CFT	Guanine deaminase OS=Rattus norvegicus GN=Gda PE=1 SV=1	8.45186e+06	4.89181e+06	5.1956e+06	6.4594e+06	9.01335e+06	6.52688e+06	6.17289e+06	7.34902e+06	5.55767e+06	6.05929e+06	6.1169e+06	7.09788e+06	1.58106e+07	1.12939e+07	1.81857e+07	2.59594e+07	8.58903e+06	6.64453e+06	9.21902e+06	7.26837e+06	7.91885e+06	9.11158e+06	7.4958e+06	7.25128e+06	1.12989e+07	1.07057e+07	1.21063e+07	9.67669e+06	9.8211e+06	9.66888e+06	7.86428e+06	7.52218e+06	7.94175e+06	7.17994e+06	7.44022e+06	7.09788e+06	1.31385e+07	9.30047e+06	9.64658e+06	7.18983e+06	2.03795e+06
GRP75_RAT	18	18	1150.16	0.00276805	1.99259	EFT	CFT	Stress-70 protein, mitochondrial OS=Rattus norvegicus GN=Hspa9 PE=1 SV=3	1.16793e+07	6.66759e+06	5.98354e+06	1.05196e+07	1.21169e+07	1.01893e+07	9.53636e+06	1.10755e+07	8.38846e+06	8.46696e+06	8.13135e+06	9.74804e+06	3.28177e+07	2.69886e+07	3.06184e+07	3.95473e+07	1.69258e+07	1.37707e+07	1.12837e+07	8.72603e+06	9.17492e+06	1.33004e+07	1.08638e+07	1.01549e+07	1.56135e+07	1.4592e+07	1.39423e+07	1.57592e+07	1.32028e+07	1.50943e+07	1.21493e+07	1.13365e+07	1.19869e+07	1.00329e+07	9.89046e+06	9.74804e+06	2.72712e+07	2.22249e+07	1.62415e+07	1.09532e+07	4.01604e+06
RB11B_RAT	4	4	200.5	0.00277748	1.79216	EFT	CFT	Ras-related protein Rab-11B OS=Rattus norvegicus GN=Rab11b PE=1 SV=4	3.33649e+06	2.03194e+06	1.85489e+06	2.99453e+06	3.33051e+06	2.81274e+06	2.63387e+06	3.41119e+06	2.43365e+06	2.41521e+06	2.24944e+06	2.80007e+06	7.5067e+06	6.24697e+06	7.14615e+06	1.08009e+07	4.45227e+06	3.10758e+06	3.39298e+06	2.9747e+06	2.62592e+06	3.66603e+06	3.11947e+06	2.85507e+06	4.46038e+06	4.4469e+06	4.32208e+06	4.48604e+06	3.62898e+06	4.16678e+06	3.35555e+06	3.49156e+06	3.47762e+06	2.8619e+06	2.73607e+06	2.80007e+06	6.238e+06	5.14435e+06	3.79066e+06	2.99148e+06	1.05641e+06
EF1D_RAT	3	3	162.72	0.002814	2.99975	EFT	CFT	Elongation factor 1-delta OS=Rattus norvegicus GN=Eef1d PE=1 SV=2	879747	533104	467351	788434	1.14657e+06	844126	815230	901003	786908	737627	698886	858943	4.55007e+06	3.17415e+06	2.85664e+06	4.24543e+06	7.04399e+06	935288	1.01075e+06	884232	858767	975037	891726	945309	1.17609e+06	1.1667e+06	1.08898e+06	1.18114e+06	1.24932e+06	1.25048e+06	1.03861e+06	922232	1.12447e+06	874048	850081	858943	3.78106e+06	2.61389e+06	1.5153e+06	1.17583e+06	1.67135e+06
ODP2_RAT	9	9	524.86	0.00284192	1.74935	EFT	CFT	Dihydrolipoyllysine-residue acetyltransferase component of pyruvate dehydrogenase complex, mitochondrial OS=Rattus norvegicus GN=Dlat PE=1 SV=3	1.05269e+07	7.36983e+06	6.6339e+06	1.03977e+07	9.1022e+06	1.08376e+07	8.27873e+06	1.03945e+07	8.20551e+06	8.11803e+06	7.95097e+06	9.47919e+06	2.64603e+07	2.36489e+07	2.16619e+07	3.07842e+07	1.33859e+07	1.23257e+07	1.04275e+07	8.99478e+06	8.70391e+06	1.15504e+07	1.00864e+07	9.66646e+06	1.40729e+07	1.61288e+07	1.54577e+07	1.55765e+07	9.91791e+06	1.60548e+07	1.05471e+07	1.06394e+07	1.17254e+07	9.61943e+06	9.67106e+06	9.47919e+06	2.19883e+07	1.94748e+07	1.14905e+07	8.52613e+06	3.17611e+06
HPRT_RAT	6	6	276.51	0.00292472	1.86828	EFT	CFT	Hypoxanthine-guanine phosphoribosyltransferase OS=Rattus norvegicus GN=Hprt1 PE=1 SV=1	1.85707e+06	1.21162e+06	1.0722e+06	1.82186e+06	1.74791e+06	1.86965e+06	1.68035e+06	2.06807e+06	1.61352e+06	1.63153e+06	1.49028e+06	1.78432e+06	5.2607e+06	4.67936e+06	5.25475e+06	6.17626e+06	1.86054e+06	1.92746e+06	2.28713e+06	1.76206e+06	1.8261e+06	2.17066e+06	1.95369e+06	1.92358e+06	2.48263e+06	2.65161e+06	2.49833e+06	2.7293e+06	1.90455e+06	2.76969e+06	2.14077e+06	2.1168e+06	2.30567e+06	1.93328e+06	1.81268e+06	1.78432e+06	4.37159e+06	3.85343e+06	2.78737e+06	1.71061e+06	441457
ACADL_RAT	2	2	98.01	0.00292983	1.3687	EFT	CFT	Long-chain specific acyl-CoA dehydrogenase, mitochondrial OS=Rattus norvegicus GN=Acadl PE=1 SV=1	322864	316573	398733	362143	509584	472978	445554	496542	414432	418293	354297	468689	321466	601235	693289	948911	573595	503872	581257	477633	556159	577882	437091	544675	431620	692818	929090	542519	555251	700666	567637	508242	592211	495655	430944	468689	267136	495114	367754	262815	136099
NDUV2_RAT	5	5	286.51	0.00304436	2.90618	EFT	CFT	NADH dehydrogenase [ubiquinone] flavoprotein 2, mitochondrial OS=Rattus norvegicus GN=Ndufv2 PE=1 SV=2	4.67946e+06	2.70804e+06	2.47531e+06	3.78031e+06	3.97385e+06	3.87269e+06	3.72658e+06	4.57352e+06	3.52194e+06	3.34557e+06	3.2395e+06	3.80797e+06	1.88724e+07	1.83866e+07	2.10928e+07	2.89386e+07	8.24967e+06	7.20522e+06	4.55764e+06	3.68004e+06	3.58222e+06	4.44427e+06	4.03517e+06	3.96946e+06	6.25574e+06	5.92652e+06	5.76774e+06	5.66321e+06	4.32997e+06	5.73698e+06	4.74767e+06	4.68128e+06	5.03275e+06	3.96432e+06	3.94033e+06	3.80797e+06	1.56828e+07	1.51413e+07	1.11886e+07	8.01498e+06	1.95743e+06
LETM1_RAT	13	13	637.48	0.00308598	1.92412	EFT	CFT	LETM1 and EF-hand domain-containing protein 1, mitochondrial OS=Rattus norvegicus GN=Letm1 PE=1 SV=1	3.42805e+06	2.21931e+06	2.09341e+06	3.13255e+06	3.34425e+06	3.18486e+06	3.10352e+06	3.76226e+06	2.92494e+06	2.79497e+06	2.69861e+06	3.23415e+06	1.00333e+07	7.8923e+06	8.48743e+06	1.35628e+07	4.46183e+06	4.36432e+06	3.86425e+06	2.90744e+06	2.96451e+06	3.96822e+06	3.27408e+06	3.3357e+06	4.58279e+06	4.85694e+06	4.87787e+06	4.69282e+06	3.64395e+06	4.71803e+06	3.9539e+06	3.85091e+06	4.17965e+06	3.31189e+06	3.28241e+06	3.23415e+06	8.33757e+06	6.49927e+06	4.50214e+06	3.75641e+06	1.05867e+06
ACBP_RAT	2	2	196.79	0.00309831	2.10625	EFT	CFT	Acyl-CoA-binding protein OS=Rattus norvegicus GN=Dbi PE=1 SV=3	1.09392e+07	5.81656e+06	6.44237e+06	9.06876e+06	1.37201e+07	7.62666e+06	1.06099e+07	1.13361e+07	9.05728e+06	9.05312e+06	8.57019e+06	1.00402e+07	3.87066e+07	3.3504e+07	3.41594e+07	3.91032e+07	1.2009e+07	1.40056e+07	1.19418e+07	1.00508e+07	1.09405e+07	1.15731e+07	1.04432e+07	1.00538e+07	1.4624e+07	1.27295e+07	1.50114e+07	1.35857e+07	1.49497e+07	1.12981e+07	1.3517e+07	1.16032e+07	1.29426e+07	1.07275e+07	1.04242e+07	1.00402e+07	3.21648e+07	2.75904e+07	1.81198e+07	1.08302e+07	2.84943e+06
NCS1_RAT	3	3	173.46	0.00310885	2.51562	EFT	CFT	Neuronal calcium sensor 1 OS=Rattus norvegicus GN=Ncs1 PE=1 SV=2	696448	530895	479223	658009	740675	622165	530790	685546	471803	524170	508956	624638	2.55144e+06	3.01363e+06	3.46836e+06	2.35852e+06	1.4116e+06	1.16214e+06	699930	575363	555449	786781	610705	599840	931046	1.16186e+06	1.11664e+06	985750	807052	921671	676228	701699	674193	621114	619062	624638	2.12023e+06	2.48171e+06	1.83978e+06	653227	334936
ECI2_RAT	1	1	46.24	0.00314161	2.11714	EFT	CFT	Enoyl-CoA delta isomerase 2, mitochondrial OS=Rattus norvegicus GN=Eci2 PE=1 SV=1	76260.1	56436	53199.7	58222.2	96980.5	51707.6	100188	104723	77996.1	91656.3	80881.5	99719.7	378220	251678	254193	241778	253155	86661.2	99695.6	77542.9	81268.2	88914.9	98201	95683.6	101948	123510	123961	87221.6	105672	76599.3	127640	107191	111454	108608	98379.2	99719.7	314297	207255	134836	66964	60067
MDHM_RAT	14	14	1011.3	0.00315831	1.58996	EFT	CFT	Malate dehydrogenase, mitochondrial OS=Rattus norvegicus GN=Mdh2 PE=1 SV=2	4.33103e+07	2.42284e+07	2.11414e+07	4.03739e+07	3.90934e+07	3.52954e+07	4.1995e+07	5.13506e+07	38450549	3.53934e+07	3.54423e+07	4.15009e+07	8.55807e+07	7.78702e+07	7.31965e+07	116863013	4.76572e+07	3.3052e+07	52768200	4.22245e+07	4.26852e+07	5.16306e+07	4.35221e+07	44575727	5.78994e+07	5.30237e+07	4.92616e+07	6.04833e+07	4.25969e+07	5.22864e+07	5.35018e+07	5.25605e+07	5.49447e+07	4.19393e+07	4.31098e+07	4.15009e+07	7.11168e+07	6.41258e+07	3.8827e+07	3.23669e+07	11307796
PCSK1_RAT	6	6	378.72	0.00320079	2.1041	EFT	CFT	ProSAAS OS=Rattus norvegicus GN=Pcsk1n PE=1 SV=1	4.1022e+06	2.27407e+06	1.96047e+06	3.27308e+06	4.51364e+06	3.02003e+06	3.43709e+06	3.52931e+06	2.99257e+06	2.99238e+06	2.71094e+06	3.33715e+06	1.34183e+07	1.05415e+07	1.33593e+07	1.04999e+07	5.83729e+06	5.6987e+06	3.83365e+06	3.31733e+06	2.8246e+06	4.25572e+06	3.32719e+06	3.34326e+06	5.48402e+06	4.97679e+06	4.5681e+06	4.90334e+06	4.91814e+06	4.47385e+06	4.37886e+06	3.61247e+06	4.2763e+06	3.54581e+06	3.29741e+06	3.33715e+06	1.11505e+07	8.68091e+06	7.08641e+06	2.9081e+06	1.38503e+06
PABP1_RAT	1	1	43.19	0.00325925	1.85685	EFT	CFT	Polyadenylate-binding protein 1 OS=Rattus norvegicus GN=Pabpc1 PE=1 SV=1	238158	135705	157964	193358	280337	149795	229377	230352	221477	196721	182574	208527	802884	670753	600858	497140	213504	230090	262228	211562	218484	292156	252228	249749	318381	296990	368072	289666	305460	221906	292227	235780	316484	233104	222072	208527	667190	552362	318724	137690	50658.8
KCRU_RAT	7	7	477.21	0.00328848	1.65334	EFT	CFT	Creatine kinase U-type, mitochondrial OS=Rattus norvegicus GN=Ckmt1 PE=1 SV=1	6.88776e+06	4.41506e+06	3.91075e+06	6.41238e+06	7.17263e+06	6.47937e+06	7.3678e+06	9.33921e+06	7.38571e+06	7.38928e+06	7.08222e+06	7.90295e+06	1.73871e+07	1.42519e+07	1.59344e+07	2.25248e+07	9.31825e+06	6.34986e+06	8.45537e+06	6.96161e+06	7.75099e+06	9.39469e+06	8.30185e+06	8.52144e+06	9.20789e+06	9.66234e+06	9.11244e+06	9.60626e+06	7.81542e+06	9.5985e+06	9.3866e+06	9.55926e+06	1.0554e+07	8.75589e+06	8.61437e+06	7.90295e+06	1.44485e+07	1.17364e+07	8.45237e+06	6.23857e+06	2.21098e+06
ATP5H_RAT	8	8	578.34	0.00331538	1.57623	EFT	CFT	ATP synthase subunit d, mitochondrial OS=Rattus norvegicus GN=Atp5h PE=1 SV=3	1.67546e+07	9.46247e+06	9.56647e+06	1.48461e+07	1.84702e+07	1.61503e+07	1.79583e+07	1.96708e+07	1.59342e+07	1.47552e+07	1.38494e+07	1.61166e+07	3.46629e+07	3.31513e+07	3.36846e+07	4.44384e+07	1.82542e+07	1.94318e+07	1.94674e+07	1.59964e+07	1.55908e+07	2.09509e+07	1.65614e+07	1.71024e+07	2.23983e+07	2.07086e+07	2.22909e+07	2.22406e+07	2.01254e+07	2.39249e+07	2.2879e+07	2.01343e+07	2.27696e+07	1.74841e+07	1.68455e+07	1.61166e+07	2.88045e+07	2.73e+07	1.78679e+07	1.23079e+07	4.33123e+06
ANXA5_RAT	7	7	431.84	0.00332375	2.4263	EFT	CFT	Annexin A5 OS=Rattus norvegicus GN=Anxa5 PE=1 SV=3	2.09644e+06	1.21044e+06	1.12656e+06	1.68753e+06	1.60563e+06	1.79071e+06	1.37965e+06	1.56775e+06	1.23536e+06	1.3113e+06	1.28503e+06	1.42487e+06	7.38837e+06	7.73418e+06	6.14972e+06	6.30792e+06	3.62302e+06	1.90404e+06	1.7047e+06	1.66547e+06	1.44282e+06	1.90467e+06	1.58812e+06	1.58419e+06	2.80262e+06	2.64904e+06	2.62501e+06	2.52806e+06	1.74952e+06	2.65275e+06	1.75768e+06	1.60469e+06	1.76529e+06	1.55382e+06	1.56303e+06	1.42487e+06	6.13967e+06	6.36906e+06	3.26211e+06	1.74707e+06	859648
SPTN2_RAT	53	53	3409.65	0.00338875	1.45916	EFT	CFT	Spectrin beta chain, non-erythrocytic 2 OS=Rattus norvegicus GN=Sptbn2 PE=1 SV=2	4.27029e+07	2.45238e+07	2.27614e+07	3.32741e+07	4.3385e+07	3.29217e+07	3.38165e+07	3.76623e+07	2.98698e+07	2.95233e+07	2.81018e+07	3.39173e+07	6.97819e+07	5.93765e+07	5.97643e+07	8.20219e+07	3.90861e+07	4.13619e+07	4.03097e+07	3.33543e+07	3.17416e+07	4.40906e+07	3.5895e+07	3.58797e+07	5.70873e+07	5.36701e+07	5.30364e+07	4.98473e+07	4.72731e+07	4.87699e+07	4.30823e+07	3.85497e+07	4.26831e+07	3.49835e+07	3.41812e+07	3.39173e+07	5.79881e+07	4.88963e+07	3.17019e+07	2.27172e+07	9.2741e+06
SNP25_RAT	11	11	873.29	0.00340335	1.86267	EFT	CFT	Synaptosomal-associated protein 25 OS=Rattus norvegicus GN=Snap25 PE=1 SV=1	2.3821e+07	1.30366e+07	1.30274e+07	2.14005e+07	3.21354e+07	2.23074e+07	2.49423e+07	2.78041e+07	2.22533e+07	1.90715e+07	1.82409e+07	2.22588e+07	7.31643e+07	5.59015e+07	6.5869e+07	7.49089e+07	4.01487e+07	2.82388e+07	2.58191e+07	2.16728e+07	2.01274e+07	3.07561e+07	2.41848e+07	2.40612e+07	3.18451e+07	2.85306e+07	3.03552e+07	3.20596e+07	3.50153e+07	3.30461e+07	3.17766e+07	2.84592e+07	3.17993e+07	2.25987e+07	2.2187e+07	2.22588e+07	6.07989e+07	4.60347e+07	3.49401e+07	2.07471e+07	9.52623e+06
MDHC_RAT	13	13	843.02	0.00348576	1.59059	EFT	CFT	Malate dehydrogenase, cytoplasmic OS=Rattus norvegicus GN=Mdh1 PE=1 SV=3	4.4205e+07	2.56456e+07	2.27212e+07	3.9965e+07	5.12879e+07	4.1204e+07	4.10165e+07	5.03739e+07	3.78185e+07	3.94959e+07	3.80976e+07	4.50494e+07	9.86858e+07	7.84678e+07	8.91522e+07	1.17273e+08	4.79855e+07	3.95291e+07	5.37354e+07	4.30533e+07	4.34474e+07	5.61246e+07	4.63296e+07	4.47373e+07	5.90954e+07	5.61251e+07	5.29428e+07	59870740	5.58842e+07	6.10393e+07	5.22551e+07	5.15608e+07	5.40416e+07	4.68006e+07	4.63395e+07	4.50494e+07	8.2007e+07	6.46179e+07	4.72906e+07	3.24806e+07	1.13857e+07
ODO2_RAT	4	4	244.68	0.00351528	1.97414	EFT	CFT	Dihydrolipoyllysine-residue succinyltransferase component of 2-oxoglutarate dehydrogenase complex, mitochondrial OS=Rattus norvegicus GN=Dlst PE=1 SV=2	2.22777e+06	1.23814e+06	1.09645e+06	1.8649e+06	2.36361e+06	1.94676e+06	2.08406e+06	2.63929e+06	1.86785e+06	1.57625e+06	1.53382e+06	2.06003e+06	6.01011e+06	4.76522e+06	6.7384e+06	7.98617e+06	3.61454e+06	2.6783e+06	2.18586e+06	1.87858e+06	1.69857e+06	2.74396e+06	2.13941e+06	1.97704e+06	2.97819e+06	2.70966e+06	2.55484e+06	2.79377e+06	2.57543e+06	2.88392e+06	2.6551e+06	2.70148e+06	2.66911e+06	1.86777e+06	1.86565e+06	2.06003e+06	4.99435e+06	3.92414e+06	3.57437e+06	2.21189e+06	857634
CDC37_RAT	2	2	112.47	0.00351598	1.76926	EFT	CFT	Hsp90 co-chaperone Cdc37 OS=Rattus norvegicus GN=Cdc37 PE=1 SV=2	1.27435e+06	791665	777946	1.19885e+06	1.13127e+06	1.18762e+06	868946	1.04632e+06	744097	919584	907471	1.05525e+06	2.77828e+06	2.86085e+06	1.72508e+06	3.90528e+06	1.09066e+06	1.67941e+06	1.24704e+06	988804	864464	1.51543e+06	1.2194e+06	1.18547e+06	1.70361e+06	1.73255e+06	1.81269e+06	1.79598e+06	1.23266e+06	1.75934e+06	1.10704e+06	1.07098e+06	1.06329e+06	1.08966e+06	1.10379e+06	1.05525e+06	2.30872e+06	2.35589e+06	915066	1.08163e+06	258784
KCRB_RAT	23	23	1720.55	0.00352735	2.06818	EFT	CFT	Creatine kinase B-type OS=Rattus norvegicus GN=Ckb PE=1 SV=2	137951270	8.15605e+07	6.96078e+07	1.22497e+08	1.25398e+08	1.23898e+08	1.47031e+08	1.79935e+08	133779270	1.36497e+08	1.35059e+08	1.60753e+08	4.24988e+08	3.62362e+08	404116918	7.39733e+08	2.13434e+08	1.60505e+08	1.69548e+08	1.35418e+08	1.36643e+08	1.73223e+08	1.48423e+08	1.45489e+08	1.8442e+08	1.78495e+08	1.62193e+08	1.83511e+08	1.36636e+08	1.83542e+08	1.87318e+08	1.84174e+08	1.91167e+08	161741797	1.64277e+08	1.60753e+08	3.53161e+08	298403076	2.14363e+08	204879855	5.06422e+07
VATE1_RAT	6	6	450.22	0.00353784	1.8061	EFT	CFT	V-type proton ATPase subunit E 1 OS=Rattus norvegicus GN=Atp6v1e1 PE=1 SV=1	7.02463e+06	3.59931e+06	3.27668e+06	6.1868e+06	6.3508e+06	5.60492e+06	7.69393e+06	8.94807e+06	6.65908e+06	5.93402e+06	5.689e+06	7.06515e+06	1.76647e+07	1.77801e+07	2.04747e+07	1.87745e+07	7.66306e+06	7.80366e+06	8.60869e+06	6.02016e+06	6.70713e+06	7.721e+06	7.55754e+06	6.93443e+06	9.39087e+06	7.87708e+06	7.63501e+06	9.26832e+06	6.91994e+06	8.3031e+06	9.80209e+06	9.15891e+06	9.51562e+06	7.0315e+06	6.91974e+06	7.06515e+06	1.46792e+07	1.46418e+07	1.08607e+07	5.19988e+06	1.81824e+06
SKP1_RAT	7	7	286.58	0.00354943	2.30063	EFT	CFT	S-phase kinase-associated protein 1 OS=Rattus norvegicus GN=Skp1 PE=2 SV=3	3.74298e+06	2.57822e+06	2.05983e+06	3.56634e+06	3.67023e+06	3.18324e+06	3.68155e+06	4.26775e+06	3.23548e+06	3.10489e+06	3.01905e+06	3.34607e+06	12149971	1.1715e+07	1.14377e+07	2.16589e+07	7.14008e+06	4.46952e+06	4.30333e+06	3.19353e+06	3.29661e+06	4.18374e+06	3.68933e+06	3.53529e+06	5.0038e+06	5.64241e+06	4.79962e+06	5.34266e+06	3.99915e+06	4.71563e+06	4.69031e+06	4.36831e+06	4.6234e+06	3.67913e+06	3.67218e+06	3.34607e+06	10096515	9.64722e+06	6.0671e+06	5.99876e+06	1.69415e+06
AT2A2_RAT	10	10	527.14	0.0035509	1.90384	EFT	CFT	Sarcoplasmic/endoplasmic reticulum calcium ATPase 2 OS=Rattus norvegicus GN=Atp2a2 PE=1 SV=1	3.84984e+06	2.45471e+06	2.56878e+06	3.00948e+06	3.98638e+06	3.26406e+06	2.39292e+06	2.83482e+06	2.17196e+06	2.22448e+06	2.13995e+06	2.52244e+06	1.07695e+07	6.42321e+06	5.00871e+06	1.30144e+07	5.77724e+06	2.79736e+06	3.75113e+06	3.24659e+06	3.13353e+06	3.63692e+06	3.07167e+06	2.99589e+06	5.14666e+06	5.37213e+06	5.98552e+06	4.50844e+06	4.34362e+06	4.83536e+06	3.04858e+06	2.90161e+06	3.10367e+06	2.63589e+06	2.60289e+06	2.52244e+06	8.94934e+06	5.28949e+06	2.65686e+06	3.60452e+06	1.37079e+06
TIM8A_RAT	1	1	58.95	0.00358234	1.67252	EFT	CFT	Mitochondrial import inner membrane translocase subunit Tim8 A OS=Rattus norvegicus GN=Timm8a PE=1 SV=1	546525	506687	361582	813701	774494	1.00985e+06	807924	1.0283e+06	803776	911052	877007	1.03829e+06	1.85937e+06	1.73257e+06	1.62406e+06	2.38161e+06	668927	640635	1.18508e+06	860693	1.07894e+06	1.43468e+06	1.21863e+06	1.16893e+06	730622	1.10888e+06	842523	1.21899e+06	843901	1.49599e+06	1.0293e+06	1.05252e+06	1.14857e+06	1.07955e+06	1.06674e+06	1.03829e+06	1.54512e+06	1.42676e+06	861479	659623	158719
SFXN3_RAT	5	5	351.66	0.00362249	1.59416	EFT	CFT	Sideroflexin-3 OS=Rattus norvegicus GN=Sfxn3 PE=2 SV=1	2.35547e+06	1.85577e+06	1.85783e+06	2.45903e+06	3.12457e+06	2.54935e+06	1.72365e+06	2.03861e+06	1.63392e+06	1.68047e+06	1.66313e+06	1.81626e+06	5.24876e+06	4.60175e+06	3.89346e+06	6.48327e+06	2.88347e+06	2.14978e+06	2.5398e+06	2.22084e+06	2.32063e+06	2.69078e+06	2.20379e+06	2.2321e+06	3.14891e+06	4.06135e+06	4.32894e+06	3.68383e+06	3.40458e+06	3.77659e+06	2.19593e+06	2.08665e+06	2.33483e+06	1.99127e+06	2.02292e+06	1.81626e+06	4.36167e+06	3.78952e+06	2.06528e+06	1.79564e+06	684171
SNX3_RAT	3	3	125.36	0.00366896	2.18692	EFT	CFT	Sorting nexin-3 OS=Rattus norvegicus GN=Snx3 PE=1 SV=1	445933	227936	192662	275594	443480	248660	310806	402064	313323	302093	263013	321141	702220	746941	1.20781e+06	2.29543e+06	485837	553997	383162	309837	314482	441495	383717	368809	596145	498837	448923	412861	483224	368363	395968	411538	447729	357964	319912	321141	583539	615102	640679	635753	115276
PPIB_RAT	2	2	126.99	0.00367635	1.86372	EFT	CFT	Peptidyl-prolyl cis-trans isomerase B OS=Rattus norvegicus GN=Ppib PE=1 SV=3	892238	566050	620256	973926	776059	953719	850009	1.05021e+06	777565	848530	772817	953686	2.36172e+06	1.9934e+06	2.07739e+06	4.10407e+06	1.36314e+06	738187	1.18043e+06	891456	981169	1.07535e+06	999536	936696	1.19279e+06	1.2388e+06	1.44526e+06	1.45902e+06	845607	1.41283e+06	1.08291e+06	1.07495e+06	1.11112e+06	1.00546e+06	940005	953686	1.96257e+06	1.64156e+06	1.10195e+06	1.13668e+06	323438
DC1I1_RAT	6	6	282.68	0.00375058	1.9907	EFT	CFT	Cytoplasmic dynein 1 intermediate chain 1 OS=Rattus norvegicus GN=Dync1i1 PE=1 SV=1	578492	399829	416436	616968	634422	532519	421782	605736	383786	402506	428387	540075	2.08706e+06	1.47635e+06	1.35899e+06	2.12797e+06	699794	541369	766827	481086	520209	706324	582919	517532	773356	875024	970339	924267	691278	788870	537351	620008	548418	476948	521063	540075	1.73433e+06	1.21577e+06	720872	589372	166043
AT1A3_RAT	31	31	2316.48	0.00380128	1.66088	EFT	CFT	Sodium/potassium-transporting ATPase subunit alpha-3 OS=Rattus norvegicus GN=Atp1a3 PE=1 SV=2	1.4705e+08	8.30099e+07	8.06617e+07	9.98664e+07	1.41501e+08	9.94753e+07	103462741	1.18964e+08	9.02411e+07	9.70437e+07	9.3629e+07	1.15009e+08	3.13394e+08	1.72568e+08	1.76681e+08	4.01774e+08	1.6161e+08	8.85612e+07	156176262	1.24049e+08	1.2747e+08	1.47222e+08	1.20592e+08	1.19083e+08	1.96584e+08	1.81667e+08	1.8795e+08	1.49608e+08	1.54182e+08	1.47362e+08	1.31812e+08	1.21767e+08	1.28952e+08	1.14992e+08	113884360	1.15009e+08	260427472	1.42109e+08	9.37199e+07	1.11277e+08	3.83459e+07
TMOD2_RAT	8	8	523.58	0.0038358	2.00027	EFT	CFT	Tropomodulin-2 OS=Rattus norvegicus GN=Tmod2 PE=1 SV=1	3.42743e+06	3.56807e+06	3.19757e+06	5.44218e+06	4.33011e+06	6.05735e+06	4.25684e+06	5.69525e+06	4.23578e+06	4.395e+06	4.09228e+06	4.49343e+06	1.55964e+07	1.38005e+07	9.63053e+06	2.40403e+07	6.17568e+06	5.94078e+06	5.39091e+06	4.55101e+06	4.33188e+06	6.77772e+06	5.06553e+06	5.09588e+06	4.58196e+06	7.8087e+06	7.45066e+06	8.15282e+06	4.71816e+06	8.97331e+06	5.42323e+06	5.82945e+06	6.05281e+06	5.20784e+06	4.97759e+06	4.49343e+06	1.29605e+07	1.13647e+07	5.1085e+06	6.65831e+06	1.46533e+06
HMOX2_RAT	2	2	71.84	0.00386619	7.24759	EFT	CFT	Heme oxygenase 2 OS=Rattus norvegicus GN=Hmox2 PE=1 SV=1	16178.3	25945	8434.22	24757.6	20324.9	18656.7	22188	37733.6	31457.8	27833.5	27311.7	35570.4	399369	425856	575627	183231	339327	14487.6	33957.9	30624.5	42661.1	48213.2	24596.7	30173.3	21627.9	56780.5	19652.6	37088.9	22146.3	27637.9	28267.6	38622.7	44952.2	32981.2	33220.2	35570.4	331872	350690	305340	50748.6	80513.2
ELOC_RAT	1	1	33.85	0.00392993	2.15939	EFT	CFT	Transcription elongation factor B polypeptide 1 OS=Rattus norvegicus GN=Tceb1 PE=1 SV=1	396895	186128	221433	273572	424609	239959	490025	495438	430054	386030	370193	433888	1.94314e+06	709886	1.41564e+06	851142	1.48206e+06	434196	466796	367995	351104	500714	449147	417677	530589	407341	515962	409833	462661	355473	624294	507112	614534	457425	450279	433888	1.61474e+06	584588	750923	235736	351654
PSPC1_RAT	2	2	81.2	0.00395232	2.26362	EFT	CFT	Paraspeckle component 1 OS=Rattus norvegicus GN=Pspc1 PE=2 SV=1	291378	138307	153042	252529	235354	248565	178954	235092	162643	193106	187171	227478	1.00754e+06	563253	1.0402e+06	960564	395013	204799	265503	219594	223003	312911	223594	251272	389528	302685	356605	378309	256445	368222	227988	240632	232412	228821	227663	227478	837255	463837	551771	266042	93726.2
SHLB2_RAT	7	7	327.16	0.003984	1.64743	EFT	CFT	Endophilin-B2 OS=Rattus norvegicus GN=Sh3glb2 PE=2 SV=2	2.20833e+06	1.36213e+06	1.37159e+06	2.22205e+06	2.35574e+06	2.11647e+06	1.84775e+06	2.05727e+06	1.62561e+06	1.65792e+06	1.54191e+06	1.85392e+06	4.04964e+06	5.10535e+06	5.11456e+06	5.11412e+06	2.67889e+06	2.31734e+06	2.28015e+06	1.94871e+06	1.75786e+06	2.4039e+06	1.94152e+06	1.89491e+06	2.95221e+06	2.98102e+06	3.19595e+06	3.32881e+06	2.56686e+06	3.13532e+06	2.35404e+06	2.10574e+06	2.32294e+06	1.96454e+06	1.87548e+06	1.85392e+06	3.36522e+06	4.20423e+06	2.71301e+06	1.41643e+06	635631
ES1_RAT	4	4	169.92	0.00400378	1.7101	EFT	CFT	ES1 protein homolog, mitochondrial OS=Rattus norvegicus PE=1 SV=2	3.38585e+06	2.07577e+06	1.6705e+06	2.89751e+06	3.34449e+06	2.91064e+06	2.71146e+06	3.10345e+06	2.35773e+06	2451299	2.27997e+06	2.7402e+06	7.92159e+06	6.40867e+06	7.13964e+06	7.99518e+06	4.35319e+06	3.20495e+06	3.16727e+06	2.55271e+06	2.61765e+06	3.47712e+06	2.90507e+06	2.8586e+06	4.52637e+06	4.5428e+06	3.89243e+06	4.3407e+06	3.64422e+06	4.3118e+06	3.45441e+06	3.17657e+06	3.36913e+06	2.90466e+06	2.77321e+06	2.7402e+06	6.58277e+06	5.27751e+06	3.78721e+06	2.21438e+06	1.0329e+06
RGS7_RAT	2	2	110.07	0.0040453	2.13049	EFT	CFT	Regulator of G-protein signaling 7 OS=Rattus norvegicus GN=Rgs7 PE=2 SV=2	387997	254461	231548	540864	504608	530427	374912	454287	363249	386123	323715	424978	1.31836e+06	1.83095e+06	1.6863e+06	1.51484e+06	510565	452206	511657	442781	405235	574087	458676	472042	518693	556886	539530	810258	549829	785771	477639	464991	519073	457535	393747	424978	1.09555e+06	1.50778e+06	894495	419557	121144
CLCA_RAT	4	4	149.13	0.00408522	1.64108	EFT	CFT	Clathrin light chain A OS=Rattus norvegicus GN=Clta PE=1 SV=1	6.08018e+06	3.27589e+06	2.8207e+06	4.17778e+06	6.22068e+06	4.30807e+06	4.916e+06	4.80128e+06	4.29418e+06	4.09511e+06	3.74002e+06	4.60205e+06	1.30709e+07	8.73142e+06	1.19697e+07	1.02612e+07	6.63775e+06	8.26328e+06	5.37774e+06	4.31271e+06	4.03451e+06	5.74063e+06	4.51528e+06	4.60712e+06	8.12828e+06	7.16927e+06	6.57253e+06	6.25864e+06	6.77815e+06	6.38195e+06	6.263e+06	4.91441e+06	6.13626e+06	4.85249e+06	4.54913e+06	4.60205e+06	1.08618e+07	7.19029e+06	6.34931e+06	2.84198e+06	1.57496e+06
SH3G3_RAT	4	4	211.83	0.00409532	2.0895	EFT	CFT	Endophilin-A3 OS=Rattus norvegicus GN=Sh3gl3 PE=1 SV=2	632796	377439	371831	458126	516762	569487	456847	607184	415353	436259	419877	564429	1.19294e+06	1.4191e+06	1.38344e+06	2.9676e+06	1.30467e+06	727866	579526	488259	450418	653979	516779	489642	845953	826022	866404	686309	563073	843634	582025	621491	593527	516944	510712	564429	991322	1.16862e+06	733845	821921	309563
DLG4_RAT	11	11	535.8	0.00413977	1.52641	EFT	CFT	Disks large homolog 4 OS=Rattus norvegicus GN=Dlg4 PE=1 SV=1	5.97052e+06	4.06784e+06	3.51119e+06	6.15716e+06	7.03045e+06	5.99013e+06	5.37415e+06	6.42723e+06	4.97465e+06	4.98645e+06	4.56716e+06	5.53754e+06	1.15918e+07	1.19778e+07	9.98521e+06	1.53906e+07	5.33578e+06	6.19856e+06	6.8886e+06	5.39774e+06	5.58759e+06	7.4436e+06	6.46226e+06	6.33806e+06	7.98169e+06	8.90245e+06	8.18144e+06	9.22392e+06	7.6605e+06	8.87375e+06	6.84669e+06	6.57867e+06	7.10863e+06	5.90868e+06	5.55521e+06	5.53754e+06	9.63269e+06	9.86365e+06	5.29664e+06	4.26265e+06	1.26604e+06
ATP5L_RAT	1	1	40.46	0.00415616	1.87376	EFT	CFT	ATP synthase subunit g, mitochondrial OS=Rattus norvegicus GN=Atp5l PE=1 SV=2	609939	421192	371123	657444	529896	646089	604988	763180	544973	328193	342573	394685	1.81308e+06	1.30845e+06	1.72994e+06	1.77428e+06	670032	800279	699993	584626	501947	734561	533518	493322	815396	921775	864754	984904	577384	957112	770757	781162	778750	388891	416684	394685	1.50665e+06	1.0775e+06	917644	491414	158981
PHB_RAT	4	4	177.46	0.00421413	2.06925	EFT	CFT	Prohibitin OS=Rattus norvegicus GN=Phb PE=1 SV=1	1.3433e+06	990570	996079	1.46954e+06	1.36178e+06	1.50498e+06	1.03087e+06	1.1649e+06	909209	1.0194e+06	950980	1.02865e+06	5.42056e+06	4.33234e+06	2.84961e+06	4.75828e+06	1.9108e+06	1.68547e+06	1.35105e+06	1.25843e+06	1.16972e+06	1.36778e+06	1.17655e+06	1.21351e+06	1.79579e+06	2.16786e+06	2.32097e+06	2.2015e+06	1.48381e+06	2.22947e+06	1.31333e+06	1.19235e+06	1.29923e+06	1.20793e+06	1.15671e+06	1.02865e+06	4.50444e+06	3.56766e+06	1.51157e+06	1.31788e+06	453382
ADDB_RAT	8	8	380.44	0.00421441	1.30232	EFT	CFT	Beta-adducin OS=Rattus norvegicus GN=Add2 PE=2 SV=4	4.58655e+06	4.11724e+06	2.58884e+06	3.54477e+06	5.07253e+06	3.8492e+06	4.3878e+06	4.82508e+06	3.70996e+06	4.67612e+06	3.7464e+06	4.72565e+06	7.57019e+06	5.89516e+06	6.91169e+06	6.38199e+06	4.4427e+06	4.30715e+06	5.54391e+06	5.14013e+06	3.92827e+06	5.88658e+06	4.56462e+06	4.32218e+06	6.13153e+06	9.01056e+06	6.03226e+06	5.31034e+06	5.52712e+06	5.70218e+06	5.59008e+06	4.93877e+06	5.30143e+06	5.54095e+06	4.55688e+06	4.72565e+06	6.29076e+06	4.85463e+06	3.66629e+06	1.76759e+06	1.05414e+06
PTGDS_RAT	1	1	72.17	0.00424909	5.08717	EFT	CFT	Prostaglandin-H2 D-isomerase OS=Rattus norvegicus GN=Ptgds PE=1 SV=2	90929.6	59818.6	44010.1	87210.5	70131.7	104718	111282	120084	103080	94692	96925.3	148443	1.07977e+06	1.13855e+06	1.3187e+06	382110	1.04019e+06	74920.1	148994	113578	92417.7	119515	118665	127828	121559	130913	102548	130648	76416.7	155128	141774	122914	147298	112205	117894	148443	897283	937587	699504	105831	246809
AMPH_RAT	20	20	1309.49	0.0042556	1.94012	EFT	CFT	Amphiphysin OS=Rattus norvegicus GN=Amph PE=1 SV=1	2.11034e+07	1.14871e+07	1.1829e+07	1.81067e+07	2.36803e+07	1.92627e+07	1.63391e+07	1.86721e+07	1.38917e+07	1.49752e+07	1.39738e+07	1.66189e+07	5.50539e+07	4.50378e+07	5.16643e+07	70738158	3.27942e+07	2.41815e+07	1.85693e+07	1.58081e+07	1.47169e+07	2.2891e+07	1.87757e+07	1.76773e+07	2.8212e+07	2.51395e+07	2.75627e+07	2.71253e+07	2.58024e+07	2.85357e+07	2.08161e+07	1.9112e+07	1.98508e+07	1.77449e+07	1.69968e+07	1.66189e+07	4.57493e+07	3.70884e+07	2.74052e+07	1.9592e+07	7.78121e+06
SH3G2_RAT	8	8	561.73	0.00425606	2.21573	EFT	CFT	Endophilin-A1 OS=Rattus norvegicus GN=Sh3gl2 PE=1 SV=2	1.57179e+07	1.02198e+07	9.76087e+06	1.59501e+07	1.89472e+07	1.6852e+07	1.81268e+07	2.11667e+07	1.62809e+07	1.53513e+07	1.48357e+07	1.75982e+07	6.44863e+07	5.25501e+07	5.83098e+07	8.92196e+07	2.92586e+07	2.43351e+07	1.91757e+07	1.53086e+07	1.54661e+07	2.02288e+07	1.7453e+07	1.69852e+07	2.10125e+07	2.23661e+07	2.27438e+07	2.38945e+07	2.06452e+07	2.49644e+07	2.30936e+07	2.16654e+07	2.3265e+07	1.81904e+07	1.80452e+07	1.75982e+07	5.35876e+07	4.32748e+07	3.09303e+07	2.47107e+07	6.9423e+06
EFTU_RAT	8	8	468.77	0.00426143	2.04135	EFT	CFT	Elongation factor Tu, mitochondrial OS=Rattus norvegicus GN=Tufm PE=1 SV=1	3.15815e+06	1.73449e+06	1.68336e+06	2.95733e+06	3.33919e+06	3.00329e+06	2.85881e+06	3.23729e+06	2.57677e+06	2.35555e+06	2.26917e+06	2.70325e+06	6.5653e+06	8.10824e+06	1.00691e+07	1.4626e+07	3.91226e+06	3.37566e+06	3.43518e+06	2.67608e+06	2.82793e+06	3.52224e+06	2.95036e+06	3.00317e+06	4.22197e+06	3.79592e+06	3.92241e+06	4.43031e+06	3.63844e+06	4.44905e+06	3.64213e+06	3.31357e+06	3.68213e+06	2.7912e+06	2.76008e+06	2.70325e+06	5.4557e+06	6.67709e+06	5.34113e+06	4.05089e+06	928276
4F2_RAT	9	9	516.06	0.00427315	1.52122	EFT	CFT	4F2 cell-surface antigen heavy chain OS=Rattus norvegicus GN=Slc3a2 PE=1 SV=1	6.15359e+06	4.14348e+06	3.47373e+06	5.90328e+06	6.06804e+06	5.79472e+06	4.62918e+06	5.60779e+06	4.07483e+06	4.39137e+06	4.23659e+06	5.10915e+06	1.13792e+07	7.43312e+06	1.07464e+07	1.47654e+07	6.69879e+06	4.86659e+06	6.64544e+06	5.30326e+06	5.5128e+06	6.62729e+06	5.28208e+06	5.38246e+06	8.22643e+06	9.06798e+06	8.09414e+06	8.84359e+06	6.61184e+06	8.58426e+06	5.89758e+06	5.73992e+06	5.82281e+06	5.20353e+06	5.15312e+06	5.10915e+06	9.456e+06	6.12114e+06	5.70042e+06	4.0895e+06	1.58945e+06
MAP1B_RAT	55	55	3650.39	0.00437181	1.88642	EFT	CFT	Microtubule-associated protein 1B OS=Rattus norvegicus GN=Map1b PE=1 SV=2	4.05667e+07	2.37336e+07	2.20162e+07	3.41649e+07	4.43105e+07	3.38124e+07	3.28604e+07	3.79452e+07	2.92298e+07	2.92779e+07	2.83775e+07	3.41852e+07	106206775	8.48134e+07	1.03191e+08	1.28361e+08	5.60889e+07	4.65629e+07	4.00713e+07	3.15416e+07	3.10309e+07	4.20392e+07	3.37694e+07	3.29335e+07	5.42316e+07	5.19408e+07	5.12999e+07	5.11817e+07	4.82815e+07	5.00895e+07	4.18642e+07	3.88393e+07	4.17685e+07	3.46928e+07	3.45166e+07	3.41852e+07	8.82569e+07	6.98434e+07	5.47375e+07	3.55515e+07	1.33084e+07
PCP4_RAT	1	1	96.77	0.00438135	5.46302	EFT	CFT	Purkinje cell protein 4 OS=Rattus norvegicus GN=Pcp4 PE=1 SV=2	378852	230640	233637	395387	622319	435350	446329	568531	344999	344830	329275	336139	3.89885e+06	2.86134e+06	4.74549e+06	7.64152e+06	2.9086e+06	998729	464550	434251	405752	439510	362083	331370	506468	504754	544398	592322	678089	644925	568625	581927	492994	408605	400510	336139	3.23991e+06	2.3563e+06	2.51723e+06	2.11643e+06	690134
DC1L1_RAT	4	4	213.96	0.0043893	1.81301	EFT	CFT	Cytoplasmic dynein 1 light intermediate chain 1 OS=Rattus norvegicus GN=Dync1li1 PE=1 SV=1	920492	400515	430343	605980	725117	712402	544765	664294	485513	463148	451645	513810	2.32562e+06	1.38241e+06	1.76509e+06	1.56402e+06	641399	721224	859426	630685	552257	857197	583415	659690	1.23056e+06	876526	1.00274e+06	907806	790100	1.05535e+06	694032	679946	693784	548806	549353	513810	1.93257e+06	1.1384e+06	936291	433177	152187
SERA_RAT	2	2	100.38	0.00448675	1.85142	EFT	CFT	D-3-phosphoglycerate dehydrogenase OS=Rattus norvegicus GN=Phgdh PE=1 SV=3	524229	302609	281907	342318	565399	343187	290527	295697	272999	375534	326909	453205	1.43473e+06	1.00615e+06	973530	1.20158e+06	510233	529715	526913	423902	403872	409423	332245	346765	700815	662259	656874	512819	616068	508395	370132	302664	390107	444987	397632	453205	1.19225e+06	828556	516407	332796	121065
SV2B_RAT	5	5	224.37	0.00448888	2.05671	EFT	CFT	Synaptic vesicle glycoprotein 2B OS=Rattus norvegicus GN=Sv2b PE=1 SV=1	2.15148e+06	1.13743e+06	1.04908e+06	1.56068e+06	2.06982e+06	1.80617e+06	1.34365e+06	1.76833e+06	1.40553e+06	1.3596e+06	1.26733e+06	1.47617e+06	5.09671e+06	3.93035e+06	5.40019e+06	8.41053e+06	2.48543e+06	1.24563e+06	2.13534e+06	1.7608e+06	1.87383e+06	1.96715e+06	1.78831e+06	1.73943e+06	2.8762e+06	2.48927e+06	2.44446e+06	2.33802e+06	2.25531e+06	2.67565e+06	1.71181e+06	1.81e+06	2.00847e+06	1.61105e+06	1.5415e+06	1.47617e+06	4.23532e+06	3.23663e+06	2.86452e+06	2.32942e+06	589727
NNRE_RAT	3	3	101.95	0.00449682	1.73202	EFT	CFT	NAD(P)H-hydrate epimerase OS=Rattus norvegicus GN=Apoa1bp PE=2 SV=1	536365	603642	534218	1.05405e+06	743135	948129	846038	1.15971e+06	805960	772219	759906	906509	2.38404e+06	1.89054e+06	2.09497e+06	2.79414e+06	819821	773226	1.12538e+06	866791	897245	1.15602e+06	998465	947807	717039	1.32107e+06	1.24478e+06	1.57905e+06	809732	1.40455e+06	1.07785e+06	1.18704e+06	1.15169e+06	915039	924302	906509	1.98111e+06	1.55685e+06	1.11127e+06	773878	194522
PURB_RAT	5	5	276.08	0.00463145	1.51281	EFT	CFT	Transcriptional activator protein Pur-beta OS=Rattus norvegicus GN=Purb PE=1 SV=3	2.66804e+06	1.59565e+06	1.50077e+06	2.17648e+06	2.62607e+06	2.23244e+06	1.8164e+06	2.31199e+06	1.69443e+06	1.63277e+06	1.63818e+06	1.92888e+06	4.19622e+06	3.94778e+06	2.84181e+06	5.54851e+06	3.46628e+06	2.92545e+06	2.47204e+06	1.80378e+06	1.74889e+06	2.90907e+06	2.17512e+06	2.00346e+06	3.56677e+06	3.49207e+06	3.49695e+06	3.26054e+06	2.86142e+06	3.30713e+06	2.3141e+06	2.36646e+06	2.42129e+06	1.93475e+06	1.99257e+06	1.92888e+06	3.48702e+06	3.25098e+06	1.50743e+06	1.53674e+06	822456
CANB1_RAT	6	6	412.04	0.00464112	2.40239	EFT	CFT	Calcineurin subunit B type 1 OS=Rattus norvegicus GN=Ppp3r1 PE=1 SV=2	1.6707e+07	9.83966e+06	9.48663e+06	1.4876e+07	1.52769e+07	1.34093e+07	1.56838e+07	1.74462e+07	1.43638e+07	1.38798e+07	1.33376e+07	1.58517e+07	5.56366e+07	6.41199e+07	6.33856e+07	8.11106e+07	3.09215e+07	2.33894e+07	1.62993e+07	1.28127e+07	1.39208e+07	1.64799e+07	1.48471e+07	1.58633e+07	2.23348e+07	2.1534e+07	2.21048e+07	2.22854e+07	1.6646e+07	1.98645e+07	1.99812e+07	1.78573e+07	2.05255e+07	1.64468e+07	1.62231e+07	1.58517e+07	4.62335e+07	5.28024e+07	3.36228e+07	2.24648e+07	7.33685e+06
DBNL_RAT	10	10	657.17	0.00465572	1.94171	EFT	CFT	Drebrin-like protein OS=Rattus norvegicus GN=Dbnl PE=1 SV=1	4.47821e+06	2.95582e+06	2.58227e+06	4.41385e+06	4.47632e+06	4.24883e+06	3.79372e+06	4.3843e+06	3.42978e+06	3.39543e+06	3.15464e+06	3.77082e+06	1.25078e+07	1.04493e+07	1.18039e+07	1.52277e+07	7.1446e+06	6.97572e+06	4.36917e+06	3.54186e+06	3.27312e+06	4.59338e+06	3.77686e+06	3.87662e+06	5.9867e+06	6.46879e+06	6.01697e+06	6.61229e+06	4.87747e+06	6.29419e+06	4.83321e+06	4.48761e+06	4.90106e+06	4.0234e+06	3.83711e+06	3.77082e+06	1.03939e+07	8.60495e+06	6.26135e+06	4.21754e+06	1.69522e+06
KCY_RAT	8	8	375.67	0.00466115	1.91616	EFT	CFT	UMP-CMP kinase OS=Rattus norvegicus GN=Cmpk1 PE=1 SV=2	1.27335e+06	888729	803094	1.41533e+06	1.43359e+06	1.43914e+06	1.1415e+06	1.36849e+06	1.09094e+06	1.05231e+06	1.00123e+06	1.20065e+06	4.54526e+06	3.93858e+06	3.55231e+06	3.88257e+06	1.72307e+06	1.68093e+06	1.32957e+06	1.16385e+06	1.10748e+06	1.61106e+06	1.23408e+06	1.26505e+06	1.70227e+06	1.94498e+06	1.87129e+06	2.12027e+06	1.56206e+06	2.13194e+06	1.45427e+06	1.40074e+06	1.55892e+06	1.24693e+06	1.21784e+06	1.20065e+06	3.77707e+06	3.2434e+06	1.88432e+06	1.07533e+06	408839
STIP1_RAT	11	11	649.61	0.00470353	1.80696	EFT	CFT	Stress-induced-phosphoprotein 1 OS=Rattus norvegicus GN=Stip1 PE=1 SV=1	7.90725e+06	4.31558e+06	4.04629e+06	6.65793e+06	9.00933e+06	6.49842e+06	7.73726e+06	9.05116e+06	7.07873e+06	6.81265e+06	6.39389e+06	7.73427e+06	2.26618e+07	1.75091e+07	1.69275e+07	2.80919e+07	7.72653e+06	8.8968e+06	9.11921e+06	6.94015e+06	7.35687e+06	9.11715e+06	8.09275e+06	7.97642e+06	1.05708e+07	9.44461e+06	9.42827e+06	9.97411e+06	9.81672e+06	9.62671e+06	9.85729e+06	9.26442e+06	1.01153e+07	8.07262e+06	7.77713e+06	7.73427e+06	1.88317e+07	1.44187e+07	8.97914e+06	7.78047e+06	1.8333e+06
LANC1_RAT	1	1	29.52	0.00472639	1.87027	EFT	CFT	LanC-like protein 1 OS=Rattus norvegicus GN=Lancl1 PE=2 SV=2	460712	230505	211257	269320	466154	257686	275301	267136	201111	215104	227271	269828	945129	671652	892637	1.04517e+06	522212	340776	329323	247797	346394	351570	271384	303951	615903	504459	492250	403463	507929	381734	350734	273430	287382	254887	276438	269828	785393	553103	473498	289476	123907
PSD13_RAT	1	1	43.15	0.00473962	2.21753	EFT	CFT	26S proteasome non-ATPase regulatory subunit 13 OS=Rattus norvegicus GN=Psmd13 PE=1 SV=1	113290	21563.8	29989.8	70037.8	112598	75685.7	85106.2	100329	87950.3	88580	78225.7	91216.2	252536	206454	247545	563412	105045	69071.9	113440	103752	97836.7	144739	115500	97463	151451	47192.3	69879.3	104922	122689	112120	108426	102693	125678	104963	95148.8	91216.2	209855	170014	131310	156045	24924.3
MOG_RAT	8	8	519.65	0.00474491	1.57598	EFT	CFT	Myelin-oligodendrocyte glycoprotein OS=Rattus norvegicus GN=Mog PE=1 SV=1	1.12845e+07	6.79814e+06	5.38434e+06	9.72248e+06	1.1069e+07	9.64703e+06	9.21217e+06	1.10267e+07	8.53724e+06	9.10663e+06	9.03897e+06	1.09595e+07	2.66788e+07	1.9643e+07	1.93081e+07	2.15709e+07	1.05739e+07	6.67197e+06	1.38375e+07	1.07497e+07	1.1495e+07	1.3625e+07	1.12828e+07	1.07367e+07	1.50857e+07	1.48777e+07	1.25461e+07	1.45651e+07	1.2061e+07	1.4291e+07	1.17363e+07	1.12866e+07	1.21995e+07	1.07909e+07	1.09944e+07	1.09595e+07	2.21698e+07	1.61759e+07	1.02419e+07	5.97438e+06	2.5089e+06
NDUV3_RAT	2	2	90.43	0.00474695	2.95086	EFT	CFT	NADH dehydrogenase [ubiquinone] flavoprotein 3, mitochondrial OS=Rattus norvegicus GN=Ndufv3 PE=3 SV=1	888356	428367	468220	775081	808674	829094	629713	814345	548545	482245	572667	667427	2.98361e+06	3.26996e+06	4.71327e+06	3.54742e+06	2.79896e+06	1.8869e+06	798891	472268	574599	1.04864e+06	734027	520787	1.1876e+06	937478	1.091e+06	1.16113e+06	881145	1.22821e+06	802256	833533	783855	571434	696555	667427	2.47935e+06	2.6928e+06	2.50015e+06	982511	664119
UCRI_RAT	4	4	228.89	0.00478728	1.65466	EFT	CFT	Cytochrome b-c1 complex subunit Rieske, mitochondrial OS=Rattus norvegicus GN=Uqcrfs1 PE=1 SV=2	3.00201e+06	1.34248e+06	1.46844e+06	2.28837e+06	2.87781e+06	2.1335e+06	1.64281e+06	2.23441e+06	1.5088e+06	1.79947e+06	1.7786e+06	2.20365e+06	6.01598e+06	4.22723e+06	3.27003e+06	7.09068e+06	3.04598e+06	2.5839e+06	2.78818e+06	1.98554e+06	2.19738e+06	2.80174e+06	2.26205e+06	1.90695e+06	4.01323e+06	2.938e+06	3.42162e+06	3.42816e+06	3.13571e+06	3.16055e+06	2.09294e+06	2.28705e+06	2.15603e+06	2.13227e+06	2.16337e+06	2.20365e+06	4.99923e+06	3.48111e+06	1.73458e+06	1.96387e+06	722730
PGRC1_RAT	5	5	273.51	0.00482835	2.47206	EFT	CFT	Membrane-associated progesterone receptor component 1 OS=Rattus norvegicus GN=Pgrmc1 PE=1 SV=3	2.80609e+06	1.69738e+06	1.49819e+06	2.85001e+06	2.89328e+06	2.85649e+06	2.214e+06	2.97492e+06	2.04052e+06	2.14468e+06	2.06172e+06	2.43685e+06	9.66811e+06	7.77735e+06	1.18523e+07	1.67242e+07	5.00154e+06	3.64352e+06	2.84701e+06	2.24708e+06	2.09743e+06	3.40881e+06	2.58689e+06	2.53556e+06	3.75132e+06	3.71471e+06	3.49093e+06	4.26954e+06	3.15256e+06	4.23158e+06	2.82064e+06	3.04502e+06	2.91584e+06	2.54133e+06	2.50775e+06	2.43685e+06	8.03411e+06	6.40461e+06	6.28703e+06	4.632e+06	1.18673e+06
DDAH1_RAT	4	4	203.87	0.00484101	2.11769	EFT	CFT	N(G),N(G)-dimethylarginine dimethylaminohydrolase 1 OS=Rattus norvegicus GN=Ddah1 PE=1 SV=3	985676	588239	700700	975313	1.2584e+06	959048	863095	935589	725811	856503	816970	1.03637e+06	3.11399e+06	3.51284e+06	1.88563e+06	5.18919e+06	1.83418e+06	1.27952e+06	1.01055e+06	863393	987651	1.10687e+06	938528	940610	1.3177e+06	1.28736e+06	1.6327e+06	1.4611e+06	1.37117e+06	1.42073e+06	1.09959e+06	957634	1.03716e+06	1.01491e+06	993711	1.03637e+06	2.5877e+06	2.89281e+06	1.00023e+06	1.43722e+06	435203
CAND1_RAT	10	10	525.89	0.00485173	1.68574	EFT	CFT	Cullin-associated NEDD8-dissociated protein 1 OS=Rattus norvegicus GN=Cand1 PE=1 SV=1	2.87978e+06	2.01542e+06	2.07922e+06	2.88058e+06	2.57551e+06	3.02622e+06	2.06787e+06	2.47424e+06	1.89463e+06	1.99754e+06	1.8884e+06	2.10051e+06	6.57548e+06	5.27871e+06	6.43222e+06	7.30626e+06	2.14445e+06	2.33688e+06	3.24217e+06	2.70443e+06	2.52914e+06	3.23137e+06	2.72135e+06	2.4957e+06	3.84984e+06	4.41074e+06	4.8448e+06	4.31534e+06	2.80632e+06	4.48302e+06	2.63447e+06	2.53254e+06	2.70737e+06	2.36698e+06	2.29693e+06	2.10051e+06	5.46416e+06	4.347e+06	3.41196e+06	2.02358e+06	508821
MTAP2_RAT	76	76	4995.1	0.00487227	2.1433	EFT	CFT	Microtubule-associated protein 2 OS=Rattus norvegicus GN=Map2 PE=1 SV=3	9.52859e+07	5.88644e+07	5.44222e+07	9.23855e+07	1.10591e+08	9.0296e+07	8.39943e+07	9.94224e+07	7.55091e+07	7.38514e+07	6.89892e+07	8.23708e+07	2.77499e+08	2.5018e+08	3.08711e+08	4.41242e+08	1.78268e+08	1.35529e+08	9.65202e+07	7.57795e+07	7.39394e+07	1.04782e+08	8.60696e+07	8.47319e+07	1.27383e+08	1.28824e+08	1.26809e+08	138400826	1.20501e+08	1.33764e+08	1.07009e+08	1.01765e+08	1.079e+08	8.751e+07	8.39141e+07	8.23708e+07	2.306e+08	2.06022e+08	1.63755e+08	1.22209e+08	4.22983e+07
CTBP1_RAT	2	2	75.78	0.00489468	1.79531	EFT	CFT	C-terminal-binding protein 1 OS=Rattus norvegicus GN=Ctbp1 PE=1 SV=3	754096	458012	525193	772336	738873	742672	705533	797243	609438	627951	562134	680121	2.00379e+06	2.05032e+06	1.93065e+06	2.18601e+06	1004811	654866	805332	647057	763370	811728	769354	687782	1.00811e+06	1.00236e+06	1.22375e+06	1.15702e+06	805088	1.10019e+06	898851	816028	870869	744088	683744	680121	1.66513e+06	1.68843e+06	1.02411e+06	605446	238415
TPD54_RAT	5	5	277.77	0.00495748	3.02129	EFT	CFT	Tumor protein D54 OS=Rattus norvegicus GN=Tpd52l2 PE=2 SV=1	629609	363776	307353	642850	634686	574231	627261	713685	575550	540497	458060	583134	3.50793e+06	2.59993e+06	2.77875e+06	4.9239e+06	1.66516e+06	1.0995e+06	730804	474421	572782	685935	545154	509364	841692	796121	716166	963041	691564	850662	799132	730501	822444	640459	557155	583134	2.91506e+06	2.14103e+06	1.47398e+06	1.36375e+06	395099
ARP3_RAT	10	10	641.26	0.00500801	1.59022	EFT	CFT	Actin-related protein 3 OS=Rattus norvegicus GN=Actr3 PE=1 SV=1	7.71574e+06	4.41331e+06	4.24148e+06	6.75803e+06	7.79637e+06	6.64443e+06	7.71688e+06	10095648	7.27031e+06	6.92976e+06	6.64842e+06	7.87656e+06	1.56719e+07	1.4535e+07	1.35174e+07	2.37007e+07	9.03553e+06	5.95376e+06	9.61747e+06	7.22549e+06	7.62832e+06	9.81492e+06	8.73253e+06	8.31569e+06	1.03148e+07	9.6585e+06	9.8831e+06	1.01241e+07	8.49505e+06	9.84301e+06	9.83132e+06	1.03335e+07	1.03891e+07	8.21139e+06	8.08672e+06	7.87656e+06	1.30232e+07	1.19695e+07	7.1703e+06	6.56426e+06	2.14389e+06
HSP7C_RAT	29	29	2318.98	0.00501505	1.7798	EFT	CFT	Heat shock cognate 71 kDa protein OS=Rattus norvegicus GN=Hspa8 PE=1 SV=1	1.40884e+08	8.56588e+07	7.87143e+07	1.38946e+08	156491602	1.40174e+08	1.41512e+08	1.65685e+08	1.28076e+08	1.23424e+08	1.19474e+08	1.45047e+08	3.94101e+08	3.29599e+08	3.64969e+08	4.85695e+08	1.7295e+08	1.43977e+08	1.62167e+08	1.2967e+08	1.35711e+08	1.76512e+08	1.45638e+08	1.42765e+08	1.8834e+08	187463880	1.83412e+08	2.08152e+08	1.70516e+08	2.07653e+08	180286570	1.69589e+08	1.83018e+08	1.46251e+08	1.4532e+08	1.45047e+08	3.27494e+08	2.71423e+08	1.93597e+08	1.3452e+08	41036578
RS3_RAT	1	1	63.12	0.00507203	1.92846	EFT	CFT	40S ribosomal protein S3 OS=Rattus norvegicus GN=Rps3 PE=1 SV=1	284340	201535	168580	265173	286233	223555	173252	236081	158196	211852	158668	229278	707385	523374	649817	924036	516384	198755	319164	190907	239769	273324	223956	240837	380120	441058	392809	397250	311885	331173	220724	241643	226058	251033	192993	229278	587831	430996	344694	255925	122524
PGK1_RAT	15	15	952.51	0.00507491	1.78216	EFT	CFT	Phosphoglycerate kinase 1 OS=Rattus norvegicus GN=Pgk1 PE=1 SV=2	2.34838e+07	1.43242e+07	1.27509e+07	2.27094e+07	2.66209e+07	2.10949e+07	2.64777e+07	3.09988e+07	2.31001e+07	2.2015e+07	2.21418e+07	2.53192e+07	7.18727e+07	5.57815e+07	5.44487e+07	8.865e+07	3.03564e+07	2.09058e+07	2.95911e+07	2.38366e+07	2.47517e+07	2.98398e+07	25891532	2.71049e+07	3.13944e+07	3.13485e+07	2.97109e+07	3.40205e+07	2.90066e+07	3.12498e+07	3.37327e+07	3.17292e+07	3.30093e+07	2.60866e+07	2.69319e+07	2.53192e+07	5.97255e+07	4.59358e+07	2.88822e+07	2.45529e+07	7.20278e+06
PFD2_RAT	1	1	48.08	0.0052675	2.04667	EFT	CFT	Prefoldin subunit 2 OS=Rattus norvegicus GN=Pfdn2 PE=2 SV=1	183408	121999	163919	235845	159055	244124	267515	268100	202267	173414	178553	234380	702932	643809	641313	1.08391e+06	243249	261265	248140	196373	234457	261267	248055	213907	245189	266994	381947	353314	173309	361643	340814	274418	289033	205487	217180	234380	584130	530174	340183	300205	57716.5
SYNPO_RAT	1	1	66.73	0.00526799	2.32313	EFT	CFT	Synaptopodin OS=Rattus norvegicus GN=Synpo PE=2 SV=2	426928	230926	159860	383906	352739	254560	335455	416373	306565	320995	310631	343552	1.01703e+06	1.90277e+06	982157	1.90367e+06	431170	377522	440001	325782	311390	442180	355555	437374	570738	505381	372490	575122	384350	377104	427371	426183	438073	380361	377832	343552	845143	1.56692e+06	520984	527248	102305
IDHG1_RAT	4	4	297.65	0.00531167	1.87451	EFT	CFT	Isocitrate dehydrogenase [NAD] subunit gamma 1, mitochondrial OS=Rattus norvegicus GN=Idh3g PE=2 SV=2	1.13346e+06	1.13404e+06	1.03839e+06	2.00744e+06	1.41675e+06	2.08622e+06	2.41265e+06	3.18168e+06	2.22067e+06	1.78907e+06	1.80754e+06	2.06021e+06	3.95822e+06	4.2733e+06	5.24077e+06	9.68978e+06	3.48202e+06	1.91578e+06	2.54848e+06	1.83088e+06	1.92504e+06	2.56054e+06	2.27123e+06	2.08332e+06	1.51527e+06	2.48185e+06	2.41955e+06	3.0073e+06	1.54372e+06	3.09052e+06	3.07372e+06	3.25665e+06	3.17327e+06	2.11996e+06	2.19857e+06	2.06021e+06	3.28924e+06	3.51904e+06	2.77996e+06	2.68373e+06	826191
CUTA_RAT	1	1	43.98	0.00534704	2.37998	EFT	CFT	Protein CutA OS=Rattus norvegicus GN=Cuta PE=1 SV=2	195685	144734	103889	218960	192665	112628	218967	282970	209668	196386	201507	246959	1.00608e+06	627065	841440	1.04722e+06	105432	271999	337547	221179	263784	252467	283798	275473	261602	316749	242071	328020	209931	166846	278965	289637	299610	232707	245100	246959	836047	516385	446340	290043	25016.3
ACTZ_RAT	5	5	275.12	0.00537345	1.62848	EFT	CFT	Alpha-centractin OS=Rattus norvegicus GN=Actr1a PE=1 SV=1	3.10466e+06	1.66227e+06	1.4438e+06	2.50006e+06	2.82409e+06	2.67822e+06	2.79287e+06	3.16171e+06	2.46222e+06	2.39745e+06	2.23855e+06	2.60147e+06	6.45134e+06	4.96944e+06	5.9937e+06	7.39876e+06	4.08257e+06	1.84888e+06	3.23383e+06	2.7613e+06	2.57847e+06	3.37456e+06	3.0595e+06	2.88613e+06	4.15046e+06	3.63786e+06	3.3642e+06	3.74529e+06	3.07718e+06	3.96749e+06	3.55813e+06	3.2362e+06	3.51844e+06	2.84085e+06	2.72283e+06	2.60147e+06	5.361e+06	4.09231e+06	3.17935e+06	2.04919e+06	968687
PLEC_RAT	17	17	678.22	0.00546722	1.44315	EFT	CFT	Plectin OS=Rattus norvegicus GN=Plec PE=1 SV=2	2.60686e+06	1.48741e+06	1.4455e+06	2.07975e+06	2.24169e+06	2.24471e+06	1.5062e+06	1.67458e+06	1.33843e+06	1.41535e+06	1.37065e+06	1.58656e+06	2.99807e+06	3.04928e+06	4.02793e+06	3.77836e+06	2.9211e+06	2.02763e+06	2.25155e+06	1.85894e+06	1.57993e+06	2.28432e+06	1.72617e+06	1.79954e+06	3.48498e+06	3.25519e+06	3.36815e+06	3.11563e+06	2.44258e+06	3.3253e+06	1.9189e+06	1.71404e+06	1.91257e+06	1.67711e+06	1.66717e+06	1.58656e+06	2.49137e+06	2.51107e+06	2.13661e+06	1.04647e+06	693100
HS105_RAT	11	11	577.54	0.00546793	1.63247	EFT	CFT	Heat shock protein 105 kDa OS=Rattus norvegicus GN=Hsph1 PE=2 SV=1	4.35108e+06	2.42195e+06	2.26902e+06	3.72334e+06	4.21226e+06	3.52786e+06	3.22603e+06	3.8504e+06	2960527	2.87236e+06	2.86845e+06	3.46054e+06	7.78409e+06	7.11186e+06	7.40268e+06	1.20446e+07	3.45508e+06	3.96861e+06	4.40427e+06	3.3093e+06	3.31518e+06	4.63506e+06	3.77231e+06	3.6775e+06	5.81674e+06	5.30042e+06	5.28704e+06	5.57787e+06	4.58975e+06	5.22614e+06	4.10997e+06	3.94112e+06	4.23051e+06	3.40359e+06	3.489e+06	3.46054e+06	6.46851e+06	5.85658e+06	3.92674e+06	3.33593e+06	819800
CALX_RAT	13	13	937.78	0.00547115	1.86042	EFT	CFT	Calnexin OS=Rattus norvegicus GN=Canx PE=1 SV=1	1.60361e+07	9.21366e+06	6.98537e+06	1.21055e+07	1.61766e+07	1.32742e+07	1.11231e+07	1.46685e+07	1.06587e+07	1.12469e+07	1.07723e+07	1.28437e+07	4.52985e+07	3.44537e+07	2.87572e+07	4.73041e+07	1.57284e+07	1.86992e+07	1.37838e+07	1.15384e+07	1.21381e+07	1.62171e+07	1.3153e+07	1.28847e+07	2.14379e+07	2.0164e+07	1.62766e+07	1.8135e+07	1.76263e+07	1.96643e+07	1.41708e+07	1.50142e+07	1.5231e+07	1.3327e+07	1.31028e+07	1.28437e+07	3.76426e+07	2.83725e+07	1.52542e+07	1.31016e+07	3.73192e+06
KCC2A_RAT	22	22	1474.99	0.00553268	1.62811	EFT	CFT	Calcium/calmodulin-dependent protein kinase type II subunit alpha OS=Rattus norvegicus GN=Camk2a PE=1 SV=1	1.663e+08	9.44964e+07	8.61993e+07	130709126	1.59574e+08	1.26388e+08	1.40911e+08	171053791	129694284	1.26297e+08	121370145	1.44633e+08	3.34841e+08	3.00237e+08	3.33962e+08	4.17001e+08	1.75229e+08	1.27401e+08	1.71085e+08	1.31282e+08	1.40065e+08	1.69453e+08	1.5254e+08	1.48021e+08	2.22317e+08	2.06805e+08	2.00853e+08	1.95813e+08	1.73875e+08	1.8723e+08	1.79521e+08	1.75084e+08	1.85329e+08	1.49656e+08	1.47627e+08	1.44633e+08	2.7825e+08	2.47244e+08	177149483	1.15495e+08	4.15772e+07
PROF1_RAT	5	5	299.23	0.00556649	1.7991	EFT	CFT	Profilin-1 OS=Rattus norvegicus GN=Pfn1 PE=1 SV=2	7.46885e+06	3.75162e+06	3.55297e+06	5.37416e+06	6.3292e+06	5.40345e+06	5.8496e+06	7.32306e+06	5.29202e+06	5.15855e+06	4.83265e+06	5.70447e+06	1.88425e+07	1.56233e+07	1.69059e+07	1.70103e+07	6.23284e+06	5.88948e+06	7.29884e+06	5.29641e+06	5.92977e+06	6.98558e+06	6.66378e+06	6.13453e+06	9.98472e+06	8.21039e+06	8.27879e+06	8.05093e+06	6.8964e+06	8.00463e+06	7.4524e+06	7.49561e+06	7.56214e+06	6.1126e+06	5.87813e+06	5.70447e+06	1.5658e+07	1.28657e+07	8.96771e+06	4.71127e+06	1.47889e+06
ATPB_RAT	27	27	2489.7	0.00560653	1.78222	EFT	CFT	ATP synthase subunit beta, mitochondrial OS=Rattus norvegicus GN=Atp5b PE=1 SV=2	1.46896e+08	9.08343e+07	9.17519e+07	1.48984e+08	1.68198e+08	1.38749e+08	1.63897e+08	1.97284e+08	1.48861e+08	133378878	1.30027e+08	1.50864e+08	4.40163e+08	3.6883e+08	4.07139e+08	5.17989e+08	200291834	1.66179e+08	1.75754e+08	1.38656e+08	1.48143e+08	1.78041e+08	1.5507e+08	1.50843e+08	1.96378e+08	198790366	2.13791e+08	2.2319e+08	1.83272e+08	2.05541e+08	2.08805e+08	2.01933e+08	2.12718e+08	1.58047e+08	1.58156e+08	1.50864e+08	3.65771e+08	303729500	2.15966e+08	1.43465e+08	4.7524e+07
EFHD2_RAT	7	7	355.26	0.00561733	1.99676	EFT	CFT	EF-hand domain-containing protein D2 OS=Rattus norvegicus GN=Efhd2 PE=1 SV=1	2.19743e+06	1.31391e+06	1.24289e+06	1.53214e+06	2.22667e+06	1.61984e+06	1.43688e+06	1.48805e+06	1.24251e+06	1.26866e+06	1.16682e+06	1.41136e+06	5.25397e+06	5.19114e+06	5.06553e+06	5.13101e+06	3.16623e+06	3.23012e+06	1.6258e+06	1.37923e+06	1.21752e+06	1.99297e+06	1.49922e+06	1.48282e+06	2.93764e+06	2.87548e+06	2.89607e+06	2.29527e+06	2.42622e+06	2.39962e+06	1.83058e+06	1.52311e+06	1.77552e+06	1.5033e+06	1.41924e+06	1.41136e+06	4.366e+06	4.27488e+06	2.687e+06	1.42111e+06	751263
MARCS_RAT	18	18	1383.99	0.00561798	1.75682	EFT	CFT	Myristoylated alanine-rich C-kinase substrate OS=Rattus norvegicus GN=Marcks PE=1 SV=2	1.70834e+07	1.01424e+07	8.39221e+06	1.17166e+07	1.61631e+07	1.20241e+07	1.17554e+07	1.27444e+07	1.04937e+07	1.20963e+07	1.1151e+07	1.35785e+07	3.18802e+07	2.57596e+07	3.35434e+07	3.6409e+07	3.12102e+07	2.49349e+07	1.36894e+07	1.09644e+07	9.67767e+06	1.65535e+07	1.19721e+07	1.22581e+07	2.2838e+07	2.21966e+07	1.95547e+07	1.75524e+07	1.76116e+07	1.78124e+07	1.49764e+07	1.30447e+07	1.49952e+07	1.43335e+07	1.35634e+07	1.35785e+07	2.64921e+07	2.12129e+07	1.7793e+07	1.0084e+07	7.40536e+06
CO1A1_RAT	1	1	58.11	0.00567849	2.00865	EFT	CFT	Collagen alpha-1(I) chain OS=Rattus norvegicus GN=Col1a1 PE=1 SV=5	501078	236147	250745	242292	395896	222967	213569	220288	206325	242831	224811	271626	772902	1.11205e+06	1.14464e+06	575586	480121	715556	326345	308958	239183	329827	262782	217105	669865	516806	584262	362973	431375	330301	272087	225479	294833	287742	273446	271626	642275	915772	607174	159417	113920
SEPT5_RAT	8	8	414.13	0.00569134	1.4364	EFT	CFT	Septin-5 OS=Rattus norvegicus GN=Sept5 PE=1 SV=2	3.64556e+06	2.33391e+06	2.08441e+06	3.38583e+06	4.7079e+06	3.33402e+06	3.32586e+06	3.72798e+06	2.97606e+06	3.11576e+06	2.87533e+06	3.53816e+06	7.18032e+06	6.33488e+06	6.03166e+06	7.07948e+06	4.43353e+06	3.4326e+06	4.01713e+06	3.22146e+06	3.11713e+06	4.18372e+06	3.49899e+06	3.56149e+06	4.87356e+06	5.10774e+06	4.85689e+06	5.07225e+06	5.12981e+06	4.93899e+06	4.23716e+06	3.81582e+06	4.2527e+06	3.69201e+06	3.49737e+06	3.53816e+06	5.96678e+06	5.21675e+06	3.19948e+06	1.96077e+06	1.05196e+06
UB2V2_RAT	2	2	83.33	0.00577281	1.52154	EFT	CFT	Ubiquitin-conjugating enzyme E2 variant 2 OS=Rattus norvegicus GN=Ube2v2 PE=1 SV=3	1.12386e+06	594269	627910	904832	1.56178e+06	919891	1.23332e+06	1.34731e+06	1.20113e+06	1.04323e+06	1.00164e+06	1.27406e+06	2.88417e+06	2.06118e+06	2.2295e+06	2.45205e+06	1.40016e+06	1.24788e+06	1.29295e+06	1.21348e+06	1.07554e+06	1421328	1.1245e+06	1.12353e+06	1.50243e+06	1.30055e+06	1.46309e+06	1.35551e+06	1.70174e+06	1.36272e+06	1.57125e+06	1.37905e+06	1.71638e+06	1.23618e+06	1.21833e+06	1.27406e+06	2.39672e+06	1.69737e+06	1.18264e+06	679131	332221
ARPC5_RAT	3	3	172.25	0.00577384	1.64822	EFT	CFT	Actin-related protein 2/3 complex subunit 5 OS=Rattus norvegicus GN=Arpc5 PE=1 SV=3	869475	379070	446416	532441	830431	500631	818322	823542	739485	600053	528255	608647	1.554e+06	1.3645e+06	1.29112e+06	2.1512e+06	1.04846e+06	1.20895e+06	736261	584447	601735	760444	660810	691054	1.16236e+06	829592	1.0402e+06	797640	904851	741631	1.04254e+06	842946	1.0567e+06	711030	642537	608647	1.29136e+06	1.12366e+06	684875	595807	248771
UBQL1_RAT	4	4	209.41	0.00584628	2.7629	EFT	CFT	Ubiquilin-1 OS=Rattus norvegicus GN=Ubqln1 PE=1 SV=1	155974	130645	84364.8	197884	153017	187737	266668	401969	266610	138715	152517	190378	1.00839e+06	1.00698e+06	1.03131e+06	1.48087e+06	159322	231695	317680	233193	206276	260016	226058	266032	208514	285915	196579	296446	166730	278113	339736	411440	380979	164370	185512	190378	837963	829246	547057	410148	37802.9
COX5A_RAT	3	3	141.92	0.00585251	1.77908	EFT	CFT	Cytochrome c oxidase subunit 5A, mitochondrial OS=Rattus norvegicus GN=Cox5a PE=1 SV=1	1.07658e+07	5.05318e+06	4.78914e+06	9.08421e+06	8.96178e+06	9.24662e+06	8.32717e+06	1.03594e+07	7.87022e+06	6.966e+06	6.6286e+06	7.82265e+06	2.99892e+07	2.00555e+07	2.07053e+07	2.54133e+07	1.06099e+07	9.02897e+06	9.94297e+06	7.98596e+06	7.67318e+06	1.16452e+07	8.96843e+06	8.55138e+06	1.43923e+07	1.10589e+07	1.11592e+07	1.36089e+07	9.76491e+06	1.36979e+07	1.06088e+07	1.06035e+07	1.12463e+07	8.25434e+06	8.06261e+06	7.82265e+06	2.49207e+07	1.65156e+07	1.09831e+07	7.03858e+06	2.51744e+06
PTPRZ_RAT	1	1	58.43	0.00589034	2.16283	CFT	EFT	Receptor-type tyrosine-protein phosphatase zeta OS=Rattus norvegicus GN=Ptprz1 PE=1 SV=1	590356	229750	255586	334030	442497	343718	237132	224965	209051	191968	172370	208412	6508.11	3980.86	6092.75	6377.74	424083	279271	187296	174367	140752	137159	102944	121597	789217	502807	595543	500403	482153	509181	302107	230266	298728	227471	209659	208412	5408.18	3278.22	3231.89	1766.41	100624
ALDH2_RAT	3	3	170.05	0.00589423	1.57239	EFT	CFT	Aldehyde dehydrogenase, mitochondrial OS=Rattus norvegicus GN=Aldh2 PE=1 SV=1	1.39732e+06	716055	657594	856019	1.27045e+06	869833	773811	902078	653817	819297	767899	971220	2.34051e+06	1.56674e+06	1.54239e+06	2.84885e+06	1.24519e+06	728868	1.29803e+06	1.06686e+06	875426	1.24833e+06	987366	1.00586e+06	1.86801e+06	1.56708e+06	1.53226e+06	1.28238e+06	1.38431e+06	1.28857e+06	985837	923333	934285	970823	934024	971220	1.94494e+06	1.29021e+06	818160	789032	295450
VATF_RAT	5	5	396.4	0.00590565	2.01574	EFT	CFT	V-type proton ATPase subunit F OS=Rattus norvegicus GN=Atp6v1f PE=1 SV=1	2.75543e+06	2.05446e+06	1.94482e+06	2.98131e+06	2.77967e+06	3.2345e+06	2.4956e+06	2.81296e+06	2.38213e+06	2.24045e+06	2.066e+06	2.22442e+06	8.02245e+06	9.19398e+06	1.00192e+07	9.21284e+06	4.77091e+06	3.80004e+06	2.86389e+06	2.55059e+06	2.39198e+06	2.59699e+06	2.5268e+06	2.46553e+06	3.68359e+06	4.49617e+06	4.53163e+06	4.46624e+06	3.02878e+06	4.79157e+06	3.17941e+06	2.87924e+06	3.40399e+06	2.65482e+06	2.51295e+06	2.22442e+06	6.66659e+06	7.5712e+06	5.31466e+06	2.55163e+06	1.13201e+06
ATP5J_RAT	7	7	369.2	0.00595671	2.73161	EFT	CFT	ATP synthase-coupling factor 6, mitochondrial OS=Rattus norvegicus GN=Atp5j PE=1 SV=1	1.1094e+07	6.30674e+06	5.40664e+06	8.84365e+06	1.19443e+07	8.51093e+06	9.19038e+06	1.09196e+07	8.31281e+06	7.74984e+06	7.48766e+06	9.09424e+06	4.44202e+07	4.21949e+07	4.53517e+07	6.02633e+07	2.36227e+07	1.73109e+07	9.63814e+06	7.73144e+06	7.69851e+06	1.07236e+07	8.6905e+06	8.7926e+06	1.48311e+07	1.38023e+07	1.2598e+07	1.32485e+07	1.30147e+07	1.2608e+07	1.17086e+07	1.11769e+07	1.18788e+07	9.18314e+06	9.10752e+06	9.09424e+06	3.69128e+07	3.47473e+07	2.40567e+07	1.66908e+07	5.60504e+06
PDIA1_RAT	7	7	329.21	0.00599681	1.61488	EFT	CFT	Protein disulfide-isomerase OS=Rattus norvegicus GN=P4hb PE=1 SV=2	1.45739e+06	890787	868687	1.67375e+06	1.4567e+06	1.67741e+06	1.05124e+06	1.26887e+06	923457	940253	898354	991619	1.80766e+06	3.01915e+06	3.7955e+06	2.61657e+06	2.12692e+06	1.73554e+06	1.54211e+06	1.13059e+06	1.02043e+06	1.55171e+06	1.25967e+06	1.16151e+06	1.94831e+06	1.94948e+06	2.02413e+06	2.50741e+06	1.58724e+06	2.48491e+06	1.33929e+06	1.29877e+06	1.31959e+06	1.11415e+06	1.0927e+06	991619	1.50215e+06	2.48625e+06	2.01331e+06	724698	504661
BAIP2_RAT	8	8	359.7	0.00606486	1.93014	EFT	CFT	Brain-specific angiogenesis inhibitor 1-associated protein 2 OS=Rattus norvegicus GN=Baiap2 PE=1 SV=1	1.86919e+06	1.99795e+06	1.44881e+06	2.7055e+06	2.9356e+06	2.57213e+06	2.5895e+06	2.98368e+06	2.37979e+06	2.3219e+06	2.20323e+06	2.68063e+06	1.084e+07	6.52596e+06	5.3208e+06	9.96194e+06	3.90311e+06	2.26934e+06	2.95783e+06	2.50816e+06	2.40088e+06	3.25898e+06	2.62915e+06	2.79544e+06	2.49882e+06	4.3725e+06	3.37587e+06	4.05306e+06	3.19868e+06	3.81034e+06	3.29903e+06	3.05398e+06	3.40065e+06	2.75133e+06	2.67987e+06	2.68063e+06	9.00797e+06	5.37409e+06	2.82241e+06	2.75911e+06	926105
C1QBP_RAT	5	5	298.96	0.00606769	2.08318	EFT	CFT	Complement component 1 Q subcomponent-binding protein, mitochondrial OS=Rattus norvegicus GN=C1qbp PE=1 SV=2	4.37799e+06	2.525e+06	2.05285e+06	3.92046e+06	4.16442e+06	4.21368e+06	3.60016e+06	4.92439e+06	3.28046e+06	3.49341e+06	3.4168e+06	4.07656e+06	11480793	8.82433e+06	1.17323e+07	2.3383e+07	7.30841e+06	4.70579e+06	4.27687e+06	3.49562e+06	3.53717e+06	4.94773e+06	4.05543e+06	4.00894e+06	5.85271e+06	5.52594e+06	4.78335e+06	5.87317e+06	4.53763e+06	6.24211e+06	4.58661e+06	5.04042e+06	4.68769e+06	4.13951e+06	4.15598e+06	4.07656e+06	9.54043e+06	7.26679e+06	6.22336e+06	6.47626e+06	1.73409e+06
PACN1_RAT	14	14	985.59	0.00609483	1.83849	EFT	CFT	Protein kinase C and casein kinase substrate in neurons protein 1 OS=Rattus norvegicus GN=Pacsin1 PE=1 SV=1	1.72113e+07	8.98166e+06	8.70663e+06	1.50313e+07	2.13112e+07	1.60032e+07	1.52974e+07	1.95257e+07	1.34071e+07	1.3029e+07	1.31602e+07	1.64943e+07	4.38087e+07	4.04788e+07	4.8798e+07	5.13025e+07	2.38562e+07	2.26258e+07	1.82818e+07	1.23583e+07	1.35611e+07	2.17668e+07	1.64162e+07	1.42899e+07	23008907	1.96563e+07	2.02873e+07	2.25181e+07	2.3221e+07	2.37071e+07	1.94889e+07	1.99858e+07	1.91584e+07	1.54386e+07	1.60072e+07	1.64943e+07	3.64047e+07	3.33341e+07	2.58848e+07	1.4209e+07	5.66044e+06
TPM3_RAT	9	9	624.05	0.00610657	2.28027	EFT	CFT	Tropomyosin alpha-3 chain OS=Rattus norvegicus GN=Tpm3 PE=1 SV=2	1.24448e+07	6.2849e+06	6.14217e+06	9.21252e+06	1.43946e+07	9.16416e+06	9.83396e+06	1.05933e+07	8.57889e+06	8.76061e+06	8.17306e+06	1.00527e+07	4.21988e+07	3.56071e+07	4.18235e+07	4.47624e+07	1.73691e+07	1.88848e+07	1.0513e+07	8.45812e+06	8.39462e+06	1.17896e+07	9.60731e+06	9.71158e+06	1.66368e+07	1.37545e+07	1.43119e+07	1.38011e+07	1.56846e+07	1.35757e+07	1.25285e+07	1.08429e+07	1.2259e+07	1.03808e+07	9.94119e+06	1.00527e+07	3.50668e+07	2.93223e+07	2.21852e+07	1.23976e+07	4.12123e+06
THIO_RAT	2	2	127.66	0.00618648	2.07017	EFT	CFT	Thioredoxin OS=Rattus norvegicus GN=Txn PE=1 SV=2	6.01669e+06	3.3515e+06	2.87414e+06	4.17189e+06	6.60487e+06	4.15525e+06	4.38269e+06	5.05739e+06	3.44364e+06	4.09411e+06	4.19009e+06	5.20402e+06	1.47423e+07	1.48275e+07	1.63331e+07	2.24355e+07	6.16151e+06	7.65579e+06	5.20458e+06	3.88946e+06	4.7604e+06	5.5615e+06	4.76186e+06	4.51646e+06	8.04341e+06	7.33474e+06	6.69705e+06	6.24982e+06	7.19677e+06	6.15556e+06	5.58356e+06	5.17656e+06	4.92087e+06	4.85131e+06	5.09657e+06	5.20402e+06	1.22507e+07	1.22104e+07	8.66388e+06	6.21385e+06	1.46196e+06
DCTN2_RAT	8	8	600.42	0.00624804	2.37307	EFT	CFT	Dynactin subunit 2 OS=Rattus norvegicus GN=Dctn2 PE=1 SV=1	5.30628e+06	2.90255e+06	2.75963e+06	4.09371e+06	5.32059e+06	4.25248e+06	4.20071e+06	5.06362e+06	3.97767e+06	3.884e+06	3.70835e+06	4.49453e+06	1.67869e+07	1.805e+07	1.80257e+07	2.56334e+07	6.93942e+06	6.40989e+06	4.94506e+06	3.9532e+06	3.80347e+06	5.05949e+06	4.5248e+06	4.43683e+06	7.09369e+06	6.35221e+06	6.43022e+06	6.13271e+06	5.7974e+06	6.2996e+06	5.35172e+06	5.18293e+06	5.68398e+06	4.60233e+06	4.5106e+06	4.49453e+06	1.39497e+07	1.48641e+07	9.5617e+06	7.09955e+06	1.64654e+06
KPYM_RAT	25	25	1566.88	0.00628487	1.53796	EFT	CFT	Pyruvate kinase PKM OS=Rattus norvegicus GN=Pkm PE=1 SV=3	7.78193e+07	4.44114e+07	4.27624e+07	6.53118e+07	7.82488e+07	6.32725e+07	6.64964e+07	8.13453e+07	6.08633e+07	5.9663e+07	5.8422e+07	7.11487e+07	1.58387e+08	1.23055e+08	1.24238e+08	1.88519e+08	7.81671e+07	5.15906e+07	8.65428e+07	6.82461e+07	7.07228e+07	8.64937e+07	7.51099e+07	7.27982e+07	1.04033e+08	9.71941e+07	9.96408e+07	9.78423e+07	8.52613e+07	9.37314e+07	8.47166e+07	8.3262e+07	8.69719e+07	7.06974e+07	7.10608e+07	7.11487e+07	1.31618e+08	1.01335e+08	6.59018e+07	5.22132e+07	1.8547e+07
PGAM1_RAT	11	11	682.17	0.00630199	1.57669	EFT	CFT	Phosphoglycerate mutase 1 OS=Rattus norvegicus GN=Pgam1 PE=1 SV=4	3.14735e+07	2.04356e+07	1.95624e+07	3.05326e+07	3.69461e+07	3.17138e+07	3.21066e+07	3.78098e+07	2.97711e+07	2.89353e+07	2.77238e+07	3.38389e+07	7.41039e+07	5.77877e+07	6.64396e+07	9.81324e+07	3.62926e+07	3.17824e+07	3.62451e+07	3.01377e+07	3.04096e+07	4.01128e+07	3.46457e+07	3.28569e+07	4.20753e+07	4.47231e+07	4.55824e+07	4.57403e+07	4.02571e+07	4.69806e+07	4.09039e+07	3.87007e+07	4.2542e+07	3.42867e+07	3.37215e+07	3.38389e+07	6.15797e+07	4.75879e+07	3.52428e+07	2.71792e+07	8.61128e+06
NCDN_RAT	11	11	755.79	0.00631759	1.68361	EFT	CFT	Neurochondrin OS=Rattus norvegicus GN=Ncdn PE=1 SV=2	9.56497e+06	6.09467e+06	5.46869e+06	7.71876e+06	7.76855e+06	7.27125e+06	6.47367e+06	7.545e+06	5.91638e+06	5.7146e+06	5.49985e+06	6.18743e+06	2.07834e+07	1.53575e+07	1.49583e+07	2.43777e+07	7.86394e+06	7.01035e+06	9.40766e+06	7.24411e+06	7.08616e+06	8.16695e+06	7.18054e+06	7.31259e+06	1.27869e+07	1.33381e+07	1.27426e+07	1.15633e+07	8.46474e+06	1.07716e+07	8.24747e+06	7.72278e+06	8.45433e+06	6.7715e+06	6.68967e+06	6.18743e+06	1.72708e+07	1.26469e+07	7.93458e+06	6.75175e+06	1.86591e+06
FABPH_RAT	1	1	52.56	0.00634846	2.919	EFT	CFT	Fatty acid-binding protein, heart OS=Rattus norvegicus GN=Fabp3 PE=1 SV=2	473416	191591	222524	218687	594952	199734	356199	350670	316735	317123	287155	312852	2.75272e+06	1.78505e+06	1.84422e+06	1.09382e+06	1.18837e+06	604717	327386	306060	285269	391860	325639	308632	632886	419296	518505	327611	648270	295885	453798	358933	452605	375773	349277	312852	2.28748e+06	1.46998e+06	978263	302950	281970
KPCE_RAT	6	6	362.41	0.00636082	1.84689	EFT	CFT	Protein kinase C epsilon type OS=Rattus norvegicus GN=Prkce PE=1 SV=1	971497	654785	520182	966727	836770	963922	820291	1.02538e+06	717906	711218	651138	824090	2.0542e+06	1.75798e+06	2.18899e+06	4.19499e+06	1.22438e+06	1.03116e+06	1.05641e+06	871347	721078	1.08713e+06	870747	789752	1.29874e+06	1.43299e+06	1.21208e+06	1.44823e+06	911759	1.42795e+06	1.04505e+06	1.04954e+06	1.02587e+06	842755	792003	824090	1.70702e+06	1.44769e+06	1.16115e+06	1.16186e+06	290513
CALB1_RAT	7	7	416.12	0.006361	2.11875	EFT	CFT	Calbindin OS=Rattus norvegicus GN=Calb1 PE=1 SV=2	2.03156e+06	1.22825e+06	1.20493e+06	1.70578e+06	1.546e+06	1.7606e+06	1.06412e+06	1.37677e+06	1.0115e+06	1.04589e+06	1.02326e+06	1.08923e+06	3.93199e+06	4.91901e+06	6.00853e+06	5.9608e+06	2.18821e+06	2.60757e+06	1.74912e+06	1.40956e+06	1.1314e+06	1.7354e+06	1.23293e+06	1.21173e+06	2.71589e+06	2.68801e+06	2.80762e+06	2.55539e+06	1.68455e+06	2.60814e+06	1.35569e+06	1.40921e+06	1.44541e+06	1.23932e+06	1.24463e+06	1.08923e+06	3.26745e+06	4.05078e+06	3.18722e+06	1.65093e+06	519204
SYT1_RAT	15	15	962.43	0.0064309	1.68182	EFT	CFT	Synaptotagmin-1 OS=Rattus norvegicus GN=Syt1 PE=1 SV=3	3.62092e+07	2.16415e+07	2.01986e+07	3.23836e+07	3.82189e+07	3.40103e+07	3.33982e+07	40157035	3.05771e+07	2.64178e+07	2.55697e+07	3.07527e+07	7.78117e+07	6.85517e+07	8.40048e+07	109528685	4.36014e+07	3.22315e+07	3.86149e+07	3.08282e+07	3.11461e+07	3.97904e+07	3.32034e+07	3.21783e+07	4.84063e+07	4.73623e+07	4.70649e+07	4.85132e+07	4.16439e+07	5.03827e+07	4.25494e+07	4.11032e+07	43693760	3.13036e+07	3.11013e+07	3.07527e+07	6.46608e+07	5.6452e+07	4.45602e+07	3.03356e+07	1.03455e+07
F10A1_RAT	3	3	173.76	0.00650201	3.4475	EFT	CFT	Hsc70-interacting protein OS=Rattus norvegicus GN=St13 PE=1 SV=1	394858	211285	162825	341112	377989	337174	269374	285925	213915	252061	218129	286270	2.44305e+06	2.02167e+06	2.16078e+06	2.16007e+06	514467	362270	353320	256288	297915	397041	289430	295986	527866	462396	379398	511013	411864	499487	343183	292662	305678	298678	265318	286270	2.03015e+06	1.66483e+06	1.14618e+06	598262	122070
HNRPK_RAT	11	11	862.3	0.00654392	1.63158	EFT	CFT	Heterogeneous nuclear ribonucleoprotein K OS=Rattus norvegicus GN=Hnrnpk PE=1 SV=1	9.15007e+06	5.06801e+06	4.85436e+06	7.76268e+06	1.00484e+07	7.49189e+06	7.77604e+06	9.29255e+06	7.12843e+06	6.99929e+06	6.9778e+06	7.8893e+06	1.95319e+07	1.62623e+07	1.94519e+07	24058003	9.04218e+06	8.6848e+06	9.36685e+06	7.42624e+06	7.27436e+06	9.953e+06	8.69118e+06	7.81514e+06	1.22323e+07	1.10913e+07	1.13112e+07	1.16291e+07	1.09489e+07	1.10984e+07	9.9067e+06	9.5115e+06	1.01863e+07	8.29379e+06	8.48736e+06	7.8893e+06	1.62308e+07	1.33919e+07	1.03182e+07	6.66322e+06	2.14547e+06
CH10_RAT	6	6	303.5	0.00662923	1.67601	EFT	CFT	10 kDa heat shock protein, mitochondrial OS=Rattus norvegicus GN=Hspe1 PE=1 SV=3	8.21548e+06	4.53891e+06	4.11538e+06	6.58201e+06	8808217	6.57057e+06	7.18343e+06	7.52075e+06	6.35821e+06	5.61115e+06	5.42121e+06	6.63568e+06	1.63433e+07	1.69908e+07	1.68818e+07	1.71435e+07	1.04994e+07	1.24438e+07	7.26635e+06	5.56178e+06	5.63229e+06	8.30109e+06	6.4604e+06	6.46853e+06	1.09829e+07	9.93337e+06	9.58927e+06	9.86038e+06	9.59758e+06	9.73359e+06	9.15171e+06	7.69796e+06	9.08569e+06	6.64891e+06	6.59402e+06	6.63568e+06	1.35812e+07	1.39918e+07	8.95494e+06	4.74815e+06	2.49124e+06
THTR_RAT	2	2	99.05	0.00668356	1.89389	EFT	CFT	Thiosulfate sulfurtransferase OS=Rattus norvegicus GN=Tst PE=1 SV=3	388064	359405	383628	701436	668349	745032	588821	722274	527337	469605	452556	525262	1.35944e+06	953948	1.45232e+06	2.46251e+06	1.87849e+06	433807	674254	590166	576980	750070	667054	571410	518783	786555	893893	1.05081e+06	728244	1.10369e+06	750160	739293	753549	556457	550461	525262	1.12968e+06	785572	770383	682029	445715
MTPN_RAT	4	4	314	0.00673353	2.12665	EFT	CFT	Myotrophin OS=Rattus norvegicus GN=Mtpn PE=1 SV=2	4.87157e+06	2.81598e+06	2.60878e+06	4.25141e+06	4.87293e+06	4.10495e+06	3.76144e+06	4.2232e+06	3.31136e+06	3.22228e+06	3.11157e+06	3.75491e+06	1.49106e+07	1.31524e+07	1.18869e+07	1.84971e+07	8.3807e+06	5.54398e+06	4.15404e+06	3355478	3.35309e+06	4.69554e+06	3.84752e+06	3.731e+06	6.51256e+06	6.16276e+06	6.07874e+06	6.36895e+06	5.30962e+06	6.08104e+06	4.79208e+06	4.32271e+06	4.73184e+06	3.81823e+06	3.78471e+06	3.75491e+06	1.23906e+07	1.08309e+07	6.30539e+06	5.12305e+06	1.98852e+06
LPPR4_RAT	2	2	119.81	0.00677428	1.36719	EFT	CFT	Lipid phosphate phosphatase-related protein type 4 OS=Rattus norvegicus GN=Lppr4 PE=2 SV=1	303796	206605	188284	200844	281858	218219	225511	248142	192971	178741	185539	227938	410585	271538	355923	511583	390773	271515	268944	215772	223039	276655	223205	215062	406129	452154	438720	300880	307117	323268	287301	253988	275750	211798	225678	227938	341192	223610	188799	141690	92720
MAGE1_RAT	1	1	27.97	0.00677994	2.409	EFT	CFT	Melanoma-associated antigen E1 OS=Rattus norvegicus GN=Magee1 PE=2 SV=1	153859	79401.4	74406.7	85781.1	143283	80930	100432	101506	83349.4	88996.9	83853.2	89624.2	489984	388096	406822	515018	271607	148599	111694	88165.2	95804.7	98125	98722.9	94866.6	205687	173770	173375	128507	156124	119889	127950	103898	119104	105457	101994	89624.2	407172	319595	215798	142642	64445.3
SODM_RAT	3	3	351.54	0.00678028	1.51074	EFT	CFT	Superoxide dismutase [Mn], mitochondrial OS=Rattus norvegicus GN=Sod2 PE=1 SV=2	9.60128e+06	4.96484e+06	4.73445e+06	6.97498e+06	9.60659e+06	7.0535e+06	6.9607e+06	8.76496e+06	6.35443e+06	6.01132e+06	6.30871e+06	7.0076e+06	1.62389e+07	1.32437e+07	1.37449e+07	1.95011e+07	9.78207e+06	8.39607e+06	7.90775e+06	6.83851e+06	6.27415e+06	1.02826e+07	8.27546e+06	6.93544e+06	1.28355e+07	1.08655e+07	1.10318e+07	1.04491e+07	1.04675e+07	1.0449e+07	8.86795e+06	8.97148e+06	9.08029e+06	7.12309e+06	7.67351e+06	7.0076e+06	1.34944e+07	1.09062e+07	7.29094e+06	5.40111e+06	2.32103e+06
PRDX2_RAT	6	6	357.92	0.00680867	1.62338	EFT	CFT	Peroxiredoxin-2 OS=Rattus norvegicus GN=Prdx2 PE=1 SV=3	1.36479e+07	7.80433e+06	7.34398e+06	1.19299e+07	1.32068e+07	1.2392e+07	9.91562e+06	1.18182e+07	8.88573e+06	8.3667e+06	7.93678e+06	9.84266e+06	2.98953e+07	2.52435e+07	2.54067e+07	2.68819e+07	1.24231e+07	1.30592e+07	1.17555e+07	1.04955e+07	9.44345e+06	1.35245e+07	11042395	1.0652e+07	1.82451e+07	1.70797e+07	1.71122e+07	1.78719e+07	1.43903e+07	1.83574e+07	1.26325e+07	1.20967e+07	1.26975e+07	9.91409e+06	9.6538e+06	9.84266e+06	2.48427e+07	2.07879e+07	1.34769e+07	7.44533e+06	2.94767e+06
RAN_RAT	3	3	136.52	0.00692175	1.66437	EFT	CFT	GTP-binding nuclear protein Ran OS=Rattus norvegicus GN=Ran PE=1 SV=3	3.25921e+06	1.94773e+06	1.63566e+06	2.65236e+06	3.91457e+06	2.55555e+06	2.55402e+06	3.02873e+06	2.21148e+06	2.35377e+06	2.14915e+06	2.69134e+06	6.97404e+06	5.6216e+06	6.64443e+06	8.92652e+06	2.95883e+06	2.42079e+06	3.31981e+06	2.67646e+06	2.80135e+06	3.26506e+06	3.00409e+06	2.90525e+06	4.35707e+06	4.2626e+06	3.81127e+06	3.97345e+06	4.26538e+06	3.78577e+06	3.25383e+06	3.1001e+06	3.16013e+06	2.78909e+06	2.6141e+06	2.69134e+06	5.79537e+06	4.62936e+06	3.52453e+06	2.47233e+06	702052
CALR_RAT	11	11	669.39	0.00692355	2.03982	EFT	CFT	Calreticulin OS=Rattus norvegicus GN=Calr PE=1 SV=1	1.22572e+07	7.41806e+06	6.52416e+06	1.05687e+07	1.42137e+07	1.09967e+07	1.09391e+07	1.30834e+07	1.00874e+07	9.14598e+06	8.73406e+06	1.07031e+07	3.41999e+07	2.92938e+07	3.90261e+07	5.17219e+07	1.82343e+07	1.6564e+07	1.22478e+07	9.48016e+06	9.04227e+06	1.31973e+07	1.07782e+07	1.05216e+07	1.6386e+07	1.62344e+07	1.5202e+07	1.58328e+07	1.54875e+07	1.62905e+07	1.39365e+07	1.33917e+07	1.44147e+07	1.08375e+07	1.06236e+07	1.07031e+07	2.84198e+07	2.41233e+07	2.07013e+07	1.43251e+07	4.32651e+06
1433B_RAT	17	17	1427.07	0.00694758	1.52495	EFT	CFT	14-3-3 protein beta/alpha OS=Rattus norvegicus GN=Ywhab PE=1 SV=3	7.32305e+07	4.57601e+07	4.4336e+07	6.81182e+07	7.43709e+07	7.00285e+07	6.05169e+07	6.97994e+07	5.37722e+07	5.07487e+07	5.00023e+07	5.84478e+07	1.43139e+08	1.23197e+08	139418297	1.53951e+08	6.01121e+07	8.19395e+07	7.3083e+07	6.04842e+07	5.7051e+07	7.93873e+07	6.39946e+07	6.08799e+07	9.78981e+07	1.00146e+08	1.03307e+08	1.02047e+08	8.10358e+07	1.0374e+08	7.70986e+07	7.1444e+07	7.6839e+07	6.01345e+07	6.08196e+07	5.84478e+07	118947521	1.01452e+08	7.39542e+07	4.26391e+07	1.4263e+07
EF2_RAT	12	12	795.84	0.00697351	1.39306	EFT	CFT	Elongation factor 2 OS=Rattus norvegicus GN=Eef2 PE=1 SV=4	6.96632e+06	4.26797e+06	3.88406e+06	6.57868e+06	6.36678e+06	7.02255e+06	4.59492e+06	5.49552e+06	4.05124e+06	4.06689e+06	4.05187e+06	4.5206e+06	1.07141e+07	7.29053e+06	7.24388e+06	1.18093e+07	4.95697e+06	4.36482e+06	7.9714e+06	6.30495e+06	6.32455e+06	7.49793e+06	5.9586e+06	5.74782e+06	9.31292e+06	9.34042e+06	9.05025e+06	9.85538e+06	6.93735e+06	1.04032e+07	5.85394e+06	5.625e+06	5.7891e+06	4.81905e+06	4.92843e+06	4.5206e+06	8.9033e+06	6.00371e+06	3.8425e+06	3.27076e+06	1.17616e+06
DEST_RAT	3	3	169.1	0.00703395	1.93678	EFT	CFT	Destrin OS=Rattus norvegicus GN=Dstn PE=1 SV=3	4.23769e+06	2.46659e+06	2.37517e+06	3.43568e+06	4.20026e+06	3.57736e+06	3.49798e+06	3.90737e+06	3.05885e+06	2.89853e+06	2.57617e+06	3.22484e+06	1.18083e+07	9.81477e+06	7.89714e+06	1.50466e+07	6.85424e+06	4.50747e+06	3.88382e+06	3.14127e+06	3.11832e+06	3.90629e+06	3.20421e+06	3.23618e+06	5.66515e+06	5.39811e+06	5.5344e+06	5.14693e+06	4.57667e+06	5.29948e+06	4.45643e+06	3.99943e+06	4.371e+06	3.4346e+06	3.13349e+06	3.22484e+06	9.8126e+06	8.08242e+06	4.18903e+06	4.16737e+06	1.62633e+06
GNAO_RAT	12	12	834.76	0.00714637	1.42398	EFT	CFT	Guanine nucleotide-binding protein G(o) subunit alpha OS=Rattus norvegicus GN=Gnao1 PE=1 SV=2	4.16581e+07	2.32899e+07	2.25913e+07	3.40839e+07	4.71522e+07	3.06849e+07	3.37604e+07	3.65299e+07	2.98699e+07	31356564	3.02213e+07	3.64857e+07	6.48565e+07	5.3599e+07	5.23635e+07	9.37708e+07	3.63968e+07	3.16903e+07	4.21421e+07	3.40011e+07	3.6142e+07	4.50715e+07	3.77827e+07	3.848e+07	5.56905e+07	5.09697e+07	5.26401e+07	5.10604e+07	5.13779e+07	4.54564e+07	4.30108e+07	3.73906e+07	4.26832e+07	3.71558e+07	3.67593e+07	3.64857e+07	5.38951e+07	4.41385e+07	2.77761e+07	2.59712e+07	8.63601e+06
ANXA3_RAT	7	7	382.49	0.00720041	1.74089	EFT	CFT	Annexin A3 OS=Rattus norvegicus GN=Anxa3 PE=1 SV=4	1.45437e+06	755099	676953	1.3431e+06	1.23526e+06	1.35567e+06	1.14641e+06	1.42557e+06	1.09598e+06	977796	931862	1.02136e+06	2.73649e+06	2.6526e+06	2.9088e+06	4.75841e+06	1.48532e+06	1.51685e+06	1.36755e+06	1.12062e+06	1.04703e+06	1.37428e+06	1.18068e+06	1.21311e+06	1.94427e+06	1.65253e+06	1.57737e+06	2.01207e+06	1.34596e+06	2.00828e+06	1.46053e+06	1.45916e+06	1.56613e+06	1.15864e+06	1.13346e+06	1.02136e+06	2.274e+06	2.18441e+06	1.54297e+06	1.31791e+06	352428
AK1A1_RAT	5	5	273.48	0.00720665	1.57191	EFT	CFT	Alcohol dehydrogenase [NADP(+)] OS=Rattus norvegicus GN=Akr1a1 PE=1 SV=2	2.73253e+06	2.0347e+06	2.20117e+06	3.11242e+06	3.16464e+06	3.07781e+06	2.60536e+06	3.68466e+06	2.58878e+06	2.56186e+06	2.36233e+06	2.89381e+06	6.71755e+06	7.4694e+06	3.94135e+06	8.79405e+06	3.56748e+06	3.19515e+06	3.03616e+06	2.90866e+06	2.59984e+06	3.40192e+06	3.19765e+06	3.0753e+06	3.65299e+06	4.45293e+06	5.12896e+06	4.66265e+06	3.44824e+06	4.55944e+06	3.31923e+06	3.77148e+06	3.69929e+06	3.03567e+06	2.87338e+06	2.89381e+06	5.58223e+06	6.15102e+06	2.09068e+06	2.43564e+06	846468
PEA15_RAT	5	5	417.09	0.00724065	1.67094	EFT	CFT	Astrocytic phosphoprotein PEA-15 OS=Rattus norvegicus GN=Pea15 PE=1 SV=1	5.39199e+06	3.46475e+06	2.76876e+06	4.74098e+06	4.87622e+06	4.74725e+06	4.65913e+06	5.49694e+06	4.13779e+06	4.05221e+06	3.69681e+06	4.44613e+06	1.30144e+07	1.254e+07	9.32655e+06	1.20569e+07	7.55705e+06	6.03437e+06	4.60369e+06	3.89971e+06	3.80792e+06	5.31639e+06	4.91078e+06	4.62165e+06	7.20827e+06	7.58258e+06	6.45149e+06	7.10237e+06	5.31322e+06	7.03254e+06	5.93574e+06	5.62646e+06	5.91279e+06	4.80165e+06	4.49657e+06	4.44613e+06	1.08149e+07	1.03266e+07	4.94725e+06	3.33934e+06	1.79309e+06
UCHL3_RAT	4	4	231.8	0.00731541	1.71068	EFT	CFT	Ubiquitin carboxyl-terminal hydrolase isozyme L3 OS=Rattus norvegicus GN=Uchl3 PE=1 SV=1	1.63158e+06	821624	788357	1.14089e+06	1.43951e+06	1.19604e+06	1.05845e+06	1.42375e+06	994351	930775	935341	1.04279e+06	3.22963e+06	2.40652e+06	3.11362e+06	3.65297e+06	1.65535e+06	1.78443e+06	1.17281e+06	1.02506e+06	949766	1.61323e+06	1.26317e+06	1.06252e+06	2.18118e+06	1.79812e+06	1.83695e+06	1.70914e+06	1.56852e+06	1.77181e+06	1.34847e+06	1.45729e+06	1.4209e+06	1.10292e+06	1.13769e+06	1.04279e+06	2.68379e+06	1.98176e+06	1.65161e+06	1.01174e+06	392770
DNJA1_RAT	2	2	116.24	0.00736799	1.67823	EFT	CFT	DnaJ homolog subfamily A member 1 OS=Rattus norvegicus GN=Dnaja1 PE=1 SV=1	318500	335908	260502	381621	659245	439545	468754	508418	437805	388385	370130	459680	758956	823245	1.36868e+06	1.57492e+06	393919	484932	535030	394947	481035	624809	515226	483273	425786	735132	606997	571699	718325	651140	597193	520397	625610	460216	450203	459680	630686	677938	726012	436198	93466.6
GPM6B_RAT	1	1	31.33	0.00745459	2.0538	EFT	CFT	Neuronal membrane glycoprotein M6-b OS=Rattus norvegicus GN=Gpm6b PE=1 SV=1	3.76873e+06	2.284e+06	1.81278e+06	2.5796e+06	3.20812e+06	2.10781e+06	2.36848e+06	2.94339e+06	2.15859e+06	2.20319e+06	2.03158e+06	2.35669e+06	9.225e+06	7.68722e+06	8.51429e+06	1.29327e+07	3.24963e+06	2.24152e+06	3.72642e+06	2.68619e+06	2.79275e+06	2.826e+06	2.7135e+06	2.65512e+06	5.03823e+06	4.99853e+06	4.22396e+06	3.86445e+06	3.49562e+06	3.1225e+06	3.01746e+06	3.01274e+06	3.08456e+06	2.61066e+06	2.47109e+06	2.35669e+06	7.66589e+06	6.33039e+06	4.51639e+06	3.58191e+06	771053
GMFB_RAT	3	3	292.21	0.00760309	2.21968	EFT	CFT	Glia maturation factor beta OS=Rattus norvegicus GN=Gmfb PE=1 SV=2	4.27002e+06	2.33346e+06	1.94344e+06	4.57043e+06	3.30366e+06	3.58673e+06	3.45685e+06	4.37606e+06	3.30406e+06	3.28401e+06	3.16584e+06	3.39788e+06	1.54185e+07	1.37519e+07	1.45377e+07	15049199	6.2907e+06	3.70258e+06	4.27687e+06	3.01717e+06	3.37322e+06	4.20986e+06	3.71074e+06	3.65164e+06	5.70837e+06	5.10677e+06	4.52843e+06	6.84687e+06	3.59972e+06	5.31336e+06	4.40403e+06	4.47917e+06	4.72141e+06	3.89137e+06	3.85072e+06	3.39788e+06	1.28126e+07	1.13246e+07	7.71148e+06	4.1681e+06	1.49262e+06
2AAB_RAT	4	4	415.37	0.00762437	1.54365	EFT	CFT	Serine/threonine-protein phosphatase 2A 65 kDa regulatory subunit A beta isoform OS=Rattus norvegicus GN=Ppp2r1b PE=2 SV=1	4.24901e+06	2.67543e+06	2.27807e+06	3.95494e+06	2.86834e+06	3.96848e+06	2.97552e+06	3.58866e+06	2.73351e+06	2.81395e+06	2.77862e+06	3.05209e+06	8.04718e+06	7.07842e+06	5.8481e+06	9.20353e+06	3.07765e+06	3.65673e+06	4.01612e+06	3.24726e+06	3.0213e+06	4.49784e+06	3.43288e+06	3.43379e+06	5.68028e+06	5.85516e+06	5.30814e+06	5.92482e+06	3.12539e+06	5.87888e+06	3.79082e+06	3.67322e+06	3.90611e+06	3.33438e+06	3.37974e+06	3.05209e+06	6.68713e+06	5.82904e+06	3.10212e+06	2.54905e+06	730245
ODPB_RAT	10	10	579.28	0.00762749	1.58468	EFT	CFT	Pyruvate dehydrogenase E1 component subunit beta, mitochondrial OS=Rattus norvegicus GN=Pdhb PE=1 SV=2	1.15932e+07	6.63336e+06	6.08612e+06	9.56674e+06	1.14836e+07	8.28055e+06	1.01902e+07	1.17269e+07	9.37261e+06	8.45865e+06	8.08076e+06	9.79534e+06	2.31562e+07	1.84863e+07	1.91363e+07	3.18935e+07	1.16423e+07	9.36617e+06	1.19888e+07	8.89164e+06	9.61269e+06	1.14374e+07	1.04666e+07	1.02459e+07	1.54984e+07	1.45171e+07	1.41813e+07	1.43317e+07	1.25127e+07	1.22668e+07	1.29824e+07	1.20033e+07	1.33932e+07	1.0023e+07	9.82892e+06	9.79534e+06	1.92426e+07	1.52234e+07	1.01508e+07	8.83336e+06	2.7624e+06
OLA1_RAT	5	5	343.25	0.00767999	1.82243	EFT	CFT	Obg-like ATPase 1 OS=Rattus norvegicus GN=Ola1 PE=2 SV=1	1.07418e+06	723150	668080	1.08076e+06	1.14729e+06	1.08512e+06	1.01286e+06	1.17653e+06	842767	861488	838946	951389	3.31686e+06	2.43795e+06	2.7531e+06	3.66167e+06	790401	1.14536e+06	1.21531e+06	1.06064e+06	936119	1.39778e+06	1.06382e+06	1.11071e+06	1.43602e+06	1.58261e+06	1.55669e+06	1.61906e+06	1.2501e+06	1.6075e+06	1.29039e+06	1.20425e+06	1.20429e+06	1.02082e+06	1.02044e+06	951389	2.75628e+06	2.00764e+06	1.46038e+06	1.01415e+06	187541
NAC2_RAT	8	8	547.31	0.00768617	1.68735	EFT	CFT	Sodium/calcium exchanger 2 OS=Rattus norvegicus GN=Slc8a2 PE=2 SV=1	4.4575e+06	2.94079e+06	2.95643e+06	4.99323e+06	4.56225e+06	4.95716e+06	2.92487e+06	3.80857e+06	2.65954e+06	2.67117e+06	2.76819e+06	3.03053e+06	7.60359e+06	8.81297e+06	1.08473e+07	1.17991e+07	5.17694e+06	4.46741e+06	5.10322e+06	3.78423e+06	3.38203e+06	4.58287e+06	3.51806e+06	3.02306e+06	5.95901e+06	6.4359e+06	6.88878e+06	7.48026e+06	4.97111e+06	7.34351e+06	3.72629e+06	3.8983e+06	3.80041e+06	3.1652e+06	3.36706e+06	3.03053e+06	6.31851e+06	7.25744e+06	5.75392e+06	3.26793e+06	1.22835e+06
SRR_RAT	1	1	33.16	0.00774456	2.15762	EFT	CFT	Serine racemase OS=Rattus norvegicus GN=Srr PE=1 SV=1	83528.7	49388.4	35051.3	66427.5	70338.8	60997.7	90081.8	102197	86907.7	68170.4	73971.9	76462.5	267827	130077	247970	516196	63704.4	96117.9	107826	74646.8	84258.1	87015.1	88925.4	98591.2	111665	108086	81673.2	99513.7	76642.4	90361.5	114764	104605	124189	80778.2	89974.7	76462.5	222562	107117	131535	142968	15115.4
ACTN4_RAT	20	20	1315.65	0.00774914	1.51081	EFT	CFT	Alpha-actinin-4 OS=Rattus norvegicus GN=Actn4 PE=1 SV=2	1.1791e+07	6.70697e+06	6.32285e+06	1.00736e+07	1.08787e+07	1.06042e+07	7.7056e+06	9.12934e+06	7.16189e+06	7.52401e+06	7.40627e+06	8.42563e+06	1.89534e+07	1.54203e+07	1.72965e+07	2.64457e+07	1.1867e+07	1.14865e+07	9.72545e+06	8.15995e+06	7.82508e+06	1.1155e+07	9.38368e+06	8.9979e+06	1.57628e+07	1.46782e+07	1.47329e+07	1.5091e+07	1.18536e+07	1.5709e+07	9.81696e+06	9.34445e+06	1.02341e+07	8.91554e+06	9.00852e+06	8.42563e+06	1.57501e+07	1.26985e+07	9.1749e+06	7.32451e+06	2.81572e+06
NDUS1_RAT	18	18	1076.53	0.00774989	1.59285	EFT	CFT	NADH-ubiquinone oxidoreductase 75 kDa subunit, mitochondrial OS=Rattus norvegicus GN=Ndufs1 PE=1 SV=1	1.16472e+07	7.28784e+06	7.02502e+06	1.07526e+07	1.27532e+07	1.12623e+07	8.98419e+06	1.10003e+07	8.54775e+06	8.76834e+06	8.52952e+06	9.95281e+06	2.33097e+07	1.93343e+07	1.78211e+07	3.7101e+07	1.10472e+07	1.12401e+07	1.19808e+07	9.57564e+06	9.68387e+06	1.31689e+07	1.09309e+07	1.03915e+07	1.55705e+07	1.59494e+07	1.6369e+07	1.61083e+07	1.38961e+07	1.66839e+07	1.14459e+07	1.12595e+07	1.22145e+07	1.039e+07	1.03748e+07	9.95281e+06	1.93702e+07	1.59217e+07	9.45318e+06	1.02757e+07	2.62122e+06
SGTA_RAT	5	5	246.05	0.00781346	1.81105	EFT	CFT	Small glutamine-rich tetratricopeptide repeat-containing protein alpha OS=Rattus norvegicus GN=Sgta PE=1 SV=1	563479	316121	261651	556117	589032	532463	444444	543203	380218	382435	386633	485775	1.35246e+06	1.29955e+06	1.37761e+06	1.49826e+06	409354	928614	520989	457494	411103	614231	515021	470286	753286	691829	609675	833107	641819	788787	566224	556002	543320	453165	470276	485775	1.12389e+06	1.07017e+06	730753	414965	97129
ADDA_RAT	20	20	1017.19	0.00782974	1.48886	EFT	CFT	Alpha-adducin OS=Rattus norvegicus GN=Add1 PE=2 SV=2	1.13785e+07	6.13347e+06	5.98245e+06	1.03462e+07	1.11033e+07	1.07428e+07	8.22918e+06	1.03971e+07	7.16781e+06	7.79813e+06	7.42033e+06	8.70994e+06	1.90503e+07	1.68408e+07	1.5723e+07	2.60241e+07	1.02828e+07	9.64453e+06	1.0861e+07	8.86033e+06	8.61802e+06	1.22251e+07	9.65243e+06	9.15685e+06	1.52113e+07	1.34231e+07	1.39397e+07	1.54995e+07	1.20984e+07	1.59143e+07	1.0484e+07	1.06421e+07	1.02426e+07	9.24036e+06	9.02562e+06	8.70994e+06	1.58306e+07	1.38683e+07	8.34024e+06	7.20775e+06	2.43985e+06
VAMP2_RAT	3	3	354.16	0.00784227	1.58288	EFT	CFT	Vesicle-associated membrane protein 2 OS=Rattus norvegicus GN=Vamp2 PE=1 SV=2	2.07728e+07	1.09161e+07	1.03227e+07	1.65719e+07	2.23828e+07	1.58828e+07	1.65945e+07	1.90391e+07	1.52083e+07	1.35827e+07	1.26459e+07	1.59914e+07	3.87571e+07	3.03796e+07	3.88164e+07	4.98509e+07	1.88985e+07	1.50377e+07	1.88816e+07	1.54908e+07	1.66327e+07	2.16231e+07	1.7975e+07	1.82632e+07	2.77701e+07	2.38898e+07	2.4053e+07	2.4826e+07	2.43887e+07	2.35287e+07	2.11414e+07	1.94877e+07	2.17322e+07	1.60947e+07	1.53817e+07	1.59914e+07	3.22068e+07	2.50175e+07	2.05901e+07	1.38069e+07	4.48412e+06
SPTN1_RAT	119	119	9541.62	0.00786831	1.66793	EFT	CFT	Spectrin alpha chain, non-erythrocytic 1 OS=Rattus norvegicus GN=Sptan1 PE=1 SV=2	2.19491e+08	1.25549e+08	1.19261e+08	1.84215e+08	2.25091e+08	1.80938e+08	1.68089e+08	1.94025e+08	1.51896e+08	1.5101e+08	1.46167e+08	1.73009e+08	4.59927e+08	3.73297e+08	4.07343e+08	6.17993e+08	239552538	218606010	2.01492e+08	1.60001e+08	1.59002e+08	2.15371e+08	176069181	1.71819e+08	2.93427e+08	2.74762e+08	277889925	2.75968e+08	2.45263e+08	2.68041e+08	2.14146e+08	198596676	2.17055e+08	1.78939e+08	177788115	1.73009e+08	3.82195e+08	3.07408e+08	2.16074e+08	1.71162e+08	5.68395e+07
TCPE_RAT	5	5	330.1	0.00789359	1.55196	EFT	CFT	T-complex protein 1 subunit epsilon OS=Rattus norvegicus GN=Cct5 PE=1 SV=1	2.0738e+06	1.1973e+06	1.03495e+06	1.76564e+06	1.90926e+06	1.93296e+06	1.55843e+06	1.78288e+06	1.37066e+06	1.35107e+06	1.29253e+06	1.41707e+06	4.98648e+06	2.97227e+06	2.06071e+06	4.50423e+06	2.09657e+06	1.85856e+06	1.81215e+06	1.67311e+06	1.48786e+06	2.16572e+06	1.67847e+06	1.70471e+06	2.77236e+06	2.62028e+06	2.41155e+06	2.64507e+06	2.08036e+06	2.86348e+06	1.98545e+06	1.82489e+06	1.95864e+06	1.60094e+06	1.57215e+06	1.41707e+06	4.14372e+06	2.44765e+06	1.0931e+06	1.24751e+06	497461
ABI1_RAT	5	5	220.83	0.00795569	1.82389	EFT	CFT	Abl interactor 1 OS=Rattus norvegicus GN=Abi1 PE=1 SV=3	1.97622e+06	1.23195e+06	1.20373e+06	1.75979e+06	2.48467e+06	1.91175e+06	1.91856e+06	2.21341e+06	1.81665e+06	1.70214e+06	1.53269e+06	1.91904e+06	5.22332e+06	4.93249e+06	5.86542e+06	7.19642e+06	2.14734e+06	2.48019e+06	2.13439e+06	1.73283e+06	1.77165e+06	2.26742e+06	1.88472e+06	1.88862e+06	2.64191e+06	2.69611e+06	2.80483e+06	2.63631e+06	2.70734e+06	2.83205e+06	2.44425e+06	2.26556e+06	2.59594e+06	2.01695e+06	1.86427e+06	1.91904e+06	4.34053e+06	4.06188e+06	3.1113e+06	1.99315e+06	509508
CRK_RAT	6	6	379.02	0.00797827	2.13546	EFT	CFT	Adapter molecule crk OS=Rattus norvegicus GN=Crk PE=1 SV=1	1.88059e+06	1.05545e+06	952133	1.51281e+06	1.37868e+06	1.54754e+06	1.20682e+06	1.49301e+06	1.09283e+06	1.05374e+06	1.04279e+06	1.11311e+06	4.50119e+06	4.11512e+06	4.91311e+06	6.94858e+06	2.07492e+06	2.27764e+06	1.50665e+06	1.18559e+06	1.08427e+06	1.65027e+06	1.27929e+06	1.19891e+06	2.51406e+06	2.30984e+06	2.21857e+06	2.26631e+06	1.50223e+06	2.29252e+06	1.53749e+06	1.52819e+06	1.56162e+06	1.24863e+06	1.26838e+06	1.11311e+06	3.74045e+06	3.38878e+06	2.60615e+06	1.92451e+06	492325
PRS6B_RAT	4	4	203.59	0.00801715	1.65046	EFT	CFT	26S protease regulatory subunit 6B OS=Rattus norvegicus GN=Psmc4 PE=1 SV=1	516970	331295	341940	541085	589195	539374	364151	567959	366277	360713	348599	388008	1.16184e+06	1.3818e+06	841380	1.26913e+06	571305	624073	551422	414634	396948	594750	441353	425493	691111	725038	796756	810589	641997	799025	463930	581341	523400	427425	424014	388008	965481	1.13791e+06	446308	351503	135556
GABT_RAT	10	10	819.31	0.00808859	1.5638	EFT	CFT	4-aminobutyrate aminotransferase, mitochondrial OS=Rattus norvegicus GN=Abat PE=1 SV=3	1.03673e+07	6.38807e+06	5.95022e+06	1.01575e+07	8.5268e+06	10404381	7.97635e+06	1.0159e+07	7.41807e+06	7.91728e+06	7.56011e+06	8.21601e+06	1.74598e+07	1.66261e+07	1.85975e+07	2.84799e+07	9.93407e+06	7.42236e+06	1.03534e+07	8.07843e+06	7.97013e+06	1.2722e+07	1.02306e+07	1.01334e+07	1.38595e+07	1.39803e+07	1.38646e+07	1.52167e+07	9.29095e+06	1.5413e+07	1.01619e+07	1.03984e+07	1.06002e+07	9.38155e+06	9.19564e+06	8.21601e+06	1.45089e+07	1.36915e+07	9.86501e+06	7.88792e+06	2.35709e+06
DHPR_RAT	6	6	507.6	0.00810498	1.47503	EFT	CFT	Dihydropteridine reductase OS=Rattus norvegicus GN=Qdpr PE=1 SV=1	5.31126e+06	3.02531e+06	3.09167e+06	3.82277e+06	6.18308e+06	4.04321e+06	4.79026e+06	5.60715e+06	4.30523e+06	4.70225e+06	4.45641e+06	5.34669e+06	9.49046e+06	6.47605e+06	6.6826e+06	1.4907e+07	4.96173e+06	3.79926e+06	6.05808e+06	5.30127e+06	5.24641e+06	6.68202e+06	5.59932e+06	5.45829e+06	7.10036e+06	6.62087e+06	7.20391e+06	5.72681e+06	6.73719e+06	5.98959e+06	6.10281e+06	5.73927e+06	6.15204e+06	5.57191e+06	5.4205e+06	5.34669e+06	7.88649e+06	5.333e+06	3.54477e+06	4.1287e+06	1.17729e+06
CNTN1_RAT	21	21	1338.71	0.00812465	1.5359	EFT	CFT	Contactin-1 OS=Rattus norvegicus GN=Cntn1 PE=1 SV=2	2.60038e+07	1.38277e+07	1.38272e+07	2.02963e+07	2.77575e+07	2.01709e+07	1.95441e+07	2.2895e+07	1.78352e+07	1.75601e+07	1.69267e+07	2.11794e+07	5.36752e+07	3.79523e+07	3.26637e+07	6.05554e+07	2.78432e+07	2.05465e+07	2.45938e+07	1.99028e+07	1.96807e+07	2.60758e+07	2.10191e+07	2.07659e+07	3.47631e+07	3.02619e+07	3.22187e+07	3.04055e+07	3.02451e+07	2.98811e+07	2.48992e+07	2.34345e+07	2.54859e+07	2.08077e+07	2.05886e+07	2.11794e+07	4.46036e+07	3.12535e+07	1.73264e+07	1.67717e+07	6.60647e+06
MATR3_RAT	4	4	215.55	0.00813019	1.63867	EFT	CFT	Matrin-3 OS=Rattus norvegicus GN=Matr3 PE=1 SV=2	1.3876e+06	922680	874635	1.50365e+06	1.18921e+06	1.60609e+06	1.10223e+06	1.24492e+06	931661	1.01267e+06	983922	1.0726e+06	3.09399e+06	2.59176e+06	3.05955e+06	3.55974e+06	1.32755e+06	1.58823e+06	1.36726e+06	1.19439e+06	1.02913e+06	1.56907e+06	1.1427e+06	1.14255e+06	1.85501e+06	2.01928e+06	2.03799e+06	2.25258e+06	1.29579e+06	2.37926e+06	1.40424e+06	1.27425e+06	1.33132e+06	1.19996e+06	1.19678e+06	1.0726e+06	2.57108e+06	2.1343e+06	1.62293e+06	985923	314993
TCTP_RAT	3	3	198.91	0.00824416	2.3562	EFT	CFT	Translationally-controlled tumor protein OS=Rattus norvegicus GN=Tpt1 PE=1 SV=1	3.56511e+06	1.91512e+06	1.67823e+06	2.74599e+06	3.65624e+06	3.11134e+06	3.34739e+06	4.39998e+06	3.03126e+06	2.83864e+06	2.57604e+06	3.13686e+06	1.05443e+07	1.00147e+07	1.17317e+07	1.94931e+07	1.03746e+07	4.75447e+06	3.2705e+06	2.6087e+06	2.76476e+06	3.15498e+06	3.24164e+06	2.8751e+06	4.76602e+06	4.19122e+06	3.91045e+06	4.11371e+06	3.9839e+06	4.60912e+06	4.26459e+06	4.50365e+06	4.33158e+06	3.36364e+06	3.13333e+06	3.13686e+06	8.76224e+06	8.2471e+06	6.22304e+06	5.39889e+06	2.46162e+06
PPID_RAT	4	4	195.31	0.00824591	1.49014	EFT	CFT	Peptidyl-prolyl cis-trans isomerase D OS=Rattus norvegicus GN=Ppid PE=1 SV=3	399954	324848	356991	617175	506224	667674	445554	513050	389977	413809	399314	459796	583387	1.09078e+06	815590	1.41806e+06	423883	659078	545369	476846	457334	651380	534363	531330	534678	710927	831826	924578	551590	989087	567637	525138	557266	490342	485700	459796	484789	898250	432628	392753	100576
PURA_RAT	5	5	405.15	0.00852235	1.95371	EFT	CFT	Transcriptional activator protein Pur-alpha (Fragments) OS=Rattus norvegicus GN=Pura PE=1 SV=1	6.0061e+06	3.32246e+06	3.01634e+06	4.96328e+06	5.25702e+06	4.8597e+06	4.7969e+06	5.95509e+06	4.20269e+06	4.38388e+06	4.14738e+06	4.74529e+06	1.5208e+07	1.53933e+07	1.28104e+07	2.22792e+07	7.62436e+06	6.10166e+06	5.38855e+06	4.02908e+06	4.03224e+06	5.72484e+06	5.22685e+06	4.91731e+06	8.02925e+06	7.27118e+06	7.02838e+06	7.43539e+06	5.72814e+06	7.19913e+06	6.11127e+06	6.0954e+06	6.00551e+06	5.19466e+06	5.04461e+06	4.74529e+06	1.26377e+07	1.26763e+07	6.79527e+06	6.17054e+06	1.80906e+06
AATC_RAT	13	13	1004.02	0.00852594	1.42529	EFT	CFT	Aspartate aminotransferase, cytoplasmic OS=Rattus norvegicus GN=Got1 PE=1 SV=3	3.26011e+07	1.99831e+07	1.99917e+07	3.11381e+07	3.50208e+07	3.20354e+07	2.90322e+07	3.42678e+07	2.61505e+07	2.60117e+07	2.52602e+07	2.92669e+07	5.87039e+07	4.96414e+07	4.72331e+07	7.54964e+07	2.7599e+07	2.53393e+07	3.70548e+07	3.08699e+07	3.01954e+07	3.8883e+07	3.25643e+07	3.20998e+07	4.35828e+07	4.37329e+07	4.65828e+07	4.66473e+07	3.81593e+07	4.7457e+07	3.69871e+07	3.50752e+07	3.73683e+07	3.08225e+07	3.07249e+07	2.92669e+07	4.87824e+07	4.08794e+07	2.50547e+07	2.09099e+07	6.54852e+06
DCLK1_RAT	5	5	211.23	0.00855982	1.66554	EFT	CFT	Serine/threonine-protein kinase DCLK1 OS=Rattus norvegicus GN=Dclk1 PE=2 SV=1	2.21785e+06	1.0725e+06	925605	1.89305e+06	1.52069e+06	2.09445e+06	1.6072e+06	2.4644e+06	1.47281e+06	1.60546e+06	1.74715e+06	2.09184e+06	5.1268e+06	2.67481e+06	3.98535e+06	6.36822e+06	2.21038e+06	2.06159e+06	2.54114e+06	1.63326e+06	1.74469e+06	2.49567e+06	2.07838e+06	1.57813e+06	2.96493e+06	2.34716e+06	2.15676e+06	2.83594e+06	1.65697e+06	3.10271e+06	2.04758e+06	2.52247e+06	2.1046e+06	1.90238e+06	2.12513e+06	2.09184e+06	4.26033e+06	2.20269e+06	2.11402e+06	1.76377e+06	524464
TXNL1_RAT	3	3	181.26	0.00867731	1.79679	EFT	CFT	Thioredoxin-like protein 1 OS=Rattus norvegicus GN=Txnl1 PE=1 SV=3	1.4843e+06	774366	751192	1.09183e+06	1.68171e+06	1.13998e+06	1.13185e+06	1.20033e+06	939413	959418	893422	1.11545e+06	3.85486e+06	3.00208e+06	3.73747e+06	3.21038e+06	1.4679e+06	1.38436e+06	1.23127e+06	1.02324e+06	1.07071e+06	1.39021e+06	1.13431e+06	1.1448e+06	1.98429e+06	1.69469e+06	1.75035e+06	1.63565e+06	1.83242e+06	1.68876e+06	1.44198e+06	1.22861e+06	1.34239e+06	1.13686e+06	1.0867e+06	1.11545e+06	3.20336e+06	2.4722e+06	1.98254e+06	889161	348293
NDRG1_RAT	4	4	225.49	0.00869595	1.51638	EFT	CFT	Protein NDRG1 OS=Rattus norvegicus GN=Ndrg1 PE=1 SV=1	1.51326e+06	907591	794971	1.3173e+06	1.58821e+06	1.34179e+06	1.19509e+06	1.3089e+06	1.03353e+06	999919	969181	1.11391e+06	2.1337e+06	1.62793e+06	3.14072e+06	3.40288e+06	1.94671e+06	1.54435e+06	1.30858e+06	1.16848e+06	1.02331e+06	1.60824e+06	1.22074e+06	1.23045e+06	2.023e+06	1.98626e+06	1.85237e+06	1.97341e+06	1.73054e+06	1.98773e+06	1.52255e+06	1.33974e+06	1.47688e+06	1.18485e+06	1.17885e+06	1.11391e+06	1.77309e+06	1.3406e+06	1.66599e+06	942477	461903
ATPK_RAT	1	1	37.66	0.00872112	1.7377	EFT	CFT	ATP synthase subunit f, mitochondrial OS=Rattus norvegicus GN=Atp5j2 PE=1 SV=1	954922	651314	507159	906377	968997	929030	637369	856013	649739	676781	615153	769510	2.21163e+06	1.59684e+06	1.95338e+06	3.01229e+06	1.21694e+06	590921	943669	696502	796649	1.03853e+06	896194	898352	1.27659e+06	1.4254e+06	1.18173e+06	1.35782e+06	1.05584e+06	1.37626e+06	812010	876183	928458	801949	748233	769510	1.83784e+06	1.31499e+06	1.03617e+06	834299	288748
NSF_RAT	31	31	1945.92	0.00883548	1.43304	EFT	CFT	Vesicle-fusing ATPase OS=Rattus norvegicus GN=Nsf PE=1 SV=1	5.02426e+07	2.97151e+07	2.77699e+07	4.51642e+07	5.38417e+07	4.53679e+07	4.22445e+07	4.84464e+07	3.80041e+07	3.73614e+07	3.47499e+07	4.19016e+07	8.6995e+07	7.06299e+07	7.53919e+07	108823943	4.89015e+07	3.60928e+07	5.26992e+07	4.37277e+07	4.39347e+07	5.25433e+07	4.46724e+07	4.46711e+07	6.71668e+07	6.50314e+07	6.47067e+07	6.76595e+07	5.86668e+07	6.72077e+07	5.38196e+07	4.95879e+07	5.43068e+07	4.42713e+07	4.22676e+07	4.19016e+07	7.22921e+07	5.81634e+07	3.99915e+07	3.01404e+07	1.1603e+07
IDH3A_RAT	11	11	627.43	0.00885607	1.56004	EFT	CFT	Isocitrate dehydrogenase [NAD] subunit alpha, mitochondrial OS=Rattus norvegicus GN=Idh3a PE=1 SV=1	1.68846e+07	1.02479e+07	1.04318e+07	1.65895e+07	1.86773e+07	1.70878e+07	1.59265e+07	1.82126e+07	1.42259e+07	1.39757e+07	1.35963e+07	1.65911e+07	3.46631e+07	2.24101e+07	2.71873e+07	5.05877e+07	3.27509e+07	2.25129e+07	1.66333e+07	1.41881e+07	1.36636e+07	1.86419e+07	1.58402e+07	1.55452e+07	2.25722e+07	2.24275e+07	2.43071e+07	2.48524e+07	2.03511e+07	2.53138e+07	2.02904e+07	1.86417e+07	2.03285e+07	1.65605e+07	1.65377e+07	1.65911e+07	2.88047e+07	1.84546e+07	1.44215e+07	1.4011e+07	7.77092e+06
GCSH_RAT	1	1	121.63	0.00887143	3.00413	EFT	CFT	Glycine cleavage system H protein, mitochondrial OS=Rattus norvegicus GN=Gcsh PE=2 SV=1	220436	126476	97196.1	242447	232083	183057	310750	447046	287900	236974	191326	273209	1.01372e+06	1.26416e+06	1.41973e+06	2.10093e+06	904623	452691	240545	186343	195928	306331	275832	197630	294689	276792	226477	363205	252882	271179	395896	457579	411400	280801	232716	273209	842391	1.04103e+06	753092	581883	214643
NP1L4_RAT	5	5	265.31	0.00894702	1.59883	EFT	CFT	Nucleosome assembly protein 1-like 4 OS=Rattus norvegicus GN=Nap1l4 PE=1 SV=1	1.23201e+06	937217	833009	1.43385e+06	1.43278e+06	1.4982e+06	1.13639e+06	1.35877e+06	1.06802e+06	999035	1.00447e+06	1.06241e+06	2.51078e+06	2.49335e+06	2.17927e+06	4.61019e+06	1.28856e+06	1.6704e+06	1.37299e+06	1.17046e+06	1.1016e+06	1.5189e+06	1.24668e+06	1.21429e+06	1.64701e+06	2.05109e+06	1.941e+06	2.14802e+06	1.56118e+06	2.21942e+06	1.44777e+06	1.39079e+06	1.52617e+06	1.1838e+06	1.22177e+06	1.06241e+06	2.08644e+06	2.05327e+06	1.15599e+06	1.27686e+06	305742
ERMIN_RAT	6	6	380.4	0.00907156	2.00655	EFT	CFT	Ermin OS=Rattus norvegicus GN=Ermn PE=1 SV=1	3.79395e+06	3.77886e+06	3.76282e+06	6.16915e+06	5.89486e+06	7.00151e+06	5.27232e+06	6.6609e+06	4.81177e+06	5.05654e+06	4.96948e+06	5.42792e+06	1.43251e+07	1.70683e+07	17546855	2.69421e+07	1.00835e+07	7.42574e+06	5.70295e+06	4.65084e+06	4.38684e+06	6.87908e+06	5.41555e+06	5.18343e+06	5.07194e+06	8.27e+06	8.76776e+06	9.24187e+06	6.42314e+06	1.0372e+07	6.71695e+06	6.81784e+06	6.87588e+06	5.99173e+06	6.04456e+06	5.42792e+06	1.19041e+07	1.40557e+07	9.3077e+06	7.462e+06	2.39255e+06
DREB_RAT	18	18	1191.02	0.00910256	1.6786	EFT	CFT	Drebrin OS=Rattus norvegicus GN=Dbn1 PE=1 SV=3	1.35091e+07	8.06728e+06	8.01361e+06	1.20008e+07	1.66289e+07	1.18285e+07	1.13076e+07	1.28949e+07	9.92951e+06	1.03509e+07	9.88004e+06	1.18372e+07	2.30786e+07	2.01453e+07	3.34014e+07	4.49311e+07	1.78549e+07	1.81516e+07	1.26101e+07	1.02071e+07	1.01414e+07	1.47861e+07	1.1938e+07	1.14611e+07	1.80596e+07	1.76552e+07	1.86726e+07	1.79781e+07	1.81192e+07	1.75227e+07	1.44059e+07	1.31987e+07	1.4189e+07	1.22652e+07	1.20175e+07	1.18372e+07	1.91781e+07	1.65896e+07	1.77177e+07	1.24443e+07	4.2365e+06
NHRF1_RAT	7	7	370.68	0.00911773	1.57284	EFT	CFT	Na(+)/H(+) exchange regulatory cofactor NHE-RF1 OS=Rattus norvegicus GN=Slc9a3r1 PE=1 SV=3	2.15021e+06	1.13713e+06	1.02039e+06	1.78672e+06	2.53339e+06	1.70637e+06	1.41705e+06	1.62906e+06	1.25044e+06	1.34464e+06	1.24205e+06	1.47227e+06	4.06617e+06	3.56423e+06	3.84778e+06	3.54216e+06	2.02773e+06	2.33352e+06	1.73724e+06	1.40249e+06	1.24263e+06	2.3259e+06	1.64472e+06	1.66138e+06	2.87451e+06	2.4886e+06	2.37761e+06	2.67665e+06	2.76043e+06	2.5278e+06	1.80533e+06	1.66744e+06	1.78685e+06	1.59332e+06	1.51075e+06	1.47227e+06	3.37895e+06	2.93512e+06	2.04105e+06	981053	481127
KLC1_RAT	3	3	182.73	0.00916047	1.85613	EFT	CFT	Kinesin light chain 1 OS=Rattus norvegicus GN=Klc1 PE=1 SV=2	544849	364590	332107	514314	684172	548517	460535	535035	435278	433795	400024	495099	2.07902e+06	1.17734e+06	1.14024e+06	1.40026e+06	1.26828e+06	735861	525694	382992	421188	548244	496504	494029	728380	797904	773845	770483	745486	812570	586722	547641	621999	514024	486564	495099	1.72765e+06	969536	604838	387822	300929
SNG1_RAT	2	2	91.53	0.00916926	1.47246	EFT	CFT	Synaptogyrin-1 OS=Rattus norvegicus GN=Syngr1 PE=2 SV=1	2.72736e+06	1.53637e+06	1.69023e+06	2.25937e+06	2.59686e+06	2.23121e+06	1.96816e+06	2.51285e+06	1.93005e+06	1.93227e+06	1.83016e+06	2.22285e+06	5.14826e+06	3.58246e+06	3.33749e+06	6.16418e+06	2.1855e+06	1.69436e+06	2.83332e+06	2.27908e+06	2.5076e+06	2.82591e+06	2.37618e+06	2.52173e+06	3.64607e+06	3.36233e+06	3.93842e+06	3.38472e+06	2.82958e+06	3.3053e+06	2.50744e+06	2.57206e+06	2.75799e+06	2.28964e+06	2.22609e+06	2.22285e+06	4.27815e+06	2.95014e+06	1.77037e+06	1.70726e+06	518562
ALDOA_RAT	22	22	1437.16	0.00926032	1.43989	EFT	CFT	Fructose-bisphosphate aldolase A OS=Rattus norvegicus GN=Aldoa PE=1 SV=2	1.23678e+08	6.87504e+07	7.0558e+07	1.09858e+08	1.50098e+08	1.06676e+08	1.21478e+08	1.35494e+08	106773997	1.08997e+08	1.0451e+08	1.26795e+08	2.2623e+08	1.68228e+08	1.98278e+08	3.12916e+08	1.32404e+08	9.87967e+07	1.38303e+08	113307235	112295917	1.58808e+08	1.31709e+08	129054328	1.65339e+08	1.5046e+08	1.64407e+08	1.64576e+08	1.63549e+08	1.5803e+08	1.54764e+08	1.38687e+08	1.52577e+08	1.29156e+08	1.27119e+08	1.26795e+08	1.87995e+08	1.38535e+08	1.05176e+08	8.66666e+07	3.1416e+07
CADH2_RAT	1	1	40.42	0.00926828	2.71133	EFT	CFT	Cadherin-2 OS=Rattus norvegicus GN=Cdh2 PE=1 SV=1	71965.9	76039.7	47312.8	109977	48191.3	106208	125622	154832	111312	83847.5	110781	141201	302163	158255	1.30832e+06	324802	58987.8	166057	163764	130060	91033.1	194516	159820	161351	96207.5	166412	110244	164754	52510.1	157336	160043	158481	159062	99354.8	134747	141201	251095	130322	693997	89958.7	13996.2
VISL1_RAT	10	10	663.67	0.00929376	1.46925	EFT	CFT	Visinin-like protein 1 OS=Rattus norvegicus GN=Vsnl1 PE=1 SV=2	1.37207e+07	8.14826e+06	8.02327e+06	1.32677e+07	1.39497e+07	1.24209e+07	1.32141e+07	1.5469e+07	1.21084e+07	1.08889e+07	1.02947e+07	1.21519e+07	2.46841e+07	2.39261e+07	1.87382e+07	3.62296e+07	1.44651e+07	1.49774e+07	1.43812e+07	1.14726e+07	1.12635e+07	1.54685e+07	1.26485e+07	1.28143e+07	1.83425e+07	1.78324e+07	1.86951e+07	1.98761e+07	1.51998e+07	1.84002e+07	1.68347e+07	1.58334e+07	1.73025e+07	1.29028e+07	1.25219e+07	1.21519e+07	2.05123e+07	1.9703e+07	9.93965e+06	1.00343e+07	3.43218e+06
SET_RAT	3	3	159.63	0.0092996	1.75728	EFT	CFT	Protein SET OS=Rattus norvegicus GN=Set PE=2 SV=2	1.78292e+06	1.05911e+06	990787	1.87736e+06	1.46243e+06	1.73877e+06	1.29543e+06	1.64074e+06	1.1315e+06	1.06167e+06	968845	1.11813e+06	2.77449e+06	3.39651e+06	4.45754e+06	4.60883e+06	2.30833e+06	2.69221e+06	1.63943e+06	1.26897e+06	1.17725e+06	1.60453e+06	1.23482e+06	1.178e+06	2.38349e+06	2.31785e+06	2.30864e+06	2.81244e+06	1.59349e+06	2.57581e+06	1.65038e+06	1.67939e+06	1.61689e+06	1.25802e+06	1.17844e+06	1.11813e+06	2.30558e+06	2.79701e+06	2.36449e+06	1.27648e+06	547707
NRCAM_RAT	7	7	419.75	0.00930548	1.94388	EFT	CFT	Neuronal cell adhesion molecule OS=Rattus norvegicus GN=Nrcam PE=1 SV=2	1.80723e+06	1.37009e+06	1.13556e+06	2.11096e+06	2.752e+06	2.19272e+06	1.67245e+06	2.04839e+06	1.51606e+06	1.49021e+06	1.48401e+06	1.74002e+06	7.65218e+06	3.94343e+06	4.24001e+06	8.7596e+06	3.09266e+06	2.46824e+06	2.21758e+06	1.78224e+06	1.5566e+06	2.26441e+06	1.73562e+06	1.73028e+06	2.41599e+06	2.99842e+06	2.64598e+06	3.16239e+06	2.99862e+06	3.24828e+06	2.13071e+06	2.09665e+06	2.16641e+06	1.76581e+06	1.80506e+06	1.74002e+06	6.35889e+06	3.2474e+06	2.2491e+06	2.4261e+06	733806
EAA1_RAT	6	6	495.16	0.00933099	1.55766	EFT	CFT	Excitatory amino acid transporter 1 OS=Rattus norvegicus GN=Slc1a3 PE=1 SV=2	1.97323e+07	1.13171e+07	1.00678e+07	1.59062e+07	1.90143e+07	1.76208e+07	1.51111e+07	1.78522e+07	1.34571e+07	1.24259e+07	1.25037e+07	1.42817e+07	4.3736e+07	2.49738e+07	2.84106e+07	4.5429e+07	2.03617e+07	1.27856e+07	2.15287e+07	1.73344e+07	1.69946e+07	1.80254e+07	1.51741e+07	1.45192e+07	2.6379e+07	2.47673e+07	2.3459e+07	2.38287e+07	2.07183e+07	2.61033e+07	1.92515e+07	1.82728e+07	1.92298e+07	1.4724e+07	1.52088e+07	1.42817e+07	3.63442e+07	2.05658e+07	1.50703e+07	1.25822e+07	4.8313e+06
DNM1L_RAT	17	17	1188.67	0.00935172	1.71684	EFT	CFT	Dynamin-1-like protein OS=Rattus norvegicus GN=Dnm1l PE=1 SV=1	6.89769e+06	4.2972e+06	3.89749e+06	6.94796e+06	7.18478e+06	7.2562e+06	5.97396e+06	7.34526e+06	5.22755e+06	5.26079e+06	4.88449e+06	5.68652e+06	1.55311e+07	1.34191e+07	1.29544e+07	2.63107e+07	7.95116e+06	6.51221e+06	7.32519e+06	5.87349e+06	5.70562e+06	7.66772e+06	6.30969e+06	6.0946e+06	9.22117e+06	9.4044e+06	9.08155e+06	1.04086e+07	7.82866e+06	1.07493e+07	7.61084e+06	7.51833e+06	7.47002e+06	6.23375e+06	5.94119e+06	5.68652e+06	1.29062e+07	1.10506e+07	6.87164e+06	7.28713e+06	1.8866e+06
PIPNA_RAT	5	5	346.98	0.00937343	1.8893	EFT	CFT	Phosphatidylinositol transfer protein alpha isoform OS=Rattus norvegicus GN=Pitpna PE=1 SV=2	1.893e+06	1.21542e+06	1.11486e+06	1.74499e+06	1.74153e+06	1.78801e+06	1.28983e+06	1.81215e+06	1.29936e+06	1.35415e+06	1.21557e+06	1.52905e+06	4.87178e+06	3.27159e+06	4834430	7.03702e+06	2.56065e+06	2.15785e+06	1.65631e+06	1398830	1.27841e+06	1.86445e+06	1.52312e+06	1.54899e+06	2.53066e+06	2.65993e+06	2.59773e+06	2.61413e+06	1.8976e+06	2.64875e+06	1.64325e+06	1.85485e+06	1.85675e+06	1.60459e+06	1.47854e+06	1.52905e+06	4.04841e+06	2.69414e+06	2.56441e+06	1.94901e+06	607576
MYL6_RAT	4	4	180.2	0.00937496	2.7186	EFT	CFT	Myosin light polypeptide 6 OS=Rattus norvegicus GN=Myl6 PE=1 SV=3	1.11693e+06	842132	912416	1.28531e+06	1.49309e+06	1.38824e+06	1.07303e+06	1.19877e+06	962791	1.00325e+06	970329	1.09787e+06	6.00874e+06	6.10595e+06	5.88229e+06	6.85275e+06	3.10718e+06	1.86173e+06	1.15768e+06	1.11085e+06	1.00078e+06	1.20642e+06	1.02567e+06	957383	1.49316e+06	1.843e+06	2.12602e+06	1.9255e+06	1.62689e+06	2.05653e+06	1.36704e+06	1.22701e+06	1.3758e+06	1.1888e+06	1.18025e+06	1.09787e+06	4.99321e+06	5.02822e+06	3.12025e+06	1.89797e+06	737252
TRY1_RAT	1	1	114.18	0.00948576	2.14988	EFT	CFT	Anionic trypsin-1 OS=Rattus norvegicus GN=Prss1 PE=1 SV=1	6.11643e+06	4.38396e+06	5.47081e+06	6.56239e+06	8.45669e+06	5.92908e+06	9.19411e+06	1.06377e+07	8.55037e+06	9.79254e+06	9.26888e+06	1.13491e+07	2.89746e+07	3.20327e+07	3.08634e+07	3.93244e+07	1.35975e+07	1.26917e+07	8.57082e+06	7.33041e+06	7.56046e+06	8.84278e+06	7.81018e+06	8.17082e+06	8.17674e+06	9.59427e+06	1.27476e+07	9.83098e+06	9.21455e+06	8.78329e+06	1.17133e+07	1.08883e+07	1.22182e+07	1.16036e+07	1.12741e+07	1.13491e+07	2.40776e+07	2.63788e+07	1.63714e+07	1.08915e+07	3.22634e+06
PRDX6_RAT	15	15	986.16	0.00964639	1.84141	EFT	CFT	Peroxiredoxin-6 OS=Rattus norvegicus GN=Prdx6 PE=1 SV=3	2.84926e+07	1.71765e+07	1.58939e+07	2.64079e+07	26143385	2.78613e+07	2.46404e+07	3.02565e+07	2.2848e+07	2.3088e+07	2.28619e+07	2.63884e+07	7.90842e+07	7.10039e+07	7.4176e+07	9.72487e+07	3.21572e+07	2.96557e+07	2.85081e+07	2.30277e+07	2.33857e+07	2.95845e+07	2.5224e+07	2.4745e+07	3.80904e+07	3.75907e+07	3.70344e+07	3.95612e+07	2.84863e+07	4.12736e+07	3.13919e+07	3.09694e+07	3.26491e+07	2.7358e+07	2.78077e+07	2.63884e+07	6.57182e+07	5.84714e+07	3.93465e+07	2.69344e+07	7.63006e+06
RALA_RAT	3	3	216.38	0.0096731	1.74413	EFT	CFT	Ras-related protein Ral-A OS=Rattus norvegicus GN=Rala PE=1 SV=1	1.51344e+06	911569	946955	1.49747e+06	1.9142e+06	1.57168e+06	1.38973e+06	1.60326e+06	1.23195e+06	1.31153e+06	1.18468e+06	1.52072e+06	2.38417e+06	3.52409e+06	3.88303e+06	6.36445e+06	1.99174e+06	1.12642e+06	1.722e+06	1.48073e+06	1.51115e+06	1.83747e+06	1.60954e+06	1.51275e+06	2.02324e+06	1.99496e+06	2.2065e+06	2.24333e+06	2.08575e+06	2.32828e+06	1.77052e+06	1.64103e+06	1.76042e+06	1.55409e+06	1.44097e+06	1.52072e+06	1.98123e+06	2.90207e+06	2.05974e+06	1.76273e+06	472586
CAZA2_RAT	6	6	423.98	0.00991696	1.8108	EFT	CFT	F-actin-capping protein subunit alpha-2 OS=Rattus norvegicus GN=Capza2 PE=1 SV=1	8.16652e+06	4.89202e+06	4.6335e+06	8.355e+06	8.84915e+06	7.63169e+06	8.47674e+06	1.06427e+07	7.95795e+06	7.34669e+06	7.15129e+06	8.43698e+06	2.48407e+07	1.80703e+07	2.10015e+07	3.44315e+07	1.05185e+07	7.74679e+06	9.4739e+06	7.43669e+06	8.2797e+06	9.13948e+06	8.44773e+06	8.18476e+06	1.09174e+07	1.07062e+07	1.07965e+07	1.25165e+07	9.64218e+06	1.13055e+07	1.07994e+07	1.08934e+07	1.13717e+07	8.70544e+06	8.69837e+06	8.43698e+06	2.06424e+07	1.48808e+07	1.11402e+07	9.5363e+06	2.49576e+06
PIMT_RAT	4	4	289.67	0.00993951	1.63185	EFT	CFT	Protein-L-isoaspartate(D-aspartate) O-methyltransferase OS=Rattus norvegicus GN=Pcmt1 PE=1 SV=2	4.90944e+06	3.57736e+06	3.40935e+06	5.13266e+06	5.28355e+06	5.46441e+06	5.04921e+06	6.12286e+06	4.91491e+06	4.42458e+06	4.14434e+06	4.99933e+06	1.19075e+07	6.98276e+06	1.38706e+07	1.58168e+07	8.28545e+06	7.54749e+06	5.18134e+06	4.50566e+06	4.12811e+06	5.8642e+06	4.91045e+06	4.72014e+06	6.56318e+06	7.82903e+06	7.94414e+06	7.68913e+06	5.75704e+06	8.09495e+06	6.43271e+06	6.26713e+06	7.02326e+06	5.24289e+06	5.04091e+06	4.99933e+06	9.89498e+06	5.75027e+06	7.35763e+06	4.3807e+06	1.96592e+06
USO1_RAT	1	1	36.43	0.00997863	1.4258	EFT	CFT	General vesicular transport factor p115 OS=Rattus norvegicus GN=Uso1 PE=1 SV=1	232619	144946	138460	178146	220347	163264	90361.5	108774	72149.5	93153.5	83527.4	95957.7	268284	237756	234456	243648	180831	98763.1	194761	135366	152141	191163	196417	178649	310977	317214	322627	266877	240094	241858	115121	111337	103099	110382	101597	95957.7	222942	195791	124367	67482	42906.4
VATC1_RAT	11	11	731.46	0.00999627	1.63215	EFT	CFT	V-type proton ATPase subunit C 1 OS=Rattus norvegicus GN=Atp6v1c1 PE=2 SV=1	7.99099e+06	3.94362e+06	3.88738e+06	5.83123e+06	6.53665e+06	6.09905e+06	5.16356e+06	5.90422e+06	4.71073e+06	4.48181e+06	4.25719e+06	4.82506e+06	1.31777e+07	1.06478e+07	1.5043e+07	1.65516e+07	7.17763e+06	8.64351e+06	6.05884e+06	5.06184e+06	4.62546e+06	6.68821e+06	5.15823e+06	5.02219e+06	1.06827e+07	8.6306e+06	9.05799e+06	8.73565e+06	7.12245e+06	9.03509e+06	6.57839e+06	6.04333e+06	6.73149e+06	5.31071e+06	5.17818e+06	4.82506e+06	1.09506e+07	8.76839e+06	7.97954e+06	4.58421e+06	1.70306e+06
IPP2_RAT	1	1	49.99	0.0100697	2.0934	EFT	CFT	Protein phosphatase inhibitor 2 OS=Rattus norvegicus GN=Ppp1r2 PE=2 SV=2	131997	133271	132017	250309	128778	313495	219795	279619	188868	194848	179778	240473	663264	432994	1.11953e+06	921287	301440	263851	243133	188545	172519	288118	211216	204136	176460	291663	307614	374983	140319	464410	280020	286207	269887	230884	218671	240473	551166	356569	593855	255164	71523.8
RS7_RAT	3	3	114.54	0.0101664	2.40284	EFT	CFT	40S ribosomal protein S7 OS=Rattus norvegicus GN=Rps7 PE=1 SV=1	1.27095e+06	891889	849999	1.32838e+06	841993	1.41259e+06	811565	974551	741477	796072	805150	821456	6.59354e+06	5.23294e+06	4.22815e+06	2.70777e+06	1.31146e+06	1.58358e+06	1.18641e+06	1.06085e+06	828910	1.16388e+06	947776	898070	1.69907e+06	1.95189e+06	1.98059e+06	1.99002e+06	917450	2.0926e+06	1.03394e+06	997513	1.05955e+06	943303	979333	821456	5.47917e+06	4.3093e+06	2.24281e+06	749956	311175
UBA1_RAT	15	15	967.1	0.0102784	1.6201	EFT	CFT	Ubiquitin-like modifier-activating enzyme 1 OS=Rattus norvegicus GN=Uba1 PE=1 SV=1	1.07268e+07	5.74014e+06	5.67084e+06	7.70551e+06	9.81207e+06	8.11262e+06	7.6096e+06	9.03155e+06	6.90746e+06	6.5914e+06	6.39867e+06	7.55522e+06	1.8616e+07	1.19739e+07	1.60161e+07	3.2822e+07	9.22202e+06	7.8196e+06	9.74408e+06	8.13387e+06	7.74624e+06	9.95556e+06	8.48571e+06	8.29079e+06	1.43401e+07	1.25623e+07	1.32136e+07	1.15435e+07	1.06914e+07	1.2018e+07	9.69466e+06	9.24436e+06	9.87055e+06	7.81045e+06	7.78294e+06	7.55522e+06	1.54697e+07	9.86043e+06	8.49569e+06	9.09053e+06	2.18814e+06
A4_RAT	2	2	81.66	0.0103289	1.83482	EFT	CFT	Amyloid beta A4 protein OS=Rattus norvegicus GN=App PE=1 SV=2	523874	312390	301054	430913	655441	413909	441643	453681	395715	369492	319683	423048	1.35107e+06	1.21918e+06	1.51329e+06	1.33662e+06	627736	630020	453075	381933	339991	549551	438875	407666	700340	683663	701486	645542	714180	613163	562654	464371	565465	437828	388842	423048	1.12272e+06	1.00399e+06	802724	370197	148945
TERA_RAT	14	14	977.4	0.0103993	1.54149	EFT	CFT	Transitional endoplasmic reticulum ATPase OS=Rattus norvegicus GN=Vcp PE=1 SV=3	8.67392e+06	5.48648e+06	5.05797e+06	8.69164e+06	7.68724e+06	9.3315e+06	5.69939e+06	8.20396e+06	5.99418e+06	5.83114e+06	5.49517e+06	6.40903e+06	1.44456e+07	1.10998e+07	1.41642e+07	2.52855e+07	8.20813e+06	8.09002e+06	8.55733e+06	6.93332e+06	6.28263e+06	9.49959e+06	7.67012e+06	7.03193e+06	1.15957e+07	1.20071e+07	1.17856e+07	1.30208e+07	8.37615e+06	1.38236e+07	7.26105e+06	8.39727e+06	8.5655e+06	6.90959e+06	6.68397e+06	6.40903e+06	1.20041e+07	9.14063e+06	7.51337e+06	7.00319e+06	1.94757e+06
ECHM_RAT	3	3	224.11	0.0105715	1.61869	EFT	CFT	Enoyl-CoA hydratase, mitochondrial OS=Rattus norvegicus GN=Echs1 PE=1 SV=1	1.19995e+06	729073	662802	1.24164e+06	1.25602e+06	1.18419e+06	1.0598e+06	1.42864e+06	920053	926142	806994	900160	2.35026e+06	1.85057e+06	1.8565e+06	4.39541e+06	945582	1.26683e+06	1.42582e+06	1.11502e+06	999990	1.48737e+06	1.13779e+06	1.10372e+06	1.60415e+06	1.59557e+06	1.5444e+06	1.86008e+06	1.36858e+06	1.75424e+06	1.35019e+06	1.4623e+06	1.31473e+06	1.09743e+06	981576	900160	1.95304e+06	1.52393e+06	984779	1.21737e+06	224362
NPTX1_RAT	2	2	95.78	0.0106308	1.78062	EFT	CFT	Neuronal pentraxin-1 OS=Rattus norvegicus GN=Nptx1 PE=1 SV=1	1.59396e+06	1.24143e+06	1.15169e+06	1.66136e+06	1.1674e+06	1.46146e+06	1.63859e+06	2.34613e+06	1.56607e+06	1.31097e+06	1.19453e+06	1.60546e+06	5.70798e+06	3.19079e+06	1.71661e+06	6.83979e+06	1.45239e+06	2.52979e+06	2.0251e+06	1.67381e+06	1.43207e+06	1.9721e+06	1.67476e+06	1.72745e+06	2.13089e+06	2.71687e+06	2.68357e+06	2.48885e+06	1.27202e+06	2.16499e+06	2.08757e+06	2.40141e+06	2.23787e+06	1.55342e+06	1.45295e+06	1.60546e+06	4.74328e+06	2.6276e+06	910573	1.89438e+06	344614
AAK1_RAT	10	10	696.98	0.0106489	1.40024	EFT	CFT	AP2-associated protein kinase 1 OS=Rattus norvegicus GN=Aak1 PE=1 SV=1	5.16373e+06	3.08474e+06	2.9192e+06	4.13087e+06	5.41229e+06	3.81727e+06	3.98281e+06	4.0377e+06	3.51928e+06	3.46875e+06	3.28232e+06	3.84241e+06	7.53592e+06	4.17632e+06	7.03116e+06	1.11432e+07	5.00552e+06	4.45327e+06	4.85509e+06	4.02256e+06	3.84033e+06	4.78966e+06	4.22666e+06	4.25731e+06	6.90313e+06	6.75094e+06	6.80204e+06	6.18838e+06	5.89733e+06	5.65488e+06	5.07411e+06	4.13284e+06	5.02895e+06	4.11028e+06	3.9924e+06	3.84241e+06	6.26228e+06	3.43918e+06	3.72967e+06	3.08628e+06	1.18768e+06
PP1R7_RAT	10	10	619.82	0.0106895	1.79328	EFT	CFT	Protein phosphatase 1 regulatory subunit 7 OS=Rattus norvegicus GN=Ppp1r7 PE=1 SV=1	2.41402e+06	1.87092e+06	1.63912e+06	3.0099e+06	2.70739e+06	3.2651e+06	2.34054e+06	2.79331e+06	2.19584e+06	2.17302e+06	2.01758e+06	2.2442e+06	7.0107e+06	6.84488e+06	6.2792e+06	9.89025e+06	3.51316e+06	2.98533e+06	2.77999e+06	2.21663e+06	2.1668e+06	3.00601e+06	2.40904e+06	2.31309e+06	3.22718e+06	4.0945e+06	3.81931e+06	4.50907e+06	2.95002e+06	4.83689e+06	2.98186e+06	2.85912e+06	3.13779e+06	2.57492e+06	2.45405e+06	2.2442e+06	5.82583e+06	5.63673e+06	3.33079e+06	2.73925e+06	833579
TOLIP_RAT	2	2	61.6	0.0107095	2.62984	EFT	CFT	Toll-interacting protein OS=Rattus norvegicus GN=Tollip PE=2 SV=1	117018	79111.1	49970.8	160470	94438.4	157194	91640.3	112849	89898.2	91806.7	87804.9	98856.4	534032	454373	350177	423240	732768	137382	113200	83850.6	103070	118373	94232	92793.1	156436	173134	116437	240398	102902	232867	116750	115508	128462	108786	106800	98856.4	443776	374174	185751	117222	173867
MUG1_RAT	3	3	130.58	0.0107839	1.57129	EFT	CFT	Murinoglobulin-1 OS=Rattus norvegicus GN=Mug1 PE=2 SV=1	409595	384258	350571	504548	327289	531785	348908	479318	366730	274805	265767	282883	274248	522894	735958	1.42456e+06	512876	304292	586121	535965	426890	710827	556846	520893	547566	840946	816866	755853	356620	787783	444510	490612	524046	325629	323262	282883	227898	430601	390387	394553	121692
OPA1_RAT	5	5	312.32	0.0108277	1.58101	EFT	CFT	Dynamin-like 120 kDa protein, mitochondrial OS=Rattus norvegicus GN=Opa1 PE=1 SV=1	501962	486374	403379	740040	853723	699087	718484	907383	628727	637366	617804	665855	1.37144e+06	1.54774e+06	1.38466e+06	2.31647e+06	771589	651916	787378	675265	600768	815923	784671	719238	671047	1.06443e+06	939914	1.10864e+06	930231	1.03562e+06	915351	928763	898432	755244	751457	665855	1.13965e+06	1.27456e+06	734489	641580	183078
SUCA_RAT	3	3	227.31	0.0108903	1.65348	EFT	CFT	Succinyl-CoA ligase [ADP/GDP-forming] subunit alpha, mitochondrial OS=Rattus norvegicus GN=Suclg1 PE=2 SV=2	1.82527e+06	1.55354e+06	1.67885e+06	2.34517e+06	1.8117e+06	2.42538e+06	1.60752e+06	2.17642e+06	1.57844e+06	1.46309e+06	1.33159e+06	1.42342e+06	5.14559e+06	4.45531e+06	5.07875e+06	4.67604e+06	2.12292e+06	2.41728e+06	2.34349e+06	1.73405e+06	1.52267e+06	2.27492e+06	1.78458e+06	1.53186e+06	2.4401e+06	3.39992e+06	3.91189e+06	3.51326e+06	1.97406e+06	3.59294e+06	2.04799e+06	2.2277e+06	2.25555e+06	1.73368e+06	1.61966e+06	1.42342e+06	4.27594e+06	3.66893e+06	2.69402e+06	1.2951e+06	503714
ACTG_RAT	25	25	1783.51	0.010937	1.4911	EFT	CFT	Actin, cytoplasmic 2 OS=Rattus norvegicus GN=Actg1 PE=1 SV=1	5.77557e+08	3.01996e+08	2.83594e+08	4.5542e+08	6.548e+08	4.64621e+08	5.75108e+08	6.45585e+08	4.99985e+08	4.78865e+08	4.59709e+08	5.58392e+08	1133963893	9.21694e+08	1031695520	1372533552	6.41533e+08	4.88329e+08	6.03329e+08	4.79011e+08	5.01675e+08	641675296	5.33647e+08	531376310	772106548	6.60915e+08	6.60802e+08	6.82255e+08	713481828	6.88287e+08	7.3269e+08	6.60797e+08	7.14464e+08	5.67429e+08	5.59161e+08	5.58392e+08	9.42314e+08	7.59011e+08	5.47261e+08	3.80143e+08	1.52219e+08
SAM50_RAT	1	1	46.25	0.0109379	2.0374	EFT	CFT	Sorting and assembly machinery component 50 homolog OS=Rattus norvegicus GN=Samm50 PE=1 SV=1	159022	100253	69921.2	143083	178940	180173	122071	156149	141697	147350	136765	151509	599778	451198	318928	661200	69729.2	128395	199665	167402	205651	222133	209847	203036	212589	219404	162924	214350	194977	266907	155519	159828	202481	174602	166352	151509	498410	371559	169175	183129	16544.9
RTN4_RAT	14	14	918.54	0.0110142	1.91478	EFT	CFT	Reticulon-4 OS=Rattus norvegicus GN=Rtn4 PE=1 SV=1	1.14418e+07	5.56888e+06	5.16848e+06	7.26899e+06	9.64255e+06	7.9867e+06	8.19877e+06	9.56143e+06	7.5215e+06	7.45999e+06	7.22844e+06	8.65426e+06	2.7595e+07	2.2153e+07	2.41477e+07	3.50109e+07	1.53806e+07	1.09908e+07	8.64561e+06	6.7029e+06	6.86961e+06	9.56933e+06	8.03923e+06	8.14273e+06	1.52959e+07	1.21875e+07	1.20431e+07	1.08895e+07	1.05067e+07	1.18314e+07	1.04453e+07	9.78671e+06	1.0748e+07	8.83969e+06	8.79221e+06	8.65426e+06	2.29312e+07	1.82429e+07	1.28091e+07	9.69678e+06	3.64942e+06
PDIA3_RAT	12	12	643.58	0.0110716	1.61281	EFT	CFT	Protein disulfide-isomerase A3 OS=Rattus norvegicus GN=Pdia3 PE=1 SV=2	8.92178e+06	4.90707e+06	4.30733e+06	7.18109e+06	9.78482e+06	6.69869e+06	6.86856e+06	7.59787e+06	6.14114e+06	6.49754e+06	6.12441e+06	7.42062e+06	1.95012e+07	1.77681e+07	1.8591e+07	1.60571e+07	9.90275e+06	8.65026e+06	7.84439e+06	6.14134e+06	6.01969e+06	8.41822e+06	7.08662e+06	6.99708e+06	1.19271e+07	1.07391e+07	1.00365e+07	1.07578e+07	1.06617e+07	9.9234e+06	8.75056e+06	7.7769e+06	8.7755e+06	7.69923e+06	7.44935e+06	7.42062e+06	1.62053e+07	1.46319e+07	9.86156e+06	4.44725e+06	2.34966e+06
PRDX1_RAT	8	8	326.69	0.0113319	1.39987	EFT	CFT	Peroxiredoxin-1 OS=Rattus norvegicus GN=Prdx1 PE=1 SV=1	7.79109e+06	4.04939e+06	4.2666e+06	5.7872e+06	9.43343e+06	5.89273e+06	6.22403e+06	6.50715e+06	5.34388e+06	5.76015e+06	5.22874e+06	6.77541e+06	1.40688e+07	1.12904e+07	8.27674e+06	1.4657e+07	6.97458e+06	6.01787e+06	7.44357e+06	6.24935e+06	6.52497e+06	7.49058e+06	6.62352e+06	6.65655e+06	1.04155e+07	8.86207e+06	9.94161e+06	8.66969e+06	1.02788e+07	8.72946e+06	7.92944e+06	6.66048e+06	7.63625e+06	6.82547e+06	6.3599e+06	6.77541e+06	1.16911e+07	9.29762e+06	4.39038e+06	4.05948e+06	1.65488e+06
IF4A2_RAT	11	11	630.38	0.0113793	1.35169	EFT	CFT	Eukaryotic initiation factor 4A-II OS=Rattus norvegicus GN=Eif4a2 PE=1 SV=1	5.23032e+06	3.07093e+06	3.02129e+06	3.97336e+06	5.8947e+06	4.10936e+06	4.62296e+06	4.66766e+06	3.95774e+06	3.72871e+06	3.59394e+06	4.20991e+06	7.83514e+06	6.10342e+06	7.20963e+06	7.4884e+06	8.0893e+06	3.66011e+06	4.96721e+06	3.89329e+06	4.07128e+06	5.52568e+06	4.49321e+06	4.35719e+06	6.99215e+06	6.72071e+06	7.03991e+06	5.95241e+06	6.42296e+06	6.08758e+06	5.88966e+06	4.77764e+06	5.6555e+06	4.41832e+06	4.37144e+06	4.20991e+06	6.51093e+06	5.02614e+06	3.82433e+06	2.07402e+06	1.91938e+06
PPM1F_RAT	2	2	126.41	0.0114052	16.1638	EFT	CFT	Protein phosphatase 1F OS=Rattus norvegicus GN=Ppm1f PE=2 SV=1	1554.44	1269.74	1233.1	983.586	1625.1	76.1667	3873.97	924.217	1110.32	1806.09	2035.18	7046.1	1218.5	3180.53	4539.93	329456	1505.38	9130.35	8177.39	5429.58	6874.85	6038.99	2409.46	2503.65	2078.05	2778.83	2873.24	1473.49	1770.73	112.833	4935.44	945.993	1586.61	2140.12	2475.46	7046.1	1012.56	2619.15	2408.2	91247.6	357.186
CADM3_RAT	4	4	254.02	0.0114571	1.75142	EFT	CFT	Cell adhesion molecule 3 OS=Rattus norvegicus GN=Cadm3 PE=2 SV=1	2.56492e+06	1.57611e+06	1.2785e+06	2.6127e+06	2.8773e+06	2.75492e+06	2.55422e+06	3.31817e+06	2.40048e+06	2.39934e+06	2.31002e+06	2.7721e+06	6.75209e+06	5.918e+06	7.02398e+06	9.68405e+06	3.75028e+06	2.65232e+06	2.87081e+06	2.15143e+06	2.18307e+06	3.15114e+06	2.83067e+06	2.55679e+06	3.42891e+06	3.44931e+06	2.97904e+06	3.91404e+06	3.13515e+06	4.08112e+06	3.25408e+06	3.39635e+06	3.43022e+06	2.84308e+06	2.80976e+06	2.7721e+06	5.61092e+06	4.87344e+06	3.72586e+06	2.68214e+06	889843
HXK1_RAT	19	19	1212.98	0.0115022	1.46471	EFT	CFT	Hexokinase-1 OS=Rattus norvegicus GN=Hk1 PE=1 SV=4	2.56516e+07	1.46255e+07	1.33379e+07	2.06442e+07	2.29379e+07	2.02246e+07	1.88555e+07	2.1394e+07	1.65874e+07	1.69343e+07	1.63089e+07	1.88177e+07	4.29824e+07	3.75355e+07	3.94204e+07	4.79402e+07	1.97043e+07	1.73629e+07	2.39274e+07	1.91301e+07	1.88395e+07	2.43923e+07	2.00139e+07	2.02441e+07	3.42923e+07	3.20078e+07	3.10788e+07	3.09267e+07	2.49936e+07	2.99606e+07	2.40219e+07	2.18981e+07	2.37029e+07	2.00663e+07	1.98371e+07	1.88177e+07	3.5718e+07	3.09103e+07	2.09105e+07	1.32777e+07	4.6753e+06
ACON_RAT	27	27	1762.11	0.0115337	1.53205	EFT	CFT	Aconitate hydratase, mitochondrial OS=Rattus norvegicus GN=Aco2 PE=1 SV=2	4.4301e+07	2.47979e+07	2.32145e+07	3.39044e+07	4.49463e+07	3.30621e+07	3.73232e+07	4.08692e+07	3.31159e+07	3.26003e+07	3.06446e+07	3.72111e+07	9.37367e+07	6.17346e+07	6.61566e+07	1.0908e+08	3.95597e+07	3.17735e+07	4.2651e+07	3.43151e+07	3.55561e+07	4.633e+07	3.80364e+07	3.83889e+07	5.92237e+07	5.42701e+07	5.40922e+07	5.07914e+07	4.89742e+07	4.8978e+07	4.75499e+07	4.18321e+07	4.73217e+07	3.86296e+07	3.72742e+07	3.72111e+07	7.78943e+07	5.08381e+07	3.50927e+07	3.02113e+07	9.38647e+06
PGCB_RAT	7	7	354.52	0.0115589	1.69784	EFT	CFT	Brevican core protein OS=Rattus norvegicus GN=Bcan PE=1 SV=2	3.59968e+06	2.07508e+06	2.14349e+06	3.15943e+06	4.70293e+06	3.24823e+06	2.89002e+06	3.01126e+06	2.42681e+06	2.64075e+06	2.52156e+06	3.00837e+06	8.80582e+06	7.07591e+06	7.24765e+06	1.05819e+07	4.79731e+06	3.34402e+06	3.48016e+06	2.7599e+06	2.78283e+06	3.55044e+06	2.82315e+06	2.90129e+06	4.81222e+06	4.5413e+06	4.99454e+06	4.73308e+06	5.12439e+06	4.81191e+06	3.6819e+06	3.08221e+06	3.46784e+06	3.12915e+06	3.06707e+06	3.00837e+06	7.31756e+06	5.82698e+06	3.8445e+06	2.9308e+06	1.13828e+06
PSD11_RAT	1	1	46.53	0.0115705	2.24084	EFT	CFT	26S proteasome non-ATPase regulatory subunit 11 OS=Rattus norvegicus GN=Psmd11 PE=3 SV=2	183419	98054.7	61583.1	141211	121746	192878	90766.2	111404	95150.4	87794.7	77723.2	130971	414242	399615	203704	993188	185873	152789	136697	110594	117395	160243	123493	122983	245203	214592	143495	211545	132657	285728	115636	114029	135967	104032	94537.6	130971	344232	329081	108054	275078	44102.7
PROF2_RAT	5	5	312.01	0.0116342	1.51251	EFT	CFT	Profilin-2 OS=Rattus norvegicus GN=Pfn2 PE=1 SV=3	8.28875e+06	4.82121e+06	4.90697e+06	7.33309e+06	8.8379e+06	7.55825e+06	6.21184e+06	6.96467e+06	5.78104e+06	5.33955e+06	5.17553e+06	5.79852e+06	1.75963e+07	1.45793e+07	1.57031e+07	1.25822e+07	7.9681e+06	5.73268e+06	7.80514e+06	6.4496e+06	6.45152e+06	8.19318e+06	6.74145e+06	6.68709e+06	1.10808e+07	1.05512e+07	1.14337e+07	1.09856e+07	9.62992e+06	1.11967e+07	7.91391e+06	7.12878e+06	8.26094e+06	6.32708e+06	6.29518e+06	5.79852e+06	1.46224e+07	1.2006e+07	8.32969e+06	3.48483e+06	1.89062e+06
MK01_RAT	8	8	452.18	0.0119047	1.83374	EFT	CFT	Mitogen-activated protein kinase 1 OS=Rattus norvegicus GN=Mapk1 PE=1 SV=3	5.9946e+06	3.822e+06	3.51331e+06	5.08286e+06	6.52402e+06	4.98131e+06	5.86795e+06	6.74954e+06	5.28788e+06	5.13516e+06	4.68338e+06	5.62899e+06	1.53177e+07	1.17628e+07	1.92632e+07	2.21169e+07	8.76152e+06	6.52557e+06	5.99137e+06	4.84632e+06	4.8451e+06	6.05576e+06	5.31041e+06	5.22609e+06	8.01387e+06	8.36443e+06	8.18637e+06	7.61453e+06	7.10868e+06	7.37928e+06	7.47578e+06	6.90857e+06	7.55623e+06	6.08488e+06	5.69657e+06	5.62899e+06	1.27289e+07	9.68665e+06	1.02181e+07	6.12561e+06	2.07888e+06
SSDH_RAT	9	9	510.09	0.0119077	1.50116	EFT	CFT	Succinate-semialdehyde dehydrogenase, mitochondrial OS=Rattus norvegicus GN=Aldh5a1 PE=1 SV=2	4.808e+06	2.91702e+06	2.63686e+06	3.97628e+06	4.79199e+06	3.81741e+06	3.51412e+06	4.11348e+06	3.07279e+06	3.26966e+06	3.19504e+06	3.62758e+06	7.67379e+06	5.41492e+06	6.24509e+06	1.31996e+07	4.25997e+06	3.45102e+06	4.87894e+06	3.44496e+06	3.58366e+06	5.15108e+06	4.06593e+06	4.29208e+06	6.42757e+06	6.38388e+06	6.14415e+06	5.95678e+06	5.22144e+06	5.65509e+06	4.477e+06	4.2104e+06	4.39092e+06	3.87437e+06	3.88625e+06	3.62758e+06	6.37685e+06	4.45916e+06	3.3127e+06	3.65583e+06	1.01078e+06
ATPA_RAT	23	23	1735.34	0.0119461	1.50096	EFT	CFT	ATP synthase subunit alpha, mitochondrial OS=Rattus norvegicus GN=Atp5a1 PE=1 SV=2	1.11041e+08	6.37836e+07	6.19381e+07	1.00101e+08	1.16769e+08	101986984	9.89765e+07	1.15124e+08	8.89653e+07	8.27907e+07	8.04026e+07	9.39508e+07	2.05881e+08	1.68582e+08	1.95639e+08	2.87904e+08	1.01316e+08	8.25609e+07	1.16649e+08	9.516e+07	9.90321e+07	1.19809e+08	1.03281e+08	9.89991e+07	1.48445e+08	1.3959e+08	1.44322e+08	149959592	1.27234e+08	151082831	1.26096e+08	1.17837e+08	127128824	9.81026e+07	9.77966e+07	9.39508e+07	1.71085e+08	1.38827e+08	1.03776e+08	7.97393e+07	2.40397e+07
NPTXR_RAT	4	4	174.39	0.0121058	1.54858	EFT	CFT	Neuronal pentraxin receptor OS=Rattus norvegicus GN=Nptxr PE=1 SV=1	2.04299e+06	1.20918e+06	967655	1.56819e+06	1.91632e+06	1.45956e+06	1.32967e+06	1.5634e+06	1.20238e+06	1.31781e+06	1.35967e+06	1.59321e+06	3.33093e+06	3.06083e+06	3.80045e+06	3.98909e+06	1.10672e+06	1.59455e+06	1.90167e+06	1.41824e+06	1.51411e+06	2.06733e+06	1.74807e+06	1.61473e+06	2.73117e+06	2.64628e+06	2.25474e+06	2.34928e+06	2.08805e+06	2.16218e+06	1.694e+06	1.60024e+06	1.71816e+06	1.56153e+06	1.65382e+06	1.59321e+06	2.76798e+06	2.52058e+06	2.01594e+06	1.10484e+06	262596
FUMH_RAT	5	5	308.98	0.0121066	1.82105	EFT	CFT	Fumarate hydratase, mitochondrial OS=Rattus norvegicus GN=Fh PE=1 SV=1	3.03539e+06	1.83713e+06	1.78478e+06	2.88969e+06	3.03133e+06	3.02536e+06	2.55537e+06	3.27405e+06	2.36143e+06	2.50821e+06	2.41504e+06	2.86894e+06	4.45142e+06	5.75576e+06	8.27171e+06	1.44204e+07	4.27711e+06	3.73024e+06	3.07547e+06	2.55411e+06	2.39598e+06	3.26766e+06	2.62108e+06	2.69991e+06	4.05785e+06	4.02055e+06	4.15872e+06	4.32899e+06	3.30299e+06	4.48175e+06	3.25555e+06	3.35119e+06	3.37442e+06	2.97209e+06	2.9375e+06	2.86894e+06	3.69909e+06	4.73984e+06	4.38771e+06	3.99394e+06	1.01484e+06
6PGD_RAT	2	2	155.13	0.0122415	1.64819	EFT	CFT	6-phosphogluconate dehydrogenase, decarboxylating OS=Rattus norvegicus GN=Pgd PE=1 SV=1	941206	537839	499340	716457	617019	824971	482367	693678	476751	500763	481769	550273	1.5618e+06	1.12287e+06	1.51435e+06	2.44301e+06	701800	646431	775712	651007	561699	828071	678327	583679	1.25825e+06	1.17706e+06	1.16351e+06	1.07331e+06	672314	1.22211e+06	614537	710023	681264	593378	585994	550273	1.29784e+06	924678	803283	676627	166519
LYPA2_RAT	1	1	50.97	0.0122491	2.70592	EFT	CFT	Acyl-protein thioesterase 2 OS=Rattus norvegicus GN=Lypla2 PE=1 SV=1	113196	64284.4	33295.7	108831	99038.4	82838.4	73245.6	89183.2	70390.2	73682.8	56901.6	60422.4	119717	81006.3	466597	678455	180761	445186	113964	61818.6	86971.2	110928	71611.8	86795.6	151326	140686	77582.5	163038	107914	122716	93315.1	91284.5	100585	87310.2	69211.5	60422.4	99484.1	66708.3	247506	187908	42889.8
CNDP2_RAT	3	3	170.58	0.0122522	1.83553	EFT	CFT	Cytosolic non-specific dipeptidase OS=Rattus norvegicus GN=Cndp2 PE=1 SV=1	1.39625e+06	964581	902143	1.59614e+06	1.1768e+06	1.5353e+06	1.18294e+06	1.42396e+06	1.13056e+06	1.01936e+06	998602	1.08094e+06	4.1503e+06	2.85997e+06	3.30052e+06	5.49144e+06	1.64427e+06	1.40424e+06	1.35096e+06	1.22366e+06	994871	1.49964e+06	1.22575e+06	1.29992e+06	1.86658e+06	2.11098e+06	2.10209e+06	2.39114e+06	1.28226e+06	2.27438e+06	1.50706e+06	1.45751e+06	1.61554e+06	1.20789e+06	1.21464e+06	1.08094e+06	3.44886e+06	2.35517e+06	1.75076e+06	1.52094e+06	390142
FAHD2_RAT	4	4	144.76	0.0122678	2.06158	EFT	CFT	Fumarylacetoacetate hydrolase domain-containing protein 2 OS=Rattus norvegicus GN=Fahd2 PE=1 SV=1	752122	408732	342609	716417	567623	573313	727700	961469	756289	588040	656629	709708	1.89118e+06	1.42913e+06	2.16296e+06	4.56057e+06	578637	674162	913816	644989	739429	884196	740007	780178	1.00547e+06	894507	798313	1.07325e+06	618492	849303	927092	984123	1.08071e+06	696796	798682	709708	1.57155e+06	1.17688e+06	1.14734e+06	1.26312e+06	137295
PP2AA_RAT	4	4	207.78	0.0123808	1.74708	EFT	CFT	Serine/threonine-protein phosphatase 2A catalytic subunit alpha isoform OS=Rattus norvegicus GN=Ppp2ca PE=1 SV=1	3.46292e+06	2.04464e+06	1.68425e+06	3.41872e+06	3.55814e+06	3.07929e+06	3.24918e+06	3.97192e+06	3.17782e+06	2.65994e+06	2.58618e+06	3.1554e+06	5.59467e+06	6.9569e+06	8.47214e+06	1.45238e+07	4.59788e+06	2.77839e+06	3.83791e+06	2.83098e+06	3.11793e+06	3.65989e+06	3.3998e+06	3.20898e+06	4.6294e+06	4.47469e+06	3.92447e+06	5.12152e+06	3.87701e+06	4.56164e+06	4.13946e+06	4.0655e+06	4.54101e+06	3.15188e+06	3.14566e+06	3.1554e+06	4.64912e+06	5.72898e+06	4.49403e+06	4.02258e+06	1.09095e+06
FKB1A_RAT	7	7	567.19	0.0124354	1.44347	EFT	CFT	Peptidyl-prolyl cis-trans isomerase FKBP1A OS=Rattus norvegicus GN=Fkbp1a PE=1 SV=3	1.71471e+07	8.67421e+06	8.31094e+06	1.28941e+07	1.69445e+07	1.26156e+07	1.50357e+07	1.77143e+07	1.37677e+07	1.13081e+07	1.08799e+07	1.30253e+07	2.97147e+07	3.0821e+07	2.80001e+07	1.96459e+07	1.83126e+07	2.04453e+07	1.58735e+07	1.28936e+07	1.16251e+07	1.58506e+07	1.28578e+07	1.24867e+07	2.29231e+07	1.89835e+07	1.93654e+07	1.93164e+07	1.8463e+07	1.86886e+07	1.91556e+07	1.81317e+07	1.96737e+07	1.33995e+07	1.32336e+07	1.30253e+07	2.46927e+07	2.53809e+07	1.48526e+07	5.44121e+06	4.3451e+06
SODC_RAT	3	3	220.25	0.0124645	1.7594	EFT	CFT	Superoxide dismutase [Cu-Zn] OS=Rattus norvegicus GN=Sod1 PE=1 SV=2	1.63679e+07	8.67906e+06	8.15353e+06	1.11396e+07	1.78308e+07	1.14551e+07	1.19302e+07	1.29984e+07	1.10563e+07	1.15464e+07	1.03654e+07	1.26808e+07	3.46548e+07	31923104	3.47611e+07	4.25797e+07	1.98495e+07	1.94301e+07	1.34404e+07	1.09411e+07	1.03559e+07	1.37699e+07	1.09288e+07	1.10766e+07	2.18813e+07	1.89941e+07	1.89986e+07	1.6688e+07	1.94287e+07	1.69695e+07	1.51991e+07	1.33047e+07	1.57991e+07	1.36818e+07	1.26079e+07	1.26808e+07	2.87978e+07	2.62885e+07	1.84389e+07	1.17931e+07	4.70976e+06
RUFY3_RAT	4	4	181.78	0.0125293	1.42394	EFT	CFT	Protein RUFY3 OS=Rattus norvegicus GN=Rufy3 PE=1 SV=1	1.16471e+06	667243	621561	853350	1.36582e+06	815171	804626	748738	732100	790867	687351	840232	2.04739e+06	1.55019e+06	1.61414e+06	1.69821e+06	894069	1.11475e+06	977673	802682	670650	1.17648e+06	911889	911950	1.55704e+06	1.46026e+06	1.4483e+06	1.27839e+06	1.48822e+06	1.20759e+06	1.0251e+06	766379	1.04615e+06	937135	836050	840232	1.70137e+06	1.27658e+06	856219	470345	212139
PRDX3_RAT	6	6	243.16	0.0126727	1.42447	EFT	CFT	Thioredoxin-dependent peroxide reductase, mitochondrial OS=Rattus norvegicus GN=Prdx3 PE=1 SV=2	4.69454e+06	2.3843e+06	2.37344e+06	3.60627e+06	4.23956e+06	3.38421e+06	3.75743e+06	4.2295e+06	3.47443e+06	3.42044e+06	3.19137e+06	3.71575e+06	5.90619e+06	6.5919e+06	5.97246e+06	1.0387e+07	5.19278e+06	3.63895e+06	4.01351e+06	3.21523e+06	3.36913e+06	4.47805e+06	3.75707e+06	3.97663e+06	6.27589e+06	5.21802e+06	5.53036e+06	5.40247e+06	4.61949e+06	5.01334e+06	4.78698e+06	4.32915e+06	4.96486e+06	4.05304e+06	3.88178e+06	3.71575e+06	4.90799e+06	5.4284e+06	3.16808e+06	2.87684e+06	1.23211e+06
FABP7_RAT	3	3	222.22	0.0128078	1.51023	EFT	CFT	Fatty acid-binding protein, brain OS=Rattus norvegicus GN=Fabp7 PE=1 SV=2	4.82173e+06	2.79515e+06	2.66539e+06	3.88009e+06	6.23335e+06	3.92897e+06	4.14835e+06	4.51649e+06	3.51664e+06	3.45362e+06	3.22469e+06	4.03677e+06	1.05281e+07	8.71412e+06	9.38883e+06	8.64038e+06	4.06944e+06	4.07967e+06	5.12121e+06	4.14101e+06	3.9863e+06	4.80126e+06	3.99269e+06	3.85184e+06	6.44593e+06	6.11716e+06	6.21062e+06	5.81269e+06	6.79197e+06	5.82035e+06	5.28501e+06	4.62291e+06	5.02517e+06	4.09236e+06	3.92231e+06	4.03677e+06	8.74876e+06	7.17603e+06	4.98029e+06	2.39308e+06	965571
GEPH_RAT	4	4	192.47	0.0131316	3.15429	EFT	CFT	Gephyrin OS=Rattus norvegicus GN=Gphn PE=1 SV=3	392536	290575	260520	409107	445722	450615	301324	367154	291329	266934	242619	323954	1.41334e+06	2.68685e+06	2.69723e+06	2.79225e+06	654940	466341	377544	276142	275979	406005	359978	344258	524761	635923	607038	612875	485667	667538	383887	375805	416301	316302	295107	323954	1.17447e+06	2.21261e+06	1.43074e+06	773354	155400
TRIM2_RAT	3	3	184.23	0.0132913	1.79304	EFT	CFT	Tripartite motif-containing protein 2 OS=Rattus norvegicus GN=Trim2 PE=1 SV=2	925637	529393	491650	715303	1.063e+06	654132	668344	649602	524440	551237	518618	676886	1.53364e+06	1.57587e+06	2.76611e+06	2.43098e+06	1.15124e+06	818767	703002	609227	650773	725555	649043	673214	1.23744e+06	1.15857e+06	1.1456e+06	1.07158e+06	1.15827e+06	969027	851472	664908	749409	653186	630814	676886	1.27444e+06	1.29772e+06	1.46728e+06	673296	273159
TCPG_RAT	4	4	187.91	0.0133635	1.52695	EFT	CFT	T-complex protein 1 subunit gamma OS=Rattus norvegicus GN=Cct3 PE=1 SV=1	677644	497005	437365	694080	994665	662052	805567	845561	709598	710257	650834	790533	1.36143e+06	1.33009e+06	911629	2.813e+06	602848	799400	899131	771531	810444	1.00706e+06	828464	806118	905908	1.08769e+06	1.01911e+06	1.03979e+06	1.0838e+06	980759	1.02629e+06	865484	1.01399e+06	841616	791634	790533	1.13133e+06	1.09533e+06	483572	779102	143040
APOB_RAT	1	1	28.46	0.0134471	1.92346	EFT	CFT	Apolipoprotein B-100 OS=Rattus norvegicus GN=Apob PE=1 SV=1	845244	473970	431052	466083	757497	475885	450847	454265	359920	383221	381780	452428	1.93769e+06	1.01273e+06	970096	1.86178e+06	2.03882e+06	483765	597860	445390	608374	534410	439324	480064	1.12996e+06	1.03728e+06	1.00439e+06	698229	825381	704973	574380	464969	514315	454096	464373	452428	1.6102e+06	833982	514586	515647	483759
PSB1_RAT	2	2	123.67	0.0135196	1.83557	EFT	CFT	Proteasome subunit beta type-1 OS=Rattus norvegicus GN=Psmb1 PE=1 SV=3	285571	172446	239083	221963	347163	275958	164544	259729	136781	148681	172955	181432	807898	253826	809326	878224	284224	221781	300047	250176	233160	316494	211337	217553	381765	377396	557088	332519	378275	408802	209629	265849	195456	176179	210372	181432	671356	209025	429305	243237	67438.8
ITM2B_RAT	1	1	54.65	0.0135367	1.78727	CFT	EFT	Integral membrane protein 2B OS=Rattus norvegicus GN=Itm2b PE=2 SV=1	11288.6	14796.9	17143.3	23979.4	7311.97	7321.15	3151.74	5216.37	2661.59	5284.17	2795.7	2121.16	0	0	0	2460.95	0	0	12985.6	13104.2	4709.59	10724.1	8493.08	5192.43	15091.2	32382.9	39945.6	35923.1	7967.24	10845.5	4015.32	5339.28	3803.34	6261.46	3400.51	2121.16	0	0	0	681.597	0
ODO1_RAT	11	11	479.81	0.0136131	1.33957	EFT	CFT	2-oxoglutarate dehydrogenase, mitochondrial OS=Rattus norvegicus GN=Ogdh PE=1 SV=1	3.00222e+06	1.94558e+06	1.85768e+06	2.74289e+06	2.79033e+06	2.79607e+06	1.98779e+06	2.28339e+06	1.73721e+06	1.90497e+06	1.86569e+06	2.16471e+06	5.44319e+06	3.38719e+06	3.14362e+06	3.95923e+06	3.05319e+06	2.00031e+06	3.02319e+06	2.29181e+06	2.15552e+06	3.16873e+06	2.35099e+06	2.29656e+06	4.01352e+06	4.25788e+06	4.32858e+06	4.10907e+06	3.04039e+06	4.14208e+06	2.53245e+06	2.33719e+06	2.48242e+06	2.25729e+06	2.26931e+06	2.16471e+06	4.52324e+06	2.78933e+06	1.66752e+06	1.09657e+06	724442
PP1G_RAT	5	5	322.5	0.0137094	1.59973	EFT	CFT	Serine/threonine-protein phosphatase PP1-gamma catalytic subunit OS=Rattus norvegicus GN=Ppp1cc PE=1 SV=1	2.36011e+06	1.38118e+06	1.39378e+06	2.15523e+06	2.38425e+06	2.22448e+06	1.74145e+06	2.02165e+06	1.54739e+06	1.64852e+06	1.58691e+06	1.77983e+06	3.86602e+06	4.7716e+06	4.98423e+06	5.95521e+06	1.88961e+06	1.92767e+06	2.17232e+06	1.86741e+06	1.81448e+06	2.50375e+06	1.97244e+06	1.82896e+06	3.15511e+06	3.02271e+06	3.24766e+06	3.2287e+06	2.59792e+06	3.29532e+06	2.21862e+06	2.06928e+06	2.21118e+06	1.95341e+06	1.93022e+06	1.77983e+06	3.21263e+06	3.92939e+06	2.64388e+06	1.64938e+06	448354
GDIA_RAT	19	19	1375.21	0.0137555	1.52067	EFT	CFT	Rab GDP dissociation inhibitor alpha OS=Rattus norvegicus GN=Gdi1 PE=1 SV=1	5.07606e+07	3.09308e+07	2.80879e+07	4.65895e+07	4.62295e+07	4.68061e+07	39412805	4.8374e+07	3.54409e+07	3.54427e+07	3.45793e+07	3.92195e+07	1.01695e+08	7.5603e+07	7.9698e+07	1.2429e+08	5.20297e+07	3.55092e+07	5.07047e+07	4.02747e+07	3.79145e+07	5.16721e+07	4.20919e+07	4.12889e+07	6.78593e+07	6.76918e+07	6.54478e+07	69794840	5.03724e+07	6.93382e+07	5.0212e+07	4.95138e+07	5.0644e+07	4.19977e+07	4.20601e+07	3.92195e+07	8.45075e+07	6.22587e+07	4.22757e+07	3.4424e+07	1.23453e+07
GDIR1_RAT	7	7	508.32	0.013797	1.59122	EFT	CFT	Rho GDP-dissociation inhibitor 1 OS=Rattus norvegicus GN=Arhgdia PE=1 SV=1	1.28006e+07	7.43916e+06	7.11963e+06	1.12556e+07	1.4201e+07	1.09926e+07	1.07902e+07	1.27573e+07	1.00303e+07	9.69891e+06	9.40651e+06	1.12921e+07	2.55488e+07	2.08698e+07	2.3245e+07	4.07338e+07	1.13774e+07	1.11243e+07	1.26986e+07	1.03712e+07	1.05369e+07	1.40177e+07	1.12917e+07	1.15167e+07	1.71124e+07	1.62806e+07	1.65895e+07	1.68618e+07	1.54737e+07	1.62844e+07	1.37467e+07	1.30579e+07	1.4333e+07	1.14927e+07	1.14415e+07	1.12921e+07	2.12308e+07	1.71861e+07	1.23303e+07	1.12818e+07	2.69955e+06
CAPS1_RAT	9	9	561.62	0.0138015	1.54758	EFT	CFT	Calcium-dependent secretion activator 1 OS=Rattus norvegicus GN=Cadps PE=1 SV=1	2.13503e+06	1.40824e+06	1.36176e+06	2.06369e+06	2.30148e+06	1.95044e+06	1.78824e+06	2.10693e+06	1.60568e+06	1.58926e+06	1.53754e+06	1.80714e+06	5.60709e+06	3.0449e+06	2.94642e+06	5.61321e+06	2.81765e+06	1.58626e+06	2.39025e+06	1.74764e+06	1.76673e+06	2.23702e+06	1.93188e+06	1.82434e+06	2.85421e+06	3.08192e+06	3.17304e+06	3.09158e+06	2.50773e+06	2.88937e+06	2.27822e+06	2.15658e+06	2.29448e+06	1.88318e+06	1.87016e+06	1.80714e+06	4.65944e+06	2.50746e+06	1.56293e+06	1.55466e+06	668555
NEB2_RAT	8	8	441.74	0.01382	1.89714	EFT	CFT	Neurabin-2 OS=Rattus norvegicus GN=Ppp1r9b PE=1 SV=1	2.29243e+06	1.13566e+06	1.18192e+06	1.4869e+06	2.11862e+06	1.51442e+06	1.37908e+06	1.70677e+06	1.20808e+06	1.19954e+06	1.17452e+06	1.25945e+06	3.42993e+06	3.88748e+06	3.7398e+06	7.89289e+06	3.22593e+06	2.66211e+06	1.62207e+06	1.15385e+06	1.14538e+06	1.77775e+06	1.62992e+06	1.33151e+06	3.06464e+06	2.48538e+06	2.754e+06	2.2275e+06	2.30849e+06	2.24346e+06	1.75696e+06	1.74698e+06	1.72631e+06	1.42139e+06	1.42861e+06	1.25945e+06	2.85024e+06	3.20132e+06	1.98377e+06	2.18605e+06	765427
SCOT1_RAT	5	5	371.66	0.0138469	1.75616	EFT	CFT	Succinyl-CoA:3-ketoacid coenzyme A transferase 1, mitochondrial OS=Rattus norvegicus GN=Oxct1 PE=1 SV=1	1.82547e+06	1.03799e+06	967238	1.8201e+06	1.80879e+06	1.90481e+06	1.26452e+06	1.92489e+06	1.13448e+06	1.20132e+06	1.28532e+06	1.46423e+06	2.96402e+06	2.62933e+06	3.60557e+06	8.21791e+06	1.71309e+06	1.33944e+06	1.96969e+06	1.43855e+06	1.47456e+06	2.17186e+06	1.79591e+06	1.65733e+06	2.44038e+06	2.27164e+06	2.25376e+06	2.72665e+06	1.97089e+06	2.82177e+06	1.611e+06	1.97025e+06	1.62114e+06	1.4235e+06	1.56338e+06	1.46423e+06	2.46307e+06	2.16524e+06	1.91257e+06	2.27607e+06	406470
COX41_RAT	3	3	177.3	0.0139117	1.88535	EFT	CFT	Cytochrome c oxidase subunit 4 isoform 1, mitochondrial OS=Rattus norvegicus GN=Cox4i1 PE=1 SV=1	7.08041e+06	3.53684e+06	4.02861e+06	5.54275e+06	9.46973e+06	5.70372e+06	6.78742e+06	7.61555e+06	5.9437e+06	5.40742e+06	5.24599e+06	6.20297e+06	2.12222e+07	1.36582e+07	1.94823e+07	2.74429e+07	1.13351e+07	6.47951e+06	6.78186e+06	5.42535e+06	5.84676e+06	7.22119e+06	5.99812e+06	5.9173e+06	9.46544e+06	7.74034e+06	9.38707e+06	8.30348e+06	1.03184e+07	8.44946e+06	8.64719e+06	7.79499e+06	8.49337e+06	6.40751e+06	6.3809e+06	6.20297e+06	1.76355e+07	1.12475e+07	1.03343e+07	7.60071e+06	2.68952e+06
AINX_RAT	30	30	2395.08	0.014206	1.35563	EFT	CFT	Alpha-internexin OS=Rattus norvegicus GN=Ina PE=1 SV=2	9.74224e+07	5.5468e+07	5.07912e+07	8.51191e+07	1.03116e+08	8.41456e+07	8.11673e+07	9.10258e+07	7.13641e+07	7.49051e+07	7.27252e+07	8.7876e+07	1.56398e+08	1.18105e+08	140637404	1.81817e+08	8.9857e+07	7.55143e+07	9.57059e+07	7.64705e+07	7.60765e+07	1.09749e+08	8.89959e+07	8.54754e+07	1.30239e+08	1.21391e+08	1.18349e+08	1.27515e+08	1.12357e+08	1.24653e+08	1.03407e+08	9.31705e+07	1.01977e+08	8.87586e+07	8.84583e+07	8.7876e+07	1.29965e+08	9.72586e+07	7.46009e+07	5.0357e+07	2.13207e+07
DHE3_RAT	14	14	834.57	0.0143298	1.62931	EFT	CFT	Glutamate dehydrogenase 1, mitochondrial OS=Rattus norvegicus GN=Glud1 PE=1 SV=2	1.84057e+07	1.02916e+07	9.74539e+06	1.52928e+07	2.15372e+07	1.4886e+07	1.58537e+07	1.79135e+07	1.42022e+07	1.48872e+07	1.37332e+07	1.71034e+07	4.70619e+07	3.13809e+07	3.31405e+07	5.24401e+07	2.28997e+07	1.41581e+07	1.79202e+07	1.43023e+07	1.42219e+07	1.94761e+07	1.63812e+07	1.61682e+07	2.46057e+07	2.25231e+07	2.27078e+07	2.29098e+07	2.34673e+07	2.2052e+07	2.01977e+07	1.83355e+07	2.02946e+07	1.76405e+07	1.67042e+07	1.71034e+07	3.9108e+07	2.5842e+07	1.75793e+07	1.45241e+07	5.43348e+06
NDUAA_RAT	6	6	285.09	0.0144393	1.48207	EFT	CFT	NADH dehydrogenase [ubiquinone] 1 alpha subcomplex subunit 10, mitochondrial OS=Rattus norvegicus GN=Ndufa10 PE=1 SV=1	5.43693e+06	3.10091e+06	2.99899e+06	4.86614e+06	4.55153e+06	5.1804e+06	4.15492e+06	5.27053e+06	3.98391e+06	3.68269e+06	3.71515e+06	4.25104e+06	1.05455e+07	9.78497e+06	1.04764e+07	8.21294e+06	4.24719e+06	5.0557e+06	4.77472e+06	4.09858e+06	3.71232e+06	5.88882e+06	4.55633e+06	4.51821e+06	7.26836e+06	6.78632e+06	6.98797e+06	7.28987e+06	4.95942e+06	7.67421e+06	5.29339e+06	5.39472e+06	5.69289e+06	4.36378e+06	4.51888e+06	4.25104e+06	8.76318e+06	8.05788e+06	5.55716e+06	2.27469e+06	1.00775e+06
CXA8_RAT	1	1	28.03	0.0144592	1.64653	EFT	CFT	Gap junction alpha-8 protein OS=Rattus norvegicus GN=Gja8 PE=1 SV=1	3.58455e+06	1.9412e+06	1.87399e+06	2.64026e+06	4.1134e+06	2.35857e+06	3.74342e+06	4.11503e+06	3.0377e+06	2.56227e+06	2.30592e+06	2.90482e+06	7.92639e+06	5.75447e+06	7.37552e+06	1.0614e+07	4.71538e+06	2.91542e+06	3.43666e+06	2.88335e+06	2.67311e+06	3.86093e+06	2.93696e+06	2.83444e+06	4.792e+06	4.24832e+06	4.3666e+06	3.95532e+06	4.48203e+06	3.49397e+06	4.76913e+06	4.21199e+06	4.34079e+06	3.03615e+06	2.80477e+06	2.90482e+06	6.58676e+06	4.73878e+06	3.91233e+06	2.93971e+06	1.11884e+06
DPYL2_RAT	24	24	2154.36	0.0146525	1.50048	EFT	CFT	Dihydropyrimidinase-related protein 2 OS=Rattus norvegicus GN=Dpysl2 PE=1 SV=1	1.91663e+08	1.06199e+08	1.011e+08	2.00729e+08	2.37088e+08	2.02217e+08	2.11998e+08	2.54378e+08	1.91337e+08	1.82473e+08	174345631	2.07476e+08	438361353	3.22733e+08	3.81851e+08	5.52528e+08	1.94792e+08	1.45657e+08	2.47506e+08	1.99364e+08	2.05385e+08	2.66213e+08	220303012	2.17892e+08	256224844	2.32416e+08	2.35574e+08	3.00708e+08	2.58335e+08	2.99564e+08	2.70086e+08	2.60371e+08	2.73415e+08	2.1622e+08	2.12063e+08	2.07476e+08	3.64274e+08	2.65769e+08	2.02552e+08	1.53031e+08	4.6219e+07
VATB2_RAT	17	17	978.59	0.0147643	1.41214	EFT	CFT	V-type proton ATPase subunit B, brain isoform OS=Rattus norvegicus GN=Atp6v1b2 PE=1 SV=1	2.50313e+07	1.43388e+07	1.44069e+07	2.25059e+07	2.60137e+07	2.2347e+07	2.17023e+07	2.61382e+07	2.00698e+07	1.94552e+07	1.85205e+07	2.16574e+07	4.45004e+07	4.08099e+07	3.18284e+07	5.5579e+07	2.28931e+07	1.77532e+07	2.6687e+07	2.1558e+07	2.23924e+07	2.67626e+07	2.26254e+07	2.27339e+07	3.34631e+07	3.13804e+07	3.35695e+07	3.37156e+07	2.8345e+07	3.31047e+07	2.76488e+07	2.6754e+07	2.86791e+07	2.30534e+07	2.25271e+07	2.16574e+07	3.69794e+07	3.36067e+07	1.68833e+07	1.53934e+07	5.43194e+06
APOE_RAT	9	9	462.75	0.0149058	1.34913	EFT	CFT	Apolipoprotein E OS=Rattus norvegicus GN=Apoe PE=1 SV=2	5.81284e+06	3.20529e+06	3.1484e+06	5.09642e+06	6.67347e+06	4.88695e+06	4.80397e+06	5.33241e+06	4.2061e+06	4.17921e+06	4.14111e+06	5.01444e+06	9.40344e+06	6.56089e+06	7.97925e+06	9.80114e+06	5.46989e+06	7.33662e+06	5.44139e+06	4.26271e+06	4.09637e+06	6.26129e+06	4.9863e+06	4.62747e+06	7.77089e+06	7.01477e+06	7.3361e+06	7.63485e+06	7.27153e+06	7.2395e+06	6.12028e+06	5.45805e+06	6.0104e+06	4.95214e+06	5.03698e+06	5.01444e+06	7.81417e+06	5.40286e+06	4.23258e+06	2.71457e+06	1.29786e+06
PPT1_RAT	2	2	94.8	0.0149071	2.00747	EFT	CFT	Palmitoyl-protein thioesterase 1 OS=Rattus norvegicus GN=Ppt1 PE=1 SV=1	436837	284388	312908	422841	585023	523718	326297	392324	267159	314040	271211	324152	1.41644e+06	754453	1.27662e+06	1.99039e+06	722570	610892	405761	328688	291576	442681	380429	334626	583985	622381	729108	633449	637452	775833	415703	401568	381762	372120	329884	324152	1.17705e+06	621289	677181	551267	171447
NUDC_RAT	6	6	364.72	0.0149903	1.40368	EFT	CFT	Nuclear migration protein nudC OS=Rattus norvegicus GN=Nudc PE=1 SV=1	1.18719e+06	709312	658566	941668	1.18439e+06	1.04419e+06	825682	945661	696434	791662	775200	974778	1.26585e+06	1.52835e+06	1.04971e+06	2.46503e+06	616558	1.27918e+06	1.31231e+06	932908	928444	1.56473e+06	1.1217e+06	1.00333e+06	1.5871e+06	1.55233e+06	1.53453e+06	1.41069e+06	1.29053e+06	1.54686e+06	1.05192e+06	967943	995184	938077	942904	974778	1.05191e+06	1.25859e+06	556815	682725	146293
DPP3_RAT	2	2	140.33	0.0149988	1.89684	EFT	CFT	Dipeptidyl peptidase 3 OS=Rattus norvegicus GN=Dpp3 PE=1 SV=2	388308	231076	240727	416945	227223	431920	372764	445324	313361	350540	354352	396949	1.24184e+06	291902	426793	2.13773e+06	326323	302593	557899	444922	543028	613223	486905	535716	519109	505709	560919	624617	247586	639844	474902	455817	447784	415371	431012	396949	1.03196e+06	240380	226392	592076	77427.9
LDHA_RAT	13	13	1057.74	0.0151266	1.42845	EFT	CFT	L-lactate dehydrogenase A chain OS=Rattus norvegicus GN=Ldha PE=1 SV=1	3.10678e+07	1.75409e+07	1.5784e+07	2.41249e+07	2.84281e+07	2.42442e+07	2.21023e+07	2.43976e+07	1.95013e+07	1.97492e+07	1.90365e+07	2.2601e+07	5.16205e+07	3.81746e+07	4.15254e+07	5.66384e+07	1.96008e+07	2.01681e+07	2.90168e+07	2.36331e+07	2.25258e+07	3.17419e+07	2.46672e+07	2.43373e+07	4.15329e+07	3.83881e+07	3.67784e+07	3.61411e+07	3.09758e+07	3.59151e+07	2.81584e+07	2.49724e+07	2.78668e+07	2.34017e+07	2.31548e+07	2.2601e+07	4.28962e+07	3.14366e+07	2.20271e+07	15686824	4.65074e+06
CNTFR_RAT	1	1	28.58	0.0153154	2.27647	CFT	EFT	Ciliary neurotrophic factor receptor subunit alpha OS=Rattus norvegicus GN=Cntfr PE=2 SV=2	77041.2	34343.9	31608.8	48068.6	78710.7	51686.6	31834.9	39402.5	28968.8	30913.5	26038.1	28244.2	1169.29	2340.29	3824.43	36.3265	41824	34922.8	33180.2	25466.3	19120.3	23096.8	20818.4	16853.6	102992	75161.4	73651.7	72010.6	85764.5	76568.2	40557.8	40330.9	41395.6	36630.9	31671.1	28244.2	971.67	1927.22	2028.66	10.0612	9923.73
VDAC1_RAT	11	11	992.38	0.015618	1.49879	EFT	CFT	Voltage-dependent anion-selective channel protein 1 OS=Rattus norvegicus GN=Vdac1 PE=1 SV=4	3.68902e+07	2.13078e+07	2.19426e+07	3.52336e+07	4.55087e+07	3.60794e+07	3.59023e+07	4.25399e+07	3.19431e+07	3.19898e+07	3.02975e+07	3.675e+07	7.10033e+07	6.27964e+07	7.39203e+07	1.01214e+08	3.6714e+07	2.39219e+07	4.3077e+07	3.53365e+07	3.82158e+07	4.57881e+07	3.98387e+07	3.72582e+07	4.93166e+07	4.66319e+07	5.11284e+07	5.27827e+07	4.9587e+07	5.34478e+07	4.57396e+07	4.35422e+07	4.56458e+07	3.79063e+07	3.6852e+07	3.675e+07	5.90031e+07	5.17125e+07	3.92109e+07	2.80327e+07	8.71126e+06
FUBP2_RAT	3	3	143.01	0.0156984	1.86146	EFT	CFT	Far upstream element-binding protein 2 OS=Rattus norvegicus GN=Khsrp PE=1 SV=1	328848	182440	124779	343272	297026	363141	446595	583960	415864	299025	313288	378538	595049	1.13545e+06	343075	2.06735e+06	449829	310973	589308	387996	395857	487025	411910	414955	439620	399268	290749	514249	323644	537955	568964	597720	594257	354329	381064	378538	494480	935034	181984	572582	106733
IF5A1_RAT	4	4	315.58	0.0159133	1.73752	EFT	CFT	Eukaryotic translation initiation factor 5A-1 OS=Rattus norvegicus GN=Eif5a PE=1 SV=3	3.89676e+06	2.21821e+06	2.28195e+06	2.93149e+06	2.79362e+06	3.03844e+06	2.63567e+06	3.20099e+06	2.48744e+06	2.52312e+06	2.3237e+06	2.59919e+06	6.85758e+06	6.66598e+06	7.15883e+06	1.20224e+07	4.72158e+06	3.68479e+06	3.01199e+06	2.50093e+06	2.33657e+06	3.06394e+06	2.52966e+06	2.66338e+06	5.20938e+06	4.85454e+06	5.31719e+06	4.39161e+06	3.04398e+06	4.50112e+06	3.35785e+06	3.27641e+06	3.55448e+06	2.98976e+06	2.8264e+06	2.59919e+06	5.69859e+06	5.4894e+06	3.79739e+06	3.32978e+06	1.12031e+06
CYB5B_RAT	2	2	68.35	0.0160017	2.88346	EFT	CFT	Cytochrome b5 type B OS=Rattus norvegicus GN=Cyb5b PE=1 SV=2	1.44817e+06	893424	752801	1.54994e+06	1.70072e+06	1.27576e+06	1.5025e+06	1.6356e+06	1.3313e+06	1.14928e+06	1.08742e+06	1.34677e+06	8.20323e+06	8.68526e+06	9.57629e+06	5.81834e+06	3.43088e+06	2.32831e+06	1.29774e+06	974314	1.03902e+06	1.36107e+06	1.25584e+06	1.22413e+06	1.93598e+06	1.95525e+06	1.7541e+06	2.32193e+06	1.85314e+06	1.88991e+06	1.91419e+06	1.67414e+06	1.9024e+06	1.36184e+06	1.32267e+06	1.34677e+06	6.81681e+06	7.15227e+06	5.07973e+06	1.61148e+06	814058
NDUAB_RAT	1	1	47.35	0.0160017	1.88758	EFT	CFT	NADH dehydrogenase [ubiquinone] 1 alpha subcomplex subunit 11 OS=Rattus norvegicus GN=Ndufa11 PE=2 SV=1	431894	226242	189139	324744	346797	192526	187297	235733	170831	185787	183888	201772	582461	509994	505200	1.25298e+06	94425.6	198203	469972	365280	344349	394108	356624	356314	577377	495130	440715	486493	377875	285206	238617	241287	244113	220148	223670	201772	484019	419978	267982	347032	22404.7
CISY_RAT	10	10	461.4	0.0160571	1.29904	EFT	CFT	Citrate synthase, mitochondrial OS=Rattus norvegicus GN=Cs PE=1 SV=1	1.73313e+07	9.96992e+06	8.6329e+06	1.63723e+07	1.63109e+07	1.62465e+07	1.40697e+07	1.63566e+07	1.26479e+07	1.20211e+07	1.13857e+07	1.30421e+07	2.19538e+07	1.81804e+07	1.99232e+07	3.01317e+07	1.51439e+07	1.13942e+07	1.82408e+07	1.48011e+07	1.36253e+07	1.90544e+07	1.55312e+07	1.55654e+07	23169327	2.18191e+07	2.01156e+07	2.4527e+07	1.77726e+07	2.40675e+07	1.79249e+07	1.6742e+07	18073543	1.42444e+07	1.38489e+07	1.30421e+07	1.82434e+07	1.49715e+07	1.05682e+07	8.34541e+06	3.59324e+06
HN1_RAT	3	3	213.48	0.0165102	2.85328	EFT	CFT	Hematological and neurological expressed 1 protein OS=Rattus norvegicus GN=Hn1 PE=2 SV=3	2.36119e+06	549504	673484	1.0742e+06	1.9025e+06	1.04248e+06	1.1206e+06	1.35427e+06	1.09554e+06	1.08897e+06	1.03168e+06	1.2364e+06	7.49686e+06	6.93752e+06	6.29945e+06	8.65213e+06	3.27172e+06	2.32803e+06	1.27348e+06	1.12509e+06	1.24947e+06	984973	840617	1.00109e+06	3.15656e+06	1.20259e+06	1.56929e+06	1.60924e+06	2.07299e+06	1.54432e+06	1.42764e+06	1.38618e+06	1.5655e+06	1.29037e+06	1.25487e+06	1.2364e+06	6.22982e+06	5.71302e+06	3.34153e+06	2.39634e+06	776293
SNAA_RAT	8	8	671.73	0.0165304	1.53009	EFT	CFT	Alpha-soluble NSF attachment protein OS=Rattus norvegicus GN=Napa PE=1 SV=2	7.02841e+06	4.38281e+06	4.22777e+06	7.37342e+06	8.03942e+06	7.41158e+06	6.19631e+06	7.40567e+06	5.71861e+06	5.4536e+06	5.16724e+06	6.18317e+06	1.42731e+07	1.23908e+07	1.42287e+07	1.95601e+07	7.63077e+06	7.32982e+06	7.25493e+06	5.67378e+06	5.4825e+06	7.99709e+06	6.23528e+06	6.06961e+06	9.39592e+06	9.59176e+06	9.85114e+06	1.1046e+07	8.75989e+06	1.09795e+07	7.89412e+06	7.58016e+06	8.17173e+06	6.46222e+06	6.2851e+06	6.18317e+06	1.18608e+07	1.02038e+07	7.54758e+06	5.41747e+06	1.81058e+06
PTGR2_RAT	3	3	148.49	0.0167832	1.65291	EFT	CFT	Prostaglandin reductase 2 OS=Rattus norvegicus GN=Ptgr2 PE=2 SV=2	783177	582804	467153	875852	739713	951120	629825	758071	554792	585085	561122	636715	1.26885e+06	1.46424e+06	1.62499e+06	2.8498e+06	1.13806e+06	964721	774699	581475	504579	892817	702192	664186	1.04699e+06	1.27546e+06	1.08851e+06	1.3121e+06	806004	1.40898e+06	802399	775933	792782	693294	682514	636715	1.0544e+06	1.2058e+06	861973	789293	270032
WASF1_RAT	7	7	337.96	0.0168382	1.65741	EFT	CFT	Wiskott-Aldrich syndrome protein family member 1 OS=Rattus norvegicus GN=Wasf1 PE=1 SV=1	1.96585e+06	1.39092e+06	1.23497e+06	2.38276e+06	2.28594e+06	2.53631e+06	1.7605e+06	2.16273e+06	1.59538e+06	1.60572e+06	1.55741e+06	1.64127e+06	5.05483e+06	5.34259e+06	3.63444e+06	6.67908e+06	2.03244e+06	2.33761e+06	2.12979e+06	1.72167e+06	1.65209e+06	2.44486e+06	1.81802e+06	1.81401e+06	2.62804e+06	3.04401e+06	2.87762e+06	3.56957e+06	2.4908e+06	3.75727e+06	2.24288e+06	2.21369e+06	2.27976e+06	1.90269e+06	1.89434e+06	1.64127e+06	4.20052e+06	4.39959e+06	1.92788e+06	1.84987e+06	482245
HSP74_RAT	14	14	918.31	0.0170252	1.64159	EFT	CFT	Heat shock 70 kDa protein 4 OS=Rattus norvegicus GN=Hspa4 PE=1 SV=1	7.24499e+06	4.40696e+06	4.13599e+06	5.70618e+06	7.14203e+06	6.01786e+06	4.94797e+06	5.9907e+06	4.51496e+06	4.40349e+06	4.25032e+06	5.15264e+06	1.35041e+07	1.08581e+07	1.22431e+07	2.22931e+07	6.48001e+06	5.79961e+06	6.44515e+06	5.24555e+06	4.80144e+06	6.67759e+06	5.41087e+06	5.16201e+06	9.68546e+06	9.64461e+06	9.63728e+06	8.54832e+06	7.78207e+06	8.91481e+06	6.30373e+06	6.13186e+06	6.45174e+06	5.2179e+06	5.16982e+06	5.15264e+06	1.12218e+07	8.94156e+06	6.49433e+06	6.17439e+06	1.53753e+06
UCHL1_RAT	8	8	680.09	0.0172435	1.67594	EFT	CFT	Ubiquitin carboxyl-terminal hydrolase isozyme L1 OS=Rattus norvegicus GN=Uchl1 PE=1 SV=2	3.5008e+07	2.12538e+07	2.25527e+07	3.33192e+07	4.98403e+07	3.51104e+07	4.29527e+07	4.64807e+07	3.76429e+07	3.73105e+07	3.56562e+07	4.34301e+07	1.11821e+08	7.97142e+07	8.71058e+07	1.36037e+08	5.70089e+07	4.75992e+07	4.05599e+07	3.32767e+07	3.20721e+07	4.14781e+07	3.58734e+07	3.58017e+07	4.68005e+07	4.65139e+07	5.25502e+07	4.99148e+07	5.43068e+07	5.20123e+07	5.47219e+07	4.75759e+07	5.37906e+07	4.42109e+07	4.33699e+07	4.34301e+07	9.29226e+07	6.56443e+07	4.62051e+07	3.76774e+07	1.35267e+07
PHOCN_RAT	1	1	44.29	0.0174594	1.62202	EFT	CFT	MOB-like protein phocein OS=Rattus norvegicus GN=Mob4 PE=1 SV=1	889654	425334	502810	616425	1.0362e+06	573205	527624	593161	455525	499534	451785	528377	952771	926583	1.502e+06	2.69982e+06	1.0027e+06	653113	704853	550582	656148	692970	568876	605343	1.18933e+06	930841	1.1716e+06	923454	1.12906e+06	849142	672195	607137	650932	591921	549523	528377	791744	763037	796735	747755	237915
GSTM4_RAT	9	9	441.65	0.0177008	1.4538	EFT	CFT	Glutathione S-transferase Yb-3 OS=Rattus norvegicus GN=Gstm3 PE=1 SV=2	6.9339e+06	4.33283e+06	4.07286e+06	6.58083e+06	8.04461e+06	7.05073e+06	6.15567e+06	7.1652e+06	5.52441e+06	5.92602e+06	5.85067e+06	7.07124e+06	1.48876e+07	1.14589e+07	9.26032e+06	1.88582e+07	7.5218e+06	6.02319e+06	7.56192e+06	5.99859e+06	6.11744e+06	8.03847e+06	6.56878e+06	6.31662e+06	9.26958e+06	9.48237e+06	9.49019e+06	9.85861e+06	8.76554e+06	1.04449e+07	7.84235e+06	7.33402e+06	7.89422e+06	7.02202e+06	7.11639e+06	7.07124e+06	1.23715e+07	9.43633e+06	4.91212e+06	5.22306e+06	1.78472e+06
ENSA_RAT	4	4	251.9	0.0177254	2.08413	EFT	CFT	Alpha-endosulfine OS=Rattus norvegicus GN=Ensa PE=1 SV=1	2.49782e+06	1.31998e+06	1.23849e+06	1.91773e+06	2.88981e+06	1.9731e+06	2.14605e+06	2.47208e+06	1.85148e+06	1.69695e+06	1.58258e+06	1.85866e+06	4.05133e+06	3.35871e+06	1.19871e+07	9.48805e+06	4.4653e+06	4.09002e+06	2.0116e+06	1.61543e+06	1.60169e+06	2.40476e+06	1.87317e+06	1.91476e+06	3.33921e+06	2.88876e+06	2.88582e+06	2.87291e+06	3.14878e+06	2.92293e+06	2.73408e+06	2.53033e+06	2.64571e+06	2.0108e+06	1.92495e+06	1.85866e+06	3.36662e+06	2.76588e+06	6.35852e+06	2.62786e+06	1.0595e+06
ROA2_RAT	10	10	593.76	0.0179331	1.76482	EFT	CFT	Heterogeneous nuclear ribonucleoproteins A2/B1 OS=Rattus norvegicus GN=Hnrnpa2b1 PE=1 SV=1	9.93716e+06	5.58564e+06	5.65302e+06	9.7056e+06	1.30758e+07	9.96141e+06	8.6392e+06	1.0527e+07	7.71136e+06	6.80224e+06	6.54484e+06	7.8111e+06	2.28493e+07	2.10945e+07	2.50822e+07	3.62627e+07	1.39454e+07	1.02224e+07	9.4415e+06	7.7229e+06	7.75629e+06	9.79044e+06	8.18148e+06	7.58133e+06	1.32845e+07	1.22241e+07	1.31721e+07	1.45398e+07	1.42476e+07	1.47568e+07	1.10064e+07	1.0775e+07	1.10193e+07	8.06028e+06	7.96073e+06	7.8111e+06	1.89875e+07	1.73712e+07	1.33048e+07	1.00435e+07	3.30889e+06
MAP6_RAT	11	11	746.64	0.0179426	1.38344	EFT	CFT	Microtubule-associated protein 6 OS=Rattus norvegicus GN=Map6 PE=1 SV=1	9.2465e+06	5.54162e+06	4.39591e+06	8.58607e+06	1.14193e+07	8.5636e+06	8.53611e+06	9.0483e+06	7.33896e+06	7.07874e+06	6.83106e+06	8.44497e+06	1.84532e+07	1.27464e+07	1.4042e+07	1.39977e+07	1.38254e+07	9.14605e+06	9.08213e+06	7.12109e+06	6.80112e+06	1.06383e+07	7.86399e+06	7.75217e+06	1.23612e+07	1.21278e+07	1.02429e+07	1.28626e+07	1.24427e+07	1.26861e+07	1.0875e+07	9.2615e+06	1.04872e+07	8.38793e+06	8.30887e+06	8.44497e+06	1.53345e+07	1.04966e+07	7.44856e+06	3.87686e+06	3.2804e+06
TMEDA_RAT	1	1	49.19	0.018064	2.07572	EFT	CFT	Transmembrane emp24 domain-containing protein 10 OS=Rattus norvegicus GN=Tmed10 PE=1 SV=2	75567.9	52209.4	30585.5	75918.1	55780.1	107849	73076.2	109668	75899.1	46369.6	50892.3	65238.3	152810	278300	63480.3	483150	143112	47623.6	123458	87863.9	84537.1	90112.9	72902.1	72778.1	101023	114260	71267.5	113731	60778.9	159767	93099.3	112253	108458	54945.5	61902.2	65238.3	126984	229179	33673	133815	33956.8
FABP5_RAT	4	4	188.81	0.0182416	1.26232	EFT	CFT	Fatty acid-binding protein, epidermal OS=Rattus norvegicus GN=Fabp5 PE=1 SV=3	1.43753e+06	901772	858107	1.16112e+06	1.71557e+06	1.2853e+06	1.15558e+06	1.23272e+06	1.03562e+06	958825	936563	1.09467e+06	1.26866e+06	1.72456e+06	1.10465e+06	2.29317e+06	991621	1.74539e+06	1.5264e+06	1.27515e+06	1.19668e+06	1.62967e+06	1.32305e+06	1.30742e+06	1.92176e+06	1.97352e+06	1.99948e+06	1.73946e+06	1.86931e+06	1.90403e+06	1.47222e+06	1.26176e+06	1.47987e+06	1.13616e+06	1.13918e+06	1.09467e+06	1.05424e+06	1.42017e+06	585962	635126	235286
HS90B_RAT	25	25	1825.06	0.0182655	1.69578	EFT	CFT	Heat shock protein HSP 90-beta OS=Rattus norvegicus GN=Hsp90ab1 PE=1 SV=4	6.33581e+07	35898827	3.6819e+07	5.11606e+07	7.59853e+07	4.95257e+07	4.98244e+07	5.55196e+07	4.30981e+07	4.34033e+07	4.09396e+07	4.97392e+07	1.40873e+08	1.20178e+08	1.39451e+08	1.79743e+08	7.85304e+07	5.61877e+07	5.28742e+07	4.3004e+07	44875226	5.81325e+07	4.85504e+07	4.70483e+07	8.47002e+07	7.85644e+07	8.57921e+07	7.66426e+07	8.27949e+07	7.3367e+07	6.34764e+07	5.68278e+07	6.1586e+07	5.14306e+07	4.97964e+07	4.97392e+07	1.17064e+08	9.89664e+07	7.39717e+07	4.97824e+07	1.86332e+07
GLSK_RAT	10	10	564	0.0182885	1.5263	EFT	CFT	Glutaminase kidney isoform, mitochondrial OS=Rattus norvegicus GN=Gls PE=1 SV=2	3.56205e+06	2.41623e+06	2.11881e+06	3.4208e+06	4.01257e+06	3.26757e+06	2.9738e+06	3.57821e+06	2.76586e+06	2.70574e+06	2.40873e+06	2.89409e+06	8.5989e+06	5.89309e+06	7.53413e+06	7.45734e+06	3.57383e+06	3.17072e+06	3.3708e+06	2.82258e+06	2.48356e+06	3.96867e+06	3.12278e+06	3.14032e+06	4.76193e+06	5.2879e+06	4.93706e+06	5.12463e+06	4.37217e+06	4.84055e+06	3.78863e+06	3.66252e+06	3.95233e+06	3.20616e+06	2.92982e+06	2.89409e+06	7.14561e+06	4.85293e+06	3.99646e+06	2.06542e+06	847975
TCPD_RAT	4	4	249.38	0.0183398	1.53311	EFT	CFT	T-complex protein 1 subunit delta OS=Rattus norvegicus GN=Cct4 PE=1 SV=3	2.03983e+06	1.27307e+06	1.16296e+06	1.67786e+06	1.90953e+06	1.65951e+06	1.6265e+06	1.72467e+06	1.34644e+06	1.41259e+06	1.33468e+06	1.60665e+06	3.56507e+06	2.1217e+06	2.83088e+06	5.89125e+06	2.62666e+06	2.26893e+06	1.70223e+06	1.37049e+06	1.37406e+06	1.91541e+06	1.52106e+06	1.59529e+06	2.72695e+06	2.78611e+06	2.70982e+06	2.51357e+06	2.08065e+06	2.45839e+06	2.07217e+06	1.76531e+06	1.92403e+06	1.67384e+06	1.62342e+06	1.60665e+06	2.96254e+06	1.74721e+06	1.50164e+06	1.63167e+06	623237
DYN1_RAT	32	32	1912.72	0.0186821	1.49025	EFT	CFT	Dynamin-1 OS=Rattus norvegicus GN=Dnm1 PE=1 SV=2	5.26563e+07	3.0609e+07	2.88675e+07	4.91388e+07	5.8406e+07	4.98884e+07	4.68585e+07	5.71697e+07	4.28234e+07	4.00108e+07	3.89283e+07	4.71716e+07	1.12899e+08	7.95208e+07	9.369e+07	130938245	4.62014e+07	3.5691e+07	5.70996e+07	4.60484e+07	4.64909e+07	5.96719e+07	5.20848e+07	4.81692e+07	7.03935e+07	6.69877e+07	6.72642e+07	7.36138e+07	6.36402e+07	7.39044e+07	5.96979e+07	5.85167e+07	6.11935e+07	4.74107e+07	4.73499e+07	4.71716e+07	9.38178e+07	6.5485e+07	4.96977e+07	3.62653e+07	1.09624e+07
MAP4_RAT	12	12	708.74	0.0186898	1.36494	EFT	CFT	Microtubule-associated protein 4 OS=Rattus norvegicus GN=Map4 PE=1 SV=1	7.15069e+06	3.98107e+06	3.61538e+06	5.40991e+06	7.74064e+06	5.29136e+06	5.35573e+06	5.35023e+06	4.56747e+06	4.88135e+06	4.44141e+06	5.60436e+06	1.02344e+07	8.81005e+06	1.09899e+07	1.02834e+07	4.705e+06	7.68037e+06	6.01899e+06	4.87641e+06	4.52473e+06	7.06231e+06	5.51431e+06	5.82337e+06	9.5594e+06	8.71254e+06	8.42422e+06	8.10448e+06	8.43434e+06	7.83858e+06	6.82321e+06	5.47629e+06	6.52678e+06	5.78414e+06	5.40225e+06	5.60436e+06	8.50466e+06	7.25504e+06	5.82956e+06	2.84815e+06	1.11637e+06
SUMO2_RAT	2	2	100.95	0.0187375	1.36796	EFT	CFT	Small ubiquitin-related modifier 2 OS=Rattus norvegicus GN=Sumo2 PE=1 SV=1	2.03918e+06	1.00465e+06	1.00735e+06	1.52062e+06	2.18372e+06	1.52387e+06	1.36167e+06	1.49693e+06	1.09083e+06	1.11493e+06	1.11415e+06	1.4015e+06	2.49588e+06	2.85359e+06	3.13766e+06	1.39649e+06	1.84662e+06	2.27277e+06	1.85322e+06	1.31031e+06	1.31461e+06	1.816e+06	1.45212e+06	1.31367e+06	2.72607e+06	2.19867e+06	2.34723e+06	2.27802e+06	2.37942e+06	2.25745e+06	1.73477e+06	1.53221e+06	1.55876e+06	1.32113e+06	1.35519e+06	1.4015e+06	2.07405e+06	2.34992e+06	1.66437e+06	386780	438155
PLCB1_RAT	8	8	627.21	0.0187419	1.43257	EFT	CFT	1-phosphatidylinositol 4,5-bisphosphate phosphodiesterase beta-1 OS=Rattus norvegicus GN=Plcb1 PE=1 SV=1	1.83001e+06	1.16087e+06	958698	1.82885e+06	1.62627e+06	1.83858e+06	1.39767e+06	1.86442e+06	1.31624e+06	1.22168e+06	1.26807e+06	1.40161e+06	2.30643e+06	2.88396e+06	1.74299e+06	5.026e+06	1.87367e+06	1.53882e+06	1.98346e+06	1.42403e+06	1.4086e+06	1.99057e+06	1.68469e+06	1.51183e+06	2.44645e+06	2.54056e+06	2.23387e+06	2.73976e+06	1.77201e+06	2.72366e+06	1.78063e+06	1.90835e+06	1.88087e+06	1.44763e+06	1.5424e+06	1.40161e+06	1.91663e+06	2.37493e+06	924565	1.39203e+06	444573
RASH_RAT	4	4	222.72	0.0188107	1.43591	EFT	CFT	GTPase HRas OS=Rattus norvegicus GN=Hras PE=1 SV=2	2.23637e+06	1.5238e+06	1.30435e+06	2.08326e+06	2.22796e+06	2.06793e+06	1.81813e+06	2.22345e+06	1.68111e+06	1.6607e+06	1.64341e+06	1.87278e+06	3.98103e+06	3.00037e+06	4.33139e+06	4.97924e+06	2.19196e+06	2.07399e+06	2.06517e+06	1.73931e+06	1.80761e+06	2.29241e+06	1.89008e+06	1.73036e+06	2.98969e+06	3.33482e+06	3.03927e+06	3.12089e+06	2.42763e+06	3.06341e+06	2.3163e+06	2.27584e+06	2.40225e+06	1.96785e+06	1.99894e+06	1.87278e+06	3.3082e+06	2.47079e+06	2.29758e+06	1.37907e+06	520094
DLG3_RAT	4	4	153.67	0.0189165	1.71872	EFT	CFT	Disks large homolog 3 OS=Rattus norvegicus GN=Dlg3 PE=1 SV=1	792699	543016	461008	757099	1.04592e+06	711347	643661	669792	565592	517829	478652	645820	1.50864e+06	1.71276e+06	2.6573e+06	2.0321e+06	669215	823516	732054	614502	668568	795990	646148	600915	1.05972e+06	1.18839e+06	1.0742e+06	1.13419e+06	1.13965e+06	1.05378e+06	820027	685574	808214	613599	582202	645820	1.25367e+06	1.41045e+06	1.40956e+06	562821	158787
CYTC_RAT	1	1	82.8	0.0190613	1.89507	EFT	CFT	Cystatin-C OS=Rattus norvegicus GN=Cst3 PE=1 SV=2	1.34775e+06	635607	585683	1.12307e+06	1.64503e+06	1.03551e+06	1.11442e+06	1213348	928900	808127	766701	1.03635e+06	2.78606e+06	3.3548e+06	3.65416e+06	4.38455e+06	1.63466e+06	1.40038e+06	1.0147e+06	828590	819665	1.32074e+06	984588	1.0137e+06	1.80174e+06	1.39102e+06	1.3647e+06	1.68245e+06	1.79245e+06	1.53399e+06	1.41978e+06	1.24194e+06	1.32737e+06	957587	932566	1.03635e+06	2.31519e+06	2.76267e+06	1.93834e+06	1.21437e+06	387861
CAN2_RAT	6	6	347.76	0.0190913	1.37073	EFT	CFT	Calpain-2 catalytic subunit OS=Rattus norvegicus GN=Capn2 PE=1 SV=3	1.13288e+06	639464	613009	893962	935017	888103	749298	802142	663905	605218	666707	758182	1.09645e+06	1.27959e+06	830045	2.0567e+06	870059	524766	1.16444e+06	854878	862040	1.33557e+06	994880	943969	1.51449e+06	1.39946e+06	1.42837e+06	1.33923e+06	1.01881e+06	1.31563e+06	954607	821042	948700	717151	810941	758182	911142	1.05373e+06	440296	569634	206442
G6PI_RAT	17	17	1148.02	0.0191716	1.44045	EFT	CFT	Glucose-6-phosphate isomerase OS=Rattus norvegicus GN=Gpi PE=1 SV=1	2.59117e+07	1.56942e+07	1.44364e+07	2.34644e+07	2.87411e+07	2.27323e+07	2.41682e+07	2.9335e+07	2.1856e+07	2.1496e+07	2.00157e+07	2.40845e+07	5.26148e+07	3.09853e+07	3.99123e+07	6.75182e+07	2.13892e+07	1.94482e+07	2.88203e+07	2.3486e+07	22845602	3.23281e+07	2.63373e+07	2.6025e+07	3.464e+07	3.43467e+07	3.36384e+07	3.51516e+07	3.13168e+07	3.36755e+07	3.07903e+07	3.00262e+07	3.12316e+07	2.54717e+07	2.43458e+07	2.40845e+07	4.37224e+07	2.55163e+07	2.11714e+07	1.87002e+07	5.0751e+06
PYGB_RAT	17	17	1132.18	0.0192555	1.51155	EFT	CFT	Glycogen phosphorylase, brain form (Fragment) OS=Rattus norvegicus GN=Pygb PE=1 SV=3	1.69803e+07	9.81918e+06	9.449e+06	1.28996e+07	1.60079e+07	1.24478e+07	1.25343e+07	1.44051e+07	1.10036e+07	1.17617e+07	1.13477e+07	1.34331e+07	2.9732e+07	2.37993e+07	2.83478e+07	4.05153e+07	1.29395e+07	1.11435e+07	1.50238e+07	1.19086e+07	1.28433e+07	1.62152e+07	1.36576e+07	1.37646e+07	2.27001e+07	2.14892e+07	2.20171e+07	1.93246e+07	1.74425e+07	1.844e+07	1.59687e+07	1.47445e+07	1.57239e+07	1.3937e+07	1.38026e+07	1.34331e+07	2.4707e+07	1.95986e+07	1.5037e+07	1.12213e+07	3.07021e+06
RCN2_RAT	4	4	274.69	0.0196884	2.32436	EFT	CFT	Reticulocalbin-2 OS=Rattus norvegicus GN=Rcn2 PE=1 SV=2	1.00963e+06	755239	603765	1.21796e+06	1.35113e+06	1.40657e+06	860063	1.08752e+06	728025	709863	668118	877502	5.45211e+06	3.13131e+06	2.45959e+06	6.61759e+06	1.74537e+06	1.4597e+06	945757	821892	764005	953979	900887	955841	1.34973e+06	1.65284e+06	1.40684e+06	1.82461e+06	1.47221e+06	2.08369e+06	1.09572e+06	1.11314e+06	1.04033e+06	841149	812656	877502	4.53066e+06	2.57862e+06	1.30469e+06	1.83284e+06	414131
ARF3_RAT	8	8	545.65	0.0197152	1.39328	EFT	CFT	ADP-ribosylation factor 3 OS=Rattus norvegicus GN=Arf3 PE=1 SV=2	2.93786e+07	1.99453e+07	1.79004e+07	2.93542e+07	2.95987e+07	3.08858e+07	2.54065e+07	3.1157e+07	2.31072e+07	2.12788e+07	2.12108e+07	25180928	4.86024e+07	4.35084e+07	5.09928e+07	6.42743e+07	2.77238e+07	2.05262e+07	3.13592e+07	2.53751e+07	2.49062e+07	3.27544e+07	2.75033e+07	2.65952e+07	3.92748e+07	4.36503e+07	4.17097e+07	4.3975e+07	3.22512e+07	4.57541e+07	3.2368e+07	3.18912e+07	3.30195e+07	2.52142e+07	2.57995e+07	25180928	4.03882e+07	3.58289e+07	2.70491e+07	1.78017e+07	6.57813e+06
IDH3B_RAT	8	8	573.35	0.0198783	1.8329	EFT	CFT	Isocitrate dehydrogenase [NAD] subunit beta, mitochondrial OS=Rattus norvegicus GN=Idh3B PE=1 SV=1	3.02576e+06	1.58246e+06	1.62303e+06	2.24076e+06	3.40471e+06	2.2298e+06	2.66872e+06	3.0569e+06	2.38922e+06	2.17656e+06	2.07083e+06	2.46029e+06	7.70291e+06	5.9618e+06	8.95998e+06	1.00352e+07	2.16281e+06	2.5068e+06	2.77719e+06	2.40259e+06	2.36518e+06	3.12724e+06	2.56666e+06	2.45558e+06	4.04499e+06	3.4632e+06	3.78183e+06	3.35683e+06	3.70983e+06	3.3032e+06	3.39996e+06	3.12893e+06	3.41413e+06	2.57911e+06	2.51883e+06	2.46029e+06	6.40105e+06	4.90951e+06	4.75281e+06	2.7794e+06	513179
HPLN1_RAT	6	6	338.35	0.0199322	1.51225	EFT	CFT	Hyaluronan and proteoglycan link protein 1 OS=Rattus norvegicus GN=Hapln1 PE=1 SV=2	1.80861e+06	1.36234e+06	1.21193e+06	2.33311e+06	2.27747e+06	2.34115e+06	1.77171e+06	2.00341e+06	1.55593e+06	1.76637e+06	1.65402e+06	2.06915e+06	5.28851e+06	3.57628e+06	2.30554e+06	5.85334e+06	2.5622e+06	1.78293e+06	2.226e+06	1.81235e+06	1.66923e+06	2.59958e+06	1.98602e+06	1.84221e+06	2.41784e+06	2.98148e+06	2.82393e+06	3.49518e+06	2.48157e+06	3.46816e+06	2.25717e+06	2.05062e+06	2.22338e+06	2.09306e+06	2.01185e+06	2.06915e+06	4.3947e+06	2.94505e+06	1.22297e+06	1.62117e+06	607943
NSF1C_RAT	8	8	567.56	0.0199372	1.59033	EFT	CFT	NSFL1 cofactor p47 OS=Rattus norvegicus GN=Nsfl1c PE=1 SV=1	5.44355e+06	3.39728e+06	3.16752e+06	4.69485e+06	6.69459e+06	4.70015e+06	3.1887e+06	3.37233e+06	2.79887e+06	3.2616e+06	3.03933e+06	3.73104e+06	7.78309e+06	6.64205e+06	1.06147e+07	1.44705e+07	6.7617e+06	5.76097e+06	4.17836e+06	3.48242e+06	3.15605e+06	4.89922e+06	3.86186e+06	3.91328e+06	7.27721e+06	7.43492e+06	7.38064e+06	7.03326e+06	7.29454e+06	6.96276e+06	4.06242e+06	3.45179e+06	3.99951e+06	3.86482e+06	3.69685e+06	3.73104e+06	6.46768e+06	5.46969e+06	5.63057e+06	4.00782e+06	1.60437e+06
SCG1_RAT	2	2	89.88	0.0200645	2.43273	EFT	CFT	Secretogranin-1 OS=Rattus norvegicus GN=Chgb PE=1 SV=2	25771.5	19015.5	484.333	1238	3303.95	2492.93	73889.9	105885	95042.6	33059	29485.5	24528.1	45521	71515.9	205132	188359	5244.63	186880	61207.7	57636.9	45669.4	56471.1	38427.4	45564	34452.6	41615.2	1128.55	1854.62	3600.04	3693.02	94136	108380	135813	39173.2	35864.3	24528.1	37827.5	58893	108812	52168.7	1244.41
PDIA6_RAT	7	7	429.77	0.020381	1.78698	EFT	CFT	Protein disulfide-isomerase A6 OS=Rattus norvegicus GN=Pdia6 PE=1 SV=2	2.88239e+06	1.78726e+06	1.74077e+06	3.17276e+06	2.99207e+06	3.29308e+06	2.41828e+06	3.10789e+06	2.34727e+06	2.29394e+06	2.15039e+06	2.49407e+06	7.98212e+06	6.94141e+06	8.18062e+06	1.01045e+07	3.01616e+06	3.36678e+06	2.74119e+06	2.26153e+06	2.24538e+06	3.02873e+06	2.5176e+06	2.43867e+06	3.85332e+06	3.9114e+06	4.05617e+06	4.75304e+06	3.26021e+06	4.87834e+06	3.0809e+06	3.18112e+06	3.35418e+06	2.7182e+06	2.61559e+06	2.49407e+06	6.63307e+06	5.71622e+06	4.3394e+06	2.7986e+06	715655
PSMD9_RAT	1	1	32.03	0.020551	2.19546	EFT	CFT	26S proteasome non-ATPase regulatory subunit 9 OS=Rattus norvegicus GN=Psmd9 PE=1 SV=1	44136	41589.8	34070.7	47049	49300.5	47532.1	43198.5	48941.3	39004.2	49014.3	39152.6	47183.2	248987	123002	178655	80737.1	10698.3	104578	103914	49131.7	64210.2	74838.8	64666.2	60554.2	59003.1	91019.1	79388.2	70483.1	53718.7	70413.7	55035	50094.5	55735.9	58079.3	47622.8	47183.2	206906	101292	94767.5	22361.3	2538.42
KAD1_RAT	11	11	926.93	0.0209984	1.60567	EFT	CFT	Adenylate kinase isoenzyme 1 OS=Rattus norvegicus GN=Ak1 PE=1 SV=3	8.16501e+06	5.38789e+06	5.18684e+06	8.75004e+06	9.12182e+06	9.33807e+06	7.68862e+06	9.54125e+06	7.16631e+06	7.20462e+06	7.11511e+06	7.76231e+06	1.96673e+07	1.6757e+07	1.91967e+07	2.63821e+07	9.8544e+06	9.70266e+06	7.6889e+06	6.17221e+06	6.12246e+06	1.04694e+07	8.37833e+06	8.01747e+06	1.09154e+07	1.17914e+07	1.20859e+07	1.31083e+07	9.93929e+06	1.38334e+07	9.79532e+06	9.76606e+06	1.02405e+07	8.53709e+06	8.65437e+06	7.76231e+06	1.63433e+07	1.37993e+07	10182846	7.30691e+06	2.33819e+06
TWF1_RAT	2	2	121.61	0.02102	1.98957	EFT	CFT	Twinfilin-1 OS=Rattus norvegicus GN=Twf1 PE=2 SV=1	286197	171780	140391	226467	263767	253040	189988	261584	138821	193227	166570	205486	659471	488592	638976	1.29477e+06	420225	167758	253669	196523	200589	244074	214067	189878	382602	375939	327127	339266	287405	374851	242045	267748	198372	228964	202605	205486	548015	402353	338944	358606	99708.3
BAF_RAT	1	1	47.92	0.0211867	3.55375	EFT	CFT	Barrier-to-autointegration factor OS=Rattus norvegicus GN=Banf1 PE=1 SV=1	184415	144499	96515.8	211954	227269	249744	340278	375690	297776	206945	200226	252367	1.08695e+06	2.26102e+06	2.10643e+06	2.20966e+06	672590	337050	238692	193475	224745	204208	207804	164088	246535	316235	224892	317525	247636	369969	433515	384542	425513	245219	243542	252367	903249	1.86194e+06	1.11735e+06	611998	159588
GELS_RAT	4	4	206.55	0.0212178	1.58873	CFT	EFT	Gelsolin OS=Rattus norvegicus GN=Gsn PE=1 SV=1	1.06432e+06	535776	484526	810546	1.10964e+06	775064	729744	724752	654995	698801	569813	705540	31459.1	22768	52181.2	166622	216450	485692	802646	646780	573195	1.0242e+06	765260	791761	1.42283e+06	1.17254e+06	1.12899e+06	1.21426e+06	1.20908e+06	1.14817e+06	929696	741829	935969	828042	693085	705540	26142.2	18749.3	27679.4	46148.3	51358
IF4H_RAT	1	1	67	0.0213154	1.94618	EFT	CFT	Eukaryotic translation initiation factor 4H OS=Rattus norvegicus GN=Eif4h PE=1 SV=1	160132	238546	152063	467685	307373	412582	439854	510881	401862	409169	375929	462093	1.10392e+06	252142	259260	2.36308e+06	887261	618609	476030	416651	435673	537645	581628	510937	214072	522056	354323	700630	334919	611196	560375	522918	574249	484843	457256	462093	917348	207638	137524	654490	210524
VAPA_RAT	2	2	138.25	0.0213894	2.01754	EFT	CFT	Vesicle-associated membrane protein-associated protein A OS=Rattus norvegicus GN=Vapa PE=1 SV=3	2.18131e+06	1.56244e+06	1.62759e+06	2.37407e+06	3.66692e+06	2.5232e+06	2.33653e+06	2.59651e+06	2.13057e+06	2.18492e+06	1.95653e+06	2.49889e+06	1.10056e+07	6.42051e+06	6.51829e+06	1.1883e+07	3.60388e+06	3.04828e+06	2.48223e+06	1.97142e+06	2.02336e+06	2.44249e+06	2.16179e+06	2.20279e+06	2.91608e+06	3.41939e+06	3.79245e+06	3.55654e+06	3.99553e+06	3.73785e+06	2.97674e+06	2.65769e+06	3.04452e+06	2.58901e+06	2.3798e+06	2.49889e+06	9.14558e+06	5.28726e+06	3.45761e+06	3.29118e+06	855106
DLDH_RAT	9	9	646.09	0.0214037	1.39122	EFT	CFT	Dihydrolipoyl dehydrogenase, mitochondrial OS=Rattus norvegicus GN=Dld PE=1 SV=1	6.76821e+06	3.9619e+06	3.82407e+06	6.20931e+06	7.02613e+06	6.43546e+06	5.84687e+06	6.75903e+06	5.17527e+06	5.15204e+06	4.75874e+06	5.49255e+06	1.18596e+07	8.40691e+06	9.04637e+06	1.52993e+07	4.88936e+06	4.76186e+06	7.59254e+06	5.94423e+06	5.76992e+06	7.5294e+06	6.56763e+06	6.11447e+06	9.04808e+06	8.6706e+06	8.91049e+06	9.30204e+06	7.65579e+06	9.53344e+06	7.44893e+06	6.91829e+06	7.39531e+06	6.10489e+06	5.78823e+06	5.49255e+06	9.8552e+06	6.92305e+06	4.79863e+06	4.23737e+06	1.16012e+06
IMB1_RAT	6	6	456.69	0.0214642	1.29573	EFT	CFT	Importin subunit beta-1 OS=Rattus norvegicus GN=Kpnb1 PE=1 SV=1	2.61503e+06	1.66617e+06	1.4842e+06	2.12979e+06	1.78331e+06	2.3305e+06	1.73216e+06	1.97325e+06	1.52375e+06	1.54197e+06	1.48259e+06	1.6413e+06	3.35377e+06	2.20187e+06	1.83351e+06	4.25019e+06	2.30374e+06	2.42416e+06	2.24767e+06	1.94652e+06	1.56436e+06	2.47738e+06	1.88802e+06	1.89052e+06	3.4959e+06	3.64641e+06	3.45834e+06	3.19059e+06	1.94312e+06	3.45238e+06	2.20678e+06	2.01974e+06	2.17739e+06	1.82715e+06	1.80333e+06	1.6413e+06	2.78695e+06	1.81323e+06	972583	1.17715e+06	546616
SHRM2_RAT	1	1	56.68	0.0216002	2.64836	EFT	CFT	Protein Shroom2 OS=Rattus norvegicus GN=Shroom2 PE=2 SV=1	42066.1	36391.6	39317.6	49561.8	64083.7	62455.6	44116.9	59642.2	30732.1	37839.8	32023.7	36333.2	96870.4	93468.6	286293	413097	181454	91787	35544.9	44004.9	28500.4	55014.8	49985.8	39695.2	56236	79642.8	91614	74247.6	69826.7	92521.4	56205.1	61047.5	43915.2	44838.1	38951.7	36333.2	80498.4	76970.9	151864	114413	43054.3
AATM_RAT	14	14	855.65	0.0217645	1.34223	EFT	CFT	Aspartate aminotransferase, mitochondrial OS=Rattus norvegicus GN=Got2 PE=1 SV=2	2.03136e+07	1.12457e+07	1.17391e+07	1.57576e+07	2.47223e+07	1.58931e+07	1.78396e+07	1.91683e+07	1.56885e+07	1.58155e+07	1.46307e+07	1.8154e+07	3.52137e+07	2.66785e+07	2.3281e+07	3.84417e+07	1.55022e+07	1.40486e+07	2.10186e+07	1.68867e+07	1.74172e+07	2.254e+07	1.92351e+07	1.94814e+07	2.71562e+07	2.46111e+07	2.73533e+07	2.36062e+07	2.69378e+07	2.3544e+07	2.27277e+07	1.962e+07	2.24184e+07	1.87405e+07	1.77959e+07	1.8154e+07	2.92623e+07	2.19696e+07	1.23494e+07	1.0647e+07	3.67826e+06
F213A_RAT	2	2	129.89	0.0218338	1.82313	EFT	CFT	Redox-regulatory protein FAM213A OS=Rattus norvegicus GN=Fam213a PE=1 SV=1	699993	426002	389076	606670	503697	568152	512445	693876	498360	398516	388826	425280	2.15421e+06	1.1175e+06	1.39769e+06	2.17964e+06	564157	498439	628364	532892	490319	596128	482801	498825	935784	932303	906587	908840	548837	841657	652857	710225	712142	472220	472944	425280	1.79013e+06	920254	741402	603684	133860
PHIPL_RAT	1	1	64.4	0.0223069	1.60857	EFT	CFT	Phytanoyl-CoA hydroxylase-interacting protein-like OS=Rattus norvegicus GN=Phyhipl PE=2 SV=2	353957	133766	115101	168566	281581	178421	166160	177017	188816	171573	147457	167428	614589	248868	582511	241665	501345	168652	240908	177561	166848	293968	180523	201592	473187	292746	268196	252525	306816	264312	211688	181187	269813	203304	179357	167428	510718	204942	308992	66932.6	118956
HNRH1_RAT	3	3	215.17	0.0223335	1.42327	EFT	CFT	Heterogeneous nuclear ribonucleoprotein H OS=Rattus norvegicus GN=Hnrnph1 PE=1 SV=2	2.44351e+06	1.78074e+06	1.49006e+06	2.67681e+06	2.36436e+06	2.5243e+06	2.06835e+06	2.49401e+06	1.88211e+06	2.02201e+06	1.94579e+06	2.2077e+06	5.78824e+06	5.13691e+06	1.88105e+06	4.42312e+06	2.8632e+06	2.5043e+06	2.6166e+06	2.2303e+06	1.88756e+06	3.00098e+06	2.2875e+06	2.24259e+06	3.26661e+06	3.89714e+06	3.472e+06	4.01008e+06	2.57624e+06	3.73949e+06	2.63508e+06	2.55278e+06	2.68947e+06	2.39597e+06	2.36674e+06	2.2077e+06	4.80997e+06	4.23022e+06	997800	1.22505e+06	679361
CYB5_RAT	1	1	39.92	0.0223951	2.39648	EFT	CFT	Cytochrome b5 OS=Rattus norvegicus GN=Cyb5a PE=1 SV=2	201612	116343	114992	188154	233949	180603	135729	156193	128760	118371	124561	128352	590412	543934	725977	913125	571689	211144	154942	125029	125398	190630	118878	108695	269525	254617	267944	281870	254914	267545	172920	159874	183994	140263	151508	128352	490627	447927	385093	252904	135647
3HIDH_RAT	3	3	156.78	0.0225175	1.4035	EFT	CFT	3-hydroxyisobutyrate dehydrogenase, mitochondrial OS=Rattus norvegicus GN=Hibadh PE=1 SV=3	955923	444235	502462	641614	971991	514643	599835	635879	496034	598518	558790	681738	1.52344e+06	1.03443e+06	1.30183e+06	1.40895e+06	748021	793911	700584	586815	553535	779186	599800	638458	1.27792e+06	972206	1.17079e+06	961189	1.0591e+06	762389	764191	650862	708818	709212	679677	681738	1.26597e+06	851846	690552	390231	177486
BSN_RAT	17	17	883.46	0.0225653	1.50141	EFT	CFT	Protein bassoon OS=Rattus norvegicus GN=Bsn PE=1 SV=3	3.51076e+06	1.92547e+06	1.81428e+06	3.18552e+06	3.40428e+06	3.08747e+06	2.45957e+06	2.86973e+06	2.18187e+06	2.16946e+06	2.19345e+06	2.54944e+06	7.22506e+06	6.48889e+06	4.89465e+06	5.81748e+06	3.44604e+06	3.75593e+06	2.93126e+06	2.34904e+06	2.07495e+06	3.25889e+06	2.49427e+06	2.33462e+06	4.69335e+06	4.21388e+06	4.22747e+06	4.77217e+06	3.70937e+06	4.57376e+06	3.13349e+06	2.93735e+06	3.11783e+06	2.5707e+06	2.66797e+06	2.54944e+06	6.00396e+06	5.34357e+06	2.59636e+06	1.61124e+06	817655
AP180_RAT	13	13	915.39	0.0227362	1.53574	EFT	CFT	Clathrin coat assembly protein AP180 OS=Rattus norvegicus GN=Snap91 PE=1 SV=1	1.68142e+07	9.0341e+06	8.31301e+06	1.31833e+07	1.26751e+07	1.36751e+07	1.05781e+07	1.24972e+07	9.52339e+06	9.52196e+06	9.23339e+06	1.04009e+07	3.20012e+07	2.47981e+07	1.35148e+07	3.66888e+07	1.70909e+07	1.49041e+07	1.26598e+07	1.04218e+07	9.49606e+06	1.43794e+07	1.12194e+07	1.0841e+07	2.2478e+07	1.97711e+07	1.93702e+07	1.97496e+07	1.3811e+07	2.02582e+07	1.34766e+07	1.27916e+07	1.36086e+07	1.1283e+07	1.12309e+07	1.04009e+07	2.65927e+07	2.04211e+07	7.1689e+06	1.01615e+07	4.05521e+06
ACSL6_RAT	4	4	231.65	0.0228449	2.01249	EFT	CFT	Long-chain-fatty-acid--CoA ligase 6 OS=Rattus norvegicus GN=Acsl6 PE=1 SV=1	867374	808193	637454	1.00801e+06	693073	1.14103e+06	674619	862495	712143	662444	593089	722795	4.01397e+06	2.06042e+06	2.74296e+06	3.53049e+06	686312	899551	904953	796719	742895	961782	787103	755500	1.15955e+06	1.76873e+06	1.48534e+06	1.51008e+06	755184	1.69031e+06	859466	882817	1.01763e+06	784960	721396	722795	3.33557e+06	1.69675e+06	1.455e+06	977821	162844
NDRG2_RAT	7	7	537.67	0.0229378	1.32407	EFT	CFT	Protein NDRG2 OS=Rattus norvegicus GN=Ndrg2 PE=1 SV=1	2.03982e+07	1.07529e+07	9.87977e+06	1.57866e+07	1.74595e+07	1.5571e+07	1.63295e+07	2.01545e+07	1.52202e+07	1.40518e+07	1.32983e+07	1.53869e+07	2.71906e+07	2.29079e+07	2.32737e+07	3.78487e+07	1.91342e+07	1.68593e+07	1.77862e+07	1.44093e+07	1.37561e+07	1.94475e+07	1.66759e+07	1.47221e+07	2.72694e+07	2.35327e+07	2.30209e+07	2.36496e+07	1.90242e+07	2.30667e+07	2.08039e+07	2.06294e+07	2.17492e+07	1.66507e+07	1.61752e+07	1.53869e+07	2.25951e+07	1.88645e+07	1.23455e+07	1.04827e+07	4.54005e+06
RS14_RAT	1	1	53.57	0.0231683	1.66374	EFT	CFT	40S ribosomal protein S14 OS=Rattus norvegicus GN=Rps14 PE=2 SV=3	751004	397417	342282	476791	773370	440442	425715	469919	372745	389933	354707	401224	1.39201e+06	817614	1.53881e+06	1.40619e+06	720190	777982	474137	414090	360176	553209	421787	433328	1.00398e+06	869745	797552	714271	842677	652468	542362	480992	532641	462049	431443	401224	1.15675e+06	673301	816261	389466	170882
PLPP_RAT	3	3	176.01	0.0231871	1.52428	EFT	CFT	Pyridoxal phosphate phosphatase OS=Rattus norvegicus GN=Pdxp PE=1 SV=2	668818	331142	347269	419092	678369	458931	365080	472519	321537	427094	402212	466981	1.42813e+06	457274	451373	1.46464e+06	629879	760584	531205	461407	478662	573962	525435	406122	894109	724702	809174	627833	739162	679857	465112	483652	459467	506084	489225	466981	1.18677e+06	376563	239430	405653	149454
COTL1_RAT	5	5	326.69	0.0241373	1.26147	EFT	CFT	Coactosin-like protein OS=Rattus norvegicus GN=Cotl1 PE=1 SV=1	5.56089e+06	3.45427e+06	3.1508e+06	4.90853e+06	5.04539e+06	5.12443e+06	4.27996e+06	5.23396e+06	3.77248e+06	3.74306e+06	3.48974e+06	3.85839e+06	5.01683e+06	6.59921e+06	6.54588e+06	9.40368e+06	3.85842e+06	4.86096e+06	5.42357e+06	4.43031e+06	4.21544e+06	5.67638e+06	4.57409e+06	4.51476e+06	7.43407e+06	7.55966e+06	7.3417e+06	7.35337e+06	5.49754e+06	7.59129e+06	5.45269e+06	5.35729e+06	5.39076e+06	4.43532e+06	4.2447e+06	3.85839e+06	4.16894e+06	5.43441e+06	3.47225e+06	2.60449e+06	915502
PSA4_RAT	2	2	100.35	0.0241589	2.08078	EFT	CFT	Proteasome subunit alpha type-4 OS=Rattus norvegicus GN=Psma4 PE=1 SV=1	141374	177612	100429	214252	144132	145343	207206	242799	194358	183448	182439	196110	69969.8	519718	869378	732614	656509	174568	253339	204402	201201	279065	222051	248205	188996	388703	234011	320967	157049	215311	263981	248520	277732	217376	221908	196110	58144.2	427985	461160	202908	155772
BLMH_RAT	2	2	78.62	0.0242237	1.72864	EFT	CFT	Bleomycin hydrolase OS=Rattus norvegicus GN=Blmh PE=1 SV=1	272956	187608	142754	263550	271904	296435	340962	434236	316718	358097	361630	413620	981581	612239	392296	1.46525e+06	205894	277829	447508	327642	318007	465634	422944	410799	364901	410578	332632	394819	296271	439136	434387	444467	452581	424326	439864	413620	815685	504176	208093	405823	48853.2
VGLU1_RAT	3	3	107.77	0.0242392	1.49447	EFT	CFT	Vesicular glutamate transporter 1 OS=Rattus norvegicus GN=Slc17a7 PE=1 SV=1	775964	346966	340076	471940	706221	446399	413226	480265	391641	308090	316588	352533	982699	524661	577776	1.69361e+06	776872	476377	592473	466332	464109	599484	438435	402434	1.03735e+06	759333	792412	707004	769511	661293	526451	491581	559643	365070	385077	352533	816614	432056	306480	469070	184331
KCC1B_RAT	1	1	39.59	0.0244109	2.56315	CFT	EFT	Calcium/calmodulin-dependent protein kinase type 1B OS=Rattus norvegicus GN=Pnck PE=2 SV=1	718.453	250.796	3336.4	1915.53	1934.83	1075.12	1293.1	1835.77	1544.88	623.432	1030.68	631.521	484.625	0	1199.94	186.227	475.561	0	716.169	623.826	685.467	1484.71	45.6213	414.491	960.463	548.865	7774.15	2869.61	2108.23	1592.67	1647.41	1879.03	2207.59	738.734	1253.65	631.521	402.719	0	636.507	51.5784	112.838
SDHA_RAT	9	9	437.8	0.0244571	1.37652	EFT	CFT	Succinate dehydrogenase [ubiquinone] flavoprotein subunit, mitochondrial OS=Rattus norvegicus GN=Sdha PE=1 SV=1	5.85755e+06	3.21579e+06	2.87274e+06	4.68939e+06	5.63422e+06	4.59811e+06	4.3007e+06	4.89063e+06	3.73575e+06	3.79731e+06	3.53008e+06	4.22562e+06	8.78245e+06	6.50155e+06	7.57237e+06	1.09431e+07	4.50554e+06	3.19041e+06	5.55514e+06	4.56559e+06	4.38297e+06	5.44149e+06	4.74761e+06	4.49307e+06	7.83065e+06	7.03774e+06	6.69377e+06	7.02508e+06	6.13915e+06	6.81161e+06	5.47911e+06	5.00587e+06	5.33828e+06	4.49961e+06	4.29377e+06	4.22562e+06	7.29814e+06	5.354e+06	4.01675e+06	3.03085e+06	1.06905e+06
TTYH1_RAT	3	3	189.11	0.0244909	1.42632	EFT	CFT	Protein tweety homolog 1 OS=Rattus norvegicus GN=Ttyh1 PE=3 SV=1	2.8894e+06	1.45158e+06	1.26168e+06	1.93082e+06	2.43922e+06	1.7817e+06	1.41984e+06	1.96857e+06	1.33694e+06	1.25005e+06	1.50586e+06	1.62385e+06	4.41404e+06	3.33169e+06	2.37489e+06	4.18123e+06	2.54208e+06	2.43048e+06	1.69228e+06	1.70929e+06	1.3968e+06	2.1988e+06	1.96759e+06	1.5131e+06	3.8627e+06	3.17677e+06	2.93985e+06	2.89252e+06	2.65782e+06	2.6394e+06	1.80888e+06	2.01495e+06	1.91045e+06	1.48124e+06	1.83163e+06	1.62385e+06	3.66803e+06	2.74363e+06	1.25976e+06	1.15805e+06	603169
AP2B1_RAT	25	25	1524.77	0.0247089	1.43659	EFT	CFT	AP-2 complex subunit beta OS=Rattus norvegicus GN=Ap2b1 PE=1 SV=1	2.47251e+07	1.48727e+07	1.49586e+07	2.0267e+07	2.11702e+07	2.1075e+07	1.73093e+07	20143840	1.55485e+07	1.54516e+07	1.51627e+07	1.68734e+07	4.58948e+07	3.23084e+07	2.54811e+07	5.44557e+07	2.12934e+07	1.7223e+07	2.23294e+07	1.8334e+07	1.73284e+07	2.23332e+07	1.82268e+07	1.73332e+07	3.30538e+07	3.25489e+07	3.48551e+07	3.03615e+07	2.30674e+07	3.12204e+07	2.20521e+07	2.06185e+07	2.22184e+07	1.83094e+07	1.8443e+07	1.68734e+07	3.81381e+07	2.66058e+07	1.35164e+07	1.50823e+07	5.05236e+06
HAP28_RAT	4	4	318.3	0.024823	2.39427	EFT	CFT	28 kDa heat- and acid-stable phosphoprotein OS=Rattus norvegicus GN=Pdap1 PE=1 SV=1	214819	115584	100688	241632	208062	287158	152738	179607	138138	127957	126014	166985	1.02252e+06	879832	619488	244807	809696	413257	188394	122258	126283	228626	150188	125375	287181	252954	234613	361984	226708	425393	194588	183839	197395	151623	153275	166985	849702	724538	328606	67802.8	192119
KPCG_RAT	10	10	567.06	0.0249237	1.31245	EFT	CFT	Protein kinase C gamma type OS=Rattus norvegicus GN=Prkcg PE=1 SV=1	5.26535e+06	3.1709e+06	2.95832e+06	4.14842e+06	5.87317e+06	4.09253e+06	3.76579e+06	4.2086e+06	3.39575e+06	3.29363e+06	3.14092e+06	3.82802e+06	6.512e+06	5.50402e+06	6.70474e+06	9.52806e+06	5.02759e+06	3.94833e+06	4.6712e+06	3.79592e+06	3.71497e+06	4.77097e+06	3.81722e+06	3.87575e+06	7.03898e+06	6.9395e+06	6.89319e+06	6.21466e+06	6.3995e+06	6.06265e+06	4.79762e+06	4.30776e+06	4.85243e+06	3.90277e+06	3.82042e+06	3.82802e+06	5.41141e+06	4.53254e+06	3.55652e+06	2.63894e+06	1.19291e+06
WBP2_RAT	1	1	42.2	0.0249975	1.63375	CFT	EFT	WW domain-binding protein 2 OS=Rattus norvegicus GN=Wbp2 PE=1 SV=1	179836	83448.7	89494.1	141288	247978	130867	74040.6	99917.5	70662.4	108127	97082.1	118809	23317.2	672.364	2800.4	2917.1	6334.14	119340	119556	105098	91371	152924	129971	128055	240413	182627	208530	211661	270201	193866	94327.9	102272	100975	128125	118084	118809	19376.4	553.689	1485.47	807.934	1502.92
DNJA2_RAT	3	3	138.84	0.0251913	1.7266	EFT	CFT	DnaJ homolog subfamily A member 2 OS=Rattus norvegicus GN=Dnaja2 PE=2 SV=1	1.93925e+06	922443	918894	1.67768e+06	1.46044e+06	1.77433e+06	1.08246e+06	1.55697e+06	1.05153e+06	1.15097e+06	1.09923e+06	1.28922e+06	4.302e+06	3.59654e+06	1.85434e+06	6.21535e+06	1.48483e+06	1.41794e+06	1.58421e+06	1.28393e+06	1.20263e+06	1.82801e+06	1.48298e+06	1.24062e+06	2.59248e+06	2.01876e+06	2.14112e+06	2.5133e+06	1.59132e+06	2.62849e+06	1.37905e+06	1.59366e+06	1.5026e+06	1.36384e+06	1.33704e+06	1.28922e+06	3.57492e+06	2.96173e+06	983630	1.72143e+06	352312
GLNA_RAT	6	6	487.73	0.0252145	1.4451	EFT	CFT	Glutamine synthetase OS=Rattus norvegicus GN=Glul PE=1 SV=3	1.5478e+07	8.43867e+06	8.45427e+06	1.16564e+07	1.82857e+07	1.13881e+07	1.39053e+07	1.57386e+07	1.24366e+07	1.17826e+07	1.09638e+07	1.33019e+07	2.47763e+07	2.10433e+07	2.55766e+07	4.05689e+07	1.46026e+07	1.09349e+07	1.52447e+07	1.2453e+07	1.32276e+07	1.52878e+07	1.2937e+07	1.27564e+07	2.06917e+07	1.8468e+07	1.96993e+07	1.74622e+07	1.99244e+07	1.68702e+07	1.77154e+07	1.61094e+07	1.77715e+07	1.39618e+07	1.33357e+07	1.33019e+07	2.05888e+07	1.73291e+07	1.35671e+07	1.12362e+07	3.4648e+06
PEX19_RAT	1	1	93.44	0.025254	2.53271	EFT	CFT	Peroxisomal biogenesis factor 19 OS=Rattus norvegicus GN=Pex19 PE=2 SV=1	174534	74260.5	72208.1	139484	78211.9	135067	64475.4	93730.8	46067.9	57456.5	51868.4	60582	357192	443016	308239	672068	183141	247357	78423.1	62839.9	57860.2	101828	77077.2	65103.3	233326	162519	168252	208959	85221	200087	82141.9	95939.3	65829.7	68082.9	63089.4	60582	296824	364821	163505	186139	43454.6
RAB7A_RAT	7	7	365	0.0254297	1.54264	EFT	CFT	Ras-related protein Rab-7a OS=Rattus norvegicus GN=Rab7a PE=1 SV=2	3.20071e+06	1.66869e+06	1.55521e+06	2.64914e+06	3.30164e+06	2.33321e+06	2.49621e+06	2.9257e+06	2.23766e+06	2.09285e+06	1.98976e+06	2.44753e+06	4.85999e+06	5.34644e+06	5.10876e+06	8.74249e+06	1.83768e+06	2.28241e+06	3.09858e+06	2.43981e+06	2.65579e+06	3.0279e+06	2.47156e+06	2.70821e+06	4.27886e+06	3.65192e+06	3.62381e+06	3.96863e+06	3.59752e+06	3.45641e+06	3.18018e+06	2.99463e+06	3.19755e+06	2.47991e+06	2.42021e+06	2.44753e+06	4.0386e+06	4.40277e+06	2.70993e+06	2.42136e+06	436034
QCR6_RAT	1	1	62.5	0.025738	5.19155	EFT	CFT	Cytochrome b-c1 complex subunit 6, mitochondrial OS=Rattus norvegicus GN=Uqcrh PE=3 SV=1	941684	455110	346658	539674	545495	533383	633194	766634	528467	526491	547666	627805	5.59287e+06	5.03056e+06	7.407e+06	1.01768e+07	3.42094e+06	2.10783e+06	512419	410920	419559	470187	350516	401050	1.25889e+06	996005	807749	808475	594380	790151	806691	784698	755164	623864	666147	627805	4.64762e+06	4.14265e+06	3.92903e+06	2.81862e+06	811700
VPP1_RAT	12	12	647.26	0.0257886	1.46425	EFT	CFT	V-type proton ATPase 116 kDa subunit a isoform 1 OS=Rattus norvegicus GN=Atp6v0a1 PE=2 SV=1	9.3424e+06	5.21483e+06	5.47295e+06	7.40958e+06	1.0851e+07	7.53134e+06	6.61586e+06	7.41854e+06	5.84454e+06	6.1298e+06	5.71828e+06	6.83163e+06	1.74388e+07	9.62667e+06	1.08324e+07	2.37095e+07	1.02211e+07	5.78972e+06	8.64091e+06	7.05688e+06	7.10518e+06	8.55778e+06	7.24584e+06	7.32966e+06	1.24894e+07	1.14126e+07	1.27525e+07	1.11001e+07	1.18234e+07	1.11569e+07	8.42863e+06	7.59333e+06	8.35168e+06	7.26348e+06	6.95535e+06	6.83163e+06	1.44915e+07	7.92752e+06	5.74603e+06	6.56671e+06	2.42521e+06
ACSF2_RAT	1	1	29.22	0.0261114	1.65713	CFT	EFT	Acyl-CoA synthetase family member 2, mitochondrial OS=Rattus norvegicus GN=Acsf2 PE=2 SV=1	174265	81183.7	81451.1	95391.8	168398	86816.9	91577	81930.3	87191.3	89177.4	72896.8	92568.1	14244.6	14324.4	2282.76	1707.82	104908	117803	92436.8	66285.6	58655.4	92862.4	75468.1	84881.4	232965	177670	189790	142905	183490	128610	116669	83860.8	124594	105670	88667.1	92568.1	11837.1	11796	1210.88	473.006	24892
PAK1_RAT	3	3	157.38	0.0261647	1.34308	EFT	CFT	Serine/threonine-protein kinase PAK 1 OS=Rattus norvegicus GN=Pak1 PE=1 SV=3	658902	386288	345729	545089	619761	527172	481514	515935	416094	379889	367584	454832	561588	448552	486213	1.40517e+06	572319	462513	644091	519414	470571	779491	618793	685199	880853	845389	805584	816587	675302	780949	613450	528091	594586	450148	447105	454832	466674	369381	257911	389183	135796
NIT1_RAT	1	1	27.44	0.0266858	2.03624	EFT	CFT	Nitrilase homolog 1 OS=Rattus norvegicus GN=Nit1 PE=2 SV=1	347529	257636	228752	484748	227963	482499	259987	308686	233179	224950	243825	222834	665134	1.2169e+06	1.63005e+06	1.13424e+06	191868	359711	372166	322959	258932	442340	311354	267194	464594	563834	533017	726191	248392	714771	331225	315960	333206	266553	296574	222834	552720	1.00211e+06	864658	314146	45525.1
SYN1_RAT	19	19	1406.87	0.0268676	1.41045	EFT	CFT	Synapsin-1 OS=Rattus norvegicus GN=Syn1 PE=1 SV=3	6.62917e+07	3.6722e+07	3.30749e+07	6.18021e+07	7.89851e+07	6.21027e+07	7.18779e+07	8.44133e+07	6.47647e+07	5.51383e+07	5.19085e+07	6.30037e+07	1.30793e+08	9.58026e+07	1.08965e+08	167362243	6.80903e+07	4.81739e+07	7.67273e+07	6.08558e+07	5.99197e+07	8.14343e+07	6.57348e+07	6.58915e+07	8.8622e+07	8.03659e+07	7.70679e+07	9.25845e+07	8.60636e+07	9.19986e+07	9.15726e+07	8.64022e+07	9.25469e+07	6.53359e+07	6.31382e+07	6.30037e+07	1.08688e+08	7.8893e+07	5.78001e+07	4.63534e+07	1.6156e+07
AT1B3_RAT	1	1	75.52	0.0271133	1.81008	EFT	CFT	Sodium/potassium-transporting ATPase subunit beta-3 OS=Rattus norvegicus GN=Atp1b3 PE=2 SV=1	510744	239673	209772	365592	466315	415695	297784	442530	302743	229843	274120	282234	1.18484e+06	938673	899050	1.16516e+06	786028	401400	311745	287174	238798	464386	389042	241073	682787	524524	488790	547686	508105	615807	379377	452957	432610	272352	333422	282234	984588	772993	476899	322707	186504
EPHA3_RAT	2	2	91.59	0.0271238	1.46263	EFT	CFT	Ephrin type-A receptor 3 OS=Rattus norvegicus GN=Epha3 PE=2 SV=1	232020	158342	151298	204819	291440	217288	185086	191072	154717	187808	172435	207006	241810	372897	467195	664127	210544	237845	218521	180580	182637	269353	191853	204689	310176	346529	352541	306836	317558	321889	235800	195575	221086	222543	209739	207006	200942	307079	247823	183940	49956.5
CAPZB_RAT	7	7	276.52	0.0271999	1.84285	EFT	CFT	F-actin-capping protein subunit beta OS=Rattus norvegicus GN=Capzb PE=1 SV=1	3.54e+06	1.83758e+06	1.87201e+06	2.76872e+06	3.97796e+06	2.57004e+06	3.1713e+06	3.44953e+06	2.89258e+06	2.50743e+06	2.488e+06	3.04573e+06	1.09963e+07	9.92102e+06	6.11506e+06	1.23064e+07	2.87277e+06	3.66812e+06	3.05465e+06	2.55391e+06	2.72917e+06	3.1352e+06	2.84295e+06	2.68405e+06	4.73245e+06	4.02154e+06	4.36198e+06	4.14776e+06	4.33445e+06	3.80724e+06	4.04025e+06	3.5308e+06	4.13342e+06	2.97117e+06	3.02624e+06	3.04573e+06	9.1378e+06	8.16991e+06	3.24372e+06	3.40845e+06	681633
CISD1_RAT	1	1	94.6	0.0275372	1.64203	EFT	CFT	CDGSH iron-sulfur domain-containing protein 1 OS=Rattus norvegicus GN=Cisd1 PE=3 SV=1	2.18205e+06	1.15374e+06	1.18246e+06	1.49664e+06	2.29321e+06	1.49264e+06	1.53014e+06	1.72231e+06	1.40227e+06	1.24596e+06	1.20034e+06	1.41817e+06	4.29289e+06	3.25624e+06	4.15097e+06	5.38003e+06	2.54892e+06	1.53875e+06	1.65554e+06	1.31986e+06	1.28121e+06	1.81643e+06	1.39159e+06	1.44943e+06	2.91708e+06	2.52495e+06	2.75526e+06	2.24208e+06	2.49872e+06	2.21119e+06	1.94941e+06	1.76289e+06	2.0038e+06	1.47639e+06	1.46002e+06	1.41817e+06	3.56736e+06	2.6815e+06	2.20187e+06	1.49008e+06	604791
OTUB1_RAT	8	8	604.6	0.0282773	1.47834	EFT	CFT	Ubiquitin thioesterase OTUB1 OS=Rattus norvegicus GN=Otub1 PE=1 SV=1	9.28246e+06	4.75572e+06	4.53542e+06	7.08191e+06	9.53977e+06	6.62746e+06	6.53588e+06	7.64957e+06	5.99136e+06	5.74393e+06	5.37539e+06	6.44749e+06	1.70448e+07	1.35324e+07	1.14105e+07	2.03325e+07	7.02593e+06	7.32784e+06	7.36657e+06	6.109e+06	5.7411e+06	8.08714e+06	6.87378e+06	6.77482e+06	1.24093e+07	1.04079e+07	1.0568e+07	1.06093e+07	1.03947e+07	9.81787e+06	8.32673e+06	7.82981e+06	8.56148e+06	6.80625e+06	6.53829e+06	6.44749e+06	1.4164e+07	1.11439e+07	6.05269e+06	5.63139e+06	1.66707e+06
C11B3_RAT	1	1	31.1	0.0284728	1.39532	CFT	EFT	Cytochrome P450 11B3, mitochondrial OS=Rattus norvegicus GN=Cyp11b3 PE=1 SV=1	274385	175005	120610	239864	286438	233126	129202	144471	97849.5	133710	156892	188748	1053.52	543.224	394.563	414.312	22493.4	122852	285935	188788	200440	314953	223239	201473	366811	382998	281034	359336	312108	345351	164604	147875	139824	158440	190833	188748	875.467	447.343	209.295	114.75	5337.08
MPCP_RAT	5	5	230.51	0.0285868	1.23979	EFT	CFT	Phosphate carrier protein, mitochondrial OS=Rattus norvegicus GN=Slc25a3 PE=1 SV=1	1.37621e+07	7.17531e+06	6.64378e+06	9.69839e+06	1.43999e+07	9.91406e+06	8.71523e+06	9.48673e+06	7.58939e+06	7.39997e+06	6.99194e+06	8.53811e+06	1.77388e+07	1.14665e+07	1.22457e+07	1.36293e+07	1.04345e+07	7.5301e+06	1.17553e+07	9.8618e+06	9.46674e+06	1.26556e+07	1.01533e+07	9.82979e+06	1.83978e+07	1.57031e+07	1.54807e+07	1.4529e+07	1.56904e+07	1.46866e+07	1.11032e+07	9.71025e+06	1.0845e+07	8.76856e+06	8.50455e+06	8.53811e+06	1.47408e+07	9.44262e+06	6.49572e+06	3.77485e+06	2.47584e+06
FAAA_RAT	2	2	103.37	0.0286774	2.05501	EFT	CFT	Fumarylacetoacetase OS=Rattus norvegicus GN=Fah PE=1 SV=1	274805	170834	152230	258128	259305	247753	185150	216238	170711	215712	209809	262279	738725	841710	1.57962e+06	357553	257336	195847	257403	230613	197198	283675	233814	216695	367372	373869	354711	386696	282543	367020	235882	221333	243942	255607	255199	262279	613874	693144	837909	99029.6	61059.1
CAP1_RAT	10	10	774.07	0.0287525	1.57669	EFT	CFT	Adenylyl cyclase-associated protein 1 OS=Rattus norvegicus GN=Cap1 PE=1 SV=3	7.9574e+06	6.00382e+06	5.79378e+06	9.17214e+06	8.03329e+06	9.22557e+06	7.66219e+06	9.47281e+06	6.89422e+06	6.28285e+06	6.05668e+06	6.88652e+06	1.94618e+07	1.47444e+07	1.72165e+07	2.77011e+07	6.76064e+06	6.67748e+06	9.32194e+06	7.46789e+06	7.22929e+06	9.5967e+06	7.65234e+06	7.19063e+06	1.06378e+07	1.31393e+07	1.35001e+07	1.37406e+07	8.75321e+06	1.36667e+07	9.76166e+06	9.69601e+06	9.85163e+06	7.44484e+06	7.36697e+06	6.88652e+06	1.61726e+07	1.2142e+07	9.13248e+06	7.67222e+06	1.60412e+06
TOM70_RAT	6	6	309.45	0.0287873	1.6017	EFT	CFT	Mitochondrial import receptor subunit TOM70 OS=Rattus norvegicus GN=Tomm70a PE=1 SV=1	1.74708e+06	1.024e+06	936327	1.52792e+06	1.65893e+06	1.54351e+06	1.47037e+06	1.69943e+06	1.21133e+06	1.23211e+06	1.17013e+06	1.27008e+06	3.07105e+06	2.39806e+06	4.23208e+06	5.23664e+06	1.50959e+06	1.46729e+06	1.58616e+06	1.3694e+06	1.21906e+06	1.70804e+06	1.36577e+06	1.25084e+06	2.33558e+06	2.24103e+06	2.18174e+06	2.28894e+06	1.80759e+06	2.28655e+06	1.87326e+06	1.73947e+06	1.73096e+06	1.45999e+06	1.42328e+06	1.27008e+06	2.55201e+06	1.97479e+06	2.2449e+06	1.45037e+06	358187
RAB3A_RAT	9	9	602.37	0.0288857	1.47639	EFT	CFT	Ras-related protein Rab-3A OS=Rattus norvegicus GN=Rab3a PE=1 SV=1	3.30609e+07	1.97158e+07	1.70154e+07	2.66304e+07	3.35348e+07	2.56903e+07	2.61008e+07	3.13505e+07	2.25717e+07	2.1512e+07	2.11295e+07	2.5381e+07	5.55315e+07	4.22545e+07	5.0879e+07	8.44134e+07	2.97489e+07	1.83559e+07	3.155e+07	2.48174e+07	2.61187e+07	3.16249e+07	2.6622e+07	2.64545e+07	4.41974e+07	4.3148e+07	3.96477e+07	3.98945e+07	3.65401e+07	3.80575e+07	3.32525e+07	3.20892e+07	3.22542e+07	2.54906e+07	2.57006e+07	2.5381e+07	4.61462e+07	3.47964e+07	2.69886e+07	2.33795e+07	7.05864e+06
MIC60_RAT	10	10	484.93	0.0290212	1.72828	EFT	CFT	MICOS complex subunit Mic60 (Fragment) OS=Rattus norvegicus GN=Immt PE=1 SV=1	5.85276e+06	3.16789e+06	2.8896e+06	5.46954e+06	6.93527e+06	4.97828e+06	4.07292e+06	5.21528e+06	3.74186e+06	3.30976e+06	3.46844e+06	4.02429e+06	1.25691e+07	1.11918e+07	1.56796e+07	1.56749e+07	5.7152e+06	4.37528e+06	5.29563e+06	3.73998e+06	3.77863e+06	5.56872e+06	4.18771e+06	4.03993e+06	7.82425e+06	6.9329e+06	6.73306e+06	8.19381e+06	7.55679e+06	7.37479e+06	5.18892e+06	5.33817e+06	5.34701e+06	3.92189e+06	4.21879e+06	4.02429e+06	1.04448e+07	9.21643e+06	8.31723e+06	4.3414e+06	1.35607e+06
SUGT1_RAT	1	1	66.74	0.0293861	2.61217	EFT	CFT	Suppressor of G2 allele of SKP1 homolog OS=Rattus norvegicus GN=Sugt1 PE=2 SV=1	78399.6	79617.5	30037.1	69122.8	84100.4	83199.2	90878.7	106652	71237.3	79021.1	68958	78756.4	240443	66165.1	159995	843741	497863	96171.8	88356.4	80988.6	73561.2	94858	82242.1	78761.1	104808	174242	69989.5	103551	91637.2	123251	115780	109165	101796	93635.7	83876.2	78756.4	199806	54486.6	84869.1	233686	118130
ITPA_RAT	4	4	217.01	0.0294278	1.66293	EFT	CFT	Inosine triphosphate pyrophosphatase OS=Rattus norvegicus GN=Itpa PE=3 SV=1	1.72026e+06	894605	869679	1.45096e+06	1.55589e+06	1.46524e+06	1.12693e+06	1.2966e+06	1.00173e+06	1.00301e+06	905561	1.06644e+06	3.44595e+06	2.78599e+06	2.92722e+06	4.67454e+06	1.57365e+06	1.61806e+06	1.19979e+06	1.05469e+06	976448	1.42414e+06	1.1588e+06	1.03518e+06	2.29972e+06	1.95784e+06	2.02644e+06	2.17365e+06	1.69532e+06	2.17059e+06	1.43571e+06	1.32715e+06	1.43145e+06	1.18851e+06	1.10147e+06	1.06644e+06	2.86355e+06	2.29425e+06	1.55274e+06	1.29468e+06	373385
TCP4_RAT	1	1	45.96	0.0298377	1.52821	EFT	CFT	Activated RNA polymerase II transcriptional coactivator p15 OS=Rattus norvegicus GN=Sub1 PE=2 SV=3	521563	250631	252665	373667	458435	403597	317401	342145	263032	243588	224817	276734	239609	766013	1.04538e+06	811197	587840	351210	407939	295295	290704	454969	368569	384506	697251	548505	588736	559782	499519	597886	404370	350207	375865	288639	273453	276734	199113	630808	554520	224673	139479
GBB1_RAT	8	8	650.51	0.0298844	1.38463	EFT	CFT	Guanine nucleotide-binding protein G(I)/G(S)/G(T) subunit beta-1 OS=Rattus norvegicus GN=Gnb1 PE=1 SV=4	1.88215e+07	1.08118e+07	1.13745e+07	1.708e+07	1.85423e+07	1.63426e+07	1.63914e+07	1.91706e+07	1.48937e+07	1.5625e+07	1.4863e+07	1.83486e+07	3.49922e+07	2.08084e+07	2.80338e+07	4.09625e+07	1.37124e+07	1.08747e+07	2.12042e+07	1.76006e+07	1.77813e+07	2.26059e+07	1.89086e+07	1.87305e+07	2.51615e+07	2.36616e+07	2.65037e+07	2.55872e+07	2.0204e+07	2.42098e+07	2.08827e+07	1.96223e+07	2.12827e+07	1.85148e+07	1.80784e+07	1.83486e+07	2.90782e+07	1.71356e+07	1.48705e+07	1.13452e+07	3.25359e+06
PFKAP_RAT	11	11	651.22	0.0301739	1.56412	EFT	CFT	ATP-dependent 6-phosphofructokinase, platelet type OS=Rattus norvegicus GN=Pfkp PE=1 SV=2	4.23666e+06	2.62863e+06	2.02541e+06	3.53148e+06	3.67889e+06	3.44222e+06	2.92542e+06	3.73028e+06	2.68585e+06	2.66585e+06	2.7009e+06	3.23333e+06	9.30656e+06	3.82436e+06	6.01663e+06	1.2368e+07	3.11392e+06	2.80243e+06	3.98778e+06	3.08042e+06	3.26245e+06	4.22047e+06	3.48193e+06	3.16598e+06	5.66378e+06	5.75275e+06	4.71943e+06	5.29044e+06	4.00858e+06	5.09928e+06	3.72699e+06	3.81817e+06	3.838e+06	3.15888e+06	3.2852e+06	3.23333e+06	7.73366e+06	3.14934e+06	3.19151e+06	3.4255e+06	738851
RL31_RAT	1	1	65.09	0.0303965	2.62122	EFT	CFT	60S ribosomal protein L31 OS=Rattus norvegicus GN=Rpl31 PE=2 SV=1	134306	91992.4	71318.1	150722	129819	78891.2	158447	199037	137169	140756	149232	162871	588919	719325	691927	689758	20966.1	264227	286215	157627	187402	189496	215306	194745	179547	201325	166178	225794	141453	116869	201861	203727	196011	166789	181516	162871	489386	592361	367031	191039	4974.71
EF1G_RAT	4	4	233.28	0.0304411	1.54474	EFT	CFT	Elongation factor 1-gamma OS=Rattus norvegicus GN=Eef1g PE=1 SV=3	2.1528e+06	1.53984e+06	1.43699e+06	2.0521e+06	2.21525e+06	2.34558e+06	1.75357e+06	2.06855e+06	1.6711e+06	1.56416e+06	1.49949e+06	1.78066e+06	5.01502e+06	2.87562e+06	4.97349e+06	5.85469e+06	1.56554e+06	1.92686e+06	2.19391e+06	1.78173e+06	1.56516e+06	2.47319e+06	1.96265e+06	1.92021e+06	2.87797e+06	3.36994e+06	3.34834e+06	3.07421e+06	2.41378e+06	3.47473e+06	2.23405e+06	2.11729e+06	2.38795e+06	1.85345e+06	1.82388e+06	1.78066e+06	4.16744e+06	2.36806e+06	2.63818e+06	1.62154e+06	371461
NCAM1_RAT	17	17	1087.04	0.0306816	1.47574	EFT	CFT	Neural cell adhesion molecule 1 OS=Rattus norvegicus GN=Ncam1 PE=1 SV=1	1.44243e+07	7.87343e+06	7.79588e+06	1.15107e+07	1.6036e+07	1.16617e+07	1.09864e+07	1.28391e+07	9.85488e+06	1.01026e+07	9.81896e+06	1.18806e+07	2.72162e+07	1.88074e+07	2.06909e+07	3.81053e+07	1.33662e+07	1.24134e+07	1.35651e+07	1.06329e+07	1.07482e+07	1.27806e+07	1.03323e+07	1.02483e+07	1.92831e+07	1.7231e+07	1.81652e+07	1.72439e+07	1.74731e+07	1.72755e+07	1.39968e+07	1.31416e+07	1.40823e+07	1.19711e+07	1.19432e+07	1.18806e+07	2.26164e+07	1.54878e+07	1.09755e+07	1.05538e+07	3.17145e+06
HOME1_RAT	6	6	367.29	0.0307075	1.77182	EFT	CFT	Homer protein homolog 1 OS=Rattus norvegicus GN=Homer1 PE=1 SV=2	1.06598e+06	731700	568937	970576	1.11132e+06	1.1251e+06	704992	898295	695370	787166	672374	769376	2.1668e+06	2.12241e+06	2.97447e+06	3.52899e+06	1.30118e+06	1.1167e+06	840984	702250	653580	934762	789169	766131	1.42506e+06	1.60132e+06	1.32568e+06	1.454e+06	1.21092e+06	1.66671e+06	898162	919461	993664	932750	817834	769376	1.80059e+06	1.74779e+06	1.5778e+06	977406	308737
QCR1_RAT	13	13	807.07	0.030714	1.36952	EFT	CFT	Cytochrome b-c1 complex subunit 1, mitochondrial OS=Rattus norvegicus GN=Uqcrc1 PE=1 SV=1	1.35267e+07	7.23507e+06	6.83889e+06	9.77018e+06	1.29028e+07	9.01032e+06	1.11276e+07	1.33315e+07	1.01053e+07	1.01676e+07	9.39689e+06	1.13039e+07	2.08646e+07	1.56554e+07	1.2928e+07	3.14998e+07	1.00959e+07	9.59773e+06	1.32731e+07	1.06172e+07	1.05642e+07	1.28111e+07	1.1418e+07	1.14775e+07	1.80831e+07	1.58339e+07	1.59353e+07	1.46365e+07	1.40591e+07	1.33478e+07	1.41766e+07	1.36456e+07	1.44402e+07	1.20481e+07	1.14298e+07	1.13039e+07	1.73383e+07	1.28921e+07	6.85761e+06	8.72434e+06	2.39548e+06
RRAGB_RAT	1	1	29.76	0.0307259	2.23217	EFT	CFT	Ras-related GTP-binding protein B OS=Rattus norvegicus GN=RragB PE=1 SV=1	1.94717e+06	1.16682e+06	1.17409e+06	1.58121e+06	2.62801e+06	1.46609e+06	1.54834e+06	1.92491e+06	1.56907e+06	1.3303e+06	1.27139e+06	1.64605e+06	7.50297e+06	8.39431e+06	8.01702e+06	4.42265e+06	3.03135e+06	3.45851e+06	1.4854e+06	1.25559e+06	1.33149e+06	1.51308e+06	1.26561e+06	1.29906e+06	2.60308e+06	2.55358e+06	2.73575e+06	2.36878e+06	2.86352e+06	2.17185e+06	1.97259e+06	1.97026e+06	2.24216e+06	1.57633e+06	1.54644e+06	1.64605e+06	6.2349e+06	6.91267e+06	4.25261e+06	1.22492e+06	719259
CD81_RAT	1	1	122.28	0.0310418	1.73038	EFT	CFT	CD81 antigen OS=Rattus norvegicus GN=Cd81 PE=1 SV=1	726047	376681	322934	581910	629457	602174	413441	524199	330816	228312	221036	237636	993318	752965	990913	2.39705e+06	422883	283642	611524	492455	471954	611959	450194	509840	970616	824364	752469	871747	685867	892056	526725	536550	472726	270537	268855	237636	825438	620063	525628	663898	100339
G3P_RAT	12	12	1127.17	0.0316126	1.26927	EFT	CFT	Glyceraldehyde-3-phosphate dehydrogenase OS=Rattus norvegicus GN=Gapdh PE=1 SV=3	9.94543e+07	5.46376e+07	5.82207e+07	1.02597e+08	1.16798e+08	1.03003e+08	119154292	1.33108e+08	1.09078e+08	9.70252e+07	9.42104e+07	1.10148e+08	1.56274e+08	1.2192e+08	1.15634e+08	1.59697e+08	8.70416e+07	6.96578e+07	1.46181e+08	1.25226e+08	1.20395e+08	1.58253e+08	1.29847e+08	1.29734e+08	1.32955e+08	1.19574e+08	1.3566e+08	1.53698e+08	1.27265e+08	1.52588e+08	1.51803e+08	1.36244e+08	1.5587e+08	1.1497e+08	1.14592e+08	1.10148e+08	129862535	1.00401e+08	6.13378e+07	4.42303e+07	2.06527e+07
SYPH_RAT	3	3	132.68	0.0316302	1.57369	EFT	CFT	Synaptophysin OS=Rattus norvegicus GN=Syp PE=1 SV=1	7.34578e+06	4.02945e+06	4.22729e+06	5.47173e+06	8.6563e+06	5.52672e+06	6.51373e+06	7.10831e+06	5.83479e+06	5.08922e+06	4.89232e+06	6.14387e+06	2.02304e+07	1.10053e+07	1.31461e+07	1.7623e+07	8.86678e+06	6.07992e+06	6.44188e+06	5.14928e+06	5.25433e+06	6.62345e+06	5.48752e+06	5.57143e+06	9.82019e+06	8.81842e+06	9.85002e+06	8.19709e+06	9.43205e+06	8.18725e+06	8.29851e+06	7.27579e+06	8.33774e+06	6.03045e+06	5.95071e+06	6.14387e+06	1.68113e+07	9.06285e+06	6.97335e+06	4.88096e+06	2.10385e+06
THIL_RAT	5	5	353.72	0.0317981	1.72752	EFT	CFT	Acetyl-CoA acetyltransferase, mitochondrial OS=Rattus norvegicus GN=Acat1 PE=1 SV=1	3.63861e+06	2.47466e+06	2.0175e+06	3.49466e+06	3.36525e+06	3.23172e+06	3.39048e+06	4.00471e+06	3.14457e+06	3.31525e+06	3.20299e+06	3.61882e+06	8.20208e+06	6.99349e+06	9.02715e+06	1.44455e+07	1.60546e+06	3.35639e+06	4.79808e+06	3.63496e+06	3.571e+06	4.27849e+06	3.56305e+06	3.72347e+06	4.86427e+06	5.41578e+06	4.701e+06	5.23529e+06	3.66684e+06	4.78745e+06	4.31948e+06	4.09907e+06	4.4935e+06	3.92839e+06	3.89591e+06	3.61882e+06	6.81586e+06	5.75911e+06	4.78844e+06	4.0009e+06	380934
PI42B_RAT	4	4	271.02	0.0318226	1.3453	EFT	CFT	Phosphatidylinositol 5-phosphate 4-kinase type-2 beta OS=Rattus norvegicus GN=Pip4k2b PE=1 SV=1	911118	520163	477932	832815	1.05959e+06	756372	769760	813796	689295	644132	585730	733620	1.52934e+06	1.02051e+06	1.46735e+06	1.5046e+06	1.07368e+06	760542	789631	711885	566916	958159	737031	711356	1.21803e+06	1.13837e+06	1.11363e+06	1.24762e+06	1.15454e+06	1.12048e+06	980677	832971	984983	763261	712445	733620	1.27087e+06	840389	778354	416721	254755
HMGB1_RAT	5	5	182.74	0.0320638	1.51423	EFT	CFT	High mobility group protein B1 OS=Rattus norvegicus GN=Hmgb1 PE=1 SV=2	1.16743e+06	636407	606046	795404	1.21379e+06	738290	1.08955e+06	1.16109e+06	968488	730042	641078	799434	1.93658e+06	1.84529e+06	2.4283e+06	2.39441e+06	1.03073e+06	1.27522e+06	1.03051e+06	876085	839339	865038	688723	760496	1.56068e+06	1.39277e+06	1.41215e+06	1.19158e+06	1.32256e+06	1.0937e+06	1.38809e+06	1.18845e+06	1.38394e+06	865061	779767	799434	1.60928e+06	1.51958e+06	1.28809e+06	663166	244565
MARE3_RAT	5	5	240.25	0.0324462	1.51222	EFT	CFT	Microtubule-associated protein RP/EB family member 3 OS=Rattus norvegicus GN=Mapre3 PE=1 SV=1	2.85055e+06	1.74387e+06	1.42032e+06	2.58532e+06	2.17557e+06	2.59684e+06	1.81576e+06	2.03673e+06	1.55968e+06	1.70077e+06	1.55468e+06	1.79114e+06	5.07127e+06	4.9676e+06	5.11512e+06	4.5997e+06	2.40884e+06	1.92692e+06	2.22545e+06	1.84136e+06	1.5475e+06	2.46841e+06	1.95569e+06	1.91025e+06	3.81075e+06	3.81646e+06	3.30948e+06	3.87302e+06	2.37054e+06	3.84694e+06	2.31328e+06	2.08472e+06	2.22874e+06	2.01532e+06	1.89102e+06	1.79114e+06	4.21418e+06	4.0908e+06	2.71331e+06	1.27395e+06	571553
ASPD_RAT	1	1	35.3	0.0329476	1.49491	CFT	EFT	Putative L-aspartate dehydrogenase OS=Rattus norvegicus GN=Aspdh PE=2 SV=1	141636	36804.1	102204	187552	222167	203078	166251	209836	153141	181401	141366	182133	2639.35	2956.97	4677.43	11816.1	19059.8	130268	201984	177999	142439	237531	200574	157476	189346	80545.7	238147	280968	242076	300838	211804	214781	218834	214950	171949	182133	2193.28	2435.05	2481.13	3272.63	4522.4
CDS2_RAT	4	4	231.48	0.0330216	1.69016	EFT	CFT	Phosphatidate cytidylyltransferase 2 OS=Rattus norvegicus GN=Cds2 PE=2 SV=1	1.3167e+06	777326	587398	985520	1.19326e+06	906296	642741	790319	581267	569928	537270	637004	2.25932e+06	1.46043e+06	1.75446e+06	3.85627e+06	1.11506e+06	673641	1.02788e+06	758582	729481	1.0206e+06	707323	735783	1.76023e+06	1.70117e+06	1.3687e+06	1.47639e+06	1.30019e+06	1.34258e+06	818854	808941	830614	675334	653501	637004	1.87747e+06	1.20266e+06	930648	1.06805e+06	264575
EAA2_RAT	15	15	1062.41	0.0331062	1.28411	EFT	CFT	Excitatory amino acid transporter 2 OS=Rattus norvegicus GN=Slc1a2 PE=1 SV=2	5.28267e+07	3.23997e+07	2.7926e+07	4.29005e+07	4.57316e+07	4.59493e+07	3.74725e+07	4.38369e+07	3.22056e+07	3.19736e+07	3.2726e+07	3.8566e+07	7.36522e+07	4.88908e+07	4.96256e+07	8.01166e+07	5.60556e+07	2.89548e+07	5.39485e+07	4.04069e+07	3.94965e+07	4.91838e+07	3.91734e+07	3.69821e+07	7.06214e+07	7.09065e+07	6.50705e+07	6.42684e+07	4.983e+07	6.8069e+07	4.774e+07	4.48698e+07	4.60209e+07	3.7887e+07	3.98059e+07	3.8566e+07	6.12043e+07	4.02613e+07	2.63238e+07	2.21895e+07	1.33005e+07
GRIA2_RAT	11	11	783.88	0.0333009	1.48944	EFT	CFT	Glutamate receptor 2 OS=Rattus norvegicus GN=Gria2 PE=1 SV=2	3.92793e+06	2.31537e+06	2.09332e+06	2.95107e+06	3.08647e+06	2.96686e+06	2.32495e+06	2.9433e+06	2.05002e+06	2.03227e+06	1.96606e+06	2.21645e+06	4.86009e+06	3.93906e+06	4.11387e+06	1.09265e+07	3.09864e+06	2.34668e+06	3.31213e+06	2.69118e+06	2.48763e+06	3.08912e+06	2.55601e+06	2.56423e+06	5.25105e+06	5.06717e+06	4.87764e+06	4.42094e+06	3.36308e+06	4.39509e+06	2.96199e+06	3.01265e+06	2.92942e+06	2.40813e+06	2.39139e+06	2.21645e+06	4.03869e+06	3.2438e+06	2.18219e+06	3.02624e+06	735225
BDH_RAT	2	2	146.62	0.0333211	1.52842	EFT	CFT	D-beta-hydroxybutyrate dehydrogenase, mitochondrial OS=Rattus norvegicus GN=Bdh1 PE=1 SV=2	582112	342259	329641	510736	626692	461553	468935	589472	443915	458573	370363	417713	699987	962761	725838	2.01073e+06	346567	395170	717347	482544	504134	596943	561198	558931	778196	749032	768098	765123	682854	683741	597425	603361	634342	543385	450486	417713	581683	792829	385019	556901	82231.2
NDUS4_RAT	3	3	156.77	0.0333293	1.45146	EFT	CFT	NADH dehydrogenase [ubiquinone] iron-sulfur protein 4, mitochondrial OS=Rattus norvegicus GN=Ndufs4 PE=1 SV=1	2.42648e+06	1.00887e+06	1.05821e+06	1.56907e+06	2.81149e+06	1.47427e+06	1.82117e+06	1.91844e+06	1.65048e+06	1.45284e+06	1.38524e+06	1.72108e+06	4.22391e+06	4.32913e+06	3.04971e+06	3.84277e+06	1.3771e+06	2.01123e+06	1.90831e+06	1.58138e+06	1.66298e+06	2.00557e+06	1.7219e+06	1.74716e+06	3.24383e+06	2.20791e+06	2.46575e+06	2.35059e+06	3.06345e+06	2.18397e+06	2.32018e+06	1.96364e+06	2.35848e+06	1.72154e+06	1.68492e+06	1.72108e+06	3.51003e+06	3.56502e+06	1.61772e+06	1.06431e+06	326750
NEGR1_RAT	1	1	40.81	0.0337103	1.8116	EFT	CFT	Neuronal growth regulator 1 OS=Rattus norvegicus GN=Negr1 PE=1 SV=1	277766	90185.8	97732	249005	172885	186868	208046	275433	176957	156308	155405	180089	734921	509789	569145	678422	152176	309206	199038	174909	169706	187431	167387	181713	371331	197371	227726	373029	188378	276824	265051	281922	252866	185216	189025	180089	610713	419809	301902	187899	36107.3
SYAC_RAT	3	3	173.86	0.034002	1.49474	EFT	CFT	Alanine--tRNA ligase, cytoplasmic OS=Rattus norvegicus GN=Aars PE=1 SV=3	613478	404785	311378	623764	535567	695834	440930	555195	405395	383463	353734	385830	1.0912e+06	682855	1.02089e+06	1.73778e+06	451637	479014	572878	469019	475592	614819	469794	468520	820127	885869	725543	934449	583563	1.0308e+06	561746	568277	579298	454383	430260	385830	906775	562328	541528	481303	107161
CSN3_RAT	1	1	55.07	0.0343638	42.789	EFT	CFT	COP9 signalosome complex subunit 3 OS=Rattus norvegicus GN=Cops3 PE=2 SV=1	1117.22	0	2529.01	39.5471	22.6083	694.144	0	0	0	0	0	36.0617	58286.9	24433.7	46716.2	1003.56	57646.8	474.09	965.922	370.86	0	0	2.31925	22.6891	1493.56	0	5892.85	59.2447	24.6344	1028.3	0	0	0	0	0	36.0617	48435.9	20121	24780.5	277.95	13678.1
CTNB1_RAT	8	8	342.62	0.0346043	1.73908	EFT	CFT	Catenin beta-1 OS=Rattus norvegicus GN=Ctnnb1 PE=1 SV=1	1.32009e+06	946275	806668	1.21538e+06	1.38533e+06	993200	930600	1.09921e+06	886725	811582	734924	907926	2.55708e+06	1.28991e+06	2.97871e+06	4.96722e+06	2.17123e+06	1.19401e+06	1.08731e+06	873458	840936	1.06508e+06	882529	1.02739e+06	1.76476e+06	2.07092e+06	1.87962e+06	1.82074e+06	1.50948e+06	1.47132e+06	1.18559e+06	1.12511e+06	1.2671e+06	961681	893915	907926	2.12491e+06	1.06223e+06	1.58005e+06	1.37575e+06	515176
SCRN1_RAT	7	7	332.89	0.0349688	1.68666	EFT	CFT	Secernin-1 OS=Rattus norvegicus GN=Scrn1 PE=1 SV=1	1.82572e+06	1.09558e+06	1.08056e+06	1.70839e+06	2.64358e+06	1.76304e+06	1.61487e+06	1.88615e+06	1.38185e+06	1.61972e+06	1.53277e+06	1.87101e+06	5.99285e+06	6.09974e+06	2.64873e+06	4.95937e+06	2.55819e+06	1.45258e+06	1.79414e+06	1.42618e+06	1.43565e+06	2.01521e+06	1.76181e+06	1.62793e+06	2.44072e+06	2.39768e+06	2.51781e+06	2.5593e+06	2.88049e+06	2.61176e+06	2.05735e+06	1.9306e+06	1.97462e+06	1.91928e+06	1.86436e+06	1.87101e+06	4.98001e+06	5.0231e+06	1.40501e+06	1.37357e+06	606990
CADM2_RAT	5	5	333.68	0.0349789	1.96545	EFT	CFT	Cell adhesion molecule 2 OS=Rattus norvegicus GN=Cadm2 PE=1 SV=2	2.67317e+06	1.35278e+06	1.33818e+06	2.12524e+06	3.10716e+06	2.15304e+06	2.16611e+06	2.70544e+06	2.04706e+06	1.97875e+06	1.80287e+06	2.26958e+06	6.55191e+06	5.63412e+06	8.18526e+06	1.24682e+07	2.96083e+06	2.79373e+06	2.31231e+06	1.73803e+06	1.86512e+06	2.37035e+06	1.82258e+06	1.84759e+06	3.57362e+06	2.96055e+06	3.11809e+06	3.18378e+06	3.38562e+06	3.1895e+06	2.75963e+06	2.76918e+06	2.92519e+06	2.34472e+06	2.1929e+06	2.26958e+06	5.44458e+06	4.63967e+06	4.34186e+06	3.45326e+06	702526
HCD2_RAT	4	4	275.88	0.0353556	1.61431	EFT	CFT	3-hydroxyacyl-CoA dehydrogenase type-2 OS=Rattus norvegicus GN=Hsd17b10 PE=1 SV=3	811135	588365	559620	851834	703992	906145	638931	767416	571114	552712	539883	615935	1.10776e+06	1.04776e+06	610889	3.86741e+06	1.07511e+06	871704	882169	770173	644134	852558	703975	653721	1.08437e+06	1.28763e+06	1.30397e+06	1.27612e+06	767082	1.34236e+06	814001	785498	816105	654933	656680	615935	920539	862825	324045	1.07113e+06	255095
ARHG2_RAT	1	1	56.19	0.0358329	1.39019	CFT	EFT	Rho guanine nucleotide exchange factor 2 OS=Rattus norvegicus GN=Arhgef2 PE=2 SV=1	289193	164140	149238	189417	158523	257482	141167	194415	121821	124873	119063	129123	56731.5	32243.4	55838.4	126706	153695	80856.6	194676	154575	109319	198002	147790	155876	386607	359219	347740	283762	172729	381432	179847	198996	174078	147967	144821	129123	47143.4	26552.3	29619.4	35093	36467.8
S10A1_RAT	1	1	174.16	0.0359616	2.42233	EFT	CFT	Protein S100-A1 OS=Rattus norvegicus GN=S100a1 PE=1 SV=3	744986	390173	386384	577229	413974	669466	317184	436123	285966	312177	322527	334142	2.58021e+06	2.09885e+06	610951	2.95632e+06	1.18764e+06	902860	431706	370195	327589	461636	338104	306624	995934	853891	900315	864735	451073	991742	404094	446399	408637	369913	392301	334142	2.14413e+06	1.7284e+06	324078	818796	281797
ATCAY_RAT	2	2	97.27	0.0372003	1.54263	CFT	EFT	Caytaxin OS=Rattus norvegicus GN=Atcay PE=1 SV=1	381003	162139	188950	198847	447591	307399	105377	174735	106500	109742	168197	210110	18095.5	12995	7360.69	13427.6	92648.8	334239	259235	116145	156627	308581	194119	146415	509343	354840	440273	297889	487702	455378	134251	178852	152185	130038	204585	210110	15037.2	10701.4	3904.46	3718.96	21983.1
RS5_RAT	1	1	34.71	0.0376024	1.70005	CFT	EFT	40S ribosomal protein S5 OS=Rattus norvegicus GN=Rps5 PE=1 SV=3	12348.5	5838.97	13569.7	5681.91	4004.48	4338.17	21474.9	19021	37125.4	19960.5	20863.6	22605.5	0	234.5	40.9361	0	979.165	25065.6	7865.96	15478	20737	9053.33	14452.3	15991.8	16508	12778.5	31618.8	8511.96	4363.35	6426.54	27359.1	19469.2	53051.1	23652.2	25377.2	22605.5	0	193.11	21.7145	0	232.33
ENPP6_RAT	6	6	472.89	0.0381962	1.43272	EFT	CFT	Ectonucleotide pyrophosphatase/phosphodiesterase family member 6 OS=Rattus norvegicus GN=Enpp6 PE=2 SV=1	3.30307e+06	2.27192e+06	2.31474e+06	3.67281e+06	3.47859e+06	4.01288e+06	2.59347e+06	3.33896e+06	2.43972e+06	2.63297e+06	2.52115e+06	2.77645e+06	5.58588e+06	3.34392e+06	8.03556e+06	8.5336e+06	3.24074e+06	2.60287e+06	3.79838e+06	3.00247e+06	2.59969e+06	3.95753e+06	3.04097e+06	2.91484e+06	4.4157e+06	4.97207e+06	5.39358e+06	5.50217e+06	3.79033e+06	5.94465e+06	3.30409e+06	3.41763e+06	3.48628e+06	3.11993e+06	3.06657e+06	2.77645e+06	4.64182e+06	2.7537e+06	4.26245e+06	2.36351e+06	768941
DNJC5_RAT	5	5	391.4	0.0382393	1.75499	EFT	CFT	DnaJ homolog subfamily C member 5 OS=Rattus norvegicus GN=Dnajc5 PE=1 SV=1	8.60671e+06	4.03852e+06	3.94248e+06	6.35437e+06	8.69124e+06	6.87955e+06	5.69876e+06	7.68003e+06	5.10775e+06	4.98797e+06	5.04241e+06	5.84155e+06	1.69917e+07	1.52995e+07	2.0985e+07	2.25511e+07	1.14562e+07	7.0028e+06	5.93647e+06	4.65978e+06	4.28822e+06	7.70821e+06	6.08328e+06	4.92641e+06	1.15059e+07	8.83827e+06	9.18639e+06	9.51936e+06	9.47013e+06	1.01913e+07	7.26024e+06	7.86099e+06	7.29882e+06	5.91047e+06	6.13326e+06	5.84155e+06	1.41199e+07	1.25991e+07	1.11315e+07	6.24587e+06	2.71824e+06
XIRP2_RAT	1	1	30.21	0.0385849	2.69902	EFT	CFT	Xin actin-binding repeat-containing protein 2 OS=Rattus norvegicus GN=Xirp2 PE=1 SV=1	1.33035e+06	646089	262889	907608	1.38604e+06	626978	318125	320496	158888	406488	313454	385613	1.43557e+06	3.51211e+06	4.42744e+06	4.59858e+06	1.3535e+06	971795	450492	433026	299744	587648	528289	465050	1.77848e+06	1.41396e+06	612560	1.35967e+06	1.51025e+06	928801	405292	328048	227047	481666	381266	385613	1.19295e+06	2.8922e+06	2.34853e+06	1.27364e+06	321151
NPM_RAT	4	4	253.61	0.038761	1.78493	EFT	CFT	Nucleophosmin OS=Rattus norvegicus GN=Npm1 PE=1 SV=1	674190	597821	502170	886453	584672	953257	696458	881827	688317	572215	632003	642342	1.9651e+06	1.28324e+06	2.66752e+06	2.82472e+06	897398	1.44477e+06	727452	703211	500980	716400	565255	539778	901290	1.30833e+06	1.17011e+06	1.32798e+06	637069	1.41215e+06	887289	902605	983585	678044	768729	642342	1.63298e+06	1.05674e+06	1.41498e+06	782347	212929
SPRL1_RAT	2	2	166.63	0.0390133	6.15912	EFT	CFT	SPARC-like protein 1 OS=Rattus norvegicus GN=Sparcl1 PE=2 SV=1	4618.32	10911.1	2196.9	6391.39	1977.41	2201.95	1330.57	527.49	1385.54	1141.17	1146.36	1131.65	5946.39	42390.2	43657.1	100754	5139.63	4337.37	1412.82	1123.63	1917.93	3246.29	2725.15	2671.43	6173.99	23878.9	5119.01	9574.81	2154.62	3261.95	1695.15	539.919	1979.89	1352.23	1394.36	1131.65	4941.4	34908.2	23157.8	27905.2	1219.5
ATPG_RAT	6	6	270.67	0.0392268	1.29761	EFT	CFT	ATP synthase subunit gamma, mitochondrial OS=Rattus norvegicus GN=Atp5c1 PE=1 SV=2	7.73429e+06	4.32616e+06	3.94323e+06	4.95004e+06	7.80418e+06	4.72144e+06	5.96658e+06	6.31637e+06	5.19177e+06	5.22445e+06	4.90385e+06	5.96871e+06	9.77459e+06	6.25705e+06	8.90945e+06	1.27771e+07	3.81899e+06	6.95013e+06	6.77997e+06	5.51902e+06	5.56079e+06	7.85442e+06	6.34368e+06	6.46076e+06	1.03396e+07	9.46777e+06	9.18813e+06	7.41556e+06	8.50357e+06	6.99431e+06	7.60145e+06	6.4652e+06	7.41888e+06	6.19069e+06	5.96473e+06	5.96871e+06	8.1226e+06	5.15265e+06	4.726e+06	3.53879e+06	906146
EHD3_RAT	8	8	424.07	0.0394807	1.43396	EFT	CFT	EH domain-containing protein 3 OS=Rattus norvegicus GN=Ehd3 PE=1 SV=2	2.45313e+06	1.63195e+06	1.41219e+06	2.63013e+06	2.69143e+06	2.58159e+06	2.47788e+06	3.00618e+06	2.32512e+06	2.18267e+06	2.12343e+06	2.46164e+06	4.79352e+06	3.91138e+06	3.16222e+06	8.53198e+06	2.86437e+06	2.68386e+06	2.51919e+06	2.06729e+06	2.20278e+06	2.74007e+06	2.35199e+06	2.28972e+06	3.27946e+06	3.57151e+06	3.29056e+06	3.94015e+06	2.93263e+06	3.82435e+06	3.15682e+06	3.07701e+06	3.32253e+06	2.58634e+06	2.58281e+06	2.46164e+06	3.98337e+06	3.221e+06	1.67739e+06	2.36306e+06	679640
STX1B_RAT	12	12	1015.26	0.0398448	1.45914	EFT	CFT	Syntaxin-1B OS=Rattus norvegicus GN=Stx1b PE=1 SV=1	2.10572e+07	1.18919e+07	1.15127e+07	1.721e+07	2.47582e+07	1.74222e+07	1.77213e+07	1.97484e+07	1.57607e+07	1.49118e+07	1.43214e+07	1.72644e+07	3.47106e+07	2.86317e+07	3.31249e+07	5.93246e+07	1.64581e+07	2.29788e+07	1.83244e+07	1.4746e+07	1.46509e+07	2.09099e+07	1.66294e+07	1.65617e+07	2.81503e+07	2.60253e+07	2.68258e+07	2.57819e+07	2.6977e+07	2.58092e+07	2.2577e+07	2.02137e+07	2.25215e+07	1.76697e+07	1.74196e+07	1.72644e+07	2.88442e+07	2.35781e+07	1.7571e+07	1.64308e+07	3.90507e+06
ARFG1_RAT	3	3	152.84	0.0399216	1.64027	EFT	CFT	ADP-ribosylation factor GTPase-activating protein 1 OS=Rattus norvegicus GN=Arfgap1 PE=1 SV=1	610128	339762	265854	594379	693054	610680	435223	596224	450969	426808	412681	504397	1.01324e+06	905096	1.29165e+06	2.39547e+06	632003	435510	520120	444784	420843	640193	498810	545721	815649	743567	619467	890427	755164	904657	554475	610272	644422	505745	501960	504397	841992	745342	685156	663460	149958
PTH2R_RAT	1	1	34.57	0.0399506	1.84712	EFT	CFT	Parathyroid hormone 2 receptor OS=Rattus norvegicus GN=Pth2r PE=2 SV=1	2.2675e+06	1.16348e+06	896015	1.15893e+06	2.15619e+06	1.12168e+06	1.31493e+06	1.36307e+06	1.08164e+06	1.20292e+06	1.07231e+06	1.31136e+06	4.18038e+06	4.37538e+06	5.02796e+06	5.69211e+06	1.32549e+06	1.44442e+06	1.35002e+06	1.09759e+06	1.31828e+06	1.42761e+06	1.2786e+06	1.23935e+06	3.03131e+06	2.54628e+06	2.08781e+06	1.73617e+06	2.34942e+06	1.66165e+06	1.67523e+06	1.39519e+06	1.54563e+06	1.42539e+06	1.30429e+06	1.31136e+06	3.47385e+06	3.60311e+06	2.66707e+06	1.57651e+06	314504
PRIO_RAT	2	2	91.19	0.0401299	1.39134	CFT	EFT	Major prion protein OS=Rattus norvegicus GN=Prnp PE=1 SV=2	370290	120178	167153	311500	370696	323627	179274	168917	157079	110314	110333	138114	1782.62	3146.97	2324.61	5823.1	599510	209474	228399	153520	131460	220781	126685	133668	495021	263009	389484	466652	403916	479419	228395	172897	224462	130717	134202	138114	1481.34	2591.52	1233.08	1612.79	142248
F162A_RAT	2	2	109.19	0.0402176	1.54921	EFT	CFT	Protein FAM162A OS=Rattus norvegicus GN=Fam162a PE=2 SV=1	544647	200677	199768	271786	427449	301892	278260	354104	265473	242770	224196	262793	577083	533821	546489	995350	872358	319383	286697	275651	238714	358404	286080	246539	728111	439181	465480	407158	465755	447221	354503	362447	379353	287669	272698	262793	479551	439599	289884	275677	206988
GIT1_RAT	2	2	104.7	0.0402558	2.19283	EFT	CFT	ARF GTPase-activating protein GIT1 OS=Rattus norvegicus GN=Git1 PE=1 SV=1	786568	576860	296352	1.24515e+06	1.25482e+06	687940	980493	1.14549e+06	743037	861761	688918	1.02282e+06	1.38296e+06	1.55871e+06	5.68182e+06	5.58178e+06	312555	1.044e+06	1.33001e+06	1.16941e+06	950399	1.45513e+06	1.03009e+06	1.06785e+06	1.05152e+06	1.26245e+06	690530	1.86534e+06	1.36728e+06	1.01911e+06	1.24915e+06	1.17248e+06	1.06178e+06	1.02114e+06	837956	1.02282e+06	1.14922e+06	1.28359e+06	3.01391e+06	1.54596e+06	74161
ANXA4_RAT	1	1	44.83	0.0414501	5.05339	EFT	CFT	Annexin A4 OS=Rattus norvegicus GN=Anxa4 PE=1 SV=3	4883.22	20528.6	4407.43	8800.73	10500	11256.1	26290.1	26300.9	21310.7	17641.2	20509.4	29588.5	293513	327606	144296	1316.33	58257.4	18306.9	26136.6	26422.1	22542.7	31600.7	27368.9	43504.2	6528.13	44926.7	10269.8	13184.2	11441	16674.7	33493.7	26920.7	30452.4	20903.9	24946.3	29588.5	243907	269782	76541.4	364.577	13822.9
CP4F6_RAT	1	1	27.1	0.0417687	1.24951	CFT	EFT	Cytochrome P450 4F6 OS=Rattus norvegicus GN=Cyp4f6 PE=2 SV=1	4.53684e+06	2.6992e+06	2.37081e+06	4.04576e+06	6.33799e+06	4.01363e+06	6.27039e+06	5.22082e+06	5.1902e+06	6.52867e+06	5.81398e+06	7.26613e+06	34600.6	20493.3	9760.31	2401.87	1.30827e+06	2.58878e+06	7.7945e+06	6.48358e+06	5.75439e+06	9.31294e+06	7.43212e+06	7.51243e+06	6.06507e+06	5.90719e+06	5.52422e+06	6.06088e+06	6.90598e+06	5.94576e+06	7.9885e+06	5.34384e+06	7.41664e+06	7.73613e+06	7.07176e+06	7.26613e+06	28752.8	16876.2	5177.34	665.233	310417
DCE2_RAT	6	6	309.51	0.0418355	1.50281	EFT	CFT	Glutamate decarboxylase 2 OS=Rattus norvegicus GN=Gad2 PE=1 SV=1	3.42796e+06	2.02166e+06	1.79348e+06	3.02951e+06	2.34142e+06	3.24187e+06	2.13673e+06	2.62024e+06	2.01746e+06	1.86868e+06	1.9121e+06	2.16259e+06	6.63614e+06	5.62968e+06	6.07352e+06	5.20928e+06	2.81744e+06	2.72869e+06	2.72877e+06	2.15919e+06	1.79154e+06	3.04027e+06	2.0846e+06	2.04185e+06	4.58267e+06	4.42439e+06	4.17899e+06	4.53845e+06	2.55125e+06	4.80249e+06	2.7222e+06	2.68197e+06	2.88289e+06	2.21428e+06	2.32576e+06	2.16259e+06	5.51457e+06	4.63602e+06	3.22169e+06	1.44279e+06	668504
TYB4_RAT	1	1	40.84	0.0420309	1.33523	CFT	EFT	Thymosin beta-4 OS=Rattus norvegicus GN=Tmsb4x PE=2 SV=2	232947	118115	76835.2	179452	195176	172096	255109	338487	212947	128480	205618	262557	2469.56	2114.87	879.469	81.8868	46555.2	140718	296880	149484	209104	435765	269585	227201	311414	258494	179034	268834	212667	254942	325010	346462	304295	152242	250101	262557	2052.18	1741.59	466.513	22.6797	11046.3
FBX3_RAT	1	1	27.26	0.042106	1.52609	CFT	EFT	F-box only protein 3 OS=Rattus norvegicus GN=Fbxo3 PE=3 SV=1	168850	29399.2	66926.5	248041	168951	175252	51577.8	58942.3	34298.8	32256.3	151450	177743	891.445	1553.57	566.518	244.496	45678.2	24751.2	156953	45235.9	106624	255551	169694	85838.2	225728	64340.1	155946	371585	184092	259618	65710.3	60331.1	49012	38222	184214	177743	740.783	1279.36	300.509	67.7167	10838.2
CNRP1_RAT	3	3	226.29	0.0427814	1.42649	EFT	CFT	CB1 cannabinoid receptor-interacting protein 1 OS=Rattus norvegicus GN=Cnrip1 PE=1 SV=1	3.60546e+06	2.52743e+06	2.22965e+06	3.1266e+06	3.45721e+06	3.19953e+06	2.35197e+06	2.66175e+06	2.08522e+06	2.10651e+06	2.09801e+06	2.4035e+06	6.74337e+06	5.98149e+06	4.41983e+06	6.88078e+06	2.78807e+06	3.07727e+06	2.71347e+06	2.29001e+06	2.34984e+06	3.12233e+06	2.57308e+06	2.4983e+06	4.81996e+06	5.53126e+06	5.19531e+06	4.68389e+06	3.76704e+06	4.73976e+06	2.99642e+06	2.72447e+06	2.97972e+06	2.49611e+06	2.55188e+06	2.4035e+06	5.60368e+06	4.92573e+06	2.34449e+06	1.90573e+06	661534
EPDR1_RAT	1	1	66.69	0.0428636	1.36146	CFT	EFT	Mammalian ependymin-related protein 1 OS=Rattus norvegicus GN=Epdr1 PE=2 SV=1	83738.1	114119	36757.1	151758	94305.1	98986.5	170082	65207.6	147058	142302	77947.8	93752.2	349.53	1356.18	125.779	108.757	108349	43483.9	121391	136093	76949.5	165803	111598	171631	111945	249748	85647.9	227345	102756	146638	216685	66744	210141	168621	94810.8	93752.2	290.456	1116.81	66.7193	30.122	25708.3
EPN3_RAT	2	2	109.22	0.0430881	1.47408	EFT	CFT	Epsin-3 OS=Rattus norvegicus GN=Epn3 PE=2 SV=1	587923	313379	305117	473669	587829	457186	402897	399334	375195	371643	325646	421292	1.27232e+06	943553	946205	786747	394488	619110	443468	360846	323616	510210	411517	389426	785964	685827	710953	709594	640508	677273	513292	408744	536142	440376	396096	421292	1.05728e+06	777012	501913	217901	93601.7
FIBB_RAT	1	1	37.58	0.0432954	1.68138	EFT	CFT	Fibrinogen beta chain OS=Rattus norvegicus GN=Fgb PE=1 SV=4	150099	106609	109289	196890	82361.1	169269	124922	141477	114850	76088.2	79908.9	69890.8	251121	324286	125389	654912	112494	151824	153943	116806	101451	148131	124250	125728	200660	233312	254656	294958	89742.1	250754	159150	144810	164118	90160.4	97196.2	69890.8	208679	267048	66512.5	181388	26691.9
STRN_RAT	1	1	40.14	0.0437108	2.13385	EFT	CFT	Striatin OS=Rattus norvegicus GN=Strn PE=1 SV=1	42760.8	34437.6	26518.4	62716.4	36302.5	73316.4	29271.9	48882	37578	48458	38768.7	50527.2	216141	91003.6	186693	257486	66770.4	35704.1	41770.9	22519.5	36774.7	66513	53490	55090.2	57164.7	75366.6	61790.7	93954.2	39555.8	108610	37292.5	50033.8	53697.9	57420.2	47155.8	50527.2	179611	74941	99031	71314.4	15842.9
FAK2_RAT	6	6	221.32	0.043758	2.32296	EFT	CFT	Protein-tyrosine kinase 2-beta OS=Rattus norvegicus GN=Ptk2b PE=1 SV=1	1.03135e+06	494785	499573	590396	855498	640262	490216	526879	451433	465997	384368	461701	1.67265e+06	4.24771e+06	3.62118e+06	1.98406e+06	648106	565626	632028	495589	467700	635884	525382	514997	1.37876e+06	1.08283e+06	1.16406e+06	884461	932165	948479	624537	539293	645085	552181	467521	461701	1.38996e+06	3.49797e+06	1.92085e+06	549515	153779
CLIC4_RAT	1	1	77.15	0.0440776	1.4209	CFT	EFT	Chloride intracellular channel protein 4 OS=Rattus norvegicus GN=Clic4 PE=1 SV=3	281782	100265	313067	447069	742255	464046	108849	352499	106658	286066	287509	365430	1848.05	1236.63	812.043	2798.42	94272.8	455461	441044	328547	312593	526864	425194	122750	376700	219430	729478	669745	808774	687435	138674	360805	152412	338972	349708	365430	1535.72	1018.36	430.747	775.063	22368.5
GPM6A_RAT	7	7	466.7	0.0441424	1.31463	EFT	CFT	Neuronal membrane glycoprotein M6-a OS=Rattus norvegicus GN=Gpm6a PE=1 SV=1	1.50315e+07	8.05945e+06	7.67189e+06	1.01122e+07	1.58921e+07	1.06132e+07	1.04309e+07	1.05548e+07	9.48569e+06	9.97243e+06	1.00984e+07	1.2247e+07	2.88336e+07	1.93155e+07	9.23012e+06	1.66114e+07	1.22312e+07	1.57438e+07	1.2368e+07	1.00807e+07	1.00316e+07	14173919	1.15582e+07	1.09466e+07	2.00949e+07	1.76381e+07	1.78763e+07	1.51488e+07	1.73163e+07	1.57224e+07	1.3289e+07	1.08035e+07	1.35548e+07	1.18168e+07	1.2283e+07	1.2247e+07	2.39604e+07	1.59062e+07	4.8961e+06	4.60076e+06	2.90215e+06
NFASC_RAT	11	11	480.38	0.0443103	1.44386	EFT	CFT	Neurofascin OS=Rattus norvegicus GN=Nfasc PE=1 SV=2	3.37836e+06	2.3601e+06	2.02444e+06	2.89962e+06	3.97618e+06	2.82304e+06	2.88423e+06	2.89557e+06	2.62157e+06	2.50781e+06	2.42042e+06	2.94977e+06	8.05084e+06	4.40993e+06	5.39975e+06	7.66912e+06	3.96688e+06	2.76701e+06	2.98829e+06	2.31087e+06	2.33643e+06	3.33474e+06	2.66149e+06	2.82219e+06	4.51635e+06	5.16506e+06	4.71715e+06	4.34386e+06	4.33252e+06	4.18203e+06	3.67452e+06	2.9638e+06	3.74614e+06	2.97162e+06	2.94404e+06	2.94977e+06	6.69017e+06	3.63156e+06	2.86429e+06	2.12407e+06	941236
DPYL4_RAT	4	4	195.56	0.0443505	1.50509	EFT	CFT	Dihydropyrimidinase-related protein 4 (Fragment) OS=Rattus norvegicus GN=Dpysl4 PE=1 SV=1	1.02182e+06	617758	735137	1.05866e+06	1.73211e+06	1.08753e+06	973808	1.17362e+06	845389	871114	799618	953911	1.99129e+06	2.20395e+06	2.22966e+06	3.39268e+06	707756	880081	1.23641e+06	1.04791e+06	1.03397e+06	1.13329e+06	1.04004e+06	969060	1.36602e+06	1.35196e+06	1.71295e+06	1.58596e+06	1.88734e+06	1.61106e+06	1.24063e+06	1.20127e+06	1.20804e+06	1.03222e+06	972604	953911	1.65474e+06	1.81495e+06	1.18272e+06	939652	167932
SEP11_RAT	10	10	566.3	0.0444153	1.18641	EFT	CFT	Septin-11 OS=Rattus norvegicus GN=Sept11 PE=1 SV=1	1.02736e+07	6.08863e+06	5.73548e+06	8.84258e+06	12290599	8.9319e+06	8.91332e+06	9.7209e+06	7.98233e+06	7.46548e+06	6.80916e+06	8.15524e+06	1.53619e+07	9.92599e+06	1.08001e+07	1.16361e+07	8.7448e+06	8.59866e+06	1.05043e+07	8.59704e+06	7.92749e+06	1.06392e+07	8.52211e+06	8.81765e+06	1.37342e+07	1.33249e+07	1.33643e+07	1.32469e+07	1.3392e+07	1.32317e+07	1.13556e+07	9.94994e+06	1.14065e+07	8.84619e+06	8.28223e+06	8.15524e+06	1.27656e+07	8.174e+06	5.72889e+06	3.22278e+06	2.07491e+06
ROA3_RAT	6	6	370.69	0.0445556	1.45112	EFT	CFT	Heterogeneous nuclear ribonucleoprotein A3 OS=Rattus norvegicus GN=Hnrnpa3 PE=1 SV=1	1.95755e+06	1.18496e+06	1.25166e+06	2.18377e+06	2.752e+06	2.16836e+06	2.0613e+06	2.29897e+06	1.82817e+06	1.69798e+06	1.5687e+06	1.97586e+06	3.28486e+06	3.68796e+06	4.21936e+06	6.17515e+06	1.48638e+06	1.61833e+06	2.35495e+06	1.84803e+06	1.82578e+06	2.68749e+06	2.0532e+06	2.03168e+06	2.61694e+06	2.59327e+06	2.9165e+06	3.27146e+06	2.99862e+06	3.2122e+06	2.6261e+06	2.35314e+06	2.6124e+06	2.01201e+06	1.90806e+06	1.97586e+06	2.72969e+06	3.03702e+06	2.23815e+06	1.7103e+06	352680
HYOU1_RAT	2	2	129.21	0.0450744	2.2214	EFT	CFT	Hypoxia up-regulated protein 1 OS=Rattus norvegicus GN=Hyou1 PE=1 SV=1	191445	165841	126692	174646	234391	126828	161863	214252	180796	125970	137125	171999	647142	178531	376001	1.47135e+06	509763	359675	180229	133688	106519	180262	151510	174449	255933	362943	295205	261634	255397	187881	206213	219301	258352	149268	166790	171999	537769	147019	199449	407513	120953
CPNS1_RAT	2	2	152.79	0.0451488	1.52967	EFT	CFT	Calpain small subunit 1 OS=Rattus norvegicus GN=Capns1 PE=1 SV=3	119649	118702	84598.8	136937	165039	148116	227946	240504	187446	190362	206507	236035	497996	242244	242756	344383	55157.1	235416	266091	208885	232517	324420	268008	236055	159953	259780	197124	205142	179830	219418	290404	246171	267855	225568	251182	236035	413830	199487	128769	95382	13087.3
AP2S1_RAT	1	1	41.24	0.0451757	1.1939	EFT	CFT	AP-2 complex subunit sigma OS=Rattus norvegicus GN=Ap2s1 PE=1 SV=1	557118	337043	301588	440601	563186	396903	387132	430572	337505	330315	312939	366697	680459	596401	571242	363336	356850	469083	468062	384798	422675	523236	425257	423453	744782	737617	702731	660056	613658	587969	493208	440717	482285	391406	380640	366697	565456	491133	303014	100631	84671.2
MLP3B_RAT	2	2	61.86	0.0452659	1.45556	EFT	CFT	Microtubule-associated proteins 1A/1B light chain 3B OS=Rattus norvegicus GN=Map1lc3b PE=1 SV=3	1.0183e+06	517465	559310	776353	1.10976e+06	782543	865936	863060	767737	712159	629933	791276	3.00554e+06	1.50363e+06	1.54743e+06	809438	955877	1.12015e+06	854284	718423	680468	905184	774017	798838	1.36132e+06	1.13247e+06	1.30325e+06	1.16304e+06	1.20921e+06	1.15925e+06	1.10321e+06	883396	1.09707e+06	843871	766211	791276	2.49757e+06	1.23823e+06	820831	224186	226804
IPKA_RAT	1	1	83.53	0.0462117	1.31107	CFT	EFT	cAMP-dependent protein kinase inhibitor alpha OS=Rattus norvegicus GN=Pkia PE=1 SV=2	57494.7	36867.1	20628.3	14797.6	25346.5	24824.8	63401.6	15352.6	61506	15024.9	22364.8	20675.3	180.506	4157.91	138.612	37.481	2552.62	26968.9	59492.7	13743.7	23818.4	85645.5	21347	50447.1	76861.7	80683.5	48066.1	22168	27618	36775.3	80773.8	15714.4	87890.3	17803.7	27203.2	20675.3	149.999	3424.02	73.5267	10.3809	605.669
KAP2_RAT	4	4	299.18	0.046442	1.50195	EFT	CFT	cAMP-dependent protein kinase type II-alpha regulatory subunit OS=Rattus norvegicus GN=Prkar2a PE=1 SV=3	653199	592770	630349	1.14706e+06	903894	1.1029e+06	761736	908642	697439	720669	671662	751629	1.23807e+06	1.38783e+06	2.94887e+06	2.20098e+06	651286	834955	923996	765097	691615	1.02793e+06	828808	832101	873229	1.29727e+06	1.46878e+06	1.71839e+06	984898	1.63384e+06	970454	930051	996620	853955	816967	751629	1.02882e+06	1.14287e+06	1.56422e+06	609594	154533
RPGF2_RAT	2	2	92.26	0.0480595	1.53126	EFT	CFT	Rap guanine nucleotide exchange factor 2 OS=Rattus norvegicus GN=Rapgef2 PE=1 SV=2	215741	120746	163114	211366	155512	243237	108038	150718	74711.7	97305.3	109818	137563	340207	405341	96861.9	347749	372964	138866	250088	131220	143303	223246	162865	124985	288414	264252	380072	316643	169449	360329	137641	154269	106761	115302	133575	137563	282709	333796	51380.2	96314.2	88494.6
LGUL_RAT	5	5	323.04	0.0482563	1.53582	EFT	CFT	Lactoylglutathione lyase OS=Rattus norvegicus GN=Glo1 PE=1 SV=3	6.7924e+06	4.38123e+06	3.93301e+06	7.1142e+06	5.50966e+06	7.52902e+06	5.77661e+06	6.72234e+06	5.24842e+06	4.90981e+06	4.93938e+06	5.34038e+06	1.27633e+07	1.45535e+07	4.89464e+06	2.24458e+07	5.89426e+06	8.80914e+06	6.48608e+06	5.45718e+06	5.00454e+06	7.30412e+06	5.65064e+06	5.47393e+06	9.08041e+06	9.58829e+06	9.16433e+06	1.06576e+07	6.00342e+06	1.11534e+07	7.35941e+06	6.88074e+06	7.49983e+06	5.81786e+06	6.00795e+06	5.34038e+06	1.06062e+07	1.19847e+07	2.59635e+06	6.21671e+06	1.39855e+06
LASP1_RAT	7	7	335.19	0.0482919	1.33753	EFT	CFT	LIM and SH3 domain protein 1 OS=Rattus norvegicus GN=Lasp1 PE=1 SV=1	3.40298e+06	1.91433e+06	1.81494e+06	2.84301e+06	3.87685e+06	2.75879e+06	2.28796e+06	2.41021e+06	2.0198e+06	2.11521e+06	1.92592e+06	2.41144e+06	4.6555e+06	3.57009e+06	1.98009e+06	6.60404e+06	4.19041e+06	3.43098e+06	2.90863e+06	2.38554e+06	2.16246e+06	2.97842e+06	2.34906e+06	2.61833e+06	4.54928e+06	4.1895e+06	4.22899e+06	4.25906e+06	4.22429e+06	4.08685e+06	2.91487e+06	2.467e+06	2.88623e+06	2.50641e+06	2.34257e+06	2.41144e+06	3.86868e+06	2.93995e+06	1.05034e+06	1.82908e+06	994275
CYBP_RAT	1	1	52.5	0.0485846	1.30282	EFT	CFT	Calcyclin-binding protein OS=Rattus norvegicus GN=Cacybp PE=1 SV=1	171327	75367.9	74570.9	114222	185480	114998	178327	181920	144986	143077	134211	162714	173617	201199	262530	267673	173345	85264.5	210284	165853	130109	197915	168823	153689	229039	164942	173758	171113	202103	170357	227189	186206	207181	169539	163246	162714	144274	165686	139258	74135.9	41130.2
SYNJ1_RAT	9	9	546.53	0.0488144	1.33504	EFT	CFT	Synaptojanin-1 OS=Rattus norvegicus GN=Synj1 PE=1 SV=3	3.21466e+06	1.56608e+06	1.45927e+06	2.0058e+06	2.77976e+06	2.18751e+06	1.6276e+06	1.79539e+06	1.49831e+06	1.47519e+06	1.34786e+06	1.74313e+06	2.35287e+06	2.45277e+06	3.41817e+06	4.58496e+06	2.9278e+06	1.03148e+06	2.62075e+06	2.01904e+06	1.91647e+06	2.55962e+06	2.26687e+06	2.15523e+06	4.29751e+06	3.42737e+06	3.40026e+06	3.00484e+06	3.02888e+06	3.24056e+06	2.07357e+06	1.83769e+06	2.14104e+06	1.74802e+06	1.63945e+06	1.74313e+06	1.95521e+06	2.01985e+06	1.81316e+06	1.26987e+06	694691
ECHA_RAT	6	6	396.46	0.0490826	1.39429	EFT	CFT	Trifunctional enzyme subunit alpha, mitochondrial OS=Rattus norvegicus GN=Hadha PE=1 SV=2	1.38183e+06	965002	939451	1.49902e+06	1.29873e+06	1.63497e+06	924567	1.23037e+06	879122	923347	873032	931404	2.01307e+06	1.36136e+06	2.62578e+06	2.97843e+06	1.45917e+06	655393	1.46399e+06	1.2962e+06	1.07449e+06	1.54585e+06	1.19321e+06	1.12923e+06	1.8473e+06	2.1119e+06	2.18902e+06	2.24564e+06	1.41512e+06	2.42203e+06	1.1779e+06	1.25936e+06	1.25624e+06	1.09412e+06	1.0619e+06	931404	1.67284e+06	1.12107e+06	1.39284e+06	824920	346222
STXB1_RAT	31	31	2125.6	0.0492829	1.26752	EFT	CFT	Syntaxin-binding protein 1 OS=Rattus norvegicus GN=Stxbp1 PE=1 SV=1	5.01232e+07	3.16422e+07	2.95857e+07	5.3186e+07	5.06389e+07	5.3733e+07	4.68317e+07	5.48757e+07	4.26954e+07	4.02357e+07	3.90035e+07	4.52116e+07	8.8226e+07	6.5898e+07	5.38511e+07	9.51296e+07	5.12383e+07	3.55884e+07	5.33755e+07	4.42535e+07	4.154e+07	5.91275e+07	4.74343e+07	4.59643e+07	6.70072e+07	6.92488e+07	6.89377e+07	7.96769e+07	5.5177e+07	7.95997e+07	5.96637e+07	5.61687e+07	6.10104e+07	4.76771e+07	4.74414e+07	4.52116e+07	7.3315e+07	5.42667e+07	2.85652e+07	2.63475e+07	1.21575e+07
PRS7_RAT	2	2	111.01	0.0500719	1.39483	EFT	CFT	26S protease regulatory subunit 7 OS=Rattus norvegicus GN=Psmc2 PE=1 SV=3	491874	274958	266500	379937	420301	386140	282810	366468	266936	242475	231805	237277	589532	622218	867865	591685	204468	321981	408549	384721	267609	439429	334388	334123	657561	601744	620973	569176	457967	572025	360301	375102	381443	287319	281952	237277	489896	512393	460357	163876	48514.9
KCAB2_RAT	4	4	157.08	0.0501841	1.36015	EFT	CFT	Voltage-gated potassium channel subunit beta-2 OS=Rattus norvegicus GN=Kcnab2 PE=1 SV=1	610802	448216	372675	742954	599400	819020	628132	848651	619493	513042	520908	534499	1.07985e+06	584989	997271	1.68076e+06	831445	375625	888839	599880	664542	812711	756263	599493	816550	980919	868372	1.113e+06	653117	1.21329e+06	800242	868647	885237	607928	633600	534499	897345	481735	529001	465512	197280
CAH1_RAT	1	1	37.03	0.0503211	9.55675	EFT	CFT	Carbonic anhydrase 1 OS=Rattus norvegicus GN=Ca1 PE=1 SV=1	57.1029	9664.85	5627.99	15962.6	384.342	9233.44	9463.43	5523.99	2859.62	2487.36	4454.55	5608.16	8953.65	115439	405947	1998.18	238.751	3341.42	29029.9	42576.3	17577.6	21591.3	17408.1	17557	76.3379	21151.5	13113.8	23913.2	418.786	13678.4	12056.4	5654.15	4086.31	2947.39	5418.24	5608.16	7440.4	95063.7	215334	553.426	56.6493
CLH1_RAT	50	50	3568.99	0.0504186	1.30869	EFT	CFT	Clathrin heavy chain 1 OS=Rattus norvegicus GN=Cltc PE=1 SV=3	6.87371e+07	4.38777e+07	4.22963e+07	6.10507e+07	6.56042e+07	6.24214e+07	4.55972e+07	5.68549e+07	4.18375e+07	4.42305e+07	4.26375e+07	4.97567e+07	1.04532e+08	6.66402e+07	6.1556e+07	1.35086e+08	5.17916e+07	3.72235e+07	6.98932e+07	5.78618e+07	5.62729e+07	6.7765e+07	5.62066e+07	5.29741e+07	9.18911e+07	9.60261e+07	9.85547e+07	9.14588e+07	7.14835e+07	9.24706e+07	5.80909e+07	5.81945e+07	5.97846e+07	5.24108e+07	5.18616e+07	4.97567e+07	8.6865e+07	5.48779e+07	3.26522e+07	3.74141e+07	1.22888e+07
SRCN1_RAT	8	8	437.64	0.0509119	1.41317	EFT	CFT	SRC kinase signaling inhibitor 1 OS=Rattus norvegicus GN=Srcin1 PE=1 SV=1	1.31357e+06	616255	637688	1.18635e+06	1.42929e+06	1.23476e+06	942582	1.1742e+06	874327	867896	903201	1.08712e+06	1.15244e+06	1.13322e+06	1.66206e+06	4.12587e+06	1.28174e+06	907438	1.23279e+06	1.02648e+06	1.10665e+06	1.45943e+06	1.15653e+06	1.09099e+06	1.75604e+06	1.34867e+06	1.48588e+06	1.77725e+06	1.55737e+06	1.82916e+06	1.20085e+06	1.20186e+06	1.24939e+06	1.02841e+06	1.0986e+06	1.08712e+06	957666	933202	881637	1.14272e+06	304123
QCR2_RAT	10	10	828.33	0.0511661	1.3064	EFT	CFT	Cytochrome b-c1 complex subunit 2, mitochondrial OS=Rattus norvegicus GN=Uqcrc2 PE=1 SV=2	1.37309e+07	7.95664e+06	8.2947e+06	1.23509e+07	1.47315e+07	1.13221e+07	1.10634e+07	1.26263e+07	9.78418e+06	1.00307e+07	9.63469e+06	1.17209e+07	1.87088e+07	1.60096e+07	1.71152e+07	2.95892e+07	9.31409e+06	8.95026e+06	1.30246e+07	1.13348e+07	1.08912e+07	1.47302e+07	1.2388e+07	1.20174e+07	1.83562e+07	1.74131e+07	1.93275e+07	1.85027e+07	1.60517e+07	1.67724e+07	1.40948e+07	1.29238e+07	1.39813e+07	1.18859e+07	1.1719e+07	1.17209e+07	1.55469e+07	1.31838e+07	9.0787e+06	8.19517e+06	2.20999e+06
LXN_RAT	2	2	137.66	0.0514018	1.47965	EFT	CFT	Latexin OS=Rattus norvegicus GN=Lxn PE=1 SV=1	398594	225674	197167	277328	349037	258428	229749	267926	194189	208263	201704	245465	607754	414760	636941	774429	360056	215876	299471	244323	201964	314830	236603	211147	532859	493887	459420	415460	380317	382833	292701	274239	277491	246781	245340	245465	505038	341553	337864	214489	85431.8
TMED2_RAT	1	1	47.38	0.051725	1.43389	CFT	EFT	Transmembrane emp24 domain-containing protein 2 OS=Rattus norvegicus GN=Tmed2 PE=1 SV=1	118092	26917.3	52827.2	76483.1	129977	78657.1	77894	90614.9	75815.9	61160.5	52444.2	64496.3	31487.4	30114.1	24182.1	13282.6	100858	57934.1	77220.2	62956.1	47332.4	73337.3	50377.3	62334.7	157872	58908.4	123093	114578	141626	116522	99237.2	92750	108339	72471.9	63789.8	64496.3	26165.7	24798.8	12827.4	3678.81	23930.9
CD47_RAT	1	1	39.22	0.0520471	1.65145	EFT	CFT	Leukocyte surface antigen CD47 OS=Rattus norvegicus GN=Cd47 PE=1 SV=1	134379	81414.9	110829	137489	113177	145382	101697	128428	101107	105488	91970.9	114868	222209	253335	158014	619918	212885	103802	138755	128489	135710	97252.8	94465.3	91429.4	179645	178176	258242	205970	123320	215368	129562	131454	144478	124998	111868	114868	184654	208620	83818.2	171695	50512
KCC4_RAT	3	3	249.23	0.052157	1.87352	EFT	CFT	Calcium/calmodulin-dependent protein kinase type IV OS=Rattus norvegicus GN=Camk4 PE=1 SV=3	266769	168466	191602	273729	324230	281362	214250	291214	205616	175475	220849	269550	375159	342781	348691	1.88055e+06	544590	258085	329350	198859	166517	482237	272691	202048	356630	368687	446454	410069	353287	416807	272955	298076	293820	207928	268627	269550	311754	282278	184962	520846	129217
ADT1_RAT	14	14	710.44	0.0525161	1.22383	EFT	CFT	ADP/ATP translocase 1 OS=Rattus norvegicus GN=Slc25a4 PE=1 SV=3	4.46336e+07	2.46974e+07	2.19124e+07	3.06861e+07	4.01685e+07	2.83665e+07	2.86061e+07	3.21381e+07	2.61665e+07	2.53729e+07	2.46355e+07	2.92311e+07	5.20486e+07	3.779e+07	4.1445e+07	4.51863e+07	2.42569e+07	2.0533e+07	4.11889e+07	3.23267e+07	3.31119e+07	3.85128e+07	3.53924e+07	3.46428e+07	5.96684e+07	5.405e+07	5.10582e+07	4.59703e+07	4.37683e+07	4.2022e+07	3.64442e+07	3.28954e+07	3.73912e+07	3.00656e+07	2.9965e+07	2.92311e+07	4.32519e+07	3.11199e+07	2.19844e+07	1.2515e+07	5.75553e+06
TKT_RAT	15	15	912.88	0.0526561	1.25551	EFT	CFT	Transketolase OS=Rattus norvegicus GN=Tkt PE=1 SV=1	7.14168e+06	4.36268e+06	4.88564e+06	7.31804e+06	7.47267e+06	7.76151e+06	5.50809e+06	6.68756e+06	5.04528e+06	4.69937e+06	4.54783e+06	5.41162e+06	8.87961e+06	8.30528e+06	7.71465e+06	1.31755e+07	5.97096e+06	4.15996e+06	7.96225e+06	6.33208e+06	6.12664e+06	8.05054e+06	6.3431e+06	5.92215e+06	9.54734e+06	9.5477e+06	1.1384e+07	1.0963e+07	8.14235e+06	1.14978e+07	7.01733e+06	6.84513e+06	7.20956e+06	5.5685e+06	5.53169e+06	5.41162e+06	7.37888e+06	6.83936e+06	4.09222e+06	3.64914e+06	1.41675e+06
MP2K1_RAT	7	7	392.65	0.0529374	1.32221	EFT	CFT	Dual specificity mitogen-activated protein kinase kinase 1 OS=Rattus norvegicus GN=Map2k1 PE=1 SV=2	8.12884e+06	4.80709e+06	4.4476e+06	6.12635e+06	7.02913e+06	6.21639e+06	5.48439e+06	6.70284e+06	4.89707e+06	5.31842e+06	5.31275e+06	6.06705e+06	8.61255e+06	7.20555e+06	6.9676e+06	1.64649e+07	8.01576e+06	1.12391e+07	6.67971e+06	5.26307e+06	4.7359e+06	7.02619e+06	5.67809e+06	5.37754e+06	1.0867e+07	1.05203e+07	1.03634e+07	9.17776e+06	7.65906e+06	9.20892e+06	6.98714e+06	6.86078e+06	6.99777e+06	6.30205e+06	6.4621e+06	6.06705e+06	7.15695e+06	5.93373e+06	3.69595e+06	4.5602e+06	1.90193e+06
COR1A_RAT	9	9	389.9	0.0530887	1.2343	EFT	CFT	Coronin-1A OS=Rattus norvegicus GN=Coro1a PE=1 SV=3	6.27489e+06	3.68272e+06	3.57536e+06	4.40735e+06	4.60595e+06	4.3365e+06	4.54638e+06	4.84609e+06	4.00008e+06	4.0268e+06	4.04582e+06	4.80714e+06	6.20895e+06	6.26113e+06	5.62784e+06	9.53029e+06	3.68728e+06	3.57565e+06	5.7202e+06	4.57336e+06	4.31477e+06	6.64249e+06	4.85523e+06	4.61239e+06	8.38858e+06	8.05961e+06	8.33096e+06	6.60256e+06	5.01872e+06	6.42407e+06	5.7921e+06	4.96028e+06	5.71599e+06	4.77154e+06	4.92107e+06	4.80714e+06	5.15958e+06	5.15601e+06	2.98528e+06	2.63955e+06	874894
MYO1D_RAT	2	2	81.34	0.0538803	1.26786	CFT	EFT	Unconventional myosin-Id OS=Rattus norvegicus GN=Myo1d PE=1 SV=3	202140	193664	148928	232957	200961	173750	178539	214666	164520	150772	158098	174851	37054.5	41359.5	26938.2	318507	33319.7	78203.1	254255	152651	182314	219170	201225	185353	270231	423833	347018	348989	218971	257392	227459	219724	235094	178657	192300	174851	30791.9	34059.4	14289.3	88215.3	7905.9
AT1B1_RAT	5	5	373.44	0.0539351	1.43534	EFT	CFT	Sodium/potassium-transporting ATPase subunit beta-1 OS=Rattus norvegicus GN=Atp1b1 PE=1 SV=1	3.11131e+07	1.7557e+07	1.79686e+07	2.78244e+07	3.74264e+07	2.74972e+07	2.8385e+07	3.15133e+07	2.54976e+07	2.18641e+07	2.06531e+07	2.47901e+07	6.70547e+07	4.88866e+07	5.33725e+07	6.86829e+07	3.1417e+07	2.46637e+07	3.37815e+07	2.70373e+07	2.83118e+07	2.40967e+07	2.05022e+07	2.01484e+07	4.15935e+07	3.84234e+07	4.18687e+07	4.16832e+07	4.07805e+07	4.07342e+07	3.61625e+07	3.22559e+07	3.64353e+07	2.59078e+07	2.51212e+07	2.47901e+07	5.57218e+07	4.02579e+07	2.83113e+07	1.90227e+07	7.45441e+06
SC22B_RAT	1	1	46.87	0.054135	1.34817	CFT	EFT	Vesicle-trafficking protein SEC22b OS=Rattus norvegicus GN=Sec22b PE=1 SV=3	177705	121390	111199	158764	230023	162126	120418	132815	91833.7	93210.3	106000	121333	46419.1	17584.2	27233.4	21839.4	69276.7	135579	184492	127799	124718	180133	142924	128689	237565	265660	259105	237841	250636	240173	153413	135944	131228	110449	128932	121333	38573.8	14480.5	14445.9	6048.75	16437.5
MMSA_RAT	3	3	91.92	0.0543387	1.64045	EFT	CFT	Methylmalonate-semialdehyde dehydrogenase [acylating], mitochondrial OS=Rattus norvegicus GN=Aldh6a1 PE=1 SV=1	903956	483083	472432	772201	1.11329e+06	588416	612956	626921	539850	657112	583016	723777	2.0665e+06	965171	1.61955e+06	3.06449e+06	841974	974464	706974	540938	578452	674296	597477	619654	1.20845e+06	1.05722e+06	1.10082e+06	1.15682e+06	1.21306e+06	871675	780908	641692	771430	778642	709143	723777	1.71724e+06	794814	859085	848755	199778
RAB2A_RAT	5	5	396	0.0551047	1.40119	EFT	CFT	Ras-related protein Rab-2A OS=Rattus norvegicus GN=Rab2a PE=1 SV=1	6.50953e+06	3.47696e+06	3.75023e+06	5.49513e+06	6.61867e+06	4.93768e+06	4.51463e+06	5.12652e+06	3.93532e+06	4.03201e+06	3.70291e+06	4.66115e+06	7.63428e+06	6.71897e+06	8.06897e+06	1.76912e+07	4.01348e+06	4.10361e+06	5.80591e+06	4.66141e+06	5.24284e+06	5.62899e+06	4.95191e+06	5.01124e+06	8.70226e+06	7.6093e+06	8738426	8.23215e+06	7.21182e+06	7.31465e+06	5.75165e+06	5.24731e+06	5.62346e+06	4.77772e+06	4.50399e+06	4.66115e+06	6.34402e+06	5.53304e+06	4.28017e+06	4.89984e+06	952293
MP2K5_RAT	1	1	36.91	0.0572725	1.94016	CFT	EFT	Dual specificity mitogen-activated protein kinase kinase 5 OS=Rattus norvegicus GN=Map2k5 PE=1 SV=1	5294.75	21059.9	4263.15	56745	11835.8	55217.6	14190.1	31226.7	17542.6	16175.2	13086.5	20728.8	10185.7	19353.5	2202.72	3915.33	8561.35	19501.4	6246.92	15261.3	3239.95	6129.49	19706.9	23501.8	7078.29	46089.4	9933.59	85008.5	12896.4	81799	18078.2	31962.5	25067.9	19166.7	15917.6	20728.8	8464.19	15937.6	1168.43	1084.41	2031.38
CYC_RAT	5	5	390.33	0.0574988	1.30389	EFT	CFT	Cytochrome c, somatic OS=Rattus norvegicus GN=Cycs PE=1 SV=2	1.31193e+07	3.72816e+06	3.63142e+06	6.97712e+06	6.97802e+06	5.21154e+06	9.70244e+06	1.00673e+07	9.24838e+06	8.09409e+06	8.26835e+06	9.75381e+06	1.29594e+07	9.59019e+06	1.29847e+07	1.46219e+07	4.82553e+06	1.20964e+07	9.7512e+06	6.97948e+06	8.47386e+06	1.2248e+07	9.66379e+06	9.388e+06	1.75385e+07	8.15905e+06	8.46158e+06	1.04523e+07	7.60337e+06	7.72034e+06	1.23609e+07	1.03045e+07	1.32157e+07	9.59106e+06	1.00571e+07	9.75381e+06	1.07692e+07	7.89748e+06	6.8877e+06	4.04975e+06	1.14497e+06
NUCL_RAT	1	1	38.44	0.05838	1.64166	EFT	CFT	Nucleolin OS=Rattus norvegicus GN=Ncl PE=1 SV=3	101054	56250.6	95066.9	98393.9	104985	121651	86771.7	79134.9	54129.2	57629.4	67608.8	80739.9	122855	286553	288237	280455	90712.8	90882.2	104987	72421.6	80949.1	89029.1	59270.2	80912.5	135094	123104	221516	147402	114393	180213	110547	80999.5	77349.1	68287.7	82235	80739.9	102091	235975	152895	77676.1	21523.8
SCAP_RAT	1	1	27.12	0.0584602	5.47935	CFT	EFT	Sterol regulatory element-binding protein cleavage-activating protein OS=Rattus norvegicus GN=Scap PE=2 SV=1	103730	1798.43	1285.73	695.181	8280.53	397.911	1774.52	4086.85	1799.32	3398.99	648.815	4052.16	0	1739.78	0	8747.29	0	1229.09	3420.92	665.66	3695.71	470.618	1640.5	2471.53	138672	3935.85	2995.88	1041.44	9022.6	589.462	2260.75	4183.15	2571.17	4027.62	789.177	4052.16	0	1432.7	0	2422.69	0
APT_RAT	1	1	31.39	0.0585548	1.8759	EFT	CFT	Adenine phosphoribosyltransferase OS=Rattus norvegicus GN=Aprt PE=1 SV=1	353419	277356	256155	434376	266870	459924	303272	372041	279791	282063	277353	271228	1.29426e+06	1.43353e+06	132415	1.26963e+06	367938	446156	393503	355537	323545	475228	360878	339297	472468	606992	596867	650729	290786	681328	386370	380807	399813	334230	337354	271228	1.07552e+06	1.1805e+06	70239.3	351643	87302
GP158_RAT	2	2	69.54	0.0587477	2.10782	EFT	CFT	Probable G-protein coupled receptor 158 OS=Rattus norvegicus GN=Gpr158 PE=3 SV=1	233160	105893	100083	134205	184083	122095	82931.8	120349	98823.7	109101	89953	103243	68865.1	652297	668000	605354	214921	159186	130969	116510	107601	167639	110474	126014	311699	231746	233203	201050	200580	180870	105655	123185	141216	129279	109413	103243	57226.3	537163	354339	167662	50995
GHC2_RAT	3	3	130.26	0.0587833	1.17563	EFT	CFT	Mitochondrial glutamate carrier 2 OS=Rattus norvegicus GN=Slc25a18 PE=2 SV=2	2.90928e+06	1.69711e+06	1.5313e+06	2.04687e+06	3.21035e+06	2.02396e+06	1.84195e+06	1.75928e+06	1.56736e+06	1.58868e+06	1.45516e+06	1.78245e+06	2.67419e+06	2.25206e+06	1.67122e+06	2.91669e+06	3.18287e+06	2.11789e+06	2.30764e+06	2.02858e+06	1.9876e+06	2.36459e+06	1.97387e+06	2.0486e+06	3.88927e+06	3.71411e+06	3.56809e+06	3.06638e+06	3.49805e+06	2.99828e+06	2.34665e+06	1.80074e+06	2.23972e+06	1.8825e+06	1.76996e+06	1.78245e+06	2.22223e+06	1.85456e+06	886497	807821	755211
CXA1_RAT	5	5	259.69	0.0595284	1.44225	EFT	CFT	Gap junction alpha-1 protein OS=Rattus norvegicus GN=Gja1 PE=1 SV=2	3.28494e+06	1.6614e+06	1.552e+06	2.18837e+06	3.28482e+06	2.21697e+06	2.63143e+06	3.07344e+06	2.29447e+06	2.06103e+06	1.97026e+06	2.29295e+06	6.54909e+06	3.91415e+06	4.74995e+06	6.51161e+06	3.64169e+06	2.42731e+06	2.56224e+06	2.02221e+06	1.89015e+06	2.71481e+06	2.0471e+06	2.0911e+06	4.39147e+06	3.63596e+06	3.61633e+06	3.27835e+06	3.57919e+06	3.28421e+06	3.35245e+06	3.14586e+06	3.27873e+06	2.44221e+06	2.3965e+06	2.29295e+06	5.44223e+06	3.22328e+06	2.5196e+06	1.80349e+06	864076
AT2B1_RAT	9	9	577.93	0.0598468	1.39026	EFT	CFT	Plasma membrane calcium-transporting ATPase 1 OS=Rattus norvegicus GN=Atp2b1 PE=2 SV=2	8.16442e+06	4.68335e+06	4.52703e+06	5.1648e+06	6.72502e+06	5.59022e+06	4.42186e+06	5.46206e+06	4.10292e+06	4.22547e+06	3.94597e+06	4.8177e+06	8.12556e+06	6.56363e+06	5.43203e+06	1.97871e+07	7.4956e+06	4.03109e+06	6.62748e+06	5.43473e+06	4.98425e+06	6.81132e+06	5.47345e+06	5.19467e+06	1.09146e+07	1.02495e+07	1.05484e+07	7.73728e+06	7.3277e+06	8.28131e+06	5.63346e+06	5.59076e+06	5.86295e+06	5.00696e+06	4.79963e+06	4.8177e+06	6.75226e+06	5.40512e+06	2.88141e+06	5.48032e+06	1.77851e+06
ACTT1_RAT	1	1	47.46	0.0599873	1.34178	CFT	EFT	Actin-related protein T1 OS=Rattus norvegicus GN=Actrt1 PE=2 SV=1	133510	144388	138047	239013	160962	264366	72083.5	109796	73755.4	80331	58490.4	81961.7	2241.87	4955.87	2812.56	441248	127184	108739	81578.6	72359.5	53794.5	106694	87736.8	70834.9	178482	315992	321663	358060	175387	391631	91834.6	112383	105394	95187.9	71144	81961.7	1862.97	4081.14	1491.92	122210	30177.3
AOFA_RAT	1	1	38.05	0.0611549	2.29311	CFT	EFT	Amine oxidase [flavin-containing] A OS=Rattus norvegicus GN=Maoa PE=1 SV=1	100662	41106.6	70899	92048.8	173224	105981	39441.6	32339.6	16848.7	50177.4	43390.3	61102.2	24267.7	31130.1	15263	6165.37	14.0012	64163.5	23861.7	35978.7	45966	40165.3	41977.1	31789.2	134570	89961.6	165202	137897	188747	156999	50248.7	33101.6	24076.3	59457.5	52777.2	61102.2	20166.2	25635.5	8096.22	1707.59	3.32211
AL1B1_RAT	1	1	28.69	0.0612189	1.72284	EFT	CFT	Aldehyde dehydrogenase X, mitochondrial OS=Rattus norvegicus GN=Aldh1b1 PE=1 SV=1	173505	96921.4	70017.7	176241	121111	118268	220096	249607	192314	201317	207641	224876	465719	906630	202971	356815	88201.1	104967	294061	186214	232885	260362	196954	239338	231950	212112	163149	264022	131964	175202	280403	255488	274811	238550	252561	224876	387008	746606	107666	98825.2	20927.8
7B2_RAT	1	1	53.64	0.0624266	1.24923	CFT	EFT	Neuroendocrine protein 7B2 OS=Rattus norvegicus GN=Scg5 PE=1 SV=1	324679	398300	173156	358711	352120	346119	373049	335450	277605	248605	244969	315123	14338.2	6904.96	7802.93	16951.3	577484	370309	354328	354797	272574	364731	322295	337641	434047	871678	403471	537378	383676	512738	475266	343354	396690	294584	297965	315123	11914.9	5686.2	4139.05	4694.91	137022
MAOX_RAT	2	2	73.43	0.062832	1.31209	CFT	EFT	NADP-dependent malic enzyme OS=Rattus norvegicus GN=Me1 PE=1 SV=2	255046	156475	153985	253926	150427	266352	151407	195510	156861	128235	131338	140074	39147.3	32252.3	71689.9	117536	112813	98250.2	192290	188606	149809	259170	179539	189601	340958	342444	358800	380401	163908	394571	192892	200117	224149	151952	159751	140074	32531	26559.6	38027.8	32553.4	26767.6
CL043_RAT	1	1	56.56	0.0632306	1.46968	CFT	EFT	Uncharacterized protein C12orf43 homolog OS=Rattus norvegicus PE=2 SV=1	8350.11	40746.7	26420.9	74795.2	93451.5	68437.2	15311.9	24174.1	16484	13637.7	15013.9	14701.8	2385.21	2326.47	329.012	6673.64	15069.8	110586	51081.2	42518.1	25745.1	10125.7	8579.07	4591.19	11162.8	89173.9	61563.4	112049	101826	101382	19507.3	24743.7	23555.2	16160	18262	14701.8	1982.09	1915.84	174.524	1848.36	3575.66
DPYL5_RAT	8	8	463.58	0.0633385	1.39349	EFT	CFT	Dihydropyrimidinase-related protein 5 OS=Rattus norvegicus GN=Dpysl5 PE=1 SV=1	3.65372e+06	2.12752e+06	2.03583e+06	3.83647e+06	3.77667e+06	3.91269e+06	2.91858e+06	3.57797e+06	2.64824e+06	2.86138e+06	2.57401e+06	3.01799e+06	4.22893e+06	2.48686e+06	4.98707e+06	1.15212e+07	4.73808e+06	2.57279e+06	4.04704e+06	3.29405e+06	3.07817e+06	4.04127e+06	3.23714e+06	3.24422e+06	4.88447e+06	4.65606e+06	4.7437e+06	5.74734e+06	4.11512e+06	5.79623e+06	3.71827e+06	3.66228e+06	3.78426e+06	3.39059e+06	3.13086e+06	3.01799e+06	3.5142e+06	2.04791e+06	2.64538e+06	3.19098e+06	1.12422e+06
THOP1_RAT	2	2	129.78	0.0642348	2.0293	EFT	CFT	Thimet oligopeptidase OS=Rattus norvegicus GN=Thop1 PE=1 SV=4	264339	141349	110555	153277	144376	167432	162913	233235	166166	169247	138201	148185	691441	435642	621955	1.04087e+06	137239	173837	202997	126028	133792	196295	163660	133362	353382	309342	257604	229622	157314	248032	207552	238731	237447	200548	168098	148185	574581	358749	329915	288285	32563.2
GABR2_RAT	1	1	67.96	0.0642406	1.35049	CFT	EFT	Gamma-aminobutyric acid type B receptor subunit 2 OS=Rattus norvegicus GN=Gabbr2 PE=1 SV=2	282157	108781	94630.5	95759.3	70424.5	119821	77945.3	78457	70932.3	99801.7	84657.8	102812	2950.34	6380.88	3019.84	609.686	152680	109375	114143	101244	89410.8	133370	104831	134369	377202	238067	220499	143455	76735.8	177503	99302.5	80305.6	101360	118260	102972	102812	2451.7	5254.63	1601.87	168.861	36226.9
FSCN1_RAT	11	11	638.4	0.0643728	1.18235	EFT	CFT	Fascin OS=Rattus norvegicus GN=Fscn1 PE=1 SV=2	4.52153e+06	2.40796e+06	2.37015e+06	3.9956e+06	4.36811e+06	4.00858e+06	3.482e+06	4.19636e+06	3.08454e+06	3.14146e+06	3.21897e+06	3.68373e+06	5.26288e+06	3.80228e+06	4.02318e+06	5.97538e+06	3.35714e+06	2.95158e+06	4.6603e+06	3.68759e+06	3.54369e+06	5.10146e+06	4.22252e+06	3.63693e+06	6.0446e+06	5.26981e+06	5.52269e+06	5.98572e+06	4.75957e+06	5.93828e+06	4.43608e+06	4.29523e+06	4.40772e+06	3.72246e+06	3.91535e+06	3.68373e+06	4.3734e+06	3.13116e+06	2.13409e+06	1.65497e+06	796562
MMP24_RAT	1	1	29.92	0.0648022	1.4432	EFT	CFT	Matrix metalloproteinase-24 OS=Rattus norvegicus GN=Mmp24 PE=1 SV=1	12964.9	15562.8	4222.78	5998	88518.8	17503.7	20514.8	40048.1	17627.3	31599.3	20490.4	36775	39662.5	23853.5	25286.3	51235.3	6514.53	42874.8	45616.5	44171.7	44695.1	42835	38810.7	44470.4	17332.2	34059.1	9839.51	8985.48	96451.6	25929.8	26135.9	40991.7	25188.9	37443.5	24923.2	36775	32959.2	19643.2	13413	14190.4	1545.73
H14_RAT	2	2	91.19	0.0650982	1.17771	EFT	CFT	Histone H1.4 OS=Rattus norvegicus GN=Hist1h1e PE=1 SV=3	849714	431403	397402	443282	793306	389887	449347	454067	395721	457084	412173	495910	650008	685116	562696	519073	877858	589949	580872	476610	437026	651951	491887	507039	1.13594e+06	944123	925987	664072	864400	577575	572469	464766	565474	541620	501342	495910	540151	564190	298481	143765	208293
CSN4_RAT	4	4	260.99	0.0656466	1.70789	EFT	CFT	COP9 signalosome complex subunit 4 OS=Rattus norvegicus GN=Cops4 PE=1 SV=1	840150	248659	246300	280131	432550	241000	343263	324076	301417	292543	277315	317440	467684	397635	1.25802e+06	1.98556e+06	599123	340780	369642	282318	310017	407900	315552	344720	1.12315e+06	544190	573905	419658	471314	357015	437318	331712	430716	346647	337308	317440	388641	327451	667313	549931	142156
COPG1_RAT	1	1	74.33	0.0661545	1.15821	CFT	EFT	Coatomer subunit gamma-1 OS=Rattus norvegicus GN=Copg1 PE=2 SV=1	51022.3	33369.7	23190.8	33151.1	22543.7	26365.8	15152.5	16003	11541.5	15040.8	17775.8	18470	0	0	0	53339.8	5585.78	2714.95	38234	35957.2	20304.7	36395.9	19367.4	32983.9	68209.1	73029.4	54036.9	49662.9	24564	39058.1	19304.3	16380.1	16492.5	17822.5	21621.3	18470	0	0	0	14773.2	1325.36
LGI1_RAT	3	3	210.11	0.066965	1.43881	EFT	CFT	Leucine-rich glioma-inactivated protein 1 OS=Rattus norvegicus GN=Lgi1 PE=1 SV=1	1.83681e+06	1.1522e+06	985314	1.63156e+06	1.80195e+06	1.92755e+06	1.59795e+06	1.86921e+06	1.45336e+06	1.34528e+06	1.42855e+06	1.62735e+06	4.27933e+06	2.07846e+06	1.62681e+06	5.65243e+06	1.89772e+06	1.2178e+06	1.90516e+06	1.51666e+06	1.55417e+06	1.75203e+06	1.70516e+06	1.65825e+06	2.45554e+06	2.52159e+06	2.29588e+06	2.44421e+06	1.96343e+06	2.85546e+06	2.0358e+06	1.91325e+06	2.07681e+06	1.59408e+06	1.73759e+06	1.62735e+06	3.55608e+06	1.7116e+06	862938	1.56552e+06	450279
ADDG_RAT	2	2	76.43	0.0673667	1.91407	EFT	CFT	Gamma-adducin OS=Rattus norvegicus GN=Add3 PE=1 SV=2	904916	504210	417705	607627	805286	751634	586729	674557	535501	506814	509773	591118	1.66498e+06	1.8599e+06	804368	4.36489e+06	1.49289e+06	500125	663989	548682	545511	674202	510511	526186	1.20974e+06	1.10346e+06	973296	910274	877454	1.11347e+06	747495	690451	765216	600547	620055	591118	1.38358e+06	1.53162e+06	426676	1.20892e+06	354222
LRRC7_RAT	1	1	70.76	0.0678029	1.16024	CFT	EFT	Leucine-rich repeat-containing protein 7 OS=Rattus norvegicus GN=Lrrc7 PE=1 SV=2	61176.4	84982.2	52583.3	105650	176474	104843	93493.5	84821.2	96686	93073.8	84887.6	103020	1667.3	1602.32	242.543	294.745	138966	96918.4	139215	106020	76719.8	162113	110217	150038	81783.6	185983	122525	158272	192289	155314	119111	86819.7	138162	110287	103252	103020	1385.51	1319.5	128.656	81.6341	32973
VINC_RAT	1	1	41.25	0.0678547	1.35765	CFT	EFT	Vinculin OS=Rattus norvegicus GN=Vcl PE=1 SV=1	48317.6	71717.2	86809.5	121994	116009	147122	74780.8	69649.3	57940.5	57432.5	56281.6	78875.9	44886.2	18800.2	18847.1	47086.4	68226.2	65714.3	85084.8	86262.2	62064.7	81507.5	80035.9	68426.5	64593.4	156953	202275	182757	126405	217945	95270.9	71290.4	82795.2	68054.5	68457.4	78875.9	37300	15481.9	9997.42	13041.3	16188.3
CFA36_RAT	1	1	30.82	0.0678989	2.03805	EFT	CFT	Cilia- and flagella-associated protein 36 OS=Rattus norvegicus GN=Cfap36 PE=2 SV=1	11099.5	36199.4	29768.5	61952.1	22698.8	60848.2	47191	57190.1	41653.6	38112.4	31521.4	35780.2	47624.5	24500.3	233289	249721	52523.9	21851.8	68695.1	55578.1	51551.6	82543	42488.2	35700.1	14838.4	79222.2	69363.6	92809.2	24733	90140.1	60121.5	58537.6	59521.8	45161.1	38340.6	35780.2	39575.6	20175.9	123748	69163.9	12462.5
SCG2_RAT	4	4	200.28	0.0684411	1.57037	EFT	CFT	Secretogranin-2 OS=Rattus norvegicus GN=Scg2 PE=2 SV=1	332720	187403	169616	213260	231199	229125	154875	213958	125201	138330	182903	217909	467846	417893	607304	420983	167784	518886	240341	131272	155748	294639	216287	124398	444797	410131	395223	319481	251918	339424	197312	219000	178908	163914	222471	217909	388776	344133	322143	116597	39810.7
RIN1_RAT	1	1	74.44	0.0685522	1.73423	EFT	CFT	Ras and Rab interactor 1 OS=Rattus norvegicus GN=Rin1 PE=2 SV=2	59216.9	35859.9	24519.3	31999.5	42737.7	38610.5	33788.1	54889.2	28594.8	35389.1	32355.1	33646.3	131102	19699.1	67123.3	200682	47393.6	44496	50384.6	25589.7	35494.2	56569.6	58606.3	46047.9	79164.1	78479.1	57132.6	47937.9	46567.8	57197.4	43046.2	56182.5	40861.1	41934.2	39354.7	33646.3	108945	16222.1	35605.4	55582	11245.2
RSMN_RAT	1	1	55.74	0.0688274	Infinity	CFT	EFT	Small nuclear ribonucleoprotein-associated protein N OS=Rattus norvegicus GN=Snrpn PE=2 SV=1	3281.95	0	0	4432.81	0	7327.87	0	0	0	0	0	0	0	0	0	0	0	0	0	0	0	0	0	0	4387.48	0	0	6640.71	0	10855.5	0	0	0	0	0	0	0	0	0	0	0
KDM8_RAT	2	2	62.78	0.0692457	1.26232	CFT	EFT	Lysine-specific demethylase 8 OS=Rattus norvegicus GN=Kdm8 PE=2 SV=1	1.26839e+07	6.29273e+06	6.16095e+06	7.0998e+06	9.22857e+06	7.85037e+06	5.12941e+06	6.36114e+06	4.42897e+06	7.97087e+06	8.9851e+06	9.77276e+06	178963	118076	62808.5	1.60924e+07	9.72938e+06	1.52391e+07	4.45845e+06	4.17828e+06	3.95003e+06	7.34734e+06	6.55887e+06	4.93995e+06	1.69564e+07	1.37716e+07	1.43556e+07	1.06361e+07	1.00556e+07	1.16295e+07	6.53489e+06	6.51102e+06	6.32887e+06	9.44505e+06	1.09289e+07	9.77276e+06	148716	97234.6	33316.7	4.45702e+06	2.30853e+06
SYWC_RAT	2	2	90.74	0.069659	1.67775	EFT	CFT	Tryptophan--tRNA ligase, cytoplasmic OS=Rattus norvegicus GN=Wars PE=1 SV=2	494096	276449	219702	422802	535747	416644	382681	510832	402204	381860	331862	415619	552290	557833	1.1128e+06	2.32981e+06	266887	277281	591491	428002	430301	529715	488008	472855	660532	605007	511929	633391	583759	617214	487536	522868	574738	452483	403656	415619	458948	459373	590281	645275	63325.1
SFXN5_RAT	1	1	80.89	0.0698051	1.68769	EFT	CFT	Sideroflexin-5 OS=Rattus norvegicus GN=Sfxn5 PE=2 SV=1	254542	131772	121310	183571	226834	178664	142256	176683	121699	128597	125151	148716	450708	249209	453571	798133	229634	110383	218395	127414	115371	163089	191848	166018	340285	288381	282666	275004	247162	264671	181235	180846	173905	152380	152226	148716	374534	205223	240596	221055	54486.1
NAC1_RAT	1	1	89.98	0.0699045	1.44014	EFT	CFT	Sodium/calcium exchanger 1 OS=Rattus norvegicus GN=Slc8a1 PE=2 SV=3	420664	277480	292509	551066	324269	647125	271914	366108	267612	249492	248557	253264	807498	642737	591262	1.1309e+06	528425	386801	375517	293882	264858	418955	292676	271974	562365	607262	681575	825540	353329	958646	346419	374734	382410	295634	302330	253264	671024	529291	313634	313219	125381
ORN_RAT	1	1	82.47	0.0699969	1.65099	EFT	CFT	Oligoribonuclease, mitochondrial OS=Rattus norvegicus GN=Rexo2 PE=2 SV=1	121790	144409	109750	201794	158102	240316	153747	164692	154823	153729	127553	156807	130708	251971	796892	559897	153074	120181	206713	184637	168359	213263	183093	147474	162814	316038	255729	302303	172271	356003	195874	168572	221237	182161	155148	156807	108617	207497	422710	155072	36320.5
RBL2_RAT	1	1	27.29	0.0709854	1.31478	CFT	EFT	Retinoblastoma-like protein 2 OS=Rattus norvegicus GN=Rbl2 PE=1 SV=1	375950	146977	134506	193477	299390	206371	224888	231929	201291	185570	169799	213729	63264.6	75378.6	69985.3	26760.2	160988	306110	245171	194568	166460	255786	197301	203481	502588	321659	313412	289844	326220	305717	286508	237394	287639	219890	206533	213729	52572.3	62074	37123.6	7411.63	38198.3
THY1_RAT	2	2	187.66	0.0714037	1.5877	EFT	CFT	Thy-1 membrane glycoprotein OS=Rattus norvegicus GN=Thy1 PE=1 SV=1	1.09859e+07	5.53368e+06	5.37815e+06	8.22386e+06	1.38108e+07	8.39256e+06	1.34773e+07	1.40116e+07	1.16676e+07	9.08683e+06	8.33117e+06	1.015e+07	3.31997e+07	2.74148e+07	2.82538e+07	2.49458e+07	9.5871e+06	9.65037e+06	1.1433e+07	9.46013e+06	9.64838e+06	1.0025e+07	7.66026e+06	7.73609e+06	1.46865e+07	1.21104e+07	1.25317e+07	1.232e+07	1.50484e+07	1.24327e+07	1.71701e+07	1.43417e+07	1.66727e+07	1.07674e+07	1.01335e+07	1.015e+07	2.75887e+07	2.25759e+07	1.49872e+07	6.90911e+06	2.27477e+06
EIF3H_RAT	1	1	91.92	0.0717728	1.2638	CFT	EFT	Eukaryotic translation initiation factor 3 subunit H OS=Rattus norvegicus GN=Eif3h PE=2 SV=1	43775.1	24287.8	24913.6	26441.4	37424.5	68456.2	26074.4	39234	28060.6	33378.8	43015	43855.4	685.231	3064.86	3093.85	46.8833	32258.8	9119.96	66511	40933.9	37993.6	67092.6	45503	40995.2	58520.7	53153.6	58051.3	39611.4	40778.3	101411	33218.9	40158.4	40097.8	39552	52320.8	43855.4	569.42	2523.9	1641.12	12.985	7654.17
SYCP1_RAT	1	1	34.68	0.0739214	2.01927	EFT	CFT	Synaptonemal complex protein 1 OS=Rattus norvegicus GN=Sycp1 PE=2 SV=2	12340.3	543.377	5204.7	25473.7	5388.5	127310	771.02	14237.1	733.008	3531.4	20518.4	19465.1	5848.93	7600.64	11382.7	28579.6	87323.3	103370	60903.1	8621.49	21909.5	109912	28648.1	1470.92	16497.1	1189.18	12127.5	38161.7	5871.4	188596	982.281	14572.5	1047.45	4184.52	24957.3	19465.1	4860.4	6259.1	6037.94	7915.54	20719.5
LIS1_RAT	5	5	230.51	0.07468	1.44689	EFT	CFT	Platelet-activating factor acetylhydrolase IB subunit alpha OS=Rattus norvegicus GN=Pafah1b1 PE=1 SV=2	1.90769e+06	989710	916717	1.13158e+06	2.31395e+06	1.03487e+06	1.24243e+06	1.49526e+06	1.18386e+06	1.17905e+06	1.13575e+06	1.37733e+06	4.50205e+06	2.07434e+06	1.58666e+06	3.76762e+06	1.49024e+06	791006	1.67766e+06	1.3363e+06	1.33856e+06	1.6736e+06	1.40787e+06	1.37145e+06	2.55029e+06	2.16597e+06	2.13605e+06	1.6952e+06	2.52132e+06	1.53305e+06	1.58286e+06	1.53049e+06	1.6917e+06	1.39712e+06	1.38146e+06	1.37733e+06	3.74116e+06	1.70821e+06	841640	1.0435e+06	353595
NB5R3_RAT	1	1	69.38	0.0759071	1.82151	EFT	CFT	NADH-cytochrome b5 reductase 3 OS=Rattus norvegicus GN=Cyb5r3 PE=1 SV=2	98979	59979.1	48009.4	130984	72413.5	74886.2	92831	86882.8	106028	90901.6	86636.2	76666.4	172617	117778	105299	721139	85721.3	69530.1	126591	78526.7	90952.4	117034	99582.2	82633.4	132320	131264	111867	196225	78903	110936	118267	88929.9	151511	107713	105379	76666.4	143443	96989.8	55855.8	199730	20339.4
AP2A2_RAT	15	15	900.57	0.0767046	1.23849	EFT	CFT	AP-2 complex subunit alpha-2 OS=Rattus norvegicus GN=Ap2a2 PE=1 SV=3	9.16269e+06	5.78341e+06	5.63882e+06	7.63728e+06	7.52013e+06	7.75583e+06	5.73868e+06	6.40559e+06	5.51772e+06	5.41132e+06	5.10805e+06	5.64071e+06	1.03929e+07	7.13214e+06	1.03837e+07	1.48589e+07	6.42605e+06	5.00705e+06	7.95919e+06	6.90128e+06	6.46748e+06	7.58864e+06	6.13169e+06	6.51103e+06	1.22491e+07	1.2657e+07	1.3139e+07	1.14413e+07	8.19406e+06	1.14894e+07	7.31109e+06	6.55652e+06	7.88466e+06	6.41213e+06	6.21311e+06	5.64071e+06	8.63639e+06	5.87328e+06	5.50804e+06	4.11539e+06	1.52473e+06
PLCL1_RAT	1	1	68.3	0.0767652	3.31034	CFT	EFT	Inactive phospholipase C-like protein 1 OS=Rattus norvegicus GN=Plcl1 PE=1 SV=1	96082.2	2050.89	38630.4	8669.73	88412.2	37880.5	1772.22	2632.67	1128.57	6534.4	4921.05	2384.98	281.475	113.114	170.324	0	43794.8	6666.01	8874.4	4479.69	3393.39	10730.7	6791.93	2640.53	128447	4488.37	90012.9	12987.9	96335.4	56115.9	2257.82	2694.7	1612.7	7742.91	5985.66	2384.98	233.903	93.1487	90.3482	0	10391.4
PRS8_RAT	1	1	51.55	0.0768218	1.41416	CFT	EFT	26S protease regulatory subunit 8 OS=Rattus norvegicus GN=Psmc5 PE=1 SV=1	24739.6	66042.1	8158.04	553.055	15669.4	7603.66	43983.3	10542.4	55161.8	16198	11011.4	11743	293.312	222.102	196.978	125.831	3676.31	72089	11848.4	13549.4	5947.97	11381.6	9324.42	63264.8	33073.1	144533	19009.1	828.521	17073.7	11264	56034.8	10790.8	78824.6	19193.8	13393.5	11743	243.739	182.9	104.487	34.8507	872.292
PTPRS_RAT	2	2	96.29	0.0770129	1.33781	CFT	EFT	Receptor-type tyrosine-protein phosphatase S OS=Rattus norvegicus GN=Ptprs PE=1 SV=2	178021	41284.7	44634.5	168902	118392	95832	55295.7	100885	57660.9	54254.6	66099	78901.3	4290.86	208.961	223.19	154325	8065.88	81266.1	105926	46903	80505.3	145281	90328.1	75139.2	237987	90351.3	104003	253029	129002	141965	70446.9	103262	82395.7	64288.8	80398.6	78901.3	3565.67	172.078	118.391	42742.5	1913.82
CD151_RAT	1	1	127.88	0.0771293	1.31641	CFT	EFT	CD151 antigen OS=Rattus norvegicus GN=Cd151 PE=1 SV=2	142855	138215	60603.8	142929	105078	116459	113788	88414.9	99711	43136.5	70092.4	81845.9	8126.34	22515	22490.6	20341.6	140450	49263.3	128859	57757.7	86484	161675	100471	115513	190976	302483	141213	214119	114495	172522	144967	90498.1	142484	51114.4	85255.9	81845.9	6752.91	18541	11930.1	5633.92	33325.1
ISOC1_RAT	1	1	34.58	0.0776811	2.34397	EFT	CFT	Isochorismatase domain-containing protein 1 OS=Rattus norvegicus GN=Isoc1 PE=2 SV=1	2201.66	7285.97	8036.52	13338.5	4157.2	11762.7	5077.31	8305.24	4997.39	2638.49	3921.16	3081.56	44195.6	11451	4904.63	58410.9	6149.74	2730.57	9050.54	8865.46	6289.39	11368.3	6713.27	5208.48	2943.29	15945.3	18725.9	19982.2	4529.75	17425.2	6468.51	8500.93	7141.13	3126.46	4769.45	3081.56	36726.1	9429.86	2601.65	16177.8	1459.17
S100B_RAT	6	6	465.21	0.0785906	1.44505	EFT	CFT	Protein S100-B OS=Rattus norvegicus GN=S100b PE=1 SV=2	2.78739e+07	1.19656e+07	1.04678e+07	2.06977e+07	1.71637e+07	1.92877e+07	1.62854e+07	2.10206e+07	1.51521e+07	1.73258e+07	1.77863e+07	2.09588e+07	6.03479e+07	5.72099e+07	2.34288e+07	2.51151e+07	1.62084e+07	1.65975e+07	2.22558e+07	1.77821e+07	1.62835e+07	2.16501e+07	1.7937e+07	1.72939e+07	3.72632e+07	2.61867e+07	2.43911e+07	3.10068e+07	1.87018e+07	2.85727e+07	2.07477e+07	2.15159e+07	2.16519e+07	2.05301e+07	2.16341e+07	2.09588e+07	5.01486e+07	4.71121e+07	1.24278e+07	6.956e+06	3.84582e+06
PSB4_RAT	1	1	31.25	0.0791436	1.1316	CFT	EFT	Proteasome subunit beta type-4 OS=Rattus norvegicus GN=Psmb4 PE=1 SV=2	265378	287598	169098	230018	265391	271301	208394	194475	186995	195221	169363	214380	5624.71	3098.25	3499.39	8754.81	250042	243903	309958	291671	250300	380207	285790	315687	354770	629406	394016	344585	289175	401903	265494	199057	267210	231327	206003	214380	4674.08	2551.4	1856.25	2424.77	59328.3
PSA6_RAT	1	1	32.62	0.0794216	1.43308	EFT	CFT	Proteasome subunit alpha type-6 OS=Rattus norvegicus GN=Psma6 PE=1 SV=1	107259	57888.6	100452	108327	223130	113480	105327	131353	100980	96143.4	99776.1	119307	264377	209140	218580	385543	113728	91393.5	122677	91295.5	114778	116269	116188	109917	143389	126689	234063	162282	243126	168109	134187	134448	144297	113925	121361	119307	219695	172226	115946	106782	26984.8
GBLP_RAT	1	1	34.74	0.0808396	1.36348	EFT	CFT	Guanine nucleotide-binding protein subunit beta-2-like 1 OS=Rattus norvegicus GN=Gnb2l1 PE=1 SV=3	165575	116269	110381	146337	254613	151462	102520	130314	92492.7	111413	97328.2	117020	424226	231332	236462	186344	180539	83614.8	139460	136542	132145	169126	140693	115259	221349	254455	257199	219224	277430	224375	130611	133384	132169	132018	118384	117020	352528	190501	125431	51610.7	42837.2
DPP6_RAT	6	6	331.28	0.0809881	1.43905	EFT	CFT	Dipeptidyl aminopeptidase-like protein 6 OS=Rattus norvegicus GN=Dpp6 PE=1 SV=1	1.66397e+06	1.32394e+06	1.23861e+06	2.19311e+06	2.27853e+06	2.43704e+06	1.81274e+06	2.13109e+06	1.60488e+06	1.65677e+06	1.5628e+06	1.78316e+06	3.73171e+06	3.40631e+06	3.11082e+06	6.32388e+06	1.12558e+06	1.44636e+06	2.32076e+06	1.71149e+06	1.71995e+06	2.43917e+06	2.00527e+06	1.86697e+06	2.22448e+06	2.89744e+06	2.88609e+06	3.28545e+06	2.48273e+06	3.61021e+06	2.30944e+06	2.1813e+06	2.29332e+06	1.96318e+06	1.9009e+06	1.78316e+06	3.10101e+06	2.80508e+06	1.65013e+06	1.75149e+06	267070
RS9_RAT	1	1	31.17	0.0810722	3.46227	EFT	CFT	40S ribosomal protein S9 OS=Rattus norvegicus GN=Rps9 PE=1 SV=4	0	3352.16	1462.54	1160.7	0	452.097	6769.88	8143.31	8903.03	11423	5645.5	7442.39	2420.47	22633.1	12910.5	106864	1402.14	1030.14	3682.85	11357.5	6688.18	2150.92	7891.7	10543.9	0	7336.17	3407.88	1738.82	0	669.733	8624.85	8335.19	12722.2	13535.6	6866.83	7442.39	2011.39	18638.2	6848.33	29597.5	332.69
DYL2_RAT	5	5	356.41	0.0816431	1.51111	CFT	EFT	Dynein light chain 2, cytoplasmic OS=Rattus norvegicus GN=Dynll2 PE=1 SV=1	2.75813e+06	2.326e+06	2.02805e+06	4.75624e+06	3.1893e+06	4.77326e+06	1.74308e+06	2.07747e+06	1.55892e+06	1.05361e+06	989134	1.18915e+06	1.87134e+06	1.53039e+06	1.58026e+06	2.13634e+06	825040	1.49495e+06	1.58854e+06	1.42466e+06	1.16324e+06	1.92503e+06	1.67396e+06	1.60844e+06	3.6872e+06	5.09043e+06	4.72556e+06	7.12522e+06	3.47511e+06	7.07108e+06	2.22069e+06	2.12642e+06	2.22764e+06	1.24848e+06	1.20312e+06	1.18915e+06	1.55506e+06	1.26027e+06	838244	591691	195760
S6A11_RAT	1	1	76.7	0.0842414	1.33734	CFT	EFT	Sodium- and chloride-dependent GABA transporter 3 OS=Rattus norvegicus GN=Slc6a11 PE=2 SV=1	1.56635e+06	256608	814965	1.27382e+06	1.91332e+06	1.62065e+06	350809	1.17585e+06	310075	968520	1.08855e+06	1.35611e+06	34630.9	33228.4	22348	95436.6	470128	1.76393e+06	1.39042e+06	992822	976042	1.95818e+06	1.45067e+06	305356	2.09397e+06	561585	1.89895e+06	1.90828e+06	2.08479e+06	2.40082e+06	446932	1.20356e+06	443088	1.14764e+06	1.32404e+06	1.35611e+06	28777.9	27363.5	11854.5	26432.6	111549
MIPT3_RAT	1	1	29.28	0.0861975	1.04345	EFT	CFT	TRAF3-interacting protein 1 OS=Rattus norvegicus GN=Traf3ip1 PE=2 SV=1	6969.56	4089.14	2952.29	4958.37	5830.05	6361.2	8591.99	1231.51	6338.65	429.337	1427.45	2294.22	557.094	402.535	128.746	131.799	35549.1	2933.69	2786.24	395.876	1126.55	3615.66	2000.81	4082.24	9317.25	8949.05	6879.14	7428.04	6352.52	9423.44	10946.2	1260.53	9057.75	508.741	1736.26	2294.22	462.94	331.486	68.2931	36.5035	8434.86
HNRPQ_RAT	1	1	49.25	0.0896084	1.72124	EFT	CFT	Heterogeneous nuclear ribonucleoprotein Q OS=Rattus norvegicus GN=Syncrip PE=2 SV=1	22112.2	49160.3	57942.1	95432.1	144829	102493	103107	103141	85217.9	82856.8	74855.1	81553.7	91961.9	34963.1	211810	326588	390367	110796	91772.8	77925.7	106794	97259.3	91185.7	94465.8	29560.7	107587	135011	142965	157808	151832	131359	105571	121774	98180.9	91049	81553.7	76419.5	28791.9	112354	90453.4	92623.7
PUR9_RAT	2	2	84.16	0.0916454	1.20341	CFT	EFT	Bifunctional purine biosynthesis protein PURH OS=Rattus norvegicus GN=Atic PE=1 SV=2	91114.8	56270.9	56269.8	95341.5	102218	78801.9	86444.8	84718.3	68713	72269.2	60735.6	82014.2	37016.8	8239.19	4051	189222	12590.3	72023	71656.1	69898	54138	107589	59476.4	90985.2	121807	123148	131115	142829	111378	116737	110131	86714.5	98188.9	85635.1	73875	82014.2	30760.7	6784.94	2148.85	52407.7	2987.35
ZNT3_RAT	1	1	42.99	0.092307	1.88842	EFT	CFT	Zinc transporter 3 OS=Rattus norvegicus GN=Slc30a3 PE=2 SV=1	54483.1	92565.2	91779	111870	199901	88569.3	81371.1	83839.2	81649.5	66128.1	58631.2	75349.9	230414	130605	101320	792687	170425	109716	119970	80064.2	58299.4	96989.3	84719.7	75878.4	72835.6	202578	213855	167590	217816	131206	103667	85814.7	116675	78358.2	71315.3	75349.9	191472	107552	53745	219546	40437.4
PSA3_RAT	1	1	31.93	0.0927697	1.53043	EFT	CFT	Proteasome subunit alpha type-3 OS=Rattus norvegicus GN=Psma3 PE=1 SV=3	448760	284693	274357	333905	543313	379614	317257	338131	287220	297369	257844	312127	1.33801e+06	198890	455550	1.18649e+06	514853	358791	385687	320326	390030	391092	333466	362714	599925	623049	639281	500216	592003	562358	404186	346099	410429	352366	313625	312127	1.11187e+06	163785	241646	328615	122161
S14L2_RAT	2	2	75.01	0.0930171	1.41704	EFT	CFT	SEC14-like protein 2 OS=Rattus norvegicus GN=Sec14l2 PE=1 SV=1	547409	394153	336860	528153	486027	559084	525919	612176	422209	424931	418750	463105	479607	742209	1.13138e+06	1.72841e+06	382646	349210	560359	467624	436259	730482	545785	549780	731803	862601	784918	791215	529583	828223	670022	626600	603325	503520	509341	463105	398549	611205	600141	478708	90791.7
YBOX1_RAT	3	3	181.43	0.0930699	3.84646	EFT	CFT	Nuclease-sensitive element-binding protein 1 OS=Rattus norvegicus GN=Ybx1 PE=1 SV=3	4878.78	7917.33	18692.3	9182.66	40117.7	44621.3	33507.3	17195.8	28152.4	21321.5	9982.73	14361.3	230086	154497	199009	128610	155500	13927.2	11254.1	10676.5	6832.53	19178.6	10641.1	21137.5	6522.2	17327	43554.9	13756.4	43713	66101.8	42688.4	17601	40228.9	25264.8	12142.4	14361.3	191199	127227	105564	35620.5	36896.1
PLD3_RAT	1	1	49.67	0.094081	1.06388	CFT	EFT	Phospholipase D3 OS=Rattus norvegicus GN=Pld3 PE=2 SV=1	22173.1	28018.3	32881.7	31650.5	12502.2	32262.8	7218.81	10644.3	9854.31	10897.1	13373.4	11798	0	0	0	24687.3	2870.04	15391.6	26273.7	21378.2	20113.5	35572.3	35589.1	27992.3	29642.1	61317.8	76617.8	47415	13622.7	47793.8	9196.78	10895.1	14081.5	12912.5	16266.5	11798	0	0	0	6837.52	680.986
PDE2A_RAT	5	5	252.12	0.0942585	1.35043	EFT	CFT	cGMP-dependent 3',5'-cyclic phosphodiesterase OS=Rattus norvegicus GN=Pde2a PE=1 SV=2	703815	423741	409267	571271	562701	707994	458687	626398	398602	390319	407697	464888	1.12349e+06	566923	370880	1.52224e+06	833055	551228	677999	471287	446666	734668	526404	447060	940895	927355	953634	855810	613129	1.04882e+06	584368	641158	569591	462507	495896	464888	933613	466858	196732	421607	197662
GTR3_RAT	2	2	105.96	0.0942722	1.44129	EFT	CFT	Solute carrier family 2, facilitated glucose transporter member 3 OS=Rattus norvegicus GN=Slc2a3 PE=1 SV=1	647005	405822	374639	560132	508002	523951	345671	406748	313643	335453	354323	391481	1.2544e+06	686480	252167	1.42281e+06	528652	570583	514709	435117	344446	537818	441022	458745	864948	888139	872949	839123	553528	776178	440386	416332	448187	397494	430977	391481	1.04239e+06	565313	133762	394069	125435
RPN1_RAT	2	2	80.14	0.0951935	1.33072	EFT	CFT	Dolichyl-diphosphooligosaccharide--protein glycosyltransferase subunit 1 OS=Rattus norvegicus GN=Rpn1 PE=2 SV=1	142590	121924	77489.7	179417	173233	146371	72544.8	88894	73015.2	94633.3	75345.2	91680.1	298114	231302	191614	162359	127901	69493.6	137725	113317	101269	134414	99710.8	112140	190621	266831	180559	268781	188757	216833	92422.3	90988.5	104337	112135	91645.2	91680.1	247730	190476	101641	44967.8	30347.6
PGFS_RAT	1	1	27.87	0.0961271	1.26364	CFT	EFT	Prostamide/prostaglandin F synthase OS=Rattus norvegicus GN=Fam213b PE=3 SV=1	114022	53992.8	51420.6	64028.3	105507	62802	99435.4	85747	84595	64889.6	60177.4	75670.9	20015	11767.9	13675.6	1597	39897.9	113525	101075	71326.5	81578.5	113318	84872.5	77219.6	152430	118163	119815	95919.6	114963	93034.4	126681	87767.4	120884	76890.6	73196	75670.9	16632.3	9690.82	7254.17	442.313	9466.72
XPP1_RAT	3	3	117.58	0.0963404	1.41579	EFT	CFT	Xaa-Pro aminopeptidase 1 OS=Rattus norvegicus GN=Xpnpep1 PE=1 SV=1	237550	189180	146856	287567	173654	259940	187970	233695	208878	206754	182828	235415	257687	181975	99362.3	791864	299729	231086	337244	259382	254183	343699	273208	281249	317568	414020	342190	430798	189216	385073	239474	239201	298480	244992	222381	235415	214135	149855	52706.6	219318	71117.8
MYH10_RAT	10	10	518.96	0.0972092	1.30039	EFT	CFT	Myosin-10 OS=Rattus norvegicus GN=Myh10 PE=2 SV=1	1.44869e+06	845724	732116	1.08901e+06	1.0347e+06	1.07028e+06	719126	954168	698221	887313	801634	928991	1.25727e+06	922119	1.32164e+06	2.96733e+06	621510	961319	1.22925e+06	1.01402e+06	928463	1.27472e+06	1.03433e+06	1.04534e+06	1.93668e+06	1.85086e+06	1.70591e+06	1.63142e+06	1.12743e+06	1.58551e+06	916168	976650	997738	1.05142e+06	975057	928991	1.04478e+06	759361	701062	821846	147468
ARP5L_RAT	1	1	60.59	0.0973736	2.17058	EFT	CFT	Actin-related protein 2/3 complex subunit 5-like protein OS=Rattus norvegicus GN=Arpc5l PE=1 SV=2	125429	102410	64513	183843	189286	243179	195982	221140	200726	189138	185882	205771	631661	682692	609002	836996	17635	293606	264030	222266	250841	287663	221037	256625	167679	224123	150322	275412	206249	360243	249681	226351	286832	224119	226095	205771	524904	562194	323044	231818	4184.31
VGF_RAT	2	2	67.87	0.0989268	1.55557	EFT	CFT	Neurosecretory protein VGF OS=Rattus norvegicus GN=Vgf PE=1 SV=3	266471	123406	118826	166840	189464	174887	130022	145716	119361	133136	107815	140656	355502	210641	276261	619436	242916	367323	112773	114627	98592.8	157414	129555	140802	356231	270073	276878	249940	206443	259077	165648	149149	170564	157759	131139	140656	295419	173462	146542	171562	57637.6
AEBP1_RAT	1	1	30.1	0.100729	1.33892	CFT	EFT	Adipocyte enhancer-binding protein 1 OS=Rattus norvegicus GN=Aebp1 PE=2 SV=1	1.4292e+06	441197	437817	627560	413506	594713	384810	568455	393551	392772	392193	429075	63850.5	61734.3	29558.4	696542	254118	419051	629676	524784	438022	650612	563678	526635	1.91062e+06	965558	1.02016e+06	940135	450563	881003	490249	581849	562372	465414	477039	429075	53059.2	50837.9	15679.2	192917	60295.6
AT1B2_RAT	1	1	62.87	0.102719	1.27278	CFT	EFT	Sodium/potassium-transporting ATPase subunit beta-2 OS=Rattus norvegicus GN=Atp1b2 PE=2 SV=1	198159	113309	90970.8	267300	379348	240842	168002	147309	141325	152995	115970	158722	90755.8	232740	8968.29	7534.57	42716.4	27124.5	267564	197886	144328	274312	202968	211368	264908	247976	211971	400437	413344	356782	214035	150780	201950	181291	141059	158722	75417.3	191660	4757.22	2086.81	10135.5
STRAP_RAT	1	1	42.97	0.102934	1.64415	EFT	CFT	Serine-threonine kinase receptor-associated protein OS=Rattus norvegicus GN=Strap PE=1 SV=1	60228.6	42498.3	32237.8	61247.4	58764.2	56484.8	42230	65008.3	45924.1	38217.1	43782.3	42960.5	110414	53167.3	158387	258921	61136.8	37986.5	52372.4	49539.7	35726.1	49760.3	47672.9	54281	80516.5	93007.3	75117.5	91753.6	64030.5	83676.1	53801.2	66540.1	65624.1	45285.2	53254.1	42960.5	91752.9	43783	84016.3	71712	14506.1
HCK_RAT	1	1	40.77	0.103451	2.54394	EFT	CFT	Tyrosine-protein kinase HCK OS=Rattus norvegicus GN=Hck PE=1 SV=4	0	6710	1532.04	12060.9	1617.11	9446.59	1006.52	2879.78	1586.89	706.692	1995.84	1235.48	9497.96	38128.6	6414.91	17121.6	9766.87	8447.74	2590.06	724.66	738.969	3946.83	4318.41	2039.75	0	14684.8	3569.81	18068.1	1762.03	13994.1	1282.31	2947.64	2267.61	837.392	2427.62	1235.48	7892.72	31398.8	3402.78	4742.07	2317.42
ANS1B_RAT	4	4	212.28	0.103919	1.70244	EFT	CFT	Ankyrin repeat and sterile alpha motif domain-containing protein 1B OS=Rattus norvegicus GN=Anks1b PE=1 SV=1	950144	562683	487300	862055	661918	741693	688323	814976	640341	570933	561642	616969	1.77273e+06	2.1595e+06	1.78954e+06	2.43903e+06	184786	692564	980885	689988	740916	889336	697439	853436	1.2702e+06	1.23143e+06	1.13546e+06	1.29143e+06	721237	1.09874e+06	876926	834179	915028	676525	683146	616969	1.47312e+06	1.77834e+06	949260	675526	43844.8
RS10_RAT	1	1	49.65	0.104344	1.008	EFT	CFT	40S ribosomal protein S10 OS=Rattus norvegicus GN=Rps10 PE=2 SV=1	145109	113271	103487	178208	95457	171898	117577	145059	110489	120815	126123	130464	0	27.0125	0	209781	87682.4	140947	220084	187845	159400	230033	161268	173353	193989	247893	241136	266969	104012	254649	149793	148476	157886	143160	153408	130464	0	22.2447	0	58101.9	20804.7
CLD11_RAT	5	5	146.11	0.104477	1.20224	CFT	EFT	Claudin-11 OS=Rattus norvegicus GN=Cldn11 PE=1 SV=1	1.00586e+07	4.96705e+06	4.5924e+06	6.01902e+06	8.4531e+06	6.06453e+06	5.44251e+06	5.79537e+06	4.6831e+06	5.6689e+06	5.13064e+06	6.40172e+06	1.40324e+06	992685	1.1642e+06	938467	7.04789e+06	3.50635e+06	9.22796e+06	7.34731e+06	6.27232e+06	9.24558e+06	6.76186e+06	7.0424e+06	1.34469e+07	1.08704e+07	1.07008e+07	9.01698e+06	9.21064e+06	8.98395e+06	6.93377e+06	5.93192e+06	6.69202e+06	6.71734e+06	6.24059e+06	6.40172e+06	1.16608e+06	817472	617546	259922	1.67228e+06
NMDE2_RAT	3	3	138.88	0.106177	1.71305	EFT	CFT	Glutamate receptor ionotropic, NMDA 2B OS=Rattus norvegicus GN=Grin2b PE=1 SV=1	119127	91719	100897	155037	107029	150811	105558	134695	94387.2	93141.9	77333.7	77133.4	429431	390561	81953.7	374345	251846	91581	139018	116019	85517.7	110177	78825.2	89459.9	159255	200726	235100	232258	116620	223410	134482	137869	134877	110368	94063.9	77133.4	356853	321626	43472.2	103680	59756.5
SEPT2_RAT	6	6	294.46	0.108351	1.36385	EFT	CFT	Septin-2 OS=Rattus norvegicus GN=Sept2 PE=1 SV=1	2.59348e+06	1.28372e+06	1.12134e+06	2.22316e+06	2.53975e+06	2.40719e+06	1.96476e+06	2.37869e+06	1.82829e+06	1.78353e+06	1.55579e+06	1.98157e+06	3.91465e+06	3.6013e+06	4.94912e+06	4.80892e+06	1.80744e+06	1.5852e+06	1.95459e+06	1.55592e+06	1.62357e+06	2.47703e+06	2.03049e+06	1.96221e+06	3.46709e+06	2.80942e+06	2.61284e+06	3.33047e+06	2.76736e+06	3.56599e+06	2.50311e+06	2.43474e+06	2.61257e+06	2.11338e+06	1.89236e+06	1.98157e+06	3.25304e+06	2.96566e+06	2.62525e+06	1.3319e+06	428858
GPDA_RAT	9	9	468.2	0.108829	1.15722	EFT	CFT	Glycerol-3-phosphate dehydrogenase [NAD(+)], cytoplasmic OS=Rattus norvegicus GN=Gpd1 PE=1 SV=4	3.34528e+06	2.00597e+06	1.9221e+06	3.10586e+06	4.1155e+06	3.08996e+06	2.42913e+06	2.903e+06	2.25895e+06	2.43422e+06	2.27212e+06	2.63943e+06	4.23943e+06	3.18724e+06	2.36678e+06	3.55098e+06	2.26337e+06	2.36082e+06	3.52604e+06	2.99128e+06	2.63566e+06	4.17709e+06	3.23596e+06	3.09977e+06	4.47213e+06	4.39006e+06	4.4787e+06	4.65282e+06	4.48432e+06	4.57745e+06	3.09472e+06	2.9714e+06	3.22797e+06	2.88442e+06	2.76367e+06	2.63943e+06	3.52293e+06	2.62468e+06	1.25546e+06	983495	537039
KCJ10_RAT	1	1	54.82	0.109473	1.48491	EFT	CFT	ATP-sensitive inward rectifier potassium channel 10 OS=Rattus norvegicus GN=Kcnj10 PE=2 SV=1	180813	165168	184396	161173	193890	166126	158653	197032	113785	121199	116058	137566	302457	291177	185530	482113	546349	185308	149869	127864	134568	155383	143219	111348	241720	361469	429661	241450	211266	246098	202124	201675	162595	143614	141166	137566	251339	239783	98414	133528	129634
CPT1C_RAT	1	1	38.93	0.110755	1.43367	EFT	CFT	Carnitine O-palmitoyltransferase 1, brain isoform OS=Rattus norvegicus GN=Cpt1c PE=1 SV=1	77940.3	101031	90820.2	173255	104437	212260	65172.2	99288.6	65840.7	64177.5	57833.2	53719.4	86910.4	109826	458877	170986	98419.4	70850.3	159607	102361	98587.8	119123	98694.2	97099.6	104194	221105	211620	259550	113796	314441	83029.6	101628	94084.4	76046.9	70344.7	53719.4	72221.8	90441.1	243411	47357	23352.3
ACPH_RAT	1	1	37.87	0.111002	1.30419	EFT	CFT	Acylamino-acid-releasing enzyme OS=Rattus norvegicus GN=Apeh PE=1 SV=1	127793	127673	134078	185079	132317	252876	106386	159368	115825	123793	106999	145719	313731	118898	204523	415738	123716	135401	163228	140793	126215	169456	160295	168477	170839	279412	312416	277263	144175	374609	135537	163123	165510	146688	130147	145719	260708	97911.6	108489	115145	29354.6
2ABG_RAT	2	2	81.31	0.111484	1.97016	EFT	CFT	Serine/threonine-protein phosphatase 2A 55 kDa regulatory subunit B gamma isoform OS=Rattus norvegicus GN=Ppp2r2c PE=2 SV=1	386847	193206	204026	270149	393373	327623	234005	237718	185350	142672	134849	163261	969197	765188	1.28659e+06	908591	394275	274728	186606	174660	145317	196827	191406	167025	517156	422831	475401	404705	428626	485339	298123	243319	264859	169059	164021	163261	805394	630129	682470	251648	93551.1
IVD_RAT	2	2	62.24	0.111758	1.24416	EFT	CFT	Isovaleryl-CoA dehydrogenase, mitochondrial OS=Rattus norvegicus GN=Ivd PE=1 SV=2	510065	388807	346860	561270	923218	504590	375713	399294	331835	356106	357990	449045	587808	565847	821435	1.10029e+06	660644	516055	444721	390325	344144	555328	440299	421942	681880	850902	808220	840828	1.00595e+06	747496	478659	408702	474182	421967	435437	449045	488463	465972	435728	304741	156753
FRIL1_RAT	1	1	40.1	0.113056	1.07882	EFT	CFT	Ferritin light chain 1 OS=Rattus norvegicus GN=Ftl1 PE=1 SV=3	73258.3	61096.9	38967.7	123918	65063.4	110394	65185.4	80761	63527.1	84182.9	62005.4	83752	2684.79	7535.72	3085.76	432158	3704.02	67154.2	83185.4	64364.7	65762	86396.3	81950.6	86019.6	97935.2	133710	90798.7	185639	70894.1	163537	83046.4	82663.9	90778.3	99752.2	75419.5	83752	2231.04	6205.63	1636.84	119693	878.866
RL9_RAT	2	2	72.84	0.11323	1.93759	EFT	CFT	60S ribosomal protein L9 OS=Rattus norvegicus GN=Rpl9 PE=1 SV=1	273902	134429	137195	156046	192675	235263	116022	174866	121325	79572.7	143370	117789	619022	641978	253604	849024	346652	73389	183245	132618	98263.1	188827	139611	121185	366165	294198	319679	233770	209942	348517	147813	178986	173370	94289.4	174386	117789	514402	528666	134524	235150	82251.3
BIEA_RAT	1	1	37.75	0.113659	1.00758	CFT	EFT	Biliverdin reductase A OS=Rattus norvegicus GN=Blvra PE=1 SV=1	23903.7	23640.4	13341.9	38143.9	12505.2	28127	16759.5	21415.6	25625.7	13332.3	24648.4	19460.5	2.1699	2085.23	0	97969.3	2088.67	21153.2	24950	13091.8	20269.7	28476.5	25565.6	23289.7	31955.7	51737	31088	57142.6	13625.9	41667.2	21351.7	21920.2	36618.4	15798.1	29980.8	19460.5	1.80317	1717.18	0	27134	495.586
ARP2_RAT	8	8	435.88	0.114698	1.40749	EFT	CFT	Actin-related protein 2 OS=Rattus norvegicus GN=Actr2 PE=1 SV=1	3.95008e+06	2.04543e+06	2.07664e+06	3.3245e+06	4.94447e+06	3.46222e+06	3.60388e+06	3.99541e+06	3.10514e+06	2.51067e+06	2.49068e+06	3.13023e+06	6.71026e+06	5.48981e+06	8.21641e+06	1.00337e+07	2.91434e+06	2.96913e+06	3.53235e+06	2.69919e+06	2.98372e+06	3.33705e+06	2.82253e+06	2.67606e+06	5.28066e+06	4.4764e+06	4.83878e+06	4.98036e+06	5.38758e+06	5.12891e+06	4.59135e+06	4.08956e+06	4.43716e+06	2.97501e+06	3.0295e+06	3.13023e+06	5.57617e+06	4.52083e+06	4.35838e+06	2.77899e+06	691496
IIGP5_RAT	1	1	28.99	0.115564	1.16432	EFT	CFT	Interferon-inducible GTPase 5 OS=Rattus norvegicus GN=Irgc PE=2 SV=1	23203.9	26188.4	5661.21	11630.5	26765	11880.7	118833	136556	130749	91453.9	67552.4	107184	52343.8	65356	51647.4	39204.8	42518.6	77190	69932.7	97317.2	107420	76147.3	105082	97999.5	31020.1	57313.3	13191.2	17423.5	29163.6	17600	151394	139774	186836	108368	82166.5	107184	43497.2	53820.4	27396.3	10858.3	10088.5
PPP5_RAT	2	2	117.9	0.11591	1.55307	EFT	CFT	Serine/threonine-protein phosphatase 5 OS=Rattus norvegicus GN=Ppp5c PE=1 SV=1	325397	140554	138770	250529	299126	282116	210444	314097	249031	197387	240517	285205	276058	224262	157669	1.33065e+06	369106	159658	409743	272400	249423	419846	364199	322417	435006	307601	323348	375313	325933	417924	268106	321498	355859	233893	292549	285205	229402	184679	83635.5	368544	87579.1
AL7A1_RAT	1	1	42.55	0.11682	2.15026	EFT	CFT	Alpha-aminoadipic semialdehyde dehydrogenase OS=Rattus norvegicus GN=Aldh7a1 PE=1 SV=2	271412	193366	150265	297106	318700	343364	277750	342802	248654	294338	258801	310811	1.45323e+06	402092	1.96372e+06	1.22304e+06	124289	209571	304156	256015	274018	317595	312191	271775	362837	423180	350134	445088	347261	508656	353854	350879	355319	348774	314789	310811	1.20762e+06	331121	1.04165e+06	338739	29490.6
BACH_RAT	3	3	168.48	0.117444	1.44918	EFT	CFT	Cytosolic acyl coenzyme A thioester hydrolase OS=Rattus norvegicus GN=Acot7 PE=1 SV=4	1.5625e+06	960367	806119	1.58421e+06	1.54703e+06	1.32028e+06	1.30995e+06	1.59431e+06	1.21776e+06	1.28166e+06	1.21173e+06	1.4775e+06	3.46183e+06	2.48877e+06	2.33542e+06	4.10916e+06	745622	742226	1.70273e+06	1.33667e+06	1.44092e+06	1.62472e+06	1.56832e+06	1.44713e+06	2.08883e+06	2.10176e+06	1.87834e+06	2.37328e+06	1.68567e+06	1.95585e+06	1.66888e+06	1.63187e+06	1.74014e+06	1.5187e+06	1.47388e+06	1.4775e+06	2.87675e+06	2.04949e+06	1.23882e+06	1.13809e+06	176917
WDR1_RAT	7	7	326.6	0.117548	1.22904	EFT	CFT	WD repeat-containing protein 1 OS=Rattus norvegicus GN=Wdr1 PE=1 SV=3	3.79705e+06	2.09588e+06	1.85982e+06	3.29468e+06	3.82116e+06	3.15574e+06	3.14531e+06	3.9201e+06	2.90842e+06	3.06423e+06	2.67819e+06	3.34699e+06	4.70164e+06	4.00307e+06	3.94908e+06	7.12472e+06	3.12546e+06	1.8577e+06	4.03131e+06	3.17642e+06	3.02904e+06	3.82955e+06	3.36779e+06	3.38632e+06	5.07608e+06	4.58683e+06	4.33357e+06	4.93569e+06	4.1636e+06	4.67489e+06	4.00714e+06	4.01247e+06	4.15604e+06	3.63095e+06	3.25758e+06	3.34699e+06	3.90702e+06	3.29651e+06	2.09478e+06	1.9733e+06	741589
ACYP2_RAT	1	1	75.04	0.118146	1.3381	CFT	EFT	Acylphosphatase-2 OS=Rattus norvegicus GN=Acyp2 PE=1 SV=2	1.65755e+06	954253	795780	1.09292e+06	1.4909e+06	1.3587e+06	949062	736823	728992	633163	611110	733349	349364	252509	266278	8771.1	1.68688e+06	1.01643e+06	885787	677818	603153	1.16029e+06	835628	1.03266e+06	2.21589e+06	2.08838e+06	1.85425e+06	1.63728e+06	1.62451e+06	2.01278e+06	1.20911e+06	754185	1.04171e+06	750264	743315	733349	290319	207940	141247	2429.29	400251
COX5B_RAT	1	1	54.66	0.119008	1.13699	EFT	CFT	Cytochrome c oxidase subunit 5B, mitochondrial OS=Rattus norvegicus GN=Cox5b PE=1 SV=2	917855	485907	420300	632909	1.13803e+06	645546	862527	833157	806199	560657	529484	671566	1.09622e+06	696443	827859	919302	828408	900670	844037	701667	650186	851243	663086	690009	1.22703e+06	1.0634e+06	979342	948148	1.24002e+06	956307	1.09886e+06	852788	1.15203e+06	664349	644031	671566	910950	573517	439136	254614	196559
MAG_RAT	9	9	589.44	0.12069	1.29317	EFT	CFT	Myelin-associated glycoprotein OS=Rattus norvegicus GN=Mag PE=1 SV=1	1.06859e+07	6.54421e+06	6.33889e+06	1.13003e+07	1.17621e+07	1.13735e+07	8.72545e+06	1.03385e+07	8.28631e+06	8.03137e+06	7.57622e+06	9.40028e+06	1.92118e+07	1.35704e+07	1.17301e+07	2.62579e+07	1.09111e+07	8.89746e+06	9.4786e+06	8.1736e+06	7.3872e+06	1.0144e+07	8.53757e+06	8.41849e+06	1.42855e+07	1.4322e+07	1.47703e+07	1.69288e+07	1.28162e+07	1.68486e+07	1.11163e+07	1.05821e+07	1.18409e+07	9.51674e+06	9.21523e+06	9.40028e+06	1.59649e+07	1.11751e+07	6.22221e+06	7.27251e+06	2.58891e+06
EF1A1_RAT	11	11	655.69	0.120987	1.18193	EFT	CFT	Elongation factor 1-alpha 1 OS=Rattus norvegicus GN=Eef1a1 PE=1 SV=1	2.74623e+07	1.44224e+07	1.29489e+07	1.89316e+07	2.68022e+07	20557297	2.23112e+07	2.48937e+07	1.957e+07	1.85323e+07	17348400	2.10414e+07	3.26861e+07	2.08642e+07	2.10225e+07	3.65923e+07	1.74365e+07	1.43541e+07	2.88845e+07	2.2675e+07	2.22315e+07	2.66948e+07	2.28622e+07	2.30578e+07	3.67129e+07	3.15633e+07	3.01724e+07	2.8361e+07	2.92041e+07	3.04534e+07	2.84245e+07	2.54802e+07	2.7965e+07	2.19598e+07	2.11015e+07	2.10414e+07	2.71619e+07	1.71816e+07	1.11514e+07	1.01348e+07	4.13723e+06
THTM_RAT	3	3	117.04	0.12176	1.47875	EFT	CFT	3-mercaptopyruvate sulfurtransferase OS=Rattus norvegicus GN=Mpst PE=1 SV=3	235710	132353	152976	239515	230003	254610	158876	236763	159476	165081	226084	245866	94177.1	245640	784027	496503	161883	293658	307893	174076	237724	332902	277467	198230	315108	289655	356449	358812	250615	377178	202409	242342	227886	195612	274994	245866	78260.3	202283	415886	137514	38410.5
ARL3_RAT	3	3	130.01	0.122507	1.4321	EFT	CFT	ADP-ribosylation factor-like protein 3 OS=Rattus norvegicus GN=Arl3 PE=1 SV=2	808363	431722	413332	613557	615814	503062	716230	856093	620625	564560	568704	668977	761278	392481	644022	2.94387e+06	730480	541774	837304	657437	702219	901202	719447	738839	1.08066e+06	944820	963107	919157	671002	745233	912478	876265	886855	668973	691735	668977	632615	323206	341621	815349	173324
NDRG3_RAT	1	1	29.27	0.122532	2.53725	EFT	CFT	Protein NDRG3 OS=Rattus norvegicus GN=Ndrg3 PE=2 SV=1	505.675	20222.4	15656.1	29857.1	4608.17	27434.9	26250.8	38372.6	26596.3	31204.7	29174.7	30206.9	2156.42	78722.9	72571.1	274058	13710	50067.6	47679.5	28968.1	33054.1	41457.3	35750.6	32464.4	676.011	44256.6	36480.2	44728.3	5021.14	40641.9	33443.6	39276.8	38005.3	36975.9	35486.2	30206.9	1791.96	64828	38495.2	75904.4	3253.02
PRS6A_RAT	1	1	39.88	0.123781	1.92504	EFT	CFT	26S protease regulatory subunit 6A OS=Rattus norvegicus GN=Psmc3 PE=2 SV=1	129774	86070.5	56853.8	106317	121499	123662	119867	126087	116628	110895	95621.9	115876	33669.2	348799	385267	697683	71029.3	116369	168328	109303	148958	153705	169864	117201	173489	188365	132475	159271	132388	183192	152711	129058	166658	131405	116308	115876	27978.8	287234	204364	193233	16853.4
CDC42_RAT	5	5	196.08	0.124019	1.23129	EFT	CFT	Cell division control protein 42 homolog OS=Rattus norvegicus GN=Cdc42 PE=1 SV=2	2.05172e+06	1.01973e+06	1.21456e+06	2.93076e+06	2.22781e+06	2.93594e+06	1.1729e+06	1.99267e+06	1.0805e+06	1.1552e+06	1.68227e+06	1.93274e+06	2.24095e+06	1.95388e+06	1.88597e+06	1.66313e+06	3.50792e+06	1.72996e+06	2.90352e+06	1.49143e+06	1.83387e+06	3.5622e+06	2.19557e+06	1.37723e+06	2.74284e+06	2.23168e+06	2.83004e+06	4.39051e+06	2.42746e+06	4.34927e+06	1.49427e+06	2.03963e+06	1.544e+06	1.36885e+06	2.04621e+06	1.93274e+06	1.86221e+06	1.60901e+06	1.00041e+06	460630	832337
A1M_RAT	2	2	67.04	0.124316	1.1588	CFT	EFT	Alpha-1-macroglobulin OS=Rattus norvegicus GN=A1m PE=1 SV=1	219045	108519	101051	251769	202333	299607	79654.4	188250	58462.7	73185.5	143430	176441	7345.21	8423.31	6840.8	17128.9	115873	290753	288602	101826	145315	356051	201476	101494	292830	237492	235458	377170	220465	443836	101480	192686	83541.5	86720.9	174459	176441	6103.8	6936.55	3628.69	4744.11	27493.6
UN13A_RAT	1	1	35.8	0.124919	1.30337	CFT	EFT	Protein unc-13 homolog A OS=Rattus norvegicus GN=Unc13a PE=1 SV=1	46306	35470.6	33058.9	46413	23864.6	57793.8	21155.4	35894.6	17158.6	18676	18568.8	17697.1	10401.6	7199.07	14626.9	51277.3	19629.8	8270.46	37611.5	27315.2	19320.5	45958.6	25016.7	18830.7	61904.2	77627.2	77030.7	69530.3	26003.2	85615.4	26952	36740.3	24519.1	22130	22585.9	17697.1	8643.62	5928.4	7758.79	14202	4657.63
MBP_RAT	11	11	787.85	0.125971	1.17831	EFT	CFT	Myelin basic protein OS=Rattus norvegicus GN=Mbp PE=1 SV=3	1.78803e+08	9.84122e+07	95841616	1.64918e+08	2.42243e+08	1.64478e+08	2.31629e+08	2.41414e+08	2.03092e+08	2.31158e+08	2.16431e+08	2.67967e+08	3.02781e+08	1.95952e+08	199689969	3.50614e+08	1.97062e+08	1.46882e+08	2.48911e+08	2.07471e+08	208307314	2.55968e+08	2.19426e+08	2.19931e+08	2.39033e+08	2.15375e+08	2.23321e+08	2.4706e+08	2.63952e+08	2.43656e+08	2.95096e+08	2.47102e+08	2.90213e+08	273909251	2.63253e+08	2.67967e+08	251608586	1.61366e+08	1.05925e+08	9.71078e+07	4.67577e+07
CHRD1_RAT	1	1	85.48	0.126002	1.24401	CFT	EFT	Cysteine and histidine-rich domain-containing protein 1 OS=Rattus norvegicus GN=Chordc1 PE=3 SV=1	189418	118278	131456	162787	285647	212543	183873	173790	172238	117513	123634	139990	103685	111547	75909.5	19525.2	136713	174025	169547	129736	106219	247976	167658	174138	253223	258851	306307	243867	311245	314860	234254	177885	246123	139246	150381	139990	86161	91858.2	40266.1	5407.79	32438.4
LIN7A_RAT	2	2	69.88	0.126102	1.3993	EFT	CFT	Protein lin-7 homolog A OS=Rattus norvegicus GN=Lin7a PE=1 SV=2	281830	238040	172347	310059	209006	360141	459544	435898	396204	368954	325673	415892	262110	410529	829434	368631	129310	866279	417723	401016	329441	525630	496704	523453	376764	520949	401586	464493	227737	533511	585461	446169	566164	437191	396128	415892	217811	338069	439972	102098	30681.9
GLO2_RAT	3	3	170.23	0.127176	1.2661	CFT	EFT	Hydroxyacylglutathione hydrolase, mitochondrial OS=Rattus norvegicus GN=Hagh PE=1 SV=2	641997	366814	283254	673524	653992	623957	415804	473066	354415	247108	319777	423262	193345	246699	58617.7	149483	463472	541536	543107	283979	360366	694330	425034	365875	858253	802770	660010	1.00899e+06	712601	924325	529736	484212	506449	292810	388957	423262	160668	203156	31093.6	41401.6	109970
ARPC2_RAT	7	7	343.79	0.12898	1.19944	EFT	CFT	Actin-related protein 2/3 complex subunit 2 OS=Rattus norvegicus GN=Arpc2 PE=1 SV=1	6.18111e+06	3.94773e+06	3.91433e+06	5.98551e+06	6.77033e+06	6.0977e+06	5.19292e+06	5.86377e+06	4.53325e+06	4.457e+06	4.21284e+06	4.80616e+06	9.88626e+06	6.15814e+06	7.55528e+06	9.82189e+06	4.36679e+06	4.2887e+06	5.97837e+06	4.96673e+06	4.65174e+06	6.48867e+06	5.08774e+06	5.07009e+06	8.26321e+06	8.63959e+06	9.12081e+06	8.96677e+06	7.37707e+06	9.03309e+06	6.6158e+06	6.00193e+06	6.47788e+06	5.2813e+06	5.12424e+06	4.80616e+06	8.21539e+06	5.0712e+06	4.00768e+06	2.72032e+06	1.03612e+06
CX6A1_RAT	1	1	46.73	0.129694	2.13908	CFT	EFT	Cytochrome c oxidase subunit 6A1, mitochondrial OS=Rattus norvegicus GN=Cox6a1 PE=1 SV=2	34709.2	199987	191118	376392	125166	452286	54138.3	101497	57301.7	50120.3	33216.2	27984.2	90629.8	12765.6	11388.5	55312.4	65631.4	42295.1	69005.1	72261.2	45461.9	173913	80833	77066.2	46401	437671	445324	563865	136384	670013	68972.4	103889	81882.5	59389.8	40402.1	27984.2	75312.6	10512.4	6041.03	15319.6	15572.6
CEND_RAT	3	3	178.99	0.129888	1.10824	CFT	EFT	Cell cycle exit and neuronal differentiation protein 1 OS=Rattus norvegicus GN=Cend1 PE=1 SV=1	7.6673e+06	4.38701e+06	3.48443e+06	7.13507e+06	8.37493e+06	6.86422e+06	6.05168e+06	7.2365e+06	5.10935e+06	4.97045e+06	5.12278e+06	6.3286e+06	397789	435272	591304	977409	1.24939e+07	8.19725e+06	8.06677e+06	5.75442e+06	5.66944e+06	1.01476e+07	6.78516e+06	6.11233e+06	1.025e+07	9.60094e+06	8.11909e+06	1.06889e+07	9.12547e+06	1.01686e+07	7.70986e+06	7.407e+06	7.30112e+06	5.88972e+06	6.23102e+06	6.3286e+06	330559	358444	313656	270708	2.96448e+06
LAT1_RAT	1	1	31.58	0.131673	1.72117	EFT	CFT	Large neutral amino acids transporter small subunit 1 OS=Rattus norvegicus GN=Slc7a5 PE=1 SV=2	125389	201257	144903	182431	216102	169508	160779	182573	158611	141949	133822	171328	874678	625533	381743	134072	91468.8	301972	203924	157544	129979	214643	159079	148174	167625	440451	337640	273297	235468	251108	204833	186875	226650	168202	162772	171328	726850	515123	202495	37133.2	21703.1
AKA12_RAT	3	3	141.95	0.13281	3.33912	EFT	CFT	A-kinase anchor protein 12 OS=Rattus norvegicus GN=Akap12 PE=1 SV=1	17041.9	23437.2	9116.8	13837.5	17141.1	43831.3	22166.1	25136.5	14638.7	14004.5	18467	24243.7	190862	3025.95	141425	5431.93	212013	70250.8	46621.9	17511.5	21520.9	55528	28117.3	19306.4	22782.4	51292.2	21243.1	20729.6	18677.2	64931.4	28239.7	25728.8	20918.2	16594.5	22462.1	24243.7	158604	2491.86	75018.4	1504.45	50305.1
PSIP1_RAT	3	3	154.07	0.135363	1.14054	CFT	EFT	PC4 and SFRS1-interacting protein OS=Rattus norvegicus GN=Psip1 PE=2 SV=1	2.1807e+06	942742	818371	1.29069e+06	1.86821e+06	1.31001e+06	1.34472e+06	1.50754e+06	1.19998e+06	1.24138e+06	1.13017e+06	1.36566e+06	374214	190338	94521.8	58770.5	2.57086e+06	1.79519e+06	1.67795e+06	1.39392e+06	1.09877e+06	1.98729e+06	1.45206e+06	1.51011e+06	2.91527e+06	2.06319e+06	1.90689e+06	1.93356e+06	2.03563e+06	1.94064e+06	1.71318e+06	1.54306e+06	1.71474e+06	1.47097e+06	1.37467e+06	1.36566e+06	310969	156743	50138.9	16277.3	609997
PSA5_RAT	3	3	120.16	0.137142	1.61284	EFT	CFT	Proteasome subunit alpha type-5 OS=Rattus norvegicus GN=Psma5 PE=2 SV=1	551359	329987	271435	429078	646493	431681	460820	532413	416605	360412	370106	445473	1.09797e+06	1.0123e+06	1.21887e+06	1.69607e+06	140082	570432	479285	380167	463865	521000	458583	422110	737084	722175	632471	642793	704429	639489	587086	544958	595317	427069	450174	445473	912401	833625	646550	469753	33237.8
CN37_RAT	26	26	1850.1	0.137442	1.19838	EFT	CFT	2',3'-cyclic-nucleotide 3'-phosphodiesterase OS=Rattus norvegicus GN=Cnp PE=1 SV=2	2.0728e+08	1.21782e+08	1.05341e+08	1.67403e+08	1.94376e+08	1.61155e+08	183598305	2.14945e+08	1.65201e+08	1.65936e+08	1.60403e+08	1.88091e+08	265258524	1.86415e+08	2.20249e+08	3.00651e+08	1.49544e+08	9.45643e+07	2.34677e+08	1.79367e+08	1.78831e+08	2.39819e+08	1.97618e+08	1.92326e+08	2.77102e+08	2.66519e+08	2.45456e+08	2.50783e+08	2.11796e+08	2.38733e+08	2.33905e+08	2.2001e+08	236068014	1.96625e+08	1.95104e+08	1.88091e+08	2.20427e+08	1.53512e+08	1.16831e+08	8.32698e+07	3.54829e+07
PRPS1_RAT	1	1	27.62	0.137943	1.7923	EFT	CFT	Ribose-phosphate pyrophosphokinase 1 OS=Rattus norvegicus GN=Prps1 PE=1 SV=2	167510	70317.7	56140.7	79827.1	107101	77266.6	103077	128006	97196.6	98937.3	95255	112584	96567.1	47695.1	42405.9	374832	74805.3	53709.9	290177	214482	201994	318933	221710	201290	223935	153890	130814	119587	116699	114462	131321	131022	138891	117235	115862	112584	80246.4	39276.7	22494.1	103815	17749.3
PRUNE_RAT	1	1	72.71	0.138018	1.55517	EFT	CFT	Protein prune homolog OS=Rattus norvegicus GN=Prune PE=2 SV=1	12599.5	13310.4	15755.8	26975	28341.9	23614.8	10709.3	17546.8	10518.5	9816.42	10426.3	9959.02	18568.5	24874	23645.3	88967.6	29266.5	8065.09	20026.8	18065.5	12057.2	24348.1	14510.2	12424	16843.6	29129.7	36712.7	40410.7	30881.9	34982.9	13643.7	17960.2	15030.6	11631.9	12682	9959.02	15430.2	20483.6	12542.6	24640.9	6944.16
DYHC1_RAT	25	25	1337.16	0.138854	1.26706	EFT	CFT	Cytoplasmic dynein 1 heavy chain 1 OS=Rattus norvegicus GN=Dync1h1 PE=1 SV=1	5.40769e+06	3.84602e+06	3.66449e+06	5.47704e+06	4.43268e+06	5.93971e+06	3.78137e+06	4.79304e+06	3.51106e+06	3.34322e+06	3.18504e+06	3.41633e+06	7.69485e+06	4.64753e+06	6.15545e+06	1.20184e+07	3.60013e+06	3.1957e+06	5.3067e+06	4.5875e+06	4.00363e+06	5.17398e+06	4.04396e+06	3.93611e+06	7.22927e+06	8.41699e+06	8.53864e+06	8.20504e+06	4.82992e+06	8.79905e+06	4.81748e+06	4.90598e+06	5.0172e+06	3.96153e+06	3.87408e+06	3.41633e+06	6.39435e+06	3.82722e+06	3.26515e+06	3.32868e+06	854215
RAB5A_RAT	3	3	140.31	0.139235	1.3434	EFT	CFT	Ras-related protein Rab-5A OS=Rattus norvegicus GN=Rab5a PE=2 SV=1	1.94856e+06	1.31199e+06	1.32381e+06	1.75191e+06	2.87487e+06	1.9168e+06	1.96624e+06	2.08837e+06	1.6062e+06	1.7134e+06	1.55488e+06	1.96791e+06	2.03886e+06	2.36942e+06	3.4257e+06	6.94699e+06	1.27287e+06	1.73696e+06	2.10915e+06	1.68426e+06	1.9634e+06	2.24419e+06	1.92762e+06	1.86888e+06	2.60493e+06	2.87128e+06	3.08462e+06	2.6245e+06	3.13251e+06	2.83953e+06	2.50499e+06	2.13758e+06	2.29521e+06	2.03028e+06	1.89126e+06	1.96791e+06	1.69427e+06	1.95121e+06	1.81716e+06	1.92407e+06	302019
TMOD1_RAT	1	1	40.2	0.142513	1.29079	CFT	EFT	Tropomodulin-1 OS=Rattus norvegicus GN=Tmod1 PE=2 SV=1	1508.04	16585.8	2734.08	26866.8	2412.19	13540.6	16413.7	2460.19	12799.1	1210.42	1248.67	1528.12	309.624	113.75	81.9845	0	34532	6126.58	2895.98	4049.05	3119.03	5354.34	2153.25	18199.8	2016.03	36298	6370.7	40248.6	2628.36	20058.9	20911.2	2518.16	18289.6	1434.28	1518.81	1528.12	257.294	93.6723	43.4885	0	8193.54
CDV3_RAT	1	1	100.38	0.144688	9.946	EFT	CFT	Protein CDV3 homolog OS=Rattus norvegicus GN=Cdv3 PE=2 SV=1	32936.3	19929	16757.1	22156.8	22130.4	25940.7	10850.9	29534.1	18453.8	8490.55	8788.25	7066.36	304665	262620	476163	722736	320517	88586.2	14291.9	2193.49	5461.19	4950.19	7943.93	8171.69	44030.9	43614.6	39045.9	33192.7	24113.7	38428.3	13824.1	30229.9	26369.9	10060.8	10689.5	7066.36	253174	216266	252580	200172	76050.3
MOT1_RAT	1	1	47.41	0.146276	1.0734	EFT	CFT	Monocarboxylate transporter 1 OS=Rattus norvegicus GN=Slc16a1 PE=1 SV=1	89232.7	43095.4	34294.8	65411.1	68843.8	110938	28614.9	48311.8	22812.6	19690	47002.5	59421	1897.68	1774.04	1283.03	230.1	149101	65574.5	120431	25182.3	57340	142405	82356.4	36896	119291	94314	79910.4	97991.1	75013.4	164342	36455.5	49450.2	32598.5	23331.6	57170.9	59421	1576.95	1460.91	680.583	63.7296	35377.8
VDAC3_RAT	4	4	311.42	0.148379	1.31004	EFT	CFT	Voltage-dependent anion-selective channel protein 3 OS=Rattus norvegicus GN=Vdac3 PE=1 SV=2	6.61529e+06	3.96231e+06	5.32712e+06	6.74412e+06	9.88638e+06	6.7012e+06	6.47084e+06	7.4864e+06	5.69874e+06	6.00604e+06	5.69141e+06	6.98144e+06	1.21941e+07	1.11781e+07	7.83248e+06	1.87034e+07	6.27009e+06	3.27572e+06	7.48559e+06	6.51751e+06	7.23824e+06	7.50541e+06	6.96256e+06	6.4582e+06	8.84365e+06	8.6715e+06	1.24127e+07	1.01032e+07	10772365	9.92711e+06	8.24387e+06	7.66279e+06	8.14334e+06	7.11683e+06	6.92268e+06	6.98144e+06	1.01332e+07	9.20513e+06	4.15473e+06	5.1802e+06	1.48773e+06
CATB_RAT	2	2	93.71	0.14863	1.23848	CFT	EFT	Cathepsin B OS=Rattus norvegicus GN=Ctsb PE=1 SV=2	68683.5	67230.3	63033.7	116227	99524.7	121565	89589.8	79693.8	78235.7	53327.3	50482.8	50187.4	91802.3	39424	18142.7	7906.56	102004	58283.2	83387.4	73807.7	55942.8	89584.1	69454	67462	91819.5	147133	146875	174117	108444	180086	114138	81571.5	111797	63190	61404.1	50187.4	76286.9	32465.5	9623.74	2189.84	24202.8
PI4KA_RAT	1	1	32.75	0.14869	1.41159	CFT	EFT	Phosphatidylinositol 4-kinase alpha OS=Rattus norvegicus GN=Pi4ka PE=1 SV=1	123668	127253	49068	84915.1	93801.3	84103.8	12060.8	65890.3	5990.41	15588.5	45908.2	54630.5	7324.01	3247.23	6182.39	680.958	163253	38368.4	74369.7	26288.8	52971.6	91090.1	60957.4	15702.9	165326	278491	114334	127210	102208	124591	15365.4	67442.8	8560.12	18471.6	55839.8	54630.5	6086.19	2674.08	3279.44	188.601	38735.7
CNKR2_RAT	4	4	231.2	0.148952	1.70538	EFT	CFT	Connector enhancer of kinase suppressor of ras 2 OS=Rattus norvegicus GN=Cnksr2 PE=1 SV=1	135751	31606.5	34443.8	65488.3	64071.1	69463.4	50350.6	48262.3	45770.2	35034.9	29179.8	30478.2	147345	240264	97404.2	122596	20576.2	179335	59067.3	52337.6	33750.2	64091.9	36351.6	38152.6	181478	69170.7	80257.7	98106.7	69812.9	102903	64146.8	49399.4	65404.2	41514.5	35492.5	30478.2	122442	197856	51667.9	33954.9	4882.19
CALU_RAT	1	1	56.9	0.150349	1.08752	EFT	CFT	Calumenin OS=Rattus norvegicus GN=Calu PE=1 SV=1	33809.3	45916.8	19418.5	55994.3	34671.9	45605.3	12989.2	23145.7	8821.08	3845.91	34270.5	37145.7	449.221	3402.35	274.966	723.702	158879	9875.98	39035.2	7277.12	33137.9	64567.3	40419.9	28717.9	45197.9	100489	45247	83883.9	37779	67559.4	16548.3	23691.1	12605.1	4557.19	41684.4	37145.7	373.299	2801.82	145.855	200.44	37697.7
PSA1_RAT	3	3	140.69	0.151091	1.82309	EFT	CFT	Proteasome subunit alpha type-1 OS=Rattus norvegicus GN=Psma1 PE=1 SV=2	475808	265062	218910	346248	467941	379236	409639	461638	345493	311334	341588	427724	87636.9	352078	1.5065e+06	1.89113e+06	871285	631957	581455	277517	384115	646299	492914	390978	636084	580087	510083	518707	509876	561798	521881	472516	493699	368914	415486	427724	72825.5	289935	799120	523778	206733
HOT_RAT	1	1	33.17	0.152554	1.23443	EFT	CFT	Hydroxyacid-oxoacid transhydrogenase, mitochondrial OS=Rattus norvegicus GN=Adhfe1 PE=1 SV=1	889009	403969	382998	570471	964910	585628	434694	469745	371393	667551	588719	796400	734993	693144	821034	710692	435998	281453	900765	652729	711258	1.07334e+06	910603	869926	1.18847e+06	884084	892426	854612	1.05138e+06	867546	553801	480813	530709	791012	716081	796400	610773	570801	435516	196837	103451
RL15_RAT	1	1	43.14	0.152558	4.03426	CFT	EFT	60S ribosomal protein L15 OS=Rattus norvegicus GN=Rpl15 PE=1 SV=2	1950.87	16869.4	10360.8	20768.6	2074.17	24334.3	1018.74	802.724	0	347.329	0	1687	0	0	6551.28	0	0	0	3474.73	4183.53	871.648	1838.05	734.274	2229.7	2608.02	36918.6	24141.7	31113	2260.05	36048.7	1297.88	821.638	0	411.566	0	1687	0	0	3475.12	0	0
NUCB1_RAT	3	3	119.46	0.152576	1.24172	EFT	CFT	Nucleobindin-1 OS=Rattus norvegicus GN=Nucb1 PE=1 SV=1	175836	65793.1	63015.1	99818.8	125797	82804.6	190449	176851	144600	143129	128372	155964	145080	98804.3	153068	152432	63009.1	251237	218084	153217	152199	180574	168560	191425	235066	143988	146832	149537	137071	122666	242633	181018	206630	169600	156144	155964	120560	81364.9	81194.7	42218.2	14950.4
ATP5E_RAT	2	2	63.43	0.152628	1.2674	EFT	CFT	ATP synthase subunit epsilon, mitochondrial OS=Rattus norvegicus GN=Atp5e PE=1 SV=2	831926	540272	345614	532270	786468	543901	527915	448317	420596	373756	326152	426982	1.10585e+06	893483	1.07731e+06	519838	300422	412309	631828	511675	436908	684262	561398	601145	1.11216e+06	1.18238e+06	805316	797383	856949	805731	672565	458880	601019	442881	396710	426982	918954	735779	571460	143977	71282.3
PP1RB_RAT	1	1	40.12	0.153753	2.44808	EFT	CFT	Protein phosphatase 1 regulatory subunit 11 OS=Rattus norvegicus GN=Ppp1r11 PE=2 SV=2	97396.3	96974.4	95779.1	101560	152304	91747.2	275046	330453	228840	173662	164959	193127	974433	602120	911319	1.09704e+06	389902	352940	121839	91691.6	90430.1	109211	79965.6	79793.7	130204	212228	223175	152145	165953	135914	350409	338239	327006	205781	200646	193127	809745	495843	483407	303841	92513.5
GBB5_RAT	2	2	63.49	0.15452	1.24895	EFT	CFT	Guanine nucleotide-binding protein subunit beta-5 OS=Rattus norvegicus GN=Gnb5 PE=2 SV=1	279741	151686	195755	279261	278863	281483	217819	271499	217047	213252	202433	270361	266563	336998	329181	717358	272562	175029	259623	202769	225734	279580	270284	235319	373972	331965	456129	418356	303854	416988	277502	277896	310154	252692	246226	270361	221512	277516	174614	198683	64671.7
ETFB_RAT	1	1	55.81	0.154543	1.5692	EFT	CFT	Electron transfer flavoprotein subunit beta OS=Rattus norvegicus GN=Etfb PE=2 SV=3	147769	88820.5	107944	98302.6	165164	96370.9	114430	133339	111261	110514	102688	135620	413003	31903.9	228050	283627	338141	130332	145930	124724	122966	145518	130804	121057	197545	194383	251522	147265	179966	142763	145785	136481	158989	130954	124903	135620	343202	26272.7	120969	78554.8	80231.9
PI51C_RAT	1	1	35.37	0.154799	1.4569	EFT	CFT	Phosphatidylinositol 4-phosphate 5-kinase type-1 gamma OS=Rattus norvegicus GN=Pip5k1c PE=1 SV=1	69106.5	52688.1	55681.4	77244.1	89769.3	71705.6	50377.3	55048.8	41268.5	47581.8	41522.5	57219.6	166770	185869	160932	89692.2	39172.9	72522.7	55244	46406	54248.5	61181.1	53395.9	47819.7	92385	115308	129743	115718	97814.2	106224	64180.8	56345.9	58971.5	56381.9	50505.3	57219.6	138584	153062	85366.2	24841.6	9294.69
CTTB2_RAT	1	1	47.23	0.155458	1.21417	CFT	EFT	Cortactin-binding protein 2 OS=Rattus norvegicus GN=Cttnbp2 PE=1 SV=1	36034.3	5463.12	75789.5	106040	106841	151897	17211.1	95362.5	20689.1	110108	67140.9	83188.2	1599.47	1025.27	678.713	3009.09	93156.4	113490	98115	120523	64321.1	121655	90513.3	13202.8	48172.4	11956	176597	158857	116416	225019	21927	97609.5	29564.1	130473	81666	83188.2	1329.14	844.308	360.022	833.413	22103.6
KINH_RAT	5	5	359.74	0.155652	1.18383	EFT	CFT	Kinesin-1 heavy chain OS=Rattus norvegicus GN=Kif5b PE=1 SV=1	1.87332e+06	947896	859021	1.36296e+06	2.014e+06	1.28182e+06	1.21079e+06	1.33209e+06	1.10848e+06	1.23571e+06	1.22386e+06	1.48096e+06	2.72298e+06	898034	1.76737e+06	1.8832e+06	1.43185e+06	1.44533e+06	1.56613e+06	1.1933e+06	1.13403e+06	1.88989e+06	1.48237e+06	1.44497e+06	2.50434e+06	2.07446e+06	2.00161e+06	2.04182e+06	2.19449e+06	1.89889e+06	1.54255e+06	1.36347e+06	1.58399e+06	1.46425e+06	1.48863e+06	1.48096e+06	2.26277e+06	739526	937500	521579	339740
ROCK2_RAT	1	1	35.11	0.155653	1.53046	CFT	EFT	Rho-associated protein kinase 2 OS=Rattus norvegicus GN=Rock2 PE=1 SV=2	242.179	17777.1	18262.5	37980.7	21111.7	33648	17708.3	20062.6	13768.4	7257.68	9042.48	4703.92	2156.61	1703.35	144.335	5161.85	348.255	468.457	26504.3	22781.1	15648.2	25226.9	17510.4	14048.7	323.757	38905.1	42553.5	56898.1	23003.7	49846	22560.4	20535.4	19674.7	8599.96	10998.7	4703.92	1792.13	1402.7	76.5625	1429.65	82.6317
ETFA_RAT	4	4	260.27	0.155916	1.34109	EFT	CFT	Electron transfer flavoprotein subunit alpha, mitochondrial OS=Rattus norvegicus GN=Etfa PE=1 SV=4	889881	705732	705278	949386	720201	1.17435e+06	905422	1.08166e+06	739402	687521	701523	627731	1.00039e+06	1.03555e+06	1.39321e+06	3.07406e+06	1.04422e+06	475457	985063	835084	752296	1.02133e+06	927925	716217	1.18964e+06	1.54449e+06	1.64337e+06	1.42226e+06	784743	1.73968e+06	1.15351e+06	1.10715e+06	1.05658e+06	814676	853289	627731	831316	852771	739024	851406	247766
IDHC_RAT	1	1	55.52	0.156282	1.20061	CFT	EFT	Isocitrate dehydrogenase [NADP] cytoplasmic OS=Rattus norvegicus GN=Idh1 PE=1 SV=1	259070	81007	130553	271756	316319	235049	114212	109948	104663	190315	181382	218252	68196.4	60792.5	40398.7	3623.43	34184.2	105527	234409	205303	170704	366784	279114	273793	346337	177283	304202	407113	344666	348201	145506	112539	149561	225513	220621	218252	56670.6	50062.4	21429.4	1003.56	8111.01
ARFP2_RAT	1	1	34.03	0.156314	1.05608	EFT	CFT	Arfaptin-2 OS=Rattus norvegicus GN=Arfip2 PE=2 SV=1	19856.9	7483.97	11107.6	4533.87	26302	26844.4	9111.8	12250.1	8081.87	14166.5	18614.6	18029	63.042	279.967	104.59	1461.7	35489.4	31461.6	24897.4	14505.9	13362.2	35107.1	20230.6	9310.29	26545.7	16378.6	25881.9	6792.1	28659.1	39767.1	11608.5	12538.7	11548.8	16786.6	22641.6	18029	52.3873	230.551	55.4796	404.838	8420.7
TCPA_RAT	6	6	344.14	0.156823	1.18111	EFT	CFT	T-complex protein 1 subunit alpha OS=Rattus norvegicus GN=Tcp1 PE=1 SV=1	1.25197e+06	672221	605784	824906	995563	810564	862630	880558	759559	780979	742397	887122	896763	730097	990862	1.83462e+06	552619	847233	1.17486e+06	947615	875574	1.11491e+06	971339	962294	1.67369e+06	1.47115e+06	1.41154e+06	1.23578e+06	1.08478e+06	1.20076e+06	1098993	901306	1.08539e+06	925418	903005	887122	745202	601231	525601	508125	131122
PDIA4_RAT	1	1	28.29	0.157055	1.92426	EFT	CFT	Protein disulfide-isomerase A4 OS=Rattus norvegicus GN=Pdia4 PE=1 SV=2	34160.9	6571.63	5659.95	18438.5	27127.4	20118.6	8992.02	7191.96	5300.05	7775.51	11610.8	11517.9	69342.3	42256.4	36023.7	82146.1	10311.4	10508.5	12306.1	11146.2	4522.95	14775.2	13032.8	10101.4	45667.9	14382	13188.3	27622.3	29558.5	29803.5	11455.9	7361.42	7573.62	9213.56	14122.7	11517.9	57622.8	34797.9	19108.7	22751.6	2446.62
CHSP1_RAT	1	1	30.47	0.160773	1.07322	CFT	EFT	Calcium-regulated heat stable protein 1 OS=Rattus norvegicus GN=Carhsp1 PE=1 SV=1	189580	103879	68307.2	185713	149541	210216	139009	173537	159121	159391	146460	161773	51708.3	10741.8	10609.4	359898	3360.39	157321	191585	145186	171555	215314	209119	194145	253439	227338	159163	278212	162942	311412	177098	177626	227379	188870	178144	161773	42969.2	8845.8	5627.74	99679.1	797.332
CX6C2_RAT	1	1	36.36	0.161657	1.20782	EFT	CFT	Cytochrome c oxidase subunit 6C-2 OS=Rattus norvegicus GN=Cox6c2 PE=1 SV=3	458006	218047	207516	306074	473959	292249	181609	178118	159979	109343	94883.2	126882	443962	393790	467924	244670	288714	210217	203383	178089	177710	316031	237130	228317	612285	477196	483533	458524	516433	432936	231371	182315	228605	129566	115410	126882	368928	324284	248210	67764.8	68504.1
CTND2_RAT	1	1	67.51	0.162461	1.61345	EFT	CFT	Catenin delta-2 (Fragment) OS=Rattus norvegicus GN=Ctnnd2 PE=1 SV=1	130004	65540	59310.7	97963.4	52335.9	119823	55236.3	58486	48472.1	47752.1	47062.3	49769.2	220398	194858	234512	208033	82847.9	92267.8	55723.4	48812.9	37490.5	68732.6	45604	52711.4	173795	143434	138200	146757	57026.1	177505	70371.2	59864.1	69265.3	56583.7	57243.6	49769.2	183149	160465	124396	57617.7	19657.6
KAPCA_RAT	2	2	117.36	0.162771	1.21427	EFT	CFT	cAMP-dependent protein kinase catalytic subunit alpha OS=Rattus norvegicus GN=Prkaca PE=1 SV=2	279043	296761	276404	524112	298333	571164	147602	245857	160073	173076	148003	205566	499697	519927	486084	326643	277108	336842	223498	251438	152429	321870	325206	317916	373038	649460	644051	785162	325068	846119	188045	251650	228739	205086	180022	205566	415243	428157	257842	90468.5	65750.4
IMPCT_RAT	8	8	469.75	0.16304	1.1808	EFT	CFT	Protein IMPACT OS=Rattus norvegicus GN=Impact PE=2 SV=1	8.3476e+06	4.46367e+06	4.36999e+06	5.83157e+06	9.16665e+06	5.71922e+06	6.48301e+06	6.61923e+06	5.65998e+06	5.18325e+06	4.88736e+06	6.05126e+06	9.31444e+06	7.09631e+06	6.10788e+06	1.23656e+07	9.28802e+06	8.09908e+06	6.19439e+06	5.22263e+06	4.91504e+06	6.55912e+06	5.3697e+06	5.41002e+06	1.11595e+07	9.76872e+06	1.01825e+07	8.73615e+06	9.98814e+06	8.47242e+06	8.25937e+06	6.77519e+06	8.08795e+06	6.14187e+06	5.94468e+06	6.05126e+06	7.74022e+06	5.84377e+06	3.23991e+06	3.42482e+06	2.2038e+06
CA2D1_RAT	3	3	228.11	0.163218	1.62612	EFT	CFT	Voltage-dependent calcium channel subunit alpha-2/delta-1 OS=Rattus norvegicus GN=Cacna2d1 PE=1 SV=1	865373	392060	410820	623011	679400	639577	429738	449774	367086	369366	398011	423067	2.10732e+06	1.07065e+06	654213	2.38793e+06	476553	568001	479304	371488	392010	505104	401506	419542	1.15687e+06	858021	957254	933320	740286	947464	547487	460371	524555	437679	484116	423067	1.75117e+06	881676	347026	661372	113073
PGM1_RAT	6	6	305.44	0.164982	1.37966	EFT	CFT	Phosphoglucomutase-1 OS=Rattus norvegicus GN=Pgm1 PE=1 SV=2	1.69169e+06	911849	792414	1.29377e+06	1.63416e+06	1.25739e+06	997894	1.19231e+06	890330	835432	870925	941567	1.58398e+06	1.132e+06	1.38542e+06	5.11782e+06	1.59141e+06	1.07049e+06	1.23488e+06	995214	898058	1.30803e+06	1.0331e+06	1.01247e+06	2.26153e+06	1.99558e+06	1.84641e+06	1.93817e+06	1.78061e+06	1.86269e+06	1.27132e+06	1.22041e+06	1.27226e+06	989942	1.05934e+06	941567	1.31627e+06	932194	734892	1.41746e+06	377599
ODPA_RAT	9	9	423.22	0.16554	1.29008	EFT	CFT	Pyruvate dehydrogenase E1 component subunit alpha, somatic form, mitochondrial OS=Rattus norvegicus GN=Pdha1 PE=1 SV=2	9.79761e+06	6.10467e+06	5.66247e+06	9.37963e+06	1.05377e+07	9.58395e+06	7.53462e+06	8.76075e+06	6.87235e+06	6.70461e+06	6.32309e+06	7.35011e+06	1.27848e+07	1.06541e+07	7.84455e+06	2.70771e+07	1.06308e+07	7.42799e+06	8.04587e+06	6.7742e+06	6.36659e+06	9.57833e+06	7.45789e+06	7.41388e+06	1.30979e+07	1.336e+07	13194140	1.40514e+07	1.1482e+07	1.41976e+07	9.59913e+06	8.96717e+06	9.82039e+06	7.9446e+06	7.69101e+06	7.35011e+06	1.06241e+07	8.77358e+06	4.16113e+06	7.49941e+06	2.52241e+06
CC175_RAT	1	1	27.51	0.165677	1.7311	EFT	CFT	Coiled-coil domain-containing protein 175 OS=Rattus norvegicus GN=Ccdc175 PE=1 SV=2	262532	176846	148728	223338	392344	209073	218491	247360	200106	306566	296491	380011	447.441	707.43	916.146	3401.89	134413	132980	1.04992e+06	781140	734408	963118	794681	704293	350966	387026	346552	334579	427505	309719	278359	253189	285946	363264	360632	380011	371.82	582.566	485.968	942.202	31892.8
KHDR1_RAT	1	1	37.46	0.169575	1.031	CFT	EFT	KH domain-containing, RNA-binding, signal transduction-associated protein 1 OS=Rattus norvegicus GN=Khdrbs1 PE=1 SV=1	104508	66647.8	73440.7	121798	200237	124133	138180	129066	108775	127127	94911	132514	12625.1	61719.3	10822.7	448696	5075.73	139890	133625	101437	119382	123216	109215	112903	139712	145858	171125	182463	218182	183890	176041	132107	155436	150638	115444	132514	10491.4	50825.6	5740.9	124273	1204.34
ACLY_RAT	3	3	140.39	0.169916	1.63145	EFT	CFT	ATP-citrate synthase OS=Rattus norvegicus GN=Acly PE=1 SV=1	491163	247842	224301	319712	248824	342573	282504	350265	252190	217019	207790	212190	348077	271340	1.53007e+06	1.13303e+06	224264	192380	407719	313084	270193	357623	242043	251199	656611	542400	522643	478954	271123	507485	359911	358518	360372	257156	252742	212190	289249	223448	811621	313809	53212
PPR1A_RAT	1	1	32.6	0.170687	1.77175	EFT	CFT	Protein phosphatase 1 regulatory subunit 1A OS=Rattus norvegicus GN=Ppp1r1a PE=2 SV=1	101288	55179.2	37640.1	58254.1	128060	57519	142879	182886	130713	118167	76759.9	98719.2	87161	70288	103950	852123	240555	161828	110054	67036.6	88668.2	110266	117719	95300.4	135407	120759	87705.3	87269.3	139536	85208.2	182028	187195	186785	140021	93365.9	98719.2	72430	57881.8	55140	236008	57077.4
TXTP_RAT	1	1	69.33	0.171982	1.04555	EFT	CFT	Tricarboxylate transport protein, mitochondrial OS=Rattus norvegicus GN=Slc25a1 PE=1 SV=1	72061.7	44176.6	37101	49815.4	61208.1	70239.4	50150.9	46433.2	42000.5	40698.3	39775.3	52056.7	2596.6	15628	14781.5	246163	3755.47	39200.4	45164.4	39488.5	64671.2	53307.6	58241.4	50307.3	96335.6	96680.2	86449.1	74627.4	66693.4	104052	63892.4	47527.3	60017.5	48225.3	48380.1	52056.7	2157.75	12869.6	7840.83	68178.5	891.073
PDC6I_RAT	1	1	102.86	0.172828	1.37706	EFT	CFT	Programmed cell death 6-interacting protein OS=Rattus norvegicus GN=Pdcd6ip PE=1 SV=2	83468.1	70574.2	73594.2	134161	94207.8	136837	75028.9	127666	69891.5	66926.6	63599.1	64771.3	248223	61225.7	79687.6	306127	77641.2	88152.4	128329	91017.5	75756.3	126746	95293.8	82487	111584	154451	171482	200985	102650	202710	95587	130674	99872.9	79304.4	77357.9	64771.3	206271	50419.1	42270.1	84786.2	18422.2
ANK3_RAT	4	4	158.89	0.17468	1.50115	EFT	CFT	Ankyrin-3 OS=Rattus norvegicus GN=Ank3 PE=1 SV=3	432365	307221	247439	440743	393287	466111	382727	431276	360966	345187	343745	412328	1.04115e+06	542160	794211	1.06184e+06	87230.1	331363	534550	432986	449856	606627	508504	459860	578006	672351	576558	660268	428533	690494	487595	441438	515810	409027	418109	412328	865189	446466	421288	294093	20697.4
ARL1_RAT	1	1	78.13	0.175215	1.39609	EFT	CFT	ADP-ribosylation factor-like protein 1 OS=Rattus norvegicus GN=Arl1 PE=1 SV=1	115378	87186.6	115116	143226	104174	151218	50961.1	90634	46990.1	48841.1	43430.4	48492.2	151401	59433.1	334938	210185	105449	125811	93468.7	83100.3	63683.9	99790.2	69694.4	62864	154243	190807	268233	214565	113510	224013	64924.6	92769.5	67147.5	57874	52826	48492.2	125813	48942.9	177667	58213.8	25020.3
ZFAN6_RAT	1	1	29.18	0.175708	12.7203	EFT	CFT	AN1-type zinc finger protein 6 OS=Rattus norvegicus GN=Zfand6 PE=1 SV=1	1214.11	56.3831	782.986	7285.36	983.663	13572.8	315.276	2897.41	513.48	383.194	2678.99	2604.71	367.257	1417.97	599.686	1966.85	363499	29189.6	6996.18	303.428	2703.64	11830.9	3756.73	805.551	1623.08	123.394	1824.44	10914.1	1071.82	20106.7	401.663	2965.68	733.748	454.064	3258.55	2604.71	305.187	1167.69	318.102	544.747	86248.8
IP3KA_RAT	1	1	62	0.177556	1.50966	EFT	CFT	Inositol-trisphosphate 3-kinase A OS=Rattus norvegicus GN=Itpka PE=1 SV=3	55709.5	45971	36892	60404.3	57855.8	46319.6	56052.8	62865.8	51048.9	45498.3	41377.4	56543.3	19054.6	178913	182247	89928.5	57983.4	47202.8	64051.4	42249.8	57978.5	62787.1	72990	55376.5	74475.2	100607	85962.1	90490.5	63040.7	68617.5	71411.4	64347.1	72947.4	53913.1	50328.9	56543.3	15834.2	147334	96672.5	24907	13757.9
GSTP1_RAT	6	6	441.33	0.177764	1.27446	EFT	CFT	Glutathione S-transferase P OS=Rattus norvegicus GN=Gstp1 PE=1 SV=2	5.87765e+06	3.36189e+06	3.42097e+06	5.30269e+06	7.82426e+06	5.22508e+06	5.89445e+06	6.34344e+06	5.08432e+06	4.98717e+06	4.67317e+06	5.72453e+06	9.85957e+06	9.40851e+06	9.99537e+06	1.27224e+07	4.15239e+06	3.6008e+06	5.87108e+06	4.55335e+06	4.84758e+06	5.61453e+06	5.33975e+06	5.24265e+06	7.85753e+06	7.35747e+06	7.97121e+06	7.94386e+06	8.52545e+06	7.7404e+06	7.50955e+06	6.49291e+06	7.26534e+06	5.90953e+06	5.68415e+06	5.72453e+06	8.19321e+06	7.74787e+06	5.30203e+06	3.52364e+06	985254
AP2M1_RAT	7	7	240.4	0.178204	1.12179	EFT	CFT	AP-2 complex subunit mu OS=Rattus norvegicus GN=Ap2m1 PE=1 SV=1	4.35496e+06	2.70933e+06	2.43968e+06	3.46019e+06	4.7967e+06	3.568e+06	3.17242e+06	3.69913e+06	2.82303e+06	2.65248e+06	2.57066e+06	3.2656e+06	3.68592e+06	3.24443e+06	3.15454e+06	5.96896e+06	3.49827e+06	2.80644e+06	4.23095e+06	3.33977e+06	3.32858e+06	4.3308e+06	3.50133e+06	3.23444e+06	5.82192e+06	5.92934e+06	5.6847e+06	5.18365e+06	5.22657e+06	5.28561e+06	4.04167e+06	3.78629e+06	4.03402e+06	3.14304e+06	3.12678e+06	3.2656e+06	3.06296e+06	2.67178e+06	1.67332e+06	1.65319e+06	830047
PSB6_RAT	3	3	165.75	0.179478	1.15699	CFT	EFT	Proteasome subunit beta type-6 OS=Rattus norvegicus GN=Psmb6 PE=1 SV=3	873890	510764	482300	599028	947670	619250	559504	548120	504596	490237	447883	551328	266273	240492	214636	340465	689796	749534	643667	533580	504118	780267	580063	623619	1.16826e+06	1.1178e+06	1.12381e+06	897392	1.0326e+06	917353	712810	561035	721053	580905	544776	551328	221271	198044	113853	94296.8	163670
L1CAM_RAT	3	3	139	0.180391	1.89101	EFT	CFT	Neural cell adhesion molecule L1 OS=Rattus norvegicus GN=L1cam PE=2 SV=3	1.36761e+06	635545	582569	1.0184e+06	836049	1.01711e+06	778632	975099	690103	750271	736792	862746	3.88414e+06	2.53959e+06	1.31203e+06	5.23251e+06	264059	1.14106e+06	980110	766546	715846	1.02673e+06	809287	712734	1.82829e+06	1.39089e+06	1.35745e+06	1.52565e+06	910974	1.50674e+06	991980	998075	986137	889031	896188	862746	3.22769e+06	2.09134e+06	695965	1.44922e+06	62654.3
NDRG4_RAT	4	4	206.85	0.180565	1.32429	EFT	CFT	Protein NDRG4 OS=Rattus norvegicus GN=Ndrg4 PE=2 SV=1	3.14646e+06	1.47572e+06	1.58311e+06	1.98134e+06	2.20307e+06	2.02507e+06	2.00612e+06	2.37046e+06	1.94834e+06	1.87712e+06	1.86075e+06	1.99205e+06	4.31995e+06	3.86476e+06	2.04164e+06	6.56642e+06	2.50412e+06	2.29514e+06	1.93305e+06	1.68783e+06	1.60904e+06	2.16105e+06	1.71585e+06	1.70605e+06	4.20635e+06	3.2296e+06	3.68881e+06	2.9682e+06	2.4005e+06	2.99992e+06	2.5558e+06	2.42632e+06	2.78413e+06	2.22429e+06	2.26329e+06	1.99205e+06	3.58984e+06	3.18261e+06	1.08298e+06	1.81867e+06	594161
RHOA_RAT	1	1	72.02	0.184172	1.03131	EFT	CFT	Transforming protein RhoA OS=Rattus norvegicus GN=Rhoa PE=1 SV=1	18105.6	88526.2	16242.7	95576.9	38718.4	89334.6	59742.8	29209.5	20991.3	20211.4	58490.9	73285.1	503.182	2223.91	648.277	1226.21	78749.5	61715.6	106267	38998.4	62556.5	154080	81190.2	39324.7	24204.5	193739	37847.2	143182	42188.2	132340	76112.5	29897.8	29995.9	23949.4	71144.6	73285.1	418.14	1831.38	343.877	339.617	18685.2
NDE1_RAT	1	1	78.8	0.184719	2.32449	EFT	CFT	Nuclear distribution protein nudE homolog 1 OS=Rattus norvegicus GN=Nde1 PE=1 SV=1	16854.1	27863.6	21606.9	49161.6	21477	2960.26	23652.4	29351.6	19391.2	24543.1	23773.3	24780.3	61971.9	253033	24377.5	1876.99	53005.9	74008.6	33205.7	29486.9	24917.8	44494.6	30578.8	32486.8	22531.4	60979.4	50346.3	73647.9	23401.7	4385.31	30133.2	30043.2	27709.5	29082.3	28916.3	24780.3	51498.1	208371	12931	519.86	12576.9
SAE1_RAT	1	1	41.09	0.185523	1.07958	CFT	EFT	SUMO-activating enzyme subunit 1 OS=Rattus norvegicus GN=Sae1 PE=2 SV=1	49905.6	3409.95	25723.5	26258.8	44311.1	51493.8	2056.8	39260	1603.86	2349.37	31442.8	36221.4	528.958	65.3642	391.35	114.946	95218	35806.4	36621	2790.95	24187.2	58563.1	33454	3145.9	66716.3	7462.65	59938.5	39337.7	48282.2	76282.5	2620.37	40185.1	2291.87	2783.88	38245.1	36221.4	439.559	53.8271	207.591	31.8359	22592.7
FNBP1_RAT	1	1	27.48	0.187167	1.99329	EFT	CFT	Formin-binding protein 1 OS=Rattus norvegicus GN=Fnbp1 PE=1 SV=2	1596	10696.4	4174.2	3957.74	15103.4	1351.48	27772.6	34032.9	24925.7	27400.1	12635.3	23394.6	11798.3	9452.12	3608.75	189470	15506.6	34713.2	15821	20214.3	15572.2	25671.8	19995	11002.3	2133.61	23409.1	9726.31	5929.01	16456.9	2002.07	35382.4	34834.8	35618.1	32467.6	15368.8	23394.6	9804.27	7783.78	1914.25	52476.4	3679.3
CBPE_RAT	3	3	133.16	0.187362	1.65412	EFT	CFT	Carboxypeptidase E OS=Rattus norvegicus GN=Cpe PE=1 SV=1	576349	223962	228807	239810	513966	232653	290705	279921	262619	326996	260364	343909	1.00694e+06	785399	806573	35630.1	533290	468034	467861	396781	337163	516338	425080	473571	770491	490139	533145	359254	560026	344650	370359	286517	375274	387472	316690	343909	836758	646772	427845	9868.28	126536
DAB1_RAT	1	1	41.23	0.187551	1.02695	EFT	CFT	Disabled homolog 1 OS=Rattus norvegicus GN=Dab1 PE=1 SV=1	20067.9	19062.2	92174.9	175434	244140	163392	84507.2	100305	87851.1	143391	146145	185761	4947.59	3875.85	2868.64	1283.01	17599.3	209164	248544	164850	164608	313317	226291	144296	26827.7	41717.5	214777	262814	266019	242048	107662	102668	125537	169911	177762	185761	4111.41	3191.74	1521.66	355.348	4175.84
NOE1_RAT	1	1	29.48	0.187823	1.24504	EFT	CFT	Noelin OS=Rattus norvegicus GN=Olfm1 PE=1 SV=1	80886.1	84001.2	41635.2	110736	103602	100100	124828	162824	118612	94346.2	84733.9	82212.3	6432.1	64149.5	3591.95	778678	14237	142480	95128.9	85762.5	92004.3	67028.6	65502.7	64759.2	108132	183836	97014.4	165891	112886	148288	159031	166660	169492	111795	103065	82212.3	5345.01	52826.8	1905.35	215666	3378.06
OPCM_RAT	2	2	84.35	0.188467	1.42414	EFT	CFT	Opioid-binding protein/cell adhesion molecule OS=Rattus norvegicus GN=Opcml PE=1 SV=2	1.10718e+06	607017	486046	887835	1.4191e+06	780447	610335	599639	535526	571825	515017	643367	1.99387e+06	932524	1.33229e+06	2.99031e+06	671491	763243	789639	551208	656475	621414	549829	627898	1.48013e+06	1.32845e+06	1.13254e+06	1.33005e+06	1.54627e+06	1.15615e+06	777569	613768	765251	677582	626434	643367	1.65689e+06	767929	706712	828210	159327
TPPP3_RAT	1	1	78.22	0.189159	2.52904	EFT	CFT	Tubulin polymerization-promoting protein family member 3 OS=Rattus norvegicus GN=Tppp3 PE=2 SV=1	46610.4	22179.9	18574.1	22964.6	50693.9	33307.2	33576.1	30976.9	17826.5	30468.8	18063.9	28737.9	2911.83	44026.3	42085.2	421684	24653.5	66223	45642.4	62088	42272.2	55608.9	44246.5	43788.2	62311.1	48540.6	43279.6	34402.8	55236.9	49341	42776	31706.8	25473.5	36103.9	21971.7	28737.9	2419.7	36255.5	22324	116791	5849.63
NDUA9_RAT	7	7	473.63	0.191265	1.26406	EFT	CFT	NADH dehydrogenase [ubiquinone] 1 alpha subcomplex subunit 9, mitochondrial OS=Rattus norvegicus GN=Ndufa9 PE=1 SV=2	3.61815e+06	2.72556e+06	2.60234e+06	4.20117e+06	3.28948e+06	4.44499e+06	2.56099e+06	3.36197e+06	2.29652e+06	2.24964e+06	2.19154e+06	2.51675e+06	6.68619e+06	4.36213e+06	2.33407e+06	8.32462e+06	3.44059e+06	2.89535e+06	3.45146e+06	2.82746e+06	2.52024e+06	3.34314e+06	2.77817e+06	2.61736e+06	4.83692e+06	5.96488e+06	6.06371e+06	6.29369e+06	3.58427e+06	6.58478e+06	3.26271e+06	3.44118e+06	3.28166e+06	2.66571e+06	2.66566e+06	2.51675e+06	5.55617e+06	3.5922e+06	1.2381e+06	2.30563e+06	816361
ADRM1_RAT	1	1	64.72	0.193707	1.00394	CFT	EFT	Proteasomal ubiquitin receptor ADRM1 OS=Rattus norvegicus GN=Adrm1 PE=2 SV=2	140345	94971.6	59952.8	121526	59126.3	142556	12519.3	115356	6716.96	116437	73225.8	109600	1341.71	796.235	1201.52	2721.64	121337	140807	154073	152380	111944	209635	134095	17867	187620	207845	139696	182055	64425	211182	15949.6	118074	9598.33	137972	89067.2	109600	1114.95	655.695	637.343	753.798	28790.1
PLST_RAT	2	2	71.74	0.195973	1.41172	EFT	CFT	Plastin-3 OS=Rattus norvegicus GN=Pls3 PE=2 SV=2	158004	115608	82607.9	162831	169916	143397	239004	298056	232619	235487	229966	281669	376195	269201	195346	563458	47419.9	151935	317709	239510	262946	334041	288079	270519	211227	253008	192485	243933	185144	212427	304492	305079	332406	279040	279716	281669	312615	221686	103621	156058	11251.5
PPCE_RAT	1	1	75.81	0.198585	1.19284	CFT	EFT	Prolyl endopeptidase OS=Rattus norvegicus GN=Prep PE=1 SV=1	6347.71	2993.91	6897.55	56135.4	11156	30071.7	1342.15	15585.6	2396.77	1241.59	16666.9	19305.7	151.783	3682.75	34.5128	0	11131.4	23260.1	26182.4	982.116	14527.8	39807.6	18285.8	4589.07	8485.93	6552.16	16072	84095.3	12155.7	44548	1709.9	15952.8	3424.91	1471.22	20272.6	19305.7	126.13	3032.72	18.3073	0	2641.18
CD9_RAT	1	1	27.36	0.200821	1.36739	CFT	EFT	CD9 antigen OS=Rattus norvegicus GN=Cd9 PE=1 SV=2	37694.6	143638	135698	153999	271002	159366	77222.9	57563.8	72961.4	80514	66986.1	68387.7	16725.6	46546.1	61754.3	98035.4	13912.8	123802	104354	87305.7	90195.4	108343	90233.8	127812	50392.1	314351	316189	230703	295288	236084	98382.2	58920.1	104260	95404.8	81477.6	68387.7	13898.8	38330.5	32757.5	27152.3	3301.15
PSMD1_RAT	1	1	43.42	0.202548	2.57666	CFT	EFT	26S proteasome non-ATPase regulatory subunit 1 OS=Rattus norvegicus GN=Psmd1 PE=2 SV=1	40283.3	11150.5	20325.1	31846.9	15633.7	43704.4	1816.88	1212.73	1892.17	1311.6	1905	2210.38	1033.42	161.493	6230.34	21934.3	501.676	3439.08	3302.4	9435.79	2124.17	8477.94	7422.16	3192.01	53852.7	24402.9	47359.7	47709.2	17034.7	64743.5	2314.71	1241.3	2703.86	1554.17	2317.12	2210.38	858.766	132.989	3304.87	6075.02	119.034
PIR_RAT	1	1	50.74	0.202615	1.41279	EFT	CFT	Pirin OS=Rattus norvegicus GN=Pir PE=1 SV=1	64719	80229.5	75112.2	133567	100065	136929	63280.8	104928	66076	54393.3	50583.3	45566.1	228486	187807	90194.8	266222	89893.3	112397	86694.9	62065.4	48931.5	89716.8	60583.9	55114	86519.5	175582	175019	200094	109032	202845	80619.9	107401	94420.7	64453.1	61526.4	45566.1	189870	154658	47843.7	73734	21329.3
ACADV_RAT	1	1	37.9	0.208161	1.21621	CFT	EFT	Very long-chain specific acyl-CoA dehydrogenase, mitochondrial OS=Rattus norvegicus GN=Acadvl PE=1 SV=1	146956	81525.2	80766.9	48052.2	95350	46132	94433.7	88369.8	85842.6	85902.7	83775	95492.5	46640	36206.9	46360.6	1606.86	99529.2	112537	95249.2	76169	64075.5	108538	73129.8	88988.7	196458	178417	188195	71986.1	103895	68339.6	120309	90452	122667	101790	101899	95492.5	38757.4	29816.3	24591.9	445.044	23615.6
IF5_RAT	2	2	112.13	0.208477	1.72235	EFT	CFT	Eukaryotic translation initiation factor 5 OS=Rattus norvegicus GN=Eif5 PE=1 SV=1	132816	97747.9	91226.5	153880	108231	145207	133011	183242	124605	91017.4	91704.5	97317.7	411155	386493	35856.2	627656	128654	164990	158278	119944	112043	138436	115097	98821	177555	213921	212567	230524	117931	215109	169456	187559	178058	107851	111544	97317.7	341666	318275	19019.8	173839	30526.2
SCG3_RAT	1	1	51.77	0.208514	4.99926	EFT	CFT	Secretogranin-3 OS=Rattus norvegicus GN=Scg3 PE=1 SV=1	12556	4636.42	8424.31	14165.1	7450.53	10150.6	5196.59	7676.18	5839.27	2965.41	2320.76	2227.3	14487.8	25427.9	322645	4646.31	5888.33	11954.9	7510.81	6833.43	4316.62	5531.04	4330.73	4408.33	16785.5	10146.8	19629.5	21220.4	8118.22	15037.1	6620.48	7857.05	8344.14	3513.85	2822.82	2227.3	12039.2	20939.7	171146	1286.87	1397.15
REEP5_RAT	1	1	55.12	0.208773	1.09833	EFT	CFT	Receptor expression-enhancing protein 5 OS=Rattus norvegicus GN=Reep5 PE=1 SV=1	583863	447608	264158	901819	601834	1.08363e+06	202734	479609	144018	191057	435003	530997	14544.5	23236	19412.5	10570.3	1.29177e+06	1.25915e+06	973044	267765	490115	1.18575e+06	635679	272127	780537	979587	615516	1.351e+06	655768	1.60528e+06	258284	490909	205798	226393	529110	530997	12086.3	19134.7	10297.3	2927.59	306503
SYGP1_RAT	12	12	621.36	0.20903	1.20555	EFT	CFT	Ras/Rap GTPase-activating protein SynGAP OS=Rattus norvegicus GN=Syngap1 PE=1 SV=2	3.11976e+06	1.537e+06	1.4006e+06	2.96632e+06	2.70904e+06	2.83415e+06	2.48762e+06	3.23766e+06	2.30653e+06	2.13347e+06	2.09806e+06	2.27292e+06	4.1468e+06	2.8495e+06	3.57366e+06	4.51388e+06	1.25685e+06	1.81405e+06	3.26203e+06	2.51556e+06	2.46622e+06	3.41143e+06	2.71064e+06	2.56459e+06	4.17064e+06	3.36372e+06	3.26354e+06	4.44378e+06	2.95182e+06	4.19849e+06	3.16923e+06	3.31395e+06	3.29596e+06	2.52805e+06	2.55195e+06	2.27292e+06	3.44595e+06	2.34655e+06	1.89564e+06	1.25019e+06	298217
MACF1_RAT	4	4	202.36	0.210846	1.03717	CFT	EFT	Microtubule-actin cross-linking factor 1 OS=Rattus norvegicus GN=Macf1 PE=1 SV=1	77156.7	31336.7	39089.4	60715.7	34153.5	49675.4	17788.6	27411.9	19966.9	25188.5	16318.4	16382	6708.17	6437.63	6922.43	157233	51794.8	5207.95	42495.6	32434.6	18521.2	37784.5	14147.6	20616.8	103147	68580.3	91082.4	90957	37214.2	73588.8	22662.7	28057.8	28532.1	29847	19848.6	16382	5574.43	5301.36	3671.99	43548	12289.5
CC114_RAT	1	1	28.59	0.21328	1.11011	EFT	CFT	Coiled-coil domain-containing protein 114 OS=Rattus norvegicus GN=Ccdc114 PE=2 SV=1	200419	213542	128271	230525	395845	247097	174906	178795	159607	140824	136177	164840	29368.4	33914.1	23737.5	14023.9	1.04764e+06	200242	233800	176069	148335	299565	205109	220095	267930	467335	298884	345345	431320	366048	222831	183007	228074	166869	165637	164840	24404.9	27928.1	12591.5	3884.14	248577
MPPA_RAT	1	1	38.79	0.21386	1.13074	CFT	EFT	Mitochondrial-processing peptidase subunit alpha OS=Rattus norvegicus GN=Pmpca PE=1 SV=1	55741	33520.7	28875.5	58216.1	22077.5	59167.3	26145.6	40030.1	23589	20482.5	22204.7	19444.9	9286.23	2077.1	1804.73	83299.5	40223.2	43850.1	40465.3	26761.4	20737.7	43400.8	26196	24046.8	74517.3	73359.9	67283	87212.4	24056	87650	33309.5	40973.3	33708.1	24270.7	27008.4	19444.9	7716.77	1710.48	957.314	23071	9543.91
SHPS1_RAT	2	2	97.38	0.214104	1.13209	CFT	EFT	Tyrosine-protein phosphatase non-receptor type substrate 1 OS=Rattus norvegicus GN=Sirpa PE=1 SV=1	370409	292038	246147	403285	476802	536390	245680	281285	207298	209401	264446	318964	239258	47604.2	69171.4	320051	782004	338966	324704	170609	200200	415371	274671	220061	495181	639124	573549	604153	519532	794604	312997	287912	296223	248129	321655	318964	198821	39201.9	36691.8	88642.9	185549
PDS5B_RAT	1	1	32.88	0.217589	3.25317	EFT	CFT	Sister chromatid cohesion protein PDS5 homolog B OS=Rattus norvegicus GN=Pds5b PE=2 SV=2	184470	66129.7	90117.3	33182.2	199447	27609.3	87860.1	57340.9	70462.6	151733	154006	214882	69094.1	74647.1	101637	136308	16248.4	7970.79	647006	650671	836418	555302	630632	624338	246609	144725	209983	49709.6	217321	40900.3	111934	58692	100689	179796	187323	214882	57416.6	61471.5	53913.3	37752.6	3855.31
CCG8_RAT	2	2	128.66	0.227761	1.14911	CFT	EFT	Voltage-dependent calcium channel gamma-8 subunit OS=Rattus norvegicus GN=Cacng8 PE=1 SV=1	667839	378010	365653	462545	693019	459235	396690	397078	347078	322087	311461	359227	513382	460932	531109	83032	87115.7	608567	470409	346151	309153	412767	323471	344284	892800	827272	852009	692929	755125	680307	505384	406434	495965	381655	378842	359227	426615	379576	281726	22996.9	20670.3
KCNA3_RAT	1	1	30.86	0.227786	1.47509	EFT	CFT	Potassium voltage-gated channel subfamily A member 3 OS=Rattus norvegicus GN=Kcna3 PE=1 SV=2	25578.9	2321.47	932.261	16046	4177.88	19161.6	2865.41	1715.16	180.62	7008.1	9077.76	6616.92	12975	24497.8	54899.6	3846.62	2772.25	5926.05	4754.18	4291.81	7503.72	10832.2	3395.72	5444.32	34195.1	5080.51	2172.27	24038.2	4552.29	28385.9	3650.54	1755.58	258.101	8304.22	11041.6	6616.92	10782.1	20173.8	29121.4	1065.38	657.783
GSTO1_RAT	1	1	28.04	0.228135	1.00153	CFT	EFT	Glutathione S-transferase omega-1 OS=Rattus norvegicus GN=Gsto1 PE=1 SV=2	255119	146263	145009	205609	367042	192465	288521	338514	250101	205862	192510	230894	260823	20526.2	28412.3	728359	2029.04	344276	236795	196019	220590	273321	243353	259107	341055	320095	337885	308019	399935	285117	367577	346491	357387	243936	234157	230894	216742	16903.3	15071.3	201730	481.438
CO1A2_RAT	2	2	84.06	0.230252	1.34293	EFT	CFT	Collagen alpha-2(I) chain OS=Rattus norvegicus GN=Col1a2 PE=1 SV=3	184273	48380.2	88237.2	173846	166827	160405	85617.6	130630	77797.8	86307.5	123083	147531	3653.53	7039.73	3700.77	1735.84	272114	604152	275091	117391	147547	279475	172508	93644.4	246345	105880	205602	260436	181777	237623	109077	133708	111171	102270	149711	147531	3036.05	5797.18	1963.07	480.767	64565.4
ANXA6_RAT	9	9	447.15	0.232626	1.51383	EFT	CFT	Annexin A6 OS=Rattus norvegicus GN=Anxa6 PE=1 SV=2	1.71509e+06	1.21043e+06	898807	1.36344e+06	1.00304e+06	1.38227e+06	1.08544e+06	1.06863e+06	962008	927821	875642	1.01944e+06	2.89701e+06	1.42842e+06	910585	6.50281e+06	941338	1.36168e+06	1.09237e+06	1.02208e+06	868201	1.20303e+06	1.04832e+06	1.17908e+06	2.29281e+06	2.64902e+06	2.09431e+06	2.04255e+06	1.09293e+06	2.04768e+06	1.38285e+06	1.09381e+06	1.37468e+06	1.09942e+06	1.06508e+06	1.01944e+06	2.40739e+06	1.1763e+06	483018	1.80105e+06	223355
NSMA2_RAT	1	1	71.39	0.233443	1.02933	CFT	EFT	Sphingomyelin phosphodiesterase 3 OS=Rattus norvegicus GN=Smpd3 PE=1 SV=2	99890.9	64637.3	38557.4	65591.5	73581	83669.6	17505.2	51242.1	13147	41610.9	38653.3	47560.1	36137.7	4276.98	1790.26	513.155	114469	87447.5	90362.9	49467.4	52353.6	108022	57845.6	14848.1	133539	141458	89842.7	98261.4	80175.1	123948	22301.7	52449.5	18786.7	49306.7	47015.4	47560.1	30030.1	3522.08	949.638	142.126	27160.5
GPDM_RAT	7	7	298.67	0.236555	1.19605	EFT	CFT	Glycerol-3-phosphate dehydrogenase, mitochondrial OS=Rattus norvegicus GN=Gpd2 PE=1 SV=1	1.48008e+06	783480	913768	1.70596e+06	1.65269e+06	1.82416e+06	817279	1.66606e+06	726938	1.15634e+06	1.29613e+06	1.53466e+06	1.24379e+06	1.19238e+06	1.2219e+06	3.06344e+06	1.12364e+06	1.50812e+06	1.90244e+06	1.2319e+06	1.43949e+06	2.25678e+06	1.57936e+06	844373	1.97864e+06	1.71464e+06	2.12917e+06	2.55567e+06	1.8008e+06	2.70229e+06	1.04122e+06	1.70532e+06	1.03877e+06	1.3702e+06	1.57653e+06	1.53466e+06	1.03358e+06	981921	648155	848465	266611
SV2A_RAT	7	7	386.44	0.237571	1.22893	EFT	CFT	Synaptic vesicle glycoprotein 2A OS=Rattus norvegicus GN=Sv2a PE=1 SV=2	3.40522e+06	2.03096e+06	1.80541e+06	2.30009e+06	3.52797e+06	2.50023e+06	1.85095e+06	1.95541e+06	1.64646e+06	1.63574e+06	1.49834e+06	1.81544e+06	3.01009e+06	1.35147e+06	2.46503e+06	6.70309e+06	2.28658e+06	1.96213e+06	2.93705e+06	2.38572e+06	2.0175e+06	2.64478e+06	2.05394e+06	2.10056e+06	4.55227e+06	4.44475e+06	4.2068e+06	3.44572e+06	3.84414e+06	3.70383e+06	2.35811e+06	2.00148e+06	2.35275e+06	1.93826e+06	1.82249e+06	1.81544e+06	2.50135e+06	1.11293e+06	1.30757e+06	1.85652e+06	542545
RGS14_RAT	1	1	32.87	0.239463	1.92426	EFT	CFT	Regulator of G-protein signaling 14 OS=Rattus norvegicus GN=Rgs14 PE=1 SV=1	26207.4	59804.3	53506.8	116723	64797.7	142024	42568.8	87141.5	48386.9	51864.8	43490.4	48803.3	26451.1	32937.1	594995	250804	90620.2	46111.8	100349	73174.4	66623.1	106718	69868.7	52506.2	35035.3	130881	124676	174860	70604.7	210393	54232.8	89194.8	69143.5	61457	52898.9	48803.3	21980.7	27123.6	315614	69463.9	21501.8
CSN2_RAT	1	1	93.24	0.239518	1.28356	EFT	CFT	COP9 signalosome complex subunit 2 OS=Rattus norvegicus GN=Cops2 PE=2 SV=1	41282	49437.7	38966.8	94827.7	77547.3	84400.1	44616.6	79857.6	44791.4	38515.5	34300.5	36930.4	56648.1	48747.8	67990.6	210549	68455.3	35402.8	58490.5	73013.9	41937.8	78181.1	65295.7	49463.7	55187.8	108194	90796.7	142059	84496.8	125030	56841.7	81739.3	64005.6	45638.8	41721	36930.4	47074.1	40143.6	36065.5	58314.6	16242.6
BCAS1_RAT	6	6	311.84	0.241331	1.30949	EFT	CFT	Breast carcinoma-amplified sequence 1 homolog (Fragment) OS=Rattus norvegicus GN=Bcas1 PE=1 SV=2	2.26604e+06	1.31781e+06	1.03751e+06	1.84521e+06	2.5342e+06	1.90436e+06	2.28841e+06	2.61497e+06	1.91054e+06	1.79959e+06	1.89855e+06	2.31792e+06	4.51862e+06	1.61244e+06	3.4251e+06	701238	3.85316e+06	3.46051e+06	2.45031e+06	1.88134e+06	1.74014e+06	3.13156e+06	2.1958e+06	2.11069e+06	3.02936e+06	2.88402e+06	2.41751e+06	2.76427e+06	2.7613e+06	2.82111e+06	2.91544e+06	2.67658e+06	2.7301e+06	2.13242e+06	2.30928e+06	2.31792e+06	3.75494e+06	1.32784e+06	1.81684e+06	194218	914253
PSA2_RAT	2	2	113.85	0.245099	1.23224	EFT	CFT	Proteasome subunit alpha type-2 OS=Rattus norvegicus GN=Psma2 PE=1 SV=3	835729	459024	451305	705807	456742	797987	422451	545299	377387	377599	397231	362831	590760	629708	409130	1.69209e+06	642007	700039	547931	445118	403243	625846	490841	450123	1.11724e+06	1.00457e+06	1.05159e+06	1.05736e+06	497674	1.18213e+06	538204	558147	539275	447434	483167	362831	490916	518562	217022	468648	152331
MYPR_RAT	8	8	449.71	0.250495	1.197	EFT	CFT	Myelin proteolipid protein OS=Rattus norvegicus GN=Plp1 PE=1 SV=2	9.44808e+07	5.45408e+07	4.95478e+07	6.39539e+07	8.64728e+07	5.54566e+07	6.16827e+07	6.99464e+07	5.49393e+07	5.76034e+07	5.59514e+07	6.85364e+07	110982674	5.47446e+07	5.83055e+07	9.98785e+07	5.83146e+07	2.87149e+07	102276236	7.77467e+07	8.44937e+07	9.03672e+07	8.04153e+07	7.91762e+07	1.26307e+08	1.19362e+08	1.15452e+08	9.58081e+07	9.42222e+07	8.21531e+07	7.85839e+07	7.15945e+07	7.85066e+07	6.8257e+07	6.80558e+07	6.85364e+07	9.22256e+07	4.50819e+07	3.09281e+07	2.76628e+07	1.38365e+07
TSN2_RAT	1	1	33.45	0.251397	1.00115	EFT	CFT	Tetraspanin-2 OS=Rattus norvegicus GN=Tspan2 PE=1 SV=1	211250	22445.1	106453	98441.3	190355	142380	20029.3	154575	19517.8	118317	124932	164110	12532.9	11853.6	2990.84	607.473	43701.4	102912	272713	171788	175668	311537	229763	38324.6	282410	49120.9	248048	147473	207414	210921	25517.3	158217	27890.3	140200	151960	164110	10414.7	9761.42	1586.49	168.249	10369.2
AKA7G_RAT	1	1	62.62	0.253495	1.66806	EFT	CFT	A-kinase anchor protein 7 isoforms delta and gamma OS=Rattus norvegicus GN=Akap7 PE=1 SV=1	124925	69172.6	69983.9	96323.9	158021	91967	63336.5	84106	62190.3	69919.4	78420.1	74255	430505	47295.6	64114.9	350205	230986	167505	81306	69746.7	57706.1	96973.8	72730.6	70075.5	167006	151384	163070	144301	172182	136239	80690.9	86087.7	88868.2	82850.8	95385.2	74255	357746	38947.7	34009.6	96994.4	54806.8
MRP_RAT	1	1	49.14	0.254005	1.23176	EFT	CFT	MARCKS-related protein OS=Rattus norvegicus GN=Marcksl1 PE=2 SV=3	282134	63108.3	115356	237482	260245	300559	17226.2	189221	10401.3	14683.1	161874	182746	1844.91	4687.12	1009.94	817.046	742706	533630	228375	24647.2	149735	335710	198022	39134.8	377171	138112	268792	355767	283568	445247	21946.2	193680	14863.1	17398.7	196893	182746	1533.11	3859.82	535.721	226.293	176225
CLUS_RAT	3	3	212.29	0.255837	1.12397	CFT	EFT	Clusterin OS=Rattus norvegicus GN=Clu PE=1 SV=2	995243	604025	559875	1.04149e+06	1.04027e+06	1.09842e+06	790181	808304	672227	679220	600857	724712	346834	398438	211840	869248	985850	596671	906208	751495	616681	1.13312e+06	832294	905641	1.33049e+06	1.3219e+06	1.30457e+06	1.56024e+06	1.1335e+06	1.6272e+06	1.00669e+06	827350	960593	804840	730844	724712	288216	328112	112370	240751	233916
RL34_RAT	1	1	35.52	0.256225	3.15195	CFT	EFT	60S ribosomal protein L34 OS=Rattus norvegicus GN=Rpl34 PE=1 SV=3	0	4581.61	231.793	990.455	170.19	3.55185	495.459	89.8338	905.017	267.918	155.41	136.304	115.499	9.19e-05	33.7029	0	0	155.015	235.709	770.176	168.248	85.1889	127.38	855.934	0	10026.8	540.101	1483.78	185.442	5.26168	631.216	91.9504	1293.24	317.468	189.031	136.304	95.9783	7.56e-05	17.8777	0	0
CATD_RAT	2	2	96.67	0.257351	1.15259	EFT	CFT	Cathepsin D OS=Rattus norvegicus GN=Ctsd PE=1 SV=1	721681	558189	475042	655670	870542	636654	610247	678280	581012	511397	473147	592527	836382	548039	535490	1.47086e+06	726955	652872	679664	550737	517690	746352	613300	609747	964779	1.22159e+06	1.1069e+06	982246	948558	943135	777457	694261	830250	605978	575506	592527	695026	451307	284050	407376	172487
GCYB1_RAT	1	1	65.23	0.258165	1.00508	EFT	CFT	Guanylate cyclase soluble subunit beta-1 OS=Rattus norvegicus GN=Gucy1b3 PE=1 SV=2	21321.4	17979.1	12183	0	771.145	18676.2	6175.68	6801.42	7292.12	7319.63	9861.4	10797	16.1064	0	538.143	72527	0	839.288	13535.4	4708.49	6368.47	7386.73	8143.37	5720.06	28503.5	39347.2	28387.8	0	840.253	27666.7	7867.84	6961.67	10420.2	8673.36	11994.8	10797	13.3843	0	285.457	20087.4	0
INO1_RAT	1	1	35.58	0.259274	1.91923	EFT	CFT	Inositol-3-phosphate synthase 1 OS=Rattus norvegicus GN=Isyna1 PE=3 SV=2	11207.7	4749.28	6416.73	11492.9	1813.14	804.06	2429.71	5724.93	4707.25	5599.09	3908.56	5094.02	3275.13	82.6083	0	61059.4	6095.94	0	15624.4	7290.75	2575.94	12363.7	5846.55	8515.64	14983	10393.8	14951.6	17217.3	1975.63	1191.13	3095.45	5859.82	6726.53	6634.62	4754.13	5094.02	2721.6	68.0275	0	16911.3	1446.41
IMPA1_RAT	4	4	155.8	0.261852	1.3423	EFT	CFT	Inositol monophosphatase 1 OS=Rattus norvegicus GN=Impa1 PE=1 SV=2	1.37359e+06	1.10558e+06	993277	1.64398e+06	1.28576e+06	1.669e+06	1.04618e+06	1.40373e+06	1.03522e+06	1.02735e+06	1.00439e+06	1.20107e+06	3.63735e+06	2.17875e+06	763511	3.69787e+06	886569	1.30739e+06	1.32271e+06	1.07378e+06	1.18256e+06	1.47833e+06	1.25677e+06	1.06579e+06	1.83628e+06	2.41955e+06	2.31444e+06	2.46281e+06	1.40099e+06	2.47245e+06	1.33283e+06	1.4368e+06	1.4793e+06	1.21735e+06	1.22168e+06	1.20107e+06	3.0226e+06	1.79419e+06	405003	1.02418e+06	210359
NOL3_RAT	1	1	79.77	0.263369	4.0789	EFT	CFT	Nucleolar protein 3 OS=Rattus norvegicus GN=Nol3 PE=1 SV=1	29730.1	15409.5	11931.7	1543.26	36310.4	10339.5	28054.2	58229.5	39774.4	28791.9	26709.7	21231.4	129094	3169.15	457777	422648	3733.94	87408.5	33325	27472	11498.8	25209.5	30493.8	24700.1	39744.7	33723.6	27802.2	2311.93	39564.5	15316.9	35741.1	59601.5	56836.5	34116.9	32488	21231.4	107276	2609.78	242827	117059	885.965
DC1I2_RAT	2	2	121.25	0.266238	1.03632	CFT	EFT	Cytoplasmic dynein 1 intermediate chain 2 OS=Rattus norvegicus GN=Dync1i2 PE=1 SV=1	291064	142036	117891	273601	264520	610429	59129.5	347914	44011.8	73672.3	296105	334050	14788	10083.9	10294.5	27929.8	292200	359710	580642	99090.3	314101	471337	515844	58359.1	389108	310846	274699	409877	288226	904285	75331.1	356111	62891.6	87297.7	360164	334050	12288.7	8304.05	5460.68	7735.56	69331.4
CASP1_RAT	1	1	27.73	0.267092	1.0759	CFT	EFT	Caspase-1 OS=Rattus norvegicus GN=Casp1 PE=2 SV=1	407710	226895	192345	336360	507216	278333	303848	305241	263755	299453	274280	317515	140472	84895	40330.1	232831	116754	219679	449520	424119	354091	514332	440033	433957	545046	496559	448183	503895	552672	412321	387103	312433	376899	354836	333617	317515	116731	69910.7	21393	64485.9	27702.7
MAT2B_RAT	1	1	44.76	0.272822	1.1399	CFT	EFT	Methionine adenosyltransferase 2 subunit beta OS=Rattus norvegicus GN=Mat2b PE=2 SV=1	576.455	16084	17303.1	44368.5	25531.9	30456	25086.8	26953.7	27012.1	23953.8	22264.8	26258.1	3278.61	5316	1767.84	3842.96	0	39554.5	29838.5	32662.5	40215.1	31857	34686.8	27747.8	770.633	35199.7	40318	66467.6	27820	45117.3	31960.6	27588.8	38599.5	28383.9	27081.5	26258.1	2724.5	4377.7	937.748	1064.37	0
NEDD8_RAT	1	1	115.26	0.273033	1.3185	CFT	EFT	NEDD8 OS=Rattus norvegicus GN=Nedd8 PE=1 SV=1	137786	189727	130139	386931	117733	454962	48383	80720.2	38844.1	56963.5	49838.1	63523.6	4811.33	4193.31	6876.23	136819	138249	267808	129808	111611	61969.1	178713	162513	128103	184198	415216	303237	579654	128284	673978	61640.1	82622.1	55507.1	67498.7	60619.9	63523.6	3998.17	3453.17	3647.48	37894	32802.9
ATX10_RAT	2	2	103.04	0.273063	1.4743	EFT	CFT	Ataxin-10 OS=Rattus norvegicus GN=Atxn10 PE=1 SV=1	306335	111802	145529	141021	250149	127414	135934	173878	108564	151129	121192	140879	72511.8	202480	793785	445173	191261	217372	174698	132227	113606	184540	134631	159275	409524	244678	339098	211261	272566	188750	173180	177975	155135	179079	147410	140879	60256.6	166742	421062	123297	45381.2
KYNU_RAT	1	1	29.68	0.275168	1.05175	CFT	EFT	Kynureninase OS=Rattus norvegicus GN=Kynu PE=1 SV=2	6.11108e+06	2.2116e+06	2.02824e+06	3.98268e+06	2.70252e+06	3.90372e+06	3.00671e+06	3.67245e+06	2.70972e+06	2.50693e+06	2.39376e+06	3.07465e+06	624022	523396	1.20887e+06	9.88736e+06	2.67207e+06	4.5587e+06	2.97393e+06	2.33763e+06	2.09911e+06	3.91016e+06	2.83684e+06	2.78728e+06	8.1696e+06	4.84008e+06	4.726e+06	5.96637e+06	2.94472e+06	5.78295e+06	3.83055e+06	3.75898e+06	3.87211e+06	2.97058e+06	2.91161e+06	3.07465e+06	518557	431014	641244	2.73845e+06	634012
RAP2B_RAT	3	3	241.53	0.276398	1.1652	EFT	CFT	Ras-related protein Rap-2b OS=Rattus norvegicus GN=Rap2b PE=2 SV=1	1.8798e+06	1.186e+06	1.18072e+06	1.53422e+06	1.59276e+06	1.60107e+06	1.19601e+06	1.33048e+06	1.09069e+06	1.09799e+06	1.0935e+06	1.16194e+06	2.13708e+06	1.82321e+06	1.26954e+06	3.14427e+06	1.42311e+06	1.52592e+06	1.31058e+06	1.19111e+06	1.03614e+06	1.4206e+06	1.11894e+06	1.17876e+06	2.513e+06	2.59555e+06	2.75121e+06	2.29839e+06	1.7355e+06	2.37182e+06	1.52372e+06	1.36183e+06	1.55857e+06	1.30106e+06	1.33007e+06	1.16194e+06	1.77589e+06	1.50141e+06	673426	870853	337667
ENOPH_RAT	3	3	171.42	0.2825	1.20571	EFT	CFT	Enolase-phosphatase E1 OS=Rattus norvegicus GN=Enoph1 PE=2 SV=1	1.58881e+06	934189	1.00122e+06	1.52388e+06	1.27406e+06	1.73525e+06	1.06661e+06	1.2472e+06	899158	967765	936184	1.02207e+06	1.06739e+06	1.33013e+06	1.33538e+06	3.32123e+06	2.20507e+06	1.32815e+06	1.21873e+06	954244	958003	1.33788e+06	1.01961e+06	1.04097e+06	2.124e+06	2.04447e+06	2.33296e+06	2.28289e+06	1.38824e+06	2.57058e+06	1.35887e+06	1.27658e+06	1.28487e+06	1.14675e+06	1.13871e+06	1.02207e+06	886989	1.09536e+06	708352	919863	523206
CSRP1_RAT	1	1	54.24	0.282572	1.60232	CFT	EFT	Cysteine and glycine-rich protein 1 OS=Rattus norvegicus GN=Csrp1 PE=2 SV=2	266687	40395.5	19456.4	57158	60916.7	39668	24069.7	37086.6	27700.8	31182.2	22932.9	27873.5	21347.1	7228.94	11268.9	24114.6	65455.7	32908.3	35069.8	52005.3	29239.7	50486.2	40516.2	39222.1	356521	88405.3	45335.4	85627.2	66375.9	58763.9	30664.8	37960.4	39583.6	36949.2	27894.2	27873.5	17739.2	5953	5977.58	6678.9	15530.9
SEPT9_RAT	2	2	68.31	0.283133	1.3697	EFT	CFT	Septin-9 OS=Rattus norvegicus GN=Sept9 PE=1 SV=1	79085.2	60003.5	70212.7	87935.9	148387	92034.5	67927.9	102917	77748	134952	74716.5	102029	170180	115043	130771	267973	19451.8	78236.7	117472	155143	119933	120569	109585	99505.8	105725	131317	163603	131735	161685	136339	86540.3	105342	111100	159910	90880.4	102029	141418	94737.6	69367.2	74219	4615.39
HGS_RAT	2	2	148.11	0.286085	1.21135	EFT	CFT	Hepatocyte growth factor-regulated tyrosine kinase substrate OS=Rattus norvegicus GN=Hgs PE=1 SV=1	405009	260269	247555	446930	250566	481831	289958	374145	264189	235323	272699	272232	265624	257588	630305	746878	240428	249875	427574	279205	273888	537886	356305	338424	541436	569596	576829	669536	273021	713781	369408	382960	377519	278845	331694	272232	220732	212123	334344	206859	57047.1
KAP0_RAT	2	2	63.45	0.286101	1.48378	EFT	CFT	cAMP-dependent protein kinase type I-alpha regulatory subunit OS=Rattus norvegicus GN=Prkar1a PE=2 SV=2	350754	155163	148459	215107	357996	191276	211035	193236	181149	212365	199021	240187	637552	542995	583514	622736	62747.3	179887	243362	184188	190856	240976	197676	254068	468905	339574	345925	322248	390079	283355	268859	197789	258857	251642	242076	240187	529800	447154	309524	172476	14888.3
LPHN1_RAT	1	1	65.15	0.290561	1.541	EFT	CFT	Latrophilin-1 OS=Rattus norvegicus GN=Lphn1 PE=1 SV=1	22915.6	3586.49	1812.87	2971.16	1529.99	3287.64	646.052	1419.19	808.751	230.808	1195.46	1250.23	2820.89	1847.03	8422.25	2325.66	2822.43	35208.3	1952.19	1166.53	851.19	3714.83	1176.45	1881.28	30634.7	7849.02	4224.17	4451.04	1667.1	4870.29	823.072	1452.63	1155.68	273.495	1454.09	1250.23	2344.13	1521.02	4467.57	644.127	669.689
TTHY_RAT	2	2	134.2	0.290744	1.03219	CFT	EFT	Transthyretin OS=Rattus norvegicus GN=Ttr PE=1 SV=1	1.35408e+06	629119	645768	921614	1.49708e+06	935486	1.03614e+06	1.17509e+06	887373	989058	981135	1.18966e+06	352011	113111	277721	2.09402e+06	234819	803146	1.52907e+06	1.19716e+06	1.22828e+06	1.48758e+06	1.2756e+06	1.26734e+06	1.81019e+06	1.37682e+06	1.50471e+06	1.38065e+06	1.63125e+06	1.38582e+06	1.32004e+06	1.20278e+06	1.26803e+06	1.17198e+06	1.19339e+06	1.18966e+06	292518	93146.3	147316	579969	55716.3
DDX1_RAT	1	1	60.74	0.291884	1.36034	EFT	CFT	ATP-dependent RNA helicase DDX1 OS=Rattus norvegicus GN=Ddx1 PE=2 SV=1	344451	35267.4	10626.5	54150.4	40211.4	49912.8	30080.7	47579.5	32581.6	33348.5	21906.4	48883.4	74893.2	72206	56119.3	401474	154559	44681.2	39803.8	40994.1	25840.7	47982	31061.4	29281.5	460479	77182.5	24760.8	81121.7	43815	73940.5	38322.9	48700.5	46558.1	39516.2	26645.6	48883.4	62235.6	59461.3	29768.4	111194	36672.7
LKHA4_RAT	1	1	32.21	0.293372	1.13359	CFT	EFT	Leukotriene A-4 hydrolase OS=Rattus norvegicus GN=Lta4h PE=2 SV=2	41418.2	21653.9	25100.6	42267.8	40892.5	38900.3	5507.48	25741.7	10901.2	11423	17903.2	10624.7	36698.6	18033.2	22213.8	657.81	59354.6	284.902	32056.9	23813.9	16126.8	21621.3	16950	10071.6	55369.8	47389.4	58487.1	63320.5	44557.1	57626.7	7016.54	26348.2	15577.6	13535.6	21776.3	10624.7	30496.2	14850.3	11783.3	182.19	14083.3
SERB_RAT	1	1	36.27	0.298332	1.27919	CFT	EFT	Phosphoserine phosphatase OS=Rattus norvegicus GN=Psph PE=2 SV=1	19672.4	1593.74	7015.32	9015.78	3021.21	29618.7	147.361	12362.7	55.105	234.256	5520.55	7965.28	127.22	123.886	114.131	30.4708	329.213	32487.2	14835.5	142.032	5586.72	10301.3	8516.77	2627.03	26299.1	3487.89	16346.4	13506.4	3291.96	43876.9	187.739	12654	78.7434	277.581	6714.85	7965.28	105.719	102.02	60.5407	8.43935	78.1137
DYHC2_RAT	1	1	28.02	0.299042	1.30207	EFT	CFT	Cytoplasmic dynein 2 heavy chain 1 OS=Rattus norvegicus GN=Dync2h1 PE=1 SV=1	928630	567002	549521	717894	1.15258e+06	672130	741285	827481	656261	712054	664395	795467	1.91721e+06	1.70389e+06	1.72218e+06	1.14714e+06	864444	854277	648765	502288	520819	704436	549755	563494	1.24144e+06	1.24088e+06	1.28044e+06	1.07546e+06	1.25587e+06	995689	944399	846978	937778	843746	808129	795467	1.59318e+06	1.40315e+06	913528	317718	205110
RAC1_RAT	2	2	101.19	0.299741	1.16133	EFT	CFT	Ras-related C3 botulinum toxin substrate 1 OS=Rattus norvegicus GN=Rac1 PE=1 SV=1	2.41278e+06	1.18381e+06	1.14478e+06	1.49887e+06	2.53318e+06	1.50078e+06	1.53879e+06	1.50112e+06	1.30472e+06	1.4248e+06	1.33319e+06	1.5854e+06	3.24303e+06	2.80115e+06	2.52638e+06	1.92589e+06	1.32584e+06	1.11937e+06	1.58583e+06	1.36347e+06	1.42618e+06	1.78373e+06	1.46778e+06	1.45274e+06	3.22552e+06	2.59077e+06	2.66745e+06	2.24542e+06	2.7602e+06	2.22325e+06	1.96042e+06	1.53649e+06	1.86441e+06	1.68831e+06	1.62161e+06	1.5854e+06	2.69493e+06	2.30673e+06	1.34011e+06	533404	314587
RTN1_RAT	11	11	600.02	0.305513	1.12697	EFT	CFT	Reticulon-1 OS=Rattus norvegicus GN=Rtn1 PE=2 SV=1	1.02357e+07	5.35957e+06	5.44635e+06	8.72421e+06	9.59088e+06	8.57152e+06	7.267e+06	8.10789e+06	6.40287e+06	6.4701e+06	6.25518e+06	6.98437e+06	9.72439e+06	8.22994e+06	5.6362e+06	1.63987e+07	7.21504e+06	8.31889e+06	8.22696e+06	7.09276e+06	6.44362e+06	8.95888e+06	7.34847e+06	7.17462e+06	1.36836e+07	1.17294e+07	1.26906e+07	1.30696e+07	1.04504e+07	1.26978e+07	9.25818e+06	8.29893e+06	9.14951e+06	7.66672e+06	7.60841e+06	6.98437e+06	8.08088e+06	6.77732e+06	2.98971e+06	4.54185e+06	1.71194e+06
SDHB_RAT	1	1	54.94	0.310837	1.24917	EFT	CFT	Succinate dehydrogenase [ubiquinone] iron-sulfur subunit, mitochondrial OS=Rattus norvegicus GN=Sdhb PE=2 SV=2	334022	196980	202661	360391	385311	394915	375313	501568	356990	297190	287938	371392	174881	345000	456277	873990	208935	210901	570785	410457	421572	488274	459795	456614	446537	431089	472220	539895	419842	585024	478150	513386	510128	352155	350229	371392	145324	284106	242031	242064	49574.8
CRYM_RAT	7	7	471.5	0.3134	1.15961	EFT	CFT	Ketimine reductase mu-crystallin OS=Rattus norvegicus GN=Crym PE=1 SV=1	4.90843e+06	3.04278e+06	3.21835e+06	4.90609e+06	6.76885e+06	4.95387e+06	3.46212e+06	3.8017e+06	3.06652e+06	3.57498e+06	3.4544e+06	4.00746e+06	8.3333e+06	5.06256e+06	4.36587e+06	8.69463e+06	3.47875e+06	3.30156e+06	4.38039e+06	3.61546e+06	3.34096e+06	4.79562e+06	3.85586e+06	3.7881e+06	6.56183e+06	6.65911e+06	7.4991e+06	7.34971e+06	7.37546e+06	7.33863e+06	4.41075e+06	3.89128e+06	4.38197e+06	4.23616e+06	4.20171e+06	4.00746e+06	6.92489e+06	4.16899e+06	2.31587e+06	2.40811e+06	825415
ARAF_RAT	1	1	37.55	0.325842	1.43056	EFT	CFT	Serine/threonine-protein kinase A-Raf OS=Rattus norvegicus GN=Araf PE=2 SV=1	2736.69	40.7505	5341.17	6165.86	9994.68	19885	3463.1	5350.07	416.424	777.297	5407.26	4143.75	53.1665	61.0709	40.4769	31.1556	14149.8	1972.73	25115.8	1833.26	5259.02	38418.2	3717.36	506.412	3658.54	89.1823	12445.5	9236.96	10890.4	29457.5	4412	5476.13	595.058	921.055	6577.05	4143.75	44.1809	50.2916	21.4709	8.62899	3357.38
S12A5_RAT	3	3	135.17	0.334527	1.3374	EFT	CFT	Solute carrier family 12 member 5 OS=Rattus norvegicus GN=Slc12a5 PE=1 SV=2	810250	535102	432544	616620	515774	556211	275775	383818	305326	291680	287393	316056	1.62266e+06	283764	752439	1.29136e+06	379802	432449	411566	422743	354870	432572	411537	327999	1.08318e+06	1.17107e+06	1.00787e+06	923746	561996	823968	351338	392861	436302	345626	349567	316056	1.34841e+06	233678	399130	357660	90117.1
RS16_RAT	2	2	75.93	0.336768	1.2239	EFT	CFT	40S ribosomal protein S16 OS=Rattus norvegicus GN=Rps16 PE=1 SV=2	369386	265793	275842	419687	472116	295262	390224	391298	352888	357505	361338	366506	357993	438869	282914	1.14401e+06	227016	264244	447224	337106	459657	441547	469206	414836	493813	581686	642741	628724	514426	437399	497146	400518	504267	423624	439509	366506	297489	361407	150071	316849	53865
KAT1_RAT	1	1	40.88	0.338501	1.1632	EFT	CFT	Kynurenine--oxoglutarate transaminase 1, mitochondrial OS=Rattus norvegicus GN=Ccbl1 PE=1 SV=1	35167.7	43187.1	44622.5	81361.2	71035.2	84482.3	29208.9	51145.2	33486.5	32265.8	32779.6	30213.4	60012	24824.1	70588	119016	43237.7	52556.8	61159.4	47673.3	45310.2	59790.3	39926.6	37716.2	47013.8	94514.7	103975	121886	77401.2	125152	37212.2	52350.3	47851.2	38233.2	39871	30213.4	49869.4	20442.5	37443.3	32963.3	10259.2
[truncated: 195 more rows]
[truncated: 33 more columns]
