# Supplementary material for: Sex- and estrous-cycle dependent dorsal hippocampal phosphoproteomic changes induced by low-dose ketamine
Source: Sci Rep. 2022 Feb 2;12:1820. doi: 10.1038/s41598-022-05937-x (PMC8810966; doi:10.1038/s41598-022-05937-x)
Supplement: Supplementary file 8 — Supplementary Table S8. [file 41598_2022_5937_MOESM8_ESM.xlsx]

## Sheet: LF15-002_Saland_C8_EN_Design#1_
Table S8. Proestrus vs. Diestrus Females: Protein-level identification and statistical analysis for TiO2-enriched fractions, including raw and normalized abundance values. CEN, Saline-treated diestrus females; EEN, Saline-treated proestrus females.
									Normalized abundance																								Raw abundance
									CEN												EEN												CEN												EEN
Accession	Peptide count	Unique peptides	Confidence score	Anova (p)	Max fold change	Highest mean condition	Lowest mean condition	Description	03012014_SS_1F_Run1	03012014_SS_1F_Run2	03012014_SS_1F_Run3	03012014_SS_2F_Run1	03012014_SS_2F_Run2	03012014_SS_2F_Run3	03012014_SS_16F_Run1	03012014_SS_16F_Run2	03012014_SS_16F_Run3	03012014_SS_17F_Run1	03012014_SS_17F_Run2	03012014_SS_17F_Run3	03012014_SS_7F_Run1	03012014_SS_7F_Run2	03012014_SS_7F_Run3	03012014_SS_8F_Run1	03012014_SS_8F_Run2	03012014_SS_8F_Run3	03012014_SS_11F_Run1	03012014_SS_11F_Run2	03012014_SS_11F_Run3	03012014_SS_14F_Run1	03012014_SS_14F_Run2	03012014_SS_14F_Run3	03012014_SS_1F_Run1	03012014_SS_1F_Run2	03012014_SS_1F_Run3	03012014_SS_2F_Run1	03012014_SS_2F_Run2	03012014_SS_2F_Run3	03012014_SS_16F_Run1	03012014_SS_16F_Run2	03012014_SS_16F_Run3	03012014_SS_17F_Run1	03012014_SS_17F_Run2	03012014_SS_17F_Run3	03012014_SS_7F_Run1	03012014_SS_7F_Run2	03012014_SS_7F_Run3	03012014_SS_8F_Run1	03012014_SS_8F_Run2
LDHA_RAT	1	1	109.7	8.01e-07	2.46718	CEN	EEN	L-lactate dehydrogenase A chain OS=Rattus norvegicus GN=Ldha PE=1 SV=1	37914	30466	30629.4	54300	46862.8	47443.3	67060.6	71917.5	74140	59225.8	61654.6	62609.8	18799.4	20088	21628.4	37314.4	35022.4	24125.1	10486	13979.1	18755	21078.2	16540.4	23301.1	36340.2	32616.1	33156.1	23377.3	17163.6	19960.9	60613.8	100078	113484	86479.7	80905.5	87180.5	17495.2	17856	19053	35375.3	38961.6
PTPRZ_RAT	1	1	100.65	1.63e-06	1.7396	CEN	EEN	Receptor-type tyrosine-protein phosphatase zeta OS=Rattus norvegicus GN=Ptprz1 PE=1 SV=1	601229	491046	534253	696350	796878	870803	935507	623841	720925	730667	822610	810919	375451	475271	436007	429264	310078	363565	527197	498865	563506	355325	266347	362916	576273	525702	578326	299794	291859	366374	845574	868115	1.1035e+06	1.0669e+06	1.07946e+06	1.12916e+06	349405	422463	384089	406958	344955
AATC_RAT	1	1	97.48	1.04e-05	2.5711	CEN	EEN	Aspartate aminotransferase, cytoplasmic OS=Rattus norvegicus GN=Got1 PE=1 SV=3	62380	69788.2	53342.5	39671.7	39357.4	47095.3	83569.6	108150	132815	104874	129317	116564	29234	30181	32788.5	45797.3	44133.6	50139	18927.4	23086.9	23757.9	25458.5	35767.7	24580.7	59790.6	74713.5	57743	17079.5	14414.8	19814.5	75535.8	150498	203296	153134	169694	162308	27205.9	26827.5	28884.2	43417.4	49097.7
KCRB_RAT	4	4	416.66	2.11e-05	2.02438	CEN	EEN	Creatine kinase B-type OS=Rattus norvegicus GN=Ckb PE=1 SV=2	179298	166122	152829	328745	229995	228070	363270	272714	427632	312572	378188	386039	129774	132876	108792	192914	188501	151267	105941	86170.7	127643	151691	119904	196636	171856	177846	165436	141532	84236.2	95956.1	328348	379499	654566	456408	496273	537537	120771	118112	95837.5	182889	209703
IDH3A_RAT	1	1	61.74	3.37e-05	1.98127	CEN	EEN	Isocitrate dehydrogenase [NAD] subunit alpha, mitochondrial OS=Rattus norvegicus GN=Idh3a PE=1 SV=1	492120	533349	536566	856178	537239	594270	616787	866835	933770	1.00083e+06	1.15119e+06	1.03972e+06	374143	402428	339837	672843	623904	462786	243665	221745	277527	380828	266010	356993	471692	570990	580829	368603	196765	250028	557494	1.20626e+06	1.4293e+06	1.46137e+06	1.51063e+06	1.44775e+06	348187	357714	299370	637878	694080
ENOA_RAT;ENOB_RAT;ENOG_RAT	4	4	370.66	4.33e-05	2.37979	CEN	EEN	Alpha-enolase OS=Rattus norvegicus GN=Eno1 PE=1 SV=4	98897.5	76860.1	85470.7	269478	88889.6	128319	190215	143011	237001	163838	225905	218998	59957.1	62312.9	44176.1	109043	102145	68318.6	49615.1	47088.5	72013.8	68374.7	32361.9	94280.3	94792.3	82284.5	92521.5	116016	32556.1	53988	171929	199009	362772	239231	296440	304942	55797.6	55389.2	38915.8	103376	113634
PEBP1_RAT	1	1	107.84	6.49e-05	2.43871	CEN	EEN	Phosphatidylethanolamine-binding protein 1 OS=Rattus norvegicus GN=Pebp1 PE=1 SV=3	156188	198593	171667	317393	197482	174501	520106	446614	417946	394368	534100	464964	133217	164480	187920	257398	155681	146932	93569.1	112442	121538	109850	74792.1	79902.3	149705	212609	185829	136645	72328.1	73417.9	470107	621492	639741	575845	700867	647436	123975	146204	165543	244022	173192
IDHG1_RAT	1	1	170.83	8.64e-05	2.37353	CEN	EEN	Isocitrate dehydrogenase [NAD] subunit gamma 1, mitochondrial OS=Rattus norvegicus GN=Idh3g PE=2 SV=2	91198.4	120820	99009.6	95911.1	107355	100482	125321	188532	196343	180994	166035	188985	73717	76175.1	64037.1	113404	96682.2	92302.1	15327.6	20968.5	24608	42421.1	43196	36956.8	87412.8	129347	107177	41291.8	39318.9	42275.9	113273	262354	300537	264282	217877	263151	68602.9	67711.2	56411.8	107511	107557
AT1A3_RAT	8	8	757.96	9.92e-05	2.41669	CEN	EEN	Sodium/potassium-transporting ATPase subunit alpha-3 OS=Rattus norvegicus GN=Atp1a3 PE=1 SV=2	1.13933e+06	1.227e+06	1.12203e+06	2.17777e+06	1.30948e+06	1.29922e+06	3.41947e+06	3.4437e+06	4.1199e+06	3.09839e+06	3.19004e+06	3.28546e+06	1.13593e+06	1.12506e+06	1.15188e+06	1.41387e+06	1.30636e+06	1.07676e+06	682019	645795	747585	919724	724931	1.0004e+06	1.09204e+06	1.3136e+06	1.21459e+06	937579	479600	546624	3.09074e+06	4.79213e+06	6.30623e+06	4.52417e+06	4.1861e+06	4.57482e+06	1.05712e+06	1.00005e+06	1.01472e+06	1.3404e+06	1.45329e+06
SPTN1_RAT	6	6	629.94	0.00012021	1.79257	CEN	EEN	Spectrin alpha chain, non-erythrocytic 1 OS=Rattus norvegicus GN=Sptan1 PE=1 SV=2	619296	662935	646869	888956	633589	652623	1.13371e+06	1.23085e+06	1.41426e+06	1.2267e+06	1.53251e+06	1.35344e+06	530700	565998	562263	758983	716446	605032	455008	427818	512174	542353	470171	544972	593590	709722	700231	382715	232054	274579	1.02472e+06	1.7128e+06	2.16477e+06	1.79118e+06	2.01102e+06	1.88459e+06	493883	503109	495310	719542	797031
TBB2A_RAT;TBB2B_RAT;TBB3_RAT	4	4	357.36	0.000188687	1.61585	CEN	EEN	Tubulin beta-2A chain OS=Rattus norvegicus GN=Tubb2a PE=1 SV=1	452755	538098	441905	410357	338865	387173	360919	526787	585621	656142	792162	698757	311838	345267	325282	431042	423891	376642	225763	208336	218065	328994	316867	318523	433961	576074	478359	176667	124110	162896	326223	733058	896398	958078	1.0395e+06	972980	290205	306904	286548	408643	471569
1433T_RAT	2	2	128.63	0.000349758	2.36184	CEN	EEN	14-3-3 protein theta OS=Rattus norvegicus GN=Ywhaq PE=1 SV=1	44225.9	36870.6	41952.6	40286.8	34186.3	34675.6	79279.5	98182.3	97477.4	79883.7	93045.2	90820.3	21693.5	24198.3	27612.6	48276.2	43345.8	39707.5	8526.44	9281.07	11538.8	36209.9	23048.6	32953.6	42390.1	39472.7	45413.5	17344.3	12520.8	14589.1	71658.1	136627	149206	116644	122097	126462	20188.5	21509.5	24324.6	45767.5	48221.2
DYN1_RAT	1	1	94.02	0.000420709	13.8711	CEN	EEN	Dynamin-1 OS=Rattus norvegicus GN=Dnm1 PE=1 SV=2	5780.16	5114	5050.03	4415.95	9220.56	5686.78	133897	100707	113846	84491.2	106443	111835	1362.01	2510.86	5338.88	11661.5	9848.16	3679.65	5127.18	1899.37	3985.94	1854.55	1466.53	755.91	5540.23	5474.92	5466.63	1901.16	3377.06	2392.61	121025	140140	174261	123371	139679	155724	1267.52	2231.88	4703.14	11055.5	10955.9
CNKR2_RAT	1	1	83.98	0.000474404	1.39667	EEN	CEN	Connector enhancer of kinase suppressor of ras 2 OS=Rattus norvegicus GN=Cnksr2 PE=1 SV=1	89611.5	101384	84548.7	58149	40080.5	59646.1	110075	61747.9	70183.6	58913.6	69623.1	73223	84863.2	86130.4	103403	119779	93565.1	119416	120221	106729	104523	93527.7	90211.2	102770	85891.7	108539	91523.5	25034.4	14679.6	25095	99493.1	85926.2	107428	86023.8	91362	101959	78975.8	76560.3	91089.8	113555	104089
ADT1_RAT	1	1	52.46	0.00048179	2.06284	CEN	EEN	ADP/ATP translocase 1 OS=Rattus norvegicus GN=Slc25a4 PE=1 SV=3	22172.7	19014.1	20430.8	65959.6	42611.7	45293.2	59500	55920.2	67912.7	67180.9	67530.1	68289.5	24382.7	20929.6	23884	28120.2	30734.7	24350.6	18248	17611.4	20449.7	31123.7	20804.8	31102	21252.3	20356	22116.2	28397	15606.7	19056.3	53780.1	77816.6	103952	98095.4	88615.6	95089.2	22691.2	18604.1	21040	26658.9	34191.7
RGS7_RAT	1	1	46.76	0.000503513	2.97515	EEN	CEN	Regulator of G-protein signaling 7 OS=Rattus norvegicus GN=Rgs7 PE=2 SV=2	275841	17572.8	549018	186142	247425	265421	83967.1	351061	277903	20101.5	66263	102116	472791	511011	450067	753259	635306	230911	782313	951162	794791	1.00918e+06	378131	298868	264391	18813	594309	80138.1	90620.1	111671	75895.1	488525	425380	29351.7	86952.8	142190	439991	454232	396474	714116	706764
CH60_RAT	2	2	169.49	0.000561207	2.58804	CEN	EEN	60 kDa heat shock protein, mitochondrial OS=Rattus norvegicus GN=Hspd1 PE=1 SV=1	48126.7	54592.4	60646.3	297118	131131	110990	244415	191356	270185	116281	221922	198431	75141.9	47413.5	42760.4	89065.3	79851.7	52055.7	50763.7	42948.9	73707.7	49083.2	47939.2	100879	46129	58445.3	65649.3	127916	48027.2	46697	220918	266285	413567	169790	291214	276304	69929	42145.3	37668.7	84437	88833.3
PP2BA_RAT	1	1	133.1	0.000569988	4.93881	CEN	EEN	Serine/threonine-protein phosphatase 2B catalytic subunit alpha isoform OS=Rattus norvegicus GN=Ppp3ca PE=1 SV=1	9929.92	10296	15032	14124.1	9113.37	5668.16	56357.4	60449.3	76474.5	57592.4	65060	63743	7587.44	8200.7	9588.79	15317.9	15383.6	11672.2	1618.41	3053.04	2069	6710.03	2207.48	6459.36	9517.74	11022.6	16272.1	6080.73	3337.8	2384.77	50939.6	84119.1	117058	84094.7	85374.2	88758.5	7061.06	7289.51	8446.99	14521.9	17113.9
TERA_RAT	1	1	104.72	0.000572336	5.00621	CEN	EEN	Transitional endoplasmic reticulum ATPase OS=Rattus norvegicus GN=Vcp PE=1 SV=3	20866	22797.9	34575.7	33438.1	13151.2	17802.3	131772	146591	150796	135920	167393	146622	13526.6	23088.7	13255.9	41520.1	35297.7	12804.1	4327.03	8293.34	13483.8	21731.4	4690.39	12072.6	19999.9	24406.9	37428	14395.8	4816.67	7490	119104	203991	230821	198467	219660	204163	12588.2	20523.3	11677.4	39362.5	39267.9
1433Z_RAT	5	5	551.58	0.000632015	1.99557	CEN	EEN	14-3-3 protein zeta/delta OS=Rattus norvegicus GN=Ywhaz PE=1 SV=1	1.30864e+06	1.30936e+06	1.16952e+06	1.43218e+06	1.06249e+06	1.11437e+06	3.0446e+06	2.57525e+06	2.91726e+06	2.83025e+06	2.92721e+06	2.96745e+06	905765	973135	996867	1.41766e+06	1.29112e+06	1.24499e+06	649080	505430	647903	1.16346e+06	1.21465e+06	1.34658e+06	1.25432e+06	1.40176e+06	1.26599e+06	616585	389139	468849	2.75191e+06	3.58363e+06	4.46539e+06	4.13265e+06	3.8412e+06	4.132e+06	842927	865008	878163	1.34399e+06	1.43635e+06
AT1A1_RAT	2	2	202.99	0.000878832	3.08598	CEN	EEN	Sodium/potassium-transporting ATPase subunit alpha-1 OS=Rattus norvegicus GN=Atp1a1 PE=1 SV=1	32181	13327	24381.3	146962	54612.8	62430.6	82272	54500.1	104811	46889.8	80721.4	59391.3	22247.9	24695.9	17218.6	36062.6	40817.9	23464.4	15328.5	12934.2	20997.2	14804.3	1712.23	16795.2	30845.2	14267.5	26392.7	63270.2	20002.1	26266.5	74363	75840.4	160432	68467	105926	82699	20704.4	21951.9	15168.3	34188.6	45409.1
AINX_RAT	2	2	126.27	0.00107295	1.46492	CEN	EEN	Alpha-internexin OS=Rattus norvegicus GN=Ina PE=1 SV=2	521895	395431	426793	734690	761394	704592	565872	435192	517607	465539	501186	520231	292749	375944	344967	474104	369325	435528	447533	491426	507593	236756	205898	289709	500231	423339	462001	316300	278863	296444	511473	605597	792289	679766	657675	724392	272440	334172	303890	449467	410866
RTN4_RAT	5	5	339.15	0.00108746	1.51124	CEN	EEN	Reticulon-4 OS=Rattus norvegicus GN=Rtn4 PE=1 SV=1	574967	637750	584034	873039	807821	839248	896277	812927	871569	514333	539596	520777	493728	524826	600432	773097	599482	625994	329502	279469	296172	409520	338613	335394	551101	682760	632214	375862	295867	353098	810115	1.13124e+06	1.33409e+06	751013	708078	725152	459476	466512	528934	732923	666910
SUCA_RAT	1	1	72.93	0.00136914	2.08511	CEN	EEN	Succinyl-CoA ligase [ADP/GDP-forming] subunit alpha, mitochondrial OS=Rattus norvegicus GN=Suclg1 PE=2 SV=2	136465	105409	110832	134198	69100.8	87322.3	223728	166875	198230	180713	237311	195699	71173.3	84830.8	73198.3	120914	107267	88983.9	15464.8	18505.1	36504	82204.7	87411.9	98809.1	130800	112849	119975	57775.1	25308.4	36739.2	202221	232217	303425	263872	311409	272499	66235.7	75405.1	64482.1	114631	119332
1433E_RAT	2	2	226.12	0.00153743	1.4944	CEN	EEN	14-3-3 protein epsilon OS=Rattus norvegicus GN=Ywhae PE=1 SV=1	618477	661251	557076	523053	509259	487063	974288	969376	979731	1.00095e+06	1.05485e+06	1.04021e+06	474228	488851	515959	688384	572939	596742	458453	423996	422299	592725	521107	518123	592804	707919	603031	225186	186518	204923	880627	1.34895e+06	1.49965e+06	1.46155e+06	1.38422e+06	1.44844e+06	441329	434534	454520	652612	637382
SYN1_RAT	5	5	246.22	0.0018139	1.61353	CEN	EEN	Synapsin-1 OS=Rattus norvegicus GN=Syn1 PE=1 SV=3	778360	916805	802911	838673	822615	836770	1.10486e+06	1.49689e+06	1.55649e+06	1.53762e+06	1.59133e+06	1.50738e+06	634772	656235	663844	972102	821633	665358	1.04831e+06	882509	1.01329e+06	447925	392809	348103	746051	981509	869146	361067	301285	352055	998646	2.08302e+06	2.38248e+06	2.24519e+06	2.0882e+06	2.09895e+06	590735	583319	584796	921586	914048
SC22B_RAT	1	1	62.13	0.00284113	1.61745	CEN	EEN	Vesicle-trafficking protein SEC22b OS=Rattus norvegicus GN=Sec22b PE=1 SV=3	30114.3	32269	31449.9	35835.3	33203.3	35567.3	86877.5	47480.2	38809.9	39649.3	57289.9	46535.8	29849.1	37608.4	36635.4	36349.1	27869.1	32066.8	28686.8	27453.9	21027.4	17469.7	10377.5	13059.8	28864.2	34546.4	34044.4	15427.9	12160.8	14964.3	78525.7	66071.8	59405.5	57894.7	75177.9	64798.4	27778.4	33429.7	32273	34460.2	31003.8
DHPR_RAT	1	1	116.12	0.00290476	4.20691	CEN	EEN	Dihydropteridine reductase OS=Rattus norvegicus GN=Qdpr PE=1 SV=1	26007.8	26626.2	31761.8	20789.5	4987.92	6281.24	109306	81762.9	109182	80829.9	102090	82347	8062.83	9162.96	14716.8	29890.3	28754.9	25309.7	7787.41	8648.38	10185.4	9980.49	2466.08	7142.4	24928.2	28505.4	34382	8950.34	1826.84	2642.72	98797.9	113778	167123	118025	133967	114664	7503.47	8144.85	12964.4	28337.1	31989.2
PTPRN_RAT	1	1	108.98	0.00314003	1.46407	EEN	CEN	Receptor-type tyrosine-protein phosphatase-like N OS=Rattus norvegicus GN=Ptprn PE=2 SV=2	50027.2	53312	66468.4	36279.9	39265.2	41935.1	25549.7	56639.6	48349	50703	36628.6	34812.4	53460.3	63966.3	57695.3	69001	64941	35033	70567.8	82070	82942.1	107011	57098.5	46768.1	47950.6	57074.5	71951.7	15619.3	14381	17643.4	23093.5	78817.6	74006.8	74035	48065.4	48474.3	49751.5	56858.9	50825.1	65415.3	72245.4
DPYL2_RAT	4	4	328.92	0.00314741	1.40874	CEN	EEN	Dihydropyrimidinase-related protein 2 OS=Rattus norvegicus GN=Dpysl2 PE=1 SV=1	1.18959e+06	1.33173e+06	1.17921e+06	1.35025e+06	1.26232e+06	1.18411e+06	1.62998e+06	1.34465e+06	1.42463e+06	1.45743e+06	1.51891e+06	1.54548e+06	1.05229e+06	1.09722e+06	1.20483e+06	1.57187e+06	1.32334e+06	1.43021e+06	858116	760539	841859	560031	446229	508087	1.14022e+06	1.42572e+06	1.27649e+06	581313	462327	498191	1.47328e+06	1.87117e+06	2.18065e+06	2.1281e+06	1.99318e+06	2.15199e+06	979288	975305	1.06136e+06	1.49019e+06	1.47219e+06
VATB2_RAT	1	1	78.78	0.00399507	3.72363	CEN	EEN	V-type proton ATPase subunit B, brain isoform OS=Rattus norvegicus GN=Atp6v1b2 PE=1 SV=1	19386.9	17921.8	32292	55014.6	17678	16636.5	90939.3	124696	131726	150622	162396	164426	13655.1	16190.3	39944.4	56436.8	36891.4	15856.4	14028.9	10053.4	14566.7	32751.1	1660.92	12151.8	18582.2	19186.7	34955.9	23685	6474.61	6999.51	82197	173522	201630	219934	213103	228953	12707.8	14391.3	35187.9	53504	41040.9
AT2B3_RAT;AT2B1_RAT	2	2	133.42	0.00549193	1.50502	CEN	EEN	Plasma membrane calcium-transporting ATPase 3 OS=Rattus norvegicus GN=Atp2b3 PE=2 SV=2	136432	128410	122304	115766	84598.1	103208	226866	250046	255768	176128	224962	200305	111211	142569	106813	92063.1	126277	105188	114190	118150	126221	99863.6	101413	101400	130768	137473	132394	49839.7	30984.3	43423	205057	347955	391499	257177	295204	278913	103496	126728	94094.4	87279	140481
SYNJ1_RAT	1	1	37.12	0.0068422	2.04857	CEN	EEN	Synaptojanin-1 OS=Rattus norvegicus GN=Synj1 PE=1 SV=3	134150	146417	139966	98275.1	110081	88472.7	145653	167984	180833	91767.9	118874	95004	41465.6	49007	59170.5	106854	85505.8	103559	87312.3	96220.9	97614	7934.71	3193.32	2913.63	128582	156751	151512	42309.6	40317.3	37223.2	131651	233761	276797	133997	155991	132288	38588.9	43561.7	52124.6	101302	95123.3
GNL1_RAT	1	1	44.19	0.00808764	1.76073	EEN	CEN	Guanine nucleotide-binding protein-like 1 OS=Rattus norvegicus GN=Gnl1 PE=2 SV=1	78386.3	26946.5	112359	61945.7	83877	89244.2	66974	142023	107568	8234.69	19431.4	13894.9	101695	118940	63014.2	134676	139253	69806.3	110246	151064	116148	198843	119808	104259	75132.5	28848.3	121628	26669	30720.2	37547.8	60535.5	197634	164652	12024	25498.6	19347.8	94640.1	105724	55510.6	127678	154916
KPCG_RAT	1	1	51.55	0.0080948	2.00043	EEN	CEN	Protein kinase C gamma type OS=Rattus norvegicus GN=Prkcg PE=1 SV=1	28311.5	46138.2	30335.4	3148.47	1530.93	1993.76	33460.4	20681.1	26528.3	26340.8	34704	16743.7	24750	31856.7	49038.1	52731.6	44730.7	51426.8	83815.6	52756.9	54522.8	33370.3	35176.3	25773	27136.3	49394.4	32837.9	1355.49	560.709	838.839	30243.7	28779.1	40606.3	38462.1	45539.9	23314.6	23033	28317.1	43198.8	49991.3	49761.9
1433B_RAT	6	6	527.81	0.00922626	1.79631	CEN	EEN	14-3-3 protein beta/alpha OS=Rattus norvegicus GN=Ywhab PE=1 SV=3	196075	192554	165722	204266	142627	144362	592925	425746	443702	416173	480832	464850	159705	167214	197555	260509	217299	226007	187629	142937	181497	143316	114018	156636	187936	206143	179394	87941.2	52237.5	60737.4	535925	592453	679165	607683	630966	647278	148626	148634	174030	246972	241740
MAP1B_RAT	26	26	1758.13	0.00950187	1.28037	EEN	CEN	Microtubule-associated protein 1B OS=Rattus norvegicus GN=Map1b PE=1 SV=2	3.08542e+06	3.39797e+06	3.14555e+06	2.50976e+06	2.63031e+06	2.62528e+06	3.37089e+06	2.76713e+06	2.78884e+06	1.31549e+06	1.6497e+06	1.50946e+06	2.92032e+06	3.28361e+06	3.17348e+06	3.33932e+06	2.78566e+06	2.84826e+06	3.78838e+06	3.97042e+06	3.93149e+06	3.36619e+06	2.98691e+06	3.03616e+06	2.95735e+06	3.63779e+06	3.40504e+06	1.08051e+06	963356	1.10454e+06	3.04684e+06	3.85064e+06	4.26882e+06	1.92084e+06	2.1648e+06	2.10184e+06	2.71772e+06	2.91876e+06	2.79559e+06	3.16579e+06	3.09899e+06
SCG2_RAT	3	3	170.18	0.00980906	1.45803	EEN	CEN	Secretogranin-2 OS=Rattus norvegicus GN=Scg2 PE=2 SV=1	130838	149875	124239	39882.4	45594.1	37590.7	107534	78517	88871.3	97737.6	106151	114651	78480.5	94079.6	118336	149247	113849	129932	181899	171440	169722	149200	126675	152295	125407	160452	134488	17170.2	16699	15815.6	97196.7	109261	136033	142713	139295	159645	73035.9	83626.3	104245	141491	126654
VAMP2_RAT;VAMP3_RAT	2	2	205.88	0.0119237	5.71305	CEN	EEN	Vesicle-associated membrane protein 2 OS=Rattus norvegicus GN=Vamp2 PE=1 SV=2	6900.15	6899.83	14018.7	3350.68	3264.55	2515.47	51846.4	67951.7	73836.2	72886.5	69534.7	73882.9	3616.5	5970.6	7729.23	15341.1	13506.1	8118.6	5363.66	1440.07	4840.97	5516.15	3249.01	3530.24	6613.73	7386.79	15175.1	1442.54	1195.65	1058.34	46862.3	94559.2	113019	106427	91246.1	102878	3365.61	5307.19	6808.86	14543.9	15025.2
CAMKV_RAT	2	2	128.48	0.0125288	1.97541	EEN	CEN	CaM kinase-like vesicle-associated protein OS=Rattus norvegicus GN=Camkv PE=1 SV=1	178029	92358.5	74290.4	28461.8	13300.2	9070.37	55854.2	29002.9	34244.1	45827.1	44082.5	56520.8	59772.3	69852.1	79573.8	91370.8	79253.7	39217.7	122278	95666.4	109213	43440.9	311716	204476	170639	98876.7	80419	12253.4	4871.24	3816.19	50484.8	40359.4	52416.7	66915.3	57846.7	78702	55625.6	62090.7	70098.4	86622.7	88168
BCAS1_RAT	1	1	55.81	0.0126692	1.70484	EEN	CEN	Breast carcinoma-amplified sequence 1 homolog (Fragment) OS=Rattus norvegicus GN=Bcas1 PE=1 SV=2	427168	196895	536111	266156	338073	366283	248216	334530	309852	20577.2	131603	192343	426216	416317	439973	649045	557468	389614	590097	669529	596447	438815	290298	277757	409437	210791	580337	114586	123820	154107	224354	465520	474283	30046.1	172695	267826	396647	370059	387582	615317	620171
CLVS2_RAT	1	1	38.29	0.0149814	1.33861	CEN	EEN	Clavesin-2 OS=Rattus norvegicus GN=Clvs2 PE=1 SV=1	23280.2	28851.7	23022.8	32982.9	30254.9	25046.1	28811.8	20925.3	28928.8	21047.4	27135.5	23934	14835.5	18169.3	19062.1	22142.7	19963.9	24607.1	34545.4	27039.6	26804	7880.43	10857.4	8830.1	22313.8	30887.9	24922	14199.8	11081	10537.7	26042.1	29118.9	44280.6	30732.8	35608.2	33326.7	13806.3	16150.5	16792.2	20992	22209.4
MAG_RAT	1	1	59.63	0.0156852	1.18408	CEN	EEN	Myelin-associated glycoprotein OS=Rattus norvegicus GN=Mag PE=1 SV=1	82558.5	94446.7	100263	103946	95285.2	110985	89853.3	86039.4	85541.7	100477	108117	100202	56559.3	63693.8	71088.5	106851	97798.2	85743.1	97997.9	94313.4	102852	76837	65566.3	58434.8	79131.5	101112	108534	44751.1	34898.5	46695	81215.4	119729	130937	146714	141875	139525	52635.5	56616.7	62623.5	101299	108798
PP1R7_RAT	1	1	73.28	0.0158287	1.35361	EEN	CEN	Protein phosphatase 1 regulatory subunit 7 OS=Rattus norvegicus GN=Ppp1r7 PE=1 SV=1	60388.8	70393.4	59900.7	30354	30882.1	29693	57259.7	55544.2	67931.4	66970.9	83221.9	69020.6	56667.3	67585.3	50799.6	87955.1	62447.2	70904.6	98342.2	112582	98041.5	64481.6	69938.2	82821.7	57882.1	75361.4	64842.2	13068.1	11310.7	12492.8	51755.2	77293.3	103981	97788.9	109207	96107.2	52736	60075.7	44750.5	83384.4	69471.2
QCR1_RAT	1	1	75.73	0.0158401	1.61675	CEN	EEN	Cytochrome b-c1 complex subunit 1, mitochondrial OS=Rattus norvegicus GN=Uqcrc1 PE=1 SV=1	22549.1	22222.8	20917.2	65197	27626.9	41190.8	43994.6	36677	64714.6	44574.4	68708.7	49970	20483.4	22808.8	17442.2	38353.1	38456.6	20421.5	11453	8242.17	16443.8	35478	30630.3	54210.3	21613.1	23791.2	22642.7	28068.7	10118.4	17330.3	39765.3	51038.4	99057.2	65086.1	90162.2	69580.4	19062.4	20274.5	15365.2	36360.1	42782.1
DC1L1_RAT	2	2	112.76	0.0162867	1.45716	EEN	CEN	Cytoplasmic dynein 1 light intermediate chain 1 OS=Rattus norvegicus GN=Dync1li1 PE=1 SV=1	61537.3	71496.8	60249.1	82786.2	40327.5	43846.6	67358.5	29204.7	28994.7	31080	36167	47421.7	50743.3	60346.5	63365.7	106464	72863.9	64415.7	112280	95446.2	103729	46976.6	60821.7	37529.9	58982.9	76542.7	65219.3	35641.2	14770.1	18447.6	60883.1	40640.2	44381.5	45382	47459.6	66032.1	47223	53641.2	55820.3	100932	81059.5
MOBP_RAT	1	1	42.67	0.0166766	1.391	CEN	EEN	Myelin-associated oligodendrocyte basic protein OS=Rattus norvegicus GN=Mobp PE=1 SV=1	83313.5	92146.8	92184.5	102600	110167	99957.5	77020.7	163028	139330	202281	173501	179099	81416.1	100165	77745	133137	100162	84201.1	79500.4	101803	106553	52728.4	83879.3	87587.1	79855.2	98650	99789.1	44171.6	40348.9	42055.2	69616.5	226863	213269	295364	227674	249385	75767.9	89035.7	68487.3	126218	111428
TM100_RAT	1	1	37.7	0.0168233	1.62036	EEN	CEN	Transmembrane protein 100 OS=Rattus norvegicus GN=Tmem100 PE=2 SV=1	18394.9	15273.3	20934.8	9656.33	2654.21	3894.69	36847.2	50329.1	50211.7	389.731	3696.46	4587.85	30066.5	30806.6	32378.8	25820.7	25785.9	21211	40340.3	36506.9	39438.7	38887	17851.1	12314.2	17631.4	16351.3	22661.8	4157.26	972.111	1638.62	33305	70036.2	76857.9	569.074	4850.63	6388.32	27980.7	27383.6	28523.2	24478.9	28686.2
MYPT1_RAT	1	1	47.08	0.0170829	1.54387	CEN	EEN	Protein phosphatase 1 regulatory subunit 12A OS=Rattus norvegicus GN=Ppp1r12a PE=1 SV=2	49719.4	45402.7	40884.2	65713.3	73828.2	73892.5	35754.4	30742.4	29812.1	30424.3	35279.6	32456	20866	24982.7	25442	44352.8	33176.2	32946.2	43635.9	53413.7	41587.9	13195.7	7521.57	11181.5	47655.5	48607	44256.9	28291	27039.8	31088.9	32317.2	42780	45632.7	44424.7	46295.2	45193.2	19418.4	22206.8	22412.4	42048	36907.9
KPYM_RAT	1	1	75.86	0.020428	6.38052	CEN	EEN	Pyruvate kinase PKM OS=Rattus norvegicus GN=Pkm PE=1 SV=3	25006.5	27028.5	33863.6	7142.03	994.116	2901.27	68992.7	128445	155312	127015	131371	132480	29.7804	4999.08	8057.78	31035.9	26989.9	20214.7	6716.54	7544.85	6069.88	11802.5	899.261	7376.82	23968.5	28936	36657.1	3074.8	364.098	1220.65	62360.3	178739	237732	185463	172390	184471	27.7144	4443.62	7098.28	29423.1	30025.7
TBA1B_RAT;TBA1C_RAT;TBA3_RAT;TBA4A_RAT	4	4	302.06	0.020536	1.19357	EEN	CEN	Tubulin alpha-1B chain OS=Rattus norvegicus GN=Tuba1b PE=1 SV=1	268409	290399	273870	187958	179165	188998	278370	318131	339327	295207	330697	312312	292419	329870	295184	378187	319030	307340	383731	377721	363174	289731	309913	248119	257267	310894	296462	80920.2	65619.8	79517.3	251610	442699	519400	431051	433953	434876	272133	293218	260035	358535	354914
GSK3A_RAT	1	1	47.7	0.0215376	1.37079	CEN	EEN	Glycogen synthase kinase-3 alpha OS=Rattus norvegicus GN=Gsk3a PE=1 SV=1	150211	180189	150950	168461	122688	127311	230938	153691	173946	157388	172313	165985	158755	165239	178119	214682	176685	188482	76495.3	66929.3	71219.3	37256.1	45242.1	46406.4	143976	192906	163403	72526	44935	53563.5	208738	213871	266255	229813	226115	231124	147741	146879	156909	203526	196558
DLDH_RAT	1	1	90.07	0.0233975	7.40522	CEN	EEN	Dihydrolipoyl dehydrogenase, mitochondrial OS=Rattus norvegicus GN=Dld PE=1 SV=1	4448.49	6441.47	4532.13	4317.97	778.519	1291.86	56055.9	49405.6	46871.8	42690.5	53114.6	53239.7	3851.69	1510.53	8226.8	10350.7	7908.32	3275.83	2358.18	1176.77	2264.51	2256.65	463.346	0	4263.83	6896.07	4906.01	1858.98	285.135	543.525	50667	68751	71745.6	62335.3	69699	74133.3	3584.48	1342.69	7247.18	9812.84	8797.83
ADDB_RAT	7	7	454.64	0.0239053	1.38197	EEN	CEN	Beta-adducin OS=Rattus norvegicus GN=Add2 PE=2 SV=4	189784	242442	235199	109361	307201	251730	150940	268996	263593	75572.9	278709	299223	224577	266312	221400	309109	304344	216876	243843	318936	281186	535371	380299	391418	181906	259553	254602	47082.2	112513	105911	136430	374325	403476	110349	365732	416650	208997	236722	195036	293046	338576
PDPK1_RAT	1	1	151.77	0.0247345	1.19947	EEN	CEN	3-phosphoinositide-dependent protein kinase 1 OS=Rattus norvegicus GN=Pdpk1 PE=1 SV=2	287009	276567	260343	164259	207232	211161	353203	245048	278664	298731	280078	314162	224277	242733	274405	395973	295662	334146	377973	315309	323357	360418	324858	340961	275095	296085	281820	70717	75899.2	88842.1	319248	341001	426545	436198	367529	437452	208718	215762	241730	375396	328917
LSAMP_RAT	1	1	78	0.0252936	8.43417	CEN	EEN	Limbic system-associated membrane protein OS=Rattus norvegicus GN=Lsamp PE=1 SV=1	8470.22	0	7127.51	10194.9	3377.38	11756.7	43843.1	29823	30150	32541	46624.1	40126.6	1490.91	0	4900.08	8448.39	3450.59	4223.87	2430.87	0	0	1710.78	0	4649.81	8118.63	0	7715.49	4389.11	1236.97	4946.39	39628.3	41500.6	46150	47515.3	61181.8	55874	1387.48	0	4316.59	8009.37	3838.7
ITSN1_RAT	1	1	67.39	0.0287785	1.3577	CEN	EEN	Intersectin-1 OS=Rattus norvegicus GN=Itsn1 PE=1 SV=1	56127.5	62602	54546.4	98094.7	90093.7	90008.3	69529.6	53687.6	63932.4	51187.2	57481.7	62003.3	42729.1	44197.3	46140.8	70664.6	56224.9	58660.7	82601.5	71347.9	66424.9	17678.5	21557.7	17851	53797.7	67020.2	59046.2	42231.9	32997.1	37869.3	62845.5	74709.7	97860	74741.9	75429.6	86336.1	39764.8	39286.5	40646.5	66992.5	62549
KCC2G_RAT	1	1	55.43	0.0327664	2.60459	CEN	EEN	Calcium/calmodulin-dependent protein kinase type II subunit gamma OS=Rattus norvegicus GN=Camk2g PE=2 SV=1	7041.56	12640.6	2656.67	3714.9	13348.6	16988.2	14829.5	25382.4	28819.5	1880.65	26548.5	33033.3	3380.78	697.931	6902.54	12389.7	9612.06	3485	6999.48	3537.67	7854.29	4215.97	5977.79	6698.73	6749.27	13532.7	2875.83	1599.35	4888.95	7147.48	13403.9	35321.2	44113.3	2746.06	34838	45997	3146.23	620.383	6080.61	11745.8	10693.2
EPN1_RAT	2	2	163.7	0.0372959	1.35639	CEN	EEN	Epsin-1 OS=Rattus norvegicus GN=Epn1 PE=1 SV=1	204741	187221	191543	264298	279770	260343	145296	127680	144311	150155	146708	160366	101254	116238	109035	178050	142624	168398	227014	224524	230997	73819.1	43045.3	52977.1	196242	200434	207344	113786	102466	109534	131328	177674	220894	219252	192516	223301	94229.8	103322	96051.9	168798	158666
NDRG2_RAT	5	5	377.6	0.043377	1.2431	EEN	CEN	Protein NDRG2 OS=Rattus norvegicus GN=Ndrg2 PE=1 SV=1	278727	324472	290809	365212	313205	313099	251707	149833	189255	169150	196766	196404	214913	252991	253746	359028	280354	302348	448272	409939	411333	254449	293617	296337	267157	347372	314799	157232	114712	131731	227510	208502	289689	246987	258204	273481	200003	224881	223530	340371	311887
AMPH_RAT	5	5	335.37	0.0455086	1.14804	EEN	CEN	Amphiphysin OS=Rattus norvegicus GN=Amph PE=1 SV=1	1.94305e+06	2.23965e+06	2.0373e+06	2.23092e+06	2.14398e+06	2.12331e+06	1.93812e+06	2.09084e+06	2.11146e+06	2.68529e+06	2.59029e+06	2.64132e+06	1.86204e+06	2.01288e+06	2.12367e+06	2.86056e+06	2.6742e+06	2.23413e+06	2.79038e+06	2.98853e+06	2.97429e+06	3.31904e+06	2.38297e+06	2.51679e+06	1.86239e+06	2.39772e+06	2.20536e+06	960458	785237	893343	1.7518e+06	2.90953e+06	3.23197e+06	3.92098e+06	3.39908e+06	3.67789e+06	1.73286e+06	1.78923e+06	1.87079e+06	2.71191e+06	2.97499e+06
HS90B_RAT	7	7	548.97	0.049244	1.34802	EEN	CEN	Heat shock protein HSP 90-beta OS=Rattus norvegicus GN=Hsp90ab1 PE=1 SV=4	4.8049e+06	1.30603e+06	6.10638e+06	3.17819e+06	4.98975e+06	4.4992e+06	3.113e+06	3.84259e+06	3.71079e+06	684885	1.033e+06	1.05469e+06	3.41562e+06	5.30795e+06	2.13249e+06	4.34301e+06	3.67276e+06	4.44046e+06	3.90461e+06	6.5145e+06	4.42517e+06	3.88341e+06	4.64057e+06	4.98032e+06	4.60545e+06	1.39821e+06	6.61012e+06	1.36828e+06	1.82751e+06	1.89296e+06	2.81373e+06	5.34721e+06	5.68002e+06	1.00005e+06	1.35554e+06	1.4686e+06	3.17866e+06	4.71817e+06	1.87856e+06	4.11732e+06	4.08587e+06
AGAP2_RAT	1	1	77.73	0.0533119	3.0439	CEN	EEN	Arf-GAP with GTPase, ANK repeat and PH domain-containing protein 2 OS=Rattus norvegicus GN=Agap2 PE=1 SV=1	4820.26	5130.96	4505.02	7286.08	39392.5	44799	10496.6	3774.92	6877.22	5930.51	4343.97	5654.83	2276.83	2177.66	5240.49	8195.45	8867.13	4905.22	3916.34	3008.09	6389.72	141.088	1865.03	0	4620.17	5493.08	4876.66	3136.82	14427.6	18848.4	9487.5	5253.04	10526.8	8659.55	5700.32	7874.03	2118.87	1935.7	4616.47	7769.57	9864.49
LRC4B_RAT	1	1	54.31	0.0536857	1.32322	EEN	CEN	Leucine-rich repeat-containing protein 4B OS=Rattus norvegicus GN=Lrrc4b PE=1 SV=1	26043.8	6492.07	29326.6	5095	12702.3	13860.1	20571.1	28421.7	30382.8	31287.6	6890.73	2959.76	17561.4	25049.3	23357.5	22849.3	19109	13358.1	32938.3	30356.8	30501.3	24012.4	21511.8	22608.5	24962.8	6950.25	31745.9	2193.51	4652.26	5831.4	18593.5	39550.6	46506.3	45685.2	9042.28	4121.3	16343.1	22266.1	20576.1	21661.9	21258.4
ROA1_RAT	1	1	75.74	0.0558486	1.23596	EEN	CEN	Heterogeneous nuclear ribonucleoprotein A1 OS=Rattus norvegicus GN=Hnrnpa1 PE=1 SV=3	439693	252540	560612	319967	430110	406539	305073	540945	558253	215492	209267	222536	358356	473484	336123	440620	405133	423104	333610	564144	418227	560144	584775	615939	421442	270363	606859	137753	157529	171043	275745	752759	854506	314655	274608	309869	333495	420874	296098	417723	450702
TOM70_RAT	3	3	172.44	0.06165	1.35562	EEN	CEN	Mitochondrial import receptor subunit TOM70 OS=Rattus norvegicus GN=Tomm70a PE=1 SV=1	232760	273666	237897	194229	175430	166634	231936	118447	141766	117256	147596	149772	142840	159985	212553	285520	220364	252391	427043	367152	393793	176118	155849	171658	223098	292980	257522	83619.9	64251.8	70108.2	209640	164827	216998	171213	193681	208549	132930	142209	187243	270683	245150
SYUA_RAT	1	1	165.63	0.0645894	1.40957	CEN	EEN	Alpha-synuclein OS=Rattus norvegicus GN=Snca PE=1 SV=1	77696	96227.8	95133.9	113740	77652.7	63302.1	83732.4	85713.7	164747	178347	184141	244280	81221.1	84202.6	97218.6	118078	94299	61643.9	57317	49406.8	60807.5	119917	93028.4	121983	74470.9	103019	102982	48967.7	28440.5	26633.2	75683	119276	252175	260416	241637	340146	75586.4	74846.7	85642.1	111942	104906
SNAB_RAT	1	1	130.86	0.064644	2.9427	CEN	EEN	Beta-soluble NSF attachment protein OS=Rattus norvegicus GN=Napb PE=1 SV=1	32087	72345.7	58381.9	119251	9291.67	13196.7	123456	202940	263972	256360	287806	247082	57688.7	47775.5	55489.5	92742.3	71356.3	34082.2	33491.1	29375.1	27801.9	69484.4	18323.1	35391.1	30755.1	77451.6	63198	51339.9	3403.1	5552.26	111588	282404	404056	374328	377669	344047	53686.6	42467.1	48882	87922.9	79382.3
KPCE_RAT	2	2	203.03	0.0649472	1.23226	EEN	CEN	Protein kinase C epsilon type OS=Rattus norvegicus GN=Prkce PE=1 SV=1	419518	287326	322428	223378	373878	364341	361316	380567	374517	96758.3	133630	159392	304295	361445	237145	385207	364573	326894	336389	371404	357378	381632	440099	442823	402104	307604	349027	96169.3	136934	153289	326581	529583	573264	141284	175355	221944	283185	321284	208906	365190	405579
ACTN4_RAT	1	1	35.43	0.0659615	1.32185	EEN	CEN	Alpha-actinin-4 OS=Rattus norvegicus GN=Actn4 PE=1 SV=2	1784.01	4435.17	6753.87	18419.1	19140.7	16244.8	6714.45	12668.8	11069.2	6474.22	4320.48	2582.29	13793.8	10675.1	13628.4	12935.4	13070.1	5303.82	15185.4	15031.8	13956.5	16905.6	8193.55	7526.11	1709.96	4748.18	7311.03	7929.82	7010.33	6834.69	6068.97	17629.4	16943.3	9453.45	5669.49	3595.7	12836.9	9488.93	12005.6	12263.2	14540.2
SCG1_RAT	1	1	99.77	0.0659883	1.27751	EEN	CEN	Secretogranin-1 OS=Rattus norvegicus GN=Chgb PE=1 SV=2	86619.1	75559.3	78319.7	20710.3	46213.3	38045	37755	45249.6	42849.5	7455.96	58896	55747.3	56956.6	77063.1	53909.5	56360.3	54184.2	45907.5	60537.8	67325.4	66104.7	65013.9	79935.6	74801.3	83023.6	80891.9	84780.6	8916.23	16925.8	16006.7	34125.5	62967.7	65588.8	10887	77285.5	77625	53005.3	68500.5	47490.1	53431.5	60278.7
DPYL3_RAT	2	2	158.69	0.0670755	1.23909	EEN	CEN	Dihydropyrimidinase-related protein 3 OS=Rattus norvegicus GN=Dpysl3 PE=1 SV=2	139534	148747	144703	173963	185102	159141	136050	103099	104589	136699	129388	143603	124726	144218	140323	177511	158393	153656	269367	251523	273975	147432	122552	148492	133742	159245	156640	74894.8	67794.1	66955.8	122971	143468	160091	199604	169788	199959	116073	128193	123614	168287	176209
RIMS2_RAT	1	1	47.55	0.0678444	1.23695	EEN	CEN	Regulating synaptic membrane exocytosis protein 2 OS=Rattus norvegicus GN=Rims2 PE=1 SV=1	28539.8	55610.7	42436.7	50590.5	21324.8	21509.2	43625.3	51467.5	56761.1	26118.8	20308.3	22990.7	32877.2	41066.9	38360.4	51717.9	49916.3	41371.3	60067.7	49156.7	65844.6	49523.8	32293.7	33650.5	27355.2	59535.4	45937.5	21780.3	7810.26	9049.6	39431.4	71620.3	86883	38137.8	26649.3	32013.2	30596.4	36503.9	33792.5	49030.3	55530.8
SCN2B_RAT	1	1	37.75	0.070274	1.37983	EEN	CEN	Sodium channel subunit beta-2 OS=Rattus norvegicus GN=Scn2b PE=1 SV=1	7034.31	4481.56	38446.5	31085.1	12964.4	12296.3	48255.1	75228.9	64358.4	8465.15	5351.61	4355.42	35131.7	44508.5	4493.67	44732.3	42144.1	26177	27129.9	52902.9	29565.8	43605.9	41804.6	38756.9	6742.31	4797.85	41618.2	13382.8	4748.26	5173.43	43616.2	104686	98512	12360.5	7022.59	6064.68	32694.4	39563.1	3958.58	42407.7	46884.4
SHAN2_RAT	2	2	164.81	0.071219	1.22282	CEN	EEN	SH3 and multiple ankyrin repeat domains protein 2 OS=Rattus norvegicus GN=Shank2 PE=1 SV=2	109147	100695	96280.6	84583.5	83222	77430.9	165788	127877	135973	111119	121885	129246	34604.6	43738.7	55811.7	104847	69717.6	89881	177435	191839	189068	42883	43282.8	55379	104617	107802	104223	36415	30480.3	32577.6	149850	177949	208131	162253	159943	179968	32203.9	38878.8	49165.8	99398.2	77559.4
STMN1_RAT	2	2	107.59	0.0751658	1.15273	EEN	CEN	Stathmin OS=Rattus norvegicus GN=Stmn1 PE=1 SV=2	768726	768422	701387	965841	1.05118e+06	1.01037e+06	630665	445070	516918	716569	711618	732575	701112	732210	759090	1.07568e+06	891280	1.05367e+06	994701	897534	983223	753471	745275	809622	736816	822653	759247	415816	384997	425095	570037	619344	791235	1.04631e+06	933812	1.02007e+06	652472	650853	668700	1.01978e+06	991530
MTAP2_RAT	24	24	1475.85	0.0754377	1.13603	EEN	CEN	Microtubule-associated protein 2 OS=Rattus norvegicus GN=Map2 PE=1 SV=3	5.52478e+06	6.50353e+06	5.89905e+06	5.17252e+06	4.92296e+06	4.62371e+06	5.51296e+06	5.17072e+06	5.15671e+06	3.81291e+06	6.30622e+06	6.46744e+06	4.60814e+06	5.03679e+06	5.69092e+06	7.21646e+06	5.66438e+06	5.43344e+06	7.56205e+06	7.20543e+06	7.55748e+06	6.91791e+06	5.26827e+06	5.76402e+06	5.29545e+06	6.96251e+06	6.38569e+06	2.22688e+06	1.80305e+06	1.94534e+06	4.98298e+06	7.19539e+06	7.89326e+06	5.56749e+06	8.27526e+06	9.00554e+06	4.28845e+06	4.47715e+06	5.01326e+06	6.84145e+06	6.3015e+06
CLAP2_RAT	1	1	75.45	0.0819461	1.80619	EEN	CEN	CLIP-associating protein 2 OS=Rattus norvegicus GN=Clasp2 PE=2 SV=1	30032.8	24710.8	19028	15912.1	19633.3	30648.8	12621	8115.45	128227	8513.63	17534.3	9849.17	14888.1	17699.3	49280	66165.3	5210.41	25644.2	103286	25485.7	118142	67073.3	66020	27804.8	28786.1	26454.7	20597.7	6850.52	7190.74	12894.9	11407.7	11293.2	196274	12431.3	23009.2	13714.4	13855.2	15732.7	43411.9	62726.9	5796.47
PLEC_RAT	1	1	113.87	0.0863193	1.2502	CEN	EEN	Plectin OS=Rattus norvegicus GN=Plec PE=1 SV=2	92137.6	148277	115625	243022	143801	135689	175584	128572	134885	118911	123987	120557	93645	98585.6	136941	155941	111227	103614	179114	157122	166400	69331.7	32869.9	39837.2	88313	158742	125163	104626	52667.4	57088.7	158705	178916	206466	173630	162700	167868	87148.4	87631.6	120634	147838	123737
GDIA_RAT	1	1	40.52	0.0926401	1.34288	EEN	CEN	Rab GDP dissociation inhibitor alpha OS=Rattus norvegicus GN=Gdi1 PE=1 SV=1	59104.9	15203.2	36181.1	746.088	11274.2	14759.6	20016.5	27351.4	46518.7	2009.98	44462.4	46409.8	20959.7	38610.8	28605.6	31206	23947.6	14205.8	44219.2	49486.6	39468.1	38857.8	63057.5	42518.2	56651.5	16276.2	39165.8	321.207	4129.21	6209.81	18092.2	38061.2	71205.1	2934.91	58345.2	64623.1	19505.6	34320.7	25199.3	29584.3	26641.2
KAP3_RAT	1	1	172.09	0.0929633	1.22573	CEN	EEN	cAMP-dependent protein kinase type II-beta regulatory subunit OS=Rattus norvegicus GN=Prkar2b PE=1 SV=3	167744	287501	173717	236620	178570	206966	313827	186413	223623	290032	304689	308360	192126	216455	341261	467144	313640	262667	159503	100079	134076	87091.6	29935.5	44063.5	160781	307791	188048	101870	65401.8	87077.3	283657	259406	342295	423495	399824	429374	178798	192404	300625	442868	348917
EF1A2_RAT	1	1	63.38	0.0960878	2.98631	CEN	EEN	Elongation factor 1-alpha 2 OS=Rattus norvegicus GN=Eef1a2 PE=2 SV=1	1006.93	6546.95	636.905	60368.6	35330.4	56407.1	33146.5	25616.1	36664.5	22670.3	39351.8	18422.3	3056.96	14579.9	15167.5	12730.2	14196.2	1688.11	3332.89	5969.92	673.224	12015.5	4362.03	24797.5	965.137	7009.01	689.446	25990	12939.9	23732.2	29960.1	35646.5	56121.5	33102.5	51638.9	25652	2844.88	12959.9	13361.4	12068.7	15793
PALM_RAT	3	3	131.29	0.0962263	1.71924	EEN	CEN	Paralemmin-1 OS=Rattus norvegicus GN=Palm PE=1 SV=1	104660	45953.6	159340	28854.4	34910.1	32368.2	58564.4	99181.9	44473.4	20887.6	21816.6	20859.2	83922.5	139831	16609.8	113494	177096	101633	64300.1	227059	86067.7	23044.8	88896.9	33152.4	100315	49196.8	172485	12422.4	12785.9	13618.3	52934.4	138018	68074.5	30499.4	28628.6	29045.2	78100.4	124294	14631.9	107596	197015
HNRH2_RAT	2	2	162.75	0.0996659	1.53949	CEN	EEN	Heterogeneous nuclear ribonucleoprotein H2 OS=Rattus norvegicus GN=Hnrnph2 PE=1 SV=1	112867	123253	96673.8	44985.2	30747.1	28351.8	97495.5	110340	130184	110959	174525	158332	48220.5	71072.9	33773.4	85242.1	77401.5	57469.7	38639.4	50758.4	37922.6	91155.4	100953	99027.5	108182	131952	104649	19367.1	11261.2	11928.5	88122.9	153544	199270	162019	229018	220468	44875.2	63175.8	29751.8	80812.5	86107.4
HN1_RAT	1	1	77.86	0.103946	1.19854	EEN	CEN	Hematological and neurological expressed 1 protein OS=Rattus norvegicus GN=Hn1 PE=2 SV=3	116344	127434	117136	85797.1	103601	99164.1	83704.4	56661.9	65568.1	104187	104306	99832.2	81465.7	85789.3	118831	156902	131832	146037	154749	128493	132363	92773.3	78261.1	87291.8	111514	136427	126799	36937.5	37944.3	41721.4	75657.7	78848.7	100364	152131	136875	139011	75814.1	76257.1	104681	148749	146661
SHRM2_RAT	1	1	39.12	0.107369	1.20716	CEN	EEN	Protein Shroom2 OS=Rattus norvegicus GN=Shroom2 PE=2 SV=1	42179.8	82710.7	62457.6	55021.8	28696.9	28203.2	59703.1	38492	49020.9	47641.5	55981.3	54281.5	51796.2	44465.3	62261.8	93280.7	80889.4	73522.6	22696.9	21479.5	20768.1	12617.7	9329.49	7565.03	40429	88548	67610	23688.1	10510.3	11866	53963.6	53564	75035.2	69564.6	73460.7	75584	48202.8	39524.7	54847.8	88433.3	89987.7
PSA3_RAT	1	1	64.65	0.107624	1.72666	EEN	CEN	Proteasome subunit alpha type-3 OS=Rattus norvegicus GN=Psma3 PE=1 SV=3	51301.8	40047.5	49753.9	17317.6	26295	26415.6	10058.4	16210.9	10798	1622.21	6167.13	6386.62	30882.1	28409.7	24532.3	9825.05	49562.4	35927.2	25252.7	104444	93927.1	5869.19	19370.2	25030.7	49172.3	42873.9	53858.3	7455.59	9630.6	11113.9	9091.49	22558.6	16528.2	2368.71	8092.75	8893	28739.7	25253	21611	9314.49	55137.1
TRIM2_RAT	1	1	54.93	0.107638	1.56136	EEN	CEN	Tripartite motif-containing protein 2 OS=Rattus norvegicus GN=Trim2 PE=1 SV=2	24854.8	34603.4	275808	389170	57995.8	50089.5	259289	382080	395531	22663.5	29850.5	30975.9	226892	260564	29528.3	323178	286618	283701	332762	285318	361838	327499	316325	14974.4	23823.1	37045.5	298561	167546	21241.1	21074.2	234363	531689	605430	33092.5	39170.9	43132.1	211152	231612	26012.2	306384	318856
CSN1_RAT	1	1	64.71	0.110096	7.4541	CEN	EEN	COP9 signalosome complex subunit 1 OS=Rattus norvegicus GN=Gps1 PE=1 SV=1	3402.14	480.576	1326.67	803.071	2107.5	156.947	994.524	1313.26	2169.26	40255.6	14074.2	44248.1	1726.36	2236.74	2324.98	1538.13	427.922	943.383	543.914	1785.24	1455.92	1403.7	413.943	135.429	3260.92	514.493	1436.12	345.739	771.879	66.0325	898.917	1827.48	3320.44	58779.9	18468.7	61612.9	1606.59	1988.21	2048.13	1458.2	476.054
COMT_RAT	1	1	43.16	0.117883	1.29873	EEN	CEN	Catechol O-methyltransferase OS=Rattus norvegicus GN=Comt PE=1 SV=2	91613.4	93792.2	88901.6	69098.2	75828.9	71598	85112	79887	81178.4	3574.57	65578.2	67728	81972.8	83539.3	77743.1	112367	104219	90424.2	121181	108329	107472	96521.9	77548.1	73630.1	87810.5	100412	96235.5	29748.3	27772.6	30123.5	76929.9	111168	124258	5219.47	86054.2	94307.4	76285.9	74257.1	68485.7	106528	115941
RHG44_RAT	1	1	35.56	0.122497	1.23631	EEN	CEN	Rho GTPase-activating protein 44 OS=Rattus norvegicus GN=Arhgap44 PE=1 SV=2	104969	106567	113544	12445.8	19425.8	30452.8	38666.3	70951.4	59960	15211.5	68702.8	76912.6	72432.8	80319.8	65432.9	95965.4	86822.2	48921.2	95866.7	113184	90716.9	50278.1	38005.1	49489.8	100612	114087	122910	5358.17	7114.75	12812.4	34949.2	98733.4	91779.5	22211.4	90154.3	107096	67407.8	71395.3	57641.4	90978.5	96587.8
FETUA_RAT	1	1	50.87	0.122939	1.24042	EEN	CEN	Alpha-2-HS-glycoprotein OS=Rattus norvegicus GN=Ahsg PE=1 SV=2	124521	177302	166199	104666	114593	100731	67156.9	126979	126793	142513	141139	133833	169116	185972	199925	199486	172589	129923	192546	179990	178993	128686	81464.1	74716.7	119352	189815	179910	45061.1	41970.1	42380.6	60700.9	176699	194079	208093	185208	186354	157384	165308	176118	189120	192002
RMD3_RAT	1	1	84.87	0.128296	1.27938	EEN	CEN	Regulator of microtubule dynamics protein 3 OS=Rattus norvegicus GN=Rmdn3 PE=2 SV=1	36326.7	58034.9	45464.5	17177.5	20399.1	17767.5	87991.4	27606.6	38321.2	50115.8	59081.6	47765.4	26461.1	37687.3	57131.5	76381.7	53490.3	56695.1	86928	70311.2	73161.9	45307.1	32051.9	31823.6	34818.8	62130.7	49215	7395.28	7471.21	7475.34	79532.5	38416.4	58657.4	73177.5	77529.1	66510.6	24625.4	33499.8	50328.5	72412.5	59506.9
TAGL3_RAT	1	1	37.75	0.132598	1.18048	EEN	CEN	Transgelin-3 OS=Rattus norvegicus GN=Tagln3 PE=1 SV=2	230761	240028	219517	160819	157957	146817	180457	131816	130748	142730	163680	154255	136208	147394	132171	224395	188370	234810	272153	284995	261043	157324	198842	193603	221183	256968	237626	69236.1	57852.3	61770.3	163109	183430	200133	208410	214787	214791	126759	131017	116432	212734	209557
SNP25_RAT	1	1	84.48	0.135898	3.05473	EEN	CEN	Synaptosomal-associated protein 25 OS=Rattus norvegicus GN=Snap25 PE=1 SV=1	18686.2	15695.3	22833.9	747.57	0	37.3379	8512.81	5753.48	10471.2	22596.6	27003.6	22249.5	3885.84	2950.85	2249.55	9775.03	7057.65	5637.02	100678	119376	137949	37855.3	9915.91	34893.5	17910.6	16803	24717.5	321.845	0	15.7092	7694.45	8006.34	16028	32994.9	35435.2	30981.1	3616.26	2622.97	1981.68	9267.06	7851.48
MOG_RAT	1	1	63.59	0.136702	1.58751	EEN	CEN	Myelin-oligodendrocyte glycoprotein OS=Rattus norvegicus GN=Mog PE=1 SV=1	15386.6	5177.22	20394.9	291.426	9527.91	7962.14	645.072	1578.64	1132.43	1206.64	1878.7	1646.05	23456	8407.58	5223.95	1664.11	2156.71	20592.1	2629.2	19726.1	2255.92	1634.24	7380.84	10963.2	14747.9	5542.6	22077.4	125.465	3489.62	3349.92	583.059	2196.78	1733.38	1761.9	2465.3	2292.03	21828.7	7473.4	4601.9	1577.63	2399.3
CN37_RAT	2	2	147.63	0.137416	1.3477	CEN	EEN	2',3'-cyclic-nucleotide 3'-phosphodiesterase OS=Rattus norvegicus GN=Cnp PE=1 SV=2	50878.8	59228.2	51472.3	31733.3	27222.4	29795.9	106790	82069.1	93233.3	73453.1	83115.3	80733.5	50149.5	51859.4	60725.2	80602.2	59002	62874.2	48644.4	37327.7	46491.3	28345.5	21381.9	23735.9	48766.9	63408.2	55718.5	13661.9	9970.29	12536	96523.5	114204	142710	107254	109067	112417	46670.4	46097.2	53494.2	76413.6	65638.4
PRRT2_RAT	2	2	142.7	0.140991	1.26487	EEN	CEN	Proline-rich transmembrane protein 2 OS=Rattus norvegicus GN=Prrt2 PE=1 SV=1	31129.6	38805	44608.6	14408.4	7595.9	8720.51	15237.9	45949.7	43802.2	7038.77	39001	38131.5	34138	33371.3	25431.6	46443.9	41578.9	20198.1	41396	59147.6	46907.9	40050.2	17235.9	17110.9	29837.4	41543.6	48288.6	6203.12	2782.02	3668.99	13773.1	63942	67047	10277.8	51178.5	53095.9	31769.7	29663.3	22403.3	44030.4	46255.6
UCHL1_RAT	1	1	96.84	0.141594	2.07409	CEN	EEN	Ubiquitin carboxyl-terminal hydrolase isozyme L1 OS=Rattus norvegicus GN=Uchl1 PE=1 SV=2	21232.4	14882.7	21836.9	605.278	33324.3	41490	15255.6	41532.6	39916.5	30810.7	43397.1	37413.2	15997.7	24117.7	18617.1	25236	16297.7	13023.5	6943.2	6553.68	4128.22	3910.1	10850.3	19070.9	20351	15933.1	23638.4	260.585	12205.1	17456.1	13789.1	57795.3	61099.3	44988.9	56947.3	52095.8	14887.9	21437.9	16400.2	23924.6	18130.8
HBA_RAT	1	1	49.37	0.144284	1.41244	EEN	CEN	Hemoglobin subunit alpha-1/2 OS=Rattus norvegicus GN=Hba1 PE=1 SV=3	22247.5	2641.55	6155.92	4450.23	1585.65	1755.83	7007.18	6251.49	9007.45	5515.79	8506.04	5564.1	10161	20871.7	12049.1	9730.2	6750.45	5420.27	7049.98	7262.56	4407.83	1846.86	13600	14818.1	21324.1	2827.98	6663.75	1915.92	580.748	738.731	6333.56	8699.35	13787.5	8053.99	11161.9	7747.69	9456.04	18552.6	10614.3	9224.56	7509.73
BASP1_RAT	6	6	509.93	0.144816	1.42905	EEN	CEN	Brain acid soluble protein 1 OS=Rattus norvegicus GN=Basp1 PE=1 SV=2	201377	497424	385353	197209	153386	155629	181798	234177	230670	361826	355324	382165	295729	318644	433405	512653	427903	249094	649027	586972	621761	423082	107178	142343	193018	532530	417143	84902.8	56177.9	65477.8	164321	325872	353081	528328	466270	532143	275213	283239	381796	486013	476033
FKB1A_RAT	1	1	71.38	0.153759	1.1832	EEN	CEN	Peptidyl-prolyl cis-trans isomerase FKBP1A OS=Rattus norvegicus GN=Fkbp1a PE=1 SV=3	3393.4	1349.75	3175.99	357.154	450.077	666.112	2915.11	4235.1	6429.13	6236.63	478.37	2458.25	1966.02	3844.21	2873.85	4672.87	3205.03	764.158	2970.8	2358.92	3331.5	4994.2	3841.89	3210.51	3252.54	1445.01	3437.99	153.763	164.842	280.254	2634.87	5893.42	9840.93	9106.54	627.735	3422.98	1829.63	3417.07	2531.64	4430.04	3565.52
DPYL1_RAT	1	1	68.12	0.165586	1.37675	EEN	CEN	Dihydropyrimidinase-related protein 1 OS=Rattus norvegicus GN=Crmp1 PE=1 SV=1	41435	77819	64293.7	154289	118427	105094	37141.8	23304.7	23411	50615.9	50885.4	58887.7	82176.5	77326	99743.3	115600	76671	76464.4	151693	144927	171675	53483.5	27643.1	31715.7	39715	83311.1	69597.6	66424.6	43374.3	44216.2	33571.3	32430	35834.7	73907.8	66773.7	81997.8	76475.5	68734.2	87866.2	109593	85294.8
SYT1_RAT	3	3	201.33	0.168128	2.10358	EEN	CEN	Synaptotagmin-1 OS=Rattus norvegicus GN=Syt1 PE=1 SV=3	18932.7	110137	81189.3	44212.8	5246.91	3288.23	29260.8	57243.4	71700.9	96979.6	103896	112750	53368.7	71383.5	232926	179805	138266	26551	307092	123523	161069	200276	48616.6	2912.36	18146.9	117910	87886.9	19034.6	1921.69	1383.46	26447.9	79657.8	109751	141607	136337	156998	49666.3	63452	205190	170462	153817
ARHG2_RAT	1	1	45	0.172226	1.78107	CEN	EEN	Rho guanine nucleotide exchange factor 2 OS=Rattus norvegicus GN=Arhgef2 PE=2 SV=1	26414.5	97870.5	100333	112145	556745	446579	108845	143041	154374	116337	114465	127316	85534.2	87590.2	69316.6	131088	113015	93600.3	110591	117029	143718	66989.8	59169.1	103931	25318.1	104778	108610	48280.8	203909	187890	98381.8	199051	236296	169872	150206	177281	79600.3	77857.9	61062.6	124276	125727
STX1B_RAT	3	3	213.68	0.174018	1.18529	EEN	CEN	Syntaxin-1B OS=Rattus norvegicus GN=Stx1b PE=1 SV=1	5.26756e+06	5.89421e+06	6.56422e+06	1.0209e+06	3.14636e+06	3.44863e+06	1.53416e+06	4.62097e+06	3.55576e+06	5.31344e+06	4.5739e+06	5.00153e+06	3.90062e+06	4.63415e+06	3.469e+06	6.21055e+06	5.61227e+06	3.12622e+06	5.44965e+06	7.44868e+06	5.56577e+06	5.8877e+06	3.83068e+06	4.05995e+06	5.04891e+06	6.31019e+06	7.10574e+06	439519	1.15236e+06	1.45095e+06	1.38668e+06	6.43038e+06	5.44272e+06	7.75852e+06	6.00204e+06	6.96435e+06	3.63001e+06	4.11924e+06	3.05592e+06	5.88782e+06	6.24353e+06
LRRC7_RAT	1	1	75.04	0.178408	1.11958	CEN	EEN	Leucine-rich repeat-containing protein 7 OS=Rattus norvegicus GN=Lrrc7 PE=1 SV=2	115388	133944	111879	142065	124394	109202	203378	124302	153673	129819	148471	148346	84174.8	90216.3	97639.1	138549	113946	130899	192260	190760	185802	74822	81625.3	88482.9	110599	143397	121108	61162.2	45559.7	45944.8	183827	172975	235225	189558	194829	206564	78335.2	80192.2	86012.5	131349	126762
RPGF2_RAT	2	2	110.82	0.182312	1.2405	CEN	EEN	Rap guanine nucleotide exchange factor 2 OS=Rattus norvegicus GN=Rapgef2 PE=1 SV=2	49521.6	66224.8	53978.5	45845.4	32554.7	31283.8	59213.7	74795.9	98969.3	68943.4	89215.3	91382.9	40434.2	45019.7	48225.8	72612.6	59213.4	49677.6	64678.1	61870.6	62317	48002.7	28280.8	33877.2	47466	70898.6	58431.4	19737.5	11923.2	13162.1	53521.3	104083	151490	100669	117072	127246	37629.1	40017.5	42483.2	68839.2	65873.7
EIF3B_RAT	1	1	72.88	0.19238	1.36223	EEN	CEN	Eukaryotic translation initiation factor 3 subunit B OS=Rattus norvegicus GN=Eif3b PE=1 SV=1	156701	197071	191567	2951.74	62563.3	62273.2	143052	134882	113616	82916.4	135190	140075	141810	170245	155006	245587	202080	146223	229022	231490	215971	94830	51639.5	54357	150197	210979	207370	1270.79	22914	26200.3	129300	187696	173909	121072	177401	195047	131972	151329	136548	232825	224810
DLG2_RAT	3	3	124.13	0.197664	1.07242	CEN	EEN	Disks large homolog 2 OS=Rattus norvegicus GN=Dlg2 PE=1 SV=1	109238	101874	108330	143718	133439	128364	121931	131433	119826	109032	100842	106627	90180.3	96664.8	83581.9	121738	100077	113764	137893	134087	126908	107981	103871	102372	104704	109064	117267	61873.5	48872.3	54006.8	110210	182897	183415	159205	132328	148472	83924.1	85924.2	73629.2	115412	111334
SRBS2_RAT	1	1	36.76	0.209565	11.849	CEN	EEN	Sorbin and SH3 domain-containing protein 2 OS=Rattus norvegicus GN=Sorbs2 PE=1 SV=2	829.607	193.147	441.637	476.067	61571.1	42844	272.693	7130.4	601.392	252.91	400.453	249.101	407.446	2456.22	131.117	177.902	235.147	569.828	222.508	575.178	292.396	158.025	2772	1729.81	795.17	206.778	478.07	204.957	22550.6	18025.8	246.479	9922.41	920.537	369.292	525.489	346.859	379.179	2183.3	115.504	168.657	261.596
HBB1_RAT	1	1	36.55	0.216314	1.42196	EEN	CEN	Hemoglobin subunit beta-1 OS=Rattus norvegicus GN=Hbb PE=1 SV=3	21998.6	32653.4	29559.1	28421	16214.3	17770	57474.4	55151.3	57662.5	38426.8	45033.8	42535.1	81571.8	80899.2	85279.9	78973.7	61348.7	58479.5	48487.4	35177.2	41994.5	26419.3	12271.5	18883.1	21085.4	34957.9	31997.6	12235.8	5938.53	7476.4	51949.2	76746.5	88262.7	56109.7	59095	59227.7	75912.8	71910.4	75125	74869.8	68249.1
UBR4_RAT	1	1	37.03	0.217776	1.14312	EEN	CEN	E3 ubiquitin-protein ligase UBR4 OS=Rattus norvegicus GN=Ubr4 PE=1 SV=2	24598.8	70155.1	75020.9	72100.1	30941	24701.9	68759.3	121195	104598	109431	111597	105437	79550.8	86135.6	69372.1	83723.4	99346	75280.9	91982.4	110620	96576.8	87437.4	126703	43271.2	23577.7	75106.3	81209.7	31040.6	11332.2	10392.8	62149.2	168650	160105	159787	146442	146814	74032	76564.9	61111.5	79372.7	110520
ADDG_RAT	3	3	145.17	0.222107	1.08745	CEN	EEN	Gamma-adducin OS=Rattus norvegicus GN=Add3 PE=1 SV=2	217270	259274	231954	196564	232899	238021	154559	248628	237934	208113	223891	230153	195985	215049	192768	265946	221882	168657	235591	271988	255260	180429	133299	126947	208251	277572	251089	84625.2	85300	100143	139701	345982	364200	303880	293798	320476	182389	191154	169814	252126	246839
ERMIN_RAT	1	1	34.47	0.229239	1.4011	EEN	CEN	Ermin OS=Rattus norvegicus GN=Ermn PE=1 SV=1	143758	328750	249570	326734	88928.8	69062.1	169187	157234	180151	263486	309170	327628	231056	225213	399996	473217	356130	186344	507831	365011	435292	322491	90816.5	68600.4	137790	351951	270158	140666	32570.4	29056.6	152923	218801	275754	384735	405705	456204	215027	200189	352366	448626	396187
DREB_RAT	1	1	40.61	0.230453	1.63389	EEN	CEN	Drebrin OS=Rattus norvegicus GN=Dbn1 PE=1 SV=3	1431.61	943.45	449530	5204.89	3184.35	4334.93	371673	696111	9667.76	8154.12	6382.45	4670.64	400735	429176	4453.7	12408	66814.1	429897	3690.9	598620	6623.17	3619.43	591675	3256.8	1372.19	1010.03	486613	2240.82	1166.28	1823.84	335943	968683	14798.2	11906.4	8375.29	6503.61	372935	381490	3923.36	11763.2	74329.3
NCKP1_RAT	1	1	50.74	0.230536	1.20545	CEN	EEN	Nck-associated protein 1 OS=Rattus norvegicus GN=Nckap1 PE=2 SV=1	52.8241	1275.55	1850.38	169.213	143.355	81.3678	4304.15	6004.75	6284.49	337.807	4967.55	5263.62	2059.45	2131.1	2547.8	2505.9	2847.04	2452.41	1805.94	3006.01	3117.42	1636.18	1129.56	257.923	50.6314	1365.57	2003.03	72.8498	52.5043	34.234	3890.38	8355.99	9619.53	493.255	6518.6	7329.29	1916.58	1894.31	2244.42	2375.68	3167.27
DPYL5_RAT	2	2	47.65	0.240545	1.14294	CEN	EEN	Dihydropyrimidinase-related protein 5 OS=Rattus norvegicus GN=Dpysl5 PE=1 SV=1	117874	171685	183353	202668	174877	154720	235640	297299	303192	327488	338905	366290	153390	155647	211042	302920	233313	151416	385987	372088	365909	106055	24794.9	51988.8	112981	183801	198479	87252.9	64049	65095.6	212987	413711	464089	478188	444724	510038	142749	138353	185912	287178	259555
SRC8_RAT	3	3	133.77	0.242987	1.32443	EEN	CEN	Src substrate cortactin OS=Rattus norvegicus GN=Cttn PE=1 SV=1	154894	327477	298849	160616	118015	113932	160634	240400	246400	309265	326686	317775	207257	233082	329100	501672	364150	219875	430032	421287	429816	337026	92678.2	109229	148464	350589	323503	69148.6	43223.2	47934.6	145191	334532	377159	451580	428690	442483	192879	207184	289912	475603	405109
ITPA_RAT	1	1	42.88	0.243089	1.16232	EEN	CEN	Inosine triphosphate pyrophosphatase OS=Rattus norvegicus GN=Itpa PE=3 SV=1	23631.3	21755.3	22985.3	29165.6	13505.8	22089.5	28628.3	12643.4	8755.69	22593.2	28581.9	20294	12193.2	19292.6	16509.1	23800.6	30957.7	22407.5	31231.2	32842.6	28099.7	32357.2	20475	25795.6	22650.4	23290.7	24881.4	12556.4	4946.53	9293.75	25876.2	17594.2	13402.1	32989.9	37506.3	28258.3	11347.3	17148.9	14543.3	22563.8	34439.8
LAT2_RAT	1	1	102.77	0.244087	1.25076	CEN	EEN	Large neutral amino acids transporter small subunit 2 OS=Rattus norvegicus GN=Slc7a8 PE=1 SV=1	18316.1	20255.8	5491.81	34853.7	23315.5	23522.6	31762.5	10385.7	19071.4	16559.5	16325.3	18905	13270.7	21010.7	24874.2	16345.1	11913.6	17202.7	28055.6	17772.8	22308.4	5242.47	7244.97	5654.97	17555.8	21685.4	5944.85	15005.3	8539.37	9896.69	28709.1	14452.4	29192.1	24179.7	21422.7	26324.1	12350	18676.2	21912.3	15495.7	13253.6
ALDOC_RAT	1	1	33.02	0.246147	1.16282	EEN	CEN	Fructose-bisphosphate aldolase C OS=Rattus norvegicus GN=Aldoc PE=1 SV=3	15127.6	14272.7	16848.8	20192.4	19206	20040.5	11957.5	6972.72	7595.85	9093.61	10666.4	6770.72	15202.7	17690	14694.1	23076.3	17190	12275.2	23965.4	16738.8	13880.6	12284.5	8213.81	9380.5	14499.7	15280	18238.8	8693.28	7034.25	8431.66	10808	9702.98	11626.8	13278.2	13996.9	9427.84	14148	15724.4	12944.3	21877.1	19123.5
UBXN1_RAT	1	1	50.72	0.256423	1.03823	CEN	EEN	UBX domain-containing protein 1 OS=Rattus norvegicus GN=Ubxn1 PE=3 SV=2	38089.6	38315	32784.5	0	17369.7	27770.8	1260.09	15494.1	9739.65	193.903	8294.58	12630	13751.1	22478.7	7757.04	17991.2	12163.4	1220.39	20666.3	30095.7	17137.8	16658.6	19020.5	15564.2	36508.5	41019.1	35489.1	0	6361.69	11684	1138.96	21561	14908.3	283.13	10884.5	17586.6	12797.2	19981	6833.35	17056.3	13531.5
TAU_RAT	13	13	720	0.269054	1.16957	EEN	CEN	Microtubule-associated protein tau OS=Rattus norvegicus GN=Mapt PE=1 SV=3	1.43942e+06	1.13404e+06	1.01804e+06	1.59657e+06	1.73933e+06	1.73268e+06	819071	959046	945056	203865	905656	962041	847499	1.52728e+06	741859	1.49181e+06	1.09904e+06	1.0666e+06	1.00287e+06	1.25517e+06	1.41594e+06	1.20652e+06	2.61228e+06	1.46953e+06	1.37967e+06	1.21408e+06	1.10202e+06	687358	637035	728992	740331	1.33457e+06	1.44658e+06	297677	1.18844e+06	1.33959e+06	788704	1.35758e+06	653521	1.41429e+06	1.22266e+06
SYN2_RAT	3	3	153.86	0.274347	1.1406	EEN	CEN	Synapsin-2 OS=Rattus norvegicus GN=Syn2 PE=1 SV=1	623968	758582	708449	331640	302429	273645	620967	725567	756788	819215	805843	785650	562790	722968	727956	981198	710727	650314	982316	881382	872107	619119	473981	384206	598067	812120	766892	142778	110766	115131	561272	1.00967e+06	1.1584e+06	1.19619e+06	1.05746e+06	1.09397e+06	523747	642638	641273	930209	790669
PACN1_RAT	2	2	91.6	0.274881	1.29302	EEN	CEN	Protein kinase C and casein kinase substrate in neurons protein 1 OS=Rattus norvegicus GN=Pacsin1 PE=1 SV=1	145142	146405	168816	86213.7	106875	99242.6	58816.1	76912.2	64449.3	91007.1	92911.7	88196.4	67720.3	106045	74479.5	196658	150056	136881	201403	236718	197043	60078	64423.1	92426	139118	156737	182743	37116.9	39143.2	41754.5	53161.9	107028	98651.2	132886	121922	122808	63022.2	94262.4	65610.7	186439	166934
KCMA1_RAT	2	2	90.71	0.276867	1.24585	EEN	CEN	Calcium-activated potassium channel subunit alpha-1 OS=Rattus norvegicus GN=Kcnma1 PE=1 SV=3	16261.4	27754.7	22392.4	25242.4	14311	10288.8	30281.5	29281.1	33187.5	25840.4	29542.5	22538.5	27379.7	28693.4	28266.7	38947.1	31039.9	25019.5	49228.8	43070.7	37095.8	25825.6	11743.8	11151.8	15586.4	29713.5	24239.6	10867.4	5241.45	4328.83	27370.5	40746.5	50799.3	37731.3	38766.8	31383.5	25480.2	25505.2	24900.8	36923.2	34531.2
BIN1_RAT	3	3	240.15	0.281832	1.1246	EEN	CEN	Myc box-dependent-interacting protein 1 OS=Rattus norvegicus GN=Bin1 PE=1 SV=1	439863	680571	534446	675752	462693	436122	469943	410267	456034	526047	548430	556473	441220	511073	548307	765945	592312	552751	793801	715873	736150	571520	364502	375260	421605	728603	578534	290926	169462	183490	424766	570913	698040	768117	719671	774858	410611	454286	483016	726142	658935
MAP1A_RAT	22	22	1575.82	0.296543	1.12038	EEN	CEN	Microtubule-associated protein 1A OS=Rattus norvegicus GN=Map1a PE=1 SV=1	769381	891345	789940	549785	595042	555824	827865	652233	745110	819330	844195	882768	589397	675408	738117	980980	759750	754557	1.24804e+06	1.12299e+06	1.12456e+06	744694	632829	625598	737445	954252	855106	236694	217936	233853	748280	907624	1.14052e+06	1.19636e+06	1.10778e+06	1.2292e+06	548508	600363	650224	930003	845206
ZNT3_RAT	1	1	34.92	0.304242	1.01784	CEN	EEN	Zinc transporter 3 OS=Rattus norvegicus GN=Slc30a3 PE=2 SV=1	12427	2545.41	694.302	2558.81	1597.79	655.51	1955.59	5563.95	2200.19	6260.43	484.787	805.213	2798.81	131.419	580.136	1923.93	2814.23	853.305	801.164	849.208	386.151	183.594	6209.15	19556.3	11911.2	2725.05	751.578	1101.62	585.195	275.794	1767.6	7742.59	3367.79	9141.28	636.156	1121.21	2604.64	116.817	511.055	1823.95	3130.78
CXA1_RAT	1	1	59.19	0.317029	1.30198	EEN	CEN	Gap junction alpha-1 protein OS=Rattus norvegicus GN=Gja1 PE=1 SV=2	84951.1	104967	150828	106940	79583.8	74209.7	74455.7	208655	193223	210682	200009	201077	108524	94045.1	192818	319181	183768	93109.7	297901	266286	282589	210866	61037	89684.4	81424.8	112376	163271	46040.1	29147.8	31222.3	67298	290356	295762	307631	262459	279988	100995	83595.6	169858	302594	204437
CADM4_RAT	1	1	107.69	0.317536	1.12958	EEN	CEN	Cell adhesion molecule 4 OS=Rattus norvegicus GN=Cadm4 PE=1 SV=1	216769	336582	310840	287701	243224	238119	213735	197516	222542	284947	318852	273465	236333	241543	327216	438033	311296	260375	373565	352443	359906	297088	172310	181635	207771	360336	336483	123861	89081.6	100184	193188	274856	340639	416071	418410	380785	219938	214704	288252	415270	346311
GFAP_RAT	1	1	33.13	0.318392	1.17247	EEN	CEN	Glial fibrillary acidic protein OS=Rattus norvegicus GN=Gfap PE=1 SV=2	10752.6	7752.55	11470.3	7753.83	3252.32	7295.36	8861.7	8394.51	14001.5	11190.2	14277	9902.76	9568.94	7104.61	15681.9	16112.2	17614.5	9206.7	12801.9	13920.9	8780.85	11306.5	6969.65	5654	10306.3	8299.69	12416.5	3338.19	1191.17	3069.39	8009.8	11681.5	21431.8	16339.6	18734.8	13789	8905.1	6315.2	13814.5	15274.9	19595.8
GPM6A_RAT	5	5	305.82	0.320176	1.53715	EEN	CEN	Neuronal membrane glycoprotein M6-a OS=Rattus norvegicus GN=Gpm6a PE=1 SV=1	293656	140489	467108	230142	13241.7	156634	191075	616035	145581	20683.9	161342	217424	383373	515225	117359	359944	411942	302173	170642	843426	209630	280318	476198	8472.65	281467	150404	505642	99081.2	4849.79	65900.8	172706	857253	222837	30201.9	211719	302751	356777	457977	103385	341239	458277
MOT1_RAT	1	1	47.22	0.322552	1.51687	EEN	CEN	Monocarboxylate transporter 1 OS=Rattus norvegicus GN=Slc16a1 PE=1 SV=1	2662.42	12872.5	5407.67	6754.26	261.242	279.346	8254.22	6116.53	10958.7	4293.57	8353.3	5833.97	7496.46	5344.01	6608.06	11858.6	9333.25	6310.02	20103.3	17196.7	14880.3	8501.08	441.813	1213.11	2551.9	13781	5853.77	2907.86	95.6808	117.529	7460.71	8511.55	16774.3	6269.33	10961.5	8123.47	6976.4	4750.23	5821.19	11242.4	10383
PHIPL_RAT	1	1	47.21	0.325622	1.08595	CEN	EEN	Phytanoyl-CoA hydroxylase-interacting protein-like OS=Rattus norvegicus GN=Phyhipl PE=2 SV=2	19855	30889.5	30509.5	17976.1	11481.6	15032.8	23372.5	13303.4	14233.9	13775.7	19101.1	19031.5	26285.9	25331.5	17996.2	30058.4	28666.1	30744	8333.23	8236.23	10226.9	10633.7	6086.36	7874.68	19030.8	33069.5	33026.3	7739.08	4205.15	6324.79	21125.6	18512.5	21787.4	20114.9	25065.2	26500.3	24462.3	22516.9	15853.3	28496.4	31890.4
CAC1E_RAT	1	1	46.93	0.328651	1.11362	EEN	CEN	Voltage-dependent R-type calcium channel subunit alpha-1E OS=Rattus norvegicus GN=Cacna1e PE=1 SV=1	48828.7	51436.1	49957.5	38115.3	48686.7	47000.7	41215.5	64706.5	62687	2587.11	51462.7	60504.7	51039.3	53549.2	50454.6	58989.2	42579.2	32267.1	65310.2	68255.9	68164.2	57759.3	45423.9	37839.6	46801.9	55066.2	54078.7	16409.5	17831.6	19774.7	37253.3	90043.3	95953.6	3777.62	67531.2	84249.4	47498.4	47599.3	44446.6	55923.8	47368.5
SV2A_RAT	3	3	183.15	0.330263	1.30861	CEN	EEN	Synaptic vesicle glycoprotein 2A OS=Rattus norvegicus GN=Sv2a PE=1 SV=2	13570	112148	11602.3	70564.6	60177.4	53500.8	23738.5	27739.5	155320	145854	168646	161320	9823.77	21910.5	121430	95620.2	19224.8	10196	138578	11826	154244	135819	21944.8	26749.5	13006.7	120062	12559.5	30379.6	22040.1	22509.4	21456.4	38601.3	237746	212971	221304	224629	9142.25	19476	106970	90651.3	21387.1
PI51C_RAT	1	1	32.46	0.338511	1.36946	EEN	CEN	Phosphatidylinositol 4-phosphate 5-kinase type-1 gamma OS=Rattus norvegicus GN=Pip5k1c PE=1 SV=1	36741.6	72194.3	60066.8	23941	17913.3	1461.89	32167.8	57264.6	50250.5	70626.8	78809.3	83829.6	39566.5	45960.2	71334.9	98968	71814.2	31750.2	131413	107607	121244	31883.7	43045.6	6912.2	35216.4	77289.4	65021.9	10307.1	6560.8	615.064	29075.4	79687.3	76917.4	103127	103417	116728	36821.6	40853.5	62840.6	93825	79891.8
SKP1_RAT	1	1	33.38	0.341877	1.28757	CEN	EEN	S-phase kinase-associated protein 1 OS=Rattus norvegicus GN=Skp1 PE=2 SV=3	7552.56	57225.8	4028.54	53420.1	36470.8	34699.9	20253.3	26656.9	43994.3	29478.1	26979.3	31344.6	9694.13	7555.73	39571.9	46166	65020.7	8338.99	21607.1	7515.79	30316.9	23269.1	13368.2	16571.9	7239.05	61264.5	4360.87	22998.5	13357.5	14599.3	18306.3	37094.8	67341.1	43043	35403.3	43645.5	9021.6	6716.2	34859.8	43767	72334.1
NHRF1_RAT	2	2	180.34	0.344077	1.06287	EEN	CEN	Na(+)/H(+) exchange regulatory cofactor NHE-RF1 OS=Rattus norvegicus GN=Slc9a3r1 PE=1 SV=3	575947	542649	560707	455651	593205	573678	325575	473922	457958	467390	532146	536216	476744	595679	484164	586219	455449	386528	628365	623898	558798	552869	618321	511237	552040	580947	606962	196168	217263	241364	294276	659493	700986	682468	698302	746651	443670	529492	426511	555756	506677
APBA2_RAT	1	1	46.76	0.346374	1.02335	CEN	EEN	Amyloid beta A4 precursor protein-binding family A member 2 OS=Rattus norvegicus GN=Apba2 PE=1 SV=1	49737.1	8.09595	52552.2	2218.6	11440	17291.2	16579.6	21674.8	4310.47	379.122	1147.05	166.328	28369.2	38102.4	2348.32	7844.91	14019.2	31988.2	947.949	10650.8	2714.35	382.165	10404.3	25682.8	47672.6	8.66733	56887.4	955.155	4189.92	7274.95	14985.7	30161.9	6597.93	553.582	1505.2	231.603	26401.1	33868.8	2068.69	7437.24	15596.1
CLIP2_RAT	1	1	63.53	0.352282	2.16677	EEN	CEN	CAP-Gly domain-containing linker protein 2 OS=Rattus norvegicus GN=Clip2 PE=1 SV=1	6475.51	667.63	4545.21	233.227	1629.5	670.406	849.588	1692.24	634.914	154.042	690.459	786.087	5305.2	1058.69	173.937	307.484	540.733	4423.97	529.604	7759.06	843.601	604.342	11134.2	8550.19	6206.71	714.748	4920.16	100.409	596.808	282.061	767.915	2354.86	971.849	224.927	906.046	1094.58	4937.15	941.055	153.225	291.505	601.554
EFHD2_RAT	2	2	58.47	0.352891	1.14739	CEN	EEN	EF-hand domain-containing protein D2 OS=Rattus norvegicus GN=Efhd2 PE=1 SV=1	127584	193586	145443	69619.6	38181.8	33232	155072	108466	117225	108858	123166	116090	76826.4	77699.1	110002	176493	124656	111574	151502	134516	131860	45249.4	12032.9	12428.7	122288	207249	157441	29972.7	13984.2	13981.8	140165	150938	179434	158952	161623	161648	71496.6	69065.9	96903.3	167321	138677
SIR2_RAT	2	2	175.28	0.356642	1.02342	CEN	EEN	NAD-dependent protein deacetylase sirtuin-2 OS=Rattus norvegicus GN=Sirt2 PE=1 SV=1	13156.1	73521.7	34044.7	11328.9	3014.61	4593.21	37678.2	74554.1	62169.9	7748.9	99287.4	115776	34312.1	39221.8	41509.2	77162.9	66478.4	19367	72615.6	39753.1	49044	56607.2	19212.3	9305.36	12610	78710.5	36853.2	4877.34	1104.11	1932.51	34056.1	103747	95162.1	11314.7	130289	161212	31931.7	34863.8	36566.4	73153.1	73955.8
ETBR2_RAT	1	1	43.61	0.362398	1.02615	CEN	EEN	Prosaposin receptor GPR37L1 OS=Rattus norvegicus GN=Gpr37l1 PE=2 SV=1	67374.4	75225.1	79893.1	71826	67272.4	62566.6	49110.9	90998.6	90512.1	53771.5	66803.5	56971	68343.1	74679.1	69771.4	73013.4	57246	47708.5	112739	128302	116777	25557.4	16764.2	20210.9	64577.7	80534.1	86483.8	30922.6	24638.7	26323.7	44389.7	126630	138545	78515.4	87662	79328.9	63601.8	66381.4	61463.2	69219.2	63685
SRCN1_RAT	5	5	279.26	0.366039	1.08094	EEN	CEN	SRC kinase signaling inhibitor 1 OS=Rattus norvegicus GN=Srcin1 PE=1 SV=1	107378	206821	74591.9	64685.9	27197.6	20930.4	56009.1	48513.5	62098.2	32908.1	80897	55930	48259	51917.4	47849.6	81898.9	67641.3	44005.6	87303.3	79523.6	78011.2	112655	149438	57281	102920	221417	80745.3	27848.7	9961.19	8806.07	50624.8	67509.6	95052.3	48051.4	106156	77879.3	44911	46148.8	42151.8	77643	75249.5
VIME_RAT	1	1	51.85	0.371612	1.15877	EEN	CEN	Vimentin OS=Rattus norvegicus GN=Vim PE=1 SV=2	29823.5	34942.8	35725.6	433.486	4952.07	3054.7	1350.85	28194.2	20313.5	27977.7	33643.8	20999.5	30755.4	51524.7	7169.75	18569.9	20600.1	1779.57	11141.3	31419	12509.5	41400.4	30114.2	22757.6	28585.6	37408.9	38672.7	186.625	1813.71	1285.21	1220.99	39234	31093.4	40852.1	44148.7	29240.6	28621.8	45799.7	6316	17604.9	22917.1
EMAL1_RAT	1	1	52.89	0.376751	1.11871	EEN	CEN	Echinoderm microtubule-associated protein-like 1 OS=Rattus norvegicus GN=Eml1 PE=2 SV=2	125325	16557.5	252333	108433	222418	195441	156229	269810	151203	26767.2	31474.7	22471.8	224386	273070	24841.3	119069	115229	174548	70082.8	257502	97694.7	83749.4	185026	140639	120123	17726.1	273149	46682.6	81461.3	82228.1	141210	375458	231443	39084.6	41302.2	31290.7	208819	242729	21883.3	112882	128189
NFH_RAT	52	52	2710.45	0.38315	1.07329	CEN	EEN	Neurofilament heavy polypeptide OS=Rattus norvegicus GN=Nefh PE=1 SV=4	1.76535e+06	2.3704e+06	2.00206e+06	1.7721e+06	1.90897e+06	1.76192e+06	1.18651e+06	1.79338e+06	1.95134e+06	1.27348e+06	2.08862e+06	2.11253e+06	1.54204e+06	1.90277e+06	1.60974e+06	1.6504e+06	1.72383e+06	1.31115e+06	1.77714e+06	2.076e+06	2.13299e+06	1.64468e+06	1.53484e+06	1.57965e+06	1.69207e+06	2.53769e+06	2.16721e+06	762928	699164	741294	1.07245e+06	2.4956e+06	2.98687e+06	1.85949e+06	2.74077e+06	2.94158e+06	1.43506e+06	1.69135e+06	1.41805e+06	1.56464e+06	1.91773e+06
SEPT2_RAT	1	1	123.29	0.39116	1.07549	CEN	EEN	Septin-2 OS=Rattus norvegicus GN=Sept2 PE=1 SV=1	377102	557618	551055	426787	382207	352320	434626	494523	518195	774763	760441	787070	302862	401634	503085	907509	601472	423168	743081	678946	681355	395140	156293	171741	361448	596972	596514	183741	139984	148232	392844	688161	793189	1.13129e+06	997879	1.09595e+06	281851	357008	443179	860350	669125
MRP_RAT	2	2	118.32	0.396414	1.09946	EEN	CEN	MARCKS-related protein OS=Rattus norvegicus GN=Marcksl1 PE=2 SV=3	72863.7	123928	93823.1	154639	93756.1	89302.3	65832.3	80968.2	155792	28743.3	238607	251735	63631.3	80703.4	196726	189927	94360.1	84629.2	156049	127691	216125	100879	147018	136473	69839.2	132674	101563	66575.6	34338.4	37572.3	59503.7	112672	238468	41970.1	313110	350527	59216.9	71736.3	173301	180057	104974
ADDA_RAT	9	9	347.51	0.398389	1.06399	EEN	CEN	Alpha-adducin OS=Rattus norvegicus GN=Add1 PE=2 SV=2	763371	969350	875322	765394	695699	667436	865564	1.02322e+06	972860	946795	1.05376e+06	991446	826754	882693	787988	1.13853e+06	982815	751822	1.11745e+06	1.09669e+06	1.1566e+06	1.0265e+06	742904	757083	731684	1.03776e+06	947531	329519	254801	280811	782355	1.42388e+06	1.48914e+06	1.38248e+06	1.38278e+06	1.38053e+06	769398	784615	694157	1.07936e+06	1.09336e+06
NCAM1_RAT	2	2	108.86	0.39974	1.05382	CEN	EEN	Neural cell adhesion molecule 1 OS=Rattus norvegicus GN=Ncam1 PE=1 SV=1	492063	746686	634340	898787	752956	703708	622400	670957	699278	754000	823127	794320	630596	655321	728246	755020	593264	452368	1.0285e+06	972244	935599	676115	353741	372786	471637	799383	686670	386947	275772	296072	562567	933680	1.07037e+06	1.10097e+06	1.08014e+06	1.10605e+06	586849	582507	641529	715785	659993
NSF1C_RAT	1	1	38.2	0.402327	1.13051	EEN	CEN	NSFL1 cofactor p47 OS=Rattus norvegicus GN=Nsfl1c PE=1 SV=1	44634.6	52300.3	52055.6	53441.1	52307.5	51228.8	25915.1	49686.3	47441.7	37654.9	43741.4	44509.8	36087	41284.9	38982.6	76470.4	58365.1	48855.3	72908.5	72965.7	67643.8	41591.4	29682	42505.2	42781.9	55991.4	56349.8	23007.6	19157.8	21553.5	23423.8	69141.7	72618	54982.5	57399.1	61977.4	33583.5	36697.7	34340.6	72496.5	64929.9
LAP2_RAT	1	1	77.55	0.402432	1.26359	EEN	CEN	Lamina-associated polypeptide 2, isoform beta OS=Rattus norvegicus GN=Tmpo PE=1 SV=3	37437	109773	67252.5	82006	19546.5	17858.5	53618.5	52957.3	65330.9	57013.8	67628.6	72790	63212.3	70739.1	65880	103948	80616.3	54107.6	131087	98771.2	108676	74069.2	20110.8	17355	35883.1	117520	72800.4	35305.4	7158.97	7513.61	48464	73693.5	100001	83249.8	88744.8	101356	58826.9	62879.1	58035.2	98546.3	89683.9
STX1A_RAT	2	2	182.87	0.402575	1.19633	EEN	CEN	Syntaxin-1A OS=Rattus norvegicus GN=Stx1a PE=1 SV=1	197570	282365	204796	201943	149418	144871	124044	154507	178238	223705	226883	246846	125989	178959	179236	381275	281725	168469	359139	321668	333130	218183	125543	120328	189369	302293	221690	86940.9	54724.8	60951.8	112119	215006	272825	326647	297724	343719	117248	159075	157893	361462	313413
ABI1_RAT	1	1	49.65	0.405915	1.0867	EEN	CEN	Abl interactor 1 OS=Rattus norvegicus GN=Abi1 PE=1 SV=3	145360	15404.5	143952	9679.4	143082	148447	25158.5	111588	75073	297233	77477.8	119440	150833	67118.7	18531.5	104779	97333.7	61674.1	134625	219416	121424	133133	147992	168783	139326	16491.6	155827	4167.19	52404.2	62456.2	22739.9	155282	114913	434011	101669	166313	140369	59661	16324.8	99334.2	108282
KCAB2_RAT	1	1	40.81	0.425357	2.30386	CEN	EEN	Voltage-gated potassium channel subunit beta-2 OS=Rattus norvegicus GN=Kcnab2 PE=1 SV=1	38219.1	3431.33	1098.93	2827.53	23318.3	59029.3	730.961	7861.31	4259.53	1885.44	4285.98	2128.14	2274.62	6404.55	5929.92	3309.28	3040.6	1638.07	1219.28	1162.34	1612.01	3145.3	26860.8	8110.22	36632.6	3673.49	1189.59	1217.31	8540.4	24835.5	660.691	10939.5	6519.97	2753.07	5624.22	2963.31	2116.82	5692.93	5223.8	3137.31	3382.6
BEGIN_RAT	1	1	55.65	0.430287	1.17455	EEN	CEN	Brain-enriched guanylate kinase-associated protein OS=Rattus norvegicus GN=Begain PE=1 SV=1	0	2555.6	289.645	1029.74	26.3485	133.396	541.105	294.656	292.071	413.053	728.499	547.518	303.3	513.452	807.919	1501.02	1067.49	299.977	784.504	640.651	1331.76	615.589	177.637	4.3104	0	2735.96	313.539	443.325	9.65021	56.1239	489.087	410.033	447.066	603.127	955.964	762.388	282.259	456.402	711.714	1423.02	1187.56
HSP72_RAT;GRP78_RAT	2	2	121.98	0.43458	1.02112	EEN	CEN	Heat shock-related 70 kDa protein 2 OS=Rattus norvegicus GN=Hspa2 PE=1 SV=2	58155.4	69156.5	43211.2	27171.1	18816.2	16653.3	51114.4	83768.8	79065	85254.3	98668.1	97014.8	50559.2	50642.3	55854.2	59860.6	64809.3	43582.6	60527.9	57759.1	63751.1	82233.1	92182.3	61666.5	55741.4	74037.3	46775.8	11697.7	6891.5	7006.56	46200.6	116570	121023	124486	129476	135088	47051.6	45015.3	49203.2	56749.9	72098.9
ACTG_RAT;ACTA_RAT;ACTB_RAT	9	9	746.98	0.436686	1.20099	CEN	EEN	Actin, cytoplasmic 2 OS=Rattus norvegicus GN=Actg1 PE=1 SV=1	246557	493133	176512	747438	218695	323839	376696	272247	834247	311692	834353	858723	194758	184079	437391	652731	653552	174394	508266	120692	600398	624154	208512	382269	236323	527936	191073	321788	80097.7	136249	340483	378849	1.27696e+06	455122	1.09487e+06	1.19572e+06	181247	163626	385308	618811	727062
EAA1_RAT	1	1	48.15	0.437247	3.18905	EEN	CEN	Excitatory amino acid transporter 1 OS=Rattus norvegicus GN=Slc1a3 PE=1 SV=2	3481.2	5765.42	2135	0	2175.67	1800.24	928.725	1993.49	1074.21	0	833.328	0	787.789	1225.37	0	3643.09	3609.14	5203.45	11371.8	23472	13099.3	954.714	1011.58	0	3336.69	6172.31	2311.12	0	796.846	757.419	839.444	2774.07	1644.27	0	1093.52	0	733.136	1089.21	0	3453.77	4015.09
PPM1E_RAT	1	1	43.43	0.437749	1.06154	CEN	EEN	Protein phosphatase 1E OS=Rattus norvegicus GN=Ppm1e PE=1 SV=1	245539	23185.6	240281	174948	416541	385093	185456	259018	146218	13049.2	20600.8	15349	193766	241054	24380.6	136818	113347	216589	103949	305868	124092	84561.1	223740	233902	235346	24821.9	260102	75319	152559	162021	167628	360439	223812	19054.1	27033.2	21372.6	180324	214270	21477.4	129708	126096
SNPH_RAT	1	1	36.22	0.441711	1.02527	CEN	EEN	Syntaphilin OS=Rattus norvegicus GN=Snph PE=2 SV=1	2152.48	61752.4	46572.7	71715.2	807.005	547.972	34192.6	50537.3	68883.1	58862.5	73034.1	73290.4	42466.3	8618.45	42602.6	54311.6	62443.3	47139.6	47423.3	66224.8	68389	74705.3	7698.24	6960.11	2063.14	66110.6	50414.7	30875	295.568	230.549	30905.5	70325.8	105438	85949.2	95838	102053	39520.2	7660.84	37529.6	51489.3	69466.8
NFL_RAT	4	4	492.89	0.44949	1.06981	EEN	CEN	Neurofilament light polypeptide OS=Rattus norvegicus GN=Nefl PE=1 SV=3	1.68238e+06	437290	1.9366e+06	1.43214e+06	1.61919e+06	1.6535e+06	1.26404e+06	1.62711e+06	1.4846e+06	285149	471693	454187	1.59629e+06	1.80156e+06	411191	1.62124e+06	1.3823e+06	989967	1.34129e+06	1.55116e+06	1.74053e+06	1.00242e+06	945937	965673	1.61255e+06	468151	2.09636e+06	616569	593031	695679	1.14253e+06	2.26423e+06	2.27244e+06	416366	618973	632430	1.48554e+06	1.60138e+06	362228	1.53699e+06	1.53778e+06
PTRF_RAT	1	1	54.52	0.450945	1.13154	EEN	CEN	Polymerase I and transcript release factor OS=Rattus norvegicus GN=Ptrf PE=1 SV=1	17629.1	16561.2	21209.5	39494.2	12894	15117.4	18515.9	13707.5	10241.5	14835.4	18821.9	16883	15158	17071.7	18594.3	33821	25418.9	24990.3	25658.3	26108.6	23361.1	11357.4	9093.46	13679.2	16897.4	17730	22959.1	17003.1	4722.45	6360.36	16735.9	19074.9	15676.5	21662.1	24698.8	23508.6	14106.4	15174.8	16380.1	32063.5	28277.9
KLC1_RAT	1	1	32.52	0.451214	1.04693	EEN	CEN	Kinesin light chain 1 OS=Rattus norvegicus GN=Klc1 PE=1 SV=2	30762.9	3205.12	30584.5	2334.97	17117.4	20773	2704.75	3158.35	865.205	660.92	912.479	1042.26	21376.6	3937.19	2686.54	1740.63	4366.52	20107.5	2079.48	40204	2745.76	5275.49	2636.63	12321.7	29486	3431.32	33107.5	1005.25	6269.29	8739.84	2444.73	4395.04	1324.35	965.055	1197.39	1451.29	19893.6	3499.72	2366.63	1650.18	4857.66
PGRC1_RAT	1	1	111.89	0.451221	1.3908	EEN	CEN	Membrane-associated progesterone receptor component 1 OS=Rattus norvegicus GN=Pgrmc1 PE=1 SV=3	410800	1.30888e+06	794959	1.00463e+06	181659	151874	560419	496504	611609	1.03179e+06	1.09136e+06	1.17737e+06	611028	595858	1.40533e+06	1.63756e+06	1.17605e+06	562166	1.92548e+06	1.26138e+06	1.67499e+06	1.12514e+06	138375	156035	393748	1.40125e+06	860538	432517	66533	63898	506544	690917	936177	1.50658e+06	1.43212e+06	1.63942e+06	568638	529651	1.23799e+06	1.55246e+06	1.30833e+06
DNM1L_RAT	1	1	33.19	0.454682	1.28012	EEN	CEN	Dynamin-1-like protein OS=Rattus norvegicus GN=Dnm1l PE=1 SV=1	73360.6	86454.1	83589.5	98456.6	103261	97349.2	14180.7	33448.5	30955.3	1827.18	36597	38797.6	65722.8	68436.8	67126.6	87492.7	73991.7	45859.9	141276	139385	151238	32258.1	10887.3	10207.6	70315.5	92555.6	90485.1	42387.7	37819.7	40957.9	12817.5	46545.7	47382.5	2667.99	48023.9	54023.4	61163.3	60832.6	59133.3	82946.1	82314.1
FBP1L_RAT	1	1	41.93	0.458088	1.21921	CEN	EEN	Formin-binding protein 1-like OS=Rattus norvegicus GN=Fnbp1l PE=1 SV=2	1955.77	3635.36	4811.74	4573.52	10220.4	8684.65	2520.66	2829.09	4443.08	7848.47	6484.58	7731.64	5362.13	2487.66	4900.45	5181.1	3536.75	5187.65	2529.85	7858.13	6396.53	2641.64	3602.24	4235.26	1874.59	3891.92	5208.68	1969	3743.27	3653.9	2278.34	3936.86	6800.92	11460.1	8509.32	10765.9	4990.14	2211.25	4316.92	4911.86	3934.56
RTN1_RAT	5	5	345.71	0.463942	1.28485	EEN	CEN	Reticulon-1 OS=Rattus norvegicus GN=Rtn1 PE=2 SV=1	208625	369200	345492	148309	169884	173194	104964	252563	240121	205916	236929	252850	211592	231255	244631	394846	335404	179312	484053	504938	510490	207845	83417	91652.1	199965	395256	373993	63850.3	62220.6	72868.3	94873.4	351458	367548	300673	310907	352080	196913	205560	215501	374327	373130
ACLY_RAT	1	1	34.46	0.469458	1.01648	EEN	CEN	ATP-citrate synthase OS=Rattus norvegicus GN=Acly PE=1 SV=1	32.671	3825.11	19258.4	4255.81	678.245	1107.78	23480.9	34184.5	1779.62	1060.39	2951.8	1834.43	23208.9	70.4592	2460.76	1159.53	1460	30163.7	867.208	34380.2	989.06	1094.19	71.5657	80.5589	31.3148	4095.06	20847.1	1832.22	248.409	466.079	21223.6	47569.9	2724.03	1548.34	3873.46	2554.34	21598.8	62.6304	2167.74	1099.27	1624.22
CKD18_RAT	1	1	33.33	0.474642	1.04113	CEN	EEN	Cyclin-dependent kinase 18 OS=Rattus norvegicus GN=Cdk18 PE=1 SV=1	11840.4	13596.5	14282.5	30515.8	22936.3	20542.3	5175.58	5943.42	8324.1	12277.4	18393.1	14568.2	5687.37	9210.57	16413.1	31792.3	19135	14168.7	24569.3	21121.5	19358.1	5155.08	1546.13	3190.14	11348.9	14556.1	15460.7	13137.7	8400.46	8642.79	4678.03	8270.65	12741.5	17927.1	24136.1	20285.3	5292.81	8187.16	14458.7	30140.2	21287.3
NAC2_RAT	2	2	112.42	0.475307	1.07288	EEN	CEN	Sodium/calcium exchanger 2 OS=Rattus norvegicus GN=Slc8a2 PE=2 SV=1	701811	622660	592631	601177	642612	636313	1.03946e+06	702340	759050	730834	744348	769368	621758	706009	759450	801520	639404	783859	1.04067e+06	996832	1.04947e+06	524615	608410	633194	672679	666604	641520	258820	235358	267717	939532	977351	1.16186e+06	1.06714e+06	976761	1.0713e+06	578623	627563	669017	759869	711323
BAIP2_RAT	1	1	34.72	0.490077	1.22337	EEN	CEN	Brain-specific angiogenesis inhibitor 1-associated protein 2 OS=Rattus norvegicus GN=Baiap2 PE=1 SV=1	213138	26255.2	38198.4	34327.9	189321	174361	10830.5	18225	51640.6	21726.4	25771.8	22209.2	34988.5	125858	32365.1	26779.4	16637.5	32670.1	43787.1	49910.5	46956.8	48441.7	281561	270550	204290	28108.2	41349.6	14778.9	69339.2	73359.2	9789.29	25361.3	79045.1	31724.2	33818.7	30925	32561.2	111874	28511.2	25387.8	18508.9
KPCA_RAT	1	1	40.77	0.491842	1.61711	EEN	CEN	Protein kinase C alpha type OS=Rattus norvegicus GN=Prkca PE=1 SV=3	36603.6	2103.72	20025	6859.34	6687.53	20215.2	26958.7	46998.8	5769.76	1804.28	1191.54	1526.13	30926.6	41299.9	721.261	4362.05	3641.56	37390	3726.23	44957.2	5825.85	2668.22	48704.5	61590.4	35084.2	2252.19	21677	2953.1	2449.33	8505.18	24367	65401.8	8831.65	2634.55	1563.58	2125.05	28781.1	36711	635.375	4135.37	4051.16
AT2B2_RAT	1	1	33.53	0.495562	1.00296	EEN	CEN	Plasma membrane calcium-transporting ATPase 2 OS=Rattus norvegicus GN=Atp2b2 PE=2 SV=2	52399.3	277793	211194	146610	8196.53	10617.4	146491	262652	285477	70343.9	211726	256837	164268	86588.6	174700	166517	217177	170742	152189	257228	235392	244268	32100.1	44912.6	50224.2	297399	228616	63118.6	3002	4467.05	132408	365498	436973	102714	277834	357630	152872	76967.6	153897	157863	241604
COTL1_RAT	1	1	33.66	0.49603	1.05282	EEN	CEN	Coactosin-like protein OS=Rattus norvegicus GN=Cotl1 PE=1 SV=1	7.34254	2629.76	18880.5	4360.5	827.942	758.236	14720.8	23518.1	16413.2	183.755	239.673	105.077	13457.2	11055.1	154.481	1784.61	13394.8	16038.8	263.025	20616.3	8660.79	754.413	297.421	532.922	7.03775	2815.35	20438	1877.29	303.236	319.013	13305.6	32726.9	25123.3	268.313	314.508	146.314	12523.6	9826.79	136.086	1691.87	14901.4
NOL3_RAT	1	1	34.95	0.498594	1.04065	EEN	CEN	Nucleolar protein 3 OS=Rattus norvegicus GN=Nol3 PE=1 SV=1	60822.3	51125.1	54009.4	95944.7	88860.1	87040.2	50342.1	32875	37054.8	25939.3	31978.7	34414.9	51137.6	52764.7	39327	39967.5	41676.8	49025.8	69480.7	69041.3	74624.5	45174.6	72091.8	72530.5	58297.6	54733.3	58464.8	41306.3	32545.3	36620.5	45502.6	45747.7	56719	37875.7	41963.7	47920.8	47590	46901.9	34644.1	37890.5	46364.6
HOME3_RAT	1	1	40.5	0.510208	6.38756	CEN	EEN	Homer protein homolog 3 OS=Rattus norvegicus GN=Homer3 PE=2 SV=2	2307.5	1990.73	353.492	1232.63	8530.91	97963.1	2033.9	517.414	3328.08	351.808	621.154	960.437	942.126	189.166	762.863	3562.49	1794.36	2052.68	1474.53	1067.06	2417.01	1006.01	1712.95	1835.2	2211.72	2131.23	382.653	530.673	3124.47	41216.1	1838.37	720.014	5094.22	513.7	815.101	1337.35	876.767	168.147	672.023	3377.37	1996.19
1433G_RAT	1	1	115.68	0.511167	1.24039	CEN	EEN	14-3-3 protein gamma OS=Rattus norvegicus GN=Ywhag PE=1 SV=2	2.31343e+06	2.33017e+06	1.9756e+06	2.07403e+06	1.48098e+06	1.61876e+06	7.9862e+06	3.80149e+06	4.3877e+06	4.15143e+06	4.54619e+06	4.76239e+06	2.38971e+06	2.54995e+06	2.8579e+06	3.27152e+06	2.89786e+06	3.35206e+06	3.61941e+06	2.72704e+06	3.28577e+06	1.95783e+06	2.00954e+06	2.4808e+06	2.2174e+06	2.49463e+06	2.13858e+06	892916	542415	681063	7.21846e+06	5.29001e+06	6.71616e+06	6.06179e+06	5.96568e+06	6.63136e+06	2.22392e+06	2.26662e+06	2.51759e+06	3.10151e+06	3.22381e+06
ALDOA_RAT	4	4	268.42	0.511398	1.04797	EEN	CEN	Fructose-bisphosphate aldolase A OS=Rattus norvegicus GN=Aldoa PE=1 SV=2	93074.9	67461.8	88769.1	120919	122447	119999	104572	114249	76041.3	61588.6	62871.4	65482.2	92273.7	103085	62509.3	82415.2	102728	98902.1	95546.5	123394	78407.5	83010.8	120007	107841	89211.4	72222.9	96092.1	52058.4	44846.4	50487.5	94519.2	158985	116395	89929.8	82502.2	91180.2	85872.2	91630.9	55065.8	78132.5	114283
DLG4_RAT	2	2	80.26	0.513212	1.50274	CEN	EEN	Disks large homolog 4 OS=Rattus norvegicus GN=Dlg4 PE=1 SV=1	386.193	10517.8	50.9546	3985.48	634.301	793.323	3028.62	4948.71	17678.2	16712.8	17079.9	18327.2	490.546	170.75	7057	12673.7	12015	191.587	8608.93	244.389	11724.8	8199.06	708.441	563.988	370.162	11260.1	55.1581	1715.83	232.314	333.776	2737.47	6886.45	27059.6	24403.6	22412.9	25519.6	456.514	151.778	6216.67	12015.1	13366.4
GIT1_RAT	3	3	127.4	0.514191	1.03481	CEN	EEN	ARF GTPase-activating protein GIT1 OS=Rattus norvegicus GN=Git1 PE=1 SV=1	166270	181569	172225	156271	138264	151923	201248	149319	181673	118492	133308	139862	137598	155110	128189	188375	160701	182787	193649	210142	191410	59677.3	113193	106011	159368	194383	186433	67278.1	50639.5	63918.9	181901	207788	278083	173018	174932	194749	128052	137875	112925	178586	178776
NEB2_RAT	1	1	49.15	0.523951	1.03294	EEN	CEN	Neurabin-2 OS=Rattus norvegicus GN=Ppp1r9b PE=1 SV=1	153718	218866	201095	173013	140910	137760	108088	109648	126905	131425	149309	134657	117365	104206	150837	230168	160616	148454	294317	237404	260819	62442.4	38524.3	39060.7	147337	234313	217685	74485.7	51608.7	57960.1	97697.3	152582	194250	191903	195929	187503	109223	92627.3	132876	218207	178682
MBP_RAT	6	6	323.28	0.524066	1.03975	CEN	EEN	Myelin basic protein OS=Rattus norvegicus GN=Mbp PE=1 SV=3	181538	263995	267718	374908	294878	255480	234532	241312	240212	302701	287583	317562	266938	212307	302621	383111	312555	294336	289623	305070	309215	200118	126696	135109	174002	282627	289803	161406	108000	107488	211986	335801	367687	441995	377377	442187	248419	188717	266586	363202	347710
KCNQ2_RAT	3	3	138.64	0.536908	1.09569	CEN	EEN	Potassium voltage-gated channel subfamily KQT member 2 OS=Rattus norvegicus GN=Kcnq2 PE=1 SV=1	7593.46	2220.85	721.84	3424.85	7389.79	6495.19	384.944	1583.89	10927.9	3817.12	1385.36	903.118	539.933	1168.82	2284.53	1011.11	8441.58	305.618	1209.84	898.387	12126.3	822.496	5796.19	8152.14	7278.26	2377.59	781.387	1474.47	2706.53	2732.73	347.938	2204.08	16727	5573.64	1817.92	1257.54	502.475	1038.95	2012.49	958.567	9391.08
EF1D_RAT	2	2	161.27	0.556452	1.1234	EEN	CEN	Elongation factor 1-delta OS=Rattus norvegicus GN=Eef1d PE=1 SV=2	83424.3	106070	109853	17441.5	38625.6	39239.2	32865	67504.4	84494.3	105746	97416.4	112210	33609.4	66985.8	44496	174652	129302	86344	84031	132210	98632.3	53814.9	42529.3	58709.4	79961.4	113556	118915	7508.94	14146.7	16509.2	29705.6	93936.6	129334	154408	127833	156245	31277.7	59542.9	39197.5	165576	143846
E41L1_RAT	9	9	499.15	0.5573	1.04537	CEN	EEN	Band 4.1-like protein 1 OS=Rattus norvegicus GN=Epb41l1 PE=1 SV=1	358304	330205	320914	307411	293333	290209	407728	333999	349693	205383	240028	233506	234718	279662	245486	398193	335015	311718	361591	323449	388660	234828	191508	206567	343431	353509	347387	132347	107434	122100	368532	464781	535268	299894	314973	325143	218435	248588	216254	377501	372697
NDRG1_RAT	1	1	38.52	0.558104	1.03305	CEN	EEN	Protein NDRG1 OS=Rattus norvegicus GN=Ndrg1 PE=1 SV=1	13123.6	22391.8	14073.5	21954.2	15800.4	16633.9	20715.7	11279.5	16306.2	12305.1	14236.6	15138.6	14216.2	15093.9	14562.9	19939.9	17003.3	17602.7	25025.3	18680.1	21448.5	10848.1	6181.11	7151.95	12578.9	23972.1	15234.4	9451.78	5786.94	6998.4	18724.2	15696.1	24959.5	17967.5	18681.8	21079.7	13229.9	13416.8	12828.8	18903.8	18915.8
SGIP1_RAT	3	3	210.17	0.564384	1.01861	CEN	EEN	SH3-containing GRB2-like protein 3-interacting protein 1 OS=Rattus norvegicus GN=Sgip1 PE=1 SV=1	169455	197307	179535	188806	183893	171394	211517	168377	181852	159302	172595	183744	153213	160769	182202	224309	172973	192883	252033	206090	221912	133036	117130	111622	162421	211231	194346	81285.1	67351.1	72111	191184	234307	278357	232608	226485	255853	142584	142906	160506	212652	192429
DCLK1_RAT	2	2	121.87	0.565176	1.07992	CEN	EEN	Serine/threonine-protein kinase DCLK1 OS=Rattus norvegicus GN=Dclk1 PE=2 SV=1	135357	111330	85304.2	124919	127054	126527	99451.9	69604.1	68407.3	63348.7	75186.1	73776.7	77837.1	86090.9	93065.2	108318	88117.5	82671.4	115872	104579	107668	51888.2	76722.6	81572.2	129739	119187	92341.3	53780.1	46533.9	53233.7	89891.3	96858.6	104709	92499.9	98662	102730	72437.1	76525.2	81983.3	102689	98028.9
RGS14_RAT	2	2	99.76	0.566024	1.0121	CEN	EEN	Regulator of G-protein signaling 14 OS=Rattus norvegicus GN=Rgs14 PE=1 SV=1	125729	6253.05	75098	11635	181757	143015	8278.96	13564.1	11125.4	5175	6073.78	8519.27	33263.3	90286.5	6057.56	11444.6	6703.85	43026.8	12343.5	78883	16969.2	11654.6	132356	146104	120510	6694.36	81293.2	5009.11	66568.9	60170.7	7483.08	18875.4	17029.5	7556.37	7970.25	11862.6	30955.7	80254.6	5336.24	10849.8	7457.89
I2BPL_RAT	1	1	34.08	0.568012	1.03683	CEN	EEN	Interferon regulatory factor 2-binding protein-like OS=Rattus norvegicus GN=Irf2bpl PE=2 SV=1	42489.2	49026.6	47768.2	3068.31	29581.5	22061.8	5834.15	14680.7	12093.5	847.087	13680.1	10955.5	11591.9	30810.3	7827.21	15590.8	14931.4	5809.8	9288.33	22063.6	9531.8	39548.9	39262.9	36874.2	40725.5	52486.6	51708.8	1320.97	10834.3	9282.1	5273.3	20429.2	18511.2	1236.89	17951.5	15255	10787.7	27386.9	6895.17	14780.6	16610.9
MCES_RAT	1	1	52.86	0.584659	1.28256	EEN	CEN	mRNA cap guanine-N7 methyltransferase OS=Rattus norvegicus GN=Rnmt PE=2 SV=1	6791.47	26574	15579.6	23702.6	1973.92	1570.84	13165.1	16071.6	19153.6	24299.1	24291.5	24158.1	15072.4	9678.02	28833.2	37443.8	25468.3	13802.8	40135.9	24344.4	32461.1	21381	2701.86	1765.96	6509.56	28449.5	16864.9	10204.5	722.954	660.902	11899.5	22364.7	29318	35480.7	31876.2	33638.7	14026.7	8602.67	25399.9	35498	28333
AQP4_RAT	2	2	111.74	0.588901	1.05673	CEN	EEN	Aquaporin-4 OS=Rattus norvegicus GN=Aqp4 PE=1 SV=1	186974	213989	241097	231322	149246	161863	201007	371837	403098	369807	365609	401916	193244	251643	286520	277711	215171	114355	455503	418201	416844	249235	110613	131696	179213	229092	260986	99589.1	54661.9	68100.8	181684	517435	617013	539980	479766	559646	179838	223683	252402	263279	239374
LIPA3_RAT	1	1	34.11	0.591331	1.03767	EEN	CEN	Liprin-alpha-3 OS=Rattus norvegicus GN=Ppfia3 PE=1 SV=2	111426	84803.8	104751	157624	160113	148324	131996	92734.2	91126	75824.5	89645.5	83289.5	99562.7	130010	78093.5	114028	109109	138258	121700	151409	112321	79691.2	127917	119718	106801	90788.9	113392	67860.7	58641.7	62404.5	119307	129046	139485	110717	117636	115976	92655.5	115564	68794.3	108103	121381
PURB_RAT	2	2	146.67	0.593648	1.11131	EEN	CEN	Transcriptional activator protein Pur-beta OS=Rattus norvegicus GN=Purb PE=1 SV=3	124013	56253	134935	88708.3	127234	120083	105890	122337	85941.4	52023.7	61492.6	64892.3	93490.4	126758	34862.4	92897.5	75995.9	137617	69454.2	165683	88323.6	102180	129649	154211	118865	60223.1	146067	38190.9	46599.6	50522.5	95710.8	170240	131549	75963.4	80692.9	90358.8	87004.5	112673	30711.1	88070	84543.7
PSIP1_RAT	1	1	57.91	0.602872	6.31266	CEN	EEN	PC4 and SFRS1-interacting protein OS=Rattus norvegicus GN=Psip1 PE=2 SV=1	1803.03	77502.4	9276.14	56130.6	161739	2209.21	7570.9	6885.39	42459.8	2.03248e+06	148376	198031	12885.7	5209.7	99662.7	44794.8	30440.9	8493.7	39947.4	9107.75	74322.8	73205.1	19707.5	16977.4	1728.19	82972.1	10041.4	24165.4	59237.2	929.484	6843.08	9581.46	64992.3	2.96776e+06	194705	275747	11991.7	4630.84	87795.1	42467	33864.8
RABE1_RAT	1	1	60.37	0.607025	1.06882	EEN	CEN	Rab GTPase-binding effector protein 1 OS=Rattus norvegicus GN=Rabep1 PE=1 SV=1	120941	86171.9	71052.5	13822.3	36460.8	54551.6	12271.2	34369.3	30673.2	12779.6	56327.9	46285.4	33187.6	56784.7	32529.8	46403.1	38421	10375.1	55873	76822.2	47095	34972.4	46145.9	136715	115921	92253.5	76914	5950.79	13353.9	22951.6	11091.5	47827.1	46950.7	18660.3	73915.5	64449.7	30885.2	50475.3	28656.3	43991.8	42742.5
DNJC5_RAT	2	2	104.38	0.611153	1.02508	CEN	EEN	DnaJ homolog subfamily C member 5 OS=Rattus norvegicus GN=Dnajc5 PE=1 SV=1	4.51767e+06	4.85037e+06	4.22216e+06	5.2173e+06	5.18473e+06	5.3069e+06	4.10959e+06	3.68682e+06	3.97885e+06	3.8908e+06	4.39067e+06	4.16121e+06	3.5949e+06	3.75999e+06	3.90091e+06	4.74591e+06	3.73494e+06	4.21862e+06	5.52906e+06	5.2622e+06	5.67661e+06	3.84361e+06	4.07677e+06	3.86407e+06	4.33015e+06	5.19269e+06	4.57046e+06	2.24616e+06	1.89892e+06	2.23278e+06	3.71453e+06	5.13044e+06	6.09034e+06	5.68122e+06	5.76161e+06	5.79424e+06	3.34551e+06	3.34221e+06	3.4364e+06	4.49929e+06	4.15504e+06
DLGP2_RAT	3	3	98.73	0.61138	1.11364	CEN	EEN	Disks large-associated protein 2 OS=Rattus norvegicus GN=Dlgap2 PE=1 SV=3	138064	175096	152151	114538	55139.4	47679.1	86377.3	155587	144993	4037.53	109656	130238	103250	138877	92870.8	8999.79	153792	94702.7	16753.6	188911	203716	10672	90580.5	76396.8	132333	187454	164703	49311.3	20195	20060.1	78073.6	216509	221938	5895.47	143895	181350	96086.9	123446	81812	8532.11	171091
P4K2A_RAT	1	1	41.2	0.621045	1.11785	EEN	CEN	Phosphatidylinositol 4-kinase type 2-alpha OS=Rattus norvegicus GN=Pi4k2a PE=1 SV=1	35817	818.777	46073.8	22226.2	10527	6972.85	42473.7	47734.8	25107.4	11885	2765.2	3530.92	28338.3	41274.6	649.898	36793.6	36515.5	33335.1	9520.62	43089.9	22772.8	4208.6	13518.9	16077	34330.3	876.562	49874.6	9568.88	3855.54	2933.7	38390.6	66426.1	38431.4	17354.1	3628.61	4916.6	26372.3	36688.5	572.51	34881.6	40622.7
SYNPO_RAT	1	1	74.01	0.621328	1.0684	EEN	CEN	Synaptopodin OS=Rattus norvegicus GN=Synpo PE=2 SV=2	213667	191497	185019	175575	231066	225136	191551	136958	170112	168678	170412	193116	125579	154532	171018	263622	203310	248853	236723	247289	265784	137755	154117	198296	204798	205011	200282	75588.9	84628.5	94721.7	173137	190586	260386	246299	223621	268904	116867	137361	150653	249923	226178
SHAN1_RAT	1	1	40.9	0.630303	1.0608	CEN	EEN	SH3 and multiple ankyrin repeat domains protein 1 OS=Rattus norvegicus GN=Shank1 PE=1 SV=1	39440.8	49604.4	38822.3	33400.7	36794.7	31340.5	86721	43633.2	50366.1	56414.9	61247.4	68786.1	33584.3	36481.3	50749.4	69058.1	53747.8	54517.8	65331.9	49000.9	59885.5	39812.1	25071.7	25140.4	37803.6	53105.3	42024.9	14379.7	13476.2	13185.9	78384.3	60718.5	77094.3	82375.3	80371.1	95780.7	31254.4	32427.8	44706.3	65469.4	59793.3
OXR1_RAT	4	4	299.67	0.631048	1.05985	CEN	EEN	Oxidation resistance protein 1 OS=Rattus norvegicus GN=Oxr1 PE=2 SV=3	178707	149358	143062	246358	235068	250559	175340	124369	132308	128471	146991	150349	124601	151892	129957	188170	161005	195209	181999	209395	196674	111384	158006	136260	171289	159898	154864	106062	86094.4	105418	158484	173067	202521	187589	192888	209353	115957	135015	114482	178391	179114
MATR3_RAT	1	1	39.83	0.631813	11.1672	CEN	EEN	Matrin-3 OS=Rattus norvegicus GN=Matr3 PE=1 SV=2	621.88	242.228	384.739	740.342	57335	45651.6	335.853	420.96	1356.14	89.5911	247.097	201.673	299.824	1011.78	205.236	1123.49	393.467	152.799	637.936	248.481	1371.56	1107.28	1209.07	1876.91	596.066	259.324	416.478	318.733	20999.1	19207.1	303.567	585.793	2075.82	130.818	324.25	280.818	279.024	899.359	180.797	1065.11	437.724
DLGP4_RAT	1	1	59.11	0.637798	1.56397	EEN	CEN	Disks large-associated protein 4 OS=Rattus norvegicus GN=Dlgap4 PE=2 SV=1	33357.4	193.357	2145.3	285.545	15003.5	14142	197.867	380.815	342.404	74.3405	107.935	197.8	792.891	15313.8	141.131	336.469	213.882	1741.74	156.125	3075.58	151.422	206.742	41585.9	40176.1	31972.7	207.003	2322.28	122.933	5495.07	5949.97	178.845	529.929	524.111	108.55	141.636	275.425	737.885	13612.2	124.326	318.984	237.939
HS90A_RAT	9	9	733.95	0.642511	1.23583	EEN	CEN	Heat shock protein HSP 90-alpha OS=Rattus norvegicus GN=Hsp90aa1 PE=1 SV=3	1.24507e+06	3.29432e+06	2.33394e+06	2.20372e+06	981105	981618	1.47421e+06	1.74261e+06	1.90268e+06	2.96024e+06	2.98885e+06	3.25804e+06	1.81568e+06	1.85355e+06	3.56318e+06	4.23416e+06	2.94362e+06	1.44733e+06	4.39234e+06	3.31569e+06	3.94702e+06	2.67227e+06	560601	603031	1.19338e+06	3.52682e+06	2.52648e+06	948748	359333	412997	1.33249e+06	2.42496e+06	2.91239e+06	4.32245e+06	3.92208e+06	4.53664e+06	1.68972e+06	1.6476e+06	3.13889e+06	4.01413e+06	3.27471e+06
AT1A2_RAT;AT1A4_RAT;ATP4A_RAT	1	1	67.49	0.656216	1.11134	EEN	CEN	Sodium/potassium-transporting ATPase subunit alpha-2 OS=Rattus norvegicus GN=Atp1a2 PE=1 SV=1	18277.5	4052.94	20671.9	30961.3	30066.2	23536.8	3299.26	4820.43	32580.9	5315.77	4484.2	3613.13	20825.2	2222.13	1810.24	15980	22185.8	19657.6	9875.36	32132.7	10048.2	7733.17	27122.1	32315.5	17518.8	4338.98	22377.2	13329.5	11011.8	9902.68	2982.1	6707.94	49870.8	7761.93	5884.34	5031.08	19380.4	1975.22	1594.68	15149.6	24681.2
TR150_RAT	2	2	104.22	0.656458	1.15414	CEN	EEN	Thyroid hormone receptor-associated protein 3 OS=Rattus norvegicus GN=Thrap3 PE=1 SV=1	18176.9	228994	16059.5	188813	43255.2	44088.1	14468.6	23148.5	230768	183234	175291	191142	12979.2	23420.5	185508	169769	49596.1	12677.7	199163	27924.1	250324	199078	25232.3	20476.3	17422.4	245156	17384.3	81288	15842.3	18549.2	13077.7	32212.6	353231	267552	230024	266155	12078.8	20818.2	163418	160947	55174.5
UBP54_RAT	1	1	37.22	0.664501	1.20202	EEN	CEN	Inactive ubiquitin carboxyl-terminal hydrolase 54 OS=Rattus norvegicus GN=Usp54 PE=2 SV=2	10078.2	1794.98	30163.4	1009.28	7367.28	3479.34	7861.87	21711.6	1176.2	16491.5	5452.05	7557.39	20285	21919	2634.22	3101.25	20261.9	20461.8	3818.56	25404.1	5419.97	715.137	9044.45	4136.87	9659.86	1921.66	32651.7	434.516	2698.28	1463.87	7106.09	30213.1	1800.38	24080.4	7154.39	10523.2	18877.8	19483.6	2320.55	2940.09	22540.9
PDLI4_RAT	1	1	33.22	0.666362	1.02384	CEN	EEN	PDZ and LIM domain protein 4 OS=Rattus norvegicus GN=Pdlim4 PE=2 SV=2	62286.9	76256.8	64494.9	81025.4	75370.8	72735.6	52834.1	39748	49153.3	31409	37520.6	32183.4	53607.7	65506.7	45204.8	68218.2	56583	78155	66205.2	86844.7	73971.9	18913.7	24153.3	21935.5	59701.4	81638.7	69815.4	34883.2	27604.8	30602.1	47755	55312	75237.9	45862.5	49235.9	44813.5	49888.7	58228.1	39822	64673.2	62947.4
S4A4_RAT	1	1	64.9	0.678337	1.16501	EEN	CEN	Electrogenic sodium bicarbonate cotransporter 1 OS=Rattus norvegicus GN=Slc4a4 PE=1 SV=1	108368	186412	164704	141962	92141.8	84760.5	218158	209238	229170	182032	194855	198621	159042	150830	193774	234846	159469	136203	372637	318476	330002	143081	70175.3	73626.8	103869	199568	178291	61117.5	33747.2	35661.4	197185	291167	350785	265797	255696	276568	148008	134071	170700	222642	177406
MGRN1_RAT	2	2	73.21	0.686207	1.02911	EEN	CEN	E3 ubiquitin-protein ligase MGRN1 OS=Rattus norvegicus GN=Mgrn1 PE=1 SV=1	1653.51	2881.2	146.47	3843.3	5594.19	6738.75	0.0187793	432.258	6045.22	125.769	942.983	254.946	104.162	384.882	870.416	3738.79	7469.86	97.2723	582.684	267.49	7917.75	511.1	829.447	6719.12	1584.88	3084.54	158.553	1654.62	2048.89	2835.2	0.016974	601.515	9253.28	183.643	1237.42	354.998	96.936	342.117	766.769	3544.51	8310.06
ARM10_RAT	1	1	108.06	0.692679	1.00266	CEN	EEN	Armadillo repeat-containing protein 10 OS=Rattus norvegicus GN=Armc10 PE=2 SV=1	304056	217557	258115	246010	268204	274229	373263	225781	265460	229576	248205	288842	128957	225140	206704	339718	251737	290682	351511	396090	373446	196247	173405	257166	291435	232911	279408	105913	98230.5	115377	337380	314189	406334	335220	325704	402196	120011	200124	182090	322064	280052
EAA2_RAT	1	1	43.39	0.696964	1.06041	EEN	CEN	Excitatory amino acid transporter 2 OS=Rattus norvegicus GN=Slc1a2 PE=1 SV=2	12936.2	8010.14	15399.2	16575.8	9280.87	11590.9	33505.4	54529.1	45733.5	3138.02	7548.75	7589.99	26456	26479.1	4753.71	4678.45	16343.2	13478.5	10183.9	45209.9	44134.4	7015.16	18790.2	21958.4	12399.2	8575.46	16669.5	7136.24	3399.14	4876.65	30284.4	75880.7	70003.2	4582.03	9905.75	10568.6	24620.7	23536.9	4187.65	4435.33	18181.5
PCLO_RAT	5	5	347.67	0.697818	1.06733	EEN	CEN	Protein piccolo OS=Rattus norvegicus GN=Pclo PE=1 SV=1	131192	128905	141196	65901.3	121782	114811	95731.8	89250.9	92693.2	38289	87377.1	91515.5	80758.9	99491.8	72244.3	145954	117380	108478	147408	160148	152058	62956.9	63937.7	68532.4	125746	138003	152844	28372	44603	48304.4	86528.8	124198	141883	55908.5	114659	127430	75156.3	88437.1	63641.7	138370	130582
SPTN2_RAT	1	1	45.1	0.705766	1.01788	EEN	CEN	Spectrin beta chain, non-erythrocytic 2 OS=Rattus norvegicus GN=Sptbn2 PE=1 SV=2	139153	150814	141555	75756.9	100603	99656.6	80324.3	155829	152265	54084	158155	146660	98435.8	105719	95699.2	145934	122127	80322.7	158948	157189	156816	137249	118420	104005	133377	161458	153233	32615	36846.2	41928.6	72602.4	216847	233068	78971.8	207537	204215	91606.8	93972	84303.6	138350	135864
AP180_RAT	2	2	139.39	0.707039	1.17269	CEN	EEN	Clathrin coat assembly protein AP180 OS=Rattus norvegicus GN=Snap91 PE=1 SV=1	58400.4	103623	42919	19444.1	53055.1	40597.5	36798.5	35282.4	13422.3	249529	220815	304558	40904.9	57645.6	140082	118111	35047.2	43592.7	139940	52928.8	22421.8	148554	117861	87818.4	55976.2	110936	46459.6	8371.12	19431.6	17080.7	33261	49097.7	20545.1	364355	289761	424080	38067.1	51240.5	123401	111974	38989.3
PPR1B_RAT	1	1	74.52	0.719537	1.03405	CEN	EEN	Protein phosphatase 1 regulatory subunit 1B OS=Rattus norvegicus GN=Ppp1r1b PE=2 SV=1	326206	370635	287293	275802	291906	310612	406845	424108	488496	501379	491716	494614	253513	313562	295752	461862	363405	386770	472765	505678	520532	339998	286994	315026	312666	396793	310993	118739	106911	130684	367734	590173	747730	732098	645248	688722	235926	278721	260535	437861	404280
SGTA_RAT	1	1	59.53	0.742128	1.16436	EEN	CEN	Small glutamine-rich tetratricopeptide repeat-containing protein alpha OS=Rattus norvegicus GN=Sgta PE=1 SV=1	80051.5	198544	103033	92976.7	10233.5	39870.7	39832.5	63368.2	131591	28877.8	105343	127899	49172.2	55453	78357.8	145113	160978	74404.4	118775	98182.7	180985	133919	90350	3845.18	76728.6	212556	111532	40028.5	3748.03	16774.8	36003.3	88180.9	201424	42166.5	138235	178093	45760.9	49291.6	69027.2	137572	179085
ODPA_RAT	3	3	114.36	0.747131	1.00328	CEN	EEN	Pyruvate dehydrogenase E1 component subunit alpha, somatic form, mitochondrial OS=Rattus norvegicus GN=Pdha1 PE=1 SV=2	18819.7	33017.9	29354.9	16993.3	2017.77	2367.14	4519.1	12034.9	15728.5	1183.66	11696.9	12003.5	13710.5	5467.03	15463.5	8219.76	16424	5858.65	17617.7	35042.9	29761.8	4164.34	4061.73	3423.48	18038.5	35348.2	31776.5	7316	739.015	995.929	4084.67	16747.3	24075.2	1728.35	15349.1	16714.2	12759.3	4859.58	13622.2	7792.62	18271.4
MYPR_RAT	2	2	133.68	0.749272	1.22877	EEN	CEN	Myelin proteolipid protein OS=Rattus norvegicus GN=Plp1 PE=1 SV=2	2961.8	3964.08	11116.1	23762.7	2678.5	3746.48	19967.4	11528.2	27095.3	5353.95	7554.6	5648.13	16792.4	16943.5	5343.07	22162.2	18106.9	16541.4	15608.2	14081.1	18528	8181.37	540.136	1231.29	2838.86	4243.85	12033.1	10230.3	981.009	1576.26	18047.9	16042.2	41474.2	7817.67	9913.43	7864.71	15627.4	15060.9	4706.83	21010.5	20143.5
NEUM_RAT	6	6	631.84	0.749714	1.00434	EEN	CEN	Neuromodulin OS=Rattus norvegicus GN=Gap43 PE=1 SV=1	4.05527e+06	5.18241e+06	5.76191e+06	4.78676e+06	6.62917e+06	5.73932e+06	3.12773e+06	4.96015e+06	4.1524e+06	724624	4.15051e+06	4.95327e+06	4.58781e+06	4.19019e+06	4.13128e+06	626323	6.24338e+06	4.24394e+06	805913	7.27169e+06	7.48879e+06	4.52164e+06	5.12931e+06	5.21861e+06	3.88693e+06	5.54816e+06	6.23724e+06	2.0608e+06	2.42795e+06	2.41471e+06	2.82706e+06	6.90237e+06	6.35599e+06	1.05807e+06	5.44645e+06	6.89714e+06	4.26953e+06	3.72461e+06	3.63933e+06	593776	6.94563e+06
GEPH_RAT	3	3	179.68	0.752254	1.02543	EEN	CEN	Gephyrin OS=Rattus norvegicus GN=Gphn PE=1 SV=3	38437.9	72942.7	44046.9	41491.2	37957.8	39646.8	44026.1	43786.1	58027.3	39393.6	61097.9	65032	35716.6	34672.5	43399.3	53380.4	50482.3	41192.1	64439.4	55116.6	64550.6	64457.8	48715.1	44663.6	36842.3	78090.6	47680.5	17862.9	13902.1	16680.6	39793.7	60931.1	88821	57521.3	80174.9	90553.4	33238.8	30820	38231.4	50606.5	56160.5
PEX5R_RAT	2	2	78.76	0.767516	1.04428	EEN	CEN	PEX5-related protein OS=Rattus norvegicus GN=Pex5l PE=1 SV=1	67710	76910.5	71570.7	86024.1	73117.8	64819.3	52731.1	41914.2	46386.9	38778.3	42095.2	41869	46686	55982.6	44372.2	74683.5	69522.9	72923.7	79151.3	86509.3	84624.9	38405.9	40301.7	41935.1	64899.4	82338.5	77474.8	37035.2	26779.6	27271.5	47661.9	58326.3	71003.4	56622.9	55238.9	58300.2	43447.2	49762.3	39088.5	70802.5	77342.7
KCC2A_RAT	9	9	749.21	0.76803	1.01172	EEN	CEN	Calcium/calmodulin-dependent protein kinase type II subunit alpha OS=Rattus norvegicus GN=Camk2a PE=1 SV=1	1.45436e+06	1.71587e+06	1.41429e+06	1.25783e+06	1.28314e+06	1.28611e+06	1.68584e+06	1.75728e+06	1.61392e+06	1.59357e+06	1.75623e+06	1.90583e+06	1.32888e+06	1.50793e+06	1.4095e+06	1.75869e+06	1.69464e+06	1.40717e+06	1.64551e+06	1.68651e+06	1.84689e+06	1.74923e+06	1.45743e+06	1.4514e+06	1.39399e+06	1.83697e+06	1.53096e+06	541522	469955	541108	1.52377e+06	2.44536e+06	2.4704e+06	2.32688e+06	2.3046e+06	2.65376e+06	1.23669e+06	1.34038e+06	1.24166e+06	1.66729e+06	1.88525e+06
REM2_RAT	2	2	83.93	0.774791	1.05931	EEN	CEN	GTP-binding protein REM 2 OS=Rattus norvegicus GN=Rem2 PE=1 SV=2	89405.6	147255	119136	37181.9	42556.3	46894.9	1226.56	1328.7	107591	1160.31	92720	134386	19209.6	5396.18	88624.7	6063.92	135905	33828.5	13639.7	178756	191223	90730.7	103079	3068.23	85694.4	157647	128965	16007.6	15586.4	19730.1	1108.65	1848.97	164687	1694.25	121671	187125	17877	4796.6	78071.6	5748.81	151191
HDGF_RAT	2	2	116.96	0.77938	1.00009	CEN	EEN	Hepatoma-derived growth factor OS=Rattus norvegicus GN=Hdgf PE=1 SV=2	3973.8	22396.2	12530	1502.86	19551.7	11194.4	6623.5	7300.33	10705	513.481	15307.7	15984.6	5187	2832.31	8641.4	12985.5	11541.1	7100.67	23454.8	13186.4	19333	17570.6	4140.05	1598.59	3808.85	23976.8	13563.6	647.013	7160.85	4709.85	5986.76	10158.9	16386	749.77	20087.3	22257.6	4827.15	2517.61	7612.41	12310.7	12839.2
ITPR1_RAT	1	1	48.07	0.78149	1.08302	EEN	CEN	Inositol 1,4,5-trisphosphate receptor type 1 OS=Rattus norvegicus GN=Itpr1 PE=1 SV=2	104.09	8030.54	7476.98	18614.1	1574.87	1327.8	10257.5	17359.6	21461.7	452.25	2488.32	6422.87	9303.87	885.717	11228.8	8749.74	14197.9	10550.1	12392.8	14345.8	12084.2	9427.5	135.587	202.747	99.7693	8597.3	8093.79	8013.76	576.799	558.647	9271.41	24157	32851	660.361	3265.27	8943.48	8658.42	787.303	9891.67	8295.06	15794.9
CSKI1_RAT	3	3	134.5	0.784487	1.0421	EEN	CEN	Caskin-1 OS=Rattus norvegicus GN=Caskin1 PE=1 SV=1	39437.5	55496.5	46667.8	61475.7	60597.4	55376	31698.3	40066.4	45666.8	64981.9	52843.1	46847.2	38319.6	45544.4	42755.4	66446.4	51445.8	43309.2	70664.6	71754.6	70364.6	54323	34480.2	37055.5	37800.4	59413.2	50517.7	26466.6	22194	23298.4	28651.1	55755	69901.1	94884.6	69342.7	65232.1	35661.2	40483.9	37664.2	62993.5	57232.4
S4A10_RAT	1	1	67.87	0.791602	1.02733	EEN	CEN	Sodium-driven chloride bicarbonate exchanger OS=Rattus norvegicus GN=Slc4a10 PE=1 SV=1	145937	142619	138123	148930	142317	129117	282689	140899	149926	131863	134472	139813	126254	130064	144698	187558	134948	166969	265160	240626	245730	73172.1	69099.9	92350.9	139879	152684	149517	64117.4	52124.2	54323.5	255513	196070	229488	192543	176459	194681	117495	115613	127468	177811	150126
STXB5_RAT	1	1	36.31	0.797055	1.06626	EEN	CEN	Syntaxin-binding protein 5 OS=Rattus norvegicus GN=Stxbp5 PE=1 SV=1	309765	398267	409672	390338	374123	382605	275364	472884	459885	470105	416659	459808	432689	419726	452949	543391	474886	355924	580680	554330	548754	340087	205585	229824	296907	426374	443467	168049	137023	160974	248893	658049	703935	686433	546756	640257	402671	373089	399013	515154	528301
PRC2A_RAT	1	1	64.15	0.800121	1.06573	CEN	EEN	Protein PRRC2A OS=Rattus norvegicus GN=Prrc2a PE=1 SV=1	2042.02	20488.2	16757.2	16123.3	1468.49	2365.08	17468.3	20952.3	22926.2	8533.74	14796.7	14864.5	9901.14	9354.84	13302.8	16204.8	15700.7	15957.5	17640.9	14887	17616	13348	1873.21	3205.76	1957.26	21934.1	18139.6	6941.43	537.839	995.062	15789	29156.5	35092.6	12460.7	19416.8	20698	9214.25	8315.41	11718.8	15362.7	17466.6
CALX_RAT	2	2	158.81	0.802103	1.23365	CEN	EEN	Calnexin OS=Rattus norvegicus GN=Canx PE=1 SV=1	26808.4	8322.11	44077.2	4964.82	166894	154561	18411.8	42624	35606.3	10755.3	9467.59	10700.8	46326.1	48643.6	5439.49	6356.84	8844.14	33163.2	57749.1	65652.5	67111.7	36410.8	40451.7	16057.6	25695.6	8909.44	47713.3	2137.46	61125.3	65028.8	16641.9	59314	54501.8	15704.6	12423.7	14900.3	43112.2	43238.7	4791.77	6026.5	9838.92
S1PR5_RAT	1	1	32.34	0.809712	1.00699	EEN	CEN	Sphingosine 1-phosphate receptor 5 OS=Rattus norvegicus GN=S1pr5 PE=2 SV=1	193580	192412	177941	152743	185910	187080	155911	208481	210125	160116	160784	164844	173352	184042	169822	208815	196763	165386	187732	194952	184924	163391	172037	163738	185545	205991	192620	65759.3	68089.9	78710.3	140923	290115	321634	233797	210987	229535	161325	163593	149600	197964	218895
WIPF3_RAT	1	1	40.67	0.821859	1.03538	EEN	CEN	WAS/WASL-interacting protein family member 3 OS=Rattus norvegicus GN=Wipf3 PE=1 SV=1	57999.7	91568.8	67282.4	103244	68810.7	61936.7	58797.7	60819.1	69436.2	83399.3	89053.8	86147.4	59926.6	57446.3	79553.2	110804	79828.3	73809.7	95603.6	83331.3	87178.6	101272	50601.6	50928.8	55592.2	98031.2	72832.8	44448.8	25202.1	26058.7	53145.3	84633.6	106284	121777	116860	119955	55769.2	51063.3	70080.2	105046	88807.3
PLCB1_RAT	2	2	90.02	0.829673	1.08886	CEN	EEN	1-phosphatidylinositol 4,5-bisphosphate phosphodiesterase beta-1 OS=Rattus norvegicus GN=Plcb1 PE=1 SV=1	14136.2	3663.76	3008.31	4785.58	6682.14	8506.14	201.491	460.71	7449	6932.82	1110.16	2241.35	1115.11	6270.35	206.467	1396.76	9986.66	1213.76	2015.03	2299.29	12054.2	1660.89	5738.03	10391.6	13549.5	3922.33	3256.48	2060.3	2447.35	3578.8	182.121	641.107	11402	10123.1	1456.79	3120.95	1037.75	5573.64	181.882	1324.17	11109.9
PP14A_RAT	1	1	37.61	0.834391	1.33082	CEN	EEN	Protein phosphatase 1 regulatory subunit 14A OS=Rattus norvegicus GN=Ppp1r14a PE=2 SV=1	17757.9	422.834	719.345	500.119	4058.89	37834.2	107.956	151.914	589.43	339.792	545.959	887.69	1220.77	1123.14	426.849	295.734	204.711	1239.78	532.98	1550.75	575.455	425.771	19398.9	21032.8	17020.7	452.676	778.687	215.312	1486.58	15918	97.5778	211.399	902.228	496.154	716.428	1236.06	1136.08	998.343	376.021	280.366	227.736
SEPT8_RAT	1	1	53.11	0.842516	1.01087	CEN	EEN	Septin-8 OS=Rattus norvegicus GN=Sept8 PE=1 SV=1	5890.1	11154.2	53403.4	135198	138628	56851.9	58180.8	97704.4	116456	3930.01	4262.92	2387.4	85333.5	5747.74	2474.27	37034	129083	69292.2	9192.32	135974	141143	9893.48	17643.8	33882.7	5645.61	11941.4	57808.8	58205.7	50772.9	23919.4	52587.7	135962	178257	5738.48	5593.96	3324.32	79413.5	5109.1	2179.64	35109.5	143602
WDR44_RAT	1	1	38.53	0.843468	1.05008	EEN	CEN	WD repeat-containing protein 44 OS=Rattus norvegicus GN=Wdr44 PE=1 SV=1	34735.4	46270.7	33258.1	25635.2	14768.4	22789.8	52648.3	33007.7	38655.9	15342.8	32832.7	37680.7	31638.6	23186.3	34165.5	48025	41923.8	36336.9	50250.1	42405.3	47173.3	23000.2	14263.7	14670.9	33293.6	49536.3	36001.7	11036.5	5408.97	9588.39	47587	45932.3	59169.7	22403.1	43084.3	52468.2	29443.7	20610	30097.1	45529.3	46639.3
KCC2B_RAT	3	3	153.12	0.846574	1.07253	EEN	CEN	Calcium/calmodulin-dependent protein kinase type II subunit beta OS=Rattus norvegicus GN=Camk2b PE=1 SV=1	107689	68634.4	111756	27872.7	69123.5	64401.3	48862.9	47161.3	31100.8	50141	42397.9	69341.3	31040.7	61628.4	33021.6	109820	91950.3	71127.1	74945.6	119852	84710.9	37911.1	26169	49871.9	103219	73478.3	120976	11999.8	25316.7	27095.6	44165.6	65627.9	47605.3	73214.4	55636.2	96553.9	28887.3	54780.8	29089.5	104113	102293
AMPD2_RAT	1	1	67.3	0.856675	1.11684	CEN	EEN	AMP deaminase 2 OS=Rattus norvegicus GN=Ampd2 PE=2 SV=2	45199.9	1979.14	46198	26799.8	25939.8	28189.2	38821.9	74593.8	54698.5	13796.9	25318.2	22993	30736	32448.9	2012.99	35405.2	44612.9	26563.2	36297.8	55096.2	43194.3	16393.4	18000.5	21446.5	43323.7	2118.82	50009.1	11537.9	9500.51	11860.1	35089.8	103802	83725.7	20145.8	33223.5	32016.4	28603.7	28843.5	1773.29	33565.3	49630.9
MARCS_RAT	8	8	534.66	0.860192	1.12544	EEN	CEN	Myristoylated alanine-rich C-kinase substrate OS=Rattus norvegicus GN=Marcks PE=1 SV=2	385966	2.27161e+06	745241	1.83376e+06	605864	547256	657383	709363	1.97739e+06	1.62521e+06	2.10912e+06	2.2577e+06	683245	670854	1.88018e+06	2.09832e+06	1.93057e+06	672786	2.16219e+06	1.00758e+06	2.80882e+06	3.08957e+06	328941	365491	369945	2.43193e+06	806719	789474	221899	230248	594187	987123	3.02675e+06	2.37308e+06	2.76766e+06	3.14371e+06	635845	596314	1.6563e+06	1.98928e+06	2.14772e+06
NFM_RAT	17	17	967.48	0.863486	1.07988	EEN	CEN	Neurofilament medium polypeptide OS=Rattus norvegicus GN=Nefm PE=1 SV=4	420196	1.73425e+06	1.17427e+06	630691	193806	220214	351647	751909	850956	464476	979657	1.25606e+06	832153	595780	1.29233e+06	811100	1.60297e+06	483352	649675	1.01287e+06	1.38949e+06	804052	136640	138915	402754	1.85665e+06	1.27114e+06	271526	70982.1	92651	317842	1.04633e+06	1.30254e+06	678214	1.28554e+06	1.74899e+06	774423	529582	1.13844e+06	768951	1.78326e+06
PGRC2_RAT	1	1	40	0.864145	1.01202	EEN	CEN	Membrane-associated progesterone receptor component 2 OS=Rattus norvegicus GN=Pgrmc2 PE=2 SV=1	66538.4	122134	80388.6	79896.8	54969.1	63997.4	59267	85755.4	91896.7	149324	148254	145228	50361.9	69071.6	106395	128712	97832.9	58873.9	170049	122263	140207	129528	33540.8	54609	63776.4	130754	87020.2	34397.3	20132.6	26925.7	53569.5	119334	140664	218038	194544	202221	46868	61396.9	93725.7	122023	108837
SI1L1_RAT	1	1	35.62	0.868178	1.07323	EEN	CEN	Signal-induced proliferation-associated 1-like protein 1 OS=Rattus norvegicus GN=Sipa1l1 PE=1 SV=1	27446.9	19803.2	18304.1	25099.5	27069.6	22381.5	33338.2	11701.6	16055.4	13814.8	13263.2	12983	14816.2	22299	15925.9	31036.2	18591.2	28527	39444.6	28984.5	26868.6	10279.9	13662	8493.62	26307.6	21200.9	19814	10805.9	9914.3	9416.59	30133.3	16283.5	24575.7	20172	17404.5	18078.1	13788.3	19821.3	14029.5	29423.4	20682.3
MAP6_RAT	2	2	103.21	0.871643	1.04135	EEN	CEN	Microtubule-associated protein 6 OS=Rattus norvegicus GN=Map6 PE=1 SV=1	95533.9	107618	98961.5	90324	41730.5	38306.7	68609.2	101337	112627	40694.6	43649.7	49177.9	76031.4	25919.9	37069.3	40259.6	133171	84277.5	52529	135326	134485	25548.2	96776.5	83915.2	91568.4	115213	107125	38886.5	15283.9	16116.8	62013.5	141017	172396	59421	57278.7	68477.4	70756.7	23039.9	32655.2	38167.5	148150
AAK1_RAT	3	3	118.95	0.879378	1.0012	EEN	CEN	AP2-associated protein kinase 1 OS=Rattus norvegicus GN=Aak1 PE=1 SV=1	154700	199585	157336	193340	167332	154150	204963	169363	182030	111864	121228	129967	143139	145993	166520	201519	171960	162523	222704	195778	212331	130509	100475	94732.7	148278	213670	170315	83237	61285.7	64855.7	185259	235680	278629	163340	159080	180971	133208	129771	146691	191047	191302
ARRB1_RAT	1	1	130.4	0.879748	1.11078	CEN	EEN	Beta-arrestin-1 OS=Rattus norvegicus GN=Arrb1 PE=1 SV=1	33918	92222.6	59901.5	34233.9	13099.1	5454.85	24988.1	71550.8	82633.3	11251.9	42405.7	42630	43529.9	11697.3	47118.9	23540.6	81896	29261.8	21217.2	61436.3	85362.4	15965.6	32181.8	9791.19	32510.1	98731.3	64843.1	14738.4	4797.58	2295.03	22585.9	99567.5	126485	16429.6	55646.4	59359.8	40510	10397.6	41508.2	22317.3	91107.6
IMPCT_RAT	1	1	39.96	0.885885	1.00917	CEN	EEN	Protein IMPACT OS=Rattus norvegicus GN=Impact PE=2 SV=1	11690.9	49697.8	43905.7	35876.7	22202.4	15029.6	35472.9	48664.9	48972.4	57732.9	53709.9	54325	34995.2	40593.4	34869.7	43891.5	39102.3	41291.1	44891.8	54175.6	50989.9	36066.4	42870.4	9204.84	11205.6	53205.3	47527.7	15445.7	8131.68	6323.41	32062.8	67720.3	74960.9	84299.8	70480.1	75644.4	32567.4	36083	30717.5	41610.7	43500.5
RP3A_RAT	1	1	43.93	0.886204	1.52756	CEN	EEN	Rabphilin-3A OS=Rattus norvegicus GN=Rph3a PE=1 SV=1	55632	84988.6	62739.5	16637.1	13548.7	11218.5	153056	156290	149301	179808	249512	257016	43262.9	51282	47041.7	92861.9	83409.8	128235	95687.7	89805.1	89076	92092.7	42696.1	54330.7	53322.8	90986.7	67915.1	7162.62	4962.26	4719.99	138343	217488	228532	262550	327419	357880	40261.5	45583.9	41440.1	88036.3	92791.6
FNBP1_RAT	2	2	67.4	0.890672	1.09553	CEN	EEN	Formin-binding protein 1 OS=Rattus norvegicus GN=Fnbp1 PE=1 SV=2	66.3953	9207.24	7992.34	10443.7	56.5039	274.469	1534.13	3863.52	10746.3	2918.01	1944.65	8981.73	2807.87	478.12	2900.27	3243.07	16978.3	3565.2	930.224	5940.9	14469.4	722.575	271.748	661.258	63.6392	9857.04	8651.66	4496.23	20.6947	115.478	1386.65	5376.34	16449.2	4260.78	2551.84	12506.5	2613.08	424.995	2554.92	3074.54	18888
BSN_RAT	7	7	295.65	0.895455	1.02753	EEN	CEN	Protein bassoon OS=Rattus norvegicus GN=Bsn PE=1 SV=3	168862	204322	199233	225456	217331	201408	161079	133226	136542	115628	127592	132444	152310	174721	177687	237727	173165	167030	268884	225504	231159	118402	71355.1	80875.8	161853	218742	215669	97063.9	79598.1	84738.7	145594	185392	209002	168837	167431	184420	141744	155308	156529	225373	192643
BCKD_RAT	2	2	109.71	0.895959	1.00277	CEN	EEN	[3-methyl-2-oxobutanoate dehydrogenase [lipoamide]] kinase, mitochondrial OS=Rattus norvegicus GN=Bckdk PE=1 SV=2	1937.02	36007.8	26206.2	19719.8	3751.16	2829.36	10977.7	36188.3	18771	1986.12	38054.8	4950.03	18423.8	20498.6	21933.5	24875.2	20953.4	18323.4	1455.6	32691.9	7557.11	2129.04	30733.9	1246.7	1856.61	38549	28368.1	8489.81	1373.87	1190.4	9922.34	50358.4	28732.3	2900.08	49936.9	6892.64	17145.7	18220.9	19321.7	23582.5	23310.2
TYB4_RAT	1	1	50.73	0.900517	1.10272	EEN	CEN	Thymosin beta-4 OS=Rattus norvegicus GN=Tmsb4x PE=2 SV=2	69721.5	135954	96794.3	26306.6	3148.78	11173.1	29410	39289.8	46248.9	83747.6	100094	87683.8	39412.8	42715.4	53473.1	104428	76019.1	46421.7	138815	134268	122940	35955.7	4039.93	6026.23	66827.4	145549	104779	11325.5	1153.25	4700.89	26582.7	54674.3	70792.2	122286	131347	122095	36678.6	37969.2	47105.6	99001.4	84569.5
CNR1_RAT	1	1	33.83	0.903037	1.18467	CEN	EEN	Cannabinoid receptor 1 OS=Rattus norvegicus GN=Cnr1 PE=1 SV=1	157479	124994	121949	9580.52	67862.6	68318.5	84359.3	110999	136302	52418.1	179706	184060	83687.6	97343.5	110709	82450.2	60551.8	33879.8	127549	132012	124284	60769.3	85475.8	96981.1	150942	133815	132009	4124.62	24854.9	28743.7	76249.6	154463	208634	76539.3	235818	256292	77881.8	86527.5	97525.7	78165.6	67362.6
SAFB1_RAT	1	1	53.41	0.907147	1.15618	EEN	CEN	Scaffold attachment factor B1 OS=Rattus norvegicus GN=Safb PE=1 SV=2	82978.4	1666.1	1831.42	2413.58	117783	82989.4	1125.5	1685.28	1393.66	2419.39	2663.99	2202.28	1853.31	85623	1097.46	1190.85	1148.61	1391.2	1667.41	2667.36	1537.52	2192.18	125304	122514	79534	1783.69	1982.5	1039.1	43138.4	34916.3	1017.3	2345.17	2133.24	3532.72	3495.79	3066.55	1724.74	76109.2	966.775	1128.97	1277.8
MINK1_RAT	2	2	81.81	0.91265	1.11168	EEN	CEN	Misshapen-like kinase 1 OS=Rattus norvegicus GN=Mink1 PE=1 SV=2	129599	189789	190219	122270	101581	103809	79767.2	149481	148010	129318	140346	139471	126059	158715	131882	224347	180416	118310	226111	248364	230713	81227.9	40321	38522.8	124220	203184	205911	52639.8	37204.4	43675.7	72098.9	208012	226556	188827	184167	194206	117314	141080	116178	212689	200708
AKA12_RAT	2	2	125.42	0.913033	1.14983	EEN	CEN	A-kinase anchor protein 12 OS=Rattus norvegicus GN=Akap12 PE=1 SV=1	28601.8	54222.6	36559.3	49241	28851.7	26957.5	46842.2	26474	29154.5	38027	37027.4	39287.1	31946.5	32382.9	48111.9	68023	49665.7	41889.9	66861.4	57718.4	64872.7	21440.6	13290.1	11156.6	27414.6	58049.4	39575.2	21199.3	10567	11341.8	42339.1	36840.3	44626.1	55525.9	48588.8	54705.1	29730.2	28784.8	42382.9	64488.2	55252
FAK2_RAT	1	1	50.69	0.921733	1.01552	CEN	EEN	Protein-tyrosine kinase 2-beta OS=Rattus norvegicus GN=Ptk2b PE=1 SV=1	227664	237123	227618	121918	138968	135668	249848	273439	306182	237293	265072	235367	202921	212675	190328	269316	205286	229410	256438	240448	273098	201605	161151	172885	218214	253858	246396	52488.4	50897.3	57079.8	225830	380507	468665	346488	347838	327736	188843	189044	167664	255321	228376
CLD11_RAT	2	2	51.38	0.926046	1.01939	EEN	CEN	Claudin-11 OS=Rattus norvegicus GN=Cldn11 PE=1 SV=1	1.52241e+06	1.69251e+06	1.72913e+06	1.56974e+06	1.69008e+06	1.57853e+06	1.66218e+06	2.01443e+06	1.78321e+06	1.85312e+06	1.81962e+06	1.82444e+06	1.88282e+06	1.9421e+06	1.83191e+06	2.27039e+06	1.88097e+06	1.57813e+06	2.04705e+06	2.22154e+06	1.99843e+06	1.39761e+06	1.07233e+06	1018326	1.45922e+06	1.81196e+06	1.87178e+06	675809	618998	664135	1.50239e+06	2.8032e+06	2.72953e+06	2.70587e+06	2.38777e+06	2.54043e+06	1.7522e+06	1.72631e+06	1.61377e+06	2.15241e+06	2.09254e+06
CDS1_RAT	1	1	45.52	0.927281	1.40228	EEN	CEN	Phosphatidate cytidylyltransferase 1 OS=Rattus norvegicus GN=Cds1 PE=1 SV=2	77.7968	687.18	368.267	2364.58	48.5194	69.0494	546.082	2260.75	37797.6	266.451	907.983	311.087	666.965	34.4681	275.195	45241.5	1473.08	527.121	811.696	790.975	7539.87	6681.11	0	49.9223	74.5675	735.677	398.647	1018	17.7704	29.0512	493.585	3145.98	57856	389.063	1191.49	433.171	620.694	30.6383	242.425	42890.5	1638.77
MAP4_RAT	6	6	299.84	0.933602	1.01281	CEN	EEN	Microtubule-associated protein 4 OS=Rattus norvegicus GN=Map4 PE=1 SV=1	82776	248413	92961.2	117893	91383.6	81721.7	82561	85135.3	219785	89223.3	195520	212927	75248	78837.5	172785	125910	235433	101474	129615	119215	283541	113236	73498.2	71260.6	79340	265945	100630	50755.7	33469.5	34382.9	74624.1	118471	336419	130281	256568	296489	70027.7	70077.8	152210	119367	261914
PHLB1_RAT	1	1	34.52	0.936827	1.76266	CEN	EEN	Pleckstrin homology-like domain family B member 1 (Fragment) OS=Rattus norvegicus GN=Phldb1 PE=2 SV=2	8.00041	6371.84	0	336.083	106.284	41.3123	145.025	396.549	906.609	296.926	6251.62	339.754	15.2482	193.95	4433.22	1598.17	255.226	31.169	129.6	172.92	1512.65	170.067	57.8313	53.28	7.66831	6821.53	0	144.691	38.9269	17.3814	131.084	551.824	1387.73	433.562	8203.61	473.089	14.1903	172.4	3905.33	1515.12	283.933
HNRPK_RAT	2	2	130.45	0.941041	1.28347	EEN	CEN	Heterogeneous nuclear ribonucleoprotein K OS=Rattus norvegicus GN=Hnrnpk PE=1 SV=1	0	13177.3	3097.49	9944.69	7287.2	656.887	626.258	1731.87	3388.61	1363.18	11569.9	3007.77	1323.26	3576.27	6686.69	7873.52	8215.86	911.452	16408.7	4220.18	12779.3	9627.18	60.8313	0	0	14107.3	3353.01	4281.4	2668.96	276.373	566.054	2410	5186.87	1990.47	15182.5	4188.15	1231.46	3178.91	5890.45	7464.37	9139.96
S6A17_RAT	2	2	100.1	0.950637	1.18034	EEN	CEN	Sodium-dependent neutral amino acid transporter SLC6A17 OS=Rattus norvegicus GN=Slc6a17 PE=1 SV=1	98916.7	110038	112632	110768	96261.7	95740.9	101010	109048	118666	79222.9	86032.2	92916.8	91554.5	112281	106747	136818	115619	89228.4	210652	214745	230940	60615.5	27740.5	32757.4	94810.7	117804	121924	47687.9	35256.1	40281.2	91299.9	151748	181640	115679	112895	129381	85203	99805.2	94036	129708	128623
RGRF2_RAT	2	2	86.22	0.961696	1.09559	EEN	CEN	Ras-specific guanine nucleotide-releasing factor 2 OS=Rattus norvegicus GN=Rasgrf2 PE=1 SV=1	61790.6	85084.5	81972.7	103983	95930.4	83417.3	55719.6	53091	57416.3	43114.6	59104.6	46579	69379.9	61596	76908.4	109972	81559.6	79133.6	121806	109364	108226	38289.1	26366.5	23672.3	59225.7	91089.4	88734.9	44766.8	35134.8	35096.3	50363.1	73879.5	87885.9	62954.5	77559.3	64858.6	64566.7	54752	67750.4	104257	90733.3
MYO5A_RAT	1	1	82.24	0.963381	1.04013	CEN	EEN	Unconventional myosin-Va OS=Rattus norvegicus GN=Myo5a PE=1 SV=1	14850.1	109803	103231	123841	26367.8	21256.2	96613.1	135752	126845	93036.1	100980	110546	102919	29822.5	74292.2	108196	139099	101401	87115.7	144669	115466	77417.5	21378.4	20330.9	14233.7	117553	111747	53316.4	9657.26	8943.13	87325.4	188908	194160	135848	132509	153928	95779.4	26508.8	65445.7	102574	154745
MADD_RAT	2	2	191	0.985001	1.01758	CEN	EEN	MAP kinase-activating death domain protein OS=Rattus norvegicus GN=Madd PE=1 SV=1	36761.5	62695.8	52495.3	48155.3	32136.2	28966.8	51082.3	60793.9	56425.1	18799.8	52740.1	52262.1	40445.1	26211.7	48561.6	39811.7	61077.1	49335.9	33013.4	59889.5	71501.1	38797	37276	37835	35235.6	67120.5	56825.8	20731.9	11770	12187.2	46171.6	84598.6	86368.6	27450.8	69207.5	72772.1	37639.3	23299.3	42779	37742.9	67946.9
CALL3_RAT;CALM_RAT	2	2	111.21	0.996168	1.0187	CEN	EEN	Calmodulin-like protein 3 OS=Rattus norvegicus GN=Calml3 PE=2 SV=1	43629	76642.8	66965.9	54906.5	65381	81902.1	109821	94453.2	90746	102169	97294.2	104167	67533.1	64804.8	75505.9	88004.8	66351.7	89992.8	96243.6	103166	69267	106666	69370.2	73030.6	41817.9	82051.8	72490.2	23638.4	23946	34458.8	99263.7	131438	138903	149185	127673	145047	62848	57604.2	66514.9	83431.6	73814.9
CAPS1_RAT	1	1	98.79	0.997482	1.00122	CEN	EEN	Calcium-dependent secretion activator 1 OS=Rattus norvegicus GN=Cadps PE=1 SV=1	35950.3	74323.4	76408.7	58951.1	75469.1	67068.2	45774.5	80733.5	84888.4	47670.7	74031.8	72214.4	49727.3	59680.9	55352.8	77641.5	98682.9	46196.6	70367.8	77212.5	84637.4	72680.9	45605.9	54729.2	34458	79568.8	82712	25379.7	27640.8	28217.7	41374.1	112346	129937	69607.2	97147.3	100554	46277.5	53049.6	48761.6	73606.8	109783
[truncated: 7 more columns]
