# Supplementary material for: Sex- and estrous-cycle dependent dorsal hippocampal phosphoproteomic changes induced by low-dose ketamine
Source: Sci Rep. 2022 Feb 2;12:1820. doi: 10.1038/s41598-022-05937-x (PMC8810966; doi:10.1038/s41598-022-05937-x)
Supplement: Supplementary file 9 — Supplementary Table S9. [file 41598_2022_5937_MOESM9_ESM.xlsx]

## Sheet: LF15-002_Saland_C8_EN_Design#1_
Table S9. Proestrus vs. Diestrus Females: Peptide-level identification, phosphosite location and statistical analysis for TiO2-enriched fractions, including raw and normalized abundance values. CEN, Saline-treated diestrus females; EEN, Saline-treated proestrus females.
													Normalized abundance																								Raw abundance
													CEN												EEN												CEN												EEN
#	Retention time (min)	Charge	m/z	Measured mass	Mass error (ppm)	Score	Sequence	Modifications	Accession	Description	Use in quantitation	Anova	03012014_SS_1F_Run1	03012014_SS_1F_Run2	03012014_SS_1F_Run3	03012014_SS_2F_Run1	03012014_SS_2F_Run2	03012014_SS_2F_Run3	03012014_SS_16F_Run1	03012014_SS_16F_Run2	03012014_SS_16F_Run3	03012014_SS_17F_Run1	03012014_SS_17F_Run2	03012014_SS_17F_Run3	03012014_SS_7F_Run1	03012014_SS_7F_Run2	03012014_SS_7F_Run3	03012014_SS_8F_Run1	03012014_SS_8F_Run2	03012014_SS_8F_Run3	03012014_SS_11F_Run1	03012014_SS_11F_Run2	03012014_SS_11F_Run3	03012014_SS_14F_Run1	03012014_SS_14F_Run2	03012014_SS_14F_Run3	03012014_SS_1F_Run1	03012014_SS_1F_Run2	03012014_SS_1F_Run3	03012014_SS_2F_Run1	03012014_SS_2F_Run2	03012014_SS_2F_Run3	03012014_SS_16F_Run1	03012014_SS_16F_Run2	03012014_SS_16F_Run3	03012014_SS_17F_Run1	03012014_SS_17F_Run2	03012014_SS_17F_Run3	03012014_SS_7F_Run1
409	26.9973	2	701.324	1400.63	-1.0505	50.34	SPAEVKSPVTVK	[1] Phospho (ST)|[7] Phospho (ST)	NFH_RAT	Neurofilament heavy polypeptide OS=Rattus norvegicus GN=Nefh PE=1 SV=4	TRUE	0.150109	2.32886e+06	2.64828e+06	2.32082e+06	2.72889e+06	2.80367e+06	2.67776e+06	1.8149e+06	2.39591e+06	2.47864e+06	574273	519871	440876	2.04811e+06	2.19482e+06	1.34627e+06	2.85122e+06	2.58089e+06	2.03772e+06	2.61742e+06	2.32873e+06	2.70966e+06	2.53866e+06	2.16143e+06	2.41967e+06	2.23219e+06	2.83519e+06	2.51228e+06	1.17485e+06	1.02685e+06	1.12662e+06	1.64043e+06	3.33406e+06	3.794e+06	838536	682194	613895	1.90602e+06
4517	25.2383	2	701.323	1400.63	-2.99274	56.85	SPAEVKSPVTVK	[1] Phospho (ST)|[7] Phospho (ST)	NFH_RAT	Neurofilament heavy polypeptide OS=Rattus norvegicus GN=Nefh PE=1 SV=4	FALSE	0.110459	35994.9	128188	11340.4	5964.08	27722.9	25095.2	5834.28	7786.29	7313.77	2.30077e+06	2.16961e+06	2.15991e+06	10869.7	21834.9	471699	4769.88	5788.22	8804.27	7886.59	12220.5	6738.66	8332.05	32341.4	28279.2	34500.7	137235	12275.9	2567.66	10153.6	10558.4	5273.42	10835.1	11195	3.35952e+06	2.84704e+06	3.00755e+06	10115.6
8050	26.9533	3	467.886	1400.63	-0.444246	---	SPAEVKSPVTVK	[1] Phospho (ST)|[7] Phospho (ST)	NFH_RAT	Neurofilament heavy polypeptide OS=Rattus norvegicus GN=Nefh PE=1 SV=4	TRUE	0.839911	23008.7	76571.8	56459.7	83670	33629.5	30272.2	38193.1	64125	87649.9	110245	89424.1	108358	50953.5	48023.4	68530.8	55191.2	77228.1	58425	66409.3	49044.5	54969.4	89518.2	65247.4	28998.6	22053.6	81975.9	61117.3	36021.8	12316.9	12736.5	34521.5	89234.1	134164	160976	117346	150882	47418.6
15629	26.9847	1	1401.64	1400.63	-0.282153	---	SPAEVKSPVTVK	[1] Phospho (ST)|[7] Phospho (ST)	NFH_RAT	Neurofilament heavy polypeptide OS=Rattus norvegicus GN=Nefh PE=1 SV=4	TRUE	0.0294094	214.409	35229	71035.6	81624.5	5137.55	966.89	55091.4	101218	75626.3	1174.03	711.261	594.996	55396.8	67535.9	9821.46	66210.2	61526.5	67089.3	52242.6	78955.8	53565.3	86977	31070.5	5284.52	205.509	37715.3	76895.6	35141.1	1881.64	406.801	49795.3	140851	115760	1714.28	933.343	828.499	51553.7
919	12.6421	2	701.306	1400.6	-0.643709	42.67	SPAEVKSPVEAK	[1] Phospho (ST)|[7] Phospho (ST)	NFH_RAT	Neurofilament heavy polypeptide OS=Rattus norvegicus GN=Nefh PE=1 SV=4	TRUE	0.93337	154748	3.8645e+06	2.27484e+06	1.84625e+06	96493.9	163442	1.06932e+06	2.04122e+06	2.70039e+06	569654	3.1794e+06	3.34311e+06	1.47899e+06	164230	2.48175e+06	1.67889e+06	2.14067e+06	1.00646e+06	2.18143e+06	2.36488e+06	3.08751e+06	1.83405e+06	192349	191904	148324	4.13724e+06	2.4625e+06	794849	35341.1	68765.3	966522	2.84049e+06	4.13343e+06	831791	4.17213e+06	4.65509e+06	1.37639e+06
1071	12.8321	2	687.308	1372.6	-1.90503	37.03	SPATVKSPVEAK	[1] Phospho (ST)|[7] Phospho (ST)	NFH_RAT	Neurofilament heavy polypeptide OS=Rattus norvegicus GN=Nefh PE=1 SV=4	FALSE	0.713688	40844.4	311697	1.85264e+06	1.17728e+06	117143	493979	708345	1.57584e+06	1.44308e+06	89022.8	136580	86736.2	1.27298e+06	421980	89181.6	162310	1.65664e+06	1.2101e+06	95934.7	2.04759e+06	1.43907e+06	102562	242709	255105	39149	333695	2.00547e+06	506845	42903.8	207833	640250	2.19288e+06	2.2089e+06	129988	179226	120775	1.18467e+06
5770	22.6127	2	687.308	1372.6	-2.35489	42.08	SPATVKSPVEAK	[1] Phospho (ST)|[7] Phospho (ST)	NFH_RAT	Neurofilament heavy polypeptide OS=Rattus norvegicus GN=Nefh PE=1 SV=4	FALSE	0.892786	482282	42262	122315	137660	835033	410295	47526.7	54469.9	48570.7	32103.2	37154.6	38140.5	86555.5	1.47906e+06	29730.7	55918.8	53257.4	74225.7	36463	152772	65638.5	29766.5	352001	459957	462263	45244.6	132405	59265.7	305833	172624	42957.8	75798.4	74346.1	46876.1	48755.7	53108.5	80550.8
32954	22.5456	3	458.542	1372.6	-0.0216753	---	SPATVKSPVEAK	[1] Phospho (ST)|[7] Phospho (ST)	NFH_RAT	Neurofilament heavy polypeptide OS=Rattus norvegicus GN=Nefh PE=1 SV=4	FALSE	0.741881	9800.86	447.148	800.867	2651.69	5896.72	2652.74	474.069	419.063	729.406	831.926	845.022	1239.14	601.635	34899.9	810.505	1309.13	1063.19	551.943	288.404	852.724	576.917	458.066	17489.1	11009.5	9394.03	478.705	866.934	1141.61	2159.69	1116.09	428.495	583.153	1116.49	1214.75	1108.87	1725.44	559.896
1177	27.9949	3	554.278	1659.81	0.140962	38.14	EEIKPPAEVKSPEK	[11] Phospho (ST)	NFH_RAT	Neurofilament heavy polypeptide OS=Rattus norvegicus GN=Nefh PE=1 SV=4	FALSE	0.010423	520992	34331.7	741109	524548	558031	574750	328241	625235	610262	38331.2	131269	167622	634277	639130	594363	926653	847837	439769	829424	812683	793563	951549	607976	492855	499366	36754.6	802247	225829	204380	241815	296686	870055	934114	55970	172256	233405	590274
3350	27.9824	2	830.913	1659.81	-0.142213	34.29	EEIKPPAEVKSPEK	[11] Phospho (ST)	NFH_RAT	Neurofilament heavy polypeptide OS=Rattus norvegicus GN=Nefh PE=1 SV=4	FALSE	0.0315041	321242	5052.66	519712	308691	376394	390640	148959	459673	396232	1751.81	58853.6	97319.1	351184	400442	306345	564966	470555	281334	495234	575698	489578	741596	349140	312072	307907	5409.25	562586	132898	137855	164354	134639	639664	606504	2557.95	77229.9	135511	326820
8227	26.8683	3	554.278	1659.81	-0.546534	34.78	EEIKPPAEVKSPEK	[11] Phospho (ST)	NFH_RAT	Neurofilament heavy polypeptide OS=Rattus norvegicus GN=Nefh PE=1 SV=4	FALSE	0.129352	898.573	3911.31	844.398	4397.12	4526.44	4842.4	2187.27	2632.9	1595.72	916586	22752.7	63210.1	2548.68	2544.38	2601.05	2300.91	3435.37	1403.24	6832.17	1057.04	2816.96	1602.82	3049.75	2536.56	861.274	4187.35	914.056	1893.06	1657.82	2037.35	1977	3663.84	2442.53	1.33837e+06	29856.9	88016.5	2371.86
1191	12.4995	2	740.868	1479.72	-0.83353	68.35	KEEVKSPVEEVK	[6] Phospho (ST)	NFH_RAT	Neurofilament heavy polypeptide OS=Rattus norvegicus GN=Nefh PE=1 SV=4	FALSE	0.841149	0	2.69233e+06	131.497	434676	749.718	779.764	2.16585	410.799	2.19077e+06	35168.9	2.34687e+06	2.80829e+06	11.996	8.95241	1.45109e+06	21606.1	847143	41058.3	229513	227.094	2.40631e+06	221483	130.02	7938.28	0	2.88234e+06	142.345	187138	274.586	328.071	1.95764	571.653	3.35336e+06	51352.5	3.07966e+06	3.91038e+06	11.1638
1758	24.399	3	494.248	1479.72	0.123762	33.93	KEEVKSPVEEVK	[6] Phospho (ST)	NFH_RAT	Neurofilament heavy polypeptide OS=Rattus norvegicus GN=Nefh PE=1 SV=4	FALSE	0.679608	1.74907e+06	206806	111780	265128	1.05097e+06	909355	52500.9	95548.7	313027	85605.3	125543	101322	116555	2.10951e+06	246048	213553	175907	39259.9	228657	119361	284842	245883	1.0308e+06	963570	1.67647e+06	221401	121001	114143	384919	382594	47453.8	132962	479143	124998	164742	141085	108469
1849	13.1608	2	740.868	1479.72	-1.09536	74.34	KEEVKSPVEEVK	[6] Phospho (ST)	NFH_RAT	Neurofilament heavy polypeptide OS=Rattus norvegicus GN=Nefh PE=1 SV=4	FALSE	0.908921	0.17317	25824.1	1.54226e+06	33273.7	444.532	59.4622	519919	2.16732e+06	86957	19763.9	32405.6	13997.4	912194	130.027	11192.6	9048.93	28503.6	614872	11343.7	2.17409e+06	53576	11506.6	18.325	30.3187	0.165982	27646.7	1.66949e+06	14325	162.811	25.0176	469938	3.01597e+06	133103	28858.6	42523.8	19490.6	848911
3302	24.4383	2	740.868	1479.72	-0.773972	50.83	KEEVKSPVEEVK	[6] Phospho (ST)	NFH_RAT	Neurofilament heavy polypeptide OS=Rattus norvegicus GN=Nefh PE=1 SV=4	FALSE	0.34175	1.74232e+06	22632.7	63016.5	25020.5	1.06814e+06	867124	28990.6	68303.4	70620.8	66961.4	90419.9	59547.2	58131.5	81120.6	34624.9	24391.5	13706.8	27847.7	52960.8	67142.2	60111.7	48634.4	218650	1.34212e+06	1.67e+06	24230	68215	10771.9	391209	364826	26203.6	95048.6	108098	97775	118652	82916.1	54098.7
7669	23.4852	2	740.868	1479.72	-0.702251	71.15	KEEVKSPVEEVK	[6] Phospho (ST)	NFH_RAT	Neurofilament heavy polypeptide OS=Rattus norvegicus GN=Nefh PE=1 SV=4	FALSE	0.405199	1717.09	9577.06	13167.1	2149.51	24128.6	7398.79	4449.42	13432.3	16736.6	13302.2	10485.7	11747	7322.14	976452	1831.59	4175.42	4152.53	4323.94	4898.34	14566.3	9828.68	4118.9	914693	38212.8	1645.81	10253	14253.3	925.412	8837.18	3112.9	4021.68	18691.8	25618.3	19423.5	13759.7	16357.1	6814.16
42831	24.3729	1	1480.73	1479.72	-0.343325	---	KEEVKSPVEEVK	[6] Phospho (ST)	NFH_RAT	Neurofilament heavy polypeptide OS=Rattus norvegicus GN=Nefh PE=1 SV=4	FALSE	0.64612	0	0	0	0	8185.6	3805.58	0	0	0	0	0	0	0	0	0	0	0	0	0	0	0	0	0	26912	0	0	0	0	2998	1601.13	0	0	0	0	0	0	0
1674	26.9847	3	688.962	2063.86	-17.0849	36.55	SPAEVKSPATVKSPVEAK	[1] Phospho (ST)|[7] Phospho (ST)|[13] Phospho (ST)	NFH_RAT	Neurofilament heavy polypeptide OS=Rattus norvegicus GN=Nefh PE=1 SV=4	FALSE	0.531912	166296	312646	570318	287386	123725	159876	265081	400744	370987	649345	658558	777767	316544	410507	124347	504557	547560	346522	269962	549827	377666	285206	120201	117965	159393	334712	617366	123726	45314.7	67264.7	239598	557660	567862	948154	864185	1.083e+06	294584
2224	28.3065	3	688.972	2063.89	-1.79878	33.8	SPAEVKSPATVKSPVEAK	[1] Phospho (ST)|[7] Phospho (ST)|[13] Phospho (ST)	NFH_RAT	Neurofilament heavy polypeptide OS=Rattus norvegicus GN=Nefh PE=1 SV=4	FALSE	0.0978364	1.38369e+06	718181	1.23698e+06	932616	1.06815e+06	1.1674e+06	779751	910871	1.05657e+06	135208	542424	577039	833132	887550	997448	1.27409e+06	1.37044e+06	1.02336e+06	1.21082e+06	1.21623e+06	1.23698e+06	1.06039e+06	942566	890456	1.32626e+06	768866	1.33902e+06	401512	391214	491163	704791	1.26754e+06	1.61727e+06	197426	711790	803494	775334
3621	28.0295	2	1032.96	2063.9	-1.10599	38.96	SPAEVKSPVTVKSPAEAK	[1] Phospho (ST)|[10] Phospho (ST)|[13] Phospho (ST)	NFH_RAT	Neurofilament heavy polypeptide OS=Rattus norvegicus GN=Nefh PE=1 SV=4	FALSE	0.123592	1.30315e+06	626128	1.31375e+06	749817	1.0841e+06	1.10529e+06	685341	902293	822206	173459	574610	538897	845750	957424	828801	1.43865e+06	1.16123e+06	853934	1.16538e+06	1.35739e+06	1.26524e+06	972579	602550	695494	1.24905e+06	670317	1.42213e+06	322812	397056	465031	619457	1.2556e+06	1.25853e+06	253280	754024	750384	787076
5000	27.1161	2	1032.94	2063.86	-16.8068	41.44	SPAEVKSPVTVKSPAEAK	[1] Phospho (ST)|[10] Phospho (ST)|[13] Phospho (ST)	NFH_RAT	Neurofilament heavy polypeptide OS=Rattus norvegicus GN=Nefh PE=1 SV=4	FALSE	0.193532	456566	853947	687067	228341	161314	198320	285265	534307	372912	645365	677530	694447	364461	504896	108180	525015	497366	318502	256216	656754	402773	318128	120626	182649	437614	914215	743746	98305.8	59081.9	83439.4	257841	743522	570808	942342	889080	966978	339176
2086	24.5071	2	687.309	1372.6	-0.641843	41.44	SPAEVKSPATVK	[1] Phospho (ST)|[7] Phospho (ST)	NFH_RAT	Neurofilament heavy polypeptide OS=Rattus norvegicus GN=Nefh PE=1 SV=4	FALSE	0.594783	1.83069e+06	112766	204333	274620	3.00243e+06	2.53526e+06	135656	168216	157271	409906	179513	135699	223492	371211	147896	188215	123560	158183	162490	211422	191542	193854	1.76067e+06	1.80423e+06	1.7547e+06	120725	221189	118230	1.09965e+06	1.06666e+06	122615	234083	240731	598532	235563	188953	207988
17318	24.5071	3	458.542	1372.6	0.0778231	---	SPAEVKSPATVK	[1] Phospho (ST)|[7] Phospho (ST)	NFH_RAT	Neurofilament heavy polypeptide OS=Rattus norvegicus GN=Nefh PE=1 SV=4	FALSE	0.631878	34332.4	1386.31	1528.97	3310.22	65395.4	56818.6	1162.96	2865.44	1397.98	1240.31	1349.18	1715.07	1864.35	2486.09	1806.2	1167.6	1329.9	1351.86	1428.46	1285.11	866.685	3000.91	71268.6	52803.4	32907.3	1484.15	1655.1	1425.12	23951.2	23905.4	1051.16	3987.45	2139.86	1811.07	1770.45	2388.14	1735.01
26493	24.5071	1	1373.61	1372.6	-0.424105	---	SPAEVKSPATVK	[1] Phospho (ST)|[7] Phospho (ST)	NFH_RAT	Neurofilament heavy polypeptide OS=Rattus norvegicus GN=Nefh PE=1 SV=4	FALSE	0.448432	48731.7	0	147.564	86.3301	115789	81225.8	5.53115	3.52449	0	0	0	234.562	26.2311	0	0	0	81.055	1.37019	0	0.00657984	0	141.99	56233.6	79954.4	46708.9	0	159.737	37.167	42408.1	34174.3	4.99942	4.90456	0	0	0	326.614	24.4113
32954	22.5456	3	458.542	1372.6	-0.0216753	---	SPAEVKSPATVK	[1] Phospho (ST)|[7] Phospho (ST)	NFH_RAT	Neurofilament heavy polypeptide OS=Rattus norvegicus GN=Nefh PE=1 SV=4	FALSE	0.741881	9800.86	447.148	800.867	2651.69	5896.72	2652.74	474.069	419.063	729.406	831.926	845.022	1239.14	601.635	34899.9	810.505	1309.13	1063.19	551.943	288.404	852.724	576.917	458.066	17489.1	11009.5	9394.03	478.705	866.934	1141.61	2159.69	1116.09	428.495	583.153	1116.49	1214.75	1108.87	1725.44	559.896
2593	25.2383	2	701.307	1400.6	0.877598	39.56	SPAEVKSPAEVK	[1] Phospho (ST)|[7] Phospho (ST)	NFH_RAT	Neurofilament heavy polypeptide OS=Rattus norvegicus GN=Nefh PE=1 SV=4	TRUE	0.1723	2.76128e+06	486610	1.28259e+06	575873	2.70835e+06	2.36329e+06	581885	776794	511718	2.4963e+06	2.46858e+06	2.40294e+06	992462	3.22005e+06	922827	299696	311190	763652	413565	1.40593e+06	493274	384271	2.12615e+06	2.04865e+06	2.64666e+06	520953	1.3884e+06	247926	991940	994309	525947	1.08096e+06	783275	3.64502e+06	3.23936e+06	3.34596e+06	923610
32587	24.6912	1	1401.61	1400.6	2.7812	---	SPAEVKSPAEVK	[1] Phospho (ST)|[7] Phospho (ST)	NFH_RAT	Neurofilament heavy polypeptide OS=Rattus norvegicus GN=Nefh PE=1 SV=4	TRUE	0.341287	27919.3	0	418.858	0	79623.8	50030.2	149.664	878.314	0	68791.6	7879.41	41711.4	194.805	13633	0	0	0	97.0691	354.629	452.342	1.45812	575.397	28264.6	44449.2	26760.4	0	453.411	0	29162.4	21049.3	135.277	1222.23	0	100447	10339.7	58080.8	181.291
32587	24.6912	1	1401.61	1400.6	2.7812	---	SPAEAKSPVEVK	[1] Phospho (ST)|[7] Phospho (ST)	NFH_RAT	Neurofilament heavy polypeptide OS=Rattus norvegicus GN=Nefh PE=1 SV=4	FALSE	0.341287	27919.3	0	418.858	0	79623.8	50030.2	149.664	878.314	0	68791.6	7879.41	41711.4	194.805	13633	0	0	0	97.0691	354.629	452.342	1.45812	575.397	28264.6	44449.2	26760.4	0	453.411	0	29162.4	21049.3	135.277	1222.23	0	100447	10339.7	58080.8	181.291
2716	27.1745	2	694.317	1386.62	0.0771661	37.39	SPVEVKSPASVK	[1] Phospho (ST)|[7] Phospho (ST)	NFH_RAT	Neurofilament heavy polypeptide OS=Rattus norvegicus GN=Nefh PE=1 SV=4	FALSE	0.0460726	348328	363975	331709	318307	333843	345588	223222	287970	320053	385721	385027	380561	244428	300107	262700	301017	301663	258256	315663	305372	331386	324180	317800	319020	333869	389663	359073	137038	122271	145400	201763	400729	489898	563218	505247	529910	227471
23837	27.2132	3	463.214	1386.62	-0.0165806	---	SPVEVKSPASVK	[1] Phospho (ST)|[7] Phospho (ST)	NFH_RAT	Neurofilament heavy polypeptide OS=Rattus norvegicus GN=Nefh PE=1 SV=4	FALSE	0.769882	0	9015.16	2311.21	2919.9	814.311	414.988	1602.92	3674.54	5382.3	1914.02	6028.28	6067.86	1439	359.057	1196.12	1447.07	3520.19	3974.14	1905.48	2428.68	2551.59	5039.18	1304.98	397.359	0	9651.41	2501.87	1257.08	298.244	174.599	1448.83	5113.36	8238.57	2794.79	7910.53	8449.15	1339.17
3899	12.2097	2	647.325	1292.63	-2.42549	69.24	SPATVKSPVEAK	[7] Phospho (ST)	NFH_RAT	Neurofilament heavy polypeptide OS=Rattus norvegicus GN=Nefh PE=1 SV=4	FALSE	0.718249	21.93	150452	57699.8	198150	45.8164	1820.58	39679.8	71379.1	94534.6	31764.6	173133	203334	60971.6	8.61983	172718	67354.7	177111	89619.1	41929.2	87287.5	216372	200538	11928.4	1269.7	21.0197	161070	62459.7	85307.8	16.7804	765.974	35865.2	99328.6	144702	46381.8	227192	283131	56741.7
9966	12.4568	2	647.325	1292.63	-2.4134	35.58	SPATVKSPVEAK	[7] Phospho (ST)	NFH_RAT	Neurofilament heavy polypeptide OS=Rattus norvegicus GN=Nefh PE=1 SV=4	FALSE	0.0678708	12.8304	121658	34314.6	51009.3	3.30493	51.2918	19645.1	24379.3	63444	665.047	1061.08	918.996	27854.8	49148.9	5504.24	11991.3	103159	49339.6	15392.7	35110.1	49653.1	11085.9	747.557	9374.31	12.2978	130245	37145.4	21960.6	1.21044	21.5801	17756.5	33925.4	97112.4	971.081	1392.39	1279.65	25922.4
17193	22.9122	2	647.325	1292.64	-1.33171	67.77	SPATVKSPVEAK	[7] Phospho (ST)	NFH_RAT	Neurofilament heavy polypeptide OS=Rattus norvegicus GN=Nefh PE=1 SV=4	FALSE	0.800828	43907.4	274.521	5265.05	1186.7	291696	179050	7321	13722.2	773.903	302.14	311.783	463.612	8074.22	28968	74.6283	299.639	956.444	11075.4	746.417	7615.48	1460.04	393.662	67044.2	56771.3	42084.8	293.895	5699.39	510.9	106834	75331.8	6617.21	19095.4	1184.6	441.176	409.134	645.553	7514.07
32264	16.9243	2	647.325	1292.64	-1.38201	65.79	SPATVKSPVEAK	[7] Phospho (ST)	NFH_RAT	Neurofilament heavy polypeptide OS=Rattus norvegicus GN=Nefh PE=1 SV=4	FALSE	0.874277	108657	472.402	490.148	4241.1	79631.7	48990.9	7041.02	18664.9	511.396	516.769	123.17	103.029	538.76	39020.4	588.906	504.353	3483.44	734.446	439.894	574.043	1419.77	373.663	103857	127677	104147	505.742	530.582	1825.88	29165.3	20612	6364.15	25973.4	782.782	754.571	161.628	143.461	501.384
4715	12.4328	2	590.286	1178.56	-0.799939	43.9	SPVEVKSPEK	[7] Phospho (ST)	NFH_RAT	Neurofilament heavy polypeptide OS=Rattus norvegicus GN=Nefh PE=1 SV=4	FALSE	0.462661	315.927	68379.7	69601.2	158345	129.882	737.503	45285.7	74610.4	75871.7	18473	66306.1	83613.5	69930.1	63767.2	84839.7	5941.47	132740	75097.2	13669.1	89314.3	105379	83408.7	1997.86	2439.37	302.813	73205.6	75342.8	68170.8	47.5697	310.291	40932.3	103825	116135	26973.8	87009.3	116427	65078.7
20029	23.3558	2	590.286	1178.56	-1.55913	40.56	SPVEVKSPEK	[7] Phospho (ST)	NFH_RAT	Neurofilament heavy polypeptide OS=Rattus norvegicus GN=Nefh PE=1 SV=4	FALSE	0.0896337	689.289	4080.33	5115.1	1342.06	225226	158369	2147.82	3845.52	1533.22	549.969	2336.47	1543.58	2398.28	254.827	1564.21	401.673	2973.67	2856.51	628.5	7018.15	1018.75	948.776	2395.39	1011.29	660.677	4368.3	5537.07	577.787	82489.6	66630.9	1941.34	5351.29	2346.87	803.048	3066.01	2149.35	2231.9
26476	19.4542	2	590.286	1178.56	-0.999918	60.99	SPVEVKSPEK	[7] Phospho (ST)	NFH_RAT	Neurofilament heavy polypeptide OS=Rattus norvegicus GN=Nefh PE=1 SV=4	FALSE	0.794563	91837.7	4407.68	2.01093	1769.94	1956.48	3319.93	2468.03	3052.87	4197.55	601.646	812.205	1407.96	503.414	102.504	676.856	2373.83	488.093	305.428	721.929	120.128	3270.96	246.44	99533.6	115993	88025.6	4718.75	2.17682	761.999	716.568	1396.8	2230.77	4248.27	6425.1	878.505	1065.81	1960.5	468.489
4746	24.5071	3	646.959	1937.85	0.425602	33.68	SPAEAKSPAEAKPPAEAK	[1] Phospho (ST)|[7] Phospho (ST)	NFH_RAT	Neurofilament heavy polypeptide OS=Rattus norvegicus GN=Nefh PE=1 SV=4	FALSE	0.618961	753418	42488.4	141050	45124.7	393340	370127	43084.7	74301.5	61362.2	33789.2	40618.5	34658	119116	785123	68003.4	35930.9	29314.5	73948.4	82265.4	148890	97823.9	66039.8	334925	262216	722144	45487	152685	19427.2	144062	155724	38942.9	103395	93925.7	49338	53301.1	48259.3	110852
16960	24.5568	2	969.934	1937.85	-0.364939	40.86	SPAEAKSPAEAKPPAEAK	[1] Phospho (ST)|[7] Phospho (ST)	NFH_RAT	Neurofilament heavy polypeptide OS=Rattus norvegicus GN=Nefh PE=1 SV=4	FALSE	0.913795	282055	3065.53	19799.8	2485.61	158036	140058	2171.21	6300.8	2071.73	1119	2741.72	2490.14	13047.9	33138.3	1028.64	2089.93	1929.49	4467.43	5221.89	20929.9	5574.24	1983.48	79416.7	103016	270347	3281.88	21433.1	1070.11	57881.3	58926.6	1962.49	8767.97	3171.15	1633.93	3597.78	3467.38	12142.7
5066	26.0941	2	661.342	1320.67	-0.230229	92.55	SPAEVKSPVTVK	[7] Phospho (ST)	NFH_RAT	Neurofilament heavy polypeptide OS=Rattus norvegicus GN=Nefh PE=1 SV=4	FALSE	0.498019	836.001	240.562	159533	20848.2	7079.59	4831.66	94168.7	203973	2010.25	571.321	184.875	178.725	111137	141923	198.428	15092.3	181400	143154	221.327	174088	282.279	160.759	186027	786.609	801.299	257.54	172693	8975.61	2592.92	2032.83	85115.9	283842	3077.05	834.225	242.6	248.864	103427
14842	24.0127	2	661.34	1320.67	-2.10916	69.07	SPAEVKSPVTVK	[7] Phospho (ST)	NFH_RAT	Neurofilament heavy polypeptide OS=Rattus norvegicus GN=Nefh PE=1 SV=4	FALSE	0.265073	30939.8	117.478	2013.27	171202	270780	223256	197.219	257.726	218752	288.646	1300.18	1249.81	1146.77	20094.9	300.884	210455	10349.7	1721.44	145687	2285.75	198057	231211	56256	91417.6	29655.5	125.769	2179.35	73706.1	99173.8	93930.6	178.26	358.642	334839	421.472	1706.15	1740.28	1067.22
15508	13.4992	2	661.34	1320.66	-3.30451	78.54	SPAEVKSPVTVK	[7] Phospho (ST)	NFH_RAT	Neurofilament heavy polypeptide OS=Rattus norvegicus GN=Nefh PE=1 SV=4	FALSE	0.993857	43.9816	191799	30004.7	13451.8	22.6066	0.0999536	19652.3	86290.5	4866.74	245430	217593	225052	41243.7	139952	123476	1514.33	7999.24	28439.5	743.282	62210.6	2936.58	985.428	303.373	371.145	42.156	205335	32480	5791.29	8.27973	0.0420536	17763.1	120079	7449.4	358369	285534	313372	38382.4
23293	13.4796	3	441.23	1320.67	-1.30188	34.45	SPAEVKSPVTVK	[7] Phospho (ST)	NFH_RAT	Neurofilament heavy polypeptide OS=Rattus norvegicus GN=Nefh PE=1 SV=4	FALSE	0.11092	505.369	39942.3	1495.34	3575.72	591.508	677.684	1807.06	2070.36	501.909	39952.9	31578.4	34900.9	1822.8	9606.08	26517.5	827.243	291.776	1665.74	566.501	2480.51	599.528	188.582	336.965	494.672	484.391	42761.2	1618.69	1539.43	216.641	285.123	1633.35	2881.04	768.261	58338.1	41438.3	48597.6	1696.34
5455	27.9694	2	915.492	1828.97	-0.0533974	37.22	AKSPVKEEIKPPAEVK	[3] Phospho (ST)	NFH_RAT	Neurofilament heavy polypeptide OS=Rattus norvegicus GN=Nefh PE=1 SV=4	FALSE	0.111857	190957	256853	356738	134353	194381	215203	56419.3	346938	260418	15972.6	386386	461402	235115	281624	195978	422397	359062	160093	348807	456637	397777	660486	227588	188154	183031	274980	386167	57842	71192.7	90542.5	50995.6	482787	398617	23322.8	507030	642476	218804
5882	26.231	2	1032.94	2063.86	-0.240645	35.15	SPAEAKSPAEVKSPVEAK	[1] Phospho (ST)|[7] Phospho (ST)|[13] Phospho (ST)	NFH_RAT	Neurofilament heavy polypeptide OS=Rattus norvegicus GN=Nefh PE=1 SV=4	FALSE	0.839861	526510	351000	746542	100803	78440.5	47105.4	209838	459404	347994	579247	486697	445661	220342	431492	182011	433347	270386	194864	488866	664708	622760	116364	81772.5	128167	504655	375771	808127	43397.9	28729	19818.7	189666	639290	532667	845798	638662	620558	205056
6314	26.231	2	1018.94	2035.87	-0.366034	41.56	SPAEAKSPAEVKSPATVK	[1] Phospho (ST)|[7] Phospho (ST)|[13] Phospho (ST)	NFH_RAT	Neurofilament heavy polypeptide OS=Rattus norvegicus GN=Nefh PE=1 SV=4	FALSE	0.674047	570816	65694.5	731936	154107	484867	501722	306869	531155	87233.8	55362.5	74690.3	53875.1	393869	519669	60682.8	162272	444048	376432	82331.7	630385	118927	79059.8	320158	444516	547122	70330.9	792316	66346.5	177584	211090	277369	739137	133527	80838.6	98011.4	75018	366545
13737	25.1988	2	1018.93	2035.85	-7.01364	45.67	SPAEAKSPAEVKSPATVK	[1] Phospho (ST)|[7] Phospho (ST)|[13] Phospho (ST)	NFH_RAT	Neurofilament heavy polypeptide OS=Rattus norvegicus GN=Nefh PE=1 SV=4	FALSE	0.280293	348535	28292.5	71694.6	246788	328913	284402	13557.2	38701.8	351024	24425.2	41219.5	22632.7	32861.2	211652	10773.8	508356	101118	70034.3	291282	71366.3	468974	303964	212993	286530	334068	30289.3	77609	106248	120465	119657	12253.9	53856.1	537305	35664.9	54089.8	31514.7	30581.5
6665	26.9847	3	662.313	1983.92	-6.84298	48.3	SPAEVKSPATVKSPVEAK	[7] Phospho (ST)|[13] Phospho (ST)	NFH_RAT	Neurofilament heavy polypeptide OS=Rattus norvegicus GN=Nefh PE=1 SV=4	FALSE	0.0734799	18081.2	12123.9	126992	117883	75371.2	100575	67356.1	119590	103212	3595.52	48244	51217.4	105566	113744	16536.2	170723	221678	111059	82691	146868	115039	145757	98649.5	51730.5	17330.7	12979.5	137468	50751.3	27604.9	42315.1	60880.9	166417	157984	5250.06	63307.6	71317.3	98242.2
13708	26.9533	2	992.972	1983.93	-0.732567	41.06	SPAEVKSPATVKSPVEAK	[7] Phospho (ST)|[13] Phospho (ST)	NFH_RAT	Neurofilament heavy polypeptide OS=Rattus norvegicus GN=Nefh PE=1 SV=4	FALSE	0.154288	1332.74	617.409	57854.7	39487.9	36613.6	47697.4	17775.1	56144.8	39392.1	38.5626	16638.5	14351.2	42794.8	43440.5	1386.82	94033.1	79432.1	44455.7	36288	66241.1	56454.5	64182.7	28563	3661.55	1277.42	660.982	62627.4	17000.4	13409.8	20067.8	16066.4	78129.1	60296.6	56.3079	21833.6	19983.2	39825.9
9120	27.5397	3	662.317	1983.93	-2.10318	43.58	SPAEVKSPVTVKSPAEAK	[7] Phospho (ST)|[13] Phospho (ST)	NFH_RAT	Neurofilament heavy polypeptide OS=Rattus norvegicus GN=Nefh PE=1 SV=4	FALSE	0.106218	146915	93969.5	72354.4	61209.3	162033	169253	28282	53910.6	61081.1	3946.02	11119.3	5409.81	64272.6	62927.4	64928.7	91952.5	98636.4	52110.8	85852.1	79242.4	83902	102983	81758.9	135062	140817	100601	78323.2	26351.9	59345.1	71210.1	25563.2	75020	93495.4	5761.86	14591.2	7532.85	59813.7
21507	12.5185	2	992.953	1983.89	-19.9799	34.4	SPAEVKSPVTVKSPAEAK	[7] Phospho (ST)|[13] Phospho (ST)	NFH_RAT	Neurofilament heavy polypeptide OS=Rattus norvegicus GN=Nefh PE=1 SV=4	FALSE	0.875936	42.914	135834	85.5417	8435.04	132.4	56.7341	721.978	17.1288	28673.7	2912.53	55269.9	65837.3	322.099	13.1996	68256.7	37359.2	3139.34	592.076	46264.8	470.335	47044.3	20383.1	30.9413	106.646	41.1327	145420	92.5983	3631.47	48.4919	23.8698	652.572	23.8359	43890.1	4252.79	72527.2	91674.7	299.753
24445	25.1988	2	992.954	1983.89	-19.2492	50.82	SPAEVKSPVTVKSPAEAK	[7] Phospho (ST)|[13] Phospho (ST)	NFH_RAT	Neurofilament heavy polypeptide OS=Rattus norvegicus GN=Nefh PE=1 SV=4	FALSE	0.93644	49168.4	15696.5	62149.4	20024.5	8377.81	20363.9	8642.37	32919.6	32877.9	2395.77	34335.6	24239.7	29892.6	50440.2	12501.6	59310.1	14416.2	26942.6	10130.3	73720.1	33443.3	14918.3	18055.4	684.098	47127.4	16804.2	67276.4	8620.99	3068.4	8567.72	7811.55	45809.7	50325.4	3498.23	45056.4	33752.4	27818.8
7233	26.208	3	662.306	1983.89	-0.313048	53.29	SPAEVKSPAEVKSPAEAK	[7] Phospho (ST)|[13] Phospho (ST)	NFH_RAT	Neurofilament heavy polypeptide OS=Rattus norvegicus GN=Nefh PE=1 SV=4	FALSE	0.152094	84310.5	81280.4	146520	20968.3	74343.4	24336.8	65920.3	113114	31360.3	63571.6	15144.6	18633.4	91572.5	109736	52451.6	35962.7	135521	92301.4	74882.6	125094	60311.9	17701.5	88254.1	110563	80810.9	87016.8	158607	9027.3	27228.5	10239.3	59583.2	157405	48002.5	92825.3	19873.3	25945.9	85219.6
17217	26.208	2	992.955	1983.9	-18.5408	47.54	SPAEVKSPVTVKSPAEAK	[10] Phospho (ST)|[13] Phospho (ST)	NFH_RAT	Neurofilament heavy polypeptide OS=Rattus norvegicus GN=Nefh PE=1 SV=4	FALSE	0.256945	45059.6	27256.3	70736.2	0	32043.2	2955.96	18842.8	48802	0	20873.7	2630.9	3601.78	39657	51469.9	12468.5	154.201	36294.2	32722.9	21998.6	61958.3	7663.86	508.163	31240.5	61110	43189.2	29180	76571.6	0	11735.9	1243.67	17031.4	67911.1	0	30479.1	3452.37	5015.28	36905.8
7829	13.2087	2	687.291	1372.57	-0.268972	36.72	SPAEAKSPAEVK	[1] Phospho (ST)|[7] Phospho (ST)	NFH_RAT	Neurofilament heavy polypeptide OS=Rattus norvegicus GN=Nefh PE=1 SV=4	FALSE	0.255233	38447.4	64870.8	21680	52867.7	5550.39	4751.26	22685	43827.9	55694.6	7145.19	22785.7	11221.7	20885	18773.3	15033	18847.9	73360.4	17429.5	11245.6	26655.8	95749.2	9694.92	298708	317462	36851.5	69449.1	23468.5	22760.7	2032.85	1999	20504.2	60989.4	85250.5	10433.2	29900.2	15625.6	19436.1
12488	22.7965	2	687.292	1372.57	1.47339	41.24	SPAEAKSPAEVK	[1] Phospho (ST)|[7] Phospho (ST)	NFH_RAT	Neurofilament heavy polypeptide OS=Rattus norvegicus GN=Nefh PE=1 SV=4	FALSE	0.348788	10920.9	15340.5	9261.52	67910.4	191435	126743	18668.7	15407.7	12796.4	9423.25	16111.9	12886.3	15797.7	16267.5	14331.7	18620.7	17784.4	15672.8	14909.7	17342.5	19119.1	14385.3	16838.9	24560.4	10467.6	16423.2	10025.5	29236.9	70113.7	53324.6	16874.1	21440.8	19587.2	13759.5	21142.7	17943.4	14701.7
15241	19.2323	2	687.292	1372.57	1.92653	34.58	SPAEAKSPAEVK	[1] Phospho (ST)|[7] Phospho (ST)	NFH_RAT	Neurofilament heavy polypeptide OS=Rattus norvegicus GN=Nefh PE=1 SV=4	FALSE	0.683148	17460.4	17757.5	182147	80767.3	1.83921e+06	1.61404e+06	23312.2	22390	36095.4	18889.1	14273.7	18947.5	95543.1	151131	17361.2	28091.2	25119.9	91493.5	18316.7	246186	54542.7	14017.8	39797.7	34652.3	16735.6	19010.7	197173	34772.1	673617	679076	21071.1	31157.1	55250.4	27581.2	18730.5	26383.3	88914.8
7975	25.5282	2	584.286	1166.56	-0.483381	48.07	TLDVKSPEAK	[6] Phospho (ST)	NFH_RAT	Neurofilament heavy polypeptide OS=Rattus norvegicus GN=Nefh PE=1 SV=4	FALSE	0.890192	158419	2048.23	13788	6426.33	278282	258395	3310.79	11638.4	8320.67	6165.59	8142.22	5747.81	10706	140097	2906.7	7507.18	7636.23	12141.9	4923.74	19174.6	6598.92	5656.27	240955	225944	151843	2192.78	14925.4	2766.68	101921	108715	2992.52	16195.6	12736.3	9002.81	10684.5	8003.5	9963.31
12187	12.9812	2	584.286	1166.56	-0.241812	51.23	TLDVKSPEAK	[6] Phospho (ST)	NFH_RAT	Neurofilament heavy polypeptide OS=Rattus norvegicus GN=Nefh PE=1 SV=4	FALSE	0.762743	1537.55	180043	5824.83	285886	1377.06	1777.64	9918.67	25056.6	182483	16112.9	162313	169102	4986.21	3472.32	98167.4	211407	254190	4039.27	143187	9094.19	207748	171791	7485.55	3415.59	1473.73	192750	6305.35	123080	504.35	747.908	8965.16	34867.9	279323	23527.6	212993	235465	4640.29
17223	22.8765	2	584.286	1166.56	-0.522052	48.48	TLDVKSPEAK	[6] Phospho (ST)	NFH_RAT	Neurofilament heavy polypeptide OS=Rattus norvegicus GN=Nefh PE=1 SV=4	FALSE	0.914719	4577.08	3869.12	152799	6962.63	3994.81	2621.72	93601.5	102322	3531.83	1377.22	1537.19	1878.96	127127	767.149	2463.41	3360.09	11885.7	177208	1440.19	204305	2745.66	1345.58	3992.41	9626.59	4387.09	4142.19	165403	2997.56	1463.11	1103.04	84603.3	142388	5406.1	2010.97	2017.16	2616.34	118307
32318	25.55	1	1167.57	1166.56	0.0201874	---	TLDVKSPEAK	[6] Phospho (ST)	NFH_RAT	Neurofilament heavy polypeptide OS=Rattus norvegicus GN=Nefh PE=1 SV=4	FALSE	0.529722	531.682	0	0	0	30715.4	23971.2	0	109.453	0	88.0893	0	0	0	39.4618	0	0	0	0	0	0	0	0	20344.5	26699.2	509.612	0	0	0	11249.6	10085.4	0	152.311	0	128.625	0	0	0
9246	27.5245	3	657.646	1969.92	0.0160094	33.75	SPAEAKSPVEVKSPASVK	[7] Phospho (ST)|[13] Phospho (ST)	NFH_RAT	Neurofilament heavy polypeptide OS=Rattus norvegicus GN=Nefh PE=1 SV=4	FALSE	0.233888	51085.2	92083.5	68449.2	57719.1	54104.3	49126.5	25734.8	55667.5	63387.7	2423.97	44777.2	47147	49622.5	47925.4	57759.5	90840	88261.9	52567.2	63521.3	66975.9	64974.4	68245.4	42400.7	32307.5	48964.7	98582.3	74095.8	24849.3	19815.9	20669.1	23260.9	77464.8	97026.1	3539.4	58758.3	65649.6	46180
16961	27.5397	2	985.965	1969.92	-0.377849	46.23	SPAEAKSPVEVKSPASVK	[7] Phospho (ST)|[13] Phospho (ST)	NFH_RAT	Neurofilament heavy polypeptide OS=Rattus norvegicus GN=Nefh PE=1 SV=4	FALSE	0.0853753	24982.5	66031.9	36109.1	19190.1	18752.5	12714.8	8998.94	28322.8	23293.3	2748.92	4737.37	1126.31	20390.8	23251.6	19293.1	48381.7	41229	21723.6	30935.4	36385.3	36664.2	36569.6	7646.93	14768.4	23945.5	70692.1	39087.9	8261.74	6868.17	5349.51	8133.84	39413	35654.5	4013.88	6216.55	1568.32	18976.2
16232	24.035	2	647.314	1292.61	-18.2115	59.96	SPAEVKSPATVK	[7] Phospho (ST)	NFH_RAT	Neurofilament heavy polypeptide OS=Rattus norvegicus GN=Nefh PE=1 SV=4	FALSE	0.538989	7752.17	385.368	17193.1	610.539	31746.6	35310	256.722	945.112	179.206	219.397	408.124	645.443	8371.73	1777.28	90.1658	228.3	194.887	7875.96	130.525	19893.3	246.835	318.551	1990.41	1308.85	7430.38	412.566	18611.4	262.85	11627.3	14856	232.043	1315.18	274.307	320.357	535.555	898.742	7790.94
10286	12.3075	3	618.963	1853.87	-0.264779	39.03	SPAGAKSPAEAKSPVVAK	[7] Phospho (ST)|[13] Phospho (ST)	NFH_RAT	Neurofilament heavy polypeptide OS=Rattus norvegicus GN=Nefh PE=1 SV=4	FALSE	0.808576	907.503	54297.9	39112.3	27390.9	6.80391	402.212	7595.27	21099	21339.4	2616.79	13899.1	15931	22300.2	1123.11	22532.6	1013.4	79358.9	27033.3	1278.64	33556.6	42091.6	24540	290.846	0	869.833	58130	42338.9	11792.4	2.49195	169.223	6865.12	29360.5	32663.8	3820.96	18239	22183	20753.1
31121	23.4549	3	618.963	1853.87	-1.25978	40.36	SPAGAKSPAEAKSPVVAK	[7] Phospho (ST)|[13] Phospho (ST)	NFH_RAT	Neurofilament heavy polypeptide OS=Rattus norvegicus GN=Nefh PE=1 SV=4	FALSE	0.770928	16967.1	1264.34	189.279	78.9294	5492.4	3324.56	68.4985	229.431	110.788	3845.51	36.395	25.7007	161.444	498.621	185.637	315.872	88.2855	142.563	810.359	296.019	221.462	534.074	23362.5	16904.3	16262.8	1353.58	204.894	33.9808	2011.6	1398.75	61.9135	319.268	169.581	5615.09	47.7589	35.7868	150.244
10535	26.208	2	961.901	1921.79	-0.281508	38.5	SPAEAKSPVEVKSPEK	[1] Phospho (ST)|[7] Phospho (ST)|[13] Phospho (ST)	NFH_RAT	Neurofilament heavy polypeptide OS=Rattus norvegicus GN=Nefh PE=1 SV=4	FALSE	0.874935	148933	73772.8	97550.4	105579	455481	328038	97108.9	91159.6	78345.1	59037.6	73567.8	59773	88660	105215	57878.2	89319.8	84446.8	71369.1	82416.8	97135.7	90594.4	110680	135152	597103	142751	78979.4	105598	45454.2	166821	138016	87773.5	126854	119921	86204.9	96538.4	83230.6	82509.2
10765	12.3933	2	961.899	1921.78	-1.77038	35.39	SPAEAKSPVEVKSPEK	[1] Phospho (ST)|[7] Phospho (ST)|[13] Phospho (ST)	NFH_RAT	Neurofilament heavy polypeptide OS=Rattus norvegicus GN=Nefh PE=1 SV=4	FALSE	0.766507	304.093	613685	2546.85	173847	266.791	164.191	1309.09	3769.69	332466	53754.2	492208	571941	2571.37	392.312	260102	493507	220444	1817.73	426847	2049.35	529733	578973	1232.23	576.938	291.47	656996	2756.95	74844.8	97.7129	69.0803	1183.24	5245.76	508898	78490.3	645894	796395	2392.98
11575	25.6549	2	961.901	1921.79	0.325136	33.43	SPAEAKSPVEVKSPEK	[1] Phospho (ST)|[7] Phospho (ST)|[13] Phospho (ST)	NFH_RAT	Neurofilament heavy polypeptide OS=Rattus norvegicus GN=Nefh PE=1 SV=4	FALSE	0.963043	405136	10069.8	94137.4	28443.8	9684.14	115942	19342.9	48350.8	33200	14979.9	23386.6	15493.2	39959.6	75006.2	9802.33	24142.9	13812.4	60586.6	28250.5	85151.7	30910.7	41933.3	305670	4706.68	388319	10780.5	101903	12245.7	3546.84	48780.2	17483.4	67283.2	50818.5	21873.2	30688.8	21573.4	37187.4
10601	12.662	3	614.948	1841.82	0.239586	38.23	SPAEAKSPVEVKSPEK	[7] Phospho (ST)|[13] Phospho (ST)	NFH_RAT	Neurofilament heavy polypeptide OS=Rattus norvegicus GN=Nefh PE=1 SV=4	FALSE	0.583089	822.703	208019	7258.65	96819.9	170.877	831.842	2213.03	13085.9	128247	5668.75	51005.6	13270	6304.94	1111.57	87799.1	10153	180460	3202.09	38989.6	5723.83	192044	30322.3	4043.13	2984.09	788.553	222700	7857.45	41683.1	62.5841	349.982	2000.28	18209.9	196305	8277.34	66931.5	18477.7	5867.54
17746	12.6128	2	921.917	1841.82	-0.549556	42.37	SPAEAKSPVEVKSPEK	[7] Phospho (ST)|[13] Phospho (ST)	NFH_RAT	Neurofilament heavy polypeptide OS=Rattus norvegicus GN=Nefh PE=1 SV=4	FALSE	0.22777	133.774	107817	912.581	46418.5	35.0207	2.06639	141.396	64.9857	75940.1	744.859	12899.6	7956.13	682.578	131.645	40965	1826.43	88558.5	364.867	15884.2	895.449	100513	23180.9	3782.03	3913.01	128.221	115426	987.863	19984.2	12.8264	0.869396	127.803	90.4317	116240	1087.62	16927.4	11078.5	635.224
18047	25.1797	2	921.917	1841.82	-1.12911	34.55	SPAEAKSPVEVKSPEK	[7] Phospho (ST)|[13] Phospho (ST)	NFH_RAT	Neurofilament heavy polypeptide OS=Rattus norvegicus GN=Nefh PE=1 SV=4	FALSE	0.656695	102296	2454.94	6237.59	1198.11	151092	119072	2739.99	2771.43	1702.58	396.415	2673.93	1596.83	4401.84	24023.9	2297.5	2937.99	2467.87	4040.24	3122.33	12287	1934.8	4067.98	132702	126494	98049.7	2628.19	6752.16	515.812	55337.9	50097.3	2476.59	3856.62	2606.1	578.833	3508.83	2223.49	4096.46
24462	13.6222	3	614.947	1841.82	-0.599223	36.76	SPAEAKSPVEVKSPEK	[7] Phospho (ST)|[13] Phospho (ST)	NFH_RAT	Neurofilament heavy polypeptide OS=Rattus norvegicus GN=Nefh PE=1 SV=4	FALSE	0.560461	1878.69	2020.69	24393.6	4773.78	99.3988	61.0247	24412	84937.6	729.144	753.61	629.265	390.388	65079.6	256.354	676.195	4241.58	2458.74	58261.2	1059.43	11516.5	3164.56	841.19	1090.3	1001.21	1800.71	2163.3	26405.9	2055.22	36.4051	25.675	22065.2	118196	1116.08	1100.4	825.746	543.594	60564.7
37918	20.69	3	614.947	1841.82	-0.470555	33.05	SPAEAKSPVEVKSPEK	[7] Phospho (ST)|[13] Phospho (ST)	NFH_RAT	Neurofilament heavy polypeptide OS=Rattus norvegicus GN=Nefh PE=1 SV=4	FALSE	0.049893	783.045	854.711	156131	10070.5	10755.7	13219.6	1626.92	8952.33	3794	4168.5	172.409	367.532	18679.4	6717.23	599.941	22640	24102.4	42217.5	25302.6	164697	15882.3	15235.5	4563.32	4972.1	750.541	915.033	169011	4335.59	3939.32	5561.9	1470.52	12457.7	5807.38	6086.71	226.241	511.767	17383.5
11491	27.0948	2	762.371	1522.73	-0.346028	44.6	KEEVKSPVEEVK	[N-term] Carbamyl (N-term)|[6] Phospho (ST)	NFH_RAT	Neurofilament heavy polypeptide OS=Rattus norvegicus GN=Nefh PE=1 SV=4	FALSE	0.104843	1848.85	68707.6	67885.9	21730.9	308.473	294.984	30504.8	66728.2	62659	14620.3	13252	11297.9	41026.5	51000.4	41883.6	33150.6	31460.8	21555.3	57479.7	60185.4	64467.3	34614	14598.1	5208.37	1772.1	73556.6	73486.1	9355.64	112.979	124.109	27572.3	92856.5	95910.8	21348.1	17389.8	15731.7	38180.3
12252	12.4791	3	674.944	2021.81	-2.51675	39.08	SPGEAKSPAEAKSPAEVK	[1] Phospho (ST)|[7] Phospho (ST)|[13] Phospho (ST)	NFH_RAT	Neurofilament heavy polypeptide OS=Rattus norvegicus GN=Nefh PE=1 SV=4	FALSE	0.639381	44738.7	222531	144774	85436	18528.7	15968.2	40046.2	101595	92283.6	38629.2	42442	53198	58522.6	11398.7	50640.7	13675.3	234835	89378.5	25013.5	143813	151893	25173.1	33841.1	34238	42881.6	238236	156717	36782.1	6786.19	6718.34	36196.4	141376	141256	56405.2	55694	74075.2	54462.6
24102	12.9812	2	1011.91	2021.81	-4.17305	34.78	SPGEAKSPAEAKSPAEVK	[1] Phospho (ST)|[7] Phospho (ST)|[13] Phospho (ST)	NFH_RAT	Neurofilament heavy polypeptide OS=Rattus norvegicus GN=Nefh PE=1 SV=4	FALSE	0.340628	5956.91	21012.4	97481.6	2981.91	272.11	1.67313	17026.3	69789.4	5599.86	19886.6	26594.8	25551.6	28757.7	34191.8	7557.14	3150.79	15340.7	58592.1	3901.93	94682.7	18744.8	4078.05	10962.2	11146.8	5709.64	22495.4	105523	1283.78	99.6609	0.703939	15389.5	97116.5	8571.58	29037.8	34898.7	35579.2	26762.7
12400	28.2387	3	910.049	2727.12	-0.137381	34.97	SPAEVKSPAEVKSPAEAKSPAEAK	[1] Phospho (ST)|[7] Phospho (ST)|[13] Phospho (ST)|[19] Phospho (ST)	NFH_RAT	Neurofilament heavy polypeptide OS=Rattus norvegicus GN=Nefh PE=1 SV=4	FALSE	0.900597	259485	285718	440091	30450.1	61380.2	71611.8	50850.4	136186	71727.6	187900	177556	225574	58816.1	137972	67577.1	426838	340472	135110	223286	371037	238646	63598.8	20346.3	33728.9	248714	305883	476396	13109.5	22480.7	30129.3	45962	189511	109792	274366	232995	314099	54735.7
12621	27.2132	3	883.395	2647.16	1.44064	35.45	SPAEVKSPAEVKSPAEAKSPAEAK	[7] Phospho (ST)|[13] Phospho (ST)|[19] Phospho (ST)	NFH_RAT	Neurofilament heavy polypeptide OS=Rattus norvegicus GN=Nefh PE=1 SV=4	FALSE	0.029623	74021.6	95757.9	112951	37830.9	57458.5	37453.4	14449.9	54036.9	39998.7	7979.07	17242.9	18296	46814.1	66895.6	27938	153166	140520	63747.9	75121.8	122239	100576	65593.5	27140.9	74902.4	70949	102516	122269	16287	21044.3	15757.8	13060.8	75195.7	61225.1	11650.8	22626.8	25476.1	43566.4
20585	27.2708	4	662.798	2647.16	1.56898	---	SPAEVKSPAEVKSPAEAKSPAEAK	[7] Phospho (ST)|[13] Phospho (ST)|[19] Phospho (ST)	NFH_RAT	Neurofilament heavy polypeptide OS=Rattus norvegicus GN=Nefh PE=1 SV=4	FALSE	0.207231	16840.8	19066.4	22096	15742.3	4961.46	2978.62	3341.32	10314.1	11268.4	1432.79	5995.37	5454.65	8315.52	6777.57	3303.18	20847.2	21677.4	13179.6	4827.85	15387.1	11333.8	17448.9	9657.08	22051	16141.7	20412	23918.8	6777.38	1817.15	1253.2	3020.11	14352.8	17248.3	2092.11	7867.35	7595.29	7738.63
14017	20.4201	2	630.27	1258.52	0.063842	32.88	SPVEVKSPEK	[1] Phospho (ST)|[7] Phospho (ST)	NFH_RAT	Neurofilament heavy polypeptide OS=Rattus norvegicus GN=Nefh PE=1 SV=4	FALSE	0.535884	356310	12174.3	4073.91	22963.5	3241.21	9253.15	12033.5	14506	17259.6	10265.5	8547.95	12694.6	6435.44	14315.7	7401.48	17685.2	36807.5	5744.53	8342.95	6713.05	20155.2	7864.27	294821	339384	341520	13033.5	4409.98	9886.3	1187.1	3893.09	10876.7	20186	26418.9	14989.3	11216.9	17676.4	5988.98
14210	22.5947	2	661.324	1320.63	-0.0107486	68.86	SPAEVKSPVEAK	[7] Phospho (ST)	NFH_RAT	Neurofilament heavy polypeptide OS=Rattus norvegicus GN=Nefh PE=1 SV=4	FALSE	0.408744	357687	174.067	929.886	1190.63	6068.27	2243.74	1204.88	2486.34	2346.63	21041.3	1647.42	5507.54	737.97	41533	650.109	1560.19	4519.66	703.94	9049.76	1664.12	9988.72	3694.9	320934	349674	342840	186.352	1006.6	512.591	2222.52	944.01	1089.05	3459.9	3591.93	30723.9	2161.81	7668.94	686.773
14291	27.4424	3	900.717	2699.13	-0.105907	35.76	SPAEAKSPAEAKSPAEVKSPATVK	[1] Phospho (ST)|[7] Phospho (ST)|[13] Phospho (ST)|[19] Phospho (ST)	NFH_RAT	Neurofilament heavy polypeptide OS=Rattus norvegicus GN=Nefh PE=1 SV=4	FALSE	0.581001	85957	133297	151801	28409.1	22359.3	24373.2	21336.1	56004.7	30848.8	31066.9	44592.2	20905.8	29965.3	60031	24681.3	157544	133882	62509.6	79152.1	138655	95587.4	35363.3	6490.79	20352.3	82388.9	142705	164323	12230.7	8189.16	10254.6	19285	77934.1	47219.6	45363	58515.5	29110.2	27886.4
14630	12.5185	2	804.375	1606.74	-15.6705	35.54	SPEQVKSPAKEEAK	[7] Phospho (ST)	NFH_RAT	Neurofilament heavy polypeptide OS=Rattus norvegicus GN=Nefh PE=1 SV=4	FALSE	0.389538	36.2741	73286.3	2047.12	44677.4	2.09503	2285.84	957.991	5635.67	72958.6	9159.22	51095.9	57742.1	1982.86	1323.6	55380.7	78014.8	76240.1	1177.47	70253.9	3082.09	86781.4	86555.4	213.679	5829.68	34.7683	78458.5	2216	19234.6	0.76731	961.725	865.897	7842.39	111676	13374	67050	80402.6	1845.3
14801	26.4478	2	676.821	1351.63	0.372216	54.54	EEVKSPVEEVK	[5] Phospho (ST)	NFH_RAT	Neurofilament heavy polypeptide OS=Rattus norvegicus GN=Nefh PE=1 SV=4	FALSE	0.17431	85634.7	2565.96	4687.58	1684.69	58688.8	66275.5	5325.32	8189.5	4480.06	1640.39	1285.26	1460.13	3825.44	7649.22	481.497	1272.06	1955.47	2224.88	1501.12	4323.63	2167.39	1867.71	3368.7	50214.8	82080	2747.05	5074.28	725.294	21494.9	27884.2	4813.38	11396.2	6857.52	2395.25	1686.57	2033.14	3560.05
19397	24.3729	2	676.821	1351.63	-0.432363	49.01	EEVKSPVEEVK	[5] Phospho (ST)	NFH_RAT	Neurofilament heavy polypeptide OS=Rattus norvegicus GN=Nefh PE=1 SV=4	FALSE	0.203791	70036	5441.13	7120.63	67982.1	75231.7	66320.6	983.991	1783.4	130681	5990.76	8911.73	6731.07	7954.35	88087.3	6071.57	61060.6	51271.7	5969.07	94176.5	7945.97	127061	60904.1	37812.8	38290.2	67128.9	5825.14	7708.04	29267.8	27553.8	27903.1	889.397	2481.72	200031	8747.52	11694.3	9372.63	7402.52
15134	27.5397	3	867.398	2599.17	-0.488474	35.15	SPVVAKSPAEAKSPAEAKPPAEAK	[1] Phospho (ST)|[7] Phospho (ST)|[13] Phospho (ST)	NFH_RAT	Neurofilament heavy polypeptide OS=Rattus norvegicus GN=Nefh PE=1 SV=4	FALSE	0.278698	47240.5	84095.3	73963.5	8706.31	11529.5	7860.96	11593.4	27454.1	28197.8	1588.2	9481.19	1936.96	37421.7	47274.3	28778.3	40707.5	38664.5	11578.6	60226.1	78520.5	74396.9	13582.5	2906.96	3279.38	45279.5	90030.3	80065.1	3748.26	4222.73	3307.35	10478.9	38204.1	43161.8	2319.03	12441.6	2697.11	34825.6
15408	25.1529	3	662.306	1983.89	-0.365743	40.61	SPAEVKSPVEAKSPAEAK	[7] Phospho (ST)|[13] Phospho (ST)	NFH_RAT	Neurofilament heavy polypeptide OS=Rattus norvegicus GN=Nefh PE=1 SV=4	FALSE	0.467978	95903	88154.3	162588	106472	28825	50340.1	35356	73068.2	129070	21187.6	115901	102489	94540.7	126690	80754.1	170576	80736.8	86961	85976.5	164923	139686	80206.9	62663.8	15504.3	91922.1	94375.8	176000	45838.6	10557.2	21179.7	31957.1	101679	197565	30937.5	152090	142711	87982
15951	29.0156	2	1025.95	2049.88	-0.783412	45.71	SPAEAKSPVEVKSPASVK	[1] Phospho (ST)|[7] Phospho (ST)|[13] Phospho (ST)	NFH_RAT	Neurofilament heavy polypeptide OS=Rattus norvegicus GN=Nefh PE=1 SV=4	FALSE	0.185913	134242	121940	161614	20725	55200.4	58971.8	26604.1	67688	46010.9	5357.05	78863.5	84048	61311.9	84096	52864.2	138729	112708	74403.1	102924	140542	106657	70392.1	39381	51158	128670	130546	174947	8922.57	20217.3	24811.3	24046.6	94192.2	70427.9	7822.2	103488	117032	57058.4
16104	24.9072	3	645.619	1933.83	-0.310334	39.25	SPAGAKSPAEAKSPVVAK	[1] Phospho (ST)|[7] Phospho (ST)|[13] Phospho (ST)	NFH_RAT	Neurofilament heavy polypeptide OS=Rattus norvegicus GN=Nefh PE=1 SV=4	FALSE	0.538352	106721	10629.3	17720.4	21514	97330	76830.1	13032.1	12124.3	12908.6	14935.6	15303.9	17034.7	14120.6	88195.6	8516.77	10237.7	14522.6	16283.4	10957.9	17292.3	9959.61	9154.9	66918.2	63801.2	102291	11379.5	19182.3	9262.26	35647.4	32324.8	11779.3	16871.8	19758.9	21808.6	20082.3	23719.8	13141
18134	12.5185	2	967.924	1933.83	-0.811111	47.26	SPAGAKSPAEAKSPVVAK	[1] Phospho (ST)|[7] Phospho (ST)|[13] Phospho (ST)	NFH_RAT	Neurofilament heavy polypeptide OS=Rattus norvegicus GN=Nefh PE=1 SV=4	FALSE	0.74365	0	133150	964.411	46681.7	5.27556	20.8259	828.935	71.6886	69814.1	2646.21	4738.28	8604.03	131.811	0	37884.1	3487.21	100180	590.403	10512.7	362.621	125544	10040.5	84.8043	315.819	0	142547	1043.97	20097.5	1.93219	8.7621	749.246	99.7593	106863	3863.92	6217.75	11980.6	122.667
19955	24.89	2	967.924	1933.83	-0.635474	57.18	SPAGAKSPAEAKSPVVAK	[1] Phospho (ST)|[7] Phospho (ST)|[13] Phospho (ST)	NFH_RAT	Neurofilament heavy polypeptide OS=Rattus norvegicus GN=Nefh PE=1 SV=4	FALSE	0.868176	171622	2700.04	15275.1	10280.8	138781	113929	4710.24	19943.2	5031.79	3009.74	6315.63	3679.17	8761.73	24703.2	1657.96	6527.65	9675.46	8262.26	8346.67	11101.2	13826.3	11184.7	62527.4	77629.6	164498	2890.59	16535.2	4426.13	50828.8	47933.5	4257.43	27752.3	7702.05	4394.73	8287.6	5123.04	8153.89
20802	13.509	3	645.619	1933.83	-0.280195	39.93	SPAGAKSPAEAKSPVVAK	[1] Phospho (ST)|[7] Phospho (ST)|[13] Phospho (ST)	NFH_RAT	Neurofilament heavy polypeptide OS=Rattus norvegicus GN=Nefh PE=1 SV=4	FALSE	0.77829	160.777	4416.01	102157	5695.1	19.8798	15.8893	28180.1	79988	7923.5	1545.47	1852.78	475.448	41947.9	109.991	1008.02	2892.42	12162.2	57253.7	3866.88	105544	5442.34	2339.46	52.8767	58.1279	154.103	4727.67	110584	2451.86	7.28104	6.68511	25471	111308	12128.3	2256.65	2431.28	662.035	39037.8
27245	13.4992	2	967.924	1933.83	-0.427505	41.34	SPAGAKSPAEAKSPVVAK	[1] Phospho (ST)|[7] Phospho (ST)|[13] Phospho (ST)	NFH_RAT	Neurofilament heavy polypeptide OS=Rattus norvegicus GN=Nefh PE=1 SV=4	FALSE	0.580865	12.1335	4108.3	98383.2	2573.23	95.5888	48.7235	23478.7	80861.3	3569.47	852.993	1550.27	369.092	40580	618.378	443.247	2489.99	3350.83	56114.8	3747.95	84944.1	4305.44	3017.82	60.9361	167.343	11.6299	4398.24	106499	1107.83	35.0096	20.4995	21221.6	112524	5463.7	1245.51	2034.33	513.939	37764.8
16333	24.6767	2	661.324	1320.63	0.791329	65.96	SPAEVKSPAEVK	[7] Phospho (ST)	NFH_RAT	Neurofilament heavy polypeptide OS=Rattus norvegicus GN=Nefh PE=1 SV=4	FALSE	0.759138	46087.1	3472.2	1100.15	22285.7	84584.8	68473.4	1248.76	3420.66	14349.6	508.514	5855.56	5184.64	1668.77	4348.06	4127.27	27517.2	1175.7	1536.87	3119.67	1457.12	6088.51	14036.3	45933.3	75337.4	44174	3717.25	1190.9	9594.48	30979.4	28808.9	1128.71	4760.07	21964.6	742.517	7683.88	7219.31	1553
35756	13.5921	3	441.218	1320.63	0.520214	33.84	SPAEVKSPAEVK	[7] Phospho (ST)	NFH_RAT	Neurofilament heavy polypeptide OS=Rattus norvegicus GN=Nefh PE=1 SV=4	FALSE	0.25558	91.7435	5493.12	9180.62	1677.99	35.1863	9.44348	3435.26	9805.9	1062.98	3672.19	3710.85	3524.77	7759.9	62561.2	3058.69	1315.57	588.142	7941.22	5899.97	13703.2	2269.57	3817.86	225.405	283.296	87.9353	5880.79	9937.97	722.411	12.8871	3.97317	3105.02	13645.5	1627.08	5362.02	4869.52	4908.05	7221.56
17529	24.3429	3	652.962	1955.86	-0.385883	38.69	SPAEAKSPAEAKSPAEVK	[7] Phospho (ST)|[13] Phospho (ST)	NFH_RAT	Neurofilament heavy polypeptide OS=Rattus norvegicus GN=Nefh PE=1 SV=4	FALSE	0.498879	52689.9	924.311	2451.63	6768.54	93561	79359.7	15341.8	31080.3	2891.95	1073.03	698.007	760.492	1506.64	1667.16	295.685	7364.04	11135.3	2543.51	2055.28	1722.39	1670.1	2622.8	75802.3	68897.4	50502.8	989.545	2653.87	2914	34267	33389.1	13867	43250.2	4426.64	1566.81	915.951	1058.94	1402.11
28792	24.3568	2	978.939	1955.86	-0.460364	52.52	SPAEVKSPAEAKSPAEAK	[7] Phospho (ST)|[13] Phospho (ST)	NFH_RAT	Neurofilament heavy polypeptide OS=Rattus norvegicus GN=Nefh PE=1 SV=4	FALSE	0.926945	22783.1	50.0457	605.43	18.8939	41751.4	32466.3	1497.24	10341.5	0	0	75.5913	0	295.432	4537.21	0	15.9825	7.69527	363.331	8.88833	778.072	9.55581	212.245	28201.4	35422	21837.4	53.5777	655.374	8.13425	15291.6	13659.6	1353.31	14390.9	0	0	99.1937	0	274.937
17861	12.4568	2	632.321	1262.63	0.227364	65.53	SPAEAKSPVVAK	[7] Phospho (ST)	NFH_RAT	Neurofilament heavy polypeptide OS=Rattus norvegicus GN=Nefh PE=1 SV=4	FALSE	0.0865211	74.7772	12550.3	12684.4	14983	16.9107	0	4933.07	11197.8	11902.5	309.705	336.135	120.12	7623.92	99.1654	1889.45	2478.95	24007.1	12967.3	2384.59	10349.3	10321.5	4016.93	7669.56	8113.65	71.6733	13436	13730.8	6450.52	6.19359	0	4458.84	15582.5	18218.8	452.222	441.089	167.261	7095.01
33204	24.0127	2	632.321	1262.63	0.286548	41.06	SPAEAKSPVVAK	[7] Phospho (ST)	NFH_RAT	Neurofilament heavy polypeptide OS=Rattus norvegicus GN=Nefh PE=1 SV=4	FALSE	0.578974	87.1228	0.00416952	31.1614	12.1383	24495.8	18862.2	0	142.615	10.2248	46.9395	75.2145	1.21358	1.14096	0	6.13246	106.571	89.2102	681.829	12.4887	113.697	30.5467	27.8988	0	409.799	83.5064	0.00446379	33.732	5.22579	8971.65	7935.94	0	198.458	15.6508	68.5396	98.6993	1.68984	1.0618
27052	25.7259	3	652.974	1955.9	-0.605181	37.69	SPAEAKSPAEVKSPATVK	[7] Phospho (ST)|[13] Phospho (ST)	NFH_RAT	Neurofilament heavy polypeptide OS=Rattus norvegicus GN=Nefh PE=1 SV=4	FALSE	0.488886	22664.3	30.0758	4368.07	162.767	470.045	20818	1944.21	1936.75	118.566	1435.48	990.928	1425.15	2669.06	3948.23	49.3859	683.776	836.22	3202.96	3.83368	4851.74	447.795	186.32	3847.82	634.02	21723.5	32.1984	4728.41	70.0747	172.155	8758.78	1757.31	2695.12	181.486	2096.04	1300.33	1984.44	2483.9
40114	25.7867	2	978.956	1955.9	-1.14602	---	SPAEAKSPAEVKSPATVK	[7] Phospho (ST)|[13] Phospho (ST)	NFH_RAT	Neurofilament heavy polypeptide OS=Rattus norvegicus GN=Nefh PE=1 SV=4	FALSE	0.106367	13375.2	0.0759221	0	9.15635	0	12127.9	0	0	0	42.3257	317.31	297.294	1.27479	0	0	0	0	0	0	0	0	161.667	240.111	0.475444	12820	0.0812803	0	3.94201	0	5102.59	0	0	0	61.8026	416.387	413.965	1.18635
40114	25.7867	2	978.956	1955.9	-1.14602	---	SPAEAKSPAEVKSPATVK	[7] Phospho (ST)|[16] Phospho (ST)	NFH_RAT	Neurofilament heavy polypeptide OS=Rattus norvegicus GN=Nefh PE=1 SV=4	FALSE	0.106367	13375.2	0.0759221	0	9.15635	0	12127.9	0	0	0	42.3257	317.31	297.294	1.27479	0	0	0	0	0	0	0	0	161.667	240.111	0.475444	12820	0.0812803	0	3.94201	0	5102.59	0	0	0	61.8026	416.387	413.965	1.18635
29421	24.2164	3	618.962	1853.86	-2.53569	---	SPAGAKSPAEAKSPVVAK	[1] Phospho (ST)|[13] Phospho (ST)	NFH_RAT	Neurofilament heavy polypeptide OS=Rattus norvegicus GN=Nefh PE=1 SV=4	FALSE	0.688944	554.984	65.3166	56.4138	127.648	27572.2	23936.8	23.8903	152.235	11.7744	1551.63	0	2.443	6.58468	32.2356	89.3794	219.857	0	42.0615	458.92	403.808	207.343	259.929	43.3058	1487.83	531.947	69.9263	61.0676	54.9553	10098.4	10071	21.5937	211.844	18.0228	2265.64	0	3.40174	6.12787
44733	24.1948	2	927.941	1853.87	-0.855736	34.64	SPAGAKSPAEAKSPVVAK	[1] Phospho (ST)|[13] Phospho (ST)	NFH_RAT	Neurofilament heavy polypeptide OS=Rattus norvegicus GN=Nefh PE=1 SV=4	FALSE	0.749994	0	0	0	0	10957.2	10191.2	0	88.5367	0	0	0	0	0	67.3132	0	0	0	0	32.0568	0	42.742	0	0	285.548	0	0	0	0	4013.09	4287.74	0	123.205	0	0	0	0	0
29591	15.325	2	666.286	1330.56	-0.437058	34.96	SPAEAKSPASVK	[1] Phospho (ST)|[7] Phospho (ST)	NFH_RAT	Neurofilament heavy polypeptide OS=Rattus norvegicus GN=Nefh PE=1 SV=4	FALSE	0.379196	5526.44	7699.03	2310.1	13413.1	407737	347883	4339.53	5734.49	25962.9	4081.77	5287.37	2859.79	3339.12	8956.15	8012.72	14389.7	9385.28	1664.45	6487.1	2591.77	14220.3	12528	10530.8	12608.2	5297.04	8242.39	2500.67	5774.61	149335	146365	3922.36	7979.92	39740.8	5960.07	6938.29	3982.09	3107.47
34702	26.0761	2	969.963	1937.91	-0.59482	32.7	RPADIRSPEQVKSPAK	[7] Phospho (ST)|[13] Phospho (ST)	NFH_RAT	Neurofilament heavy polypeptide OS=Rattus norvegicus GN=Nefh PE=1 SV=4	FALSE	0.57595	1170.21	0	930.022	0	35523	22396	445.772	165.201	128.859	325.358	0	0	1475.32	3362.33	156.841	4.88327	153.663	594.682	0	1534.88	0.00610671	103.579	17050.8	40401.5	1121.63	0	1006.74	0	13010.4	9422.69	402.918	229.888	197.241	475.078	0	0	1372.97
37077	23.1276	2	1004.91	2007.8	2.33443	33.93	SPAEAKSPAEAKSPAEAK	[1] Phospho (ST)|[7] Phospho (ST)|[13] Phospho (ST)	NFH_RAT	Neurofilament heavy polypeptide OS=Rattus norvegicus GN=Nefh PE=1 SV=4	FALSE	0.734105	6881.88	2144.12	10890.4	2732.26	123255	111485	3441.36	4085.55	4546.37	4862.38	3705.2	2234.45	3034.34	4325.45	486.665	7861.8	4411.33	7178.33	12320.1	13215.2	19798.8	10332.1	3472.49	11124.2	6596.21	2295.44	11788.8	1176.3	45142.3	46905.2	3110.53	5685.31	6959.02	7099.9	4862.1	3111.34	2823.83
483	27.8905	3	815.973	2444.9	-0.0592053	44.41	GEAEQSEEEGEEEEDKAEDAR	[6] Phospho (ST)	MAP1B_RAT	Microtubule-associated protein 1B OS=Rattus norvegicus GN=Map1b PE=1 SV=2	TRUE	0.0476455	3.06161e+06	4.42945e+06	3.49985e+06	2.54607e+06	2.56432e+06	2.71919e+06	3.08352e+06	3.22032e+06	3.19274e+06	150065	664907	282603	3.21252e+06	3.63792e+06	3.66003e+06	3.47838e+06	3.22376e+06	2.60434e+06	4.07981e+06	4.59112e+06	4.26097e+06	3.79097e+06	2.7864e+06	2.51435e+06	2.93452e+06	4.74205e+06	3.78856e+06	1.09614e+06	939189	1.14405e+06	2.78709e+06	4.48128e+06	4.88705e+06	219120	872516	393509	2.98965e+06
2050	27.87	2	1223.46	2444.9	0.0277727	77.95	GEAEQSEEEGEEEEDKAEDAR	[6] Phospho (ST)	MAP1B_RAT	Microtubule-associated protein 1B OS=Rattus norvegicus GN=Map1b PE=1 SV=2	TRUE	0.0443535	1.7536e+06	1.57307e+06	2.08986e+06	1.18851e+06	1.35863e+06	1.30942e+06	1.62249e+06	1.86492e+06	1.35847e+06	57929.8	249627	106882	1.76595e+06	2.02339e+06	1.51078e+06	2.02272e+06	1.50315e+06	1.46e+06	2.053e+06	2.71708e+06	2.30112e+06	1.81412e+06	1.12699e+06	1.26185e+06	1.6808e+06	1.68409e+06	2.26226e+06	511677	497602	550913	1.46652e+06	2.59515e+06	2.07939e+06	84587.3	327570	148827	1.64344e+06
2816	26.765	3	815.973	2444.9	0.0468847	41.64	GEAEQSEEEGEEEEDKAEDAR	[6] Phospho (ST)	MAP1B_RAT	Microtubule-associated protein 1B OS=Rattus norvegicus GN=Map1b PE=1 SV=2	FALSE	0.0598615	134772	45806.2	134781	55221.2	113440	136848	145965	150278	49527.7	4.32685e+06	4.21898e+06	4.93763e+06	112339	140464	79956.2	59263	75257.1	120070	42158.9	124580	53516.3	40551.1	170413	153031	129177	49039	145899	23773.9	41547.6	57576.2	131933	209122	75811	6.31794e+06	5.5363e+06	6.87537e+06	104545
9808	26.8325	2	1223.46	2444.9	-0.109386	---	GEAEQSEEEGEEEEDKAEDAR	[6] Phospho (ST)	MAP1B_RAT	Microtubule-associated protein 1B OS=Rattus norvegicus GN=Map1b PE=1 SV=2	FALSE	0.230124	3173.73	12177	3273.9	145.077	1485.31	593.267	1847.26	3932.64	565.028	1.68348e+06	2.02208e+06	2.0494e+06	1256.96	4762.01	22950.2	1341.07	1715.93	1718.9	1205.88	3345.91	2169.38	1138.87	4408.46	5869.69	3041.99	13036.4	3543.98	62.4587	543.999	249.606	1669.68	5472.52	864.876	2.45816e+06	2.65345e+06	2.85367e+06	1169.76
789	44.349	2	1003.44	2004.87	-7.7249	100.57	LGGDGSPTQVDVSQFGSFK	[6] Phospho (ST)	MAP1B_RAT	Microtubule-associated protein 1B OS=Rattus norvegicus GN=Map1b PE=1 SV=2	TRUE	0.340225	2.47203e+06	2.47919e+06	2.12987e+06	2.05162e+06	2.20855e+06	2.10818e+06	3.344e+06	1.96402e+06	2.26486e+06	2.17204e+06	2.37655e+06	2.35147e+06	2.00861e+06	2.24949e+06	2.2873e+06	2.64823e+06	2.11071e+06	2.54819e+06	2.9044e+06	2.42188e+06	2.83347e+06	2.23694e+06	2.37886e+06	2.6432e+06	2.36942e+06	2.65416e+06	2.30557e+06	883269	808887	886979	3.02253e+06	2.73307e+06	3.46676e+06	3.17155e+06	3.1186e+06	3.27429e+06	1.86926e+06
5153	44.349	3	669.296	2004.87	-8.52205	47.69	LGGDGSPTQVDVSQFGSFK	[6] Phospho (ST)	MAP1B_RAT	Microtubule-associated protein 1B OS=Rattus norvegicus GN=Map1b PE=1 SV=2	TRUE	0.785542	140594	135958	129884	194328	179303	172993	196889	186183	298364	292598	266299	299213	104632	102910	133665	155799	171462	204178	201537	219399	194578	307353	343376	328955	134758	145553	140599	83662.4	65670	72783.4	177961	259085	456698	427242	349447	416637	97373.4
950	33.2633	2	942.88	1883.75	0.0447526	48.55	ESSPTYSPGFSDSTSGAK	[3] Phospho (ST)	MAP1B_RAT	Microtubule-associated protein 1B OS=Rattus norvegicus GN=Map1b PE=1 SV=2	FALSE	0.418249	1.11357e+06	1.48513e+06	1.25393e+06	1.93841e+06	1.03853e+06	1.03198e+06	1.36791e+06	769451	810815	862661	908433	949388	1.23638e+06	1.3086e+06	1.27456e+06	1.47768e+06	1.20043e+06	1.26323e+06	1.75406e+06	1.64134e+06	1.62162e+06	808372	678904	758195	1.06735e+06	1.58994e+06	1.35737e+06	834526	380365	434188	1.23641e+06	1.07074e+06	1.2411e+06	1.25963e+06	1.19208e+06	1.32197e+06	1.15061e+06
11139	33.2796	1	1884.75	1883.75	0.00594601	---	ESSPTYSPGFSDSTSGAK	[3] Phospho (ST)	MAP1B_RAT	Microtubule-associated protein 1B OS=Rattus norvegicus GN=Map1b PE=1 SV=2	FALSE	0.328048	200221	197357	165084	205545	324427	297755	176746	64997.2	41916.3	70268.4	86386	93262.8	173601	193253	216184	251129	145596	205099	257751	226153	249300	87019.2	81375.3	93873.7	191910	211286	178703	88491.7	118822	125275	159754	90447.8	64160.4	102604	113359	129863	161557
18476	33.2633	3	628.923	1883.75	0.245395	---	ESSPTYSPGFSDSTSGAK	[3] Phospho (ST)	MAP1B_RAT	Microtubule-associated protein 1B OS=Rattus norvegicus GN=Map1b PE=1 SV=2	FALSE	0.981541	6382.98	13244.3	11224.2	30045.9	7053.55	6862.71	5112.31	9914.44	18170.8	12539	12460	13635.3	6144.27	5455.45	10148.9	9185.26	12501.4	12739.1	15105.2	12089.5	4395.94	24020.8	22083.2	12056.9	6118.03	14179	12150.2	12935.4	2583.38	2887.36	4620.85	13796.6	27813.6	18309	16350.5	18986.4	5718.01
984	35.6497	2	834.837	1667.66	-0.537535	97.84	TPEEGGYSYEISEK	[1] Phospho (ST)	MAP1B_RAT	Microtubule-associated protein 1B OS=Rattus norvegicus GN=Map1b PE=1 SV=2	FALSE	0.885127	1.18707e+06	1.38133e+06	1.21888e+06	1.78737e+06	1.6033e+06	1.59877e+06	1.37171e+06	716436	854576	779661	931875	871540	1.00988e+06	1.15472e+06	1.17371e+06	1.36955e+06	1.07197e+06	1.1829e+06	1.64014e+06	1.46612e+06	1.49078e+06	871181	890381	892495	1.1378e+06	1.47881e+06	1.31943e+06	769503	587211	672652	1.23984e+06	996966	1.30808e+06	1.13844e+06	1.22284e+06	1.21357e+06	939819
1073	35.4933	2	751.86	1501.71	-0.532077	53.68	SPSLSPSPPSPIEK	[10] Phospho (ST)	MAP1B_RAT	Microtubule-associated protein 1B OS=Rattus norvegicus GN=Map1b PE=1 SV=2	FALSE	0.676152	593047	857108	690788	1.16714e+06	1.02449e+06	913240	841385	630954	758003	736344	805477	720459	678035	679916	764443	856150	681831	738957	1.09366e+06	920823	1.01705e+06	759571	582903	640780	568430	917598	747774	502477	375221	384229	760500	878013	1.16026e+06	1.07519e+06	1.05698e+06	1.0032e+06	630996
17922	35.4933	1	1502.71	1501.71	-0.736859	---	SPSLSPSPPSPIEK	[10] Phospho (ST)	MAP1B_RAT	Microtubule-associated protein 1B OS=Rattus norvegicus GN=Map1b PE=1 SV=2	FALSE	0.000539254	50477.3	51994.5	31545.5	18357.6	50760.4	26440.5	15370.6	9255.91	8518.04	9747.02	16103.8	13155.8	46758.9	67559.1	54359.7	75592.2	37217.4	47074.1	92224.7	85590.5	70971.7	20660.5	35768.2	42360.4	48382	55664	34147.8	7903.36	18591.1	11124.3	13893	12880.2	13038.4	14232.3	21132	18318.8	43515
1553	50.2966	2	1110.98	2219.94	-6.15054	136.32	SPPLIGSESAYEDFLSADDK	[1] Phospho (ST)	MAP1B_RAT	Microtubule-associated protein 1B OS=Rattus norvegicus GN=Map1b PE=1 SV=2	TRUE	0.00078629	1.77735e+06	1.50881e+06	1.52758e+06	1.45807e+06	1.49966e+06	1.48065e+06	1.80541e+06	1.00349e+06	1.16175e+06	1.18851e+06	1.3135e+06	1.39096e+06	1.62183e+06	1.77866e+06	1.8478e+06	1.66445e+06	1.28837e+06	1.65831e+06	2.03978e+06	1.8877e+06	2.13667e+06	1.78982e+06	2.14995e+06	2.20803e+06	1.70357e+06	1.61529e+06	1.65359e+06	627731	549253	622957	1.63185e+06	1.39642e+06	1.77827e+06	1.73542e+06	1.72362e+06	1.93683e+06	1.50931e+06
9887	50.2856	3	740.985	2219.93	-7.90971	---	SPPLIGSESAYEDFLSADDK	[1] Phospho (ST)	MAP1B_RAT	Microtubule-associated protein 1B OS=Rattus norvegicus GN=Map1b PE=1 SV=2	TRUE	0.540352	51095.1	67451.4	59626.5	90687	80454.6	85415.1	60369	62453.2	90339.2	85332.7	78226.1	97253.5	47418.9	58445.7	80858.3	48375.1	59541.8	69757	86602.1	74085.8	67664.5	159381	175143	152097	48974.2	72211.8	64545.4	39042.7	29466.7	35936.8	54565.5	86907.7	138280	124600	102651	135420	44129.2
1675	30.476	1	1394.69	1393.69	0.125727	---	VQSLEGEKLSPK	[10] Phospho (ST)	MAP1B_RAT	Microtubule-associated protein 1B OS=Rattus norvegicus GN=Map1b PE=1 SV=2	FALSE	0.329467	946358	1.32414e+06	942875	836331	344222	21241.3	974190	843790	744941	1.21186e+06	1.13608e+06	1.07085e+06	759294	993415	1.12968e+06	924987	824057	807647	1.04628e+06	1.18887e+06	1.10304e+06	775045	790788	776877	907075	1.4176e+06	1.02066e+06	360059	126072	8936.88	880538	1.17419e+06	1.14027e+06	1.76953e+06	1.49081e+06	1.49109e+06	706618
4332	30.4524	2	697.85	1393.69	0.181682	48.28	VQSLEGEKLSPK	[10] Phospho (ST)	MAP1B_RAT	Microtubule-associated protein 1B OS=Rattus norvegicus GN=Map1b PE=1 SV=2	FALSE	0.104475	110924	200225	166825	157798	50269.9	22811.4	127472	130635	141784	197871	219342	244385	170704	154010	260667	286221	219028	119186	346028	254863	297713	218715	127111	61701.4	106319	214356	180588	67935.5	18411.5	9597.46	115218	181787	217025	288925	287829	340293	158862
2072	12.662	2	668.277	1334.54	0.600414	50.55	HSPTEDEEIAK	[2] Phospho (ST)	MAP1B_RAT	Microtubule-associated protein 1B OS=Rattus norvegicus GN=Map1b PE=1 SV=2	FALSE	0.38152	2027.06	832773	45793.7	468459	6101.64	21169.5	15612.8	22653.7	643112	42067.9	91483	126136	24011.6	32241.8	712854	89520.3	623069	18523.9	232430	33621.8	828423	241285	25960.2	33730	1942.92	891546	49571.5	201682	2234.74	8906.68	14111.9	31524	984397	61426.2	120047	175637	22345.8
2704	13.2718	2	668.277	1334.54	0.653042	90.32	HSPTEDEEIAK	[2] Phospho (ST)	MAP1B_RAT	Microtubule-associated protein 1B OS=Rattus norvegicus GN=Map1b PE=1 SV=2	FALSE	0.515373	4284.46	29218.6	547142	85034.3	19654.8	5717.53	293193	815812	107233	50396.5	55648.8	45653	480332	9592.49	23846.1	27761	70789.8	351022	16127.6	923893	46986.6	20456.6	1956.28	3236.15	4106.61	31280.7	592278	36609.1	7198.63	2405.54	265008	1.13526e+06	164138	73587.4	73024.5	63569.2	447009
6453	22.6853	2	668.277	1334.54	0.636533	82.98	HSPTEDEEIAK	[2] Phospho (ST)	MAP1B_RAT	Microtubule-associated protein 1B OS=Rattus norvegicus GN=Map1b PE=1 SV=2	FALSE	0.423776	637321	10393.6	23984	29873.4	34206.8	62185.5	13135.8	14100.7	51505.5	9256.14	7605.39	8401.57	11317	86565.1	6069.86	35018.7	14086.3	13923.4	22720.9	25183.7	40739.5	24917.5	881146	782603	610866	11127.1	25962.5	12861.1	12528.3	26163.4	11873	19622	78838.3	13515.5	9980.07	11698.7	10531.9
23448	16.9542	2	668.277	1334.54	-0.087401	45.2	HSPTEDEEIAK	[2] Phospho (ST)	MAP1B_RAT	Microtubule-associated protein 1B OS=Rattus norvegicus GN=Map1b PE=1 SV=2	FALSE	0.0438317	33257.5	14072.9	40906.9	20817.5	2903.31	3080.4	9253.88	10520.4	11552.8	8739.26	3190.65	4801.36	40298.7	886124	13997.8	10509.8	6393.25	32176.6	10761	51739.9	18601.6	13668.6	20092.2	17878.7	31877	15066.1	44281.5	8962.38	1063.35	1296.02	8364.28	14639.8	17683.7	12760.8	4186.9	6685.62	37502.9
3171	35.9956	2	791.843	1581.67	-0.629519	39.97	SPSLSPSPPSPIEK	[5] Phospho (ST)|[10] Phospho (ST)	MAP1B_RAT	Microtubule-associated protein 1B OS=Rattus norvegicus GN=Map1b PE=1 SV=2	FALSE	0.437261	399936	397091	391764	582557	563503	494842	413389	253256	324308	264078	304172	296077	331939	362141	350792	422511	361452	450254	542837	480741	450891	164323	197077	198921	383334	425116	424082	250803	206384	208195	373649	352422	496410	385599	399146	412271	308911
3807	34.284	2	982.863	1963.71	-0.369291	41.63	ESSPTYSPGFSDSTSGAK	[3] Phospho (ST)|[6] Phospho (Y)	MAP1B_RAT	Microtubule-associated protein 1B OS=Rattus norvegicus GN=Map1b PE=1 SV=2	FALSE	0.910294	553212	526054	568971	561351	581882	557596	487702	231437	243831	232327	254268	286547	377552	451596	448120	641217	465149	540205	665343	641397	661932	156351	165745	203869	530249	563181	615908	241674	213116	234598	440817	322059	373226	339236	333661	399001	351359
4124	44.9775	3	813.685	2438.03	-7.89487	57.66	QGFSDKESPVSDLTSDLYQDK	[8] Phospho (ST)	MAP1B_RAT	Microtubule-associated protein 1B OS=Rattus norvegicus GN=Map1b PE=1 SV=2	FALSE	0.00485302	301461	324652	280474	320479	296374	305409	688730	584905	709532	666626	659026	710109	251408	263824	280822	357962	299781	288729	395307	333242	371174	267860	284862	277620	288948	347564	303611	137973	108548	128495	622520	813932	1.08606e+06	973386	864799	988787	233966
6970	44.9926	2	1220.02	2438.03	-7.22323	53.46	QGFSDKESPVSDLTSDLYQDK	[8] Phospho (ST)	MAP1B_RAT	Microtubule-associated protein 1B OS=Rattus norvegicus GN=Map1b PE=1 SV=2	FALSE	0.010053	249270	288895	226523	205247	218156	217570	465667	403651	442662	413997	451586	451768	201888	213557	240300	290022	212066	235061	303761	268860	312277	173122	147689	207841	238923	309284	245210	88363.4	79900.1	91538.5	420901	561706	677573	604506	592588	629062	187882
4135	26.731	2	648.795	1295.58	0.143362	39.59	DVSDERLSPAK	[8] Phospho (ST)	MAP1B_RAT	Microtubule-associated protein 1B OS=Rattus norvegicus GN=Map1b PE=1 SV=2	FALSE	0.776368	183711	53780.3	211629	140452	28539	62701.1	147698	228498	34679	37369.7	52619	56721.8	191766	210030	10561.9	50343	215342	164415	11964.8	261005	9448.22	38771.3	137945	130650	176085	57575.9	229087	60467.7	10452.5	26380.3	133499	317970	53082.4	54566.1	69048.6	78981.9	178462
9933	25.9021	2	648.795	1295.58	0.453888	36.66	DVSDERLSPAK	[8] Phospho (ST)	MAP1B_RAT	Microtubule-associated protein 1B OS=Rattus norvegicus GN=Map1b PE=1 SV=2	FALSE	0.535372	56359.4	203158	34685.5	89095.3	79737	66896.8	22429.7	30715	223039	229887	244562	226654	26991.9	57789.8	170568	172143	16098.1	28519.1	225517	45164.1	263447	140663	54511	52558.9	54020	217496	37546.8	38357.5	29203.9	28145.6	20273.5	42741.8	341400	335673	320923	315603	25119.3
23637	25.9522	3	432.865	1295.57	-1.11369	---	DVSDERLSPAK	[8] Phospho (ST)	MAP1B_RAT	Microtubule-associated protein 1B OS=Rattus norvegicus GN=Map1b PE=1 SV=2	FALSE	0.450234	2137.38	4963.98	169.18	9464.35	3811.72	4102.46	536.555	504.869	11884.1	690.683	2085.18	332.778	341.216	1693.48	10773.1	9551.48	582.571	370.763	13961	406.763	12608.3	8750.84	3521.91	3236.45	2048.66	5314.32	183.136	4074.61	1396.05	1726.03	484.974	702.558	18190.7	1008.51	2736.25	463.375	317.544
5957	33.6367	2	661.324	1320.63	0.180358	62.67	DLTGQVSTPPVK	[8] Phospho (ST)	MAP1B_RAT	Microtubule-associated protein 1B OS=Rattus norvegicus GN=Map1b PE=1 SV=2	FALSE	0.189404	55583.7	67349.6	60809.8	73030.6	62558.4	58648.2	85370.1	67872.9	76634.9	78704.6	87856.5	81691	64430.7	66872.2	64419.7	70921.7	65842.8	69257.8	90493.6	81434.2	83910.9	84363.9	103217	89084.1	53276.4	72102.8	65826.3	31441.3	22912.2	24675.1	77163.2	94449.5	117303	114922	115289	113750	59960.8
17880	33.5779	1	1321.64	1320.63	-0.556051	---	DLTGQVSTPPVK	[8] Phospho (ST)	MAP1B_RAT	Microtubule-associated protein 1B OS=Rattus norvegicus GN=Map1b PE=1 SV=2	FALSE	5.12257e-05	28473.9	25544.4	21498.3	16380	10743.3	12983.7	28333.1	19495.9	10993.8	13924.4	14429.9	14195.1	27489.5	26827.3	21651.6	32687	20726.7	32717.1	38015.5	40884.2	37345.4	35850.4	34451.8	30579.2	27292	27347.1	23271.8	7051.95	3934.75	5462.65	25609.4	27129.8	16828	20331.9	18935.4	19765.9	25582.4
9806	51.8022	3	962.792	2885.35	-6.9713	65.47	VLSPLRSPPLIGSESAYEDFLSADDK	[7] Phospho (ST)	MAP1B_RAT	Microtubule-associated protein 1B OS=Rattus norvegicus GN=Map1b PE=1 SV=2	FALSE	0.00103297	136575	144994	140532	195277	198727	192683	98161	107335	151538	117003	125936	128715	146869	147219	159076	224589	175796	193687	191340	206039	211922	269369	232224	253234	130906	155227	152125	84071.1	72784.3	81067.9	88724.5	149364	231957	170844	165258	179228	136680
10379	32.6985	2	833.321	1664.63	0.273568	89.98	TPEDGGYSCEITEK	[1] Phospho (ST)	MAP1B_RAT	Microtubule-associated protein 1B OS=Rattus norvegicus GN=Map1b PE=1 SV=2	FALSE	0.172528	55920	92362.9	57297.2	68870.6	67375.8	61914	79530.2	45255	51610.1	54046.6	55791.5	60235	52865.9	58257.6	87726.4	91174.7	76380.2	73414.8	66015	49338.7	59787.2	17181.9	12452	9958.63	53598.8	98881.5	62023.9	29650.3	24676.6	26049.1	71884.8	62975.2	78998.5	78917.2	73211.7	83873.8	49198.3
12953	32.5649	2	737.833	1473.65	0.0947902	37.53	VQSLEGEKLSPK	[3] Phospho (ST)|[10] Phospho (ST)	MAP1B_RAT	Microtubule-associated protein 1B OS=Rattus norvegicus GN=Map1b PE=1 SV=2	FALSE	0.791074	21687.4	37228.2	21001.8	20830.4	18821.4	18539.2	32098.6	18983.2	25956.5	41536.2	38862.8	34321.3	19836.6	22357.5	30221.2	37619.5	28726.8	25308.6	52024.3	44117.9	45642.3	20764.2	13989.1	15813.8	20787.2	39855.6	22734.3	8967.93	6893.38	7800.04	29012.9	26416.4	39731	60649.8	50997.2	47790.4	18460.4
13423	36.4153	2	1070.45	2138.89	-2.58079	61.94	SSISPMDEPVPDSESPIEK	[4] Phospho (ST)|[6] Oxidation (M)	MAP1B_RAT	Microtubule-associated protein 1B OS=Rattus norvegicus GN=Map1b PE=1 SV=2	FALSE	0.0596937	53081.7	56315.4	34458.4	88736.5	137350	110148	10914.5	6582.11	6005.05	5349.81	10742.1	10046.1	40205.1	69319.4	47022.5	67434	40901.1	63803.1	91632.3	135390	105113	22247.2	30288.4	19967.1	50878.3	60289.9	37301	38203	50304.8	46342.7	9865.25	9159.43	9191.79	7811.63	14096.2	13988.6	37415.9
13647	53.9452	3	989.452	2965.33	-2.38056	48.46	VLSPLRSPPLIGSESAYEDFLSADDK	[3] Phospho (ST)|[7] Phospho (ST)	MAP1B_RAT	Microtubule-associated protein 1B OS=Rattus norvegicus GN=Map1b PE=1 SV=2	FALSE	0.122467	192148	120219	132098	147739	175526	166987	78542.6	51513.5	52350.3	28024.1	39695.9	33243.5	34849.4	69428.6	49373.4	93660.5	72636	99556.5	94087.8	110307	133021	8372.75	9064.16	13583.1	184172	128703	142996	63604.9	64286.7	70256.5	70992	71684.4	80131.4	40919.9	52090.5	46289.7	32431.7
13656	35.4807	2	1029.44	2056.87	-0.769707	46.31	TIKSPCDSGYSYETIEK	[4] Phospho (ST)	MAP1B_RAT	Microtubule-associated protein 1B OS=Rattus norvegicus GN=Map1b PE=1 SV=2	FALSE	0.895203	91599.4	126578	99545.8	79369.8	79253.6	70156.2	18277.2	16412.8	14810.9	11686.1	19924	8607.86	61797.1	64939.3	61039.9	120165	91025.7	84585.3	63657.2	74357.8	69023.9	12095.8	2276.86	4697.78	87797.2	135511	107758	34170.4	29026.8	29516.9	16520.2	22839.5	22670.7	17063.7	26145	11986	57509.9
14206	29.7652	2	1244.97	2487.93	-0.0641487	104.23	AETEEAEEPEEDGEDNVSGSASK	[3] Phospho (ST)	MAP1B_RAT	Microtubule-associated protein 1B OS=Rattus norvegicus GN=Map1b PE=1 SV=2	FALSE	0.0588422	297365	89378.8	146838	14229.8	92821.4	149178	40300.7	7208.31	5874.72	3855.64	7524.8	11007.3	78950.6	220320	41126.6	60678.4	43330.2	19382.6	71404.3	179069	66085	59979.8	142955	166408	285022	95686.7	158951	6126.23	33996.1	62763.9	36426.5	10030.8	8992.31	5629.88	9874.32	15327	73473.4
14373	28.2387	2	1244.97	2487.93	-0.393714	74.21	AETEEAEEPEEDGEDNVSGSASK	[18] Phospho (ST)	MAP1B_RAT	Microtubule-associated protein 1B OS=Rattus norvegicus GN=Map1b PE=1 SV=2	FALSE	0.0517855	240743	122395	225540	147662	214083	187487	214640	130433	75815.3	3759.52	7881.61	8807.11	204935	236134	169802	238564	170770	202250	241887	286205	230119	117323	101049	109283	230750	131033	244146	63571.5	78408.6	78881.6	194006	181507	116049	5489.54	10342.5	12263.4	190718
15723	28.3668	3	830.317	2487.93	0.106255	---	AETEEAEEPEEDGEDNVSGSASK	[18] Phospho (ST)	MAP1B_RAT	Microtubule-associated protein 1B OS=Rattus norvegicus GN=Map1b PE=1 SV=2	FALSE	0.0464742	77196.6	4454.34	94738	70583.3	93241.5	92008.4	61959.3	56421.5	43626.9	2088.2	3232.2	3605.45	71745.2	57062.1	59830.4	65714.2	72271	81548.9	71179.3	99260.5	63477.1	49357.7	61460	51476.3	73992.2	4768.71	102553	30387.6	34149.9	38710.8	56002.9	78514.2	66778.7	3049.13	4241.42	5020.38	66767.9
15723	28.3668	3	830.317	2487.93	0.106255	---	AETEEAEEPEEDGEDNVSGSASK	[22] Phospho (ST)	MAP1B_RAT	Microtubule-associated protein 1B OS=Rattus norvegicus GN=Map1b PE=1 SV=2	FALSE	0.0464742	77196.6	4454.34	94738	70583.3	93241.5	92008.4	61959.3	56421.5	43626.9	2088.2	3232.2	3605.45	71745.2	57062.1	59830.4	65714.2	72271	81548.9	71179.3	99260.5	63477.1	49357.7	61460	51476.3	73992.2	4768.71	102553	30387.6	34149.9	38710.8	56002.9	78514.2	66778.7	3049.13	4241.42	5020.38	66767.9
17331	33.0913	2	1062.92	2123.82	-0.100042	50.03	DYNASASTISPPSSMEEDK	[13] Phospho (ST)|[15] Oxidation (M)	MAP1B_RAT	Microtubule-associated protein 1B OS=Rattus norvegicus GN=Map1b PE=1 SV=2	FALSE	0.0526822	23705.3	35595.6	36931.5	65318.4	33740.4	46414.1	12110.9	4793.98	2428.44	7155.72	8946.3	7419.49	47333.5	48922.8	52574.6	51960.6	29509.9	35047.3	75192.8	82714.9	86694.6	10369.5	10314.3	7679.37	22721.3	38107.8	39978.1	28121	12357.5	19527.9	10946.6	6671.13	3717.16	10448.6	11739.7	10331.2	44049.7
19172	23.2319	2	762.352	1522.69	-1.05182	33.35	EEQSPVKAEVAEK	[4] Phospho (ST)	MAP1B_RAT	Microtubule-associated protein 1B OS=Rattus norvegicus GN=Map1b PE=1 SV=2	FALSE	0.700544	30445.8	5356.84	169075	15038.8	27449.1	26866.8	99048.9	122366	5250.38	3588.96	1746.32	1400.98	154638	9888.27	2544.22	11068	18346.5	131640	3108.87	240736	8179.36	4748.3	37112.2	31534	29182	5734.9	183023	6474.54	10053.3	11303.7	89527.1	170280	8036.64	5240.48	2291.58	1950.79	143910
28185	23.0431	3	508.571	1522.69	-0.647727	---	EEQSPVKAEVAEK	[4] Phospho (ST)	MAP1B_RAT	Microtubule-associated protein 1B OS=Rattus norvegicus GN=Map1b PE=1 SV=2	FALSE	0.292417	323.482	1033.47	25281.4	1595.56	1636.18	1206.33	823.859	1399.69	4288.36	909.411	1162.29	1066.29	24836.6	497.958	434.395	7898.06	1489.05	21598.1	563.391	35710.2	1778.95	1569.39	1944.44	1207.18	310.055	1106.4	27367	686.924	599.256	507.539	744.658	1947.76	6564.1	1327.89	1525.21	1484.74	23113.6
33342	22.0299	2	952.335	1902.66	1.37447	64.87	GEAEQSEEEGEEEEDK	[6] Phospho (ST)	MAP1B_RAT	Microtubule-associated protein 1B OS=Rattus norvegicus GN=Map1b PE=1 SV=2	FALSE	0.54797	107790	2819.88	2098.86	12659.6	166.869	714.232	500.946	2656.35	11399.3	11254.3	20241.2	26913.6	128.311	293.013	730.109	36823.9	19043	544.773	885.843	284.228	3454.63	1042.43	114051	125627	103316	3018.89	2272	5450.25	61.1161	300.5	452.789	3696.48	17448.7	16433.2	26561.3	37475.7	119.41
36858	13.1287	2	709.872	1417.73	-2.13693	41.16	SKPSAASPKPGALK	[7] Phospho (ST)	MAP1B_RAT	Microtubule-associated protein 1B OS=Rattus norvegicus GN=Map1b PE=1 SV=2	FALSE	0.341416	19343.6	61.5593	0.577266	506.929	1668.99	1172.98	26.7856	41.6745	3637.74	393.083	127.776	92.655	14.9957	36404.2	0.648931	608.657	365.314	119.395	2354.03	71.7268	4620.75	1884.54	37879.2	42162.9	18540.7	65.9038	0.624887	218.244	611.274	493.508	24.2106	57.9928	5568.21	573.967	167.672	129.017	13.9554
129	28.3365	2	795.37	1588.72	-0.0145553	81.05	VDHGAEIITQSPSR	[11] Phospho (ST)	MTAP2_RAT	Microtubule-associated protein 2 OS=Rattus norvegicus GN=Map2 PE=1 SV=3	TRUE	0.0850136	6.40406e+06	6.7007e+06	6.32528e+06	3.26484e+06	4.24454e+06	4.0723e+06	4.64695e+06	6.7488e+06	6.22263e+06	528447	8.01369e+06	7.81639e+06	5.45756e+06	5.95427e+06	5.40957e+06	7.21202e+06	6.20795e+06	5.28098e+06	7.48216e+06	7.89857e+06	7.5306e+06	9.81721e+06	8.04376e+06	8.02369e+06	6.13823e+06	7.1736e+06	6.84708e+06	1.40558e+06	1.55458e+06	1.71334e+06	4.20022e+06	9.39139e+06	9.52484e+06	771623	1.05159e+07	1.08839e+07	5.07894e+06
1514	26.9344	2	795.368	1588.72	-2.21127	61.44	VDHGAEIITQSPSR	[11] Phospho (ST)	MTAP2_RAT	Microtubule-associated protein 2 OS=Rattus norvegicus GN=Map2 PE=1 SV=3	FALSE	0.14664	55959.9	15928.8	36047.5	15270.9	39499.5	54296.8	3580.12	11179.5	16556.1	7.63679e+06	21997.8	18683.3	26872.2	24992.4	5399.53	23099.5	25873.7	14909.8	2065.55	40425.1	5322.26	20589.7	2203.3	43717.6	53637.1	17052.9	39021.3	6574.44	14466.8	22844.4	3235.95	15557	25342.1	1.1151e+07	28866.3	26015.4	25007.9
13626	28.3511	1	1589.73	1588.72	-0.0178542	---	VDHGAEIITQSPSR	[11] Phospho (ST)	MTAP2_RAT	Microtubule-associated protein 2 OS=Rattus norvegicus GN=Map2 PE=1 SV=3	FALSE	0.187118	1745.45	66492.1	39323.2	69433.3	0	0	86075.3	159256	187988	0	236153	237460	64368.2	821.162	92629.9	104371	78666	61614.6	128566	22118.5	134518	308366	38251.4	536.028	1673	71184.8	42567.1	29892.5	0	0	77800.6	221615	287749	0	309889	330650	59902.7
27082	26.9533	1	1589.73	1588.72	-1.17621	---	VDHGAEIITQSPSR	[11] Phospho (ST)	MTAP2_RAT	Microtubule-associated protein 2 OS=Rattus norvegicus GN=Map2 PE=1 SV=3	FALSE	0.741439	0	0	0	0	0	520.274	0	0	0	210858	0	0	3.6058	414.624	0	0	131.121	0	0	0	0	0	0	0.143654	0	0	0	0	0	218.895	0	0	0	307888	0	0	3.35565
294	45.3399	2	920.427	1838.84	-8.47302	78.09	ETSPETSLIQDEVALK	[3] Phospho (ST)	MTAP2_RAT	Microtubule-associated protein 2 OS=Rattus norvegicus GN=Map2 PE=1 SV=3	TRUE	0.552198	4.5928e+06	4.63169e+06	4.0629e+06	4.0568e+06	4.54588e+06	4.38044e+06	5.35406e+06	3.80666e+06	4.07764e+06	4.32026e+06	4.24965e+06	4.47497e+06	3.24222e+06	3.67922e+06	3.65852e+06	4.78966e+06	3.80366e+06	4.53193e+06	5.48779e+06	4.97612e+06	5.62333e+06	3.77505e+06	3.69103e+06	4.07851e+06	4.40215e+06	4.95857e+06	4.39806e+06	1.74654e+06	1.66494e+06	1.84299e+06	4.83936e+06	5.29721e+06	6.24155e+06	6.30831e+06	5.57655e+06	6.23115e+06	3.01729e+06
10238	45.2871	1	1839.85	1838.84	-7.14595	---	ETSPETSLIQDEVALK	[3] Phospho (ST)	MTAP2_RAT	Microtubule-associated protein 2 OS=Rattus norvegicus GN=Map2 PE=1 SV=3	TRUE	0.0354425	317984	285026	274490	98311	161543	141466	188693	160563	156226	193458	202974	169247	198394	216597	194229	273451	202972	270190	326106	337051	403325	224021	161872	234840	304785	305141	297134	42325	59165.7	59519.1	170553	223434	239132	282482	266350	235667	184630
5449	45.2715	3	613.954	1838.84	-8.05186	39.13	ETSPETSLIQDEVALK	[7] Phospho (ST)	MTAP2_RAT	Microtubule-associated protein 2 OS=Rattus norvegicus GN=Map2 PE=1 SV=3	FALSE	0.548181	101591	110424	95192.1	137650	132897	129306	138504	145158	222167	220587	154314	198054	60594.9	66125.4	79489.1	94477.2	122363	130808	141491	187613	217919	209077	212319	193907	97373.7	118217	103045	59261.4	48673.9	54403.1	125189	201997	340067	322094	202496	275779	56391.1
10238	45.2871	1	1839.85	1838.84	-7.14595	---	ETSPETSLIQDEVALK	[7] Phospho (ST)	MTAP2_RAT	Microtubule-associated protein 2 OS=Rattus norvegicus GN=Map2 PE=1 SV=3	FALSE	0.0354425	317984	285026	274490	98311	161543	141466	188693	160563	156226	193458	202974	169247	198394	216597	194229	273451	202972	270190	326106	337051	403325	224021	161872	234840	304785	305141	297134	42325	59165.7	59519.1	170553	223434	239132	282482	266350	235667	184630
675	35.637	2	1244.56	2487.11	-0.72267	76.97	SGTSTPTTPGSTAITPGTPPSYSSR	[18] Phospho (ST)	MTAP2_RAT	Microtubule-associated protein 2 OS=Rattus norvegicus GN=Map2 PE=1 SV=3	FALSE	0.000432233	2.12661e+06	2.5773e+06	2.3163e+06	2.48772e+06	2.51223e+06	2.19866e+06	2.42573e+06	1.6735e+06	1.75165e+06	1.8647e+06	2.07457e+06	2.07105e+06	2.21121e+06	2.39078e+06	2.45071e+06	3.25664e+06	2.3409e+06	2.63418e+06	3.38925e+06	3.14038e+06	3.26235e+06	2.97929e+06	2.61868e+06	2.67292e+06	2.03833e+06	2.75919e+06	2.50738e+06	1.07102e+06	920111	925044	2.19254e+06	2.32879e+06	2.68121e+06	2.72277e+06	2.72232e+06	2.88381e+06	2.05781e+06
684	35.6211	3	830.046	2487.12	-0.540887	46.36	SGTSTPTTPGSTAITPGTPPSYSSR	[18] Phospho (ST)	MTAP2_RAT	Microtubule-associated protein 2 OS=Rattus norvegicus GN=Map2 PE=1 SV=3	FALSE	0.110309	706774	1.22281e+06	1.06136e+06	1.83069e+06	1.4082e+06	1.3467e+06	1.15327e+06	884219	1.14124e+06	1.069e+06	1.20806e+06	1.184e+06	1.0409e+06	1.05698e+06	1.21616e+06	1.50224e+06	1.13813e+06	1.07377e+06	1.75594e+06	1.49626e+06	1.57769e+06	1.81311e+06	1.33993e+06	1.3347e+06	677436	1.30911e+06	1.14892e+06	788154	515755	566600	1.0424e+06	1.23045e+06	1.74688e+06	1.56092e+06	1.58527e+06	1.64865e+06	968690
685	40.2531	3	818.327	2451.96	-7.36843	49.75	DGSPDAPATPEKEEVPFSEYK	[3] Phospho (ST)|[9] Phospho (ST)	MTAP2_RAT	Microtubule-associated protein 2 OS=Rattus norvegicus GN=Map2 PE=1 SV=3	TRUE	0.75438	2.14219e+06	3.45226e+06	2.93079e+06	4.10905e+06	2.69785e+06	2.51692e+06	2.83452e+06	2.24586e+06	2.55852e+06	3.20023e+06	3.1955e+06	3.47566e+06	2.04091e+06	2.20764e+06	3.49616e+06	3.91941e+06	3.38277e+06	2.67022e+06	4.07573e+06	3.5358e+06	3.94734e+06	3.47023e+06	2.01151e+06	2.2786e+06	2.05327e+06	3.6959e+06	3.17256e+06	1.76903e+06	988095	1.05895e+06	2.56203e+06	3.12525e+06	3.91626e+06	4.67288e+06	4.19326e+06	4.83965e+06	1.89932e+06
959	40.3314	2	1226.99	2451.96	-6.91318	64.03	DGSPDAPATPEKEEVPFSEYK	[3] Phospho (ST)|[9] Phospho (ST)	MTAP2_RAT	Microtubule-associated protein 2 OS=Rattus norvegicus GN=Map2 PE=1 SV=3	TRUE	0.312622	3.11731e+06	4.4409e+06	4.1037e+06	3.98857e+06	3.11906e+06	2.76001e+06	3.51467e+06	2.55028e+06	2.45511e+06	3.19632e+06	3.25684e+06	3.46605e+06	2.88533e+06	3.05265e+06	4.31429e+06	5.45484e+06	3.3958e+06	3.54701e+06	5.31435e+06	4.86874e+06	5.16785e+06	3.46721e+06	1.89664e+06	2.67642e+06	2.98791e+06	4.75432e+06	4.44223e+06	1.71717e+06	1.14236e+06	1.16122e+06	3.17679e+06	3.54888e+06	3.75798e+06	4.66717e+06	4.27375e+06	4.82628e+06	2.68516e+06
797	28.1206	2	619.787	1237.56	0.0163328	51.03	KDDQSPLDIK	[5] Phospho (ST)	MTAP2_RAT	Microtubule-associated protein 2 OS=Rattus norvegicus GN=Map2 PE=1 SV=3	FALSE	0.66801	1.12761e+06	1.14857e+06	1.18319e+06	542300	591472	639310	830681	1.20304e+06	1.13001e+06	1.26089e+06	1.1804e+06	1.25089e+06	693676	794075	663433	1.32151e+06	1.15837e+06	863046	1.23046e+06	1.34687e+06	1.21956e+06	1.18675e+06	1.02739e+06	1.01895e+06	1.08081e+06	1.22963e+06	1.28079e+06	233472	216628	268978	750825	1.6741e+06	1.72967e+06	1.84111e+06	1.54896e+06	1.7418e+06	645552
11608	28.1206	1	1238.57	1237.56	-0.129024	---	KDDQSPLDIK	[5] Phospho (ST)	MTAP2_RAT	Microtubule-associated protein 2 OS=Rattus norvegicus GN=Map2 PE=1 SV=3	FALSE	0.222482	111452	89777.2	106985	60690.2	2964.93	7716.55	62947.1	174512	131494	11555.8	183932	187461	45329.5	62274.1	49346	121036	91028.1	82224.4	120848	130728	109544	180854	105443	109754	106826	96113.3	115810	26128.5	1085.91	3246.6	56895.8	242845	201276	16873.4	241362	261028	42184.7
1777	29.3104	2	713.316	1424.62	-0.193608	50.22	GNAQESLDTVSPK	[9] Phospho (ST)	MTAP2_RAT	Microtubule-associated protein 2 OS=Rattus norvegicus GN=Map2 PE=1 SV=3	FALSE	0.222787	661336	649776	585345	78685.2	170986	209869	273605	469412	497243	571624	699592	731795	388782	449565	462867	571023	454747	174493	732985	700825	635740	722611	738429	726962	633884	695634	633633	33875.7	62624.2	88298.6	247302	653216	761119	834668	918031	1.01898e+06	361811
1994	38.8877	3	791.677	2372.01	-0.255058	42.83	DGSPDAPATPEKEEVPFSEYK	[3] Phospho (ST)	MTAP2_RAT	Microtubule-associated protein 2 OS=Rattus norvegicus GN=Map2 PE=1 SV=3	FALSE	0.499702	416661	583703	468307	794354	793881	712050	524758	481855	535417	455797	516856	528745	444150	494461	483000	644596	621372	596439	650438	707111	696130	412380	745925	693581	399366	624898	506940	341987	290761	299582	474312	670531	819551	665541	678238	736248	413337
2499	38.919	2	1187.01	2372.01	-0.377406	50.48	DGSPDAPATPEKEEVPFSEYK	[3] Phospho (ST)	MTAP2_RAT	Microtubule-associated protein 2 OS=Rattus norvegicus GN=Map2 PE=1 SV=3	FALSE	0.0478517	723532	853714	724331	828644	964871	922414	661891	534818	497941	487868	552795	589008	729764	789443	641711	1.00318e+06	759410	878456	956599	1.08637e+06	1.0337e+06	528055	792214	843956	693498	913965	784084	356749	353387	388089	598261	744233	762187	712370	725398	820160	679137
3690	51.9433	2	847.919	1693.82	-2.77572	64.58	SDTLQITDLLVPGSR	[3] Phospho (ST)	MTAP2_RAT	Microtubule-associated protein 2 OS=Rattus norvegicus GN=Map2 PE=1 SV=3	FALSE	0.0141346	648961	540755	548505	496224	591661	564128	660969	497342	563523	347826	369607	369057	121074	206236	165003	354238	295110	341806	767893	821323	833742	40172.3	29687.1	34751.5	622023	578919	593754	213635	216697	237346	597428	692084	862573	507884	485012	513891	112675
29766	51.9761	3	565.616	1693.82	-2.30439	---	SDTLQITDLLVPGSR	[3] Phospho (ST)	MTAP2_RAT	Microtubule-associated protein 2 OS=Rattus norvegicus GN=Map2 PE=1 SV=3	FALSE	0.122017	4302.68	4232.7	4748.64	5234.71	4840.5	5660.37	0	2896.66	4066.7	4310.43	0	1184.59	0	1025.92	0	730.279	1565.68	835.229	3176.69	11734.6	4706.69	0	0	0	4124.08	4531.42	5140.38	2253.66	1772.84	2381.49	0	4030.89	6224.8	6293.96	0	1649.47	0
3789	12.4568	2	632.758	1263.5	-0.472122	48.08	DGSPDAPATPEK	[3] Phospho (ST)	MTAP2_RAT	Microtubule-associated protein 2 OS=Rattus norvegicus GN=Map2 PE=1 SV=3	FALSE	0.886351	1590.04	233954	211596	189299	14049.3	12433.8	124450	220922	187319	16180.9	186678	229752	188802	179806	177042	5430.09	253919	137051	16990	227240	258906	159437	3982.92	3845.41	1524.04	250466	229051	81497.2	5145.58	5231.31	112486	307427	286725	23626.8	244966	319917	175704
18590	12.4568	1	1264.51	1263.5	-1.18945	---	DGSPDAPATPEK	[3] Phospho (ST)	MTAP2_RAT	Microtubule-associated protein 2 OS=Rattus norvegicus GN=Map2 PE=1 SV=3	FALSE	0.768799	0	54253.2	29479.1	29537.9	0	71.604	18101.8	46467.8	34156.7	2019.91	534.432	2219.1	19205.3	102.235	2658.12	0	41600.7	16172.6	264.777	30086.2	64256.3	1682.27	0	175.889	0	58082.1	31910.9	12716.7	0	30.126	16361.6	64662.9	52282.9	2949.42	701.302	3089.96	17872.9
23675	23.0156	2	632.758	1263.5	-0.99706	40.29	DGSPDAPATPEK	[3] Phospho (ST)	MTAP2_RAT	Microtubule-associated protein 2 OS=Rattus norvegicus GN=Map2 PE=1 SV=3	FALSE	0.588119	6366.22	1579.42	8428.99	14094.7	197663	169668	7364.71	11037.8	3025.39	487.348	816.788	940.115	2747.27	13832.5	1074.37	2395.32	5337.89	5634.31	1311.86	10289.9	1569.3	1943.32	37297.4	11988.1	6101.96	1690.88	9124.33	6068.06	72394.7	71384.7	6656.72	15359.8	4630.9	711.611	1071.82	1309.06	2556.68
24796	21.074	2	632.758	1263.5	-0.999557	58.64	DGSPDAPATPEK	[3] Phospho (ST)	MTAP2_RAT	Microtubule-associated protein 2 OS=Rattus norvegicus GN=Map2 PE=1 SV=3	FALSE	0.761007	185802	2543.77	5975.38	10409.6	13067.4	12647.1	1631.4	1837.89	8880.25	1295.82	3490.82	5515.55	1143.95	1935.86	3091.31	11270.7	11758.1	3753.89	2703.08	3910.22	6646.62	2785.09	207060	239795	178089	2723.3	6468.31	4481.57	4785.97	5321.02	1474.57	2557.54	13592.8	1892.12	4580.78	7680.08	1064.58
4003	49.2782	2	1001.96	2001.9	-4.87445	75.72	SPASPFAQTFGTNLEDIK	[4] Phospho (ST)	MTAP2_RAT	Microtubule-associated protein 2 OS=Rattus norvegicus GN=Map2 PE=1 SV=3	FALSE	0.585361	514570	497102	450224	251873	321263	286136	554311	376324	389582	338503	376967	379910	248647	278050	284496	527417	421625	468095	589811	539699	591733	229141	209167	228443	493210	532185	487365	108437	117663	120386	501023	523678	596325	494271	494670	529003	231398
5108	36.3995	2	1284.55	2567.08	-0.794394	57.16	SGTSTPTTPGSTAITPGTPPSYSSR	[1] Phospho (ST)|[24] Phospho (ST)	MTAP2_RAT	Microtubule-associated protein 2 OS=Rattus norvegicus GN=Map2 PE=1 SV=3	FALSE	0.421621	1.1181e+06	778201	825570	1.11177e+06	1.14686e+06	1.00524e+06	797898	363662	419079	377007	377106	439183	537148	684903	537496	883286	579099	931619	1.06584e+06	1.17342e+06	991097	136971	177796	198622	1.07168e+06	833123	893675	478639	420041	422934	721193	506059	641475	550493	494852	611538	499883
5552	36.3837	3	856.701	2567.08	-0.689875	36.94	SGTSTPTTPGSTAITPGTPPSYSSR	[11] Phospho (ST)|[22] Phospho (Y)	MTAP2_RAT	Microtubule-associated protein 2 OS=Rattus norvegicus GN=Map2 PE=1 SV=3	FALSE	0.217228	431755	326670	353176	849900	774821	774259	422458	230448	266600	167987	203776	210185	222389	299512	239960	374802	309617	416673	499370	555013	440575	65767	143650	126583	413833	349724	382311	365900	283780	325755	381846	320683	408079	245289	267402	292670	206961
5661	27.1498	3	579.94	1736.8	-0.0842484	52.23	VGSLDNAHHVPGGGNVK	[3] Phospho (ST)	MTAP2_RAT	Microtubule-associated protein 2 OS=Rattus norvegicus GN=Map2 PE=1 SV=3	FALSE	0.664634	61152.7	99711	84259.2	37415	7880.08	7237.85	30755.2	85168.9	91635.5	135359	90206.8	84572.8	44315.8	55388.7	45113.3	73881.5	75379.6	42866.5	102434	106160	105485	50380.4	34968.4	26325.2	58614.3	106748	91210.1	16108	2886.1	3045.19	27798.6	118518	140264	197647	118373	117763	41241.4
6932	46.3662	4	875.153	3496.58	-8.55094	35.57	EESTETPDIPAIPSDVTQPQPEAVVSEPAEVR	[3] Phospho (ST)	MTAP2_RAT	Microtubule-associated protein 2 OS=Rattus norvegicus GN=Map2 PE=1 SV=3	FALSE	0.551324	96617.2	120676	107076	86480.4	94914.2	115354	114235	227117	364787	388129	312906	400950	54000.5	65277.2	79965.7	112991	116627	144355	155900	208055	239367	354410	232365	264292	92606.7	129193	115909	37231.7	34762.6	48533	103253	316048	558372	566734	410607	558300	50254.2
7875	46.3662	2	1749.3	3496.59	-6.5219	---	EESTETPDIPAIPSDVTQPQPEAVVSEPAEVR	[3] Phospho (ST)	MTAP2_RAT	Microtubule-associated protein 2 OS=Rattus norvegicus GN=Map2 PE=1 SV=3	FALSE	0.109491	493592	525030	491295	127234	89606.7	98682.9	409206	327993	354336	432625	450901	461393	311439	375664	389359	644393	440882	480891	701247	707054	708725	359734	233610	281055	473103	562084	531824	54776.9	32818.7	41519	369868	456423	542374	631706	591689	642464	289833
7585	29.3253	2	655.793	1309.57	0.059821	35.15	TPGTPGTPSYPR	[7] Phospho (ST)	MTAP2_RAT	Microtubule-associated protein 2 OS=Rattus norvegicus GN=Map2 PE=1 SV=3	FALSE	0.184788	400371	336649	300539	35105	62765.4	77337.3	46342	128887	125188	150917	185874	198475	156859	232185	150232	200759	166596	59230.4	241453	295098	191009	217942	269467	225678	383752	360408	325331	15113.4	22988	32538.2	41887	179354	191622	220364	243910	276365	145977
7703	39.1691	4	1036.96	4143.8	0.0412141	43.03	ASQPSPPAHEAGYSTLAQSYTSDHPSELPEEPSSPQER	[34] Phospho (ST)	MTAP2_RAT	Microtubule-associated protein 2 OS=Rattus norvegicus GN=Map2 PE=1 SV=3	FALSE	0.354825	103642	237696	178912	86589.8	95219.2	100647	99000.9	205041	210387	49287	78340.8	71187.8	204753	255299	45818.5	190957	295488	212979	82817.4	356340	271267	18385.8	186808	143659	99340.2	254471	193672	37278.8	34874.3	42345.5	89483.6	285328	322035	71967.4	102802	99125	190548
27784	21.3094	2	627.802	1253.59	-0.318072	46.08	VTDGITKSPEK	[8] Phospho (ST)	MTAP2_RAT	Microtubule-associated protein 2 OS=Rattus norvegicus GN=Map2 PE=1 SV=3	FALSE	0.327947	42219.7	498.498	872.72	160.833	701.49	2672.76	102.282	190.179	171.937	650.397	145.205	186.833	841.81	7030.35	1261.73	172.434	608.357	815.487	128.601	1279.18	113.766	128.605	49669.4	60964.2	40467.2	533.68	944.715	69.2421	256.923	1124.51	92.4496	264.646	263.18	949.69	190.543	260.154	783.409
10026	12.4568	2	627.802	1253.59	-0.165261	44.5	VTDGITKSPEK	[6] Phospho (ST)	MTAP2_RAT	Microtubule-associated protein 2 OS=Rattus norvegicus GN=Map2 PE=1 SV=3	FALSE	0.527605	45.1415	69152.9	45112.1	66447.6	2.78544	166.632	22698.3	48901.7	54046.1	1060.81	4175.79	3998.63	42470.9	938.976	17592.5	2477.13	91787.7	48237.2	11873.6	69380.3	75360.1	5670.94	251.843	64.9422	43.2677	74033.3	48833.6	28607.1	1.02018	70.1073	20516.2	68049.8	82727.1	1548.97	5479.63	5567.87	39524.5
10400	30.2064	1	1074.61	1073.6	0.0941264	---	VAIIRTPPK	[6] Phospho (ST)	MTAP2_RAT	Microtubule-associated protein 2 OS=Rattus norvegicus GN=Map2 PE=1 SV=3	FALSE	0.422236	80213.8	88966.7	84267	107892	145909	132939	63817.8	79740.7	64210.3	78466.5	83495	81385.2	88085.5	95835	95902.4	118368	108651	90164.3	118926	126494	129843	94550.1	38694	103676	76884.2	95245.5	91218.5	46449.9	53439.5	55931.5	57682.8	110964	98285.2	114574	109565	113324	81974.6
13238	30.1907	2	537.807	1073.6	0.265326	37.09	VAIIRTPPK	[6] Phospho (ST)	MTAP2_RAT	Microtubule-associated protein 2 OS=Rattus norvegicus GN=Map2 PE=1 SV=3	FALSE	0.00918808	10743.1	8828.45	6240.14	4498.21	4517.51	4220.86	5527.36	8009.65	8007.12	3666.22	1996.24	7997.83	8380	7953.14	10182.2	14746.5	9069.82	3008.32	16411.6	11573.7	14132.1	13197.5	106768	11132.1	10297.2	9451.52	6754.91	1936.58	1654.55	1775.85	4996	11145.9	12256.3	5353.3	2619.54	11136.5	7798.64
30734	29.4973	2	537.807	1073.6	0.383497	35.01	VAIIRTPPK	[6] Phospho (ST)	MTAP2_RAT	Microtubule-associated protein 2 OS=Rattus norvegicus GN=Map2 PE=1 SV=3	FALSE	0.0085062	181.885	4880.13	946.664	234.823	1887.72	1587.89	1876.27	611.373	838.132	3871.28	3681.82	1126	413.202	347.761	1537.22	240.047	343.752	421.817	503.794	158.499	287.807	203.738	1942.34	353.964	174.335	5224.55	1024.76	101.096	691.383	668.075	1695.89	850.764	1282.91	5652.72	4831.42	1567.89	384.536
11275	43.489	3	820.065	2457.17	-2.14696	62.94	LEETSKVSIEETVAKEEESLK	[8] Phospho (ST)	MTAP2_RAT	Microtubule-associated protein 2 OS=Rattus norvegicus GN=Map2 PE=1 SV=3	FALSE	0.158282	55282.1	88105	91623.5	114049	116493	113174	36498.9	70150.9	61959.2	74289.9	67301.1	64952.6	63378.6	83129.9	90205.2	170162	120034	67521.5	211424	208089	202458	94478.9	42301.5	44811.4	52987.4	94323	99181.9	49100.4	42666	47615.9	32990.2	97619.4	94839.6	108476	88315.1	90442.8	58981.7
13041	12.5185	3	499.911	1496.71	-0.153835	37.37	DKVTDGITKSPEK	[10] Phospho (ST)	MTAP2_RAT	Microtubule-associated protein 2 OS=Rattus norvegicus GN=Map2 PE=1 SV=3	FALSE	0.470475	59.0701	29867.5	740.012	1236.3	433.003	1057.91	309.437	1421.94	4830.46	2424.72	23806.4	26097.7	1201.83	108.568	27546.1	33116.3	4064.42	238.147	42278	2052.65	5060.91	52106.9	1204.15	965.273	56.6181	31975.4	801.059	532.255	158.589	445.097	279.69	1978.72	7393.88	3540.51	31239.6	36339.6	1118.45
14329	12.5366	2	749.362	1496.71	-2.09535	47.65	DKVTDGITKSPEK	[10] Phospho (ST)	MTAP2_RAT	Microtubule-associated protein 2 OS=Rattus norvegicus GN=Map2 PE=1 SV=3	FALSE	0.154476	0	40927.4	368.783	1412.35	103.87	944.821	1340.74	4695.06	7009.13	7272.55	524.857	2412.68	4357.2	1483.85	26126.8	40060.2	6767.77	2630.1	58262.4	8890.79	5706.49	82602.5	28.4931	102.432	0	43815.8	399.206	608.046	38.0426	397.516	1211.85	6533.48	10728.7	10619.1	688.737	3359.52	4054.92
18552	25.4123	3	499.911	1496.71	-0.153003	35.04	DKVTDGITKSPEK	[10] Phospho (ST)	MTAP2_RAT	Microtubule-associated protein 2 OS=Rattus norvegicus GN=Map2 PE=1 SV=3	FALSE	0.130381	25601.6	6493.88	387.63	527.387	36040	37885.8	618.56	15790.6	1487.03	4138.4	30400.5	24132.2	182.249	1306.81	451.218	499.625	975.436	4037.36	1870.39	1666.46	1560.89	1616.88	56844	36180.3	24538.9	6952.19	419.607	227.051	13199.7	15939.8	559.095	21973.6	2276.16	6042.77	39892.7	33602.7	169.606
20067	25.4748	2	749.363	1496.71	-0.350477	44.68	DKVTDGITKSPEK	[10] Phospho (ST)	MTAP2_RAT	Microtubule-associated protein 2 OS=Rattus norvegicus GN=Map2 PE=1 SV=3	FALSE	0.377145	36573.2	1276.7	4404.61	202.82	51573.7	45069.3	4105.74	12678.3	117.261	225.318	24019	24713.6	3560.92	3125.51	324.673	458.093	465.959	3090.97	357.272	7251.77	327.226	529.404	78628.2	74962.2	35055	1366.81	4767.96	87.3183	18889	18962	3711.04	17642.7	179.488	329.003	31518.6	34412.3	3313.88
23114	13.2718	2	749.362	1496.71	-1.2877	42.74	DKVTDGITKSPEK	[10] Phospho (ST)	MTAP2_RAT	Microtubule-associated protein 2 OS=Rattus norvegicus GN=Map2 PE=1 SV=3	FALSE	0.862057	4.81452	6100.34	1097.98	38694.8	319.89	12.0778	1575.44	2153.94	48500.8	897.669	8449.16	2485.72	992.62	17376.3	4130.88	9087.33	53017.4	1012.62	32.7192	2195	983.068	98.929	71.0535	94.4055	4.61468	6530.87	1188.56	16658.9	117.161	5.0815	1423.99	2997.35	74239.1	1310.75	11087.3	3461.23	923.757
24864	13.2718	3	499.911	1496.71	-0.121999	37.08	DKVTDGITKSPEK	[10] Phospho (ST)	MTAP2_RAT	Microtubule-associated protein 2 OS=Rattus norvegicus GN=Map2 PE=1 SV=3	FALSE	0.684692	44.7795	4297.48	337.727	22715.1	99.1964	209.697	377.511	1883.17	36191.6	1278.87	3416.61	2625.26	781.812	9460.5	1351.42	13999.3	46696	292.71	262.729	742.023	37099.6	119.825	396.181	856.205	42.9207	4600.77	365.587	9779.33	36.331	88.226	341.219	2620.55	55397.6	1867.36	4483.4	3655.53	727.574
33837	24.4383	3	499.911	1496.71	-0.200063	33.05	DKVTDGITKSPEK	[10] Phospho (ST)	MTAP2_RAT	Microtubule-associated protein 2 OS=Rattus norvegicus GN=Map2 PE=1 SV=3	FALSE	0.724188	2476.94	3522.99	19324.9	12929.4	12078.4	9683.91	500.026	1116.95	19567.5	31619.9	4244.73	5458.82	4355.83	21863.2	2090.57	11320.8	8155.42	4125.26	5650.93	22978.3	9505.12	4261.89	4336.69	6956.08	2374.12	3771.63	20919.1	5566.4	4423.74	4074.32	451.957	1554.3	29951.6	46170.4	5570.1	7601.09	4053.65
40464	22.6377	2	749.358	1496.7	-7.79213	39.79	DKVTDGITKSPEK	[10] Phospho (ST)	MTAP2_RAT	Microtubule-associated protein 2 OS=Rattus norvegicus GN=Map2 PE=1 SV=3	FALSE	0.136257	26725.6	170.147	24393.1	21.1018	502.267	379.164	65.7528	320.053	2884.15	120.946	174.404	165.919	12211.6	2574.24	144.4	21.9558	39.8688	23538.7	1659.1	44737.8	2381.03	1210.35	14455.1	24485.8	25616.2	182.155	26405.4	9.08478	183.957	159.526	59.4318	445.375	4414.7	176.602	228.859	231.032	11364.5
13221	24.8694	3	551.945	1652.81	-0.265684	39.2	DKVTDGITKSPEKR	[10] Phospho (ST)	MTAP2_RAT	Microtubule-associated protein 2 OS=Rattus norvegicus GN=Map2 PE=1 SV=3	FALSE	0.800007	51643.3	4877.59	773.492	2817.32	71106.4	49053	221.345	796.071	3261.67	2496.99	6224.98	4771.05	783.914	3680.83	1340.26	1806.84	864.91	1062.94	5128.03	1274.43	5339.23	4174.06	104936	94466.5	49499.6	5221.82	837.3	1212.92	26042.9	20638.1	200.067	1107.78	4992.57	3646.03	8168.66	6643.41	729.53
17587	24.8694	4	414.211	1652.81	0.421425	33.43	DKVTDGITKSPEKR	[10] Phospho (ST)	MTAP2_RAT	Microtubule-associated protein 2 OS=Rattus norvegicus GN=Map2 PE=1 SV=3	FALSE	0.722156	8660.7	87.8442	4172.93	493.402	16936.2	10994.3	3598.46	3041.82	137.138	201.524	175.283	206.294	4218.28	5402.75	1686.45	214.999	598.94	4530.79	100.674	4703.99	57.5072	218.477	36727.8	23553.7	8301.2	94.0438	4517.18	212.42	6202.91	4625.65	3252.52	4232.88	209.914	294.259	230.013	287.253	3925.64
22900	24.9486	2	827.414	1652.81	-0.267118	---	DKVTDGITKSPEKR	[10] Phospho (ST)	MTAP2_RAT	Microtubule-associated protein 2 OS=Rattus norvegicus GN=Map2 PE=1 SV=3	FALSE	0.842406	13347.4	2.32014	0	0.89659	24251.5	13808.1	49.1453	75.6827	1.77949	18.0639	1.43413	195.524	1.63324	984.525	48.0238	11.0456	0.267335	0	3.08077	0	50.5329	95.0535	44438.8	45535.4	12793.3	2.48389	0	0.386001	8882.16	5809.51	44.4208	105.317	2.72382	26.3763	1.88192	272.257	1.51994
18781	23.4852	2	628.276	1254.54	-0.637109	38.63	VTSEPEAVSEK	[3] Phospho (ST)	MTAP2_RAT	Microtubule-associated protein 2 OS=Rattus norvegicus GN=Map2 PE=1 SV=3	FALSE	0.155332	10473	468.354	37566.7	8910.68	12017	5627.93	4218.88	6833.92	8606.16	56897.8	1043.2	5844.03	29336.9	25360.6	1701.61	10617.2	11454.9	31422.7	8268.1	50155.2	6825.67	8347.93	24551.9	11848	10038.3	501.408	40665.8	3836.24	4401.25	2367.85	3813.31	9509.83	13173.3	83080.4	1368.92	8137.47	27301.6
39755	21.9304	2	628.276	1254.54	-0.858679	38.01	VTSEPEAVSEK	[3] Phospho (ST)	MTAP2_RAT	Microtubule-associated protein 2 OS=Rattus norvegicus GN=Map2 PE=1 SV=3	FALSE	0.74109	4503.71	7832.04	12285.7	5336.69	1200.69	2758.2	27587.6	33078.3	11625.1	3469.13	1012.09	1096.72	7807.22	16381.8	5885.16	8159.67	7275.14	12970.1	6500.03	15449	12810.2	5027.17	695.91	758.043	4316.77	8384.79	13299.2	2297.56	439.757	1160.46	24935.5	46030.6	17794.3	5065.52	1328.1	1527.12	7265.59
2800	43.7549	3	926.079	2775.21	-8.23058	51.63	TEATQGLDYVPSAGTISPTSSLEEDK	[17] Phospho (ST)	MAP1A_RAT	Microtubule-associated protein 1A OS=Rattus norvegicus GN=Map1a PE=1 SV=1	TRUE	0.151621	432222	492503	421498	450700	460116	418310	787381	594714	752993	712245	721331	766788	392199	430058	452887	558514	484946	534998	579348	549143	545281	522570	501065	488855	414281	527261	456269	194036	168519	175996	711687	827583	1.15259e+06	1.04e+06	946557	1.06771e+06	364990
4522	43.7234	2	1388.61	2775.21	-8.4275	67.44	TEATQGLDYVPSAGTISPTSSLEEDK	[17] Phospho (ST)	MAP1A_RAT	Microtubule-associated protein 1A OS=Rattus norvegicus GN=Map1a PE=1 SV=1	TRUE	0.0314485	479608	499161	448953	348182	368392	339692	534570	355395	352223	397283	363697	422095	392532	441048	469587	629956	416951	546625	583630	542297	565387	418241	349585	428455	459699	534390	485989	149900	134925	142919	483180	494555	539141	580100	477257	587743	365300
2934	33.6367	3	800.309	2397.9	0.287984	34.85	AELEEMEETHPSDEEGEETK	[12] Phospho (ST)	MAP1A_RAT	Microtubule-associated protein 1A OS=Rattus norvegicus GN=Map1a PE=1 SV=1	TRUE	0.119768	368319	492743	416192	116508	70934	100867	261349	264607	351978	392881	414207	421476	212005	271578	301956	441334	396081	290552	727090	620531	616679	379740	288688	277478	353030	527519	450526	50159.4	25979.8	42438.1	236225	368217	538765	573673	543537	586881	197297
4113	33.6248	2	1199.96	2397.9	0.0169387	78.98	AELEEMEETHPSDEEGEETK	[12] Phospho (ST)	MAP1A_RAT	Microtubule-associated protein 1A OS=Rattus norvegicus GN=Map1a PE=1 SV=1	TRUE	0.0744545	582983	683442	642429	132015	109292	138174	379606	329439	342372	463072	491890	491035	347530	426209	436268	666292	513522	424459	1.06516e+06	980456	953822	454106	288269	323807	558784	731676	695426	56835.5	40028.6	58133.9	343113	458435	524060	676163	645476	683738	323421
4893	37.4322	2	1040.93	2079.85	-0.509143	78.06	GFKSPPCEDFSVTGESEK	[4] Phospho (ST)	MAP1A_RAT	Microtubule-associated protein 1A OS=Rattus norvegicus GN=Map1a PE=1 SV=1	TRUE	0.70098	354633	360338	329249	386998	563902	469853	347382	280048	284530	310456	360586	364642	310029	341893	373637	470540	312962	344367	550533	494575	500127	312717	321752	268069	339912	385769	356410	166611	206531	197682	313987	389705	435524	453319	473175	507743	288520
5953	37.4322	3	694.291	2079.85	0.223121	90.29	GFKSPPCEDFSVTGESEK	[4] Phospho (ST)	MAP1A_RAT	Microtubule-associated protein 1A OS=Rattus norvegicus GN=Map1a PE=1 SV=1	TRUE	0.567288	90379.6	145848	111499	214951	212490	200577	173308	132496	151234	182052	180874	182267	113896	115439	180018	176303	154789	122670	238375	181979	192385	146708	149126	90130.2	86628	156142	120697	92540.9	77825.2	84388.9	156647	184376	231491	265827	237349	253796	105995
5124	29.1841	2	770.83	1539.65	0.0837781	70.32	ADSVEQQDGAALEK	[3] Phospho (ST)	MAP1A_RAT	Microtubule-associated protein 1A OS=Rattus norvegicus GN=Map1a PE=1 SV=1	FALSE	0.0742669	283564	275930	286517	7088.29	99713.4	132378	142817	266920	272324	16647.3	315258	347034	218852	243524	215933	294640	264640	80384.9	376074	416999	364555	372423	385592	395809	271793	295404	310153	3051.66	36520.3	55695.6	129087	371436	416841	24307.9	413693	483225	203669
5158	35.9492	2	874.839	1747.66	-0.7897	79.16	SPPCEDFSVTGESEK	[1] Phospho (ST)	MAP1A_RAT	Microtubule-associated protein 1A OS=Rattus norvegicus GN=Map1a PE=1 SV=1	FALSE	0.152222	239876	287555	184278	204699	214731	202519	233772	122862	151902	124490	165055	161718	205343	219289	184536	199348	169108	261484	292127	280671	277621	138397	230106	184588	229918	307850	199480	88127.3	78646	85206	211299	170970	232513	181776	216592	225182	191097
5756	13.7005	2	690.311	1378.61	3.60407	41.85	EKEVVPDSPGDK	[8] Phospho (ST)	MAP1A_RAT	Microtubule-associated protein 1A OS=Rattus norvegicus GN=Map1a PE=1 SV=1	FALSE	0.928537	1594.09	1.361e+06	18709.9	139592	194.574	475.315	69891.8	148276	262849	1.37663e+06	1.49687e+06	1.65685e+06	17695.4	6789.02	713089	372082	310280	18676.5	284995	17332.5	333314	308783	3514.39	4462.39	1527.92	1.45706e+06	20253.4	60097.2	71.2633	199.98	63172.9	206336	402337	2.01011e+06	1.96425e+06	2.30707e+06	16467.7
13145	12.1259	2	690.309	1378.6	1.89094	32.11	EKEVVPDSPGDK	[8] Phospho (ST)	MAP1A_RAT	Microtubule-associated protein 1A OS=Rattus norvegicus GN=Map1a PE=1 SV=1	FALSE	0.740802	32.1564	232.652	40.4272	0	0	97.6789	5.3081	0.204245	0	133545	0	0	8.11147	0	1.70089	1555.48	207.851	0	851.813	12.9709	39.6175	1024.28	0	0	30.8216	249.072	43.7622	0	0	41.0966	4.79782	0.284219	0	194999	0	0	7.54874
6328	30.2852	2	830.329	1658.64	-1.5614	102.78	EGEGGAGAPDSSSFSPK	[15] Phospho (ST)	MAP1A_RAT	Microtubule-associated protein 1A OS=Rattus norvegicus GN=Map1a PE=1 SV=1	FALSE	0.0828078	160951	259217	175195	170961	70728.9	54468.2	182528	79963.7	91263.7	96569.9	108283	133022	127357	127598	193824	249137	215849	134983	313845	222163	284880	107958	143176	70861.9	154270	277511	189648	73602.2	25904.6	22916.5	164981	111275	139695	141008	142092	185225	118522
8722	30.3331	1	1659.65	1658.65	0.224835	---	EGEGGAGAPDSSSFSPK	[15] Phospho (ST)	MAP1A_RAT	Microtubule-associated protein 1A OS=Rattus norvegicus GN=Map1a PE=1 SV=1	FALSE	0.576423	307779	300819	258237	446472	509171	454166	335826	160341	137606	149297	162623	180414	200929	218007	211409	330197	253550	305544	343487	332825	317571	132620	131491	167542	295004	322050	279540	192216	186485	191082	303542	223125	210630	217999	213399	251217	186990
6389	26.9847	2	561.739	1121.46	-0.161532	37.14	EVVPDSPGDK	[6] Phospho (ST)	MAP1A_RAT	Microtubule-associated protein 1A OS=Rattus norvegicus GN=Map1a PE=1 SV=1	FALSE	0.183001	362306	261685	437075	451528	375010	420243	359359	496711	528175	203851	228908	220861	317528	344414	211500	518031	473166	370912	468613	474795	525636	485220	404149	445522	347267	280153	473131	194392	137349	176809	324813	691205	808466	297657	300382	307536	295500
10280	13.509	2	561.739	1121.46	-0.196404	34.19	EVVPDSPGDK	[6] Phospho (ST)	MAP1A_RAT	Microtubule-associated protein 1A OS=Rattus norvegicus GN=Map1a PE=1 SV=1	FALSE	0.133602	3649.43	327585	3496.55	7863.27	34050.9	29699.1	3170.32	5559.64	9785.92	423191	343919	435649	5511	5697.21	182765	3468.43	6098.16	5197.79	46097.6	6350.21	12591.4	27265.7	3494.22	4438.13	3497.95	350705	3784.99	3385.31	12471.3	12495.4	2865.55	7736.6	14979.1	617931	451303	606616	5128.68
21688	13.4796	1	1122.47	1121.46	-0.239514	---	EVVPDSPGDK	[6] Phospho (ST)	MAP1A_RAT	Microtubule-associated protein 1A OS=Rattus norvegicus GN=Map1a PE=1 SV=1	FALSE	0.156099	186.676	33024.6	541.807	865.229	252.534	148.91	139.005	2189.39	2784.4	228842	155220	184356	288.859	2527.08	21357.3	4608.62	1546.72	392.777	220.094	243.381	4671.12	66.1063	57.5842	345.844	178.927	35355.3	586.503	372.5	92.4911	62.651	125.642	3046.68	4262.02	334147	203685	256705	268.82
7027	28.5978	2	1207.96	2413.9	1.15195	42.16	AELEEMEETHPSDEEGEETK	[6] Oxidation (M)|[12] Phospho (ST)	MAP1A_RAT	Microtubule-associated protein 1A OS=Rattus norvegicus GN=Map1a PE=1 SV=1	FALSE	0.0925162	465155	378967	553848	485213	763831	725885	95984	176067	108063	1892.14	121556	161906	484317	560009	423059	617570	448865	377397	711790	910739	807778	281421	160728	216461	445847	405713	599537	208895	279755	305402	86756.8	245008	165410	2762.85	159510	225445	450718
7914	34.7519	2	1117	2231.98	-0.103837	89.75	VPSAPGQESPVPDTESTAPMR	[9] Phospho (ST)	MAP1A_RAT	Microtubule-associated protein 1A OS=Rattus norvegicus GN=Map1a PE=1 SV=1	FALSE	0.103551	296780	244421	207402	10527.3	18837.4	17383.6	199881	92114.5	121329	144980	159002	143035	69982.7	105097	126110	204030	147066	185632	407914	278611	294849	149145	156145	139317	284461	261671	224512	4532.22	6899.24	7313.83	180666	128183	185716	211695	208649	199168	65127.7
10172	34.7519	3	745	2231.98	0.199606	---	VPSAPGQESPVPDTESTAPMR	[9] Phospho (ST)	MAP1A_RAT	Microtubule-associated protein 1A OS=Rattus norvegicus GN=Map1a PE=1 SV=1	FALSE	0.357172	57550.3	48714.3	39093	8069.19	6073.16	11490.5	36854.1	36957	62673.9	78106.4	74586.2	59380.3	12640.2	18652.4	30934.1	32283.2	31610.7	26466.7	126357	74177	86080.8	69890.8	102471	67006.3	55161.4	52152.4	42318	3473.96	2224.31	4834.4	33311.2	51428	95933.5	114049	97874.8	82683.7	11763.3
8012	52.1625	2	1056.02	2110.02	-5.07836	102.84	QLSPESLGTLQFGELNLGK	[3] Phospho (ST)	MAP1A_RAT	Microtubule-associated protein 1A OS=Rattus norvegicus GN=Map1a PE=1 SV=1	FALSE	0.037741	154313	145983	134679	112496	110148	120266	369806	246147	273416	261248	266161	288702	114042	125605	141134	184927	141054	157197	156135	140783	194341	107160	113953	143483	147907	156286	145789	48431.8	40342.1	50599.8	334255	342529	418512	381467	349267	402001	106130
10786	52.2139	3	704.349	2110.02	-4.84266	---	QLSPESLGTLQFGELNLGK	[3] Phospho (ST)	MAP1A_RAT	Microtubule-associated protein 1A OS=Rattus norvegicus GN=Map1a PE=1 SV=1	FALSE	0.00978587	35867.8	32510.2	28011.7	49005.8	43524.1	40227.9	92359.2	92622.3	121487	115524	112189	128331	26910.5	27391.6	34105.4	38344.6	38903.8	46197.2	38793	45320.3	32195.2	53879.1	45870.3	44949.1	34378.9	34804.6	30322.5	21098.1	15940.8	16925.1	83480.5	128890	185957	168684	147219	178693	25043.6
9427	42.0057	3	975.444	2923.31	-5.0174	54.39	ATVSPSTDETPAGTLPGGSFSHSALSVDR	[4] Phospho (ST)	MAP1A_RAT	Microtubule-associated protein 1A OS=Rattus norvegicus GN=Map1a PE=1 SV=1	FALSE	0.0510882	158775	206960	194793	225908	235984	223106	98375.6	105913	129065	83225	82463.3	71841.6	66761.8	67923.3	85640.5	146703	142232	110630	169805	174106	191899	24042.1	12995.6	22507.1	152184	221566	210862	97258.2	86429.8	93867.5	88918.4	147385	197557	121523	108211	100035	62130.3
10324	31.9828	2	1124.99	2247.97	-0.0680291	72.27	VPSAPGQESPVPDTESTAPMR	[9] Phospho (ST)|[20] Oxidation (M)	MAP1A_RAT	Microtubule-associated protein 1A OS=Rattus norvegicus GN=Map1a PE=1 SV=1	FALSE	0.0739095	55944.2	166491	108077	171560	16861.1	41488.8	38161.4	52558.9	41669.9	65936.5	64793.3	73259.7	128519	140176	157869	217274	132788	88408.6	324096	309767	325334	78597.3	21695	16225.2	53622	178242	116993	73860.4	6175.43	17455.6	34492.8	73139	63783.2	96278.5	85024.2	102010	119603
10734	26.1157	3	781.324	2340.95	0.332033	43.63	EDSEEQTVKPGPEEGTSEEGK	[3] Phospho (ST)	MAP1A_RAT	Microtubule-associated protein 1A OS=Rattus norvegicus GN=Map1a PE=1 SV=1	FALSE	0.15428	90225.2	8940.71	122708	81028.8	82262.4	84405.8	86256.6	117014	121959	13965.3	11373.7	8225.06	87175.4	119332	6833.3	136302	122378	76346.7	106860	160856	190918	57221.6	84693.6	82730.4	86480	9571.7	132831	34884.7	30128.8	35512.2	77964.5	162832	186680	20391.7	14925	11452.9	81127.6
10857	43.3326	2	938.418	1874.82	-6.79672	76.3	WLAESPVGLPPEEEDK	[5] Phospho (ST)	MAP1A_RAT	Microtubule-associated protein 1A OS=Rattus norvegicus GN=Map1a PE=1 SV=1	FALSE	0.700445	145453	155344	142955	20444.9	19594.1	18529.4	417851	259855	278712	287811	305314	317088	78077.5	83907.7	104581	173668	151128	155806	205000	170067	205449	54114.2	46090.9	70174.8	139415	166308	154748	8801.95	7176.4	7795.89	377682	361605	426618	420252	400645	441527	72660.9
12615	45.2285	2	1108.96	2215.91	-5.2698	33.15	SPFEIISPPASPPEMTGQR	[7] Phospho (ST)|[11] Phospho (ST)|[15] Oxidation (M)	MAP1A_RAT	Microtubule-associated protein 1A OS=Rattus norvegicus GN=Map1a PE=1 SV=1	FALSE	0.0234948	257333	190330	200027	96694.4	129135	104880	106751	42828	77452	64053.5	96195.8	91806.5	69283.7	223291	134955	279498	178996	239759	281124	427762	395195	86941.3	90818.6	192223	246651	203763	216529	41629	47296.1	44126.4	96488.5	59597.9	118554	93528.9	126232	127835	64477.1
16646	45.321	3	739.645	2215.91	-5.80217	---	SPFEIISPPASPPEMTGQR	[7] Phospho (ST)|[11] Phospho (ST)|[15] Oxidation (M)	MAP1A_RAT	Microtubule-associated protein 1A OS=Rattus norvegicus GN=Map1a PE=1 SV=1	FALSE	0.0997469	68202.1	55957.9	61732	54747.3	65779.7	56922.9	41382.7	18191.5	38072.6	47261.3	46925	43908.7	16930	52396.2	33868.9	76539.5	81370.2	75055.7	97969.9	152587	165560	54190.1	58780.7	86141.2	65371.1	59907.2	66824.5	23569.9	24092	23949.2	37404.5	25314.6	58276.9	69009.5	61576.7	61140.3	15755.4
13865	47.87	2	1100.97	2199.92	-6.98563	62.02	SPFEIISPPASPPEMTGQR	[7] Phospho (ST)|[11] Phospho (ST)	MAP1A_RAT	Microtubule-associated protein 1A OS=Rattus norvegicus GN=Map1a PE=1 SV=1	FALSE	0.300175	236353	136030	148758	11360	5357.71	5853.82	164849	53912.2	112637	47929.5	93117.1	110807	11052.2	46562	25599.4	140228	100611	138198	188459	220993	229856	64613.2	99312.2	215102	226542	145630	161030	4890.72	1962.27	2462.89	149002	75022.2	172411	69985.1	122192	154292	10285.5
16603	47.8213	3	734.312	2199.91	-7.87654	---	SPFEIISPPASPPEMTGQR	[7] Phospho (ST)|[11] Phospho (ST)	MAP1A_RAT	Microtubule-associated protein 1A OS=Rattus norvegicus GN=Map1a PE=1 SV=1	FALSE	0.385383	36168.9	35410.9	29776.5	3953.26	114.145	2326.55	34564.5	13234	40661.5	24532.1	25845.1	47864.8	3019.61	6566.78	4693.25	26874.8	35435.1	26086.5	45790.2	48171.7	49510.8	23922	32789.5	57994.8	34667.5	37910	32232.9	1701.97	41.8059	978.851	31241.7	18416	62239.6	35821	33914.9	66649	2810.12
14435	45.7564	2	828.407	1654.8	-11.1824	59.72	SSLLLDTVTSIPSSR	[10] Phospho (ST)	MAP1A_RAT	Microtubule-associated protein 1A OS=Rattus norvegicus GN=Map1a PE=1 SV=1	FALSE	0.011158	22873.6	21222.1	21578.4	24469.5	24534.7	36092	35280	23641.8	32599.9	37023.5	39146.3	43778.7	25176.2	38211.1	29106	46893.1	35944.4	35119.5	36868.9	41911.9	39221.4	134811	116971	144622	21924.1	22719.9	23358.5	10534.7	8985.89	15185	31888.5	32899.1	49900	54060.6	51369.2	60959.4	23429.6
15844	31.1534	2	834.813	1667.61	0.364659	86.01	GHWDDGTNDSDLEK	[10] Phospho (ST)	MAP1A_RAT	Microtubule-associated protein 1A OS=Rattus norvegicus GN=Map1a PE=1 SV=1	FALSE	0.804064	11853.1	43885	27394.7	6426.82	293.3	260.604	36012.3	25639	32310.1	46325.1	52371.9	61797.9	12705.4	12943.5	42307.2	63354.2	37295.3	17670.2	75667.3	48435.4	58992	18599.5	398.219	638.219	11361.1	46982.2	29654.6	2766.89	107.422	109.644	32550.3	35678.4	49456.3	67642.4	68724.4	86050	11824
20506	26.489	2	751.858	1501.7	-0.194326	38.33	DTDLQQTQATEPR		MAP1A_RAT	Microtubule-associated protein 1A OS=Rattus norvegicus GN=Map1a PE=1 SV=1	FALSE	0.112492	13333.8	349.791	11394.4	964.209	693.185	1057.71	20269.2	34712.8	3580.1	400.677	318.468	179.668	15405.9	18850	283.969	2766.82	16812.7	14844.3	919.311	16824.8	1169.58	2032.62	21213	69244.7	12780.3	374.478	12334.3	415.113	253.881	445.014	18320.6	48305	5479.98	585.056	417.906	250.177	14337.1
21902	12.3297	2	534.716	1067.42	-0.0848867	33.76	GPDSGAEVEK	[4] Phospho (ST)	MAP1A_RAT	Microtubule-associated protein 1A OS=Rattus norvegicus GN=Map1a PE=1 SV=1	FALSE	0.673616	16.2782	1649.28	335.263	3209.36	2377.93	48346.4	105.572	501.192	1110.44	752.182	879.904	2785.22	396.621	105.661	770.433	216.147	389.985	332.409	489.761	1201.4	1156.71	2115.86	3234.54	3146.54	15.6025	1765.68	362.92	1381.7	870.925	20340.9	95.4232	697.441	1699.73	1098.31	1154.64	3878.27	369.105
23830	13.0337	2	882.881	1763.75	-0.610906	35.27	RDSEEKDKSLELR	[3] Phospho (ST)|[9] Phospho (ST)	MAP1A_RAT	Microtubule-associated protein 1A OS=Rattus norvegicus GN=Map1a PE=1 SV=1	FALSE	0.340549	0	62230.6	374.341	960.846	33.6844	0	653.133	346.799	1195.53	6264.08	51380.2	4448.47	117.138	62.1038	32957.8	123.265	45.7578	81.1305	176.259	400.042	1042.48	60.3182	0.982735	32.0074	0	66622.5	405.222	413.665	12.337	0	590.346	482.593	1829.98	9146.62	67423	6194.25	109.012
25594	26.1784	2	882.881	1763.75	-0.527773	48.99	RDSEEKDKSLELR	[3] Phospho (ST)|[9] Phospho (ST)	MAP1A_RAT	Microtubule-associated protein 1A OS=Rattus norvegicus GN=Map1a PE=1 SV=1	FALSE	0.43021	17860	10435.9	16401	1137.03	33817.7	11469.1	4050.82	10577.7	6926.92	5721.21	3159.26	2962.39	7747.82	14019.8	3923.69	11555.6	6090.16	7706.82	7368	14842.7	6042.23	8037.87	6714.79	71589.9	17118.6	11172.4	17754	489.516	12385.8	4825.42	3661.4	14719.6	10602.9	8353.93	4145.7	4124.96	7210.31
1271	12.4568	3	760.952	2279.84	-0.128733	---	AEEEGGSEEEVGDKSPQESK	[7] Phospho (ST)|[19] Phospho (ST)	NFM_RAT	Neurofilament medium polypeptide OS=Rattus norvegicus GN=Nefm PE=1 SV=4	TRUE	0.698356	221.606	1.67089e+06	95939	672763	74.0789	3648.16	105818	150893	873083	15152.9	845994	1.19095e+06	195079	163.777	1.27164e+06	38888.6	1.63871e+06	25917.2	56553	110409	1.13583e+06	671055	83.9459	48.0836	212.407	1.78881e+06	103853	289639	27.1316	1534.9	95645	209977	1.33641e+06	22125.7	1.11015e+06	1.65832e+06	181545
3508	12.4568	2	1140.92	2279.83	-0.428841	61.4	AEEEGGSEEEVGDKSPQESK	[7] Phospho (ST)|[19] Phospho (ST)	NFM_RAT	Neurofilament medium polypeptide OS=Rattus norvegicus GN=Nefm PE=1 SV=4	TRUE	0.849606	145.994	1.43976e+06	1.22797e+06	361310	503.09	707.037	395339	1.04121e+06	657528	25129.5	797546	1.0882e+06	685908	1150	882696	31882.2	1.12398e+06	579970	62612.9	838889	985416	572512	95.7526	176.063	139.934	1.54137e+06	1.32927e+06	155552	184.258	297.473	357334	1.44891e+06	1.00646e+06	36693.3	1.04657e+06	1.51526e+06	638323
1697	26.765	3	769.058	2304.15	-0.105561	34.82	AKSPVPKSPVEEVKPKPEAK	[3] Phospho (ST)|[8] Phospho (ST)	NFM_RAT	Neurofilament medium polypeptide OS=Rattus norvegicus GN=Nefm PE=1 SV=4	TRUE	0.160646	898989	1.01677e+06	1.40144e+06	441294	493365	540205	227724	662473	627665	633251	577176	670871	926577	1.14868e+06	769171	1.4305e+06	1.33497e+06	527613	946673	1.29592e+06	1.19226e+06	721949	350179	341203	861672	1.08853e+06	1.51705e+06	189987	180696	227281	205833	921873	960753	924654	757391	934150	862296
14769	26.765	5	461.838	2304.15	0.07037	---	AKSPVPKSPVEEVKPKPEAK	[3] Phospho (ST)|[8] Phospho (ST)	NFM_RAT	Neurofilament medium polypeptide OS=Rattus norvegicus GN=Nefm PE=1 SV=4	TRUE	0.20654	8983.41	239.409	29779.1	7709.96	2398.79	3552.69	1482.23	20530.8	20473.8	42061.8	384.999	15601.7	14949.2	16389.1	781.001	24395.7	25271.1	7197.85	13386.2	19598.5	12972.3	22239.8	11672	5607.98	8610.52	256.306	32235.8	3319.3	878.564	1494.73	1339.74	28569.9	31338.9	61417.3	505.21	21724.4	13912.1
2105	12.4328	2	772.785	1543.55	-0.890919	83.68	AEEEGGSEEEVGDK	[7] Phospho (ST)	NFM_RAT	Neurofilament medium polypeptide OS=Rattus norvegicus GN=Nefm PE=1 SV=4	FALSE	0.570537	2154.37	365607	491619	259169	213.629	466.52	180747	292241	237116	8723.88	224995	261966	381646	295855	301147	12341.2	357136	250125	14336.1	355986	315017	133905	1784.17	4437.97	2064.94	391410	532174	111578	78.2422	196.279	163372	406671	362949	12738.3	295247	364772	355169
23026	20.3239	2	772.785	1543.56	-0.385558	91.86	AEEEGGSEEEVGDK	[7] Phospho (ST)	NFM_RAT	Neurofilament medium polypeptide OS=Rattus norvegicus GN=Nefm PE=1 SV=4	FALSE	0.380171	491152	353.543	3672.32	2376.25	1989.28	2714.05	3312.49	2087.2	1648.73	1143.78	384.965	798.735	6882.05	5454.17	419.264	1481.77	2483.28	7449.41	354.268	8978.04	2090.88	1002.6	257132	301284	470764	378.495	3975.26	1023.03	728.581	1141.89	2994.05	2904.47	2523.68	1670.11	505.166	1112.19	6404.61
11260	24.3729	2	1140.92	2279.83	-0.314962	55.38	AEEEGGSEEEVGDKSPQESK	[7] Phospho (ST)|[15] Phospho (ST)	NFM_RAT	Neurofilament medium polypeptide OS=Rattus norvegicus GN=Nefm PE=1 SV=4	FALSE	0.867669	1.4512e+06	14551.7	85949.6	14868.3	573446	465994	30332.4	28910.6	19204.7	16991.3	26593.3	15143.2	35880.2	756371	16924.2	40815.6	12340.6	33991.6	30648.2	42037	36290.3	25170.7	464905	695362	1.39096e+06	15578.7	93039.9	6401.11	210026	196058	27416.5	40230.9	29396.3	24810.1	34896.7	21086.1	33391
4495	31.7776	3	1060.07	3177.18	0.104616	87.76	EGSSEKDEGEQEEEGETEAEGEGEEAEAK	[4] Phospho (ST)	NFM_RAT	Neurofilament medium polypeptide OS=Rattus norvegicus GN=Nefm PE=1 SV=4	TRUE	0.715724	183649	674667	469013	281208	37519.3	52778.1	201382	234212	256645	418305	456253	499711	415860	382724	569054	551309	445806	180456	558998	481662	522287	285216	30476	42456.9	176026	722282	507704	121066	13741.5	22205.4	182022	325921	392841	610796	598712	695819	387010
9909	31.7069	2	1589.6	3177.18	0.33222	---	EGSSEKDEGEQEEEGETEAEGEGEEAEAK	[4] Phospho (ST)	NFM_RAT	Neurofilament medium polypeptide OS=Rattus norvegicus GN=Nefm PE=1 SV=4	TRUE	0.916025	168599	400436	298656	127789	47559.2	59751.1	123196	146405	117474	259528	261616	302853	258088	238235	383651	356322	240163	128902	310801	292128	319700	139183	17412.8	27254.4	161600	428697	323294	55015.8	17418.7	25139.2	111353	203732	179814	378955	343303	421706	240183
5470	26.3343	2	1036.45	2070.88	-0.402349	34.99	EEEPEVEKSPVKSPEAK	[9] Phospho (ST)|[13] Phospho (ST)	NFM_RAT	Neurofilament medium polypeptide OS=Rattus norvegicus GN=Nefm PE=1 SV=4	FALSE	0.387125	472016	12825.1	642936	319239	518410	537667	256177	564593	405809	23013.2	32296.8	22867.9	532923	668406	5375.15	370658	350186	240694	258693	477537	380650	461510	300717	379359	452423	13730.2	695974	137439	189869	226213	231550	785667	621163	33603.2	42381.1	31842.3	495952
28826	26.3488	4	518.727	2070.88	-0.279664	---	EEEPEVEKSPVKSPEAK	[9] Phospho (ST)|[13] Phospho (ST)	NFM_RAT	Neurofilament medium polypeptide OS=Rattus norvegicus GN=Nefm PE=1 SV=4	FALSE	0.80024	0	0	4667.86	77.9178	99.4846	0.102441	1833.63	3888.61	88.2432	173.713	6.48306	69.6347	2565.8	3397.38	0	0	3163.79	1367.82	0	2543.23	15.5303	0	3747.35	74.4066	0	0	5052.93	33.5453	36.4365	0.0431001	1657.35	5411.25	135.072	253.65	8.50731	96.9624	2387.8
6924	22.0613	2	759.384	1516.75	-0.201928	44.7	SPVEEVKPKPEAK	[1] Phospho (ST)	NFM_RAT	Neurofilament medium polypeptide OS=Rattus norvegicus GN=Nefm PE=1 SV=4	FALSE	0.365723	1.23237e+06	4413	4958.73	2442.59	9.02326	21.215	584.392	6099.86	5818.61	10000.1	8047.63	9879.73	2585.36	13133.4	1512.66	821.404	1777.37	2261.94	1280.92	3974.31	5188.57	5434.56	1.55961e+06	2.23789e+06	1.18121e+06	4724.45	5367.8	1051.59	3.30479	8.9258	528.213	8488.34	8906.42	14601.9	10560.4	13757	2406
7568	26.8683	2	1394.1	2786.18	-0.102426	41.67	EEAEEKEEEPEVEKSPVKSPEAK	[15] Phospho (ST)|[19] Phospho (ST)	NFM_RAT	Neurofilament medium polypeptide OS=Rattus norvegicus GN=Nefm PE=1 SV=4	FALSE	0.0337649	371245	73384.9	552492	154158	245083	252471	93646.8	334616	198159	7308.37	25019.1	6854.52	419186	503412	122006	419345	342504	155194	281271	432040	361241	378092	137780	193256	355834	78564.1	598069	66368.2	89762.5	106222	84644.2	465640	303317	10671.5	32831	9544.52	390105
23285	12.4995	2	1394.1	2786.18	-0.750873	38.3	EEAEEKEEEPEVEKSPVKSPEAK	[15] Phospho (ST)|[19] Phospho (ST)	NFM_RAT	Neurofilament medium polypeptide OS=Rattus norvegicus GN=Nefm PE=1 SV=4	FALSE	0.115408	123.876	30813.2	17.8188	3.39651	1521.59	1213.08	13.1668	185.64	1405.1	540092	275426	313482	72.0679	120.702	1425.29	431.784	799.733	0.0434038	970.273	172.177	59.564	2285.49	42.1472	77.4496	118.734	32987.8	19.2887	1.46227	557.286	510.382	11.9011	258.33	2150.75	788625	361425	436505	67.0682
7782	23.9431	3	734.298	2199.87	1.29468	32.38	AEEEGGSEEEVGDKSPQESK	[15] Phospho (ST)	NFM_RAT	Neurofilament medium polypeptide OS=Rattus norvegicus GN=Nefm PE=1 SV=4	FALSE	0.0707461	84515.7	90207.5	44350.5	68714	1.05319e+06	887905	25099.1	31285	177638	106607	118702	172198	23635.4	107486	51348.1	103460	28188	27384.2	90140.3	34310.3	142776	109551	58306.9	37139.3	81007.5	96573.9	48009.2	29582.9	385734	373569	22686.2	43535.1	271907	155664	155766	239776	21995.7
10727	22.4418	3	734.297	2199.87	0.491119	44.4	AEEEGGSEEEVGDKSPQESK	[15] Phospho (ST)	NFM_RAT	Neurofilament medium polypeptide OS=Rattus norvegicus GN=Nefm PE=1 SV=4	FALSE	0.670904	1.64999e+06	69267.4	32734.2	13703.2	67085.7	61336.7	12279.9	12940.6	34304.6	154796	68509.7	106961	14084.3	168936	47813.6	16921.8	18258.8	15436.7	129489	31834.1	108784	126027	956023	890846	1.5815e+06	74155.9	35434.6	5899.51	24570.3	25806.3	11099.4	18007.7	52509.3	226028	89900.9	148937	13107.2
18436	23.9159	2	1100.94	2199.87	-0.468856	---	AEEEGGSEEEVGDKSPQESK	[15] Phospho (ST)	NFM_RAT	Neurofilament medium polypeptide OS=Rattus norvegicus GN=Nefm PE=1 SV=4	FALSE	0.155982	41362.1	12897	12693.2	1642.56	461191	354014	4560.69	8041.25	1601.31	23613.4	36192.1	37288.5	5066.18	29311	5442.96	7376.89	6942.85	4494.77	10030.4	6911.17	3664.79	13270.8	20274.8	16230.4	39645.2	13807.2	13740.3	707.158	168912	148945	4122.26	11189.9	2451.09	34479.6	47492.6	51922.1	4714.71
23770	22.6127	2	1100.94	2199.87	-0.460793	58.85	AEEEGGSEEEVGDKSPQESK	[15] Phospho (ST)	NFM_RAT	Neurofilament medium polypeptide OS=Rattus norvegicus GN=Nefm PE=1 SV=4	FALSE	0.898468	439365	2192.14	1236.29	618.804	456.284	1494.56	408.025	809.65	356.305	26575.2	7068.24	10833.6	291.003	13982.1	555.992	681.2	1769.98	270.61	1166.85	548.228	271.305	1781.31	323367	366858	421127	2346.85	1338.28	266.409	167.115	628.807	368.8	1126.68	545.388	38804.3	9275.2	15085.2	270.815
9164	27.1745	2	536.773	1071.53	0.0594206	33.84	EQLQGLNDR		NFM_RAT	Neurofilament medium polypeptide OS=Rattus norvegicus GN=Nefm PE=1 SV=4	FALSE	0.0104683	19164.6	38641.5	63574.7	37605.8	3297.19	6129.76	61153.4	104338	81976.9	6250.14	5747.76	3203.89	69715.9	73888	51188.4	64809.5	73935.8	56341	45049.2	68770.8	46351.4	90722.6	48426.3	24961.9	18369.1	41368.6	68819.2	16190.1	1207.6	2578.98	55274.5	145193	125480	9126.26	7542.43	4461.23	64879.3
10592	26.2606	2	530.727	1059.44	-0.10698	41.26	VSGSPSSGFR	[4] Phospho (ST)	NFM_RAT	Neurofilament medium polypeptide OS=Rattus norvegicus GN=Nefm PE=1 SV=4	FALSE	0.416353	63666.9	7289.14	77136.9	31362.4	20346.7	15172.7	50772.3	65818	2223.46	33479.9	929.616	1897.66	64893.9	68010.9	4465.8	14921	43207.4	53058.1	9152.51	52504.8	8746.37	3517.35	73116.6	49738.7	61024.1	7803.58	83500.3	13502.2	7452.04	6383.62	45891.4	91590	3403.41	48886.3	1219.88	2642.39	60391.9
20479	23.3558	2	530.727	1059.44	0.00950188	59.5	VSGSPSSGFR	[4] Phospho (ST)	NFM_RAT	Neurofilament medium polypeptide OS=Rattus norvegicus GN=Nefm PE=1 SV=4	FALSE	0.00793768	13773.8	97559	7342.33	12387.4	120887	80496.2	5974.85	10161.6	12332.7	86589.4	95647.8	101061	4298.12	2665.15	46579.3	7981.34	11367.9	4162.08	5521.69	8870.82	8795.85	4267.7	23415.8	25179.2	13202.1	104444	7948.03	5333.05	44275.3	33867.3	5400.47	14140.5	18877.4	126435	125513	140721	3999.94
22615	26.2918	1	1060.45	1059.44	0.946674	---	VSGSPSSGFR	[4] Phospho (ST)	NFM_RAT	Neurofilament medium polypeptide OS=Rattus norvegicus GN=Nefm PE=1 SV=4	FALSE	0.0256222	1953.13	2027.03	53297.8	16717.4	1729.48	978.492	17528.8	38866.5	23087.1	1657.27	1423.99	869.841	24105.7	40765	2098.8	24994	19619.8	25169.2	22634.2	33723.1	34726.3	29468.4	10073.8	3385.6	1872.05	2170.08	57694.6	7197.21	633.426	411.682	15843.7	54085.2	35338.9	2419.9	1868.61	1211.2	22433.3
12617	24.0127	3	846.664	2536.97	-1.1088	33.28	EKAEEEGGSEEEVGDKSPQESK	[9] Phospho (ST)|[17] Phospho (ST)	NFM_RAT	Neurofilament medium polypeptide OS=Rattus norvegicus GN=Nefm PE=1 SV=4	FALSE	0.501657	113890	20975.5	43542.9	12420.5	502117	453039	27354.9	26909.4	19810.6	16056.7	26044.2	20117	39692.8	57105.6	26954.8	28245.6	19619.5	27512.3	20359.7	30621.1	20569.4	25177.4	59748.8	83429.6	109162	22455.9	47134.9	5347.29	183902	190607	24725.2	37446.2	30323.6	23445.5	34176.2	28011.7	36939.2
19729	22.9122	3	846.664	2536.97	-1.23687	34.33	EKAEEEGGSEEEVGDKSPQESK	[9] Phospho (ST)|[17] Phospho (ST)	NFM_RAT	Neurofilament medium polypeptide OS=Rattus norvegicus GN=Nefm PE=1 SV=4	FALSE	0.895751	1.0519e+06	5042.3	13909.4	2040.07	42042.5	44020.4	6867.27	5162.36	4565.71	1655.3	1751.94	3257.09	3550.44	32345.3	1800.33	3083.92	6305.68	4566.65	966.986	7718.8	4454.37	1354.81	355267	414606	1.00824e+06	5398.16	15056.8	878.294	15398.2	18520.8	6207.09	7183.75	6988.62	2417.02	2298.96	4535.31	3304.13
34232	23.9999	2	1269.49	2536.97	-0.560289	---	EKAEEEGGSEEEVGDKSPQESK	[9] Phospho (ST)|[17] Phospho (ST)	NFM_RAT	Neurofilament medium polypeptide OS=Rattus norvegicus GN=Nefm PE=1 SV=4	FALSE	0.561302	499.111	70.5455	1105.17	158.214	63854.9	59241.2	72.1363	417.938	0	0	78.1817	61.6848	147.337	417.24	0	112.173	121.219	126.818	63.0215	678.871	69.8741	0	1756.13	658.138	478.393	75.5243	1196.34	68.1144	23387	24924.6	65.2016	581.588	0	0	102.593	85.8926	137.116
37185	24.035	4	635.253	2536.98	3.12991	---	EKAEEEGGSEEEVGDKSPQESK	[9] Phospho (ST)|[17] Phospho (ST)	NFM_RAT	Neurofilament medium polypeptide OS=Rattus norvegicus GN=Nefm PE=1 SV=4	FALSE	0.506394	74.7952	0.626933	6.6749	0	1621.7	1524.89	0	245.348	0	0	0.185513	0	11.3934	252.586	6.56577	0	0	32.3412	0	1.62738	27.5568	0	0	0	71.6905	0.671179	7.22554	0	593.952	641.569	0	341.418	0	0	0.243436	0	10.603
12840	26.1361	3	861.052	2580.14	-0.404942	42.94	EEKEEAEEKEEEPEVEKSPVK	[18] Phospho (ST)	NFM_RAT	Neurofilament medium polypeptide OS=Rattus norvegicus GN=Nefm PE=1 SV=4	FALSE	0.771315	107294	3752.73	124297	25625.6	109352	95231.7	27025.4	71009.4	49125	41583.4	20571.1	22511.8	90064.9	147064	3316.4	110534	95743.7	52701.4	9002.28	123735	53332.1	9561.8	90699.6	98573.7	102840	4017.58	134551	11032.4	40050.4	40067	24427.4	98814.1	75194.5	60718.8	26994.2	31346.4	83816.7
37132	13.5609	3	861.052	2580.14	-0.45429	34.66	EEKEEAEEKEEEPEVEKSPVK	[18] Phospho (ST)	NFM_RAT	Neurofilament medium polypeptide OS=Rattus norvegicus GN=Nefm PE=1 SV=4	FALSE	0.184198	19.1562	2650.97	16.8312	1652.37	33.1766	0	225.088	1011.63	3580.06	470.508	2447.62	248.812	252.901	266.243	1119.78	2352.95	2498.34	93.9902	51555.3	55.25	10894.5	79321.7	86.1507	36.8752	18.3611	2838.06	18.2197	711.381	12.151	0	203.45	1407.75	5479.92	687.021	3211.86	346.456	235.356
15399	12.9637	3	732.325	2193.95	-0.895295	33.79	EEAEEKEEEPEVEKSPVK	[15] Phospho (ST)	NFM_RAT	Neurofilament medium polypeptide OS=Rattus norvegicus GN=Nefm PE=1 SV=4	FALSE	0.789125	1910.03	238870	2457.28	12933.4	24.9335	175.851	2176.75	4645	27391.8	38158.9	190594	210684	2487.07	714.998	167733	18080.8	30629.3	988.87	29652.1	2614.99	38969	17711.8	6330.63	10641.8	1830.75	255728	2659.99	5568.13	9.13195	73.9862	1967.49	6463.81	41928	55718.5	250105	293366	2314.53
18372	23.8061	3	820.008	2457	-2.1797	49.65	EKAEEEGGSEEEVGDKSPQESK	[17] Phospho (ST)	NFM_RAT	Neurofilament medium polypeptide OS=Rattus norvegicus GN=Nefm PE=1 SV=4	FALSE	0.289536	79961.9	33508.5	46207.9	17131.1	243923	151529	15369.2	261504	9883.59	24561.5	26092	23344.6	31773.6	45012.8	17578.8	45055.2	33567.4	19228.1	26482.8	32611.1	22346.9	27138.1	56784.7	27876.4	76642.7	35873.3	50019.8	7375.33	89337.5	63753	13891.7	363900	15128.6	35863.9	34238.9	32506.1	29569.3
33824	12.7527	4	615.258	2457	-1.73169	43.28	EKAEEEGGSEEEVGDKSPQESK	[17] Phospho (ST)	NFM_RAT	Neurofilament medium polypeptide OS=Rattus norvegicus GN=Nefm PE=1 SV=4	FALSE	0.86416	8052.59	15271.8	1819.74	9247.3	294.374	962.523	3207.86	3413.23	13076	769.176	3886.56	3836.48	3286.69	1565.65	2719.09	1239.63	16198.2	2331.95	3671.61	2264.43	13570.4	3907.72	1421.12	960.125	7718.33	16349.7	1969.86	3981.17	107.815	404.964	2899.48	4749.72	20015.1	1123.13	5100.08	5342.08	3058.67
21563	41.3462	2	918.952	1835.89	-7.86494	74.04	FVEEIIEETKVEDEK		NFM_RAT	Neurofilament medium polypeptide OS=Rattus norvegicus GN=Nefm PE=1 SV=4	FALSE	4.63464e-06	19450.6	15976.6	20210.5	26752.8	14820.9	23082.3	26312.5	35848.8	52934.3	31016.2	43943.2	38936.1	10692.7	14727.1	8451.57	14492.7	12826.9	6267	3244.57	3057.58	7697.28	12725.1	5099.97	11959.1	18643.2	17104.2	21877.8	11517.7	5428.19	9711.44	23783	49885.9	81025.4	45288.9	57663.9	54216.3	9950.93
40274	21.5472	2	901.354	1800.69	-0.370615	40.28	EKAEEEGGSEEEVGDK	[9] Phospho (ST)	NFM_RAT	Neurofilament medium polypeptide OS=Rattus norvegicus GN=Nefm PE=1 SV=4	FALSE	0.94835	65.9243	1.94323	126.024	44.7067	4359.59	70553.5	28.473	116.023	53.6251	0.284999	68.6436	73.4989	41.4387	71.103	24.1312	187.221	379.513	110.593	42.4646	142.005	62.8522	79.5326	100.783	166.723	63.1878	2.08038	136.42	19.2472	1596.71	29684.1	25.7358	161.453	82.0828	0.416146	90.0767	102.343	38.5639
4958	38.4652	2	817.359	1632.7	0.0287937	88.5	DKSDSETEGLVFAR	[3] Phospho (ST)	E41L1_RAT	Band 4.1-like protein 1 OS=Rattus norvegicus GN=Epb41l1 PE=1 SV=1	TRUE	0.0899103	244959	264139	260519	325994	286780	267504	219566	215901	221435	202130	221677	224359	142191	182937	196429	313178	242562	221048	306170	308815	283514	121622	67371.2	94454	234791	282780	282010	140347	105034	112547	198459	300441	338946	295144	290893	312408	132327
16321	38.4652	3	545.241	1632.7	-0.688923	---	DKSDSETEGLVFAR	[3] Phospho (ST)	E41L1_RAT	Band 4.1-like protein 1 OS=Rattus norvegicus GN=Epb41l1 PE=1 SV=1	TRUE	0.0662982	10305.4	13896	14723.7	15746.5	11657.3	10142.3	6774.79	14419.8	18950.5	16413.8	18121.4	19403.1	1979.77	6581.01	9225.55	17216.3	12691.2	11699.3	23655.6	16515.8	10027.5	9720.42	4030.09	5809.01	9877.67	14876.7	15938.3	6779.21	4269.52	4267.19	6123.51	20066	29007.1	23966.9	23779.6	27017.7	1842.42
5758	41.7245	2	865.373	1728.73	-6.1954	57.16	GACSTPELPQFESVK	[5] Phospho (ST)	E41L1_RAT	Band 4.1-like protein 1 OS=Rattus norvegicus GN=Epb41l1 PE=1 SV=1	TRUE	0.020401	266656	239754	205911	189422	201296	194899	322703	239493	295847	211958	222221	193728	167564	172956	179572	256538	219143	258670	186151	156049	227735	51568.3	88718.7	52529.7	255587	256675	222897	81550.2	73725.2	82000.3	291681	333270	452846	309495	291607	269755	155939
7089	26.3147	2	971.371	1940.73	-0.15074	94.61	GPSSQEDESGGIEDSPDR	[15] Phospho (ST)	E41L1_RAT	Band 4.1-like protein 1 OS=Rattus norvegicus GN=Epb41l1 PE=1 SV=1	TRUE	0.126277	552990	472827	481587	391071	380267	398080	674140	532183	512847	185646	258064	263026	392419	476511	351231	607647	530648	443736	568796	488968	644704	521573	414404	466910	530036	506196	521316	168365	139274	167485	609332	740567	785004	271074	338641	366249	365195
19679	13.575	2	971.371	1940.73	-0.432511	99.84	GPSSQEDESGGIEDSPDR	[15] Phospho (ST)	E41L1_RAT	Band 4.1-like protein 1 OS=Rattus norvegicus GN=Epb41l1 PE=1 SV=1	FALSE	0.241158	118.5	246497	2842.21	2634.8	774.022	774.706	1153.15	4082.55	2918.69	504511	438682	512966	1844.55	3165.61	190850	1994.69	4066.16	2947.18	834.774	4174.42	2891.16	1898.51	578.112	595.837	113.582	263894	3076.68	1134.34	283.488	325.943	1042.29	5681.13	4467.57	736672	575655	714276	1716.59
7493	27.2132	2	522.263	1042.51	1.59536	42.66	LVSPEPPPK	[3] Phospho (ST)	E41L1_RAT	Band 4.1-like protein 1 OS=Rattus norvegicus GN=Epb41l1 PE=1 SV=1	FALSE	0.11488	153469	106862	162789	158166	262716	258167	158535	199439	163943	185535	161167	161660	167426	188645	95241.5	101343	122732	164322	100506	182922	103634	131278	226706	214545	147098	114404	176218	68093.8	96220.4	108619	143294	277532	250943	270912	211489	225103	155811
9410	26.8325	2	574.273	1146.53	-0.282528	51.62	LPSSPASPSPK	[9] Phospho (ST)	E41L1_RAT	Band 4.1-like protein 1 OS=Rattus norvegicus GN=Epb41l1 PE=1 SV=1	FALSE	0.00867553	72065.6	143601	64429.2	64093.1	34835.5	43063.9	55740.9	78523.9	45566.2	193118	100468	69868.3	56535.4	53117.7	4999.96	35397	64267.7	42837.9	10370.3	62035	12415.5	27875.1	55090.9	56197.9	69074.2	153736	69744.2	27593.5	12758.6	18118.3	50382.3	109271	69747.2	281985	131838	97287.6	52613.3
18449	26.0761	2	574.273	1146.53	-0.794492	48.77	LPSSPASPSPK	[9] Phospho (ST)	E41L1_RAT	Band 4.1-like protein 1 OS=Rattus norvegicus GN=Epb41l1 PE=1 SV=1	FALSE	0.910212	30502.5	65107.9	26308.3	33507.7	30372.5	21583.6	24908.8	32563.7	72338.7	31854.1	69241.8	63453.6	20890.2	22209.3	52173.3	45857.5	24288.5	21655.4	78687.8	28403.4	86452.2	35655.1	55250.5	32591.6	29236.4	69702.9	28478.6	14425.8	11124	9080.9	22514.3	45314.4	110727	46512.3	90861.6	88355.6	19440.9
10684	27.2132	2	870.389	1738.76	3.57858	32.09	LPSSPASPSPKGTPEK	[9] Phospho (ST)|[13] Phospho (ST)	E41L1_RAT	Band 4.1-like protein 1 OS=Rattus norvegicus GN=Epb41l1 PE=1 SV=1	FALSE	0.144565	97853.6	329409	164653	95330	39537.8	35828.5	98104.1	167369	138547	422138	346381	325009	74495.1	93193.4	75884.4	148978	129696	105961	136278	146148	152356	79841.2	53974.1	44835.4	93791.8	352657	178236	41041.6	14480.8	15074.2	88673.1	232904	212071	616393	454534	452557	69327
11171	25.8573	2	652.32	1302.63	-5.49513	36.88	RLPSSPASPSPK	[10] Phospho (ST)	E41L1_RAT	Band 4.1-like protein 1 OS=Rattus norvegicus GN=Epb41l1 PE=1 SV=1	FALSE	0.660124	135545	9753.21	176065	181994	229315	219528	127818	236710	177724	32179.7	15703.5	15389.6	129959	167299	5346.89	170670	156069	131097	80680	203350	136067	52032	161324	132962	129919	10441.5	190590	78352.5	83987.1	92362.4	115530	329398	272038	46987.8	20606.7	21429.1	120943
13866	31.6993	2	697.75	1393.49	0.214611	53.48	DYCEADGLSER	[9] Phospho (ST)	E41L1_RAT	Band 4.1-like protein 1 OS=Rattus norvegicus GN=Epb41l1 PE=1 SV=1	FALSE	0.338627	13402.6	40970.3	28058.8	23887.2	3370.14	4620.51	21625.3	18369.4	25565.1	22133.4	27597.5	24198.5	18241.6	15431.6	31363.8	36953.9	29146.5	17204.6	22222	15234.9	20834.2	5390.98	1685.23	515.86	12846.2	43861.8	30373.5	10284	1234.32	1943.99	19546.4	25562.2	39132	32318.6	36214.4	33695.1	16976.1
26841	13.3271	2	543.211	1084.41	0.365528	36.92	SEAEEGEVR	[1] Phospho (ST)	E41L1_RAT	Band 4.1-like protein 1 OS=Rattus norvegicus GN=Epb41l1 PE=1 SV=1	FALSE	0.38295	708.315	202.015	1108.09	2231.26	61.3395	108.052	1670.38	2703.98	2743.53	68.2996	363.165	544.05	2254.86	133.965	106.701	75.7519	2500.67	1682.82	146.027	2723.32	2171.15	209.56	19722.8	18736.5	678.914	216.273	1199.5	960.606	22.4657	45.461	1509.8	3762.76	4199.46	99.7289	476.558	757.559	2098.43
500	31.2034	3	839.341	2515	0.260973	64.55	ESDDKPEIEDVGSDEEEEEKK	[13] Phospho (ST)	HS90A_RAT	Heat shock protein HSP 90-alpha OS=Rattus norvegicus GN=Hsp90aa1 PE=1 SV=3	TRUE	0.715433	900703	3.4792e+06	2.311e+06	2.39179e+06	434000	439387	1.1879e+06	1.83849e+06	2.16069e+06	3.42607e+06	3.5745e+06	3.75955e+06	1.9022e+06	1.75432e+06	4.25354e+06	4.56735e+06	3.18517e+06	1.09887e+06	5.00054e+06	3.4186e+06	4.33639e+06	3.05001e+06	238227	307973	863315	3.72474e+06	2.50164e+06	1.02972e+06	158954	184864	1.0737e+06	2.55837e+06	3.30733e+06	5.00264e+06	4.6906e+06	5.23496e+06	1.77023e+06
2235	31.1901	2	1258.51	2515	0.218504	69.19	ESDDKPEIEDVGSDEEEEEKK	[13] Phospho (ST)	HS90A_RAT	Heat shock protein HSP 90-alpha OS=Rattus norvegicus GN=Hsp90aa1 PE=1 SV=3	TRUE	0.580118	533122	1.54325e+06	1.18703e+06	965545	317135	352595	536360	912120	872997	1.53303e+06	1.49586e+06	1.72475e+06	930953	890685	1.86724e+06	2.01282e+06	1.29016e+06	650392	2.1751e+06	1.6332e+06	1.90107e+06	1.41154e+06	200778	246474	510993	1.65217e+06	1.28495e+06	415688	116151	148348	484798	1.26927e+06	1.33628e+06	2.23848e+06	1.96292e+06	2.40162e+06	866369
1358	32.7893	3	796.643	2386.91	0.127931	41.63	ESDDKPEIEDVGSDEEEEEK	[13] Phospho (ST)	HS90A_RAT	Heat shock protein HSP 90-alpha OS=Rattus norvegicus GN=Hsp90aa1 PE=1 SV=3	TRUE	0.756734	584077	1.3628e+06	826734	994383	737820	733579	898509	704085	907194	1.13475e+06	1.16755e+06	1.22977e+06	641072	705269	1.20017e+06	1.36279e+06	1.13163e+06	664975	1.4681e+06	1.09754e+06	1.29644e+06	911872	437278	411305	559832	1.45898e+06	894935	428104	270228	308639	812133	979780	1.38862e+06	1.65693e+06	1.5321e+06	1.71238e+06	596597
1583	32.7893	2	1194.46	2386.91	0.102615	77.98	ESDDKPEIEDVGSDEEEEEK	[13] Phospho (ST)	HS90A_RAT	Heat shock protein HSP 90-alpha OS=Rattus norvegicus GN=Hsp90aa1 PE=1 SV=3	TRUE	0.893801	1.24329e+06	1.99264e+06	1.5051e+06	1.38121e+06	1.134e+06	1.14094e+06	1.42737e+06	1.12299e+06	1.0872e+06	1.60646e+06	1.61587e+06	1.76335e+06	1.19382e+06	1.38716e+06	1.63906e+06	2.13827e+06	1.46941e+06	1.24736e+06	2.14679e+06	1.90493e+06	2.02852e+06	1.20141e+06	588043	686022	1.19168e+06	2.13327e+06	1.62926e+06	594639	415329	480029	1.29015e+06	1.56271e+06	1.66415e+06	2.3457e+06	2.12041e+06	2.45537e+06	1.111e+06
2781	30.9066	3	977.731	2930.17	0.0822351	50.05	ESDDKPEIEDVGSDEEEEEKKDGDK	[13] Phospho (ST)	HS90A_RAT	Heat shock protein HSP 90-alpha OS=Rattus norvegicus GN=Hsp90aa1 PE=1 SV=3	TRUE	0.251354	224226	930151	654614	536478	52692.5	51065.4	209127	372388	425975	795759	752183	887872	443900	434384	1.14266e+06	1.67731e+06	1.11759e+06	349952	1.54002e+06	1.11631e+06	1.46336e+06	925850	113232	45454.3	214919	995796	708615	230965	19298.8	21484.8	189023	518202	652031	1.16194e+06	987043	1.23631e+06	413105
6916	30.9215	2	1466.09	2930.17	-0.340729	45.47	ESDDKPEIEDVGSDEEEEEKKDGDK	[13] Phospho (ST)	HS90A_RAT	Heat shock protein HSP 90-alpha OS=Rattus norvegicus GN=Hsp90aa1 PE=1 SV=3	TRUE	0.188463	249779	574928	517343	341748	267673	227287	163366	277769	253982	384640	360593	408827	335099	388833	586872	943934	636902	330429	846463	776505	815263	516135	104245	111864	239410	615503	560020	147130	98035.9	95626.7	147661	386534	388765	561640	473184	569268	311852
3810	24.2379	3	792.327	2373.96	-0.302938	41.95	DKEVSDDEAEEKEEKEEEK	[5] Phospho (ST)	HS90A_RAT	Heat shock protein HSP 90-alpha OS=Rattus norvegicus GN=Hsp90aa1 PE=1 SV=3	FALSE	0.997592	2.67666e+06	141589	287096	133756	1.56103e+06	1.26528e+06	165593	226438	164879	313646	218333	178728	279572	525701	169141	212740	147847	193423	216760	337500	259310	247416	1.74255e+06	1.78344e+06	2.56555e+06	151582	310779	57585	571731	532341	149674	315104	252377	457977	286505	248868	260177
19419	24.2379	2	1187.99	2373.96	-0.324062	72.34	DKEVSDDEAEEKEEKEEEK	[5] Phospho (ST)	HS90A_RAT	Heat shock protein HSP 90-alpha OS=Rattus norvegicus GN=Hsp90aa1 PE=1 SV=3	FALSE	0.958915	369640	2475.16	21235.9	1503.69	208432	137892	6575.96	20944.4	8788.3	58280.7	10837.4	7390.02	18890	56795.3	2010.21	10110.5	4419.78	11450.9	8512.81	28145.1	9267.47	25785	302947	377984	354296	2649.84	22987.7	647.37	76338.9	58015.7	5943.79	29145.4	13452	85099.7	14221.2	10290.2	17579.6
6976	29.2918	3	1020.43	3058.28	4.17026	39.65	ESDDKPEIEDVGSDEEEEEKKDGDKK	[13] Phospho (ST)	HS90A_RAT	Heat shock protein HSP 90-alpha OS=Rattus norvegicus GN=Hsp90aa1 PE=1 SV=3	FALSE	0.0410525	450521	523896	654666	7618.25	231032	265962	18773.6	233263	110199	142101	108517	112420	338284	529849	102218	482033	537219	100828	385107	1.03925e+06	465897	567650	280714	296278	431820	560870	708672	3279.82	84616.1	111899	16968.8	324601	168679	207491	142400	156539	314815
9311	12.662	2	737.285	1472.55	-0.551782	76.2	DKEVSDDEAEEK	[5] Phospho (ST)	HS90A_RAT	Heat shock protein HSP 90-alpha OS=Rattus norvegicus GN=Hsp90aa1 PE=1 SV=3	FALSE	0.611415	744.593	9018.44	806.923	5171.97	503685	720184	1856.75	1922.65	8369.01	1103.91	8592.48	11544.3	1958.91	5254.48	13027.7	9787.6	9301.21	1936.46	6795.12	1457.5	5792.64	4288.66	5408.09	14725.7	713.686	9654.92	873.49	2226.65	184476	303004	1678.25	2675.49	12810.3	1611.89	11275.4	16074.8	1823.01
14834	21.901	2	737.286	1472.56	1.14849	80.43	DKEVSDDEAEEK	[5] Phospho (ST)	HS90A_RAT	Heat shock protein HSP 90-alpha OS=Rattus norvegicus GN=Hsp90aa1 PE=1 SV=3	FALSE	0.381224	12101.8	6495.01	6107.56	15172.4	72925.6	29166.9	10823.2	7546.4	3023.95	6441.39	11024	8119.95	11768.2	13586.8	10219	7500.46	4726.83	7884.26	7283.78	8126.93	3052.54	5448.65	11958.5	20454.8	11599.4	6953.39	6611.4	6532.03	26709.2	12271.4	9782.71	10501.3	4628.7	9405.52	14466.1	11306.6	10951.8
24759	19.897	2	737.285	1472.56	0.436219	48.5	DKEVSDDEAEEK	[5] Phospho (ST)	HS90A_RAT	Heat shock protein HSP 90-alpha OS=Rattus norvegicus GN=Hsp90aa1 PE=1 SV=3	FALSE	0.208664	468.05	390.936	1819.57	841.893	4205.57	5699.59	650.86	410.71	587.67	451.766	522.796	633.803	745.125	754.274	540.023	867.662	198.379	1075.2	331.186	589.603	596.532	129.258	1106.22	1015.42	448.621	418.526	1969.67	362.453	1540.3	2398	588.291	571.53	899.533	659.655	686.033	882.535	693.432
26294	22.5647	2	737.285	1472.56	0.291193	41.91	DKEVSDDEAEEK	[5] Phospho (ST)	HS90A_RAT	Heat shock protein HSP 90-alpha OS=Rattus norvegicus GN=Hsp90aa1 PE=1 SV=3	FALSE	0.564516	622.168	599.283	938.596	2106.66	4724.03	1810.1	1622.78	645.876	325.22	754.069	1308.62	811.307	1032.65	1431.53	1240.36	690.177	1124.54	691.123	620.862	1005.18	294.084	1132.63	880.503	1689.14	596.342	641.577	1016.03	906.963	1730.19	761.567	1466.77	898.777	497.808	1101.07	1717.22	1129.7	961.006
16486	25.8362	3	806.662	2416.96	0.148892	32.74	DKEVSDDEAEEKEEKEEEK	[N-term] Carbamyl (N-term)|[5] Phospho (ST)	HS90A_RAT	Heat shock protein HSP 90-alpha OS=Rattus norvegicus GN=Hsp90aa1 PE=1 SV=3	FALSE	0.67449	48932.8	18329.4	61025.7	1651.14	22871.8	30256.2	20273.2	47045	2284.8	17558.5	16993.9	20617.4	37913.9	51354.8	17531.6	4802.57	2159.73	33630.4	10704.5	64165.4	5715.26	3936.51	27132.7	16573.6	46901.7	19623	66060	710.852	8376.86	12729.7	18324.3	65466.1	3497.3	25638.3	22300	28708.5	35283.7
24709	22.668	2	930.376	1858.74	1.17733	71.42	DKEVSDDEAEEKEEK	[5] Phospho (ST)	HS90A_RAT	Heat shock protein HSP 90-alpha OS=Rattus norvegicus GN=Hsp90aa1 PE=1 SV=3	FALSE	0.10876	32257.6	179861	35260.7	28808.4	129427	75202.7	25938.8	31875.4	27089.2	23726.6	88221.6	65230.1	32268.6	33557	36883.1	19947.1	9475.2	29020.7	17099.1	36661.8	18251.1	43436.6	78233.5	89925.7	30918.6	192555	38169.5	12402.7	47403.2	31640.1	23445.3	44356.7	41464.8	34644.8	115768	90829.2	30030
28135	20.2757	2	930.376	1858.74	1.4042	77.64	DKEVSDDEAEEKEEK	[5] Phospho (ST)	HS90A_RAT	Heat shock protein HSP 90-alpha OS=Rattus norvegicus GN=Hsp90aa1 PE=1 SV=3	FALSE	0.0965337	1218.81	31851.8	1344.22	955.271	525845	508989	936.774	826.66	2581.94	6851.28	16096.4	20894.4	2626.97	1361.84	3654.82	560.004	273.568	1483.26	1090.82	1715.07	2437.1	3052.95	13328.5	16476.5	1168.21	34099.8	1455.11	411.265	192592	214148	846.719	1150.35	3952.12	10004	21122.3	29094.3	2444.73
25176	31.2163	2	656.288	1310.56	-0.133572	40.33	EDQTEYLEER		HS90A_RAT	Heat shock protein HSP 90-alpha OS=Rattus norvegicus GN=Hsp90aa1 PE=1 SV=3	FALSE	0.859226	84.8176	3083.86	866.015	2539.07	0	0	1927.52	863.25	5271.49	6302.18	7268.74	6867.13	955.478	1077.59	8200.87	3361.7	2531.55	957.173	7639.56	2350.36	5840.58	4615.15	0	0	81.2969	3301.5	937.456	1093.12	0	0	1742.22	1201.27	8068.95	9202.24	9538.32	9562.08	889.192
615	25.7451	2	787.791	1573.57	-0.0266068	89.96	IEDVGSDEEDDSGK	[6] Phospho (ST)	HS90B_RAT	Heat shock protein HSP 90-beta OS=Rattus norvegicus GN=Hsp90ab1 PE=1 SV=4	TRUE	0.210022	4.28402e+06	1.67112e+06	4.98e+06	5.9417e+06	4.8429e+06	5.15613e+06	5.69156e+06	6.2034e+06	6.92842e+06	986071	1.41447e+06	1.29154e+06	3.92062e+06	4.48506e+06	1.5389e+06	5.65201e+06	5.15592e+06	4.69907e+06	5.46511e+06	4.9805e+06	6.23181e+06	5.43426e+06	4.94425e+06	5.0665e+06	4.10619e+06	1.78905e+06	5.39082e+06	2.55803e+06	1.77372e+06	2.16935e+06	5.14441e+06	8.63243e+06	1.06052e+07	1.43983e+06	1.85611e+06	1.7984e+06	3.64863e+06
15106	25.7534	1	1574.57	1573.57	-0.404389	---	IEDVGSDEEDDSGK	[6] Phospho (ST)	HS90B_RAT	Heat shock protein HSP 90-beta OS=Rattus norvegicus GN=Hsp90ab1 PE=1 SV=4	TRUE	0.378218	380693	5269.74	282467	280325	591028	591619	326291	504357	293870	6601.18	13141.3	5159.24	194349	314488	8405.26	212601	182352	291704	86829	310539	157244	238381	445016	566860	364891	5641.65	305769	120686	216466	248913	294923	701846	449820	9638.83	17244.5	7183.95	180866
780	12.8485	2	909.352	1816.69	-0.165823	60.17	IEDVGSDEEDDSGKDK	[6] Phospho (ST)	HS90B_RAT	Heat shock protein HSP 90-beta OS=Rattus norvegicus GN=Hsp90ab1 PE=1 SV=4	FALSE	0.934464	374.471	513124	18189.7	2.33037e+06	371.891	516.725	49894.1	88020.8	4.05301e+06	86887.7	275380	118231	15125	882.844	149804	525146	4.33601e+06	11382.4	190463	24133.1	3.92219e+06	196267	879.815	1724.91	358.927	549338	19690.3	1.00327e+06	136.206	217.403	45097.6	122487	6.20386e+06	126871	361364	164629	14075.7
1083	12.8485	3	606.57	1816.69	-0.591337	42.76	IEDVGSDEEDDSGKDK	[6] Phospho (ST)	HS90B_RAT	Heat shock protein HSP 90-beta OS=Rattus norvegicus GN=Hsp90ab1 PE=1 SV=4	FALSE	0.632075	242.442	162024	6944.14	921525	200.776	347.012	22797.6	47720.9	1.91347e+06	21544	69379.9	35430.7	7726.88	11010	42879.9	186597	1.99368e+06	4283.41	46891.9	12036.5	1.40039e+06	50448.8	2044.63	2391.42	232.378	173459	7516.99	396736	73.5349	145.999	20606	66406.7	2.9289e+06	31457.9	91042.9	49335.2	7190.83
1093	25.0157	2	909.351	1816.69	-0.504696	68.99	IEDVGSDEEDDSGKDK	[6] Phospho (ST)	HS90B_RAT	Heat shock protein HSP 90-beta OS=Rattus norvegicus GN=Hsp90ab1 PE=1 SV=4	TRUE	0.359974	6.13592e+06	1.54433e+06	6.79359e+06	1.64913e+06	6.07547e+06	4.55495e+06	1.99846e+06	2.11166e+06	1.82634e+06	650673	1.02318e+06	940984	2.57621e+06	6.14322e+06	1.37837e+06	1.77781e+06	1.50696e+06	4.78318e+06	1.58802e+06	6.72728e+06	1.97629e+06	1.91088e+06	5.37476e+06	6.27768e+06	5.88122e+06	1.65332e+06	7.35402e+06	709985	2.22516e+06	1.91641e+06	1.80634e+06	2.93851e+06	2.79554e+06	950092	1.34265e+06	1.31027e+06	2.39748e+06
2183	25.0157	3	606.57	1816.69	-0.419769	56.42	IEDVGSDEEDDSGKDK	[6] Phospho (ST)	HS90B_RAT	Heat shock protein HSP 90-beta OS=Rattus norvegicus GN=Hsp90ab1 PE=1 SV=4	TRUE	0.630685	1.51579e+06	131649	2.09538e+06	346126	1.687e+06	1.30461e+06	356790	312946	285077	130664	160905	140930	700674	1.69697e+06	160973	142918	170967	1.65467e+06	162349	2.21528e+06	194194	231394	2.00133e+06	1.7847e+06	1.45287e+06	140940	2.26823e+06	149015	617870	548890	322491	435484	436361	190791	211145	196237	652065
4439	13.8266	2	909.351	1816.69	-0.493121	82	IEDVGSDEEDDSGKDK	[6] Phospho (ST)	HS90B_RAT	Heat shock protein HSP 90-beta OS=Rattus norvegicus GN=Hsp90ab1 PE=1 SV=4	FALSE	0.981124	929.201	235913	85345	436815	292.159	278.522	2.34665e+06	5.15103e+06	409829	1.16823e+06	663924	827960	2.46132e+06	5190.47	134367	326038	324276	245489	143780	665311	292680	251498	1942.82	2453.41	890.63	252563	92385.5	188058	107.004	117.183	2.12106e+06	7.16799e+06	627315	1.70582e+06	871226	1.15289e+06	2.29057e+06
5528	13.8266	3	606.57	1816.69	-0.459357	46.66	IEDVGSDEEDDSGKDK	[6] Phospho (ST)	HS90B_RAT	Heat shock protein HSP 90-beta OS=Rattus norvegicus GN=Hsp90ab1 PE=1 SV=4	FALSE	0.900881	479.971	55098.7	33896.2	189497	518.898	570.622	880990	2.15643e+06	153736	47962	31942.1	27366.3	1.01529e+06	5155.24	25809.9	78796	126197	102346	38817.6	298240	76264	71602.3	482.549	710.234	460.047	58987.3	36692.5	81582.6	190.048	240.078	796298	3.00081e+06	235320	70032.6	41915.6	38106	944850
28577	25.0157	1	1817.7	1816.69	-0.422416	---	IEDVGSDEEDDSGKDK	[6] Phospho (ST)	HS90B_RAT	Heat shock protein HSP 90-beta OS=Rattus norvegicus GN=Hsp90ab1 PE=1 SV=4	TRUE	0.415761	57959.2	0	0	3.33374	114138	75528.7	0	434.793	0	247.209	0	0	0	0	0	0	0	0	0	0	0	286.22	63446.2	108883	55553.3	0	0	1.43525	41803.3	31777.3	0	605.042	0	360.967	0	0	0
903	28.2263	4	794.082	3172.3	0.893365	---	EISDDEAEEEKGEKEEEDKEDEEKPK	[3] Phospho (ST)	HS90B_RAT	Heat shock protein HSP 90-beta OS=Rattus norvegicus GN=Hsp90ab1 PE=1 SV=4	TRUE	0.00286457	1.26811e+06	387727	2.44195e+06	810186	1.02371e+06	1.12244e+06	656025	1.33405e+06	1.0316e+06	156191	245863	506291	1.72849e+06	1.98344e+06	2.03264e+06	3.0973e+06	2.38593e+06	1.17344e+06	2.64843e+06	3.11026e+06	2.83088e+06	2.06815e+06	625825	685018	1.21547e+06	415091	2.64339e+06	348803	374936	472244	592960	1.85641e+06	1.57904e+06	228065	322630	704981	1.60858e+06
1791	28.2097	5	635.467	3172.3	0.320479	---	EISDDEAEEEKGEKEEEDKEDEEKPK	[3] Phospho (ST)	HS90B_RAT	Heat shock protein HSP 90-beta OS=Rattus norvegicus GN=Hsp90ab1 PE=1 SV=4	TRUE	0.00215409	437610	113228	869849	274727	350309	375169	171216	619344	485715	75524.4	182730	193340	621638	700782	694424	1.1288e+06	898373	325305	915518	1.08315e+06	967790	970181	319627	277258	419446	121219	941606	118276	128302	157845	154757	861857	743473	110278	239785	269215	578512
4217	28.2263	3	1058.44	3172.3	0.175311	38.79	EISDDEAEEEKGEKEEEDKEDEEKPK	[3] Phospho (ST)	HS90B_RAT	Heat shock protein HSP 90-beta OS=Rattus norvegicus GN=Hsp90ab1 PE=1 SV=4	TRUE	0.00249912	334604	64781.3	855908	232381	284708	317174	138649	441571	281341	48685.4	58719.2	85828.2	504876	599891	583776	1.01759e+06	717779	394012	847579	1.11649e+06	917315	796677	147445	174064	320715	69353.3	926515	100045	104275	133445	125320	614475	430642	71088.9	77053.5	119511	469850
3370	12.4791	2	815.822	1629.63	0.182343	91.44	EKEISDDEAEEEK	[5] Phospho (ST)	HS90B_RAT	Heat shock protein HSP 90-beta OS=Rattus norvegicus GN=Hsp90ab1 PE=1 SV=4	FALSE	0.492796	1351.92	667174	6326.49	289696	14910.7	19516	5168.01	5968.23	518139	26418	622535	782834	5698.48	1423.74	475413	30621.8	458395	3715.08	132314	5601.23	658185	109759	1628.6	1785.43	1295.81	714260	6848.39	124720	5461.07	8211.01	4671.19	8305.18	793103	38574.8	816913	1.09005e+06	5303.15
6541	13.1798	2	815.822	1629.63	0.420033	91.54	EKEISDDEAEEEK	[5] Phospho (ST)	HS90B_RAT	Heat shock protein HSP 90-beta OS=Rattus norvegicus GN=Hsp90ab1 PE=1 SV=4	FALSE	0.786264	1721.42	116789	536192	55457.7	702.592	407.622	287431	690306	56370.2	125518	135434	138804	365463	3802.64	74973.8	27340.3	29744.6	306076	21353.6	688746	39867.6	19391.1	2669.39	2844.59	1649.97	125031	580424	23875.8	257.326	171.499	259799	960606	86284.6	183277	177722	193276	340109
6836	24.3729	2	815.822	1629.63	-0.0882951	63.09	EKEISDDEAEEEK	[5] Phospho (ST)	HS90B_RAT	Heat shock protein HSP 90-beta OS=Rattus norvegicus GN=Hsp90ab1 PE=1 SV=4	FALSE	0.701177	654042	20853.8	39461.4	120092	430768	462479	33201.8	32323.4	138544	212542	22196.7	18731.9	28147.2	117820	15344.4	122102	53596.3	25079.9	46553.8	35664.1	84546.3	87477.3	415794	410940	626893	22325.6	42716.8	51702.1	157770	194579	30010	44980.1	212067	310347	29127.4	26083.2	26194.5
9497	25.0996	2	815.822	1629.63	-0.167453	83.29	EKEISDDEAEEEK	[5] Phospho (ST)	HS90B_RAT	Heat shock protein HSP 90-beta OS=Rattus norvegicus GN=Hsp90ab1 PE=1 SV=4	FALSE	0.77751	25595.3	2639.3	2510.67	4405.31	13385.8	14377.3	2273.54	3481.57	4957.7	7752.4	2613.48	3991.27	3492.28	40423.9	1719.07	4236.58	2657.77	3308.13	4788.73	6676.15	3924.38	2035.47	9200.39	6841.61	24532.9	2825.57	2717.79	1896.58	4902.59	6048.97	2054.98	4844.83	7588.65	11319.8	3429.5	5557.62	3250
10243	24.9759	2	815.822	1629.63	-0.259878	52.57	EKEISDDEAEEEK	[5] Phospho (ST)	HS90B_RAT	Heat shock protein HSP 90-beta OS=Rattus norvegicus GN=Hsp90ab1 PE=1 SV=4	FALSE	0.46317	37401.3	5305.08	8576.18	5975.08	26673	26491.9	3992.29	6981.02	4176.55	10865.9	1981.03	7412.76	6358.12	15253.7	2798.19	6237.84	5569.28	6249.74	6596.31	12284.7	2989.93	2132.41	17841.6	13648.5	35848.8	5679.49	9283.67	2572.4	9769.04	11146	3608.5	9714.53	6392.95	15866	2599.59	10321.9	5917.03
24898	21.9788	2	815.822	1629.63	-0.158039	87.16	EKEISDDEAEEEK	[5] Phospho (ST)	HS90B_RAT	Heat shock protein HSP 90-beta OS=Rattus norvegicus GN=Hsp90ab1 PE=1 SV=4	FALSE	0.211674	2420.95	9016.45	21006.7	2860.04	6399.36	3129.8	6056.87	6601.05	8377.02	10950.5	5677.83	5558.04	16985.8	558429	4432.39	1646.79	2223.33	17616.5	40063.2	25149.8	24730.6	45013.7	1485.58	2598.32	2320.46	9652.79	22739.6	1231.31	2343.78	1316.8	5474.61	9185.79	12822.5	15989.6	7450.66	7739.25	15807.4
4161	24.3261	3	648.937	1943.79	-0.118219	47.67	EKEISDDEAEEEKGEK	[5] Phospho (ST)	HS90B_RAT	Heat shock protein HSP 90-beta OS=Rattus norvegicus GN=Hsp90ab1 PE=1 SV=4	FALSE	0.788559	1.79111e+06	151664	300455	387706	2.74358e+06	2.54303e+06	237175	306214	319300	166314	204208	153247	313155	1.99662e+06	207300	276751	237285	231514	275206	345457	364418	302563	2.25714e+06	2.19856e+06	1.71676e+06	162367	325241	166916	1.00484e+06	1.06993e+06	214375	426116	488746	242847	267970	213388	291430
9288	12.4791	2	844.332	1686.65	-0.966273	57.73	EISDDEAEEEKGEK	[3] Phospho (ST)	HS90B_RAT	Heat shock protein HSP 90-beta OS=Rattus norvegicus GN=Hsp90ab1 PE=1 SV=4	FALSE	0.81472	109.902	256867	1119.03	75538.2	3803.49	3273.03	414.468	86.9633	203491	132395	301213	456418	620.317	517.54	190644	15127.2	141398	379.708	71753.2	1467.1	225878	53967.3	766.453	2728.27	105.34	274996	1211.35	32520.8	1393.04	1377.07	374.624	121.015	311478	193320	395263	635536	577.283
11658	12.6128	3	563.225	1686.65	0.510124	36.74	EISDDEAEEEKGEK	[3] Phospho (ST)	HS90B_RAT	Heat shock protein HSP 90-beta OS=Rattus norvegicus GN=Hsp90ab1 PE=1 SV=4	FALSE	0.693324	147.655	109538	846.151	55640.9	12651.5	15473.7	443.063	556.291	98633.8	7353.33	105607	138935	706.854	401.918	84988.9	13204	75384.8	279.292	38660.5	1341.97	110610	20849.6	1015.06	4695.87	141.525	117269	915.954	23954.6	4633.63	6510.28	400.47	774.114	150977	10737.1	138581	193459	657.816
13167	24.4723	2	844.332	1686.65	-1.12785	47.31	EISDDEAEEEKGEK	[3] Phospho (ST)	HS90B_RAT	Heat shock protein HSP 90-beta OS=Rattus norvegicus GN=Hsp90ab1 PE=1 SV=4	FALSE	0.795337	166634	2684.52	17641.4	37309.5	186597	189908	14807	15345	18095.7	8904.22	3606.74	5599.25	9795.52	16301.8	614.45	42070.9	43018.5	9396.99	9178.31	13151	26998.1	11815.7	104310	175009	159717	2873.98	19096.7	16062.6	68341.8	79900.3	13383.6	21353.6	27698.7	13001.7	4732.89	7796.63	9115.96
14053	13.2087	2	844.332	1686.65	-1.09082	38.64	EISDDEAEEEKGEK	[3] Phospho (ST)	HS90B_RAT	Heat shock protein HSP 90-beta OS=Rattus norvegicus GN=Hsp90ab1 PE=1 SV=4	FALSE	0.513098	324.551	176126	174172	25326.5	29324.7	25592.6	90728.6	244554	40225.8	37435.5	111885	39082.2	125551	1058.49	59654.3	27689.2	22783.7	96051.9	58294.5	220115	44927.3	87299.1	2049.27	1753.45	311.079	188556	188540	10903.6	10740.2	10767.6	82006.6	340313	61572.8	54662.2	146820	54419.7	116841
15419	13.2087	3	563.224	1686.65	0.346821	38.96	EISDDEAEEEKGEK	[3] Phospho (ST)	HS90B_RAT	Heat shock protein HSP 90-beta OS=Rattus norvegicus GN=Hsp90ab1 PE=1 SV=4	FALSE	0.702812	148.457	7614.67	80953.5	13148.2	3944.65	2344.05	40878.6	123404	13304.6	4058.94	5456.93	4623.87	57628.9	435.577	2455.66	3440.61	12239.6	40737.8	8454.63	103893	13850.2	11794.1	301.828	485.833	142.295	8152.07	87631.6	5660.57	1444.74	986.217	36948.8	171725	20365	5926.74	7160.79	6438.47	53630.9
16536	12.8621	2	687.255	1372.49	1.87749	36.8	EISDDEAEEEK	[3] Phospho (ST)	HS90B_RAT	Heat shock protein HSP 90-beta OS=Rattus norvegicus GN=Hsp90ab1 PE=1 SV=4	FALSE	0.818631	4789.36	31030.3	12058	90207.1	1246.11	8154.42	77716.2	103457	128282	7337.57	11813.5	6872.04	13753.4	1492.38	4081.74	96600.6	108985	9352.51	8881.12	14117	119989	19478.7	8331.62	10162.6	4590.56	33220.3	13052.7	38836.1	456.39	3430.82	70245.1	143968	196359	10714.1	15502.1	9568.92	12799.2
25510	22.098	2	687.254	1372.49	0.46481	45.9	EISDDEAEEEK	[3] Phospho (ST)	HS90B_RAT	Heat shock protein HSP 90-beta OS=Rattus norvegicus GN=Hsp90ab1 PE=1 SV=4	FALSE	0.695259	3619.68	6693.31	119922	2223.9	24659.7	19768.7	31870.7	25608.4	5757.73	5660.86	4798.1	7048.94	92070.1	6148.71	3139.71	2256	2638.68	91147.1	6011.75	134392	6329.46	2769.74	3644.29	4112.48	3469.43	7165.7	129815	957.435	9031.69	8317.31	28806.8	35635.8	8813.23	8265.81	6296.24	9815.25	85682.8
817	24.3729	2	591.263	1180.51	-0.194654	64.25	SPVVSGDTSPR	[9] Phospho (ST)	TAU_RAT	Microtubule-associated protein tau OS=Rattus norvegicus GN=Mapt PE=1 SV=3	TRUE	0.593878	1.71302e+06	53639.9	173790	116292	2.68235e+06	2.35597e+06	72297.5	99562.6	100054	36201.1	61188.7	52417.3	159951	1.92297e+06	58600.9	78782.2	63304.4	181171	97735.2	248447	101401	146476	3.13087e+06	3.14147e+06	1.64192e+06	57425.6	188127	50066.2	982417	991230	65347.3	138548	153151	52859.7	80294.1	72988.1	148854
3594	13.9933	2	591.264	1180.51	-0.0173042	72.06	SPVVSGDTSPR	[9] Phospho (ST)	TAU_RAT	Microtubule-associated protein tau OS=Rattus norvegicus GN=Mapt PE=1 SV=3	FALSE	0.727033	1326.08	75345.7	2.10481e+06	293253	74944.4	56148.9	920399	1.8887e+06	184838	69833.4	39479.4	42502.8	1.46509e+06	3573.99	38174.4	179154	264648	1.58085e+06	43080.8	2.84543e+06	138498	104684	2457.94	3067.42	1271.04	80663.3	2.27845e+06	126252	27448.6	23623.6	831918	2.62824e+06	282927	101969	51806.4	59182.8	1.36345e+06
10038	24.3729	1	1181.52	1180.51	-0.226856	---	SPVVSGDTSPR	[9] Phospho (ST)	TAU_RAT	Microtubule-associated protein tau OS=Rattus norvegicus GN=Mapt PE=1 SV=3	TRUE	0.866795	357442	143.599	924.133	280.129	673851	503698	1.41749	640.765	727.695	503.076	514.203	631.3	441.001	10443	480.863	328.909	43.7509	714.272	728.509	483.183	459.298	3723.41	774922	914862	342605	153.733	1000.37	120.602	246800	211922	1.28123	891.665	1113.87	734.577	674.757	879.05	410.407
10038	24.3729	1	1181.52	1180.51	-0.226856	---	SPVVSGDTSPR	[5] Phospho (ST)	TAU_RAT	Microtubule-associated protein tau OS=Rattus norvegicus GN=Mapt PE=1 SV=3	FALSE	0.866795	357442	143.599	924.133	280.129	673851	503698	1.41749	640.765	727.695	503.076	514.203	631.3	441.001	10443	480.863	328.909	43.7509	714.272	728.509	483.183	459.298	3723.41	774922	914862	342605	153.733	1000.37	120.602	246800	211922	1.28123	891.665	1113.87	734.577	674.757	879.05	410.407
1194	25.2195	2	737.304	1472.59	-0.462539	77.02	SGYSSPGSPGTPGSR	[8] Phospho (ST)	TAU_RAT	Microtubule-associated protein tau OS=Rattus norvegicus GN=Mapt PE=1 SV=3	TRUE	0.459438	2.20808e+06	202227	2.81855e+06	4.37246e+06	619263	1.24684e+06	2.27367e+06	2.5771e+06	1.21152e+06	63895.3	178655	181036	2.26065e+06	2.58889e+06	187370	3.38041e+06	3.08389e+06	2.95158e+06	260592	3.36121e+06	961461	264936	3.88106e+06	266913	2.11643e+06	216500	3.05106e+06	1.88244e+06	226807	524586	2.0551e+06	3.58621e+06	1.85445e+06	93297.9	234438	252082	2.10381e+06
1779	26.3488	2	737.304	1472.59	-0.355104	51.16	SGYSSPGSPGTPGSR	[8] Phospho (ST)	TAU_RAT	Microtubule-associated protein tau OS=Rattus norvegicus GN=Mapt PE=1 SV=3	FALSE	0.985299	344496	74126.6	188318	88339	3.41163e+06	2.51542e+06	189985	215311	32767.6	31754.3	31348.5	29198.2	152727	165954	38172.4	75283.4	165818	174421	72625.1	182231	71232	81549.6	219472	3.51575e+06	330196	79358.1	203853	38031.9	1.24952e+06	1.05831e+06	171721	299618	50156.6	46366.6	41136.7	40656.8	142132
2515	12.9146	2	737.303	1472.59	-0.956419	48.12	SGYSSPGSPGTPGSR	[8] Phospho (ST)	TAU_RAT	Microtubule-associated protein tau OS=Rattus norvegicus GN=Mapt PE=1 SV=3	TRUE	0.542464	39710.3	3.14612e+06	60860.3	300677	1.24254e+06	1.09153e+06	111242	199831	1.52286e+06	510995	2.47661e+06	2.65204e+06	121460	59530.2	1.97913e+06	1.01592e+06	149893	66325.3	2.64955e+06	155353	3.18449e+06	3.20441e+06	49987.2	85354.1	38061.9	3.36816e+06	65880.9	129448	455082	459240	100548	278078	2.33102e+06	746139	3.2499e+06	3.69281e+06	113034
19954	26.372	1	1473.6	1472.59	-0.52166	---	SGYSSPGSPGTPGSR	[8] Phospho (ST)	TAU_RAT	Microtubule-associated protein tau OS=Rattus norvegicus GN=Mapt PE=1 SV=3	FALSE	0.476125	5252.84	0	738.429	0	249751	162679	303.504	2959.76	260.402	964.454	0	301.867	402.601	442.069	0	0	0	995.237	0	1020.21	476.463	216.062	662.099	309908	5034.8	0	799.345	0	91471.9	68444.3	274.328	4118.7	398.591	1408.27	0	420.332	374.67
2982	33.3702	3	792.349	2374.02	0.115853	49.08	TDHGAEIVYKSPVVSGDTSPR	[11] Phospho (ST)|[18] Phospho (ST)	TAU_RAT	Microtubule-associated protein tau OS=Rattus norvegicus GN=Mapt PE=1 SV=3	FALSE	0.268743	375984	562667	499551	626201	359365	329991	230159	275671	318547	354658	375356	367902	379120	449051	448716	594440	511744	406713	706396	701176	643080	337041	216404	237031	360378	602377	540761	269593	131618	138838	208033	383614	487592	517860	492556	512283	352819
3008	40.5332	2	897.905	1793.8	-6.98835	91.35	STPTAEDVTAPLVEER	[2] Phospho (ST)	TAU_RAT	Microtubule-associated protein tau OS=Rattus norvegicus GN=Mapt PE=1 SV=3	FALSE	0.873841	470824	536552	495891	824322	591737	518975	563959	431440	421138	439802	447584	548643	380423	411620	621781	727125	505327	455196	816425	752366	720063	443544	246636	354281	451281	574420	536800	354888	216725	218349	509744	600376	644627	642185	587336	763954	354031
5143	36.9936	2	829.898	1657.78	-0.511412	51.18	IGSLDNITHVPGGGNK	[3] Phospho (ST)	TAU_RAT	Microtubule-associated protein tau OS=Rattus norvegicus GN=Mapt PE=1 SV=3	FALSE	0.0712995	217577	210567	190418	189874	244439	229974	164571	145854	170450	127200	158375	136208	88636.9	118501	86380.9	216865	180054	206345	223056	260138	226858	34527.8	54969.2	43599.7	208546	225428	206127	81744.8	89526.4	96757.3	148750	202965	260904	185733	207826	189661	82487.7
23999	36.9936	3	553.601	1657.78	-1.0354	---	IGSLDNITHVPGGGNK	[3] Phospho (ST)	TAU_RAT	Microtubule-associated protein tau OS=Rattus norvegicus GN=Mapt PE=1 SV=3	FALSE	0.243746	1518.91	2980.8	1788.65	5381.42	1783.54	8735.64	2119.99	5304.01	8749.6	738.53	2075.55	922.343	757.149	1032.43	1594.36	4064.55	5441.79	2961.85	4928.73	3336.73	5055.26	406.887	434.696	261.97	1455.86	3191.17	1936.2	2316.82	653.228	3675.36	1916.19	7380.86	13392.8	1078.38	2723.61	1284.31	704.622
5718	26.0941	2	631.247	1260.48	-0.33675	36.11	SPVVSGDTSPR	[5] Phospho (ST)|[9] Phospho (ST)	TAU_RAT	Microtubule-associated protein tau OS=Rattus norvegicus GN=Mapt PE=1 SV=3	FALSE	0.0836814	371759	109191	530538	306788	200918	250557	339847	439277	300748	136744	155279	171694	342058	446695	104380	319703	572631	570734	197557	748244	305509	293743	587439	419975	356327	116897	574304	132079	73586.8	105417	307176	611283	460348	199670	203763	239074	318328
8363	13.0337	2	631.247	1260.48	-0.318357	40.11	SPVVSGDTSPR	[5] Phospho (ST)|[9] Phospho (ST)	TAU_RAT	Microtubule-associated protein tau OS=Rattus norvegicus GN=Mapt PE=1 SV=3	FALSE	0.982103	1145.16	454540	13609.4	224373	712.122	960.644	30830.5	27869	231775	560167	513986	622244	16347.7	1986.67	297718	507633	200099	11129.7	456396	13837.5	527326	603732	1577.26	1486.97	1097.62	486619	14732.1	96597.4	260.816	404.173	27866.7	38781.5	354772	817938	674472	866439	15213.6
6584	33.4015	2	1188.02	2374.02	-0.0397542	50.16	TDHGAEIVYKSPVVSGDTSPR	[11] Phospho (ST)|[19] Phospho (ST)	TAU_RAT	Microtubule-associated protein tau OS=Rattus norvegicus GN=Mapt PE=1 SV=3	FALSE	0.153176	309663	394721	354215	315403	287474	283210	133487	130305	134541	167371	196059	202633	286803	342560	344009	480955	340092	312152	511789	511644	504526	190654	103893	123210	296809	422578	383436	135788	105288	119155	120655	181328	205938	244390	257276	282155	266906
8646	34.4551	3	819.004	2453.99	-0.176478	32.43	TDHGAEIVYKSPVVSGDTSPR	[11] Phospho (ST)|[15] Phospho (ST)|[19] Phospho (ST)	TAU_RAT	Microtubule-associated protein tau OS=Rattus norvegicus GN=Mapt PE=1 SV=3	FALSE	0.783815	654833	523401	640414	285394	326624	332775	132802	120889	100760	265794	194755	252662	123634	301489	180098	720154	573688	405545	579561	820154	577980	76289.5	30057.3	59975	627651	560340	693244	122868	119627	140009	120035	168225	154231	388105	255565	351818	115057
16027	34.486	2	1228	2453.99	-0.304842	---	TDHGAEIVYKSPVVSGDTSPR	[11] Phospho (ST)|[15] Phospho (ST)|[19] Phospho (ST)	TAU_RAT	Microtubule-associated protein tau OS=Rattus norvegicus GN=Mapt PE=1 SV=3	FALSE	0.992113	416226	244695	383388	53094.6	117724	123551	15356.7	26275.4	15636.2	56807.4	45782.1	81095.7	30812.4	104431	58466	400623	235918	213709	236694	449710	252872	11927.3	5415.46	5671.25	398949	261964	415015	22858.4	43116.7	51981.8	13880.4	36563.9	23934	82948.4	60077	112921	28674.8
9559	56.6531	3	1108.53	3322.56	-1.1216	62.31	HLSNVSSTGSIDMVDSPQLATLADEVSASLAK	[10] Phospho (ST)	TAU_RAT	Microtubule-associated protein tau OS=Rattus norvegicus GN=Mapt PE=1 SV=3	FALSE	0.674102	284830	250393	210213	187201	31548.7	43483.5	187305	134913	187342	160615	204855	240604	74041.1	128960	103500	212509	241905	185186	337020	324675	416892	96301.3	99472.1	131436	273006	268064	227554	80594.2	11554.8	18294.9	169298	187741	286761	234524	268819	335027	68904.5
9903	26.464	2	777.287	1552.56	-0.0479946	57.22	SGYSSPGSPGTPGSR	[5] Phospho (ST)|[11] Phospho (ST)	TAU_RAT	Microtubule-associated protein tau OS=Rattus norvegicus GN=Mapt PE=1 SV=3	FALSE	0.0357625	344178	215587	424932	376825	323940	338136	243614	267018	231808	199378	184456	241066	298424	358947	157589	505676	460277	431927	350498	554347	501470	285739	304084	356844	329892	230802	459986	162231	118644	142265	220194	371573	354823	291125	242050	335671	277721
17224	12.9146	2	777.287	1552.56	-0.153313	51.66	SGYSSPGSPGTPGSR	[5] Phospho (ST)|[11] Phospho (ST)	TAU_RAT	Microtubule-associated protein tau OS=Rattus norvegicus GN=Mapt PE=1 SV=3	FALSE	0.604151	9954.77	259859	2422.57	31452.1	18296.1	14845.6	3751.42	3067.97	33514.1	237152	210360	254431	3775	765.089	185182	58614.9	19234.1	3378.17	195663	3898.94	124795	166933	6391.34	10817.6	9541.56	278198	2622.42	13540.8	6700.98	6245.99	3390.78	4269.27	51299.2	346282	276042	354281	3513.11
11235	54.3049	3	1113.86	3338.55	-2.29848	70.8	HLSNVSSTGSIDMVDSPQLATLADEVSASLAK	[10] Phospho (ST)|[13] Oxidation (M)	TAU_RAT	Microtubule-associated protein tau OS=Rattus norvegicus GN=Mapt PE=1 SV=3	FALSE	0.29851	145035	164060	172214	256629	260170	213734	32602.9	35365.6	31616.3	62283.8	58502.6	67414.6	137158	203550	160683	220126	188880	139410	337439	376899	429647	44318.2	28279.9	29375.1	139015	175639	186421	110484	95288	89924.6	29468.7	49213.4	48394.4	90944.9	76769.3	93870.9	127643
11547	29.3253	2	1203.98	2405.94	0.144304	66.28	ESPPQPPADDGSEEPGSETSDAK	[17] Phospho (ST)	TAU_RAT	Microtubule-associated protein tau OS=Rattus norvegicus GN=Mapt PE=1 SV=3	FALSE	0.0793996	290631	172591	260647	2488.12	179340	187861	21465.5	79589.9	23837.8	691.961	54511	36414.7	172212	245739	42928.8	163006	103280	26610	180414	331292	115190	134423	169255	191284	278567	184772	282148	1071.19	65683.6	79039	19401.9	110754	36487.9	1010.38	71531.4	50705.4	160265
1437	12.5366	2	599.765	1197.51	-0.442239	59.11	DSYVGDEAQSK		ACTG_RAT	Actin, cytoplasmic 2 OS=Rattus norvegicus GN=Actg1 PE=1 SV=1	TRUE	0.886361	1101	652944	9550.88	26264.3	3279.46	11598.4	3511.58	5000.94	14763.3	46616.6	712026	803582	9583.26	5118.74	727305	847379	24113.5	7125.19	854041	12221.6	27227.5	801017	601.741	400.439	1055.3	699026	10338.8	11307.3	1201.11	4879.82	3174	6959.13	22597.9	68068.1	934347	1.11894e+06	8918.42
2843	13.0337	2	599.765	1197.51	-0.142597	53.13	DSYVGDEAQSK		ACTG_RAT	Actin, cytoplasmic 2 OS=Rattus norvegicus GN=Actg1 PE=1 SV=1	TRUE	0.823428	4466.76	71313.7	10219	447976	1736.56	1234.5	8389.3	13673.3	827987	2785.76	20811.3	3069.59	3811.97	6037.58	22417.1	128031	870931	4022.25	56104.1	8235.82	858227	15037.5	1060.53	437.044	4281.35	76346.6	11062	192863	636.02	519.394	7582.81	19027.3	1.26738e+06	4067.68	27309.4	4274.23	3547.51
3963	23.4997	2	599.765	1197.51	-0.175576	73.33	DSYVGDEAQSK		ACTG_RAT	Actin, cytoplasmic 2 OS=Rattus norvegicus GN=Actg1 PE=1 SV=1	FALSE	0.414454	547779	8040.11	49720.3	8290.41	55162.4	35701	10438.1	10485.7	13111.4	7585.85	11165.8	11139.5	38513	1.11346e+06	3731.81	10690	4081.02	41369	5233.63	101181	10621.4	5778.91	945235	802116	525041	8607.54	53822	3569.2	20203.4	15020.5	9434.64	14591.6	20069.4	11076.6	14652.2	15511.1	35841.2
7003	12.5366	1	1198.52	1197.51	-0.6407	---	DSYVGDEAQSK		ACTG_RAT	Actin, cytoplasmic 2 OS=Rattus norvegicus GN=Actg1 PE=1 SV=1	TRUE	0.455989	0	267989	2362.94	6094.3	49.7914	158.611	2059.28	19104.8	8516.45	5267.42	454715	481874	1369.04	143.625	254413	357057	8639.48	1529.09	337229	8818.02	20735.5	546397	548.85	627.803	0	286902	2557.87	2623.73	18.2362	66.7324	1861.31	26585.6	13035.9	7691.33	596694	670983	1274.06
12364	13.0337	1	1198.52	1197.51	-0.448522	---	DSYVGDEAQSK		ACTG_RAT	Actin, cytoplasmic 2 OS=Rattus norvegicus GN=Actg1 PE=1 SV=1	TRUE	0.462392	4.98689	4247.19	180.725	224672	37.2487	10.4438	311.55	700.057	347902	17.4158	1892.67	381.243	434.123	504.726	572.727	36749.5	260263	48.4762	4139.98	117.929	329377	2739.23	30.8292	103.079	4.77989	4546.93	195.633	96726.2	13.6424	4.39402	281.599	974.174	532527	25.43	2483.63	530.859	404.006
16752	23.5902	1	1198.52	1197.51	-0.28171	---	DSYVGDEAQSK		ACTG_RAT	Actin, cytoplasmic 2 OS=Rattus norvegicus GN=Actg1 PE=1 SV=1	FALSE	0.911259	112082	490.498	619.897	58.7572	2619.96	822.098	25.9905	13.9316	13.8773	10.8761	3542.27	2010.28	96.7923	407.187	55.5912	1.65665	55.1162	647.063	27.2719	391.933	21.3911	116.515	266312	283580	107430	525.115	671.035	25.2962	959.567	345.882	23.492	19.3867	21.2417	15.881	4648.3	2799.2	90.0773
3995	53.627	3	850.725	2549.15	-5.18998	82.11	LCYVALDFEQEMATAASSSSLEK		ACTG_RAT	Actin, cytoplasmic 2 OS=Rattus norvegicus GN=Actg1 PE=1 SV=1	TRUE	0.00258149	379238	254872	288087	1.03632e+06	448170	609881	648993	544977	883878	631946	904589	919801	326446	301316	196308	337488	431658	294196	162754	193392	296161	369582	416977	743983	363496	272859	311852	446160	164143	256596	586603	758370	1.35293e+06	922748	1.18704e+06	1.28077e+06	303799
10279	53.518	2	1275.58	2549.15	-5.46146	127.05	LCYVALDFEQEMATAASSSSLEK		ACTG_RAT	Actin, cytoplasmic 2 OS=Rattus norvegicus GN=Actg1 PE=1 SV=1	TRUE	0.010754	354861	228033	219136	500985	202812	348635	466823	233284	419695	248442	409024	367460	242630	239116	111156	251488	365049	216260	110530	139290	269465	137690	206316	401256	340131	244126	237213	215685	74280.6	146682	421946	324630	642418	362767	536737	511667	225798
8058	45.321	2	895.943	1789.87	-7.13509	86.55	SYELPDGQVITIGNER		ACTG_RAT	Actin, cytoplasmic 2 OS=Rattus norvegicus GN=Actg1 PE=1 SV=1	FALSE	0.372393	142392	149057	146685	104666	103856	111571	216728	193246	199059	181971	194907	192740	165378	178074	178528	233139	179527	198325	211619	180832	193062	121587	123468	129803	136482	159577	158786	45060.9	38037.7	46941.5	195893	268914	304695	265708	255764	268379	153905
8544	46.9013	2	935.925	1869.84	-7.95339	82.59	SYELPDGQVITIGNER	[1] Phospho (ST)	ACTG_RAT	Actin, cytoplasmic 2 OS=Rattus norvegicus GN=Actg1 PE=1 SV=1	FALSE	0.496236	140690	139629	94546.4	93997	111257	94037.8	173995	88299.1	106001	64243.5	86379.9	87035.9	90592.6	107019	89132.4	116194	88921	139787	128160	136582	149816	64374.5	118823	139170	134850	149484	102346	40467.8	40748.1	39564.7	157269	122874	162253	93806.4	113351	121193	84307.7
13425	29.245	3	506.239	1515.7	0.562116	38.67	QEYDESGPSIVHR		ACTG_RAT	Actin, cytoplasmic 2 OS=Rattus norvegicus GN=Actg1 PE=1 SV=1	FALSE	0.597891	48001.6	58838.9	35817.2	527.498	1496.01	1212.03	976.861	12670.5	10381.5	60.9009	30412.1	7232.59	16588.7	37472.8	1663.58	3420.94	4444.92	319.985	2194.55	14754.6	1661.5	28817.5	62783.3	52259.8	46009.1	62991.4	38771.9	227.099	547.919	509.937	882.952	17631.8	15890.8	88.9256	39907.9	10071	15437.9
16100	29.237	2	758.856	1515.7	0.757071	35.14	QEYDESGPSIVHR		ACTG_RAT	Actin, cytoplasmic 2 OS=Rattus norvegicus GN=Actg1 PE=1 SV=1	FALSE	0.400637	48042.7	40391.6	47551.6	1455.23	7304.08	8802.23	6982.58	34648.3	28556	792.653	46232.6	25643.4	24414.8	63143.6	8198.24	13321	15579.6	4921.36	12458	33829.2	11600.2	42347.4	54083.8	49050.7	46048.5	43242.2	51474.4	626.507	2675.14	3703.37	6311.33	48215.3	43710.1	1157.41	60668.1	35707	22721
13502	25.7451	2	488.728	975.441	0.100248	51.95	AGFAGDDAPR		ACTG_RAT	Actin, cytoplasmic 2 OS=Rattus norvegicus GN=Actg1 PE=1 SV=1	FALSE	0.763041	6362.32	2531.6	27316	13775.6	28550	26045.5	28026	38769.3	5767.5	10053.3	5250.64	4766.02	30961.2	36974.1	7553.05	5463.09	3623.06	36654.5	4949.61	39260.3	5065.08	5113.45	78017	12774.1	6098.22	2710.27	29569.5	5930.7	10456.5	10958.1	25331.8	53950	8828.18	14679.4	6890.09	6636.41	28813.3
16296	26.489	2	488.728	975.441	0.117377	53.13	AGFAGDDAPR		ACTG_RAT	Actin, cytoplasmic 2 OS=Rattus norvegicus GN=Actg1 PE=1 SV=1	FALSE	0.285588	20719.2	3217.56	501.046	5317.72	41169.1	42023.4	3989.87	5065.75	1268.79	6586.51	4515.86	4239.1	2578.44	4921.31	2376.71	1110.76	3510.68	2831.24	3138.89	2688.62	2559.43	861.952	5147.29	58002.9	19859.1	3444.64	542.379	2289.39	15078.3	17680.6	3606.32	7049.32	1942.11	9617.41	5925.88	5902.7	2399.56
21178	23.417	2	488.728	975.441	0.0810443	58.46	AGFAGDDAPR		ACTG_RAT	Actin, cytoplasmic 2 OS=Rattus norvegicus GN=Actg1 PE=1 SV=1	FALSE	0.139977	4314.21	11223.8	12041.9	24127.6	7588.54	6086.73	9478.65	11347.5	48128.6	10913.5	9400.45	12583.4	12534.6	20864	47816.2	10693.7	10971.8	12602.4	35204	17949.9	48654.2	41370.9	6777.93	5051.82	4135.13	12015.9	13035.3	10387.5	2779.32	2560.88	8567.44	15790.8	73669.4	15935.5	12335.6	17521.7	11665
38630	16.1582	2	488.728	975.442	0.751561	43.57	AGFAGDDAPR		ACTG_RAT	Actin, cytoplasmic 2 OS=Rattus norvegicus GN=Actg1 PE=1 SV=1	FALSE	0.161013	72.5522	30020.4	2363.43	7222.99	3499.98	3366.58	2506.8	2440.9	3020.85	3643.53	18618.1	24009.2	4033.38	749.47	2296.29	2293.59	2873.82	2800.52	1776.45	2689.23	3133.19	1567.91	1273.15	864.863	69.5406	32139.1	2558.4	3109.66	1281.88	1416.42	2265.81	3396.67	4623.95	5320.16	24431.3	33431.5	3753.57
13657	46.7102	3	856.052	2565.13	-10.4087	61.94	LCYVALDFEQEMATAASSSSLEK	[12] Oxidation (M)	ACTG_RAT	Actin, cytoplasmic 2 OS=Rattus norvegicus GN=Actg1 PE=1 SV=1	FALSE	0.0148426	81058.7	48165.8	54073.8	311058	224129	327339	90097.4	62730.1	149623	52835.4	125080	72741.7	86597.3	59750.5	34301.3	60537.2	70265	76194.5	14537.3	34291.7	66148.9	28290.2	65655.6	134179	77694	51565.1	58534.5	133917	82087.9	137722	81436.1	87293	229025	77148.6	164134	101289	80589.7
18137	46.7415	2	1283.58	2565.14	-9.8876	---	LCYVALDFEQEMATAASSSSLEK	[12] Oxidation (M)	ACTG_RAT	Actin, cytoplasmic 2 OS=Rattus norvegicus GN=Actg1 PE=1 SV=1	FALSE	0.0145946	100636	40403.2	62740	318018	222967	249668	102056	61131.4	136973	46193.6	122361	65640.8	89263.7	74606.4	34824.1	95461.3	86715.6	86187.7	24061.1	34344.4	75076.5	26689.7	15845.3	70450.6	96458.8	43254.6	67915.7	136914	81662.4	105043	92245	85068.2	209661	67450.4	160566	91401.1	83071.1
23857	55.2351	2	939.922	1877.83	-11.1432	42.4	EEEIAALVIDNGSGMCK	[N-term] Carbamyl (N-term)	ACTG_RAT	Actin, cytoplasmic 2 OS=Rattus norvegicus GN=Actg1 PE=1 SV=1	FALSE	0.00433391	2608.17	641.185	5336.54	18.2365	2634.26	3377.37	19701.5	19268.3	20185.7	36364.9	32525.4	37556.8	0	1832.4	676.526	4005.71	4383.41	4660.08	0	0	1802.31	0	0	596.896	2499.91	686.437	5776.77	7.8512	964.807	1420.97	17807.6	26813	30897.8	53098.9	42681.1	52295.7	0
25980	40.0027	2	977.53	1953.04	-6.41345	58.74	VAPEEHPVLLTEAPLNPK		ACTG_RAT	Actin, cytoplasmic 2 OS=Rattus norvegicus GN=Actg1 PE=1 SV=1	FALSE	0.576881	3261.09	311.805	9841.31	3424.47	2083.14	2440.8	424.865	16981.3	13316.9	19122.4	18239.9	9486.11	11199.3	8040.2	22778.1	40101.9	20424.5	5355.93	21690.6	23600.9	23891.3	40985.1	0	19477.6	3125.73	333.81	10653.2	1474.31	762.955	1026.92	384.022	23630.6	20383.9	27922	23935.1	13208.9	10422.3
16497	13.6755	2	556.753	1111.49	0.137033	39.22	AGQENISVSK	[7] Phospho (ST)	AT1A2_RAT	Sodium/potassium-transporting ATPase subunit alpha-2 OS=Rattus norvegicus GN=Atp1a2 PE=1 SV=1	TRUE	0.967478	833.286	7640.29	836.251	36063.2	3433.15	2450.55	4740.9	8173.44	94105.1	3996.59	4517.48	3703.85	2784.15	760.891	3898.14	42912.2	59114.4	1690.33	25893.3	3399	25103.8	20566.5	524.19	638.464	798.697	8179.5	905.236	15526	1257.4	1031.02	4285.15	11373.9	144045	5835.69	5928.01	5157.4	2591
16618	24.6912	2	556.753	1111.49	-0.373679	53.92	AGQENISVSK	[7] Phospho (ST)	AT1A2_RAT	Sodium/potassium-transporting ATPase subunit alpha-2 OS=Rattus norvegicus GN=Atp1a2 PE=1 SV=1	TRUE	0.328969	43436.8	545.561	1952.25	3675.4	41903.3	29887.7	1018.63	1959.73	762.4	6927.09	7760.68	5800.97	2431.69	4324.58	533.047	1209.69	2435.23	1356.47	346.625	2917.82	737.104	445.037	66676.7	67427.7	41633.8	584.064	2113.3	1582.34	15347.2	12574.7	920.708	2727.09	1166.99	10114.7	10183.9	8077.52	2262.99
30953	20.0085	2	556.753	1111.49	-0.129739	62.43	AGQENISVSK	[7] Phospho (ST)	AT1A2_RAT	Sodium/potassium-transporting ATPase subunit alpha-2 OS=Rattus norvegicus GN=Atp1a2 PE=1 SV=1	TRUE	0.864699	807.744	3855.2	59121.4	53145.3	39175.8	32169	4137.54	4276.17	2875.04	5023.64	1138.44	1222.26	57194.4	1562.62	952.104	3817.96	4935.77	55926	3371.17	89950.1	4200.24	2177.91	2360.89	2012.89	774.215	4127.29	63998.6	22880.2	14348.2	13534.5	3739.79	5950.57	4400.76	7335.36	1493.91	1701.93	53226.5
32973	23.1276	2	556.752	1111.49	-0.621246	56.96	AGQENISVSK	[7] Phospho (ST)	AT1A2_RAT	Sodium/potassium-transporting ATPase subunit alpha-2 OS=Rattus norvegicus GN=Atp1a2 PE=1 SV=1	FALSE	0.25842	539.582	302.512	1891.16	4049.89	928.746	844.571	562.085	759.037	1994.01	1862.53	255.502	448.245	1434.35	51029.5	136.681	1474.29	966.769	1460.67	879.489	2273.82	1294.5	791.547	1658.37	1365.76	517.184	323.862	2047.17	1743.57	340.156	355.337	508.05	1056.25	3052.18	2719.61	335.279	624.155	1334.84
33774	15.3466	2	556.753	1111.49	-0.0519686	67.49	AGQENISVSK	[7] Phospho (ST)	AT1A2_RAT	Sodium/potassium-transporting ATPase subunit alpha-2 OS=Rattus norvegicus GN=Atp1a2 PE=1 SV=1	FALSE	0.347657	1327.08	1962.96	6868.67	15828.4	2122.65	1894.98	40519.8	55512.7	3307.64	1067.65	1929.87	2349.85	7012.36	1714.65	2123.75	3230.19	3320.31	3367.43	2011.97	5344.69	10440.9	1943.93	1243.74	1111.43	1272	2101.5	7435.3	6814.48	777.428	797.276	36624.5	77249.5	5062.93	1558.95	2532.45	3272.03	6525.88
39166	24.7253	1	1112.5	1111.49	-0.207175	---	AGQENISVSK	[7] Phospho (ST)	AT1A2_RAT	Sodium/potassium-transporting ATPase subunit alpha-2 OS=Rattus norvegicus GN=Atp1a2 PE=1 SV=1	TRUE	0.917143	9754.69	117.765	105.681	0	5686.38	6103.21	0.713624	51.9597	0	0	35.9905	112.311	65.2673	18.2893	47.4319	0	71.9221	0	14.9618	131.022	103.398	10.0429	11804.4	26867.6	9349.77	126.076	114.399	0	2082.65	2567.81	0.645021	72.3052	0	0	47.228	156.387	60.7394
1452	48.1663	3	789.412	2365.21	5.53428	60.46	EAIVTSEELGQDLEHVEVLQK		SPTN1_RAT	Spectrin alpha chain, non-erythrocytic 1 OS=Rattus norvegicus GN=Sptan1 PE=1 SV=2	TRUE	0.00143502	614393	676508	682261	694669	582526	632162	885459	1.20454e+06	1.23223e+06	1.32283e+06	1.67055e+06	1.3342e+06	576116	616528	612218	711432	792786	635437	356081	407352	390964	608553	636993	561971	588890	724252	738544	299070	213352	265970	800337	1.6762e+06	1.88614e+06	1.93155e+06	2.19215e+06	1.8578e+06	536148
7719	48.3226	2	1183.6	2365.19	-6.56043	97.43	EAIVTSEELGQDLEHVEVLQK		SPTN1_RAT	Spectrin alpha chain, non-erythrocytic 1 OS=Rattus norvegicus GN=Sptan1 PE=1 SV=2	FALSE	0.00546588	239000	355376	288511	134549	121429	120008	326291	537535	478502	574181	792500	569524	195018	197067	185682	312252	261569	209744	66195.4	69047.8	80236.4	165706	165751	122341	229079	380456	312311	57926.3	44473.7	50491.3	294924	748015	732433	838401	1.03995e+06	793030	181489
2190	47.9185	3	753.38	2257.12	-6.87414	68.41	EAALTSEEVGADLEQVEVLQK		SPTN1_RAT	Spectrin alpha chain, non-erythrocytic 1 OS=Rattus norvegicus GN=Sptan1 PE=1 SV=2	TRUE	0.000176709	254479	281383	272676	670687	333854	358782	772224	781078	1.08318e+06	885126	1.03628e+06	1.03572e+06	231882	242154	238902	321552	331318	254912	155603	128928	166573	334590	204495	350414	243916	301242	295170	288745	122275	150951	697987	1.08692e+06	1.658e+06	1.29243e+06	1.35984e+06	1.44219e+06	215795
3505	47.8419	2	1129.57	2257.12	-7.1422	124.6	EAALTSEEVGADLEQVEVLQK		SPTN1_RAT	Spectrin alpha chain, non-erythrocytic 1 OS=Rattus norvegicus GN=Sptan1 PE=1 SV=2	TRUE	0.000258903	503887	505005	490809	707819	398147	400579	1.10518e+06	1.09473e+06	1.20577e+06	990215	1.32036e+06	1.16144e+06	425722	423371	380040	583786	528702	423644	229258	213235	313147	398227	305206	426470	482970	540645	531298	304731	145822	168536	998932	1.52339e+06	1.84564e+06	1.44588e+06	1.73263e+06	1.61723e+06	396188
4889	42.9885	3	826.4	2476.18	-7.39421	74.47	LDPAQSASRENLLEEQGSIALR	[8] Phospho (ST)	SPTN1_RAT	Spectrin alpha chain, non-erythrocytic 1 OS=Rattus norvegicus GN=Sptan1 PE=1 SV=2	TRUE	0.00633408	297121	315364	300353	373265	393362	390530	428362	434679	539390	391498	413684	412069	213435	267887	296311	417042	338352	311204	376118	346574	420362	215957	200555	209849	284788	337620	325130	160699	144070	164308	387182	604883	825633	571653	542852	573783	198628
10011	42.9885	2	1239.1	2476.18	-7.03138	62.34	LDPAQSASRENLLEEQGSIALR	[8] Phospho (ST)	SPTN1_RAT	Spectrin alpha chain, non-erythrocytic 1 OS=Rattus norvegicus GN=Sptan1 PE=1 SV=2	TRUE	0.351454	188009	210547	194506	220428	192878	175818	209900	177510	182204	90421.9	156670	116900	144945	148053	159319	243138	158179	189899	247966	187366	245476	69731.8	63264.8	86211	180205	225407	210552	94898.9	70641.9	73972	189722	247017	278896	132031	205588	162777	134889
14554	40.5645	3	716.336	2145.99	-3.33528	47.34	SADESGQALLAAGHYASDEVR		SPTN1_RAT	Spectrin alpha chain, non-erythrocytic 1 OS=Rattus norvegicus GN=Sptan1 PE=1 SV=2	FALSE	0.603089	10424.9	16611.9	18628.9	528.216	519.337	1822.09	8511.73	28803.4	55927.7	35005	55022.8	55473.2	13971.9	8373.01	13783.3	29393.1	29632.9	11197.1	4037.93	4060.49	5729.45	17373.5	819.046	2855.5	9992.21	17784.3	20165.7	227.408	190.209	766.612	7693.47	40081.8	85607.2	51113.2	72202.9	77243.3	13002.6
26430	19.2181	2	512.726	1023.44	-0.214717	57.74	LDPAQSASR	[8] Phospho (ST)	SPTN1_RAT	Spectrin alpha chain, non-erythrocytic 1 OS=Rattus norvegicus GN=Sptan1 PE=1 SV=2	FALSE	0.245332	4269.43	137.249	145.7	732.172	191584	169076	67.4822	104.095	571.584	656.837	101.97	763.136	223.666	1782.63	88.2122	366.475	96.4565	122.195	160.576	327.024	644.414	134.864	2312.86	1246.55	4092.21	146.936	157.719	315.216	70168.2	71135.5	60.9949	144.855	874.91	959.093	133.808	1062.62	208.149
29523	15.0787	2	576.774	1151.53	0.207078	37.15	KLDPAQSASR	[9] Phospho (ST)	SPTN1_RAT	Spectrin alpha chain, non-erythrocytic 1 OS=Rattus norvegicus GN=Sptan1 PE=1 SV=2	FALSE	0.0269019	968.709	12249.6	1738.22	3730.75	207358	169570	3234.49	2469.66	4050.85	1316.93	2180.3	2341.66	2426.4	151.156	1231.37	1567.49	2958.77	2522.55	324.313	3445.82	1235.47	1394.18	1628.26	2503.17	928.498	13114.1	1881.61	1606.17	75945.5	71343.3	2923.55	3436.69	6200.54	1922.93	2861.07	3260.63	2258.07
2751	27.2893	3	827.046	2478.12	-0.0398508	57.46	KLEQEQEGEKDAATEEPGSPVK	[19] Phospho (ST)	ADDB_RAT	Beta-adducin OS=Rattus norvegicus GN=Add2 PE=2 SV=4	TRUE	0.00440305	224356	395783	307407	127137	116111	125700	179443	394164	375384	46142.5	418496	419239	329877	396578	358530	565079	495625	260516	443717	470114	472178	856095	433115	375572	215043	423715	332766	54735.1	42525.9	52886	162192	548505	574592	67375.8	549166	583766	306992
15365	27.2977	2	1240.07	2478.12	0.150777	55.96	KLEQEQEGEKDAATEEPGSPVK	[19] Phospho (ST)	ADDB_RAT	Beta-adducin OS=Rattus norvegicus GN=Add2 PE=2 SV=4	TRUE	0.000555112	30815.5	6003.58	36205.3	7740.55	8922.45	1550.5	14422.9	61116.8	46438.3	4562.18	9773.83	13472.8	31407.7	43049.1	25395.8	60079.2	53037.4	25757.2	40565.4	58188.4	56207.6	148801	64612.4	62773	29536.4	6427.28	39192	3332.47	3267.87	652.343	13036.4	85047.9	71082.1	6661.55	12825.6	18760.2	29228.8
25785	13.7005	3	827.046	2478.12	-0.14657	39.95	KLEQEQEGEKDAATEEPGSPVK	[19] Phospho (ST)	ADDB_RAT	Beta-adducin OS=Rattus norvegicus GN=Add2 PE=2 SV=4	FALSE	0.913819	10.3409	15684.9	1825.79	11123.9	82.3082	72.7054	4382.68	4573.38	3963.96	333715	10907.8	805.375	1932.34	467.371	15595.8	1236.08	2102.16	4349.5	679.065	2946.31	2602.94	1847.59	770.308	1262.83	9.91165	16791.9	1976.41	4789.08	30.1456	30.5894	3961.36	6364.15	6067.55	487280	14313.6	1121.44	1798.28
6644	12.4568	2	694.286	1386.56	0.115003	42.86	STPASPVQSPTR	[5] Phospho (ST)|[9] Phospho (ST)	ADDB_RAT	Beta-adducin OS=Rattus norvegicus GN=Add2 PE=2 SV=4	TRUE	0.725665	23765.8	300394	304185	163972	463806	383474	210053	306413	340408	52408.1	257779	304286	263926	37721.9	215876	260544	332065	308791	210826	347475	290133	486204	34673	58365.5	22779.2	321594	329278	70593.5	169870	161340	189860	426393	521055	76524.6	338267	423702	245617
9172	24.7253	2	694.287	1386.56	0.187678	39.16	STPASPVQSPTR	[5] Phospho (ST)|[9] Phospho (ST)	ADDB_RAT	Beta-adducin OS=Rattus norvegicus GN=Add2 PE=2 SV=4	TRUE	0.80576	290361	22293.2	57800.9	29233.3	332725	244465	48902.5	45293.6	28549.3	123062	113109	120931	48518.9	321587	45638.8	25634.6	31409	55186.1	21150.9	80517.5	25038.7	44562.6	608499	676522	278308	23866.6	62569.1	12585.6	121862	102854	44201.4	63029	43699.7	179691	148426	168389	45152.9
27802	12.363	1	1387.56	1386.56	-0.866617	---	STPASPVQSPTR	[5] Phospho (ST)|[9] Phospho (ST)	ADDB_RAT	Beta-adducin OS=Rattus norvegicus GN=Add2 PE=2 SV=4	TRUE	0.29191	54.9793	2853.38	0	0	38.5253	0	0	0	0	544.08	36968.6	39739.3	0	0	18759.9	15990.3	894.214	378.712	15269.5	512.357	0	70449.2	0	1020.55	52.6972	3054.75	0	0	14.11	0	0	0	0	794.448	48511.6	55334.7	0
8665	12.3297	2	640.773	1279.53	-0.689318	51.59	DAATEEPGSPVK	[9] Phospho (ST)	ADDB_RAT	Beta-adducin OS=Rattus norvegicus GN=Add2 PE=2 SV=4	FALSE	0.796634	110.271	143273	3622.47	4944.53	667.851	746.743	742.779	1213.55	4183.34	128689	198032	217085	1597.31	997.338	173351	121832	4722.32	1931.92	175105	3438.26	3910.6	280190	935.773	391.414	105.694	153385	3921.3	2128.73	244.602	314.178	671.373	1688.73	6403.35	187907	259865	302278	1486.5
18248	13.8472	2	640.774	1279.53	-0.275091	65.08	DAATEEPGSPVK	[9] Phospho (ST)	ADDB_RAT	Beta-adducin OS=Rattus norvegicus GN=Add2 PE=2 SV=4	FALSE	0.409927	720.642	7742.77	106194	32284.8	2530.05	5253.05	61866.8	136481	25954.4	19900.5	10272.6	10139.2	104593	3515.99	3838.42	8684.61	56058.6	80860.5	1331.56	128318	2727.44	4196.35	722.586	1281.37	690.729	8289.21	114955	13899.3	926.637	2210.12	55919.4	189921	39727.8	29058	13480.1	14118.3	97337
13181	12.4568	2	729.335	1456.66	-0.390253	56.6	SRSPSTESQLASK	[3] Phospho (ST)	ADDB_RAT	Beta-adducin OS=Rattus norvegicus GN=Add2 PE=2 SV=4	FALSE	0.51175	602.505	32199.1	28528.4	22954.6	0	39.7162	14087	34923.5	34453.5	2403.73	33203.7	35855.3	22642.9	1254	29332.6	2060.77	46902.1	23259	4696.49	32025.6	34571.8	5770.92	1739.59	871.855	577.496	34471.5	30881.8	9882.44	0	16.7099	12732.8	48598.2	52737.2	3509.85	43571.1	49926.5	21072
16923	32.0181	2	870.39	1738.77	0.0982917	63.04	TESVTSGPLSPEGSPSK	[10] Phospho (ST)	ADDB_RAT	Beta-adducin OS=Rattus norvegicus GN=Add2 PE=2 SV=4	FALSE	0.272375	8835.35	25748.8	21257.9	41256.2	4405.14	5831	18545.5	14181.5	22280.1	18306.4	22844.9	22558.7	20182.9	22959.9	26605.5	30701.6	25140	15895.3	31973.1	27283.4	25940.4	27417	9093.22	7568.34	8468.59	27566.1	23011.5	17761.7	1613.39	2453.28	16762.6	19734.4	34103.7	26730.4	29977.9	31411.7	18782.7
18851	25.7451	2	654.302	1306.59	-2.53926	54.65	STPASPVQSPTR	[5] Phospho (ST)	ADDB_RAT	Beta-adducin OS=Rattus norvegicus GN=Add2 PE=2 SV=4	FALSE	0.748138	25401.9	7388.93	7493.1	5570.08	28914.2	31566.8	1423.44	2954.58	16251.4	10520	18912.7	23664.7	5662.07	11537.6	11319.9	7478.17	2066.12	8022.75	11747.4	9784.59	12821.7	8396.93	115263	92798.9	24347.5	7910.41	8111.24	2398.04	10589.9	13281.1	1286.6	4111.49	24875.7	15360.9	24818	32951.7	5269.27
26832	23.2995	2	654.303	1306.59	-0.597208	43.21	STPASPVQSPTR	[5] Phospho (ST)	ADDB_RAT	Beta-adducin OS=Rattus norvegicus GN=Add2 PE=2 SV=4	FALSE	0.747976	5399.02	544.268	33524.6	8061.23	32058.2	21516.7	29457	33693	8507.34	8961.12	306.944	382.768	37881.8	11712.7	241.787	7987.29	7639.56	38933.7	2996.77	47794.5	4106.78	5905.66	8439.54	8559.84	5174.91	582.679	36290.1	3470.53	11741.4	9052.73	26625.2	46885.9	13022	13084.8	402.784	532.982	35253.8
22520	30.8717	2	1070	2137.98	0.14523	58.99	TESVTSGPLSPEGSPSKSPSK	[18] Phospho (ST)	ADDB_RAT	Beta-adducin OS=Rattus norvegicus GN=Add2 PE=2 SV=4	FALSE	0.370746	6303.62	24032	20869.2	10460	2773.66	4736.38	6006.27	10287.6	13515.4	5106.32	17319.2	21042	18250.2	8860.23	24216.6	36764.9	24435.6	10868.6	32232.7	25339.5	29316.2	14666.6	1308.35	2182.93	6041.96	25728	22590.8	4503.25	1015.86	1992.74	5428.87	14315.9	20687.7	7456.09	22726.9	29299.8	16984.1
3723	25.8573	3	586.636	1756.89	-0.19049	33.2	TSPSKPSSAPALRPGPK	[2] Phospho (ST)	MAP4_RAT	Microtubule-associated protein 4 OS=Rattus norvegicus GN=Map4 PE=1 SV=1	FALSE	0.434364	6906.03	83.286	315060	1659.93	917.412	9140.15	127681	396785	1823.96	1458.88	1036.67	776.851	274435	326287	407.521	6705.04	13391.7	209314	1097.94	367663	1249.5	861.449	354316	163.795	6619.36	89.1639	341051	714.635	336.005	3845.55	115407	552152	2791.9	2130.21	1360.35	1081.72	255396
8909	12.9637	3	586.636	1756.89	-0.173231	36.43	TSPSKPSSAPALRPGPK	[2] Phospho (ST)	MAP4_RAT	Microtubule-associated protein 4 OS=Rattus norvegicus GN=Map4 PE=1 SV=1	FALSE	0.945202	501.506	442525	32.0038	784.597	0	50.5308	97.5645	123.61	2727.68	19153.4	317436	387315	222.579	168.422	272451	1755.58	104.832	47.2217	307028	0.037332	204706	309821	314.329	168.32	480.689	473757	34.6439	337.786	0	21.2599	88.1853	172.011	4175.2	27967.1	416551	539314	207.138
14094	24.736	3	586.636	1756.89	-0.328602	36.18	TSPSKPSSAPALRPGPK	[2] Phospho (ST)	MAP4_RAT	Microtubule-associated protein 4 OS=Rattus norvegicus GN=Map4 PE=1 SV=1	FALSE	0.141885	224.224	1422.35	1449.15	219359	1006.08	688.066	740.384	3453.14	355757	743.145	1149.87	617.654	1873.24	1837.31	707.013	432727	443724	1678.81	48088.7	3468.4	317758	32458.8	2813.48	649.886	214.917	1522.73	1568.7	94438.7	368.478	289.491	669.209	4805.26	544549	1085.12	1508.9	860.049	1743.28
4588	35.3995	2	809.895	1617.78	-0.41529	70.44	AAVGLTGNDIATPPNK	[12] Phospho (ST)	MAP4_RAT	Microtubule-associated protein 4 OS=Rattus norvegicus GN=Map4 PE=1 SV=1	TRUE	0.0632821	112047	174369	140290	137839	115731	102133	141907	117563	149511	140716	157496	133427	125110	125839	138417	190765	137193	164079	185469	165646	160520	180184	123078	143834	107396	186675	151863	59342.6	42386.9	42970.7	128265	163596	228852	205469	206673	185790	116431
4949	12.4568	4	479.254	1912.99	-0.370117	---	RTSPSKPSSAPALRPGPK	[3] Phospho (ST)	MAP4_RAT	Microtubule-associated protein 4 OS=Rattus norvegicus GN=Map4 PE=1 SV=1	TRUE	0.80148	6.23439	255225	209.409	55645.2	57.1418	127.005	0	99.6037	222246	660.82	163225	219235	358.777	27.3856	166484	3946.16	252328	309.357	24084.1	89.3397	306065	47402.7	10.656	41.7217	5.9756	273237	226.684	23956.4	20.9283	53.435	0	138.605	340188	964.91	214190	305272	333.887
8579	12.4568	3	638.67	1912.99	0.105047	35.49	RTSPSKPSSAPALRPGPK	[3] Phospho (ST)	MAP4_RAT	Microtubule-associated protein 4 OS=Rattus norvegicus GN=Map4 PE=1 SV=1	TRUE	0.697997	36.4288	185448	311.619	41901.4	343.549	962.812	538.628	627.646	130863	965.641	115448	149513	727.247	1477.43	138375	3383.37	173557	273.223	19267.5	641.962	224855	36725	1441.73	1247.42	34.9166	198536	337.326	18039.5	125.826	405.085	486.848	873.41	200309	1410	151495	208189	676.795
13621	25.2935	3	638.67	1912.99	-0.493278	37.54	RTSPSKPSSAPALRPGPK	[3] Phospho (ST)	MAP4_RAT	Microtubule-associated protein 4 OS=Rattus norvegicus GN=Map4 PE=1 SV=1	FALSE	0.923272	94684.7	67.9751	756.583	208.24	102787	74789.5	367.575	667.058	609.483	319.696	652.649	182.324	645.492	9135.44	230.021	857.886	50.3838	510.567	401.519	927.464	508.415	1434.89	134412	134680	90754.4	72.7724	818.997	89.652	37646.2	31466.3	332.239	928.254	932.922	466.81	856.431	253.875	600.711
19394	24.8106	4	479.254	1912.99	-0.400227	---	RTSPSKPSSAPALRPGPK	[3] Phospho (ST)	MAP4_RAT	Microtubule-associated protein 4 OS=Rattus norvegicus GN=Map4 PE=1 SV=1	FALSE	0.408108	279.512	269.926	1074.86	1777.64	1044.84	1598.96	1502.41	1489.29	355.564	1271.55	1237.22	935.322	1408.83	165672	637.571	440.221	1234.03	2086.34	516.951	1289.24	642.647	1382.09	955.337	470.257	267.909	288.976	1163.52	765.313	382.676	672.732	1357.98	2072.45	544.254	1856.68	1623.53	1302.38	1311.1
19490	13.4992	3	638.67	1912.99	0.134424	32.33	RTSPSKPSSAPALRPGPK	[3] Phospho (ST)	MAP4_RAT	Microtubule-associated protein 4 OS=Rattus norvegicus GN=Map4 PE=1 SV=1	FALSE	0.664095	704.603	637.092	24535.6	1206.86	1729.07	3072.59	23379.2	121647	2400.68	588.358	649.639	254.453	85383.8	2967.73	637.447	675.726	2798.75	73857.2	1542.32	26183.9	1564.24	1601.31	1271.72	818.93	675.355	682.054	26559.6	519.581	633.278	1292.74	21131.7	169279	3674.67	859.102	852.48	354.312	79460.3
23751	24.843	3	638.67	1912.99	-0.508198	34.81	RTSPSKPSSAPALRPGPK	[3] Phospho (ST)	MAP4_RAT	Microtubule-associated protein 4 OS=Rattus norvegicus GN=Map4 PE=1 SV=1	FALSE	0.0733424	8.68065	139.822	186.954	65.1566	269.73	964.731	97.8469	116.758	0	79.6031	52.5659	211.933	372.545	132176	99.2462	21.7866	147.311	373.279	60.4101	495.263	136.118	208.937	901.101	626.274	8.32032	149.69	202.376	28.0513	98.7893	405.893	88.4406	162.477	0	116.234	68.9789	295.105	346.7
6474	36.5558	2	850.921	1699.83	-0.85512	54.62	VGSLDNVGHLPAGGTVK	[3] Phospho (ST)	MAP4_RAT	Microtubule-associated protein 4 OS=Rattus norvegicus GN=Map4 PE=1 SV=1	TRUE	0.216217	136238	130199	138073	118295	158019	141942	105237	137116	156734	125328	150391	136607	99547.7	109169	75079.8	179634	143221	139760	160025	191267	159185	75396.7	95964.5	68658.2	130583	139388	149463	50928.5	57874.8	59719.3	95120.2	190805	239909	182999	197348	190217	92641.6
12902	31.6993	2	759.346	1516.68	-0.208987	60.75	ATSPSTLVSTGSSSR	[3] Phospho (ST)	MAP4_RAT	Microtubule-associated protein 4 OS=Rattus norvegicus GN=Map4 PE=1 SV=1	FALSE	0.38759	19711.6	56955.1	37070.8	65040.7	13455.5	12903.4	27263.2	27610.5	43077	30816	34872.4	35807.8	30605	28763.3	44831.9	56701.1	47483.4	23797.5	64068.2	51138.8	55280.6	10501.5	956.293	1039.87	18893.4	60974.7	40129	28001.4	4928.12	5428.86	24642.3	38421.8	65937	44996.6	45760.9	49860.3	28481.7
15130	12.363	2	670.784	1339.55	-0.482163	33.18	DVSPSPETETAK	[5] Phospho (ST)	MAP4_RAT	Microtubule-associated protein 4 OS=Rattus norvegicus GN=Map4 PE=1 SV=1	FALSE	0.873924	276.503	22933.5	2388.01	8727.41	206.304	911.371	742.609	2421.8	6746.5	38831.1	77865.4	103640	2464.65	2608.38	5038.48	39188.8	8598.77	2080.56	9649.06	4376.47	33809.9	19291.6	1637.36	374.485	265.025	24552	2585.01	3757.34	75.5594	383.442	671.22	3370.09	10326.7	56700	102178	144312	2293.67
15356	24.7253	2	670.784	1339.55	0.0204501	40.06	DVSPSPETETAK	[5] Phospho (ST)	MAP4_RAT	Microtubule-associated protein 4 OS=Rattus norvegicus GN=Map4 PE=1 SV=1	FALSE	0.988712	118706	2218.09	7865.99	4280.39	148804	116818	6790.38	7749.95	5533.44	14487.2	4269	5729.97	7536.58	31046.9	2951.92	5744.88	5726.35	6510.26	7835.68	10162.2	13685	5688.85	138046	138206	113778	2374.63	8514.89	1842.8	54499.8	49149.1	6137.6	10784.6	8469.91	21153.8	5601.94	7978.65	7013.73
6406	43.1474	2	1175.97	2349.93	-7.5849	58.29	DNLTLWTSENQGDEGDAGEGEN		1433B_RAT	14-3-3 protein beta/alpha OS=Rattus norvegicus GN=Ywhab PE=1 SV=3	TRUE	0.807607	309941	299294	235506	370570	262363	246504	910144	394582	429676	375738	476932	447483	347123	346454	427829	478866	381661	419566	508895	367424	482348	214909	199722	281888	297075	320417	254934	159538	96091.2	103712	822649	549086	657696	548641	625848	623094	323042
20072	43.1761	3	784.317	2349.93	-7.91076	---	DNLTLWTSENQGDEGDAGEGEN		1433B_RAT	14-3-3 protein beta/alpha OS=Rattus norvegicus GN=Ywhab PE=1 SV=3	TRUE	0.381623	5240.44	10338.8	4554.82	24195.2	14509.4	17701.5	39092.7	18398.2	32152	30668.1	34440.7	28487.1	9307.35	5628.19	15230.6	12093.7	22577.5	22570.5	18403.5	21835.2	17172	15426.1	14772.8	10587.4	5022.91	11068.5	4930.56	10416.5	5314.11	7447.59	35334.6	25602.3	49214.3	44780.5	45194.4	39666.6	8661.65
8022	40.5645	2	1080.01	2158	-6.88684	123.72	QTTVSNSQQAYQEAFEISK		1433B_RAT	14-3-3 protein beta/alpha OS=Rattus norvegicus GN=Ywhab PE=1 SV=3	TRUE	0.0057732	56067.1	66625.9	60394	65427.1	15176.8	14776.7	472234	434355	428842	426384	474480	488196	38089.8	48702.7	48014.7	93164.6	86618.4	57341.8	17736	16243.9	16174.4	40264	5587.91	29130.4	53739.7	71328	65376.2	28167.8	5558.53	6217.02	426837	604432	656418	622593	622631	679785	35447.3
16255	40.7208	3	720.342	2158	-6.68791	37.03	QTTVSNSQQAYQEAFEISK		1433B_RAT	14-3-3 protein beta/alpha OS=Rattus norvegicus GN=Ywhab PE=1 SV=3	FALSE	0.00181027	2812.56	4877.07	5700.37	13615	6952.93	2114.51	69704.9	84827.2	102796	122665	110757	134953	3950.92	2549.36	4232.17	5828.38	7984.77	4934.13	2315.76	1896.31	4133.39	6711.49	2658.86	4489.73	2695.81	5221.27	6170.61	5861.56	2546.53	889.641	63003.9	118042	157348	179112	145339	187915	3676.83
9637	54.4192	3	720.336	2157.99	-4.45613	---	TAFDEAIAELDTLNEESYK		1433B_RAT	14-3-3 protein beta/alpha OS=Rattus norvegicus GN=Ywhab PE=1 SV=3	TRUE	0.00088417	66073.2	54188.9	60458.4	72446.4	58716.4	69550.2	123016	223390	250417	225550	236723	225532	23855.6	29554	39967.9	54849.8	50817	63049.7	5865.27	11267.9	5081.31	92252.7	58802.6	81227.4	63330.5	58013.3	65445.8	31189.8	21505.1	29262	111190	310862	383307	329341	310637	314040	22200.6
12078	54.5249	2	1080	2157.99	-4.27066	100.36	TAFDEAIAELDTLNEESYK		1433B_RAT	14-3-3 protein beta/alpha OS=Rattus norvegicus GN=Ywhab PE=1 SV=3	TRUE	0.000724195	150904	147214	136254	80161	77114.8	84552.4	234288	206513	190021	190178	219920	204854	60740	71302.2	61621.1	142554	110223	115492	11986.3	12040.4	23715.5	67096.4	63168.9	67076	144640	157603	147495	34511.1	28243.5	35573.9	211765	287376	290861	277692	288587	285247	56526.2
14245	26.464	2	591.786	1181.56	1.04499	48.78	YLSEVASGDNK		1433B_RAT	14-3-3 protein beta/alpha OS=Rattus norvegicus GN=Ywhab PE=1 SV=3	FALSE	0.517132	28321.7	1685.52	28477.7	3736.53	7035.12	8709.72	22362.8	35189.6	4897.57	23171	9480.89	10162.6	25581.9	29589	2558.69	14237.6	27976.7	24131.8	8780.65	30972.1	11310.4	1480.87	31547.7	23925.5	27146.1	1804.47	30827	1608.66	2576.63	3664.45	20213	48968.6	7496.6	33833.6	12441.2	14150.8	23807.1
17488	12.2867	3	533.585	1597.73	-0.455287	50.13	AVTEQGHELSNEER		1433B_RAT	14-3-3 protein beta/alpha OS=Rattus norvegicus GN=Ywhab PE=1 SV=3	FALSE	0.722804	0	507.065	337.205	1188.65	56.2362	0	0	402.017	1229.25	771.513	12008.2	16170.7	192.58	447.345	321.849	6964.02	33.188	59.757	7772.41	527.354	623.205	8476.45	9.25351	0	0	542.851	365.023	511.741	20.5967	0	0	559.432	1881.59	1126.54	15757.6	22516.7	179.22
22217	12.2867	2	799.873	1597.73	-0.936476	---	AVTEQGHELSNEER		1433B_RAT	14-3-3 protein beta/alpha OS=Rattus norvegicus GN=Ywhab PE=1 SV=3	FALSE	0.569395	0	0	0	0	0	15.8492	0	0	0	58.3475	12026.4	15622.7	0	157.888	310.839	4813.99	0	0	4859.28	0	0	9582.53	0	0	0	0	0	0	0	6.66825	0	0	0	85.1972	15781.5	21753.7	0
24005	12.6967	3	533.585	1597.73	-0.29773	32.64	AVTEQGHELSNEER		1433B_RAT	14-3-3 protein beta/alpha OS=Rattus norvegicus GN=Ywhab PE=1 SV=3	FALSE	0.593401	131.618	821.21	177.691	299.658	21.1893	256.873	0	124.053	12752	66.8803	168.891	0	113.324	122.407	386.736	0	7432.76	153.054	215.727	63.3469	8020.87	43.2516	94.1689	121.84	126.155	879.167	192.35	129.009	7.76063	108.074	0	172.628	19519.2	97.6566	221.625	0	105.462
30664	12.662	2	799.873	1597.73	-0.485989	---	AVTEQGHELSNEER		1433B_RAT	14-3-3 protein beta/alpha OS=Rattus norvegicus GN=Ywhab PE=1 SV=3	FALSE	0.457424	0	1141.68	0	0	0.534195	47.1995	81.8178	0	12078.7	0	450.958	195.674	0	54.5106	21.3998	782.51	3237.29	0	1007.61	212.503	5269.84	525.782	0	0	0	1222.25	0	0	0.19565	19.8583	73.9524	0	18488.6	0	591.764	272.465	0
23501	60.4548	2	1052.03	2102.04	-3.39963	107.93	IEAELQDICSDVLELLDK		1433B_RAT	14-3-3 protein beta/alpha OS=Rattus norvegicus GN=Ywhab PE=1 SV=3	FALSE	0.215683	610.592	419.861	1540.08	8702.01	5461.86	11159.2	48492.8	24167.5	31223.9	31559.5	32335.2	24959.9	2834.8	18635	15687.5	29525	28283.7	4571.61	841.294	801.413	721.892	2787.91	1222.68	2636.08	585.246	449.492	1667.13	3746.4	2000.42	4695.02	43831	33630.7	47793.8	46082.2	42431.5	34755.2	2638.14
29667	60.1162	2	1052.03	2102.04	-0.432315	109.5	IEAELQDICSDVLELLDK		1433B_RAT	14-3-3 protein beta/alpha OS=Rattus norvegicus GN=Ywhab PE=1 SV=3	FALSE	0.937191	31443.9	1369.58	20687.6	312.477	416.506	0	2434.09	0	973.158	555.817	275.138	0	3612.16	455.216	523.43	1282.97	0	20051.3	0	276.913	0	605.056	2008.2	1267.48	30138.6	1466.24	22394.2	134.528	152.546	0	2200.1	0	1489.59	811.587	361.047	0	3361.56
16161	48.0488	2	916.961	1831.91	-8.90152	105.41	MSINAEDVVVGDLVEVK	[1] Oxidation (M)	AT1A1_RAT	Sodium/potassium-transporting ATPase subunit alpha-1 OS=Rattus norvegicus GN=Atp1a1 PE=1 SV=1	TRUE	0.00457716	39513.9	18250	36252.6	124990	93944.6	101019	37082.2	34638.8	50934.4	18235.9	48033	35291.8	32540.1	34944.6	23731.7	40521.6	40208.6	32255.3	9399.32	15385	15882.7	6014.57	1937.24	8088.05	37873.7	19537.9	39243.2	53810.8	34407.5	42501.8	33517.4	48202.1	77964.1	26627.6	63030.7	49141.8	30282.6
16883	50.0767	2	908.969	1815.92	-3.15908	97.58	MSINAEDVVVGDLVEVK		AT1A1_RAT	Sodium/potassium-transporting ATPase subunit alpha-1 OS=Rattus norvegicus GN=Atp1a1 PE=1 SV=1	TRUE	0.0083223	24848.1	8403.96	12510.1	168934	15281	23842.1	127462	74361.4	158688	75543.6	113410	83490.8	11955.6	14447.3	10705.5	31603.5	41427.3	14673.6	21257.6	10483.4	26111.7	23594.1	1487.22	25502.4	23816.6	8997.07	13542.1	72729.6	5596.69	10031.1	115209	103479	242901	110306	148820	116256	11126.2
327	43.6922	2	915.459	1828.9	-7.56649	111.81	GVGIISEGNETVEDIAAR		AT1A3_RAT	Sodium/potassium-transporting ATPase subunit alpha-3 OS=Rattus norvegicus GN=Atp1a3 PE=1 SV=2	TRUE	8.94211e-05	2.6524e+06	2.90889e+06	2.62048e+06	3.78563e+06	2.92573e+06	2.8266e+06	7.77447e+06	7.91001e+06	8.69467e+06	6.96998e+06	7.00312e+06	7.1931e+06	2.51262e+06	2.64267e+06	2.70596e+06	3.27636e+06	2.77063e+06	2.57164e+06	1.30301e+06	1.27884e+06	1.47847e+06	1.92263e+06	1.41849e+06	1.7844e+06	2.5423e+06	3.11419e+06	2.83666e+06	1.6298e+06	1.07156e+06	1.18924e+06	7.02708e+06	1.10073e+07	1.33087e+07	1.01774e+07	9.18976e+06	1.0016e+07	2.33831e+06
1137	43.6922	3	610.642	1828.9	-6.71583	40.73	GVGIISEGNETVEDIAAR		AT1A3_RAT	Sodium/potassium-transporting ATPase subunit alpha-3 OS=Rattus norvegicus GN=Atp1a3 PE=1 SV=2	TRUE	0.000587022	199683	235076	219750	497571	305534	298250	841508	1.11591e+06	1.41192e+06	1.14819e+06	900111	1.15799e+06	216105	195926	219958	263750	342161	256239	116280	146823	113627	308912	227045	244192	191395	251667	237878	214215	111903	125483	760611	1.55286e+06	2.16119e+06	1.67655e+06	1.18116e+06	1.61244e+06	201113
4103	51.55	2	936.489	1870.96	-4.20593	113.65	MQVNAEEVVVGDLVEIK		AT1A3_RAT	Sodium/potassium-transporting ATPase subunit alpha-3 OS=Rattus norvegicus GN=Atp1a3 PE=1 SV=2	TRUE	0.00986071	385946	349945	327693	1.3589e+06	431934	482426	802975	610301	1.1447e+06	579666	838029	762611	435059	335745	289186	385493	506038	241922	440702	360021	451419	343769	419595	679929	369926	374642	354726	585038	158197	202972	725782	849273	1.75217e+06	846410	1.09969e+06	1.06189e+06	404877
10292	51.7125	3	624.661	1870.96	-4.80335	56.15	MQVNAEEVVVGDLVEIK		AT1A3_RAT	Sodium/potassium-transporting ATPase subunit alpha-3 OS=Rattus norvegicus GN=Atp1a3 PE=1 SV=2	TRUE	0.0100978	61109.6	54974.9	52417.7	415747	95637.1	116149	213662	178431	383331	170501	230759	244566	80448.7	53684.1	48132	65117.7	92209.8	39048.3	97223.9	66923	72895.4	94813	93112.6	181782	58573	58854.8	56741.8	178988	35027.4	48867.5	193122	248298	586757	248960	302811	340544	74867.5
6892	50.3342	3	629.992	1886.96	-5.55833	50.57	MQVNAEEVVVGDLVEIK	[1] Oxidation (M)	AT1A3_RAT	Sodium/potassium-transporting ATPase subunit alpha-3 OS=Rattus norvegicus GN=Atp1a3 PE=1 SV=2	FALSE	0.744725	45424	193262	44787.3	243085	177532	181792	20998.1	35270.3	116630	65614.2	32279.2	65424.8	164278	82106.6	33960.7	41579.9	62521.1	61539.6	43298	78094.4	95059.6	38758.9	276370	44835.2	43538.5	206902	48482	104653	65021.8	76485.5	18979.5	49080.9	178523	95807.8	42358	91100.3	152881
7699	40.3005	2	962.955	1923.89	-7.61808	100.07	NLEAVETLGSTSTICSDK		AT1A3_RAT	Sodium/potassium-transporting ATPase subunit alpha-3 OS=Rattus norvegicus GN=Atp1a3 PE=1 SV=2	TRUE	0.00166153	118861	132121	145746	475465	169601	174250	625797	516446	725064	426832	598110	498123	163552	147144	192394	250879	208029	121431	88836.8	84781.2	126347	89052.4	16555.9	110880	113927	141445	157770	204698	62116.7	73312.4	565637	718668	1.10984e+06	623247	784863	693607	152205
8870	27.5622	2	850.362	1698.71	-0.175292	86.18	VDNSSLTGESEPQTR	[7] Phospho (ST)	AT1A3_RAT	Sodium/potassium-transporting ATPase subunit alpha-3 OS=Rattus norvegicus GN=Atp1a3 PE=1 SV=2	FALSE	0.221712	243608	212273	168587	147520	291332	234628	277562	257180	259137	20015.8	83407.1	31813.7	190932	213557	182402	220923	198361	202126	199175	236083	233703	158552	178644	212841	233495	227254	182494	63510.4	106701	98715.4	250879	357883	396655	29226.4	109450	44298.7	177686
8903	26.8138	2	810.378	1618.74	-1.15437	79.53	VDNSSLTGESEPQTR		AT1A3_RAT	Sodium/potassium-transporting ATPase subunit alpha-3 OS=Rattus norvegicus GN=Atp1a3 PE=1 SV=2	FALSE	0.19491	81635.8	13920	95202.5	56012.8	53629.6	49860.9	102481	170912	112211	3693.77	11719	9418.37	114853	121382	8999.29	112159	116917	82608.4	31066.4	126976	29533	71761.4	72733.7	134957	78247.2	14902.5	103056	24114.7	19642	20978.1	92628.9	237835	171759	5393.53	15378.1	13114.5	106885
15512	48.6217	2	936.961	1871.91	-8.36935	82.81	GVGIISEGNETVEDIAAR	[N-term] Carbamyl (N-term)	AT1A3_RAT	Sodium/potassium-transporting ATPase subunit alpha-3 OS=Rattus norvegicus GN=Atp1a3 PE=1 SV=2	FALSE	4.69242e-05	24027.4	13961	16768.8	70426.8	30103.9	30183.1	122392	128698	121182	97103.8	112640	111314	7369.58	8245.13	15406.5	31540	23421.2	21063.4	7151.21	7339.69	6698.84	9521.35	8183.24	26538	23030.1	14946.3	18152.2	30320.3	11025.6	12699	110626	179091	185490	141788	147811	154998	6858.32
18931	60.5808	3	822.061	2463.16	-13.8467	36.46	QAADMILLDDNFASIVTGVEEGR		AT1A3_RAT	Sodium/potassium-transporting ATPase subunit alpha-3 OS=Rattus norvegicus GN=Atp1a3 PE=1 SV=2	FALSE	0.123657	500.441	2275.61	1538.43	56397.1	25731.8	12792.6	765.806	1336.09	195.303	2606.61	5427.66	9157.38	798.127	3558.94	37238.3	54.8396	11244	180.816	96.7139	214.252	639.178	3031.22	552.096	2069.64	479.668	2436.21	1665.34	24280.2	9424.33	5382.25	692.186	1859.26	298.946	3806.09	7122.38	12751.1	742.757
743	26.9533	2	777.39	1552.76	-0.0993442	63.72	AAVVTSPPPTTAPHK	[6] Phospho (ST)	ADDA_RAT	Alpha-adducin OS=Rattus norvegicus GN=Add1 PE=2 SV=2	TRUE	0.54724	1.36005e+06	1.54431e+06	1.56155e+06	1.38568e+06	1.58436e+06	1.51082e+06	1.04879e+06	2.02738e+06	1.82675e+06	1.70394e+06	1.94154e+06	1.73234e+06	1.46631e+06	1.55608e+06	1.21943e+06	2.01813e+06	1.89433e+06	1.14847e+06	1.77547e+06	1.84197e+06	1.99188e+06	2.12865e+06	1.58379e+06	1.58129e+06	1.3036e+06	1.6533e+06	1.69037e+06	596565	580274	635649	947966	2.82123e+06	2.79617e+06	2.48804e+06	2.54776e+06	2.41219e+06	1.36458e+06
3059	33.1883	2	949.948	1897.88	-0.118312	63.04	SPPDQSAVPNTPPSTPVK	[11] Phospho (ST)	ADDA_RAT	Alpha-adducin OS=Rattus norvegicus GN=Add1 PE=2 SV=2	TRUE	0.0448541	344727	560971	449255	371045	218697	198789	589197	497139	529568	580620	606442	618959	486283	499872	516451	704753	524746	534089	710875	668164	665487	664682	451018	473149	330418	600561	486316	159743	80098.3	83636.8	532555	691801	810597	847804	795796	861865	452547
3841	32.2547	2	989.931	1977.85	-0.226376	55.22	SPPDQSAVPNTPPSTPVK	[11] Phospho (ST)|[15] Phospho (ST)	ADDA_RAT	Alpha-adducin OS=Rattus norvegicus GN=Add1 PE=2 SV=2	TRUE	0.756616	421151	686473	516628	487528	194619	188804	809456	496962	535641	525665	567814	578695	462169	497457	536362	604802	475774	471454	765586	675974	714392	265363	165109	174751	403669	734921	559247	209891	71279.6	79435.7	731641	691555	819893	767560	745106	805800	430106
18673	32.2547	1	1978.85	1977.85	-0.514799	---	SPPDQSAVPNTPPSTPVK	[11] Phospho (ST)|[15] Phospho (ST)	ADDA_RAT	Alpha-adducin OS=Rattus norvegicus GN=Add1 PE=2 SV=2	TRUE	0.886951	164182	116295	98536.5	51927.3	89424.8	103897	149251	48174.8	26617.1	30162.3	45474.4	44343.1	65503.5	94669.7	91719.5	87900.4	53598.7	101454	100427	103975	98044.2	20794.5	28793.5	42059.5	157367	124503	106665	22355.8	32752.1	43712.7	134903	67038.3	40742.2	44042	59673.2	61745.2	60959.2
18673	32.2547	1	1978.85	1977.85	-0.514799	---	SPPDQSAVPNTPPSTPVK	[11] Phospho (ST)|[14] Phospho (ST)	ADDA_RAT	Alpha-adducin OS=Rattus norvegicus GN=Add1 PE=2 SV=2	FALSE	0.886951	164182	116295	98536.5	51927.3	89424.8	103897	149251	48174.8	26617.1	30162.3	45474.4	44343.1	65503.5	94669.7	91719.5	87900.4	53598.7	101454	100427	103975	98044.2	20794.5	28793.5	42059.5	157367	124503	106665	22355.8	32752.1	43712.7	134903	67038.3	40742.2	44042	59673.2	61745.2	60959.2
7120	32.4159	3	746.003	2234.99	0.140353	37.77	EKSPPDQSAVPNTPPSTPVK	[3] Phospho (ST)|[13] Phospho (ST)	ADDA_RAT	Alpha-adducin OS=Rattus norvegicus GN=Add1 PE=2 SV=2	FALSE	0.462678	66038.1	108865	77770.9	76192.8	61300.4	64320.1	106988	101542	136729	137296	146466	144966	78584.7	96896.6	104564	138432	117211	99187.2	130895	110232	122010	163560	70207.7	82353.7	63296.9	116548	84186.6	32802.7	22451.4	27061.5	96702.9	141302	209288	200476	192198	201857	73132.9
7877	32.4473	2	682.316	1362.62	-0.240855	47.61	LEGGLPQEPTSR	[11] Phospho (ST)	ADDA_RAT	Alpha-adducin OS=Rattus norvegicus GN=Add1 PE=2 SV=2	FALSE	0.251594	47137.8	68099.6	44929.4	43938.8	39922.3	42613.7	89664.6	58100.8	72173.4	70218.7	69191.3	69496	40538.5	47177.7	63296.4	63429.5	53241.6	52587.9	80157	61118.2	67493.2	40405.8	28920.6	30241.4	45181.1	72905.7	48635.8	18916.6	14621.7	17928.9	81044.8	80851	110474	102531	90795.5	96769.2	37726.1
12612	31.6114	3	772.658	2314.95	0.167163	36.1	EKSPPDQSAVPNTPPSTPVK	[3] Phospho (ST)|[13] Phospho (ST)|[16] Phospho (ST)	ADDA_RAT	Alpha-adducin OS=Rattus norvegicus GN=Add1 PE=2 SV=2	FALSE	0.582471	30068.8	96484	61458.9	25550.8	872.354	1748.91	46730	46566.3	68931.4	70725.7	74461.1	75854.5	38564.8	40374.8	74677.2	81852.3	71083.8	30679.3	101916	76551.1	85518.2	40665	5485.45	4809.06	28820.7	103293	66528.9	11000.2	319.502	735.821	42237.7	64800	105512	103271	97710.7	105623	35889.3
16087	31.6783	2	1158.48	2314.95	0.273483	---	EKSPPDQSAVPNTPPSTPVK	[3] Phospho (ST)|[13] Phospho (ST)|[16] Phospho (ST)	ADDA_RAT	Alpha-adducin OS=Rattus norvegicus GN=Add1 PE=2 SV=2	FALSE	0.356319	40303.3	107806	73926.1	4880.7	512.344	845.28	55346.2	56004.2	67766.7	82436.5	81850.2	71965.8	43665.1	40335	75607.5	100588	67640.1	40200.5	102506	90394.9	93907.7	45397.6	7595.66	6187.31	38630.4	115414	80024.6	2101.25	187.648	355.636	50025.6	77933.4	103729	120371	107407	100208	40635.9
16087	31.6783	2	1158.48	2314.95	0.273483	---	EKSPPDQSAVPNTPPSTPVK	[3] Phospho (ST)|[13] Phospho (ST)|[17] Phospho (ST)	ADDA_RAT	Alpha-adducin OS=Rattus norvegicus GN=Add1 PE=2 SV=2	FALSE	0.356319	40303.3	107806	73926.1	4880.7	512.344	845.28	55346.2	56004.2	67766.7	82436.5	81850.2	71965.8	43665.1	40335	75607.5	100588	67640.1	40200.5	102506	90394.9	93907.7	45397.6	7595.66	6187.31	38630.4	115414	80024.6	2101.25	187.648	355.636	50025.6	77933.4	103729	120371	107407	100208	40635.9
16319	12.9637	2	615.238	1228.46	-0.139656	44.05	GSEENLDETR	[2] Phospho (ST)	ADDA_RAT	Alpha-adducin OS=Rattus norvegicus GN=Add1 PE=2 SV=2	FALSE	0.77248	2106.03	67770.8	2150.63	52900.2	9770.87	9647.57	4638.23	24205.8	86897.5	4431.05	51766.1	57934.9	5968.31	5302.29	38763.9	59471.4	63964.1	1972.23	56236.4	3379.26	73536.9	58563.1	1590.3	1919.26	2018.61	72553.8	2328.04	22774.7	3578.61	4059.03	4192.34	33683.9	133012	6470.08	67929.4	80671.1	5554.26
29903	21.8561	2	615.237	1228.46	-1.05305	43.92	GSEENLDETR	[2] Phospho (ST)	ADDA_RAT	Alpha-adducin OS=Rattus norvegicus GN=Add1 PE=2 SV=2	FALSE	0.501205	2346.15	4062.39	75097.1	3357.57	7173.79	10118.9	49376.5	43476.7	3015.97	8063.47	1983.93	3554.74	65580	1200.4	2753.48	1859.93	5940.76	63467.7	1317.08	86691.6	2211.83	1154.57	3287.46	3282.81	2248.76	4349.09	81292.1	1445.51	2627.42	4257.32	44629.8	60500.6	4616.48	11774	2603.38	4949.78	61030.4
881	26.6385	2	933.362	1864.71	-0.244259	71.25	ESSESTNTTIEDEDTK	[9] Phospho (ST)	KCC2A_RAT	Calcium/calmodulin-dependent protein kinase type II subunit alpha OS=Rattus norvegicus GN=Camk2a PE=1 SV=1	TRUE	0.297821	4.11724e+06	4.13204e+06	3.91314e+06	3.12359e+06	3.6436e+06	3.64908e+06	4.86043e+06	4.84845e+06	3.84363e+06	1.55829e+06	4.19641e+06	4.43162e+06	3.72071e+06	4.19954e+06	3.546e+06	4.00658e+06	4.47758e+06	3.96847e+06	4.04483e+06	4.67734e+06	4.40749e+06	4.04427e+06	4.11311e+06	4.18417e+06	3.94634e+06	4.42366e+06	4.23595e+06	1.34477e+06	1.33448e+06	1.53528e+06	4.39318e+06	6.74693e+06	5.88336e+06	2.27537e+06	5.50668e+06	6.17077e+06	3.46259e+06
6959	12.9637	2	933.362	1864.71	-0.413064	73.26	ESSESTNTTIEDEDTK	[9] Phospho (ST)	KCC2A_RAT	Calcium/calmodulin-dependent protein kinase type II subunit alpha OS=Rattus norvegicus GN=Camk2a PE=1 SV=1	TRUE	0.945255	872.377	1.0037e+06	4548.38	459751	267.428	383.407	13050.5	28543	907254	3.20797e+06	1.06189e+06	1.27239e+06	11994.7	1160.58	675432	958173	195554	3926.87	813141	5132	1.02451e+06	1.13269e+06	1235.01	2212.16	836.165	1.07454e+06	4923.6	197933	97.946	161.312	11795.9	39719.5	1.38871e+06	4.68417e+06	1.39345e+06	1.77173e+06	11162.6
18740	26.5633	3	622.577	1864.71	0.0180194	---	ESSESTNTTIEDEDTK	[9] Phospho (ST)	KCC2A_RAT	Calcium/calmodulin-dependent protein kinase type II subunit alpha OS=Rattus norvegicus GN=Camk2a PE=1 SV=1	TRUE	0.815086	5697.82	329.165	17964.9	12347.6	6556.84	6991.47	19413	33842.4	10151.5	133.735	109.615	56.2267	14204.4	5454.75	0	1922.77	23960.1	19484.7	438.483	16779.8	363.555	525.836	16836.4	5529.54	5461.3	352.396	19446.9	5315.91	2401.46	2941.53	17546.8	47093.8	15538.7	195.275	143.841	78.2925	13219
18740	26.5633	3	622.577	1864.71	0.0180194	---	ESSESTNTTIEDEDTK	[3] Phospho (ST)	KCC2A_RAT	Calcium/calmodulin-dependent protein kinase type II subunit alpha OS=Rattus norvegicus GN=Camk2a PE=1 SV=1	FALSE	0.815086	5697.82	329.165	17964.9	12347.6	6556.84	6991.47	19413	33842.4	10151.5	133.735	109.615	56.2267	14204.4	5454.75	0	1922.77	23960.1	19484.7	438.483	16779.8	363.555	525.836	16836.4	5529.54	5461.3	352.396	19446.9	5315.91	2401.46	2941.53	17546.8	47093.8	15538.7	195.275	143.841	78.2925	13219
18740	26.5633	3	622.577	1864.71	0.0180194	---	ESSESTNTTIEDEDTK	[5] Phospho (ST)	KCC2A_RAT	Calcium/calmodulin-dependent protein kinase type II subunit alpha OS=Rattus norvegicus GN=Camk2a PE=1 SV=1	FALSE	0.815086	5697.82	329.165	17964.9	12347.6	6556.84	6991.47	19413	33842.4	10151.5	133.735	109.615	56.2267	14204.4	5454.75	0	1922.77	23960.1	19484.7	438.483	16779.8	363.555	525.836	16836.4	5529.54	5461.3	352.396	19446.9	5315.91	2401.46	2941.53	17546.8	47093.8	15538.7	195.275	143.841	78.2925	13219
9153	25.7451	3	836.36	2506.06	-0.645597	73.05	KNDGVKESSESTNTTIEDEDTK	[9] Phospho (ST)	KCC2A_RAT	Calcium/calmodulin-dependent protein kinase type II subunit alpha OS=Rattus norvegicus GN=Camk2a PE=1 SV=1	TRUE	0.233914	239260	11529.1	307206	177790	199005	201886	164628	360991	80734.9	14317.5	10298.6	13421.5	239718	317620	7069.78	309379	386840	229630	78129.9	360284	108303	70196.2	241119	162296	229328	12342.8	332548	76542.3	72886.2	84939.8	148802	502343	123579	20905.9	13514.2	18688.7	223087
13328	12.6967	3	836.359	2506.06	-1.4942	88.15	KNDGVKESSESTNTTIEDEDTK	[8] Phospho (ST)	KCC2A_RAT	Calcium/calmodulin-dependent protein kinase type II subunit alpha OS=Rattus norvegicus GN=Camk2a PE=1 SV=1	FALSE	0.277004	3344.84	340442	3621.85	12649.7	168.208	162.145	1914.1	7102.74	232419	15275.6	135716	173142	4975.61	8266.57	145565	156767	18945.1	3164.35	273856	7262.61	346196	298028	4767.66	7754.82	3206	364469	3920.63	5445.98	61.6065	68.2193	1730.09	9883.92	355758	22305	178092	241091	4630.43
25297	25.7	2	1254.04	2506.06	-0.570234	82.84	KNDGVKESSESTNTTIEDEDTK	[8] Phospho (ST)	KCC2A_RAT	Calcium/calmodulin-dependent protein kinase type II subunit alpha OS=Rattus norvegicus GN=Camk2a PE=1 SV=1	FALSE	0.663738	38154.1	0	40184.7	1.52674	3324.94	10485.3	12617	49644.3	308.275	200.558	1317.45	793.051	21543.2	36970.5	0.787762	273.972	195.008	28493.4	411.282	46853.7	351.82	1171.03	45357.7	8160.51	36570.4	0	43499.7	0.657295	1217.77	4411.48	11404	69083.3	471.87	292.848	1728.81	1104.28	20048.7
29524	12.8122	2	1254.04	2506.06	-0.985891	60.67	KNDGVKESSESTNTTIEDEDTK	[8] Phospho (ST)	KCC2A_RAT	Calcium/calmodulin-dependent protein kinase type II subunit alpha OS=Rattus norvegicus GN=Camk2a PE=1 SV=1	FALSE	0.752854	30.1798	35585.2	3790.99	0	374.353	200.275	26.363	976.275	1501.97	1020.46	12187.4	966.711	175.278	0	1820.02	506.316	431.142	1213.75	48772.6	2052.89	43925.1	106300	16.3789	38.196	28.9271	38096.7	4103.72	0	137.108	84.2619	23.8286	1358.55	2299.03	1490.04	15992.8	1346.09	163.118
9712	27.3533	2	1189.99	2377.96	-0.0843868	98.19	NDGVKESSESTNTTIEDEDTK	[7] Phospho (ST)	KCC2A_RAT	Calcium/calmodulin-dependent protein kinase type II subunit alpha OS=Rattus norvegicus GN=Camk2a PE=1 SV=1	FALSE	0.0353075	177685	161089	185003	109054	128788	123749	139915	219658	190228	4963.95	14504.5	13958.7	154684	197272	142028	227058	167865	134009	198737	242568	217103	250496	135891	170579	170310	172458	200265	46950.2	47168.9	52065.1	126465	305668	291178	7248.21	19033.4	19436.7	143952
23269	26.0379	2	1189.99	2377.96	-0.0444192	65.42	NDGVKESSESTNTTIEDEDTK	[7] Phospho (ST)	KCC2A_RAT	Calcium/calmodulin-dependent protein kinase type II subunit alpha OS=Rattus norvegicus GN=Camk2a PE=1 SV=1	FALSE	0.0717477	2314.52	318.837	726.332	622.029	61241	49793.2	872.743	297.311	1126.6	20885.4	172786	180671	662.346	1354.71	113.511	544.661	675.755	387.977	1542.47	945.975	1208.77	401.902	958.979	81760.1	2218.45	341.339	786.25	267.797	22429.7	20949.5	788.843	413.728	1724.46	30496.2	226736	251574	616.396
14675	26.4478	3	863.017	2586.03	1.14727	34.77	KNDGVKESSESTNTTIEDEDTK	[9] Phospho (ST)|[11] Phospho (ST)	KCC2A_RAT	Calcium/calmodulin-dependent protein kinase type II subunit alpha OS=Rattus norvegicus GN=Camk2a PE=1 SV=1	FALSE	0.199759	67498.8	56682.8	147856	30925.4	27068.9	23460.3	53896.3	86669.2	52796	34146.3	29825	31798.1	52909.2	82296.9	10922.6	174901	129037	72407	109429	143235	130854	58085.9	32790.9	26701.4	64697	60683.2	160054	13314.1	9914.04	9870.47	48715.1	120606	80813.6	49859.3	39137.5	44277.1	49238.6
15710	12.1869	2	893.38	1784.74	0.481512	77.46	ESSESTNTTIEDEDTK		KCC2A_RAT	Calcium/calmodulin-dependent protein kinase type II subunit alpha OS=Rattus norvegicus GN=Camk2a PE=1 SV=1	FALSE	0.538466	268.273	548.87	598.088	505.729	46.7283	318.143	510.415	1503.45	0.31235	131958	5406.11	5657.78	415.962	134.544	1885.72	323.305	0	1516.29	2555.54	847.317	663.67	3920.75	1166.68	0.848535	257.137	587.606	647.427	217.727	17.1144	133.853	461.347	2092.14	0.478107	192682	7094.1	7878.14	387.105
15769	12.6128	2	893.38	1784.74	0.617856	104.76	ESSESTNTTIEDEDTK		KCC2A_RAT	Calcium/calmodulin-dependent protein kinase type II subunit alpha OS=Rattus norvegicus GN=Camk2a PE=1 SV=1	FALSE	0.958278	974.706	170841	4277.09	61232	17118.1	16529.4	2733.08	11540.9	232181	43929.4	241251	248871	5579.26	4657.36	116539	100487	81724	3146.33	81181.9	5144.74	99507.9	89380.1	33989.7	37277.6	934.246	182898	4629.93	26361.7	6269.53	6954.43	2470.34	16059.9	355394	64144.3	316579	346539	5192.2
21473	24.3429	2	893.379	1784.74	-0.201555	66.23	ESSESTNTTIEDEDTK		KCC2A_RAT	Calcium/calmodulin-dependent protein kinase type II subunit alpha OS=Rattus norvegicus GN=Camk2a PE=1 SV=1	FALSE	0.198302	1003.49	1019.49	70075.2	2238.7	2562.71	1997.12	5740.14	2817.83	1411.05	148.66	290.739	409.289	94757.5	3358.79	179.184	3847.69	3648.65	72251.8	945.335	80497.2	6539.24	1671.31	720.622	1212.69	961.835	1091.44	75856	963.811	938.6	840.25	5188.32	3921.19	2159.86	217.069	381.518	569.912	88183.7
24522	22.9381	2	893.379	1784.74	0.299231	111.68	ESSESTNTTIEDEDTK		KCC2A_RAT	Calcium/calmodulin-dependent protein kinase type II subunit alpha OS=Rattus norvegicus GN=Camk2a PE=1 SV=1	FALSE	0.636492	1336.42	589.405	2076.97	1742.99	6948.63	3868.7	179984	267325	13777.9	199.833	164.503	365.455	1364.68	848.401	109.724	7372.02	3050.27	719.705	5205.48	873.388	15140.5	4514.85	4041.16	2468.49	1280.94	631.003	2248.31	750.396	2544.95	1627.68	162682	371999	21089.5	291.79	215.867	508.875	1270.01
24858	26.0941	2	893.373	1784.73	-6.49056	70.48	ESSESTNTTIEDEDTK		KCC2A_RAT	Calcium/calmodulin-dependent protein kinase type II subunit alpha OS=Rattus norvegicus GN=Camk2a PE=1 SV=1	FALSE	0.755957	2349.41	1474.27	7978.43	287.406	55558.2	4487.8	1530.88	339.905	190.251	695.919	470.004	983.197	4500.62	5540.84	1349.24	3722.14	4358.14	3549.84	1539.27	10506.2	1031.85	0	2155.01	61895.9	2251.89	1578.32	8636.61	123.735	20348.3	1888.16	1383.71	472.999	291.213	1016.16	616.757	1369.05	4188.39
24868	25.4748	2	893.379	1784.74	0.172161	78.89	ESSESTNTTIEDEDTK		KCC2A_RAT	Calcium/calmodulin-dependent protein kinase type II subunit alpha OS=Rattus norvegicus GN=Camk2a PE=1 SV=1	FALSE	0.541938	60436.6	844.538	1047.94	15.5923	1907.1	42069.7	454.339	3639.46	630.317	126.974	141.392	101.273	158.812	2047.24	401.276	1155.01	390.7	888.61	349.315	999.318	234.426	157.143	1110.05	709.041	57927.9	904.142	1134.39	6.71284	698.479	17700	410.662	5064.55	964.812	185.403	185.54	141.016	147.794
18795	49.692	2	816.891	1631.77	-2.97074	87.31	FTEEYQLFEELGK		KCC2A_RAT	Calcium/calmodulin-dependent protein kinase type II subunit alpha OS=Rattus norvegicus GN=Camk2a PE=1 SV=1	FALSE	0.0176561	25898.9	3419.1	19584	14083.9	12273.9	7258.21	73138.5	68028.8	75320.9	62050.8	60691.5	64449.3	4054.61	14624.7	15712	38302.9	30664.8	16711.1	6041.51	2680.89	2830.16	24065.1	728.349	10507.2	24823.9	3660.4	21199.6	6063.43	4495.35	3053.76	66107.5	94666.5	115292	90604.6	79641.6	89742	3773.32
18972	50.236	2	1072.52	2143.02	-5.4582	99.96	VTEQLIEAISNGDFESYTK		KCC2A_RAT	Calcium/calmodulin-dependent protein kinase type II subunit alpha OS=Rattus norvegicus GN=Camk2a PE=1 SV=1	FALSE	0.0426065	61969.8	52591.5	64341	18318	17768.2	15825.4	67264.8	81355.6	86456.8	78185.7	73757.2	81559.1	36906.1	47947.2	34619.2	62986.7	64477.6	57287.4	3809.79	7212.3	8074.05	25851.8	30076.4	19893.3	59397.5	56303.1	69648.8	7886.31	6507.66	6658.24	60798.4	113212	132337	114164	96786.9	113566	34345.7
1546	26.2918	3	728.29	2181.85	0.746778	52.68	AEEAKDEPPSEGEAEEEEK	[10] Phospho (ST)	NFL_RAT	Neurofilament light polypeptide OS=Rattus norvegicus GN=Nefl PE=1 SV=3	TRUE	0.249523	1.36989e+06	386875	1.748e+06	1.51739e+06	1.41236e+06	1.51835e+06	1.14701e+06	1.37466e+06	1.5156e+06	131480	282673	278124	1.42113e+06	1.58692e+06	374035	1.60086e+06	1.43544e+06	958751	1.49869e+06	1.34826e+06	1.83007e+06	1.00127e+06	828956	791157	1.31303e+06	414179	1.8922e+06	653268	517281	638815	1.03675e+06	1.91293e+06	2.3199e+06	191983	370934	387272	1.32254e+06
4717	26.2918	2	1091.93	2181.85	-0.256333	82.7	AEEAKDEPPSEGEAEEEEK	[10] Phospho (ST)	NFL_RAT	Neurofilament light polypeptide OS=Rattus norvegicus GN=Nefl PE=1 SV=3	TRUE	0.341483	1.08802e+06	94529.9	1.31062e+06	616350	977480	976573	665465	1.12938e+06	759428	24997.7	131018	106456	911145	1.1266e+06	93779.9	892959	692993	599062	520479	971286	808259	477898	513988	593931	1.04286e+06	101201	1.41874e+06	265352	358005	410875	601492	1.57161e+06	1.16244e+06	36500.9	171927	148234	847934
5745	13.0068	3	728.29	2181.85	0.610982	45.83	AEEAKDEPPSEGEAEEEEK	[10] Phospho (ST)	NFL_RAT	Neurofilament light polypeptide OS=Rattus norvegicus GN=Nefl PE=1 SV=3	FALSE	0.542024	14086	1.90137e+06	20932.6	34395.7	5636.39	5274.38	14848.5	49174.9	47356.5	417026	1.44289e+06	1.56574e+06	27546.1	15127.4	1.19817e+06	28764.1	41216	16040.5	76128.8	24740.1	57573.6	187745	21472.4	19623.8	13501.3	2.03556e+06	22659.4	14808.1	2064.34	2219.1	13421.1	68430	72487.5	608928	1.89341e+06	2.1802e+06	25635.1
6880	12.1567	3	728.29	2181.85	0.198465	44.57	AEEAKDEPPSEGEAEEEEK	[10] Phospho (ST)	NFL_RAT	Neurofilament light polypeptide OS=Rattus norvegicus GN=Nefl PE=1 SV=3	FALSE	0.656919	1568.13	4888.22	869.985	1696.98	177.649	87.8976	639.652	98.7649	2015.46	753653	21068.7	20123.7	675.949	2249.81	9093.11	9428.11	2069.76	112.165	1588.6	626.062	6435.45	6163.97	310.532	176.925	1503.04	5233.21	941.754	730.585	65.0644	36.9813	578.16	137.438	3085.02	1.10046e+06	27647.2	28021.1	629.055
10443	12.662	2	1091.93	2181.85	-0.560611	80.52	AEEAKDEPPSEGEAEEEEK	[10] Phospho (ST)	NFL_RAT	Neurofilament light polypeptide OS=Rattus norvegicus GN=Nefl PE=1 SV=3	FALSE	0.476654	259.958	907218	18586.4	39316.3	990.054	573.236	19324.3	34174.4	29894	232222	1.11673e+06	1.05964e+06	22760.4	1162.91	539930	13662.2	37137	21526	5125.14	46005.8	44210	48931.2	1263.74	904.886	249.167	971245	20119.6	16926.5	362.61	241.179	17466.6	47555.9	45758.1	339083	1.46541e+06	1.47548e+06	21181.4
11015	12.1869	2	1091.93	2181.84	-1.44726	---	AEEAKDEPPSEGEAEEEEK	[10] Phospho (ST)	NFL_RAT	Neurofilament light polypeptide OS=Rattus norvegicus GN=Nefl PE=1 SV=3	FALSE	0.922089	6.82971	7.08313	0	19.7186	0	77.8289	0	5.16015	1794.19	655480	5846.62	5828.26	0	94.7173	3290.8	4833.05	125.221	0	9143.62	0	1206.5	3565.1	0	0	6.54621	7.58303	0	8.48929	0	32.745	0	7.18068	2746.33	957112	7672.15	8115.52	0
2066	26.5633	3	814.002	2438.98	-0.185889	51.75	AEEAKDEPPSEGEAEEEEKEK	[10] Phospho (ST)	NFL_RAT	Neurofilament light polypeptide OS=Rattus norvegicus GN=Nefl PE=1 SV=3	TRUE	0.0953569	981768	192814	1.33454e+06	777069	882159	890036	574293	1.06379e+06	870324	56698	173185	150533	1.13969e+06	1.23324e+06	236493	1.30104e+06	1.13613e+06	607013	1.17857e+06	1.21478e+06	1.35849e+06	881981	500174	496277	941015	206422	1.44464e+06	334545	323093	374466	519084	1.48033e+06	1.33219e+06	82788.7	227260	209608	1.06062e+06
5856	12.9471	3	814.002	2438.98	-0.491043	64.45	AEEAKDEPPSEGEAEEEEKEK	[10] Phospho (ST)	NFL_RAT	Neurofilament light polypeptide OS=Rattus norvegicus GN=Nefl PE=1 SV=3	FALSE	0.342972	1627.56	1.28758e+06	2622.07	14783	727.084	1636.36	2593.47	5327.17	31072.9	224224	985302	1.08191e+06	2496.66	549.775	792882	17914.3	26573.5	2057.46	18119	2193.51	26851.6	24633.5	1434.41	2259.73	1560	1.37845e+06	2838.37	6364.39	266.296	688.467	2344.15	7413.1	47562.6	327405	1.29295e+06	1.50651e+06	2323.45
14546	26.5633	2	1220.5	2438.98	-0.303983	57.18	AEEAKDEPPSEGEAEEEEKEK	[10] Phospho (ST)	NFL_RAT	Neurofilament light polypeptide OS=Rattus norvegicus GN=Nefl PE=1 SV=3	TRUE	0.177273	127317	10489.2	166592	57292	87362.4	89635.8	70262.8	165505	83735	10977.8	9422.13	6211.14	121749	152517	6198.99	129313	103041	83345.7	71387.8	171105	111920	86828	73151.9	77736.2	122032	11229.5	180335	24665.4	31996.7	37712.6	63508.2	230310	128171	16029.4	12364.1	8648.65	113302
25213	12.9471	2	1220.5	2438.98	-0.325776	67.03	AEEAKDEPPSEGEAEEEEKEK	[10] Phospho (ST)	NFL_RAT	Neurofilament light polypeptide OS=Rattus norvegicus GN=Nefl PE=1 SV=3	FALSE	0.10819	42.3816	135928	245.265	385.432	308.53	122.125	116.354	295.063	1326.69	4008.5	136411	114510	439.7	240.006	73850.3	73.3367	354.227	0	202.426	161.751	798.267	441.752	25.1765	167.352	40.6224	145522	265.498	165.937	113	51.3817	105.169	410.6	2030.74	5853.09	179004	159448	409.196
4557	26.6385	2	827.804	1653.59	-0.111938	74.73	DEPPSEGEAEEEEK	[5] Phospho (ST)	NFL_RAT	Neurofilament light polypeptide OS=Rattus norvegicus GN=Nefl PE=1 SV=3	TRUE	0.0737102	1.48015e+06	627161	1.25006e+06	1.32834e+06	1.49819e+06	1.48591e+06	1.3351e+06	1.148e+06	1.22471e+06	631294	818779	821237	1.19515e+06	1.30539e+06	523067	939555	779295	721728	754745	948062	1.11286e+06	559282	921540	937916	1.41871e+06	671423	1.35318e+06	571878	548718	625168	1.20675e+06	1.59752e+06	1.87463e+06	921796	1.07443e+06	1.14353e+06	1.11223e+06
8333	12.6967	2	827.804	1653.59	-0.186667	60.46	DEPPSEGEAEEEEK	[5] Phospho (ST)	NFL_RAT	Neurofilament light polypeptide OS=Rattus norvegicus GN=Nefl PE=1 SV=3	FALSE	0.780993	4551.72	1.01298e+06	56812.4	27469	431.751	586.633	42563	98005.8	43369.7	742067	1.40957e+06	1.56676e+06	81417.5	113682	690778	1377.18	42631.6	73971.3	240760	139649	28124.9	289806	1067.56	2039.69	4362.78	1.08447e+06	61499.1	11826	158.13	246.815	38471.3	136381	66385	1.08354e+06	1.8497e+06	2.18163e+06	75769.2
7018	47.1825	3	962.775	2885.3	-7.39784	80.48	AFPAYYTSHVQEEQSEVEETIEATK		NFL_RAT	Neurofilament light polypeptide OS=Rattus norvegicus GN=Nefl PE=1 SV=3	FALSE	0.00559579	298286	281735	333798	211950	138862	163152	390972	682767	562211	736011	1.05301e+06	1.00934e+06	178667	198237	279988	440298	347548	231854	81608.3	49489.9	62972.5	284846	124300	166022	285904	301619	361335	91249	50858.7	68643.1	353387	950114	860564	1.0747e+06	1.38179e+06	1.40545e+06	166272
12728	47.2423	2	1443.66	2885.31	-6.63073	70.82	AFPAYYTSHVQEEQSEVEETIEATK		NFL_RAT	Neurofilament light polypeptide OS=Rattus norvegicus GN=Nefl PE=1 SV=3	FALSE	0.00606541	231562	286635	253796	93434	52465.8	42138.7	222386	396990	396699	489657	543684	476118	104622	113078	134220	247440	199454	129033	27023.2	19451.1	42797.4	112864	20391.5	69506.6	221950	306864	274733	40225.4	19215.8	17729.1	201007	552438	607218	714981	713442	662968	97363.8
6519	29.2168	2	605.285	1208.55	-0.382292	36.49	RGSDELTVPR	[3] Phospho (ST)	SRCN1_RAT	SRC kinase signaling inhibitor 1 OS=Rattus norvegicus GN=Srcin1 PE=1 SV=1	TRUE	0.80869	6637.33	478746	16920.1	2604.59	10545.4	7864.85	6179.24	20017.9	55333.5	16446.9	109772	50374.6	7476.87	17001.2	9574.13	37046.7	38885.2	8674.58	41923.5	22593.6	36649.9	227096	28574	9224.09	6361.82	512533	18315.9	1121.33	3862.29	3308.99	5585.21	27856.2	84697.7	24015.3	144047	70143.8	6958.16
6523	29.9385	2	605.284	1208.55	-1.04743	35.44	RGSDELTVPR	[3] Phospho (ST)	SRCN1_RAT	SRC kinase signaling inhibitor 1 OS=Rattus norvegicus GN=Srcin1 PE=1 SV=1	TRUE	0.0526473	247074	24373.7	112442	77082.2	16013.1	14003	61735.4	32997	33517.3	21030.9	37697.4	46308.2	53110.9	57018.5	68374.3	86001.8	68823.7	49214.6	72947.2	81326.2	74586.5	34800.9	379808	117685	236818	26093.9	121717	33185.6	5864.83	5891.51	55800.6	45917.5	51304.2	30708.7	49467.9	64481.5	49426.3
7090	31.7069	2	746.308	1490.6	5.57775	72.12	DSGSSSVFAESPGGK	[11] Phospho (ST)	SRCN1_RAT	SRC kinase signaling inhibitor 1 OS=Rattus norvegicus GN=Srcin1 PE=1 SV=1	TRUE	0.754791	68421	117344	94414.2	114371	55034.2	40923.3	100113	92525.5	97443.7	61246.5	95221.5	71107.2	84189.3	81732.6	65600.4	122648	95215.1	74127.5	147039	134651	122797	76066.4	39930.8	44934.2	65580.9	125625	102203	49239.2	20156.4	17217.7	90488.6	128755	149155	89430.2	124953	99012.7	78348.6
15404	31.3789	2	918.461	1834.91	0.132001	48.74	KAESEELEIQKPQVK	[4] Phospho (ST)	SRCN1_RAT	SRC kinase signaling inhibitor 1 OS=Rattus norvegicus GN=Srcin1 PE=1 SV=1	FALSE	0.125293	21923.3	40782.8	43714.9	7839.44	6777.16	7659.51	13777.5	45175.4	48235	60039.4	68537.9	68646.8	31181.1	33457.8	41439.2	77643.9	51545.2	25208.1	76375.5	79604.1	75657.1	54878.6	20935.1	18806.2	21013.3	43661.1	47321.1	3375.05	2482.15	3222.59	12453	62864.4	73832.2	87667.6	89938	95586.7	29017.9
16451	29.1841	2	810.351	1618.69	0.224167	71.3	KDSGSSSVFAESPGGK	[3] Phospho (ST)	SRCN1_RAT	SRC kinase signaling inhibitor 1 OS=Rattus norvegicus GN=Srcin1 PE=1 SV=1	FALSE	0.180528	64540.4	73130.7	47655.1	3019.89	9022.6	11295.7	9839.1	18971.6	39334	9409.74	60902.9	58438.5	17758.4	37905.3	29412.8	50018	36781	10656.6	46393.1	42728.6	38721.9	63173.8	51146	46041.7	61861.3	78291.9	51586.3	1300.13	3304.55	4752.47	8893.24	26400.2	60207.7	13739.8	79919	81372.2	16526.4
17561	25.2572	2	506.229	1010.44	0.0337213	39.43	AVSVEAAER	[3] Phospho (ST)	SRCN1_RAT	SRC kinase signaling inhibitor 1 OS=Rattus norvegicus GN=Srcin1 PE=1 SV=1	FALSE	0.240785	8522.71	5360.18	27378.7	34741.3	13812.4	14208.6	23152.1	43282.9	37757.2	64478.5	63371.5	63739.6	21840.9	22484.9	9217.87	20929.7	20992.5	23765.3	23006.6	31884.9	30769.1	21449.9	15010.3	3292.85	8168.94	5738.48	29637.3	14956.9	5058.83	5978.01	20926.4	60231	57794	94149.5	83158.5	88753.7	20325.7
28926	14.7133	2	506.229	1010.44	0.597057	50.61	AVSVEAAER	[3] Phospho (ST)	SRCN1_RAT	SRC kinase signaling inhibitor 1 OS=Rattus norvegicus GN=Srcin1 PE=1 SV=1	FALSE	0.180624	1311.79	33189.1	1569.31	9740.97	5588.19	5080.74	4022.78	3659.87	12268.3	39109.5	29154.5	40074.2	2898.25	2623.62	26338.9	6292.27	7765.42	3426.45	2710.85	2834.63	5402.9	4561.93	6703.23	4911.41	1257.34	35531.4	1698.76	4193.7	2046.69	2137.63	3636.06	5092.94	18778.8	57106.5	38257.6	55801.1	2697.19
20	12.4568	2	828.343	1654.67	-0.472922	97.64	EGDGSATTDAAPATSPK	[15] Phospho (ST)	NEUM_RAT	Neuromodulin OS=Rattus norvegicus GN=Gap43 PE=1 SV=1	TRUE	0.626554	62499.5	1.44763e+07	1.60803e+07	1.22479e+07	13179.5	17176.3	7.08946e+06	1.3055e+07	1.05081e+07	261254	1.01727e+07	1.25709e+07	1.25828e+07	1.0934e+07	1.13566e+07	348864	1.74805e+07	1.1229e+07	636394	1.9699e+07	2.06323e+07	1.23402e+07	33565.1	64316.8	59905.2	1.5498e+07	1.74069e+07	5.27297e+06	4827.01	7226.6	6.40793e+06	1.81668e+07	1.60845e+07	381475	1.33489e+07	1.75043e+07	1.17099e+07
568	23.9431	2	828.343	1654.67	-0.568941	89.96	EGDGSATTDAAPATSPK	[15] Phospho (ST)	NEUM_RAT	Neuromodulin OS=Rattus norvegicus GN=Gap43 PE=1 SV=1	TRUE	0.990637	1.08994e+07	120739	239975	248769	1.75958e+07	1.5082e+07	160228	168645	101300	145851	182003	149495	241986	487825	167648	210803	128857	240560	252570	395714	325374	297289	1.39814e+07	1.4415e+07	1.0447e+07	129260	259772	107100	6.4445e+06	6.34548e+06	144825	234680	155058	212967	238831	208163	225198
17069	22.6377	3	552.566	1654.68	2.49128	57.71	EGDGSATTDAAPATSPK	[15] Phospho (ST)	NEUM_RAT	Neuromodulin OS=Rattus norvegicus GN=Gap43 PE=1 SV=1	FALSE	0.757825	143408	3603.16	4009.45	2866.12	31505.4	31011.8	2926.2	4889.04	1689.84	2101.85	2261.29	2681.63	2923.95	11296.2	560.247	923.978	955.47	2878.94	1278.18	7683.66	2055.38	1336.83	374728	240182	137455	3857.46	4340.2	1233.92	11538.9	13047.6	2644.89	6803.42	2586.61	3069.06	2967.35	3734.01	2721.11
27046	22.5456	1	1655.68	1654.67	-0.11352	---	EGDGSATTDAAPATSPK	[15] Phospho (ST)	NEUM_RAT	Neuromodulin OS=Rattus norvegicus GN=Gap43 PE=1 SV=1	FALSE	0.457215	118740	306.29	209.665	629.013	672.592	1706.13	145.158	199.397	358.18	0	1.13509	0	172.271	100.455	409.551	412.9	317.203	57.5761	120.912	188.148	148.514	0	358527	433292	113811	327.907	226.961	270.804	246.339	717.824	131.203	277.474	548.258	0	1.48951	0	160.319
1809	36.5558	2	1118.01	2234.01	-0.795428	132.03	QADVPAAVTDAAATTPAAEDAAK	[15] Phospho (ST)	NEUM_RAT	Neuromodulin OS=Rattus norvegicus GN=Gap43 PE=1 SV=1	TRUE	0.0127982	930566	762699	783801	1.29292e+06	1.559e+06	1.38698e+06	1.57285e+06	1.15286e+06	1.22927e+06	1.19168e+06	1.44284e+06	1.46965e+06	742439	917218	678165	1.05895e+06	862677	970831	1.18006e+06	1.31977e+06	1.21222e+06	664149	890049	802534	891939	816527	848460	556628	570989	583545	1.42164e+06	1.60428e+06	1.88161e+06	1.74005e+06	1.89334e+06	2.0464e+06	690932
2667	36.5558	3	745.677	2234.01	-0.673272	69.55	QADVPAAVTDAAATTPAAEDAAK	[15] Phospho (ST)	NEUM_RAT	Neuromodulin OS=Rattus norvegicus GN=Gap43 PE=1 SV=1	TRUE	0.00770937	273324	187501	181611	570715	719533	731770	560666	503981	618568	575092	654023	669719	196230	231534	191434	260357	258137	291412	348718	400603	296473	263277	482950	373987	261978	200734	196592	245705	263531	307878	506767	701322	946829	839731	858234	932545	182617
14661	12.7158	3	595.265	1782.77	2.4519	54.12	KEGDGSATTDAAPATSPK	[16] Phospho (ST)	NEUM_RAT	Neuromodulin OS=Rattus norvegicus GN=Gap43 PE=1 SV=1	FALSE	0.158133	1763.54	54218.4	58633.1	30131.1	342.302	1680.27	6516.91	11825.6	38825.1	3767.26	1184.23	4426.46	28004.5	3012.14	11386	1354.37	47080.3	17539.8	5156.03	37776.1	52024.4	4618.33	94641.2	68965.1	1690.33	58044.9	63470	12972.1	125.369	706.941	5890.42	16456	59428.8	5500.83	1553.99	6163.59	26061.7
28751	20.8529	3	595.262	1782.76	-2.224	48.67	KEGDGSATTDAAPATSPK	[16] Phospho (ST)	NEUM_RAT	Neuromodulin OS=Rattus norvegicus GN=Gap43 PE=1 SV=1	FALSE	0.686027	1700.19	883.66	11775.4	576.828	236214	33684.8	673.548	768.761	698.748	1543.69	681.46	635.859	1057.98	15349.5	859.782	873.885	637.946	1970.12	1844.01	3793.94	3308.64	1016.08	1978.31	1335.04	1629.62	946.024	12746.9	248.337	86513.9	14172.3	608.797	1069.78	1069.56	2254.05	894.238	885.397	984.586
38126	20.0241	2	892.389	1782.76	-1.72568	80.11	KEGDGSATTDAAPATSPK	[16] Phospho (ST)	NEUM_RAT	Neuromodulin OS=Rattus norvegicus GN=Gap43 PE=1 SV=1	FALSE	0.568926	193.032	65.1078	241.926	4398.64	20658.7	192488	179.939	50.7133	106.208	41.2587	137.421	122.764	76.9624	161.427	63.2642	183.789	14549.6	724.049	103.649	453.71	99.916	43.1139	552.181	431.86	185.019	69.7028	261.884	1893.71	7566.31	80985.8	162.641	70.5709	162.57	60.2447	180.329	170.942	71.6232
21545	25.7867	2	991.914	1981.81	-0.505073	60.3	AAQPPTETAESSQAEEEK	[12] Phospho (ST)	NEUM_RAT	Neuromodulin OS=Rattus norvegicus GN=Gap43 PE=1 SV=1	FALSE	0.355912	5043.58	108.608	39419	68.2689	157.986	1798.98	14333.5	7139.19	505.232	188.566	0	135.651	32221.9	38998.4	498.193	916.098	2637.55	29268.7	265.981	55270.3	1380.26	107.556	15016.2	0	4834.22	116.273	42670.8	29.3912	57.8627	756.888	12955.5	9934.64	773.347	275.339	0	188.886	29986.5
22980	12.4568	2	991.914	1981.81	-0.478792	57.47	AAQPPTETAESSQAEEEK	[12] Phospho (ST)	NEUM_RAT	Neuromodulin OS=Rattus norvegicus GN=Gap43 PE=1 SV=1	FALSE	0.992061	0	5468.62	1138.5	0	22.5738	3.89196	0	0	915.024	1032.85	58013.1	79563.9	436.083	0	30147.9	660.696	0	0	6612.75	248.871	421.292	6090.71	0	82.2417	0	5854.56	1232.42	0	8.2677	1.63747	0	0	1400.61	1508.13	76127	110788	405.829
26737	12.9471	2	991.914	1981.81	-0.827738	57.67	AAQPPTETAESSQAEEEK	[12] Phospho (ST)	NEUM_RAT	Neuromodulin OS=Rattus norvegicus GN=Gap43 PE=1 SV=1	FALSE	0.842279	63.6157	74969.9	341.332	974.083	418.259	363.202	305.311	829.745	19922.4	4677.56	28304.1	3430.34	446.881	262.703	13003.9	10782.2	1309.27	259.012	51375.3	678.302	55538.1	38516.2	68.6602	187.668	60.975	80261	369.49	419.364	153.189	152.81	275.96	1154.64	30494.7	6830.02	37141.6	4776.55	415.879
35718	25.7451	3	661.613	1981.82	0.527751	---	AAQPPTETAESSQAEEEK	[12] Phospho (ST)	NEUM_RAT	Neuromodulin OS=Rattus norvegicus GN=Gap43 PE=1 SV=1	FALSE	0.728656	333.823	163.796	3362.16	263.286	0	126.167	443.035	2175.72	57.237	72.6882	0	0	1840.81	2935.07	20.112	5.96654	1284.41	1369.68	63.3067	3213.38	256.855	48.4057	0	0	319.966	175.356	3639.52	113.351	0	53.0826	400.445	3027.65	87.6114	106.137	0	0	1713.1
37568	25.2383	2	991.914	1981.81	-0.561341	53.15	AAQPPTETAESSQAEEEK	[12] Phospho (ST)	NEUM_RAT	Neuromodulin OS=Rattus norvegicus GN=Gap43 PE=1 SV=1	FALSE	0.284286	2593.58	259.289	2959.73	7270.9	237.231	197.349	23635.1	39481.9	855.217	281.812	312.063	65.3383	2014.13	5009.93	255.818	15349	8376	2117.26	2640.44	3426.83	2433.2	1941.85	1644.98	453.76	2485.92	277.588	3203.89	3130.28	86.8864	83.0309	21363	54941.6	1309.06	411.493	409.501	90.9799	1874.4
39655	13.1798	2	868.328	1734.64	2.1586	39.78	EGDGSATTDAAPATSPK	[5] Phospho (ST)|[15] Phospho (ST)	NEUM_RAT	Neuromodulin OS=Rattus norvegicus GN=Gap43 PE=1 SV=1	FALSE	0.854894	366.895	18100.3	28738.1	4277.59	92.2048	23.4635	25049.7	36272.8	17056.5	6190.05	9762	7255.97	21123.5	239.343	5012.65	8697.36	7835	25886.1	5910.87	42763.8	10455.4	5702.56	239.998	504.369	351.665	19377.7	31108.9	1841.6	33.7703	9.87184	22641.6	50475.9	26108	9038.52	12810.1	10103.5	19658.1
28421	24.7253	2	868.328	1734.64	1.53652	40.6	EGDGSATTDAAPATSPK	[7] Phospho (ST)|[15] Phospho (ST)	NEUM_RAT	Neuromodulin OS=Rattus norvegicus GN=Gap43 PE=1 SV=1	FALSE	0.91347	54960.6	1816.29	6925.51	1414.97	30862.8	28714.5	2449.02	3643.89	979.461	2563.62	3917.14	4416.06	1895.18	13404	1333.33	4302.04	2147.35	4869.43	1835.2	7041.85	3611.05	2995.16	54124.4	58118.3	52679.2	1944.47	7496.82	609.177	11303.6	12081.1	2213.59	5070.71	1499.24	3743.31	5140.22	6149.11	1763.7
166	27.7297	2	732.324	1462.63	0.167571	63.14	AALPAGEGESPEGAK	[10] Phospho (ST)	AMPH_RAT	Amphiphysin OS=Rattus norvegicus GN=Amph PE=1 SV=1	TRUE	0.11323	3.54162e+06	3.89994e+06	3.4727e+06	3.8749e+06	3.88811e+06	3.99612e+06	3.14824e+06	3.43674e+06	3.42877e+06	4.53792e+06	4.25482e+06	4.29219e+06	3.15723e+06	3.38507e+06	3.29116e+06	4.27248e+06	4.56147e+06	3.68278e+06	4.33817e+06	4.95693e+06	4.6828e+06	5.11663e+06	4.68311e+06	4.58553e+06	3.39461e+06	4.17517e+06	3.75917e+06	1.66823e+06	1.42403e+06	1.68129e+06	2.84559e+06	4.78245e+06	5.24834e+06	6.62613e+06	5.58333e+06	5.97662e+06	2.9382e+06
7422	27.7659	1	1463.64	1462.63	0.067964	---	AALPAGEGESPEGAK	[10] Phospho (ST)	AMPH_RAT	Amphiphysin OS=Rattus norvegicus GN=Amph PE=1 SV=1	TRUE	0.0645972	278748	271651	275365	380949	485537	492808	236038	326111	272540	613.434	2088.38	6527.61	246494	299579	231139	359270	352547	297185	334872	435939	413056	519154	364791	399079	267177	290823	298081	164007	177829	207340	213347	453805	417171	895.717	2740.44	9089.33	229393
1499	40.8018	3	956.094	2865.26	-7.55289	49.34	IDVESTELASSESPQAAELEAGAPQEK	[13] Phospho (ST)	AMPH_RAT	Amphiphysin OS=Rattus norvegicus GN=Amph PE=1 SV=1	TRUE	0.879758	999614	1.23526e+06	1.1234e+06	1.41603e+06	1.11289e+06	1.02712e+06	1.36253e+06	1.32137e+06	1.43821e+06	1.64447e+06	1.678e+06	1.76416e+06	950716	1.00323e+06	1.2527e+06	1.69339e+06	1.37126e+06	1.29572e+06	1.60485e+06	1.48913e+06	1.60541e+06	1.55253e+06	1.00524e+06	1.13309e+06	958121	1.32243e+06	1.21608e+06	609633	407600	432141	1.23155e+06	1.83877e+06	2.20143e+06	2.4012e+06	2.20193e+06	2.45649e+06	884761
3648	40.8018	2	1433.64	2865.26	-7.45642	99.25	IDVESTELASSESPQAAELEAGAPQEK	[13] Phospho (ST)	AMPH_RAT	Amphiphysin OS=Rattus norvegicus GN=Amph PE=1 SV=1	TRUE	0.111583	876120	972728	899997	684896	713471	664733	945024	712431	714449	918992	931078	969358	742032	840276	931206	1.28957e+06	917500	1.06412e+06	1.22394e+06	1.20948e+06	1.24685e+06	845697	594376	766668	839753	1.04138e+06	974242	294862	261311	279674	854176	991393	1.09359e+06	1.34188e+06	1.2218e+06	1.34978e+06	690554
8548	38.1864	3	1136.23	3405.67	-0.503359	---	TPSPPEEASPLPSPTASPNHTLAPASPAPVRPR	[3] Phospho (ST)	AMPH_RAT	Amphiphysin OS=Rattus norvegicus GN=Amph PE=1 SV=1	FALSE	1.66294e-05	185695	368133	355564	181439	216816	176290	105890	144961	131387	243266	259972	249739	385348	433186	475186	784148	559075	326511	707862	745847	768437	792117	253375	278242	177987	394114	384896	78113.5	79409.3	74170.8	95710.2	201723	201111	355210	341145	347747	358615
4073	38.1681	4	852.424	3405.67	-1.95228	55.95	TPSPPEEASPLPSPTASPNHTLAPASPAPVRPR	[9] Phospho (ST)	AMPH_RAT	Amphiphysin OS=Rattus norvegicus GN=Amph PE=1 SV=1	TRUE	0.00793168	133047	339391	340430	335967	231917	189143	122521	475852	480422	953886	904896	891727	489648	510493	664819	966969	819819	362579	869304	874109	974741	1.9231e+06	501387	666014	127524	363344	368513	144641	84940.3	79578.2	110743	662178	735372	1.39284e+06	1.18744e+06	1.24168e+06	455678
8548	38.1864	3	1136.23	3405.67	-0.503359	---	TPSPPEEASPLPSPTASPNHTLAPASPAPVRPR	[9] Phospho (ST)	AMPH_RAT	Amphiphysin OS=Rattus norvegicus GN=Amph PE=1 SV=1	FALSE	1.66294e-05	185695	368133	355564	181439	216816	176290	105890	144961	131387	243266	259972	249739	385348	433186	475186	784148	559075	326511	707862	745847	768437	792117	253375	278242	177987	394114	384896	78113.5	79409.3	74170.8	95710.2	201723	201111	355210	341145	347747	358615
9137	41.2054	2	791.861	1581.71	-7.78028	67.69	AFSIQGAPSDSGPLR	[9] Phospho (ST)	AMPH_RAT	Amphiphysin OS=Rattus norvegicus GN=Amph PE=1 SV=1	FALSE	0.286323	85292.5	88339.7	83674.6	57502.8	77199	66493.1	96416.7	65780.4	81712.9	87712.7	97338.3	99346.8	44733.7	62806.3	79406.3	129426	99734.7	103890	118006	126671	124506	90293.1	72906.5	88665.4	81752	94574.3	90577.3	24756.2	28274.3	27975.7	87147.9	91537.6	125076	128075	127731	138335	41630.3
417	26.8983	2	566.774	1131.53	0.100787	56.99	QASISGPAPPK	[3] Phospho (ST)	SYN1_RAT	Synapsin-1 OS=Rattus norvegicus GN=Syn1 PE=1 SV=3	TRUE	0.000875138	925301	1.32036e+06	993568	1.28866e+06	1.12751e+06	1.17306e+06	1.8691e+06	2.49063e+06	2.81799e+06	2.91481e+06	2.94775e+06	2.83584e+06	907944	852456	877126	1.16438e+06	1.156e+06	807598	1.42832e+06	1.11946e+06	1.42639e+06	656191	594930	553783	886892	1.41355e+06	1.07553e+06	554798	412953	493543	1.68942e+06	3.46587e+06	4.31343e+06	4.25612e+06	3.86815e+06	3.94874e+06	844955
4723	26.8849	1	1132.54	1131.53	0.240194	---	QASISGPAPPK	[3] Phospho (ST)	SYN1_RAT	Synapsin-1 OS=Rattus norvegicus GN=Syn1 PE=1 SV=3	TRUE	0.00148543	288930	205108	313232	267057	326766	345211	523825	977981	747859	610120	726721	599657	231469	233398	121807	321821	288644	228945	317612	351700	361052	204070	147775	160025	276937	219584	339072	114974	119679	145241	473468	1.36092e+06	1.14473e+06	890878	953630	834988	215411
4723	26.8849	1	1132.54	1131.53	0.240194	---	QASISGPAPPK	[5] Phospho (ST)	SYN1_RAT	Synapsin-1 OS=Rattus norvegicus GN=Syn1 PE=1 SV=3	FALSE	0.00148543	288930	205108	313232	267057	326766	345211	523825	977981	747859	610120	726721	599657	231469	233398	121807	321821	288644	228945	317612	351700	361052	204070	147775	160025	276937	219584	339072	114974	119679	145241	473468	1.36092e+06	1.14473e+06	890878	953630	834988	215411
2734	34.8464	2	821.391	1640.77	-0.0094197	64.1	GSHSQTPSPGALPLGR	[8] Phospho (ST)	SYN1_RAT	Synapsin-1 OS=Rattus norvegicus GN=Syn1 PE=1 SV=3	TRUE	0.0669944	494028	430549	407015	486347	524668	491894	373502	365922	381303	394876	406645	404436	280431	335113	407915	577122	344344	386549	535857	424937	452111	221614	240658	164099	473521	460935	440591	209383	192161	206955	337596	509204	583652	576586	533615	563155	260976
4604	34.9245	3	547.93	1640.77	-0.270341	---	GSHSQTPSPGALPLGR	[8] Phospho (ST)	SYN1_RAT	Synapsin-1 OS=Rattus norvegicus GN=Syn1 PE=1 SV=3	TRUE	0.0164101	111339	116018	94161.5	195623	152549	153479	92870.5	116190	137295	144299	136842	131346	73471.6	78381.8	112595	143035	106323	76702.6	167812	112085	118558	82081.5	77484.1	39494.5	106717	124206	101929	84219.9	55871.6	64573.2	83942.6	161685	210154	210700	179569	182892	68374.6
24997	34.8746	1	1641.77	1640.77	0.0733451	---	GSHSQTPSPGALPLGR	[8] Phospho (ST)	SYN1_RAT	Synapsin-1 OS=Rattus norvegicus GN=Syn1 PE=1 SV=3	TRUE	0.349921	25036.9	24997.9	33331.2	1975.72	5913.73	6159.22	8378.51	4064.46	2572.03	2852.78	4871.02	1305.78	13702.9	21514.7	10301.4	18892.1	18420.6	27259.9	21859.2	36946.4	20644.7	259.297	1394.74	5083.26	23997.6	26762.1	36080.8	850.589	2165.92	2591.38	7573.05	5655.95	3936.96	4165.54	6391.94	1818.23	12752.3
5097	45.0682	3	968.132	2901.37	-6.18375	70.15	SQSLTNAFNLPEPAPPRPSLSQDEVK	[3] Phospho (ST)	SYN1_RAT	Synapsin-1 OS=Rattus norvegicus GN=Syn1 PE=1 SV=3	TRUE	0.306191	490446	653379	567424	276351	330440	340506	446900	535880	582443	545915	551160	549570	397299	447841	461788	691055	551162	469018	673482	602403	661123	179558	116184	121825	470088	699491	614233	118975	121024	143262	403938	745711	891533	797128	723253	765245	369736
6178	49.3583	3	972.122	2913.34	-3.95832	54.98	ASTAAPVASPAAPSPGSSGGGGFFSSLSNAVK	[14] Phospho (ST)	SYN1_RAT	Synapsin-1 OS=Rattus norvegicus GN=Syn1 PE=1 SV=3	FALSE	0.0354072	493293	578795	496122	658557	648443	681990	505632	425958	496879	433422	444485	465113	325956	372076	390653	619551	538073	510569	530391	497471	529445	150272	117359	74324.2	472817	619643	537050	283523	237494	286935	457024	592748	760561	632869	583270	647643	303343
601	40.8303	2	850.877	1699.74	-7.36643	76.29	GLYDGPVCEVSVTPK	[13] Phospho (ST)	DPYL2_RAT	Dihydropyrimidinase-related protein 2 OS=Rattus norvegicus GN=Dpysl2 PE=1 SV=1	TRUE	0.00186716	2.0711e+06	2.39692e+06	2.01405e+06	2.75453e+06	2.59421e+06	2.39701e+06	2.92344e+06	2.14773e+06	2.33095e+06	2.38058e+06	2.5271e+06	2.58035e+06	1.90673e+06	1.96325e+06	2.15203e+06	2.63627e+06	2.3013e+06	2.59073e+06	938720	813081	916671	671168	527673	644901	1.98513e+06	2.56608e+06	2.18019e+06	1.18589e+06	950138	1.0085e+06	2.6424e+06	2.9887e+06	3.56794e+06	3.47605e+06	3.31615e+06	3.59299e+06	1.77446e+06
7154	40.9241	1	1700.75	1699.74	-7.00306	---	GLYDGPVCEVSVTPK	[13] Phospho (ST)	DPYL2_RAT	Dihydropyrimidinase-related protein 2 OS=Rattus norvegicus GN=Dpysl2 PE=1 SV=1	TRUE	0.0148669	445997	420092	412065	396192	488813	470401	422499	313972	285788	328251	332846	340066	358958	401787	446188	587353	398278	463440	102130	108875	107433	44524.5	44125.1	51870.9	427483	449740	446058	170569	179029	197913	381883	436913	437449	479302	436773	473523	334056
1354	43.3326	3	750.345	2248.01	-6.59382	40.43	NLHQSGFSLSGAQIDDNIPR	[8] Phospho (ST)	DPYL2_RAT	Dihydropyrimidinase-related protein 2 OS=Rattus norvegicus GN=Dpysl2 PE=1 SV=1	TRUE	0.790908	540355	621276	586116	424706	384965	385383	862241	884660	866768	997684	928113	989043	477516	502392	584977	824833	757261	682715	877450	799387	845394	619335	469537	481507	517925	665123	634468	182845	140995	162143	779351	1.23106e+06	1.32674e+06	1.45679e+06	1.2179e+06	1.37719e+06	444388
4812	43.3194	2	1125.01	2248.01	-6.76298	80.07	NLHQSGFSLSGAQIDDNIPR	[8] Phospho (ST)	DPYL2_RAT	Dihydropyrimidinase-related protein 2 OS=Rattus norvegicus GN=Dpysl2 PE=1 SV=1	TRUE	0.874554	465641	505736	466697	256548	281887	255077	504221	469208	461747	482786	496991	511665	358006	382381	380800	577700	441532	508153	626558	535162	617971	287686	282680	298961	446312	541429	505197	110450	103242	107319	455749	652934	706786	704949	652170	712464	333169
11477	40.7388	3	793.058	2376.15	-6.62632	56.96	DIGAIAQVHAENGDIIAEEQQR		DPYL2_RAT	Dihydropyrimidinase-related protein 2 OS=Rattus norvegicus GN=Dpysl2 PE=1 SV=1	TRUE	0.00150939	45691.5	51174.8	58709.9	218782	37072.9	44445.8	177527	218380	328645	183002	271695	215300	55657.9	41843.8	50497.1	89444.9	71659.2	45593	29490.6	25110.7	38107.4	57378.4	14671.3	47020.4	43794.9	54786.4	63553.1	94190.6	13578	18699.7	160461	303889	503050	267214	356528	299794	51796.6
12343	36.978	2	841.939	1681.86	-0.519015	75.17	IVLEDGTLHVTEGSGR		DPYL2_RAT	Dihydropyrimidinase-related protein 2 OS=Rattus norvegicus GN=Dpysl2 PE=1 SV=1	FALSE	3.66405e-06	32720.8	47672	37722.5	56403.4	44616.6	56108.9	78550.9	127641	164950	67196.5	108021	89307.8	24919.5	18824.8	13845.7	33600.3	41112.2	42688	10365.8	11413.5	11037.9	14252.4	22362	15697.9	31362.6	51036.4	40834.4	24282.9	16341	23606.8	70999.6	177621	252486	98118.2	141749	124356	23190.7
15495	36.8686	3	561.628	1681.86	-0.541182	---	IVLEDGTLHVTEGSGR		DPYL2_RAT	Dihydropyrimidinase-related protein 2 OS=Rattus norvegicus GN=Dpysl2 PE=1 SV=1	FALSE	5.17565e-05	5850.51	4896.25	5429.05	21780.2	18296.2	21393	27400.8	47985.9	73975.8	23345.8	33404	27535.5	5062.03	3899.37	2109.11	8009.51	7582.89	7332.75	2310.05	3302.32	4169.27	2638.74	9735.36	5117.11	5607.66	5241.8	5876.91	9376.85	6701.03	9000.69	24766.7	66775.5	113233	34088.8	43834	38341.7	4710.85
867	12.5185	2	932.925	1863.84	-0.452415	75.38	GEAAAERPGEAAVASSPSK	[16] Phospho (ST)	MARCS_RAT	Myristoylated alanine-rich C-kinase substrate OS=Rattus norvegicus GN=Marcks PE=1 SV=2	TRUE	0.89446	54.9027	2.52829e+06	172.845	1.53761e+06	152.305	69.8658	638.487	1124.16	2.24682e+06	2.23843e+06	2.84712e+06	2.87053e+06	284.913	454.543	2.0961e+06	2.98654e+06	1.90219e+06	609.115	2.79732e+06	422.481	3.10306e+06	4.53243e+06	147.968	124.029	52.6237	2.70672e+06	187.104	661975	55.7822	29.3947	577.108	1564.34	3.43915e+06	3.26848e+06	3.7361e+06	3.99705e+06	265.147
1183	12.5185	3	622.286	1863.84	-0.50441	75.47	GEAAAERPGEAAVASSPSK	[16] Phospho (ST)	MARCS_RAT	Myristoylated alanine-rich C-kinase substrate OS=Rattus norvegicus GN=Marcks PE=1 SV=2	TRUE	0.953424	410.39	1.23762e+06	12894.9	829192	1922.47	1909.64	12192.7	23613	1.33338e+06	987572	1.16585e+06	1.2883e+06	12824.2	10872.1	1.10573e+06	1.39711e+06	1.40798e+06	7002.7	1.38008e+06	13403.6	1.44843e+06	2.02926e+06	397.536	623.064	393.355	1.32497e+06	13958.7	356985	704.11	803.444	11020.6	32859.1	2.04098e+06	1.44202e+06	1.52987e+06	1.79388e+06	11934.5
3701	24.0701	2	932.925	1863.84	-0.0345133	63.38	GEAAAERPGEAAVASSPSK	[16] Phospho (ST)	MARCS_RAT	Myristoylated alanine-rich C-kinase substrate OS=Rattus norvegicus GN=Marcks PE=1 SV=2	FALSE	0.86568	1138.05	4134.02	2.39219e+06	7439.65	4908.17	4475.61	786827	1.41264e+06	21761.7	41417.3	14256	30113.4	2.05632e+06	1571.63	3760.29	7969.44	19140.9	1.80163e+06	14519.4	3.78508e+06	36893.3	28846.1	527.089	735.66	1090.81	4425.78	2.58953e+06	3202.93	1797.63	1883.03	711187	1.96578e+06	33310.2	60476.3	18707.2	41931.2	1.91366e+06
4086	24.102	3	622.286	1863.84	-0.0111853	62.39	GEAAAERPGEAAVASSPSK	[16] Phospho (ST)	MARCS_RAT	Myristoylated alanine-rich C-kinase substrate OS=Rattus norvegicus GN=Marcks PE=1 SV=2	FALSE	0.697424	27664.4	3933.45	1.17377e+06	25804.6	35333.9	30360.9	635100	973381	6662.22	5188.09	2633.03	4152.73	1.16892e+06	48753.8	3654.57	12413.2	27715.3	1.05705e+06	4894.77	1.7241e+06	20579.6	5796.5	26580.9	28462.7	26516	4211.06	1.2706e+06	11109.4	12941.1	12773.8	574046	1.35452e+06	10197.7	7575.49	3455.16	5782.44	1.08783e+06
45477	23.9999	1	1523.63	1522.62	-0.591717	---	AEDGAAPSPSSETPK	[13] Phospho (ST)	MARCS_RAT	Myristoylated alanine-rich C-kinase substrate OS=Rattus norvegicus GN=Marcks PE=1 SV=2	FALSE	0.0445421	0	67.3554	0	0	27191	13765.1	365.7	1993.01	0	0	0	0	0	0	0	0	0	0	0	0	0	0	0	152.284	0	72.109	0	0	9958.79	5791.4	330.544	2773.41	0	0	0	0	0
1155	12.4568	2	762.316	1522.62	-0.316918	83.38	AEDGAAPSPSSETPK	[8] Phospho (ST)	MARCS_RAT	Myristoylated alanine-rich C-kinase substrate OS=Rattus norvegicus GN=Marcks PE=1 SV=2	TRUE	0.515728	7740.59	1.91251e+06	1.16333e+06	1.53965e+06	723.792	3542.07	678706	1.0953e+06	1.37164e+06	507161	1.17437e+06	1.40141e+06	1.06706e+06	964779	1.40355e+06	693773	1.52146e+06	853198	812252	1.55894e+06	2.4917e+06	1.70186e+06	2935.69	9264.42	7419.28	2.04749e+06	1.2593e+06	662855	265.091	1490.26	613460	1.52419e+06	2.09953e+06	740541	1.54105e+06	1.95138e+06	993030
5278	23.9999	2	762.316	1522.62	-0.407525	83.44	AEDGAAPSPSSETPK	[8] Phospho (ST)	MARCS_RAT	Myristoylated alanine-rich C-kinase substrate OS=Rattus norvegicus GN=Marcks PE=1 SV=2	FALSE	0.813911	1.0332e+06	5637.74	184661	388455	1.45433e+06	1.22935e+06	451458	525023	56852.1	3226.78	3161.19	4611.24	112968	198859	3998.36	177880	543196	185129	12180.5	213023	55310.7	16659.7	1.27469e+06	1.21285e+06	990310	6035.63	199895	167238	532654	517226	408058	730603	87022.2	4711.64	4148.23	6420.89	105131
7303	25.5969	2	762.316	1522.62	-0.644404	79.14	AEDGAAPSPSSETPK	[8] Phospho (ST)	MARCS_RAT	Myristoylated alanine-rich C-kinase substrate OS=Rattus norvegicus GN=Marcks PE=1 SV=2	FALSE	0.870374	565409	12832	500622	30835.8	944879	789052	91211.7	105352	28203.8	34304.4	20935.2	21513.4	431514	591702	7272.15	41727.7	47395.2	540267	16094.2	661520	11852	10199.6	771216	745105	541939	13737.6	541921	13275.5	346065	331979	82443.3	146605	43170.9	50090.2	27471.9	29956.2	401577
45477	23.9999	1	1523.63	1522.62	-0.591717	---	AEDGAAPSPSSETPK	[8] Phospho (ST)	MARCS_RAT	Myristoylated alanine-rich C-kinase substrate OS=Rattus norvegicus GN=Marcks PE=1 SV=2	FALSE	0.0445421	0	67.3554	0	0	27191	13765.1	365.7	1993.01	0	0	0	0	0	0	0	0	0	0	0	0	0	0	0	152.284	0	72.109	0	0	9958.79	5791.4	330.544	2773.41	0	0	0	0	0
1211	42.1595	1	865.379	864.371	-8.05155	---	LSGFSFK	[5] Phospho (ST)	MARCS_RAT	Myristoylated alanine-rich C-kinase substrate OS=Rattus norvegicus GN=Marcks PE=1 SV=2	TRUE	0.170141	929232	903404	856986	1.18425e+06	1.40529e+06	1.24449e+06	983546	840438	790154	933918	951721	990915	762355	827130	809500	971442	711980	895669	1.17776e+06	1.16144e+06	1.08077e+06	820981	766874	895200	890660	967161	927682	509847	514693	523596	888994	1.16952e+06	1.20947e+06	1.36368e+06	1.24888e+06	1.37979e+06	709466
1881	42.1595	2	433.193	864.371	-7.86765	32.98	LSGFSFK	[5] Phospho (ST)	MARCS_RAT	Myristoylated alanine-rich C-kinase substrate OS=Rattus norvegicus GN=Marcks PE=1 SV=2	TRUE	0.682651	220460	233007	202336	410572	409500	391756	297066	167608	190191	208543	188282	221936	207216	209326	225665	246075	248094	261879	319156	288522	302497	184182	216468	191261	211309	249452	219028	176760	149980	164824	268508	233237	291120	304508	247071	309034	192840
45477	23.9999	1	1523.63	1522.62	-0.591717	---	AEDGAAPSPSSETPK	[10] Phospho (ST)	MARCS_RAT	Myristoylated alanine-rich C-kinase substrate OS=Rattus norvegicus GN=Marcks PE=1 SV=2	FALSE	0.0445421	0	67.3554	0	0	27191	13765.1	365.7	1993.01	0	0	0	0	0	0	0	0	0	0	0	0	0	0	0	152.284	0	72.109	0	0	9958.79	5791.4	330.544	2773.41	0	0	0	0	0
5279	30.476	3	938.061	2811.16	0.270294	59.47	EAAEAEPAEPGSPSAETEGASASSTSSPK	[14] Phospho (ST)	MARCS_RAT	Myristoylated alanine-rich C-kinase substrate OS=Rattus norvegicus GN=Marcks PE=1 SV=2	FALSE	0.293625	136626	446660	243995	324798	80755.8	48695.4	223035	129063	148045	263623	243885	285036	227543	228798	458170	443126	380647	172796	587674	370007	518355	247184	72709.4	45398.9	130955	478183	264124	139833	29577	20487.7	201594	179600	226609	384934	320035	396896	211757
9744	30.4524	2	1406.59	2811.16	0.478745	74.52	EAAEAEPAEPGSPSAETEGASASSTSSPK	[12] Phospho (ST)	MARCS_RAT	Myristoylated alanine-rich C-kinase substrate OS=Rattus norvegicus GN=Marcks PE=1 SV=2	FALSE	0.311922	114385	329942	189516	194779	62149.8	46291.3	154347	85083.8	84094.5	183026	164360	207283	191181	172264	332368	346929	269544	150366	429914	285931	371969	196001	36098.2	25392.7	109637	353227	205150	83856.6	22762.5	19476.2	139509	118400	128722	267249	215680	288630	177917
17963	24.5799	2	802.3	1602.58	-0.384603	70.13	AEDGAAPSPSSETPK	[8] Phospho (ST)|[13] Phospho (ST)	MARCS_RAT	Myristoylated alanine-rich C-kinase substrate OS=Rattus norvegicus GN=Marcks PE=1 SV=2	FALSE	0.680433	158589	639.074	4956.24	4460.44	175009	138919	3281.93	5195.23	2750.01	1323.05	1209.05	1353.66	3512.56	140081	824.521	3326.66	3286.69	6014.43	3222.83	6195.55	3845.09	3766.11	192953	197253	152006	684.177	5365.1	1920.31	64097.6	58447.5	2966.43	7229.5	4209.38	1931.88	1586.56	1884.9	3268.87
13927	12.6811	2	802.3	1602.58	-0.326002	63.27	AEDGAAPSPSSETPK	[10] Phospho (ST)|[13] Phospho (ST)	MARCS_RAT	Myristoylated alanine-rich C-kinase substrate OS=Rattus norvegicus GN=Marcks PE=1 SV=2	FALSE	0.511944	722.921	104176	118451	102570	326.9	108.611	72499.8	110194	100560	1529.35	2836.7	3146.2	87652.1	5587.94	18022.6	5806.63	130256	107844	14098.8	161342	138389	10486.9	468.917	715.665	692.913	111529	128223	44158.8	119.728	45.696	65530.1	153341	153925	2233.11	3722.42	4380.91	81571.3
1383	35.5558	2	799.343	1596.67	-0.0642289	55.89	NEDASFPSTPEPVK	[5] Phospho (ST)	RTN4_RAT	Reticulon-4 OS=Rattus norvegicus GN=Rtn4 PE=1 SV=1	TRUE	0.378082	613537	794292	690309	994858	848237	793910	758758	548024	658753	640372	664561	638835	586820	585274	675624	811392	662249	696118	971868	817616	863320	527999	443620	483356	588069	850349	747255	428308	310669	334023	685816	762611	1.00834e+06	935051	872061	889542	546109
4257	48.6511	3	932.448	2794.32	-7.06901	59.11	RGSGSVDETLFALPAASEPVIPSSAEK	[3] Phospho (ST)	RTN4_RAT	Reticulon-4 OS=Rattus norvegicus GN=Rtn4 PE=1 SV=1	TRUE	0.02086	602946	671297	630141	974094	1.0243e+06	1.16404e+06	1.02496e+06	1.03415e+06	1.04138e+06	520911	545122	520290	566373	601155	691342	945243	716871	728211	9761.33	9473.23	16253.7	393012	368558	298701	577918	718673	682124	419369	375152	489748	926426	1.43908e+06	1.59402e+06	760618	715329	724474	527081
13577	48.6217	2	1398.17	2794.33	-4.58787	66.93	RGSGSVDETLFALPAASEPVIPSSAEK	[5] Phospho (ST)	RTN4_RAT	Reticulon-4 OS=Rattus norvegicus GN=Rtn4 PE=1 SV=1	FALSE	0.0203937	200960	227912	218771	189139	181410	178037	242037	322667	253824	102961	104555	91313.2	143044	167837	193400	302697	198268	158669	4615.51	3444.42	7157.26	75359.1	49039.2	47441.5	192618	243997	236818	81428.4	66441.9	74905.8	218769	449011	388523	150341	137201	127148	133120
4856	35.2556	3	783.025	2346.05	-1.39212	42.44	DKEDLVCSAALHSPQESPVGK	[13] Phospho (ST)	RTN4_RAT	Reticulon-4 OS=Rattus norvegicus GN=Rtn4 PE=1 SV=1	FALSE	0.417392	73386.4	180277	163501	92425.8	85485	55656.9	71331.3	108262	124767	164076	204385	168470	135484	136287	157892	253194	189315	107200	202911	187086	197863	141761	49478.1	46731.9	70340.1	193000	176989	39791.3	31309.1	23416.6	64474	150653	190977	239579	268201	234584	126085
5233	50.7109	3	880.417	2638.23	-4.4813	36.87	GSGSVDETLFALPAASEPVIPSSAEK	[4] Phospho (ST)	RTN4_RAT	Reticulon-4 OS=Rattus norvegicus GN=Rtn4 PE=1 SV=1	TRUE	0.00678647	237791	228839	205684	420827	345682	375847	485556	450228	507683	216089	243568	225453	176945	193962	222070	269519	215280	228259	5668.06	11317.7	8012.32	179194	122373	136718	227920	244990	222651	181175	126607	158130	438878	626521	777099	315527	319619	313930	164670
9015	50.6963	2	1320.12	2638.23	-3.93301	77.91	GSGSVDETLFALPAASEPVIPSSAEK	[4] Phospho (ST)	RTN4_RAT	Reticulon-4 OS=Rattus norvegicus GN=Rtn4 PE=1 SV=1	TRUE	0.0564027	270629	218823	225969	229337	205245	183949	419559	406382	406891	165627	165538	177753	151045	194087	212260	293139	204044	225393	1209.72	0	930.792	128356	81287.5	87405.5	259395	234267	244610	98734.7	75171.5	77393.1	379226	565507	622819	241844	217225	247510	140567
1466	57.0932	3	711.334	2130.98	-1.96915	59.08	TAFDEAIAELDTLSEESYK		1433Z_RAT	14-3-3 protein zeta/delta OS=Rattus norvegicus GN=Ywhaz PE=1 SV=1	TRUE	0.001494	815971	786305	712570	932899	736662	924229	1.36435e+06	1.81438e+06	1.9135e+06	1.93487e+06	2.01552e+06	1.99115e+06	416529	453390	472965	652002	699106	759015	152074	122943	153014	985323	1.13473e+06	1.16665e+06	782100	841798	771352	401633	269805	388852	1.23319e+06	2.52483e+06	2.92895e+06	2.82523e+06	2.64484e+06	2.77256e+06	387632
2372	56.9959	2	1066.5	2130.98	-1.27973	123.39	TAFDEAIAELDTLSEESYK		1433Z_RAT	14-3-3 protein zeta/delta OS=Rattus norvegicus GN=Ywhaz PE=1 SV=1	TRUE	0.000860743	1.34963e+06	1.33015e+06	1.13317e+06	911216	1.01074e+06	988005	2.12721e+06	1.52238e+06	1.57151e+06	1.61706e+06	1.80985e+06	1.68939e+06	624094	704109	692797	1.18886e+06	1.11183e+06	1.01855e+06	247437	209243	265154	831392	1.06866e+06	1.00023e+06	1.29361e+06	1.42402e+06	1.22665e+06	392298	370187	415684	1.92271e+06	2.1185e+06	2.40547e+06	2.36119e+06	2.37495e+06	2.35238e+06	580798
1508	45.3399	2	1020.99	2039.96	-7.44368	107.81	GIVDQSQQAYQEAFEISK		1433Z_RAT	14-3-3 protein zeta/delta OS=Rattus norvegicus GN=Ywhaz PE=1 SV=1	TRUE	0.0193395	1.04332e+06	1.12291e+06	994209	847294	404365	385927	3.31263e+06	2.99873e+06	3.39995e+06	3.36919e+06	3.34691e+06	3.44999e+06	762917	844164	820547	1.3354e+06	1.08484e+06	1.08678e+06	441242	385551	500565	1.00216e+06	822629	955833	1.00001e+06	1.20216e+06	1.07623e+06	364778	148100	162372	2.99418e+06	4.17293e+06	5.20423e+06	4.91959e+06	4.39194e+06	4.80392e+06	709989
3912	45.3029	3	680.996	2039.96	-7.43819	---	GIVDQSQQAYQEAFEISK		1433Z_RAT	14-3-3 protein zeta/delta OS=Rattus norvegicus GN=Ywhaz PE=1 SV=1	TRUE	0.0363033	79293.6	94350.9	81765.2	124610	37220.4	42087.4	398554	526391	792911	736727	550512	700469	63895.8	63045	70184.3	102205	126126	118596	29797.2	41115.9	61524	210745	161717	181377	76002.2	101010	88510.3	53647.4	13632.1	17707.5	360239	732507	1.21369e+06	1.07575e+06	722403	975363	59463
4598	44.4115	2	1204.99	2407.97	-7.53223	67.18	DNLTLWTSDTQGDEAEAGEGGEN		1433Z_RAT	14-3-3 protein zeta/delta OS=Rattus norvegicus GN=Ywhaz PE=1 SV=1	TRUE	0.138773	637720	594354	586837	1.48052e+06	998478	1.00285e+06	1.93104e+06	863867	1.07392e+06	832913	1.05885e+06	1.07135e+06	849859	854698	934107	974521	851475	752043	1.07669e+06	757437	963453	460755	456228	735638	611248	636300	635248	637397	365695	421932	1.74541e+06	1.20213e+06	1.64382e+06	1.21619e+06	1.38946e+06	1.4918e+06	790900
10268	52.3393	2	1106.48	2210.94	-5.55085	87.31	TAFDEAIAELDTLSEESYK	[14] Phospho (ST)	1433Z_RAT	14-3-3 protein zeta/delta OS=Rattus norvegicus GN=Ywhaz PE=1 SV=1	FALSE	0.644762	129528	99944	112099	110830	154092	125675	125698	84957.7	100173	116418	102543	132007	52987.4	80857.2	91811.2	123025	87219.3	116129	127088	166381	154519	104754	108505	159897	124152	106998	121346	47714.6	56436.5	52875.3	113614	118224	153332	169990	134560	183812	49311.4
10957	28.5825	2	774.86	1547.71	0.0712637	106.81	SVTEQGAELSNEER		1433Z_RAT	14-3-3 protein zeta/delta OS=Rattus norvegicus GN=Ywhaz PE=1 SV=1	FALSE	0.422284	1596.1	10957.7	10699.2	1640.56	1680.17	981.647	46426.7	36594.8	112639	2360.62	17312	168540	31067.6	1353.37	104724	35992.8	48956.2	12410.4	105932	2799.99	62785.5	104849	17159.5	328.73	1529.84	11731	11581.8	706.299	615.367	413.009	41963.6	50924	172414	3446.91	22717.5	234682	28912.3
18691	27.8549	2	774.86	1547.71	-0.193954	99.99	SVTEQGAELSNEER		1433Z_RAT	14-3-3 protein zeta/delta OS=Rattus norvegicus GN=Ywhaz PE=1 SV=1	FALSE	0.748614	5113.57	81226.7	2788.59	1205.62	2475.48	2597.03	4878.34	8111.15	9235.08	923.426	168220	5054.87	4670.05	3149.47	6351.58	7495.4	8396.72	2618.39	7286.53	4927.79	5568.71	6212.96	4791.12	4718.12	4901.31	86959.3	3018.64	519.044	906.651	1092.65	4409.37	11287.2	14135.9	1348.36	220745	7038.62	4346.07
1521	36.5871	2	859.944	1717.87	-0.713271	59.81	NLDIERPTYTNLNR		TBA1B_RAT	Tubulin alpha-1B chain OS=Rattus norvegicus GN=Tuba1b PE=1 SV=1	TRUE	0.00202697	626283	642275	637445	424990	397415	426698	477980	680859	718231	621625	721550	656397	687378	769939	694074	862088	735328	642403	915850	917353	858402	684538	744146	573507	600286	687603	690031	182967	145554	179525	432030	947460	1.09938e+06	907677	946845	913996	639691
9700	46.838	2	1004.44	2006.87	-7.43229	112.69	TIGGGDDSFNTFFSETGAGK		TBA1B_RAT	Tubulin alpha-1B chain OS=Rattus norvegicus GN=Tuba1b PE=1 SV=1	TRUE	0.00438159	117309	143799	114982	104460	108308	111202	271451	171907	218479	162855	174376	175015	112395	124554	89373.2	130447	110193	176243	97453.7	91444.9	87836.1	73750.4	111528	90166.2	112440	153948	124467	44972.4	39668	46786.1	245355	239219	334421	237796	228822	243699	104598
10558	42.222	2	912.99	1823.97	-7.16614	53.44	VGINYQPPTVVPGGDLAK		TBA1B_RAT	Tubulin alpha-1B chain OS=Rattus norvegicus GN=Tuba1b PE=1 SV=1	TRUE	0.00715929	61633.6	85123.2	69181.7	34424.8	31773.7	29093.8	85680.3	101626	81269.5	101140	96164.8	105523	77484.8	95117.3	102106	142026	111569	103375	137889	124366	143283	110904	74064.7	80684.2	59075.2	91130.8	74888.8	14820.6	11637.2	12240.7	77443.6	141419	124397	147682	126191	146934	72109.3
12415	49.473	2	851.452	1700.89	-5.7318	76.12	AVFVDLEPTVIDEVR		TBA1B_RAT	Tubulin alpha-1B chain OS=Rattus norvegicus GN=Tuba1b PE=1 SV=1	FALSE	3.1657e-07	76073.1	78366.7	77731.5	65298.7	69171.1	68195.3	57361.9	73109.2	77116.7	61247.7	58189.1	60161.2	81230.1	85073.1	93213.8	121223	113398	99898	116376	116124	127246	128271	83257.7	100228	72915.3	83897.4	84143.9	28112.5	25334.1	28691.9	51847.5	101736	118041	89432.1	76357.9	83771	75594.8
2358	53.0132	3	653.662	1957.96	-5.31956	47.01	GHYTEGAELVDSVLDVVR		TBB2A_RAT	Tubulin beta-2A chain OS=Rattus norvegicus GN=Tubb2a PE=1 SV=1	TRUE	6.4044e-05	765412	852423	751101	843268	698225	788739	865946	1.21778e+06	1.23687e+06	1.40509e+06	1.57009e+06	1.47687e+06	527529	570504	581008	767856	699539	610242	252438	245834	256136	627747	528657	566330	733640	912583	813062	363045	255727	331847	782699	1.69462e+06	1.89325e+06	2.05166e+06	2.06034e+06	2.05646e+06	490931
5224	52.9958	2	979.988	1957.96	-6.7184	121.2	GHYTEGAELVDSVLDVVR		TBB2A_RAT	Tubulin beta-2A chain OS=Rattus norvegicus GN=Tubb2a PE=1 SV=1	TRUE	0.576527	444755	573867	418005	318745	256058	311614	6368.93	185544	328989	379818	605461	422474	250529	288535	193074	282993	366072	333106	100892	114968	111713	188365	292582	234752	426293	614368	452488	137227	93782.1	131106	5756.66	258197	503576	554599	794509	588272	233148
7550	34.0148	2	723.848	1445.68	0.0178879	70.69	EVDEQMLNVQNK		TBB2A_RAT	Tubulin beta-2A chain OS=Rattus norvegicus GN=Tubb2a PE=1 SV=1	TRUE	0.137136	59282.2	80699.4	68713.5	9754.01	7001.88	6399.81	102496	85203.7	96893.1	93011.1	96320	95371.6	47339.1	54157.4	75681.5	88581.5	78230.5	71819.8	147228	114619	124050	60660.7	69067	60923.6	56821.4	86394.7	74381.9	4199.31	2564.46	2692.6	92642.6	118566	148312	135812	126395	132800	44054.9
10163	32.5402	2	678.333	1354.65	0.193601	76.66	INVYYNEAAGNK		TBB2A_RAT	Tubulin beta-2A chain OS=Rattus norvegicus GN=Tubb2a PE=1 SV=1	TRUE	0.0873935	43674.6	67945.3	43180.8	41054.7	32333.8	37121.4	71807.8	57439.9	74172.3	64785.2	79223.2	73053.7	60521.5	68936	83733.9	95838.7	80238.7	62556.2	103537	78424.1	90700.2	72146.4	32797	42586.8	41861.7	72740.5	46743	17674.9	11842.3	15618.1	64904.7	79931.3	113534	94597.3	103960	101723	56322.8
18656	32.5525	1	1355.66	1354.65	-0.0784045	---	INVYYNEAAGNK		TBB2A_RAT	Tubulin beta-2A chain OS=Rattus norvegicus GN=Tubb2a PE=1 SV=1	TRUE	0.000121327	45140	39359.1	44713.7	18247.7	22977.4	17643.4	36138.5	34394.5	19940.3	25725.2	25388.1	28499.8	49597.3	53668.3	42347.5	57858.7	47592.7	52201.8	73194	71162.2	71595.8	38061.5	27497.3	50975.7	43266.3	42136.9	48402.3	7856.02	8415.52	7423.14	32664.4	47862.2	30522.2	37563.2	33315.3	39684.3	46156.5
10859	26.6765	2	533.217	1064.42	0.295723	37.71	NMMAACDPR		TBB2A_RAT	Tubulin beta-2A chain OS=Rattus norvegicus GN=Tubb2a PE=1 SV=1	FALSE	0.410332	2564.44	40.2362	17167.3	1316.62	257.486	215.351	38788.7	49894.8	548.01	3662.99	231.366	547.747	12611.2	10629.6	89.1092	1021.17	32124.5	10447.8	256.512	27809.8	94.0031	7894.46	37541.9	826.235	2458	43.0759	18583.5	566.833	94.3051	90.6047	35059.8	69431.8	838.827	5348.58	303.607	762.706	11736.3
15429	25.929	2	533.218	1064.42	0.332729	33.21	NMMAACDPR		TBB2A_RAT	Tubulin beta-2A chain OS=Rattus norvegicus GN=Tubb2a PE=1 SV=1	FALSE	0.298509	407.534	201.27	537.812	604.199	4358.59	3725.02	580.809	272.695	73968.9	1467.23	1573.37	1813.28	454.982	340.731	2813.05	26468.3	491.147	847.415	40082.6	435.421	44983.7	42806.5	804.942	2171.77	390.618	215.474	582.178	260.121	1596.35	1567.23	524.974	379.472	113223	2142.4	2064.63	2524.88	423.418
23239	24.3261	2	533.217	1064.42	0.315476	41.8	NMMAACDPR		TBB2A_RAT	Tubulin beta-2A chain OS=Rattus norvegicus GN=Tubb2a PE=1 SV=1	FALSE	0.0789786	2317.1	19504.6	2562.55	1548.3	6796.08	5641.17	538.509	413.043	442.228	6154.14	81306.2	67626.4	2164.27	1755.22	7383.47	700.667	599.544	2104.85	629.37	1432.21	386.292	882.576	3420.64	2643.77	2220.92	20881.1	2773.94	666.578	2489.08	2373.41	486.741	574.776	676.908	8986.08	106693	94165.9	2014.12
3128	28.5211	4	678.818	2711.24	-0.788138	37.33	DKDSEVSTKPEGVHAPNQPSPVEGK	[20] Phospho (ST)	RTN1_RAT	Reticulon-1 OS=Rattus norvegicus GN=Rtn1 PE=2 SV=1	TRUE	0.776778	239679	477902	404238	130567	157853	160739	113212	318927	286497	272029	277760	275746	259337	273888	294381	479732	429335	175315	487835	493924	536409	192313	69889.5	59763.8	229730	511630	437585	56211.9	57814	67627.9	102328	443807	438535	397208	364487	383960	241346
7828	28.5211	3	904.755	2711.24	-0.186367	47.29	DKDSEVSTKPEGVHAPNQPSPVEGK	[20] Phospho (ST)	RTN1_RAT	Reticulon-1 OS=Rattus norvegicus GN=Rtn1 PE=2 SV=1	TRUE	0.424653	134199	195483	242533	52526.1	78507.1	96051	48502.1	172485	126178	4937.49	126812	135488	129126	147512	141844	265884	218048	110248	289163	317491	320307	74564.5	17584.5	19368	128628	209280	262540	22613.6	28753.5	40411.7	43839.4	240024	193138	7209.57	166407	188659	120168
4859	43.9132	3	972.787	2915.34	-7.8452	94.25	SPPVAMETASTGVAAVPDALDHSSSPTLK	[25] Phospho (ST)	RTN1_RAT	Reticulon-1 OS=Rattus norvegicus GN=Rtn1 PE=2 SV=1	TRUE	0.178648	192227	318908	282959	68608.2	65047	66830.2	142533	227695	268861	288285	256982	297349	143143	157517	194408	304117	254228	183686	479162	469807	461447	284744	145742	161328	184248	341415	306302	29537.3	23823.7	28117.6	128831	316852	411539	420945	337221	414042	133213
11241	40.9866	3	978.121	2931.34	-5.2603	58.35	SPPVAMETASTGVAAVPDALDHSSSPTLK	[6] Oxidation (M)|[27] Phospho (ST)	RTN1_RAT	Reticulon-1 OS=Rattus norvegicus GN=Rtn1 PE=2 SV=1	TRUE	0.362911	59771.2	115306	106745	193226	208246	195963	10645	38582.9	38827.7	52498.1	49233.7	49968.7	103170	114847	103259	134803	104602	68687.7	196000	233593	213305	71914	17034.8	34496.2	57290.1	123444	115551	83187.9	76270.7	82447.8	9621.66	53690.6	59432.6	76656.1	64606.3	69578.5	96012.2
12883	24.2466	2	698.787	1395.56	2.683	35.01	GQEEQSPGLEDK	[6] Phospho (ST)	RTN1_RAT	Reticulon-1 OS=Rattus norvegicus GN=Rtn1 PE=2 SV=1	FALSE	0.977447	285154	19204.2	14875.3	11174.9	253880	214425	5361.12	5759.15	8181.26	3717.88	8564.18	6747.25	7644.45	21262.4	15773.4	14835.6	13769.6	8907.12	10888.8	11170.9	15246.1	17409.6	131201	163996	273318	20559.6	16102.4	4811.04	92984.2	90215.4	4845.74	8014.23	12522.9	5428.73	11238.2	9395.16	7114.11
17423	14.4411	2	698.786	1395.56	0.735946	68.7	GQEEQSPGLEDK	[6] Phospho (ST)	RTN1_RAT	Reticulon-1 OS=Rattus norvegicus GN=Rtn1 PE=2 SV=1	FALSE	0.583701	73943.3	45498.5	353899	16850	22547.4	30157.3	178582	290240	11986.7	16519.1	23617.4	24951.9	198985	36323.2	14816.8	12583.3	18986.8	204430	8074.12	384569	20309.1	8942.13	22347.9	43193.8	70873.9	48709.5	383094	7254.28	8258.05	12688.1	161415	403887	18347.7	24120.7	30991.6	34744.1	185180
24201	22.4813	2	698.79	1395.57	7.43623	45.85	GQEEQSPGLEDK	[6] Phospho (ST)	RTN1_RAT	Reticulon-1 OS=Rattus norvegicus GN=Rtn1 PE=2 SV=1	FALSE	0.358121	11051.1	8444.54	15408.8	2384.04	6040.08	7320.78	2706.87	3458.84	1658.85	2037.37	3615.46	3404.62	2189.16	156495	1104.77	2837.33	1452.65	5687.64	6409.79	10636.2	8286.09	4738.15	17382.1	20350.3	10592.4	9040.51	16680	1026.38	2212.19	3080.08	2446.65	4813.2	2539.16	2974.91	4744.34	4740.74	2037.29
14263	29.513	3	823.715	2468.12	0.121002	39.79	DSEVSTKPEGVHAPNQPSPVEGK	[18] Phospho (ST)	RTN1_RAT	Reticulon-1 OS=Rattus norvegicus GN=Rtn1 PE=2 SV=1	FALSE	0.400333	72065.3	40787.1	104394	0	34120.2	38680.2	641.391	30041.5	3836.24	435.209	1824.02	408.323	34753.3	67350.5	3294.75	12288.1	10970.3	120.114	8695.94	89526.1	11367.3	3420.93	10780.7	11806.1	69073.9	43665.7	113006	0	12496.6	16274	579.732	41804.7	5872.05	635.479	2393.55	568.567	32342.3
4772	34.1274	2	958.918	1915.82	-0.194717	54.76	SLSDPKPLSPTAEESAK	[3] Phospho (ST)|[11] Phospho (ST)	BSN_RAT	Protein bassoon OS=Rattus norvegicus GN=Bsn PE=1 SV=3	TRUE	0.195522	280824	395753	313903	404656	403671	368065	257134	174205	195337	156743	182639	183548	201616	220742	237672	321834	221497	226165	398495	313226	349852	83125.4	82508.8	79587.8	269167	423683	339799	174213	147845	154857	232414	242417	298997	228871	239665	255580	187629
14605	34.1274	3	639.614	1915.82	-0.265089	---	SLSDPKPLSPTAEESAK	[1] Phospho (ST)|[9] Phospho (ST)	BSN_RAT	Protein bassoon OS=Rattus norvegicus GN=Bsn PE=1 SV=3	FALSE	0.022819	22307.2	31711.3	26806.9	41324.3	41913.8	39255.9	17568	21498.7	26866.1	16886.6	19369.3	16972.9	13635.1	12077.1	16637.3	20822.8	27720.1	22791.3	29998.2	28889.5	20264	7796.69	13240.5	8562.25	21381.2	33949.4	29018.3	17791	15351	16516.2	15879.1	29916.8	41123.3	24657.3	25417.1	23633.8	12689.2
7419	32.4473	2	918.935	1835.86	-0.154589	54.48	SLSDPKPLSPTAEESAK	[3] Phospho (ST)	BSN_RAT	Protein bassoon OS=Rattus norvegicus GN=Bsn PE=1 SV=3	TRUE	0.213892	111187	206957	169551	190880	138058	138611	134916	154157	156136	189832	190053	203332	178642	217298	232054	272384	200333	161406	297396	245430	248918	218013	75312	104661	106572	221563	183537	82178.1	50564.1	58317.9	121946	214519	238994	277187	249394	283129	166249
13273	32.4473	3	612.959	1835.86	0.223358	---	SLSDPKPLSPTAEESAK	[1] Phospho (ST)	BSN_RAT	Protein bassoon OS=Rattus norvegicus GN=Bsn PE=1 SV=3	FALSE	0.338869	8650.48	27983.7	17281.5	24733.6	18489.4	18418.7	15701	21223.1	34431.4	36838.3	35428.7	34206.9	19824.9	23416.3	32425.6	29778.3	34148.4	19153.6	42922.3	30455.7	34953.3	51230.3	14621.4	13640.7	8291.4	29958.6	18707.2	10648.4	6771.8	7749.33	14191.6	29533.3	52703.4	53790.2	46490.9	47631.1	18449.6
13273	32.4473	3	612.959	1835.86	0.223358	---	SLSDPKPLSPTAEESAK	[9] Phospho (ST)	BSN_RAT	Protein bassoon OS=Rattus norvegicus GN=Bsn PE=1 SV=3	FALSE	0.338869	8650.48	27983.7	17281.5	24733.6	18489.4	18418.7	15701	21223.1	34431.4	36838.3	35428.7	34206.9	19824.9	23416.3	32425.6	29778.3	34148.4	19153.6	42922.3	30455.7	34953.3	51230.3	14621.4	13640.7	8291.4	29958.6	18707.2	10648.4	6771.8	7749.33	14191.6	29533.3	52703.4	53790.2	46490.9	47631.1	18449.6
8277	33.4486	2	664.828	1327.64	-0.0390129	33.21	ISKFSPIEEAK	[5] Phospho (ST)	BSN_RAT	Protein bassoon OS=Rattus norvegicus GN=Bsn PE=1 SV=3	FALSE	0.474097	48334.8	54485	47355.6	76265.2	81595.8	79627.6	35959.5	38182.4	39707.9	31775.3	34389.3	34042	39767.1	43259.8	43049.1	69135.2	58239.5	57143.8	68845.1	66411.4	61847.4	44957.2	39206.3	42054.7	46328.4	58330.3	51262.2	32833.8	29884.7	33501.8	32502.6	53133.3	60780	46397.2	45126.9	47401.6	37008.3
39079	33.4643	1	1328.65	1327.64	-0.835392	---	ISKFSPIEEAK	[5] Phospho (ST)	BSN_RAT	Protein bassoon OS=Rattus norvegicus GN=Bsn PE=1 SV=3	FALSE	0.00313722	5401.97	726.426	6143.04	1422.33	803.773	0	493.244	1414.76	0	0	0	475.991	6360.58	3774.19	1379.61	8541.36	6663.27	9993.15	11525.2	15510.3	19196.1	3987.76	573.129	1214.35	5177.73	777.693	6649.8	612.345	294.384	0	445.827	1968.73	0	0	0	662.79	5919.31
12022	28.7313	2	811.28	1620.55	-0.271719	57.83	GEEESEEDSYDPR	[5] Phospho (ST)	BSN_RAT	Protein bassoon OS=Rattus norvegicus GN=Bsn PE=1 SV=3	TRUE	0.0815595	114575	10254.9	114246	80832.5	110265	97548.1	91186.4	71316	58154.5	309.955	10085.4	10450.3	76672.3	86123.8	63335.4	118963	97665.8	113519	110763	117858	94707.8	54068	56244.4	58378.5	109819	10978.6	123671	34800.2	40384.8	41041.5	82420.3	99240.8	89015.7	452.587	13234.5	14551.5	71353.2
24586	27.3904	2	811.28	1620.55	-0.207249	40.56	GEEESEEDSYDPR	[5] Phospho (ST)	BSN_RAT	Protein bassoon OS=Rattus norvegicus GN=Bsn PE=1 SV=3	FALSE	0.071447	0	90185.2	164.255	87.8341	219.96	442.275	0	195.646	643.16	54.5481	41594.9	37754.8	0	0	3656.9	0	0	0	40.9299	102.444	96.5571	1898.08	2.85121	1079.96	0	96550	177.805	37.8145	80.5611	186.079	0	272.254	984.47	79.6494	54582.4	52571.5	0
21085	13.0546	2	894.353	1786.69	1.15499	92.12	IADSSVQTDDEEGEGR	[8] Phospho (ST)	BSN_RAT	Protein bassoon OS=Rattus norvegicus GN=Bsn PE=1 SV=3	FALSE	0.881795	527.467	249374	529.198	829.409	41.1397	191.69	1247.22	667.45	12891.5	20840.6	192480	48062.8	313.834	1518.68	133193	4334.74	300.558	808.337	21712.4	983.116	15748.2	22694.5	505.357	601.892	505.572	266973	572.854	357.079	15.0675	80.65	1127.32	928.8	19732.7	30430.9	252580	66924.7	292.062
21160	12.5831	2	894.353	1786.69	0.625944	76.07	IADSSVQTDDEEGEGR	[8] Phospho (ST)	BSN_RAT	Protein bassoon OS=Rattus norvegicus GN=Bsn PE=1 SV=3	FALSE	0.493248	52.6209	2466.03	525.951	415.112	147.847	119.919	9.05508	905.293	1167.55	151850	12120	184069	1006.15	332.118	6345.45	0	1616.04	1112.68	1147.12	1316.41	670.436	1149.99	190.848	389.614	50.4366	2640.07	569.339	178.715	54.1494	50.4539	8.18459	1259.77	1787.15	221727	15904.3	256306	936.35
25391	24.7707	2	894.352	1786.69	0.288399	95.37	IADSSVQTDDEEGEGR	[8] Phospho (ST)	BSN_RAT	Protein bassoon OS=Rattus norvegicus GN=Bsn PE=1 SV=3	FALSE	0.17307	3527.39	5432.87	13605.5	138649	3824.39	3310.01	27025.8	39762.4	177074	837.817	1795.53	1957.6	11974.9	11411.4	1632.97	207688	183797	11381.4	92625.2	13255.7	205965	39264.7	5575.92	5317.33	3380.97	5816.3	14727.9	59691.6	1400.69	1392.63	24427.7	55332	271043	1223.35	2356.16	2725.85	11144.1
6730	35.5428	2	739.35	1476.69	-0.51766	59.71	EKPELVDDLSPR	[10] Phospho (ST)	PCLO_RAT	Protein piccolo OS=Rattus norvegicus GN=Pclo PE=1 SV=1	TRUE	0.77862	133869	158942	139917	142145	171768	155050	76490	49324.9	68594.6	74977.3	81034	71137.2	78363.4	92377.8	81679.3	147216	101263	112276	166578	144175	157210	61046.7	49676.7	62381.1	128312	170159	151460	61196.6	62910.3	65234.2	69136.8	68638.8	104996	109479	106336	99054.5	72926.9
9078	29.0453	2	915.375	1828.74	-0.0273707	104.52	IVDSGVQTDDEETADR	[8] Phospho (ST)	PCLO_RAT	Protein piccolo OS=Rattus norvegicus GN=Pclo PE=1 SV=1	TRUE	0.454943	196210	176758	223704	17777	141597	138960	147463	188226	172971	14478.6	144704	161780	122052	148818	96209.6	210797	189497	139224	188834	235881	205380	92229	84742.8	88375.9	188066	189232	242158	7653.37	51860.1	58464.7	133287	261928	264762	21141.2	189887	225269	113585
23957	27.2132	2	915.374	1828.73	-1.64833	89.43	IVDSGVQTDDEETADR	[8] Phospho (ST)	PCLO_RAT	Protein piccolo OS=Rattus norvegicus GN=Pclo PE=1 SV=1	FALSE	0.102071	4403.98	14543.9	7489.46	4786.83	2360.76	2293.36	8327.11	8183.26	6759.03	146873	12101.7	2132.63	8764.19	6523.16	5101.59	12840.4	10358.6	8028.83	825.415	5408.92	716.977	2664.36	1164.86	422.171	4221.17	15570.4	8107.3	2060.84	864.636	964.887	7526.6	11387.5	10345.9	214460	15880.3	2969.56	8156.17
10597	34.3588	2	924.88	1847.75	0.0490883	67.96	DSFSQESSPSSPSDLAK	[11] Phospho (ST)	PCLO_RAT	Protein piccolo OS=Rattus norvegicus GN=Pclo PE=1 SV=1	TRUE	0.0167764	63495.8	51015.4	59966.1	37781.7	51981.9	50422.7	63242.8	30201.9	36514.3	25411.3	36392.9	41629.6	41861.4	57279.2	38844.1	79850.7	61378.8	73934.3	86813.2	100387	93585.2	35595	57393.7	54840.3	60860.1	54615.8	64912.9	16265.9	19038.5	21214.4	57163	42027.9	55891.6	37104.7	47756.1	57966.8	38957.2
16251	12.7527	2	683.272	1364.53	3.5576	73.33	KSSTSFDDDAGR	[3] Phospho (ST)	PCLO_RAT	Protein piccolo OS=Rattus norvegicus GN=Pclo PE=1 SV=1	FALSE	0.442356	167.015	8359.77	5150.68	28192.1	3627.53	2903.04	4521.88	7316.06	34686.3	5008.12	5169.55	5915.07	3585.31	2932.14	2811.49	1637.83	41035.1	2842.51	3537.38	5825.48	42193.2	1132.2	465.48	841.964	160.083	8949.76	5575.58	12137.3	1328.59	1221.4	4087.17	10180.8	53093.5	7312.71	6783.68	8236.4	3336.58
22656	13.5921	2	683.271	1364.53	1.39636	70.22	KSSTSFDDDAGR	[3] Phospho (ST)	PCLO_RAT	Protein piccolo OS=Rattus norvegicus GN=Pclo PE=1 SV=1	FALSE	0.270969	1866.48	6082.74	27143.2	3187.85	3889.45	2761.48	14268.5	35997.6	2303.47	4777.89	5359.89	4846.74	25438.1	2748.18	1655.81	2197.24	1385.71	23178.5	1398.88	48149	3729.17	1608.28	372.284	1420.51	1789	6512.03	29382.3	1372.44	1424.52	1161.84	12896.8	50093	3525.88	6976.53	7033.45	6748.81	23673.3
28835	23.8206	2	683.27	1364.53	0.444514	42.75	KSSTSFDDDAGR	[3] Phospho (ST)	PCLO_RAT	Protein piccolo OS=Rattus norvegicus GN=Pclo PE=1 SV=1	FALSE	0.444226	8101.83	2530.33	1695.93	940.63	50721.2	41452.5	3240.95	3214.63	4208.74	1201.6	553.031	543.763	1584.27	2429.27	1254.02	1305.84	607.559	1950.87	1668.19	5904.52	1393.79	2021.9	9671.52	5828.29	7765.53	2708.91	1835.84	404.962	18576.8	17440.3	2929.39	4473.37	6442.23	1754.54	725.708	757.159	1474.36
31724	22.0853	2	683.27	1364.53	0.672903	42.15	KSSTSFDDDAGR	[4] Phospho (ST)	PCLO_RAT	Protein piccolo OS=Rattus norvegicus GN=Pclo PE=1 SV=1	FALSE	0.936671	40640.2	1011.36	2069.91	626.935	18972.9	5823.85	1313.35	8550.64	1321.5	1712.2	934.7	950.297	551.695	11163.6	2930.45	812.63	1694.93	871.515	1203.36	1909.4	1863.45	1172.98	23789.9	30354.3	38953.2	1082.74	2240.66	269.909	6948.87	2450.28	1187.09	11898.8	2022.79	2500.1	1226.55	1323.24	513.421
13424	37.2442	2	804.832	1607.65	-0.35692	65.98	YDLDFKSPDDASR	[7] Phospho (ST)	ENOA_RAT	Alpha-enolase OS=Rattus norvegicus GN=Eno1 PE=1 SV=4	TRUE	0.844303	38103.3	35310.3	31960.3	30647.3	46093.4	29654.8	29794.9	17948.1	20696.5	21113.2	27154.1	24204.9	11581.7	22541.6	21294.9	56403.9	42521.4	44906	52016.6	51619.3	41236.6	13936.3	15356.7	12235.4	36521.7	37802.4	34596.9	13194.3	16881.8	12476.7	26930.6	24976	31679.7	30828.8	35632.6	33704	10778.2
13974	47.665	2	902.968	1803.92	-7.93292	147.44	AAVPSGASTGIYEALELR		ENOA_RAT	Alpha-enolase OS=Rattus norvegicus GN=Eno1 PE=1 SV=4	TRUE	0.000159771	60620.3	43748	66030.1	92799.8	40952.3	54540.2	107230	106062	126999	112349	128946	129119	26427.1	29143.9	34881.7	77394.3	64092.4	49128.7	30112.8	31973.7	37624.2	52996.5	23964.1	44695.6	58104	46835.5	71477.2	39952.3	14998.9	22946.8	96921.8	147592	194395	164049	169208	179791	24593.7
13997	45.7251	2	1024.03	2046.05	-8.64015	100.77	FTATAGIQVVGDDLTVTNPK		ENOA_RAT	Alpha-enolase OS=Rattus norvegicus GN=Eno1 PE=1 SV=4	TRUE	6.19968e-05	184040	140887	142245	587840	158928	265904	380342	255226	469004	305892	462194	440797	131010	124628	66636.1	182828	172341	101571	62804.7	51777.7	122146	115541	44503.6	194216	176400	150830	153979	253078	58207.9	111874	343779	355163	717893	446654	606508	613785	121921
17300	45.7719	3	683.022	2046.04	-9.17953	---	FTATAGIQVVGDDLTVTNPK		ENOA_RAT	Alpha-enolase OS=Rattus norvegicus GN=Eno1 PE=1 SV=4	TRUE	0.000490146	13929.1	10634.5	16176.8	97147.9	20695.1	34859.2	53277.7	49797.2	94302.5	52158.6	59419.1	62871.7	10852.7	10624.9	9715.72	10501.5	27478.9	9350.23	3911.36	5894.63	15034	22650.3	13261.4	31693.8	13350.9	11385	17511.3	41824.3	7579.63	14666.4	48155.9	69296.1	144347	76160.4	77972	87545.2	10099.8
19761	59.5632	3	785.056	2352.15	-2.03356	56.47	SGETEDTFIADLVVGLCTGQIK		ENOA_RAT	Alpha-enolase OS=Rattus norvegicus GN=Eno1 PE=1 SV=4	FALSE	0.0734885	3177.72	1980.65	2074.93	88330.9	47263.9	69964.2	47407.1	38130.1	56164.6	25299.4	49588.2	34439	1083.09	17839.7	18475.3	14873.2	30917.6	3356.59	3337.21	1672.15	2699.71	15763.1	11325.5	56160.8	3045.81	2120.44	2246.1	38028.4	17310.5	29436.1	42849.7	53060.5	85969.8	36941.4	65071.4	47954.3	1007.95
1764	25.2383	3	596.935	1787.78	-0.00122251	---	SKEEQELHDIHSTR	[13] Phospho (ST)	GPM6A_RAT	Neuronal membrane glycoprotein M6-a OS=Rattus norvegicus GN=Gpm6a PE=1 SV=1	TRUE	0.348778	620905	18705.3	1.08016e+06	613203	29730.6	334325	462900	1.31039e+06	140532	46984.6	45087.3	40207.7	929426	1.17982e+06	25894.7	1.00046e+06	1.09262e+06	684039	91497.1	1.92848e+06	165088	93452.4	915024	17171.2	595132	20025.5	1.16927e+06	263997	10888.9	140661	418400	1.82349e+06	215109	68605.4	59165.2	55987	864947
5919	12.5366	3	525.226	1572.66	0.0429447	36.27	EEQELHDIHSTR	[10] Phospho (ST)	GPM6A_RAT	Neuronal membrane glycoprotein M6-a OS=Rattus norvegicus GN=Gpm6a PE=1 SV=1	FALSE	0.950141	276.052	184008	63.8096	4584.47	4746.39	7589.85	196.849	182.897	1283.03	6072.76	186413	264588	1146.2	793.645	169399	23327.1	1745.66	295.996	264544	455.432	1022.71	218783	308.77	199.448	264.593	196995	69.0735	1973.72	1738.38	3193.29	177.926	254.513	1963.91	8867.26	244618	368424	1066.68
7998	25.55	3	525.226	1572.66	-0.241472	---	EEQELHDIHSTR	[10] Phospho (ST)	GPM6A_RAT	Neuronal membrane glycoprotein M6-a OS=Rattus norvegicus GN=Gpm6a PE=1 SV=1	FALSE	0.95262	168308	3854.8	11878.6	5036.78	193147	171194	9681.46	12620.6	16405	5441.95	9245.25	5764.16	13962.4	26776	5846.34	5419.56	4158.78	10293.8	10485.7	17535.3	9251.16	10884.2	242552	217268	161322	4126.85	12858.5	2168.44	70740.8	72026.7	8750.75	17562.3	25110.8	7946.17	12132	8026.26	12993.8
8284	12.5535	2	787.336	1572.66	-0.192982	53.56	EEQELHDIHSTR	[10] Phospho (ST)	GPM6A_RAT	Neuronal membrane glycoprotein M6-a OS=Rattus norvegicus GN=Gpm6a PE=1 SV=1	FALSE	0.890666	304.951	247246	27721.3	18459.6	3155.77	3314.55	20350.6	31129.3	31564.1	11023.1	258236	369695	21308	1477.23	172420	25026	38372.1	23341.5	261372	35173.4	32843.6	311024	536.307	316.924	292.293	264695	30008.1	7947.25	1155.81	1394.53	18394.2	43318.4	48314.5	16095.5	338867	514780	19829.8
10043	12.9146	3	525.226	1572.66	0.333087	---	EEQELHDIHSTR	[10] Phospho (ST)	GPM6A_RAT	Neuronal membrane glycoprotein M6-a OS=Rattus norvegicus GN=Gpm6a PE=1 SV=1	FALSE	0.912575	1440.86	15393.7	2592.15	141646	3169.86	2327.02	625.517	2927.56	324790	20360.4	23823.5	23027.1	2407.37	1315.34	12700.1	176035	200619	1500.33	11974.8	4158.96	297626	13062	1645.07	1715.42	1381.05	16480.1	2805.99	60981.7	1160.97	979.052	565.384	4073.89	497149	29729.7	31262.2	32063.9	2240.36
13190	25.5843	2	787.336	1572.66	-0.160959	47.13	EEQELHDIHSTR	[10] Phospho (ST)	GPM6A_RAT	Neuronal membrane glycoprotein M6-a OS=Rattus norvegicus GN=Gpm6a PE=1 SV=1	FALSE	0.890728	182283	1548.52	20782.6	1386.73	191533	157460	6101.93	11828.3	4393.68	3283.66	11514.8	8850.08	14489.2	29738.1	2036.85	2454.02	2009.73	13446	2302.12	51509.6	3360.54	3730.66	284004	308814	174716	1657.81	22497.1	597.016	70149.4	66248.6	5515.33	16459.8	6725.31	4794.7	15110.1	12323.2	13484.1
14131	12.9025	2	787.336	1572.66	-0.209961	39.76	EEQELHDIHSTR	[10] Phospho (ST)	GPM6A_RAT	Neuronal membrane glycoprotein M6-a OS=Rattus norvegicus GN=Gpm6a PE=1 SV=1	FALSE	0.88979	475.68	46297.2	1053.36	104773	590.457	200.179	2580.45	7290.99	319580	87851.9	99279.3	108002	1115.91	23436.2	39238.2	166523	128688	1984.98	24662	2176.36	316231	30351.9	430.711	898.432	455.934	49564.7	1140.26	45107.1	216.257	84.2216	2332.38	10145.9	489174	128279	130278	150387	1038.5
15581	22.4614	3	525.226	1572.66	-0.212993	33.91	EEQELHDIHSTR	[10] Phospho (ST)	GPM6A_RAT	Neuronal membrane glycoprotein M6-a OS=Rattus norvegicus GN=Gpm6a PE=1 SV=1	FALSE	0.948832	3711.77	15510.8	215735	26428.7	26081.1	20046.5	140508	228830	38579.4	8177.05	4057.08	5509.23	212655	4549.08	2790.46	22956.8	16536.3	157254	27629.9	377226	44939.3	25472.6	5995.94	5486.87	3557.69	16605.5	233532	11378.1	9552.27	8434.18	127001	318432	59052.6	11939.9	5323.85	7671.3	197902
17569	24.79	3	525.226	1572.66	-0.312451	---	EEQELHDIHSTR	[10] Phospho (ST)	GPM6A_RAT	Neuronal membrane glycoprotein M6-a OS=Rattus norvegicus GN=Gpm6a PE=1 SV=1	FALSE	0.443422	216.732	1109.33	4488.48	813.902	2433.3	3195.14	1525.45	3911.65	2009.66	1381.01	539.425	1229.33	4305.97	217662	286.289	1113.5	1380.42	3319.66	2170.96	5879.91	2671.31	2854.88	572.14	209.605	207.735	1187.62	4858.76	350.403	891.203	1344.29	1378.81	5443.31	3076.14	2016.5	707.853	1711.77	4007.24
26383	24.7112	2	787.336	1572.66	-0.271705	45.58	EEQELHDIHSTR	[10] Phospho (ST)	GPM6A_RAT	Neuronal membrane glycoprotein M6-a OS=Rattus norvegicus GN=Gpm6a PE=1 SV=1	FALSE	0.29734	1392.48	444.25	1082.78	3693.45	1038.28	717.66	2594.72	10508.8	2044	637.372	596.284	848.714	1025.32	142563	443.67	3283.04	11304	3839.83	1014.43	1811.71	2151.95	1756.15	465.282	934.555	1334.68	475.603	1172.1	1590.11	380.273	301.942	2345.28	14623.7	3128.7	930.671	782.467	1181.79	954.187
6426	12.3933	2	894.899	1787.78	-0.526094	52.38	SKEEQELHDIHSTR	[12] Phospho (ST)	GPM6A_RAT	Neuronal membrane glycoprotein M6-a OS=Rattus norvegicus GN=Gpm6a PE=1 SV=1	TRUE	0.711464	90.9682	401133	387.35	2050.87	81.6461	71.5354	228.782	2812.75	283032	7447.66	432003	606431	896.195	357.002	325763	23539.6	1249.68	550.741	413837	393.36	448193	732735	467.923	795.544	87.1921	429443	419.304	882.945	29.9031	30.0972	206.789	3914.12	433230	10874.8	566891	844421	834.022
8992	25.2383	2	894.899	1787.78	-0.0121174	52.32	SKEEQELHDIHSTR	[12] Phospho (ST)	GPM6A_RAT	Neuronal membrane glycoprotein M6-a OS=Rattus norvegicus GN=Gpm6a PE=1 SV=1	TRUE	0.684935	259972	1628.01	320774	75172.7	9912.71	135505	110095	534904	13178.9	7619.34	6935.05	5633.77	219797	365502	420.072	55835.7	141957	221928	6592.33	601401	15610	14765.9	513103	7451.15	249181	1742.9	347236	32363.5	3630.56	57011.2	99511.4	744354	20172.6	11125.5	9100.44	7844.7	204549
12010	12.3075	3	570.275	1707.8	-7.68722	38.95	SKEEQELHDIHSTR		GPM6A_RAT	Neuronal membrane glycoprotein M6-a OS=Rattus norvegicus GN=Gpm6a PE=1 SV=1	FALSE	0.444258	69.5359	47809.1	2404.05	2421.91	52.2075	612.519	143.592	101.407	11732.4	5539.08	39094.5	74156.5	436.367	51.6046	66517.3	6412.03	4512.7	1056.96	52161.8	692.654	20219.8	76934.9	651.081	14156.1	66.6495	51183.2	2602.37	1042.69	19.1211	257.706	129.788	141.115	17958.5	8087.99	51301.3	103259	406.094
28451	25.4123	3	570.28	1707.82	-0.314553	32.51	SKEEQELHDIHSTR		GPM6A_RAT	Neuronal membrane glycoprotein M6-a OS=Rattus norvegicus GN=Gpm6a PE=1 SV=1	FALSE	0.408714	18270.5	49.966	313.832	408.776	2905.77	9243.68	157.136	338.095	650.441	1941.57	771.542	738.617	253.527	1253.55	5.92768	602.274	344.832	509.204	171.887	345.338	100.151	241.66	40072.4	4078.51	17512.1	53.4923	339.722	175.987	1064.25	3889.1	142.03	470.481	995.616	2835.03	1012.45	1028.48	235.939
29672	25.1229	3	570.279	1707.82	-0.868403	44.6	SKEEQELHDIHSTR		GPM6A_RAT	Neuronal membrane glycoprotein M6-a OS=Rattus norvegicus GN=Gpm6a PE=1 SV=1	FALSE	0.945721	1230.97	69.9928	1365.85	261.32	2266.11	1814.08	28.5	22.1948	256.403	413.013	278.855	60.1729	271.736	39650.9	40.1488	104.41	59.1974	372.88	41.1986	711.722	82.4317	39.1656	1115.85	729.919	1179.88	74.9326	1478.53	112.504	829.968	763.24	25.7602	30.8855	392.47	603.068	365.924	83.7874	252.884
37883	26.0601	2	854.916	1707.82	0.003778	82.43	SKEEQELHDIHSTR		GPM6A_RAT	Neuronal membrane glycoprotein M6-a OS=Rattus norvegicus GN=Gpm6a PE=1 SV=1	FALSE	0.308996	228.164	672.538	29.3875	0	544.549	234.6	97.3078	51.3801	139.193	607.626	1145.35	817.548	1.66842	1.31408	195.826	165.847	4.26826	41.504	153.881	0.517111	377.36	51.7964	338.999	18974	218.693	720.003	31.8118	0	199.442	98.7037	87.9533	71.4986	213.06	887.236	1502.97	1138.39	1.55267
46506	25.4323	2	854.916	1707.82	-0.543021	---	SKEEQELHDIHSTR		GPM6A_RAT	Neuronal membrane glycoprotein M6-a OS=Rattus norvegicus GN=Gpm6a PE=1 SV=1	FALSE	0.793413	3094.52	0	6.81206	0	0	0	0	0	0	0	0	0	4.71811	8.98521	0	0	0	5.73695	0	1.46276	0	0	0	0	2966.07	0	7.37402	0	0	0	0	0	0	0	0	0	4.39079
15061	34.0771	3	813.039	2436.1	-0.241688	36.58	YEDIKSKEEQELHDIHSTR	[6] Phospho (ST)	GPM6A_RAT	Neuronal membrane glycoprotein M6-a OS=Rattus norvegicus GN=Gpm6a PE=1 SV=1	FALSE	0.00415287	28571.2	48573.5	55201.3	14973.7	14721	8897.81	6038.74	36764.8	30847.9	27045.9	26472.1	25589.9	36515.2	41525.3	39616.6	68486.5	60104.4	25420.3	98118.1	117143	105559	74019	24678.2	23473.6	27385.2	52001.5	59755.1	6446.49	5391.62	3743.59	5458.22	51160.6	47218.1	39491.5	34737.7	35632.4	33981.9
2633	40.4096	2	523.773	1045.53	-8.13979	59.95	DTGILDSIGR		MBP_RAT	Myelin basic protein OS=Rattus norvegicus GN=Mbp PE=1 SV=3	TRUE	0.510872	192982	218316	211495	409611	325995	252632	233790	198124	184684	306368	277034	314449	251628	236856	342570	344817	272549	213677	308717	256604	261118	203631	101686	143337	184971	233724	228942	176346	119397	106290	211315	275702	282691	447349	363534	437852	234172
3816	40.3758	1	1046.54	1045.53	-7.84785	---	DTGILDSIGR		MBP_RAT	Myelin basic protein OS=Rattus norvegicus GN=Mbp PE=1 SV=3	TRUE	0.643175	320203	329867	308978	459034	516511	476995	303824	283449	264305	308996	290019	320127	314790	338826	352643	442688	346884	401423	363311	356073	370884	230782	245850	231371	306911	353148	334466	197624	189173	200687	274616	394437	404565	451187	380574	445759	292951
9462	24.0489	2	595.758	1189.5	-0.836389	56.01	GAYDAQGTLSK	[8] Phospho (ST)	MBP_RAT	Myelin basic protein OS=Rattus norvegicus GN=Mbp PE=1 SV=3	TRUE	0.979258	29395.2	19877.3	223690	166188	40037.2	35242	159959	223237	38143.7	23116	25141.2	29143.8	188856	31204.2	11825.9	85627.1	278740	212482	22659.7	230909	25521.2	24702.6	23723.1	22322.2	28175	21280.1	242144	71547.4	14663.7	14827.4	144582	310648	58385.7	33753.2	32991.3	40581.1	175754
10688	12.7527	2	595.758	1189.5	-0.452024	55.23	GAYDAQGTLSK	[8] Phospho (ST)	MBP_RAT	Myelin basic protein OS=Rattus norvegicus GN=Mbp PE=1 SV=3	TRUE	0.526834	1358.7	223924	12738.9	89892.1	1205.19	1423.21	5787.71	18349.9	233450	260919	268572	288035	15863.5	29938.2	200753	275873	39385.7	11184	174181	25454.3	269955	141238	8009.15	7340.27	1302.3	239728	13789.8	38700.5	441.403	598.791	5231.32	25535.1	357337	380986	352430	401073	14762.9
13501	26.0195	2	595.758	1189.5	-0.211156	41.74	GAYDAQGTLSK	[8] Phospho (ST)	MBP_RAT	Myelin basic protein OS=Rattus norvegicus GN=Mbp PE=1 SV=3	FALSE	0.241815	6074.62	508.83	7550.81	2511.22	154993	36347.9	3286.57	2756.8	5213.47	2518.3	768.226	1163.2	8963.01	17717.5	1098.52	11401.9	6903.97	9389.79	2607.05	10961.6	7497.16	2269.75	17327.3	139189	5822.47	544.741	8173.71	1081.14	56766.7	15292.7	2970.62	3836.26	7980.15	3677.14	1008.09	1619.69	8341.2
14277	25.4323	2	595.758	1189.5	-0.468608	46.88	GAYDAQGTLSK	[8] Phospho (ST)	MBP_RAT	Myelin basic protein OS=Rattus norvegicus GN=Mbp PE=1 SV=3	FALSE	0.584076	132605	900.692	16088.9	2664.53	16814.7	111661	8826.95	13757	9138.87	873.245	591.226	1056.05	7042.31	3792.46	2466.67	5928.02	2777.76	12595.2	11491.9	11288.5	8715.91	7293.27	162358	19856.1	127101	964.258	17416.1	1147.14	6158.43	46979.3	7978.39	19143.7	13988.7	1275.09	775.829	1470.49	6553.75
30329	23.9431	1	1190.51	1189.5	-0.790058	---	GAYDAQGTLSK	[8] Phospho (ST)	MBP_RAT	Myelin basic protein OS=Rattus norvegicus GN=Mbp PE=1 SV=3	TRUE	0.950566	674.633	0	46250.6	0	885.533	146.535	236.191	777.637	53.3852	8705.55	1982.43	931.538	29675.7	97.0122	72.4899	327.45	105.738	44242.6	0	46168.5	168.047	0	820.048	957.098	646.629	0	50066	0	324.329	61.6519	213.485	1082.13	81.7156	12711.6	2601.41	1297.11	27617
12186	27.9694	2	708.803	1415.59	0.96715	53.07	YLATASTMDHAR	[7] Phospho (ST)	MBP_RAT	Myelin basic protein OS=Rattus norvegicus GN=Mbp PE=1 SV=3	FALSE	0.0314041	69303.6	22041.7	58626.2	21531.2	69711.5	53507.3	55708.5	69382.6	73142	17331.8	30070.2	33184.8	38796.7	42696.1	45336.2	88808.8	64506	50664	138010	132310	130802	65206	55193.3	51697.9	66426.9	23597.3	63462.6	9269.66	25532	22512.2	50353.1	96550.3	111957	25307.4	39459.2	46208	36105.2
17220	27.9694	3	472.871	1415.59	0.0827219	---	YLATASTMDHAR	[7] Phospho (ST)	MBP_RAT	Myelin basic protein OS=Rattus norvegicus GN=Mbp PE=1 SV=3	FALSE	0.0095366	1618.88	262.999	7588.22	586.826	323.929	268.438	11074.4	14394.1	12715.7	471.74	158.411	599.715	4000.6	3667.49	7239.52	9035.55	13728.9	6474.6	28173.7	18881.4	22277.4	8951.37	5057.75	288.581	1551.68	281.56	8214.21	252.642	118.64	112.94	10009.8	20030.4	19463.7	688.82	207.873	835.069	3723.06
17167	31.2034	2	708.803	1415.59	0.583181	45.31	YLATASTMDHAR	[6] Phospho (ST)	MBP_RAT	Myelin basic protein OS=Rattus norvegicus GN=Mbp PE=1 SV=3	FALSE	0.617655	4070.33	13191.2	11175.6	8166.45	0	218.247	7383.93	7775.41	14904.5	26658.3	30797	32653	3582.39	3368.63	15124.4	24747.1	16145.3	9154.52	42456.4	24190.4	30844	15643.2	135.26	170.156	3901.37	14122.1	12097.6	3515.83	0	91.8234	6674.09	10820	22813.9	38925.6	40413	45467.4	3333.86
24630	24.2164	2	716.8	1431.59	0.114724	47.22	YLATASTMDHAR	[7] Phospho (ST)|[8] Oxidation (M)	MBP_RAT	Myelin basic protein OS=Rattus norvegicus GN=Mbp PE=1 SV=3	FALSE	0.929368	2637.94	171.707	339.09	352.853	49411.8	43682.1	338.832	663.236	1403.88	127.806	152.102	339.296	992.358	9682.12	260.183	556.435	52.6217	1027.69	1212.04	1414.75	636.934	1436.49	1100.5	3972.45	2528.44	183.825	367.063	151.911	18097.2	18378.4	306.259	922.936	2148.89	186.619	199.594	472.45	923.513
27794	26.5106	2	555.774	1109.53	-0.791072	52.24	GAYDAQGTLSK		MBP_RAT	Myelin basic protein OS=Rattus norvegicus GN=Mbp PE=1 SV=3	FALSE	0.143417	10272.5	1760.95	720.454	2000.81	13171.2	14456.4	1951.6	2093.32	585.98	2481.12	1022.73	2192.08	1484.36	2089.4	855.061	540.283	1295.17	1280.46	1585.6	738.559	268.649	596.898	2193.67	22336.2	9846.13	1885.23	779.887	861.394	4824	6082.25	1763.98	2912.99	896.947	3622.86	1342.07	3052.35	1381.39
28081	23.5902	2	555.774	1109.53	-0.821347	49.79	GAYDAQGTLSK		MBP_RAT	Myelin basic protein OS=Rattus norvegicus GN=Mbp PE=1 SV=3	FALSE	0.303216	822.861	1078.07	5111.84	1332.12	3081.24	2053.15	573.765	848.667	26394.2	2879.26	513.679	1053.74	3783.77	3603.39	508.825	3565.04	273.559	3988.89	17294.6	6141.11	21299.8	21983.3	2257.27	265.612	788.705	1154.16	5533.54	573.507	1128.51	863.824	518.607	1180.97	40401	4204.21	674.069	1467.28	3521.27
31864	24.736	2	555.775	1109.53	-0.596788	50.81	GAYDAQGTLSK		MBP_RAT	Myelin basic protein OS=Rattus norvegicus GN=Mbp PE=1 SV=3	FALSE	0.307506	2509.74	396.872	717.978	1506.48	688.597	111.947	352.849	527.606	340.344	1253.26	1524.31	223.889	819.386	22857.8	572.701	9027.4	15785.8	815.747	325.481	1452.02	590.901	119.746	89.3632	808.526	2405.56	424.881	777.207	648.573	252.2	47.0995	318.929	734.198	520.956	1829.97	2000.26	311.752	762.541
36871	14.1389	2	555.774	1109.53	-1.19628	61.72	GAYDAQGTLSK		MBP_RAT	Myelin basic protein OS=Rattus norvegicus GN=Mbp PE=1 SV=3	FALSE	0.816594	0	964.082	68.6516	177.805	53.628	74.4748	22.305	9.06085	130.022	5553.92	430.333	405.795	18.9409	22.1288	180.654	151.134	346.698	82.9835	628.538	20.5397	311.984	1181.64	8.78594	3.73716	0	1032.12	74.315	76.5488	19.6414	31.3339	20.1608	12.6088	199.022	8109.66	564.699	565.046	17.6268
2858	34.3745	2	708.822	1415.63	-0.117888	75.93	TASLTSAASIDGSR	[3] Phospho (ST)	NDRG2_RAT	Protein NDRG2 OS=Rattus norvegicus GN=Ndrg2 PE=1 SV=1	TRUE	0.000563647	183915	185555	188781	276127	249669	246051	188547	100394	131164	99554.2	116768	120903	206517	221910	197327	265404	223800	248690	321374	298841	309429	251694	355327	330852	176281	198650	204354	118879	91442	103521	170422	139704	200769	145366	153228	168351	192190
3091	33.9987	2	870.372	1738.73	0.801585	61.53	SRTASLTSAASIDGSR	[3] Phospho (ST)|[5] Phospho (ST)	NDRG2_RAT	Protein NDRG2 OS=Rattus norvegicus GN=Ndrg2 PE=1 SV=1	TRUE	0.415237	515074	620332	532349	593827	548329	539250	412957	246362	302566	281261	324882	322094	332498	405943	428228	635638	459229	493373	750869	680749	681757	318566	319252	344385	493694	664113	576265	255655	200827	226879	373258	342828	463131	410689	426323	448498	309431
7711	33.9752	3	580.583	1738.73	-0.100352	53.5	SRTASLTSAASIDGSR	[3] Phospho (ST)|[5] Phospho (ST)	NDRG2_RAT	Protein NDRG2 OS=Rattus norvegicus GN=Ndrg2 PE=1 SV=1	TRUE	0.707848	56622.7	77106.4	69237.3	97363.2	77602.8	79450.6	50230.3	33952.6	50420.4	38039.7	46274.8	53434.8	35107.6	37340.5	52976.8	74232.6	68994.5	71180.6	103825	91690.9	81387.5	50763.7	56985.6	47813.1	54272.3	82548.2	74949	41917	28422.2	33427.4	45401.5	47247.2	77177.4	55544.4	60723.5	74404.9	32672
6653	33.4015	2	708.822	1415.63	0.120669	81.75	TASLTSAASIDGSR	[9] Phospho (ST)	NDRG2_RAT	Protein NDRG2 OS=Rattus norvegicus GN=Ndrg2 PE=1 SV=1	TRUE	0.00941649	80568.5	90423.5	82059.8	128321	64014.7	74545.9	103387	68791	83616.5	88593.8	102374	92779.2	70616.2	93779.7	82705.3	101811	89038.3	93798.9	168748	158536	161425	142322	149286	165962	77224.1	96805.1	88829.3	55244.8	23445.6	31363.8	93448.4	95727.1	127990	129362	134339	129190	65717.2
9225	34.3588	2	748.805	1495.6	-0.199241	38.62	TASLTSAASIDGSR	[3] Phospho (ST)|[9] Phospho (ST)	NDRG2_RAT	Protein NDRG2 OS=Rattus norvegicus GN=Ndrg2 PE=1 SV=1	FALSE	0.140286	74362	56125.8	61267.1	115048	108414	110808	76467.4	31553	41821.9	43143	48167.8	54352.2	45538.9	67815.4	50520.7	80712.7	64263	87940	123737	146937	107236	71590.5	77123.8	93055.3	71275.3	60086.8	66321.3	49530.5	39707	46620.2	69116.4	43908.1	64015.8	62996	63207.6	75682.4	42379.6
11460	38.8587	2	1263.53	2525.04	-0.504654	66.27	TLSQSSESGTLPSGPPGHTMEVSC	[5] Phospho (ST)	NDRG2_RAT	Protein NDRG2 OS=Rattus norvegicus GN=Ndrg2 PE=1 SV=1	FALSE	0.990399	169546	186786	143156	26905.9	6345.73	9661.51	122811	42775.6	58019.4	53195.8	68311.7	59580	50136.2	72239.6	99133.4	154831	119126	158491	81832.9	87065.9	71850.6	7464.49	10194.6	12865.5	162509	199968	154965	11583.6	2324.14	4064.9	111005	59525	88809.1	77674.8	89641.2	82961.8	46658
3090	28.5211	3	858.351	2572.03	2.86133	48.33	DDDAETGLTDGEEKEEPKEEEK	[9] Phospho (ST)	SYT1_RAT	Synaptotagmin-1 OS=Rattus norvegicus GN=Syt1 PE=1 SV=3	TRUE	0.0175546	10704.9	12771.5	52913.7	7333.32	9075.44	6552.26	9233.05	48648.8	67080.7	2996.06	25005.9	16138.9	11881.3	90879.8	312567	59151.7	68813.3	11277.4	422568	41235.5	47285.7	320380	105506	2406.2	10260.5	13672.9	57278.8	3157.15	3323.91	2756.74	8345.44	67698	102679	4374.76	32813.7	22472.6	11057
8455	30.573	4	782.839	3127.32	0.273164	56.12	DQALKDDDAETGLTDGEEKEEPKEEEK	[14] Phospho (ST)	SYT1_RAT	Synaptotagmin-1 OS=Rattus norvegicus GN=Syt1 PE=1 SV=3	TRUE	0.251669	29081.4	165394	93969.4	69669.1	5875.24	2078.42	40763.9	58453.3	64597.1	130012	115096	143858	75351.9	65246	212535	243057	190155	35187.3	256361	165215	227442	126849	37934.5	3064.06	27874.2	177067	101721	29994	2151.82	874.458	36845.2	81341.5	98877.3	189840	151034	200314	70124.4
15401	30.6647	3	1043.45	3127.33	0.322528	52.42	DQALKDDDAETGLTDGEEKEEPKEEEK	[14] Phospho (ST)	SYT1_RAT	Synaptotagmin-1 OS=Rattus norvegicus GN=Syt1 PE=1 SV=3	TRUE	0.470093	8156.01	81900.2	51700.3	19614.2	0	0	13565.9	22094	25601	53468.9	48797.9	67946.4	37231.6	29517.1	100393	142074	92015.8	18540.5	130624	88400	112112	72142	361.638	0	7817.45	87680.3	55965.2	8444.34	0	0	12261.8	30745.2	39186.9	78073.6	64034.4	94611.5	34648.6
13755	31.4894	3	871.708	2612.1	0.00905783	44.46	DQALKDDDAETGLTDGEEKEEPK	[14] Phospho (ST)	SYT1_RAT	Synaptotagmin-1 OS=Rattus norvegicus GN=Syt1 PE=1 SV=3	TRUE	0.435301	7691.61	56338.8	39009.9	35889.4	0	1234	21509.1	39773.4	51365.7	93484.3	99415.3	99786.9	28474.5	27238.7	67640.1	78481.2	51806.8	13115.6	89536.9	61136.3	79909.1	69901.3	1569.84	2879.11	7372.33	60314.9	42228	15451.2	0	519.184	19441.4	55347.3	78624.3	136503	130456	138948	26499
37392	31.5011	2	1307.06	2612.1	-1.51559	---	DQALKDDDAETGLTDGEEKEEPK	[14] Phospho (ST)	SYT1_RAT	Synaptotagmin-1 OS=Rattus norvegicus GN=Syt1 PE=1 SV=3	TRUE	0.219778	1164.34	10189.5	5524.69	0	564.895	0	2512.28	2046.1	4514.69	8867.52	17310.7	8186.11	6273.49	1268.86	4993.5	13471.7	9475.37	1532.15	17357.3	12563.2	13500	7806.07	176.066	279.187	1116.01	10908.6	5980.44	0	206.894	0	2270.76	2847.27	6910.53	12948.1	22715.8	11398.7	5838.27
39810	31.4382	4	654.033	2612.1	0.279501	---	DQALKDDDAETGLTDGEEKEEPK	[14] Phospho (ST)	SYT1_RAT	Synaptotagmin-1 OS=Rattus norvegicus GN=Syt1 PE=1 SV=3	TRUE	0.817924	0	3817.85	449.796	132.547	225.15	0	198.13	714.415	1943.66	2109.84	6063.39	2333.6	893.519	0	650.711	3181.47	2530.61	0	4828.46	2019.67	2957.78	3750.66	301.725	108.512	0	4087.29	486.901	57.0642	82.4618	0	179.083	994.154	2975.12	3080.72	7956.6	3249.41	831.531
3702	36.3526	2	876.366	1750.72	-1.11684	104.59	VVSSTSEEEEAFTEK	[6] Phospho (ST)	OXR1_RAT	Oxidation resistance protein 1 OS=Rattus norvegicus GN=Oxr1 PE=2 SV=3	TRUE	0.138753	295186	218404	208706	343018	359837	357595	309594	241585	237671	262747	279208	272567	182954	226326	160279	273375	259420	339385	233630	315729	256319	170211	314976	254782	282933	233818	225924	147677	131791	150451	279831	336180	363798	383655	366388	379534	170262
9790	50.8045	3	1125.84	3374.51	-4.91975	108.38	STEESLSEDVFTESELSPIREELPSSELR	[17] Phospho (ST)	OXR1_RAT	Oxidation resistance protein 1 OS=Rattus norvegicus GN=Oxr1 PE=2 SV=3	TRUE	0.82813	180637	143672	148480	322149	285070	324627	166525	115451	136407	95583.4	123151	139799	143343	173598	178498	200959	174169	173031	216543	230821	242517	127194	133958	127101	173139	153812	160728	138692	104408	136581	150517	160658	208795	139568	161604	194662	133398
13127	27.3187	3	524.242	1569.7	0.91193	35.34	RDSETEVEELRK	[3] Phospho (ST)	OXR1_RAT	Oxidation resistance protein 1 OS=Rattus norvegicus GN=Oxr1 PE=2 SV=3	FALSE	0.0402819	12459.8	21971.6	15901.9	12085.4	2291.04	1074.36	7991.14	23898.5	28560.9	5716.31	8480.98	4080.67	12565.5	10816.3	13208.5	24582.2	21125.1	11246.2	21815.1	24883	22156	30852.2	14238.4	8352.53	11942.6	23522.3	17213.7	5203.01	839.098	452.017	7222.93	33256.4	43717.6	8346.77	11129.1	5682.1	11693.7
26463	27.2977	2	785.858	1569.7	-1.3395	---	RDSETEVEELRK	[3] Phospho (ST)	OXR1_RAT	Oxidation resistance protein 1 OS=Rattus norvegicus GN=Oxr1 PE=2 SV=3	FALSE	0.0823952	651.792	4591.51	7951.85	4539.03	757.401	207.942	1698.71	9800.44	7794.52	3929.68	2738.99	565.265	3231.44	2808.24	3934.81	9659.23	5890.61	3878.8	5784.15	10661.5	6699.87	13308	3738.91	789.655	624.737	4915.56	8607.83	1954.15	277.4	87.4877	1535.41	13637.9	11930.9	5737.99	3594.21	787.099	3007.26
13212	35.368	2	876.366	1750.72	-0.27099	51.36	VVSSTSEEEEAFTEK	[5] Phospho (ST)	OXR1_RAT	Oxidation resistance protein 1 OS=Rattus norvegicus GN=Oxr1 PE=2 SV=3	TRUE	0.374643	60298.6	85996.1	71999.6	73906.9	60297.4	69456.3	49902.2	16071	22844.8	27081.7	38614.3	38681.8	47505	55752	51093.4	90175.3	49424.4	73210.2	95824	81636.2	91185.6	36745.9	25083.4	26895.6	57795.7	92065.3	77939.1	31818.5	22084.1	29222.4	45105	22363.8	34968	39543.8	50671.1	53862.2	44209.3
3792	34.0491	2	956.438	1910.86	-0.454451	85.03	TGSPLTVATGNDQAATEAK	[3] Phospho (ST)	SGIP1_RAT	SH3-containing GRB2-like protein 3-interacting protein 1 OS=Rattus norvegicus GN=Sgip1 PE=1 SV=1	TRUE	0.507244	301283	378107	347107	338331	325486	289656	403898	319018	345591	283258	306218	338290	301581	314365	360359	427384	333288	366711	529019	415588	452091	285421	251386	239271	288777	404792	375741	145659	119210	121867	365070	443935	528988	413605	401831	471049	280659
8381	42.0503	2	731.363	1460.71	-19.3741	65.94	ASIGNIALSPSPVR	[9] Phospho (ST)	SGIP1_RAT	SH3-containing GRB2-like protein 3-interacting protein 1 OS=Rattus norvegicus GN=Sgip1 PE=1 SV=1	TRUE	0.252142	108391	104230	104344	92949.2	100723	97664.6	82781.1	103874	106180	91952.6	98785.2	99187.1	78420.4	79751.5	92556.6	135246	105956	107012	121459	121011	127990	58627.5	37463.9	37736.4	103892	111586	112952	40016.6	36889.9	41090.5	74823.1	144548	162528	134266	129630	138112	72980
8796	41.143	2	674.284	1346.55	-7.37094	59.2	DDYLETLSSPK	[9] Phospho (ST)	SGIP1_RAT	SH3-containing GRB2-like protein 3-interacting protein 1 OS=Rattus norvegicus GN=Sgip1 PE=1 SV=1	TRUE	0.00212285	98692	109583	87153.8	135138	125469	126862	147873	82237.1	93785.6	102696	112781	113756	79638.5	88191.7	93689.7	110296	79674.7	104925	105620	81670.3	85654.8	55060.5	62539.7	57858	94595.4	117316	94343.5	58179.7	45953.4	53374.9	133658	114438	143555	149953	147995	158399	74113.6
3955	33.5485	2	526.245	1050.47	0.155061	40.43	AISLEGEPR	[3] Phospho (ST)	DLG2_RAT	Disks large homolog 2 OS=Rattus norvegicus GN=Dlg2 PE=1 SV=1	TRUE	0.0202192	108512	127263	106004	192036	176786	172084	143975	121847	135841	120775	124365	124644	88781.8	91490.9	94531.8	131733	111011	118557	155226	132405	129833	101737	110855	101308	104007	136244	114748	82675.5	64748.5	72401.1	130134	169558	207928	176351	163196	173560	82622.5
6956	33.6088	1	1051.48	1050.47	-0.0635513	---	AISLEGEPR	[3] Phospho (ST)	DLG2_RAT	Disks large homolog 2 OS=Rattus norvegicus GN=Dlg2 PE=1 SV=1	TRUE	0.21082	164152	169185	155286	210170	220294	195717	172176	153762	144444	144091	157993	159781	133614	142486	136650	180936	134305	175022	200404	196218	196069	132484	130183	133320	157338	181126	168096	90482.7	80683.4	82344.5	155624	213970	221097	210397	207324	222486	124345
14590	26.5106	2	873.35	1744.68	0.26313	47.05	YQDEDGPHDHSLPR	[11] Phospho (ST)	DLG2_RAT	Disks large homolog 2 OS=Rattus norvegicus GN=Dlg2 PE=1 SV=1	TRUE	0.69926	52137.8	8408.37	60291.6	25635.9	1538.37	15045.2	47945.7	115745	6159.4	38024.6	18227.8	31930.9	46676	50806.9	4546.14	43604.5	51637.9	44872.9	12327.2	68310.1	3011.79	8379.92	67833.3	69766.1	49973.6	9001.79	65265.3	11036.8	563.431	6329.97	43336.6	161067	9428.06	55522.3	23919.2	44461.9	43437.9
23860	25.7451	2	873.35	1744.69	0.48157	47.13	YQDEDGPHDHSLPR	[11] Phospho (ST)	DLG2_RAT	Disks large homolog 2 OS=Rattus norvegicus GN=Dlg2 PE=1 SV=1	TRUE	0.149311	2912.94	766.642	3409.41	3311.1	1697.24	2245.43	1696.96	2942.74	73035.3	24205.1	1939.44	3525.36	1469.1	5210.61	15017.5	8941.77	3278.24	2839.37	45721.8	5329.31	51810.5	81341.2	2742.64	2722.34	2792.02	820.748	3690.67	1425.5	621.618	944.721	1533.82	4095	111793	35343.5	2545.01	4908.86	1367.18
31764	21.7047	2	607.731	1213.45	-0.473068	33.23	HYSPVECDK	[3] Phospho (ST)	DLG2_RAT	Disks large homolog 2 OS=Rattus norvegicus GN=Dlg2 PE=1 SV=1	FALSE	0.897155	386.615	684.305	2683.5	797.699	6528.32	62129.2	0	13.5942	1248.86	46.38	317.856	247.295	606.51	1488.11	649.422	1135.71	173.906	1099.43	73.8418	758.637	225.811	113.811	329.55	494.026	370.566	732.6	2904.87	343.427	2391.01	26139.7	0	18.9172	1911.6	67.7227	417.102	344.344	564.434
46639	12.3297	2	607.731	1213.45	0.700674	36.57	HYSPVECDK	[3] Phospho (ST)	DLG2_RAT	Disks large homolog 2 OS=Rattus norvegicus GN=Dlg2 PE=1 SV=1	FALSE	0.643547	437.799	32200.4	8103.78	54692.2	3.27806	0.107354	14663.5	22123.5	34572.2	1578.89	1498.43	4864.72	34415.7	1450.16	6373.06	2591.06	16243.9	12550.6	7441.81	6766.9	4564.15	2982.15	338.933	32.1645	419.626	34473	8772.3	23546.2	1.2006	0.0451673	13253.9	30786.2	52918.9	2305.44	1966.29	6773.85	32028.1
4069	42.5192	2	982.961	1963.91	-8.48894	111.91	GTGGVDTAAVGGVFDVSNADR		KCRB_RAT	Creatine kinase B-type OS=Rattus norvegicus GN=Ckb PE=1 SV=2	TRUE	2.5405e-05	341433	312076	297932	618714	448446	438338	817745	575697	902694	537103	673193	701319	263283	261889	191065	376131	359379	301915	249964	198537	292114	242187	199668	353173	327260	334100	322510	266370	164244	184423	739133	801119	1.38173e+06	784261	883389	976546	245018
16178	42.5192	3	655.643	1963.91	-8.3713	38.41	GTGGVDTAAVGGVFDVSNADR		KCRB_RAT	Creatine kinase B-type OS=Rattus norvegicus GN=Ckb PE=1 SV=2	TRUE	0.000802004	12891	8148.56	8963.09	63513.4	32259.8	29587	45890	57834.3	113472	63006.6	76941.8	91539.5	9151.56	7801.6	5129.96	14024.3	21197.7	8310.95	8708.82	8040.12	6701.22	30814.8	9715.03	30858.7	12355.9	8723.65	9702.5	27343.9	11815.2	12448.2	41478.5	80480.1	173690	92000.3	100966	127463	8516.67
11254	59.3609	2	924.989	1847.96	-3.23488	118.44	LGFSEVELVQMVVDGVK		KCRB_RAT	Creatine kinase B-type OS=Rattus norvegicus GN=Ckb PE=1 SV=2	TRUE	0.0266676	115537	100452	84975.2	125868	30455	44375.5	155780	109513	174466	181989	231781	210382	47551.6	51947.7	64274.1	85397.9	102207	81911.8	41263.4	27462.1	54703.5	97308.1	101061	123902	110741	107542	91985.1	54189	11154.2	18670.1	140805	152394	267052	265734	304151	292945	44252.7
12709	59.3792	3	616.994	1847.96	-5.7277	---	LGFSEVELVQMVVDGVK		KCRB_RAT	Creatine kinase B-type OS=Rattus norvegicus GN=Ckb PE=1 SV=2	TRUE	0.301321	0	0	251.788	30835.3	3712.44	1732.29	33770.2	34022.3	57533.7	69462	76590	70313.8	0	916.242	6422.25	7951.21	19141.6	0	442.028	112.335	0	47765.9	2835.79	44314.9	0	0	272.559	13275.3	1359.69	728.829	30523.8	47344.2	88065.5	101426	100504	97908	0
13869	55.8165	2	932.988	1863.96	-1.64528	91.76	LGFSEVELVQMVVDGVK	[11] Oxidation (M)	KCRB_RAT	Creatine kinase B-type OS=Rattus norvegicus GN=Ckb PE=1 SV=2	TRUE	0.0272373	68034	77689.1	66363.7	147303	175111	170177	36624.9	41075.5	34728.6	86156.6	76059.5	84562.2	69336.1	76074.5	59485.2	95236.4	63576.7	61662.9	17444.2	24360.9	29411.2	36996.9	46431.4	37659.6	65210	83172	71838.4	63417.2	64134.9	71598.6	33104.1	57159.1	53158.2	125803	99808.1	117748	64525.9
14304	46.8673	2	801.913	1601.81	-9.51325	56.14	LAVEALSSLDGDLSGR		KCRB_RAT	Creatine kinase B-type OS=Rattus norvegicus GN=Ckb PE=1 SV=2	FALSE	0.00285448	34252	29416.1	23520.6	111542	85600.9	69982.5	59162.4	42496	62760.2	36365.9	44098.4	48092.2	30989	25818.5	23862.6	28390.7	26819.2	36520.3	20913.9	23284.6	28541.9	35326.6	33409.9	53396.5	32830.2	31492.2	25460.9	48021.4	31351.6	29443.8	53474.9	59135.9	96065.6	53100.4	57867.6	66965.6	28839.1
4826	32.5932	3	1215.88	3644.62	-0.0799359	64.42	AEPEKSEGAAEEQPEPAPAPEQEAAAPGPAAGGEAPK	[6] Phospho (ST)	BASP1_RAT	Brain acid soluble protein 1 OS=Rattus norvegicus GN=Basp1 PE=1 SV=2	TRUE	0.0877545	283080	705505	489630	256955	203782	201903	313410	309907	276941	456542	433107	472159	448466	560400	660999	859362	655427	361378	1.06836e+06	882097	978840	535694	117909	170432	271330	755296	530022	110625	74635.7	84947	283281	431255	423908	666628	568340	657454	417354
6133	32.5932	4	912.161	3644.62	0.0995431	51.98	AEPEKSEGAAEEQPEPAPAPEQEAAAPGPAAGGEAPK	[6] Phospho (ST)	BASP1_RAT	Brain acid soluble protein 1 OS=Rattus norvegicus GN=Basp1 PE=1 SV=2	TRUE	0.383636	100178	303729	171143	112285	100341	95383.5	112897	242599	284543	410961	363436	362066	139423	184734	296067	323098	264818	137913	449657	339438	376784	494149	91786.5	120695	96019.9	325164	185261	48341	36750.2	40130.8	102044	337592	435544	600072	476915	504156	129750
13830	32.5402	2	1823.31	3644.61	-0.466542	---	AEPEKSEGAAEEQPEPAPAPEQEAAAPGPAAGGEAPK	[6] Phospho (ST)	BASP1_RAT	Brain acid soluble protein 1 OS=Rattus norvegicus GN=Basp1 PE=1 SV=2	TRUE	0.0582874	105073	222923	212609	102703	143845	154004	62932.5	65197.7	50186.9	74787.2	66008.2	79292.9	195589	198845	171815	320381	202118	123878	295492	334793	328219	112156	39736.4	48541.8	100712	238656	230148	44216.1	52683.6	64794.1	56882.6	90726.7	76819.9	109202	86618.5	110411	182020
5113	12.3933	2	698.802	1395.59	-1.28892	66.23	ETPAASEAPSSAAK	[11] Phospho (ST)	BASP1_RAT	Brain acid soluble protein 1 OS=Rattus norvegicus GN=Basp1 PE=1 SV=2	TRUE	0.753406	899.705	248431	139509	118732	1552.37	774.435	55119.3	84032.8	73189	140634	200329	229321	99959.3	3253.92	168338	32205.5	160017	76688	131279	142235	174773	124481	5200.85	4283.66	862.359	265964	151018	51116.5	568.561	325.829	49820.5	116937	112029	205349	262879	319317	93024.6
26073	13.2941	2	698.804	1395.59	0.425379	42.76	ETPAASEAPSSAAK	[11] Phospho (ST)	BASP1_RAT	Brain acid soluble protein 1 OS=Rattus norvegicus GN=Basp1 PE=1 SV=2	FALSE	0.524381	22.8694	382.63	1856.42	1824.15	330.321	253.388	1200.21	2257.78	6009.88	3369.32	10978.9	10718.8	600.892	31060.9	2158.91	1089.11	3445.71	2012.01	39.3098	9623.87	752.427	182.837	7.8328	186.864	21.9201	409.634	2009.56	785.334	120.981	106.608	1084.83	3141.85	9199.2	4919.78	14406.9	14925.3	559.205
21687	23.435	2	698.801	1395.59	-2.52792	32.98	ETPAASEAPSSAAK	[6] Phospho (ST)	BASP1_RAT	Brain acid soluble protein 1 OS=Rattus norvegicus GN=Basp1 PE=1 SV=2	FALSE	0.703869	9150.38	17149.3	5233.42	2349.98	120319	104773	1904.69	3602.96	16126.2	2298.37	4931.91	4406.97	2602.04	38957.6	3046.18	4102.47	4862.13	2392.09	9106.67	5364.78	9226.5	15179.4	24375.5	6018.88	8770.55	18359.6	5665.15	1011.72	44067.1	44081.5	1721.59	5013.75	24684	3356.01	6471.84	6136.45	2421.52
23264	12.6811	2	1066.96	2131.91	-2.87786	117.05	AGEASAESTGAADGAPQEEGEAK		BASP1_RAT	Brain acid soluble protein 1 OS=Rattus norvegicus GN=Basp1 PE=1 SV=2	FALSE	0.226865	0	51544.5	5689.56	3042.19	0	7.37458	106.281	371.941	364.316	0	420.501	17.8501	784.114	32.0515	453.428	1208.71	3638.85	2756.04	57627.8	2937.45	6547.89	37321.9	0	0	0	55182.3	6158.92	1309.73	0	3.10272	96.0642	517.58	557.65	0	551.798	24.8553	729.716
26565	21.1408	2	698.803	1395.59	-0.714747	68.99	ETPAASEAPSSAAK	[10] Phospho (ST)	BASP1_RAT	Brain acid soluble protein 1 OS=Rattus norvegicus GN=Basp1 PE=1 SV=2	TRUE	0.621557	114899	11683.5	143169	952.526	10636.8	14821.1	1035.51	793.861	7148.28	2555.51	3091.39	3656.77	3750.75	8698.62	2994.21	2913	1329.74	47425.9	2297.31	62354.5	6665.95	2765.17	66902.6	83077.3	110130	12508.1	154979	410.083	3895.76	6235.71	935.964	1104.71	10941.7	3731.47	4056.64	5091.85	3490.55
31962	13.0337	2	1106.95	2211.88	-0.532966	82.28	AGEASAESTGAADGAPQEEGEAK	[8] Phospho (ST)	BASP1_RAT	Brain acid soluble protein 1 OS=Rattus norvegicus GN=Basp1 PE=1 SV=2	FALSE	0.77004	391.377	4428.94	195.166	0	0	0	0	51.6697	0	2372.53	69371.6	714.159	0	32.4036	39283.5	143.543	0	0	477.669	473.723	6247.88	162.492	28.548	139.504	375.131	4741.51	211.266	0	0	0	0	71.9017	0	3464.29	91032.1	994.426	0
34408	25.5282	2	1106.95	2211.88	-0.400929	108.28	AGEASAESTGAADGAPQEEGEAK	[8] Phospho (ST)	BASP1_RAT	Brain acid soluble protein 1 OS=Rattus norvegicus GN=Basp1 PE=1 SV=2	FALSE	0.0901949	2058.17	797.158	6452.57	40495	0	521.332	3829.39	2125.7	41341.3	1016.28	448.288	189.639	1979.25	4619.33	180.441	76053.2	4371.68	2957.58	68687.3	8834.87	105698	58645.6	1324.11	1308.18	1972.74	853.417	6984.87	17434	0	219.341	3461.26	2958.05	63280.2	1483.94	588.26	264.062	1841.94
5212	33.3074	2	692.865	1383.72	0.054143	60.83	KVPLPGPGSPEVK	[9] Phospho (ST)	CSKI1_RAT	Caskin-1 OS=Rattus norvegicus GN=Caskin1 PE=1 SV=1	TRUE	0.990389	98711.6	141978	124210	162413	137090	123887	84940.5	110199	122073	126762	135491	124829	100564	116185	103833	156999	124055	109816	163931	178299	169208	122111	81257.9	93581.2	94614.1	151998	134457	69922.5	50209.7	52123.2	76774.9	153348	186855	185094	177796	173818	93587
28633	33.3545	1	1384.72	1383.72	0.245861	---	KVPLPGPGSPEVK	[9] Phospho (ST)	CSKI1_RAT	Caskin-1 OS=Rattus norvegicus GN=Caskin1 PE=1 SV=1	TRUE	0.0550939	8267.08	2824.63	1364.74	1247.42	23368.8	27421.1	2658.28	0	1247.45	978.03	4516.77	5396.6	4758.43	6866.5	9833.75	23920.5	11542.3	5539.93	21684.3	16558.3	21928.8	8091.31	8085.31	2520.26	7923.92	3023.98	1477.32	537.04	8558.88	11536.9	2402.73	0	1909.44	1428.09	5927.08	7514.46	4428.31
19097	35.2114	2	628.818	1255.62	-0.315991	40.78	VPLPGPGSPEVK	[8] Phospho (ST)	CSKI1_RAT	Caskin-1 OS=Rattus norvegicus GN=Caskin1 PE=1 SV=1	TRUE	0.14034	10744.7	21686.9	14125.7	20766.3	21333.1	14819.7	6820.13	8726.58	13450.2	12593.9	18517.1	10315.8	9636.87	13280.6	14599.3	18227.7	17795.1	14084.2	26364	19492	19957.3	28045.8	14097.5	15037	10298.6	23217.4	15290.9	8940.32	7813.3	6235.12	6164.49	12143.6	20588	18389.2	24298.8	14364.2	8968.31
30325	26.8983	2	911.432	1820.85	-4.39787	32.89	AQPGSPQALGGPHGPATAK	[5] Phospho (ST)	CSKI1_RAT	Caskin-1 OS=Rattus norvegicus GN=Caskin1 PE=1 SV=1	TRUE	0.902904	589.078	0	303.12	0	0	0	676.052	1274.04	229.382	54611.7	4.81865	0	0	301.099	0	192.183	945.283	487.692	14.4838	914.38	0	4720.79	0	28.0346	564.625	0	328.126	0	0	0	611.061	1772.91	351.111	79742.3	6.32321	0	0
7461	25.7259	2	618.256	1234.5	-0.0547019	72.77	GGLSDGEGPPGGR	[4] Phospho (ST)	SV2A_RAT	Synaptic vesicle glycoprotein 2A OS=Rattus norvegicus GN=Sv2a PE=1 SV=2	TRUE	0.646869	39917.2	334486	34040.6	112675	69412.9	61040.2	19634.8	36876.1	374537	397678	428406	433379	25623.5	49877.7	330114	241746	27964.5	23722.2	383954	34022.4	421112	352681	50080.2	44133.5	38260.3	358093	36848.7	48509	25422.7	25681.5	17747.3	51315.5	573295	580676	562170	603456	23845.9
30686	25.8248	1	1235.51	1234.5	-0.0590295	---	GGLSDGEGPPGGR	[4] Phospho (ST)	SV2A_RAT	Synaptic vesicle glycoprotein 2A OS=Rattus norvegicus GN=Sv2a PE=1 SV=2	TRUE	0.0585191	701.758	1168.47	265.404	4938.47	0	285.564	295.629	794.423	38349.4	359.562	210.345	501.792	624.536	383.406	3381.5	22273.3	366.389	616.873	31134.2	644.691	40736.4	35997.9	1380.42	1467.19	672.628	1250.94	287.298	2126.12	0	120.146	267.209	1105.49	58700.5	525.021	276.022	698.717	581.209
17637	61.7762	3	827.819	2480.43	-0.977307	37.69	AAPILFASAALALGSSLALKLPETR		SV2A_RAT	Synaptic vesicle glycoprotein 2A OS=Rattus norvegicus GN=Sv2a PE=1 SV=2	TRUE	0.227702	91.107	750.25	500.994	88324.7	63471.6	69991.1	41346.7	32593.1	50282.1	24302.3	52997.4	31555	3133.27	14348.3	18592.3	16912.8	19853.1	4759.39	365.486	488.45	422.083	12426.1	4641.89	32060.9	87.3252	803.199	542.323	38025.7	23246.6	29447.5	37371.9	45355.5	76965.7	35485.5	69545.2	43938.5	2915.9
25084	61.8229	2	943.065	1884.11	3.42553	72.69	AAPILFASAALALGSSLALK		SV2A_RAT	Synaptic vesicle glycoprotein 2A OS=Rattus norvegicus GN=Sv2a PE=1 SV=2	TRUE	0.933791	0	37.6256	0	5755.76	47647.8	29185.4	9938.33	12954.8	2793.13	15221.5	24325.4	18523.5	90.0206	1122.09	12202	5928.1	9490.25	1489.44	279.768	322.368	461.55	6351.3	9731.82	2586.85	0	40.281	0	2477.98	17451.1	12279.2	8982.93	18027.5	4275.39	22225.9	31920.8	25793	83.7754
128	28.9458	3	637.265	1908.77	0.180085	70.87	SAKDSDDEEEVVHVDR	[5] Phospho (ST)	STX1B_RAT	Syntaxin-1B OS=Rattus norvegicus GN=Stx1b PE=1 SV=1	TRUE	0.0650379	1.02435e+07	1.24537e+07	1.3098e+07	1.65366e+06	5.70663e+06	6.16219e+06	2.9174e+06	9.0989e+06	7.2221e+06	2.09511e+06	9.04646e+06	9.61802e+06	7.76169e+06	9.07621e+06	7.04312e+06	1.23922e+07	1.15656e+07	5.80247e+06	1.09205e+07	1.4539e+07	1.10736e+07	1.1637e+07	7.79766e+06	7.82433e+06	9.81831e+06	1.33326e+07	1.41786e+07	711935	2.09007e+06	2.59263e+06	2.63694e+06	1.26617e+07	1.10547e+07	3.05921e+06	1.18711e+07	1.33925e+07	7.22322e+06
852	28.9588	2	955.394	1908.77	-0.109841	90.57	SAKDSDDEEEVVHVDR	[5] Phospho (ST)	STX1B_RAT	Syntaxin-1B OS=Rattus norvegicus GN=Stx1b PE=1 SV=1	TRUE	0.0837119	5.26525e+06	4.87946e+06	6.21201e+06	1.13579e+06	3.55854e+06	3.73296e+06	1.46219e+06	4.40734e+06	3.11874e+06	1.12595e+06	4.29511e+06	4.98032e+06	3.69296e+06	4.48373e+06	3.1072e+06	5.8772e+06	4.92462e+06	3.32511e+06	5.11594e+06	7.32955e+06	5.27896e+06	5.63993e+06	3.39723e+06	3.98062e+06	5.0467e+06	5.22383e+06	6.72447e+06	488982	1.30333e+06	1.57057e+06	1.32163e+06	6.1331e+06	4.77379e+06	1.64408e+06	5.6362e+06	6.93481e+06	3.43676e+06
1365	26.9533	3	637.264	1908.77	-1.89814	---	SAKDSDDEEEVVHVDR	[5] Phospho (ST)	STX1B_RAT	Syntaxin-1B OS=Rattus norvegicus GN=Stx1b PE=1 SV=1	TRUE	0.23598	26609	60742.1	51636.9	62279.3	14781	82928	48305	64688.1	63512.6	8.62623e+06	74718.7	86643.1	45941.4	53207.6	37065.7	45363.5	45044.8	42272.6	45251.9	65206.7	51184.2	61641.7	31337.5	40935.8	25504.5	65029	55896.6	26812.6	5413.58	34890.4	43661.3	90017.6	97217.3	1.25958e+07	98048.6	120646	42754.2
5454	26.9533	2	955.392	1908.77	-2.65863	58.35	SAKDSDDEEEVVHVDR	[5] Phospho (ST)	STX1B_RAT	Syntaxin-1B OS=Rattus norvegicus GN=Stx1b PE=1 SV=1	TRUE	0.146201	63575.7	35687.5	47476.9	51754.5	61560	237131	43667.2	44090.7	28665.3	3.70729e+06	52701.4	54264.5	44363.5	92438.6	32026.5	36336.7	43178.6	38329.2	8364.33	58243	24297.9	73023.5	30890.2	99867.4	60936.7	38206.2	51393.5	22281.4	22546.5	99768.3	39469.4	61355	43877.3	5.41326e+06	69156.7	75560.2	41285.8
10698	28.9321	4	478.201	1908.77	0.120141	---	SAKDSDDEEEVVHVDR	[5] Phospho (ST)	STX1B_RAT	Syntaxin-1B OS=Rattus norvegicus GN=Stx1b PE=1 SV=1	TRUE	0.0330448	54508.8	11150.1	86601.7	7146.4	34175.9	50295.1	7759.44	122420	82715.2	345.772	12172.3	4527.85	43263.8	40889	35088.7	53401.3	69577.1	38290.2	18594.7	87226.4	38897.1	90915.4	176488	142093	52246.1	11937	93745.8	3076.68	12517	21160.7	7013.5	170355	126610	504.885	15973	6304.78	40262.3
18036	26.9533	4	478.2	1908.77	-0.818299	---	SAKDSDDEEEVVHVDR	[5] Phospho (ST)	STX1B_RAT	Syntaxin-1B OS=Rattus norvegicus GN=Stx1b PE=1 SV=1	TRUE	0.216483	2178.63	148.499	577.425	0	264.749	3092.74	29.8159	227.747	54.1137	154234	231.595	154.911	9.26784	65.3591	63.9026	0	112.649	134.089	25.3506	33.8822	124.606	284.239	113.21	9417.2	2088.2	158.979	625.059	0	96.965	1301.21	26.9496	316.924	82.8306	225208	303.907	215.704	8.62488
10698	28.9321	4	478.201	1908.77	0.120141	---	SAKDSDDEEEVVHVDR	[1] Phospho (ST)	STX1B_RAT	Syntaxin-1B OS=Rattus norvegicus GN=Stx1b PE=1 SV=1	FALSE	0.0330448	54508.8	11150.1	86601.7	7146.4	34175.9	50295.1	7759.44	122420	82715.2	345.772	12172.3	4527.85	43263.8	40889	35088.7	53401.3	69577.1	38290.2	18594.7	87226.4	38897.1	90915.4	176488	142093	52246.1	11937	93745.8	3076.68	12517	21160.7	7013.5	170355	126610	504.885	15973	6304.78	40262.3
9742	32.1325	2	812.313	1622.61	0.575799	52.24	DSDDEEEVVHVDR	[2] Phospho (ST)	STX1B_RAT	Syntaxin-1B OS=Rattus norvegicus GN=Stx1b PE=1 SV=1	TRUE	0.915584	138043	216122	178947	139622	59735.2	74105.2	115877	112657	130799	192186	207886	220546	106578	145005	139246	208647	169008	124342	218458	244266	212569	136748	55126.5	77230.9	132313	231375	193709	60110.2	21878.2	31178.4	104737	156769	200211	280624	272796	307098	99184.2
16997	32.1325	3	541.877	1622.61	0.150227	---	DSDDEEEVVHVDR	[2] Phospho (ST)	STX1B_RAT	Syntaxin-1B OS=Rattus norvegicus GN=Stx1b PE=1 SV=1	TRUE	0.666888	8991.52	25620	17375	12449.3	3381.13	3183.72	7260.43	12601.2	20677.8	38975.5	32424.7	40121.1	7046.45	10906.7	13202.3	18522.2	19628.4	7701.96	21777.3	22520.7	17713.3	23562.4	3197.6	5359.75	8618.28	27428.1	18808.3	5359.69	1238.35	1339.49	6562.46	17535.4	31651	56910.8	42548.9	55866.3	6557.6
988	44.3825	2	703.828	1405.64	-8.39385	42.74	ESVPEFPLSPPK	[9] Phospho (ST)	STMN1_RAT	Stathmin OS=Rattus norvegicus GN=Stmn1 PE=1 SV=2	TRUE	0.0795378	1.1345e+06	1.19145e+06	1.04727e+06	1.54826e+06	1.6524e+06	1.60205e+06	986545	667398	785683	1.06968e+06	1.04862e+06	1.07843e+06	1.08814e+06	1.12314e+06	1.16153e+06	1.62468e+06	1.38913e+06	1.63898e+06	1.48841e+06	1.30508e+06	1.4704e+06	1.13205e+06	1.21373e+06	1.25035e+06	1.0874e+06	1.27553e+06	1.13366e+06	666559	605196	674034	891705	928727	1.20263e+06	1.56191e+06	1.37604e+06	1.50165e+06	1.01265e+06
9416	44.3177	1	1406.65	1405.64	-7.47986	---	ESVPEFPLSPPK	[9] Phospho (ST)	STMN1_RAT	Stathmin OS=Rattus norvegicus GN=Stmn1 PE=1 SV=2	TRUE	0.0352227	181024	148812	150581	137784	201671	155929	70373.2	56798.6	62860.7	94346.6	126517	111833	152199	153066	140696	219557	168384	219421	209578	181057	195074	134530	87630.2	123651	173510	159315	163003	59319.1	73862.4	65604.2	63608	79038.9	96219.5	137762	166020	155721	141640
5705	47.5868	2	734.857	1467.7	-8.31926	64.85	ASGQAFELILSPR	[11] Phospho (ST)	STMN1_RAT	Stathmin OS=Rattus norvegicus GN=Stmn1 PE=1 SV=2	TRUE	0.441846	221931	196584	204928	245641	248284	262761	204412	165944	185293	269114	248098	274887	161888	188213	215959	307113	225049	248943	291410	308932	300971	240357	189189	245242	212719	210458	221834	105754	90934.7	110552	184761	230922	283624	392952	325564	382764	150657
1138	48.7206	2	754.853	1507.69	-7.22224	68.69	GISALLLNQGDGDR	[3] Phospho (ST)	NAC2_RAT	Sodium/calcium exchanger 2 OS=Rattus norvegicus GN=Slc8a2 PE=2 SV=1	TRUE	0.647627	1.02857e+06	892775	843883	986450	1.06858e+06	1.06745e+06	1.63003e+06	1.04213e+06	1.12776e+06	1.11903e+06	1.13402e+06	1.19899e+06	941925	1.06815e+06	1.13547e+06	1.18913e+06	946452	1.19383e+06	1.5152e+06	1.43167e+06	1.51505e+06	793718	970788	996784	985875	955782	913498	424688	391371	449108	1.47333e+06	1.45019e+06	1.72624e+06	1.63397e+06	1.4881e+06	1.66953e+06	876579
10553	48.7335	1	1508.7	1507.69	-6.19532	---	GISALLLNQGDGDR	[3] Phospho (ST)	NAC2_RAT	Sodium/calcium exchanger 2 OS=Rattus norvegicus GN=Slc8a2 PE=2 SV=1	TRUE	0.18834	187484	170722	173478	62807.3	54728.1	48173.4	208785	170244	177974	160049	154744	151732	148828	166147	199944	181278	141097	160759	259536	280024	272111	99514	100482	110943	179701	182770	187789	27039.9	20044.3	20268.1	188714	236906	272421	233698	203061	211279	138503
7160	45.3029	2	818.901	1635.79	-7.1044	43.73	GISALLLNQGDGDRK	[3] Phospho (ST)	NAC2_RAT	Sodium/calcium exchanger 2 OS=Rattus norvegicus GN=Slc8a2 PE=2 SV=1	TRUE	0.30097	187568	181823	167902	153096	161913	157008	240106	192309	212361	182592	199933	188011	152762	177721	183482	232630	191258	213128	306605	281968	311780	155998	145550	158662	179782	194655	181753	65911.2	59301.1	66058.2	217024	267610	325056	266615	262360	261794	142165
1297	31.6006	2	690.824	1379.63	0.271698	44.43	DESKEPIVEVR	[3] Phospho (ST)	NCAM1_RAT	Neural cell adhesion molecule 1 OS=Rattus norvegicus GN=Ncam1 PE=1 SV=1	TRUE	0.773325	350565	868178	654667	1.11225e+06	476252	491423	559600	758788	896073	982822	1.09041e+06	1.03475e+06	699990	673641	944951	962409	710050	398124	1.34946e+06	1.14121e+06	1.16792e+06	896959	223450	245424	336013	929450	708674	478849	174429	206757	505804	1.0559e+06	1.3716e+06	1.43509e+06	1.43088e+06	1.44083e+06	651429
4836	31.6006	1	1380.64	1379.63	-0.0242433	---	DESKEPIVEVR	[3] Phospho (ST)	NCAM1_RAT	Neural cell adhesion molecule 1 OS=Rattus norvegicus GN=Ncam1 PE=1 SV=1	TRUE	0.171644	617334	565307	539019	581118	1.01012e+06	895938	642397	511139	426915	452660	477507	472665	500976	580664	454975	483823	389733	477892	621566	707281	635418	374566	472365	485293	591709	605203	583485	250184	369960	376949	580642	711282	653470	660960	626602	658160	466221
7835	31.6272	3	460.885	1379.63	0.63596	---	DESKEPIVEVR	[3] Phospho (ST)	NCAM1_RAT	Neural cell adhesion molecule 1 OS=Rattus norvegicus GN=Ncam1 PE=1 SV=1	TRUE	0.865931	10335.3	55362.1	37207.2	81474.7	18228.4	19732.4	18565.2	49255.5	64813.4	70620.9	72798.2	77348.7	37325.9	31481.1	56396.9	55585.8	55768.5	16021.2	84616.2	62887.4	64075.6	77483.4	9103.92	9938.22	9906.32	59269.3	40276.6	35076.6	6676.22	8302.06	16780.5	68542.1	99208.4	103118	95528.5	107704	34736.4
14914	26.5856	2	824.322	1646.63	-8.65204	64.43	DGEPIENEEEDDEK		NCAM1_RAT	Neural cell adhesion molecule 1 OS=Rattus norvegicus GN=Ncam1 PE=1 SV=1	TRUE	0.991345	5891.48	4524.65	37787.5	22728.1	1308.95	322.155	24237.4	22731.8	10753.3	1895.87	5535.74	3874.48	22900.4	24857.3	170.699	8222.8	30976	12698.3	1345.45	33104.7	3781.84	3220.59	2563.26	4915.36	5646.93	4843.98	40904.8	9784.96	479.407	135.541	21907.4	31632.7	16459.8	2768.29	7264.2	5395	21311.7
2442	12.3075	2	704.315	1406.62	5.62198	33.4	AAATPESQEPQAK	[4] Phospho (ST)	MRP_RAT	MARCKS-related protein OS=Rattus norvegicus GN=Marcksl1 PE=2 SV=3	TRUE	0.702545	5536.48	272741	9198.93	130878	211.874	1172.26	2747.03	2489.02	149752	14174.2	593274	644063	4877.36	4949.38	496589	264034	46419	5263.23	251327	4526.92	292296	149951	220.086	0	5306.66	291989	9957.79	56345.7	77.5995	493.207	2482.95	3463.63	229222	20696.8	778516	896821	4538.99
9727	25.5647	2	727.315	1452.61	0.819725	84.92	GDVTAEEAAGASPAK	[12] Phospho (ST)	MRP_RAT	MARCKS-related protein OS=Rattus norvegicus GN=Marcksl1 PE=2 SV=3	TRUE	0.262926	158002	93444.2	218091	305967	120220	128248	160171	187944	302383	53202.4	114082	103143	147695	185357	91675.9	280755	197390	215657	200639	313414	344229	146069	365255	51360.7	151444	100039	236082	131725	44030.7	53957.7	144773	261536	462851	77684.5	149703	143621	137449
11134	26.3343	2	727.314	1452.61	0.416658	82.76	GDVTAEEAAGASPAK	[12] Phospho (ST)	MRP_RAT	MARCKS-related protein OS=Rattus norvegicus GN=Marcksl1 PE=2 SV=3	TRUE	0.947444	55052.4	5597.96	54179.2	27072.9	160301	136449	34578.8	52471.3	14891.8	18853.4	8466.03	7999.17	38321.8	51803.7	1914.74	24992.2	39271.7	32967.2	16182.1	65132.1	11849.6	6615.92	74223.1	306181	52767.2	5993.04	58648.7	11655.5	58710.8	57408.3	31254.6	73017.1	22794.6	27529.1	11109.4	11138.4	35663.2
34627	26.3343	1	1453.62	1452.61	-0.597525	---	GDVTAEEAAGASPAK	[12] Phospho (ST)	MRP_RAT	MARCKS-related protein OS=Rattus norvegicus GN=Marcksl1 PE=2 SV=3	TRUE	0.893654	0	0	0	0	535.565	2038.12	0	0	350.032	0	0	0	0	0	0	0	0	0	0	0	0	0	1355.41	51876.5	0	0	0	0	196.152	857.5	0	0	535.786	0	0	0	0
2510	33.4857	2	878.401	1754.79	0.0355249	74.07	SPSPPPDGSPAATPEIR	[3] Phospho (ST)	BIN1_RAT	Myc box-dependent-interacting protein 1 OS=Rattus norvegicus GN=Bin1 PE=1 SV=1	TRUE	0.356305	803970	1.03475e+06	820276	1.25651e+06	986391	916976	875675	663621	703275	759668	801170	805639	789312	866528	866187	1.1175e+06	874590	944251	1.12568e+06	1.02149e+06	1.07521e+06	833921	766946	754973	770597	1.10778e+06	887944	540956	361268	385800	791493	923472	1.07649e+06	1.10924e+06	1.05133e+06	1.12181e+06	734553
5014	32.1799	3	712.312	2133.91	0.475436	52.3	GNKSPSPPPDGSPAATPEIR	[4] Phospho (ST)|[6] Phospho (ST)	BIN1_RAT	Myc box-dependent-interacting protein 1 OS=Rattus norvegicus GN=Bin1 PE=1 SV=1	TRUE	0.547015	164963	398411	280035	302638	129763	138070	195636	260638	333798	388901	396259	391412	197830	254603	303070	449808	383437	241199	490533	429640	442056	412736	119105	136799	158116	426529	303136	130292	47525.9	58090.2	176829	362695	510938	567861	519985	545019	184105
7040	32.1604	2	1067.96	2133.91	0.00895346	60.78	GNKSPSPPPDGSPAATPEIR	[4] Phospho (ST)|[6] Phospho (ST)	BIN1_RAT	Myc box-dependent-interacting protein 1 OS=Rattus norvegicus GN=Bin1 PE=1 SV=1	TRUE	0.206536	253862	504588	400441	342489	141527	141062	239807	260350	273968	372617	392005	406603	266844	321693	410346	605302	429126	362247	651672	575507	575589	404105	140541	160198	243324	540200	433475	147449	51834.8	59349.1	216754	362293	419356	544084	514404	566171	248332
12878	33.9752	2	918.384	1834.75	-0.290012	53	SPSPPPDGSPAATPEIR	[3] Phospho (ST)|[9] Phospho (ST)	BIN1_RAT	Myc box-dependent-interacting protein 1 OS=Rattus norvegicus GN=Bin1 PE=1 SV=1	TRUE	0.566238	96794.8	103961	102585	125616	130398	112259	98711.4	46191.5	57060	56954.4	55856.6	65766.6	69676	90393.8	65319.3	125227	89784	110556	113517	120985	115597	63798.5	66914.2	73811.5	92776.9	111299	111048	54080.3	47758.4	47231	89222	64278.4	87340.5	83163.1	73297.1	91576.3	64842.3
2517	34.6583	3	624.979	1871.91	-0.00232654	32.61	EALVEPASESPRPALAR	[10] Phospho (ST)	NHRF1_RAT	Na(+)/H(+) exchange regulatory cofactor NHE-RF1 OS=Rattus norvegicus GN=Slc9a3r1 PE=1 SV=3	TRUE	0.520529	247022	231401	239145	375345	321770	337814	166732	253877	273843	284903	279231	265858	228616	286314	239262	268510	223637	198357	335762	323138	297660	353040	427800	297807	236768	247732	258873	161594	117849	142129	150703	353286	419165	416006	366417	370192	212756
2739	34.6401	2	936.964	1871.91	-0.249873	55.59	EALVEPASESPRPALAR	[10] Phospho (ST)	NHRF1_RAT	Na(+)/H(+) exchange regulatory cofactor NHE-RF1 OS=Rattus norvegicus GN=Slc9a3r1 PE=1 SV=3	TRUE	0.454457	501706	427588	472491	505334	649893	571205	282060	352347	338756	385300	383750	380090	384846	501010	390349	496086	344091	430872	538486	525537	476785	446862	532770	422100	480880	457765	511469	217557	238025	240324	254945	490314	518526	562603	503571	529253	358147
6544	29.1684	2	923.375	1844.73	1.90117	92.14	SASSDTSEELNAQDSPK	[3] Phospho (ST)	NHRF1_RAT	Na(+)/H(+) exchange regulatory cofactor NHE-RF1 OS=Rattus norvegicus GN=Slc9a3r1 PE=1 SV=3	TRUE	0.369805	403166	426310	409777	30623.3	214748	238337	202358	341620	303318	264576	401312	426485	340025	404034	338717	407843	343170	143827	382484	399122	343150	305836	276072	302567	386431	456397	443582	13184	78652	100276	182905	475386	464282	386326	526617	593856	316436
2600	50.8925	2	982.438	1962.86	-4.65387	80.07	VGESFEETLEETVVSTK	[4] Phospho (ST)	AINX_RAT	Alpha-internexin OS=Rattus norvegicus GN=Ina PE=1 SV=2	TRUE	0.00245218	863976	635696	700684	1.1138e+06	1.20853e+06	1.07076e+06	900417	661931	772312	694094	754495	767101	467466	605449	542153	783127	578377	692169	708917	801200	814117	356320	322001	449729	828113	680561	758486	479516	442629	450504	813857	921120	1.18216e+06	1.0135e+06	990076	1.06814e+06	435035
4667	50.8656	3	655.295	1962.86	-4.49077	46.2	VGESFEETLEETVVSTK	[8] Phospho (ST)	AINX_RAT	Alpha-internexin OS=Rattus norvegicus GN=Ina PE=1 SV=2	TRUE	0.000194695	179813	155166	152901	355577	314255	338419	231327	208452	262902	236984	247877	273361	118033	146438	147782	165081	160273	178886	186149	181652	201068	117192	89794.9	129688	172349	166117	165515	153084	115097	142384	209088	290075	402418	346037	325274	380640	109845
2810	31.9202	2	645.278	1288.54	0.290071	55.28	EALQDVEDENQ		1433E_RAT	14-3-3 protein epsilon OS=Rattus norvegicus GN=Ywhae PE=1 SV=1	TRUE	0.352226	76083.1	184783	126134	116129	39219.1	38528	179637	169696	201669	215525	240562	228647	149774	142132	193911	222467	179645	124123	269185	219766	226722	198880	74683.8	72041.8	72924.9	197824	136539	49996	14364.1	16210	162368	236144	308690	314703	315675	318379	139383
3504	31.9379	1	1289.55	1288.54	0.168103	---	EALQDVEDENQ		1433E_RAT	14-3-3 protein epsilon OS=Rattus norvegicus GN=Ywhae PE=1 SV=1	TRUE	0.190297	325711	368442	305333	197549	215069	198035	500223	410281	368087	447592	465732	483291	350016	375180	370562	457644	341748	373814	502542	468638	462981	410953	319256	335717	312191	394445	330521	85049.2	78769.5	83319.5	452135	570933	563422	653559	611151	672955	325734
3972	54.5592	2	1044.48	2086.95	-4.407	106.95	AAFDDAIAELDTLSEESYK		1433E_RAT	14-3-3 protein epsilon OS=Rattus norvegicus GN=Ywhae PE=1 SV=1	TRUE	0.000162354	639067	578872	515002	461137	514665	492576	900760	750924	754025	732088	791411	761929	325200	338367	336917	521377	468702	491114	112074	108946	125811	324709	386767	367921	612539	619726	557487	198530	188497	207242	814167	1.04496e+06	1.15417e+06	1.06897e+06	1.03852e+06	1.06094e+06	302639
4734	54.6186	3	696.657	2086.95	-4.2051	63.89	AAFDDAIAELDTLSEESYK		1433E_RAT	14-3-3 protein epsilon OS=Rattus norvegicus GN=Ywhae PE=1 SV=1	TRUE	0.000741282	196093	190404	167682	271291	249566	244987	367957	607850	635681	606692	612001	606556	123466	122023	130528	175280	155783	204433	33105.7	50641.3	29083.9	250909	261507	260567	187954	203842	181515	116797	91404.2	103074	332584	845863	973023	885873	803090	844595	114901
3064	35.7278	2	706.837	1411.66	-0.588888	75.78	GILAADESTGSIAK	[11] Phospho (ST)	ALDOA_RAT	Fructose-bisphosphate aldolase A OS=Rattus norvegicus GN=Aldoa PE=1 SV=2	TRUE	0.580385	129573	164472	136470	253021	232541	220689	148953	123438	146805	135146	141146	144217	139832	138544	153509	173343	159918	163622	220462	172720	175488	174295	174154	174365	124195	176079	147728	108931	85168.7	92850.8	134633	171772	224712	197336	185217	200814	130131
6890	26.6903	2	745.858	1489.7	0.00601233	62.64	LQSIGTENTEENR		ALDOA_RAT	Fructose-bisphosphate aldolase A OS=Rattus norvegicus GN=Aldoa PE=1 SV=2	TRUE	0.215363	93533	2141.86	95156	31715.9	11998.6	19545.5	98700	174804	23539.4	7160.9	485.054	1267.32	103861	120644	794.198	20101.4	101576	75215	11556.7	136804	12029.4	38435.9	108662	95721.8	89650.5	2293.02	103006	13654.4	4394.53	8223.42	89211.7	243251	36031.3	10456.1	636.506	1764.67	96655.2
7924	36.6183	2	706.837	1411.66	-0.732661	73.65	GILAADESTGSIAK	[8] Phospho (ST)	ALDOA_RAT	Fructose-bisphosphate aldolase A OS=Rattus norvegicus GN=Aldoa PE=1 SV=2	TRUE	0.253548	56118.3	35771.6	34681.2	78021.3	122800	119763	66063.4	44506.1	57779	42458.8	46983.3	50962.6	33128.3	50066.1	33224.3	53801.7	46691.5	57869.7	54621	60657.3	47704.8	36301.3	77205.8	53434.7	53788.8	38296.2	37542.1	33589.9	44976	50388.1	59712.5	61933.1	88441.1	61997	61653.2	70962.5	30830
15163	34.1144	2	666.854	1331.69	0.0400105	56.35	GILAADESTGSIAK		ALDOA_RAT	Fructose-bisphosphate aldolase A OS=Rattus norvegicus GN=Aldoa PE=1 SV=2	FALSE	0.00024617	13837.1	18101.2	17692.4	16934	17587.1	16663.1	38622.1	44643	46740.4	30046.1	32988.4	29975.9	11314.4	13634	10175.3	18189.5	16751.7	19323	9566.64	13621.6	13633.8	10800.1	12362.2	14713	13262.7	19378.7	19151.9	7290.47	6441.34	7010.68	34909.3	62123.5	71544.5	43872.3	43288.6	41739.8	10529.5
3257	47.4482	3	852.436	2554.29	-7.21655	61.62	SQVETEDLILKPGVVHVIDIDR	[1] Phospho (ST)	AQP4_RAT	Aquaporin-4 OS=Rattus norvegicus GN=Aqp4 PE=1 SV=1	TRUE	0.471332	277705	332290	362641	382237	291904	314299	315879	573732	620778	595020	575194	640607	353485	440462	508010	439353	319101	183913	622927	576602	554776	419351	197970	218605	266178	355741	392557	164561	106911	132236	285513	798385	950210	868830	754791	892009	328962
12188	47.8057	4	934.699	3734.77	-5.10566	50.12	GSYMEVEDNRSQVETEDLILKPGVVHVIDIDR	[11] Phospho (ST)	AQP4_RAT	Aquaporin-4 OS=Rattus norvegicus GN=Aqp4 PE=1 SV=1	TRUE	0.855454	96242	95688.9	119552	80407.2	6588.28	9426.6	86135.1	169941	185418	144593	156024	163226	33003.6	62825.1	65029.9	116068	111242	44796.1	288078	259801	278912	79118.9	23256.3	44786.4	92247.1	102442	129414	34617.1	2412.97	3966.06	77854.6	236484	283816	211130	204741	227283	30714
3402	27.5891	2	614.818	1227.62	0.104087	59.18	VEIIANDQGNR		HSP72_RAT	Heat shock-related 70 kDa protein 2 OS=Rattus norvegicus GN=Hspa2 PE=1 SV=2	TRUE	0.0127089	99101.1	176744	98621.6	73741.5	15957	9537.62	133896	187180	185687	7044.67	39020.9	25851.7	125971	124389	127758	140661	158695	105555	145207	129882	150059	177486	151824	130283	94987.5	189217	106757	31747.3	5844.28	4012.77	121024	260473	284228	10286.4	51204.7	35997	117232
12671	26.7904	2	614.818	1227.62	0.0895589	48.45	VEIIANDQGNR		HSP72_RAT	Heat shock-related 70 kDa protein 2 OS=Rattus norvegicus GN=Hspa2 PE=1 SV=2	TRUE	0.0467415	3774.09	620.508	2316.78	1162.14	33672.9	34531.2	581.881	400.184	171.238	238977	197492	200497	1520.85	2421.32	5071.36	423.838	1232.47	1327.1	400.628	1776.13	172.899	433.076	1597.6	2454.51	3617.43	664.301	2507.9	500.325	12332.8	14528.3	525.943	556.882	262.11	348947	259157	279181	1415.34
17663	27.5622	1	1228.63	1227.62	-0.0853517	---	VEIIANDQGNR		HSP72_RAT	Heat shock-related 70 kDa protein 2 OS=Rattus norvegicus GN=Hspa2 PE=1 SV=2	TRUE	0.00705407	13421.4	10909.4	16841.3	2585.58	0	0	15542.7	54233.6	38817.1	0	0	0	14580.5	13163.5	14607.9	21899.9	20971.7	18130.7	16643.1	21510.9	22808.2	54058.6	23916.3	31268.3	12864.3	11679.4	18230.6	1113.15	0	0	14048.5	75469.5	59416.4	0	0	0	13569
29021	26.731	1	1228.63	1227.62	-0.170232	---	VEIIANDQGNR		HSP72_RAT	Heat shock-related 70 kDa protein 2 OS=Rattus norvegicus GN=Hspa2 PE=1 SV=2	TRUE	0.356339	0	0	0	0	0	0	0	0	0	0	43377.9	46786.8	0	0	0	0	0	0	0	507.833	0	0	0	0	0	0	0	0	0	0	0	0	0	0	56922.2	65148	0
17278	29.9858	2	846.366	1690.72	-0.197738	62.8	STAGDTHLGGEDFDNR		HSP72_RAT	Heat shock-related 70 kDa protein 2 OS=Rattus norvegicus GN=Hspa2 PE=1 SV=2	TRUE	0.129616	58169.6	19195.9	11853.7	4023.98	6818.85	5891.07	3322.41	9492.21	12519.1	9741.23	16113.2	17908.8	9605.27	11952.9	20125.1	16597.2	13528.3	5734.96	19332.6	19600.9	18213	14721.7	99209.3	20993.9	55755	20550.6	12831.6	1732.41	2497.42	2478.56	3003.02	13209	19162.8	14223.8	21144.3	24937	8938.9
22736	29.576	2	846.367	1690.72	0.139344	45.25	STAGDTHLGGEDFDNR		HSP72_RAT	Heat shock-related 70 kDa protein 2 OS=Rattus norvegicus GN=Hspa2 PE=1 SV=2	FALSE	0.58183	1487.94	60954.9	2282.37	3432.58	1442.6	1420.81	484.327	877.336	0	7422.76	2479.07	0	1407.25	2826.42	348.074	982.771	1046.68	1594.83	254.001	1805.81	218.274	625.692	11325.2	2324.32	1426.18	65256.8	2470.65	1477.8	528.357	597.778	437.767	1220.87	0	10838.5	3253.12	0	1309.63
3641	39.1535	2	785.362	1568.71	0.417989	60.9	SLSSPTDNLELSAR	[4] Phospho (ST)	GIT1_RAT	ARF GTPase-activating protein GIT1 OS=Rattus norvegicus GN=Git1 PE=1 SV=1	TRUE	0.182542	199362	207708	156296	255413	234758	244916	256011	167116	192171	101136	141475	126698	170464	202060	89734.4	138951	171886	226362	109477	202252	145598	31364.6	215855	193629	191087	222367	169190	109961	85980.7	103044	231400	232553	294152	147676	185649	176420	158638
14592	41.2992	2	1278.04	2554.07	-6.55511	---	HGSGAESDYENTQSGEPLLGLEGK	[7] Phospho (ST)	GIT1_RAT	ARF GTPase-activating protein GIT1 OS=Rattus norvegicus GN=Git1 PE=1 SV=1	TRUE	0.928917	130985	134751	153467	56888	47777.4	57120.2	115683	93637.9	87397.9	68900.1	71357	95899.2	101775	97193.3	85647.3	164488	101596	131834	209696	183548	193488	29058.1	17468.8	35179.7	125548	144261	166127	24491.5	17498.6	24032.2	104562	130303	133778	100606	93637.3	133534	94714.3
9524	41.2836	3	852.363	2554.07	-7.0768	66.5	HGSGAESDYENTQSGEPLLGLEGK	[3] Phospho (ST)	GIT1_RAT	ARF GTPase-activating protein GIT1 OS=Rattus norvegicus GN=Git1 PE=1 SV=1	TRUE	0.619521	168464	202248	206912	156513	132256	153734	232051	187204	265450	185440	187093	196987	140554	166077	209185	261687	208619	190164	261775	244627	235145	118609	106254	89223.7	161471	216522	223982	67382.2	48439.1	64680.5	209743	260506	406319	270774	245510	274294	130803
14592	41.2992	2	1278.04	2554.07	-6.55511	---	HGSGAESDYENTQSGEPLLGLEGK	[3] Phospho (ST)	GIT1_RAT	ARF GTPase-activating protein GIT1 OS=Rattus norvegicus GN=Git1 PE=1 SV=1	FALSE	0.928917	130985	134751	153467	56888	47777.4	57120.2	115683	93637.9	87397.9	68900.1	71357	95899.2	101775	97193.3	85647.3	164488	101596	131834	209696	183548	193488	29058.1	17468.8	35179.7	125548	144261	166127	24491.5	17498.6	24032.2	104562	130303	133778	100606	93637.3	133534	94714.3
3736	26.464	2	494.716	987.417	-0.0404755	57.97	SGSFQGAVR	[3] Phospho (ST)	AT2B3_RAT	Plasma membrane calcium-transporting ATPase 3 OS=Rattus norvegicus GN=Atp2b3 PE=2 SV=2	TRUE	0.519499	145192	22931	133461	51032.9	46832.2	91416.5	165660	235035	7927.25	21071	17191.7	16341.9	155780	189222	1587.74	7643.86	158021	112787	3618.57	159145	3091.67	5195.25	144733	132390	139166	24549.4	144471	21970.8	17152.4	38461.8	149734	327067	12134.1	30767.3	22559.6	22755.2	144973
9764	25.3631	2	494.716	987.418	0.681986	58.41	SGSFQGAVR	[3] Phospho (ST)	AT2B3_RAT	Plasma membrane calcium-transporting ATPase 3 OS=Rattus norvegicus GN=Atp2b3 PE=2 SV=2	TRUE	0.765998	9684.41	164138	9795.95	50101.3	20579.4	16046.1	847.885	1442.24	250831	177208	219761	221631	7709.12	10895.5	182823	36250.9	728.495	9302.7	188968	10686.2	195288	160387	16442.3	11034.2	9282.41	175722	10604.1	21569.7	7537.26	6751.11	766.375	2006.97	383942	258754	288378	308608	7174.3
10745	26.489	1	988.424	987.417	-0.491311	---	SGSFQGAVR	[3] Phospho (ST)	AT2B3_RAT	Plasma membrane calcium-transporting ATPase 3 OS=Rattus norvegicus GN=Atp2b3 PE=2 SV=2	TRUE	0.73648	127405	11780.4	103179	18383.2	41385.3	70591.8	90571.8	177372	3820.45	15122.9	8947.15	9664.24	86178.3	133447	713.238	9881.21	79087.1	81808.2	3922.76	126830	4864.39	3324.37	103295	109339	122116	12611.8	111691	7914.36	15157.5	29700.2	81864.8	246824	5847.88	22082	11740.8	13456.9	80199.7
22196	25.55	1	988.424	987.417	-0.431516	---	SGSFQGAVR	[3] Phospho (ST)	AT2B3_RAT	Plasma membrane calcium-transporting ATPase 3 OS=Rattus norvegicus GN=Atp2b3 PE=2 SV=2	TRUE	0.759351	3778.86	56092.4	2948.57	32944.9	7721.64	4913.95	735.344	1901.43	121383	76139.2	103764	87538.5	1101.72	3045.76	57101.7	84119.9	9367.28	1151.22	96101.3	4943.99	111445	95785.8	1734.28	3647.1	3622	60051.1	3191.8	14183.5	2828.07	2067.45	664.653	2645.96	185798	111176	136163	121892	1025.29
7001	48.0589	2	940.97	1879.92	-8.92715	75.01	EASDIILTDDNFTSIVK		AT2B3_RAT	Plasma membrane calcium-transporting ATPase 3 OS=Rattus norvegicus GN=Atp2b3 PE=2 SV=2	TRUE	1.06994e-05	123234	130288	117529	194835	137276	126657	422783	334386	383343	238843	325224	265740	82864.4	91096.3	78214.7	138294	131628	110515	49958.5	52845.1	63974.2	34898.8	38035.7	47789.7	118119	139483	127224	83880.8	50277.6	53288.4	382140	465320	586775	348751	426771	370027	77115.7
4108	27.1498	2	729.834	1457.65	-0.847551	74.42	HSAILASPNPDEK	[7] Phospho (ST)	STX1A_RAT	Syntaxin-1A OS=Rattus norvegicus GN=Stx1a PE=1 SV=1	TRUE	0.266736	9103.01	162339	73167.5	153749	10234.5	8110.4	96733.7	127986	170874	164361	10628.4	8499.33	52930.9	97332.6	62445.4	159111	143188	92155.1	138362	95044.6	145035	168322	15879	9158.8	8725.15	173796	79203.4	66192.4	3748.42	3412.3	87434.4	178100	261553	239995	13947	11834.8	49258.9
5577	28.3668	2	729.834	1457.65	-0.725802	76.72	HSAILASPNPDEK	[7] Phospho (ST)	STX1A_RAT	Syntaxin-1A OS=Rattus norvegicus GN=Stx1a PE=1 SV=1	TRUE	0.309876	374402	190351	177259	137847	335181	343364	102557	142160	150640	7629.62	202785	196481	139771	174620	135073	231893	197157	163945	236311	231054	240508	190545	322482	301110	358861	203785	191882	59345.9	122761	144464	92697.8	197825	230581	11140.5	266102	273588	130074
10375	31.2792	2	973.897	1945.78	-0.230583	106.15	TAKDSDDDDDVTVTVDR	[5] Phospho (ST)	STX1A_RAT	Syntaxin-1A OS=Rattus norvegicus GN=Stx1a PE=1 SV=1	TRUE	0.802385	209206	494405	363960	314234	102839	83139	172840	193374	213202	499123	467235	535557	185264	264924	340188	752822	504830	249306	702745	638907	613848	295681	38267	50716.1	200522	529297	393985	135285	37665.2	34979.2	156225	269092	326343	728804	613123	745733	172411
23153	34.1274	2	973.901	1945.79	4.12341	53.37	TAKDSDDDDDVTVTVDR	[5] Phospho (ST)	STX1A_RAT	Syntaxin-1A OS=Rattus norvegicus GN=Stx1a PE=1 SV=1	FALSE	0.971944	38292.4	18728	34361.6	64965.2	54382.8	40924.8	47266.2	15791.9	17448	21675.1	25860.5	22943.2	25981.7	35161.1	26495	42015.9	29843.7	37518.7	55655.4	50656.5	39289.3	17934.8	17654.5	16144.3	36702.9	20049.8	37196.2	27968.9	19917.9	17218.3	42722.4	21975.4	26707.3	31649.2	33935.1	31947.1	24179.3
4181	36.0742	3	713.338	2136.99	-0.95647	40.43	SDSVLPASHGHLPQAGSLER	[17] Phospho (ST)	MINK1_RAT	Misshapen-like kinase 1 OS=Rattus norvegicus GN=Mink1 PE=1 SV=2	TRUE	0.603592	185782	255376	245018	178831	172783	177501	114242	225460	204797	173289	190896	187777	164066	219301	147720	274311	245129	174723	258657	322808	285223	107245	70836.3	64161.5	178070	273399	265231	76990.7	63282.1	74680.1	103260	313742	313477	253031	250501	261469	152684
12816	36.0558	2	1069.5	2136.99	-3.58584	---	SDSVLPASHGHLPQAGSLER	[17] Phospho (ST)	MINK1_RAT	Misshapen-like kinase 1 OS=Rattus norvegicus GN=Mink1 PE=1 SV=2	TRUE	0.579048	56172.6	63302.5	98779.4	19644.7	24443	23841.3	13571.6	37620.1	37301.9	37055.9	39793.7	40088.9	52924.1	64949.7	61175.9	113705	63778.3	38973	114413	117131	111245	20177.7	3402.11	8498.86	53840.9	67770.1	106928	8457.47	8952.3	10030.8	12266.9	52350.8	57097.2	54107.9	52218.8	55821.6	49252.5
11943	31.5326	2	647.308	1292.6	-0.388257	41.38	LDSSPVLSPGNK	[4] Phospho (ST)	MINK1_RAT	Misshapen-like kinase 1 OS=Rattus norvegicus GN=Mink1 PE=1 SV=2	TRUE	0.820195	17243.4	60900	36640.3	46064	5937.16	6276.02	31720.7	35881.6	53922.1	48292.3	50002.3	51076.2	35127.8	33179	54868.4	60679.2	51923.7	22924.5	79151.1	56788.8	64958.1	35032.7	6403.59	4385.28	16527.7	65198	39662.9	19831.6	2174.5	2640.52	28671.2	49931.5	82537.4	70514.9	65614.9	71120.7	32690.8
4296	45.5688	2	782.375	1562.74	-14.4114	62.62	ANQLTEEQIAEFK	[N-term] Carbamyl (N-term)	CALL3_RAT	Calmodulin-like protein 3 OS=Rattus norvegicus GN=Calml3 PE=2 SV=1	TRUE	0.629703	123995	137769	121031	120768	125990	103055	277907	196861	227080	284632	266235	293748	119320	142608	145175	185977	155917	178354	164255	151822	176351	200121	186220	204655	118848	147492	131016	51993.5	46144.1	43358.3	251191	273945	347587	415611	349363	409027	111043
26363	45.541	1	1563.74	1562.73	-15.2893	---	ANQLTEEQIAEFK	[N-term] Carbamyl (N-term)	CALL3_RAT	Calmodulin-like protein 3 OS=Rattus norvegicus GN=Calml3 PE=2 SV=1	TRUE	0.506012	0	0	3383.04	0	0	0	4500.06	2866.85	3121.47	14923.3	7922.29	10156.7	680.495	7384.13	0	6096.17	4054.84	6375.63	2331.96	0	3232.44	1379.46	13546.4	0	0	0	3662.13	0	0	0	4067.46	3989.4	4777.97	21790.5	10395.9	14142.6	633.286
6670	12.5366	2	547.239	1092.46	6.50132	46.33	DTDSEEEIR		CALL3_RAT	Calmodulin-like protein 3 OS=Rattus norvegicus GN=Calml3 PE=2 SV=1	TRUE	0.361965	4028.8	89911.5	4618.84	20559.2	8178.78	84717.1	1508.58	4123.81	22217.7	979.227	13375.6	4781.81	5888.77	1310.66	79957.3	60111.6	23763.5	3548.28	119885	11169.9	22451.2	114877	2348.91	7200.18	3861.56	96257	4999.86	8851.2	2995.5	35643.1	1363.56	5738.55	34008.2	1429.84	17551.9	6658.4	5480.23
13142	22.2173	2	547.236	1092.46	0.0488762	40.02	DTDSEEEIR		CALL3_RAT	Calmodulin-like protein 3 OS=Rattus norvegicus GN=Calml3 PE=2 SV=1	FALSE	0.215549	86144	1824.73	14200.3	3798.29	5623.26	6007.08	776.342	1279.03	3189.62	1044.52	899.891	813.436	6210.85	12437.4	2187.37	1153.4	1739.88	8051.83	1549.94	18076.3	2411.09	2390.29	160101	183294	82568.2	1953.51	15371.7	1635.25	2059.53	2527.37	701.71	1779.85	4882.28	1525.18	1180.87	1132.66	5779.98
14883	13.9035	2	547.237	1092.46	2.68016	48.59	DTDSEEEIR		CALL3_RAT	Calmodulin-like protein 3 OS=Rattus norvegicus GN=Calml3 PE=2 SV=1	TRUE	0.71705	2863.16	2247.77	71864.4	23391.7	61974.3	57934.8	45547.4	79508.1	19818.4	5973.69	4349.89	3815.74	76709.6	43111.6	1385.26	11829.1	15320	81700.9	2258.39	146507	5766.57	3621.86	5995.72	7236.67	2744.32	2406.4	77792.8	10070.6	22698.2	24375	41168.8	110641	30335.6	8722.59	5708.09	5313.21	71387.9
15451	23.7093	2	547.236	1092.46	-0.39236	45.06	DTDSEEEIR		CALL3_RAT	Calmodulin-like protein 3 OS=Rattus norvegicus GN=Calml3 PE=2 SV=1	FALSE	0.635719	5830.93	195.178	639.007	891.947	114812	86448.1	394.46	1111.95	1330.58	208.228	264.394	313.533	528.608	3857.61	419.898	754.945	716.414	544.237	748.76	567.544	701.889	762.805	7682.27	2762.82	5588.9	208.953	691.721	384.003	42050.3	36371.4	356.539	1547.35	2036.69	304.049	346.948	436.577	491.936
35076	22.2866	1	1093.46	1092.45	-2.16575	---	DTDSEEEIR		CALL3_RAT	Calmodulin-like protein 3 OS=Rattus norvegicus GN=Calml3 PE=2 SV=1	FALSE	0.920467	12442.1	58.1444	36.9746	142.024	87.4237	18.8496	45.6368	61.8367	0	81.6819	198.623	245.095	0	8.40791	34.3799	1.02953	0	29.2082	2950.99	129.736	23.8546	4374.69	32836.3	52855.4	11925.7	62.2479	40.0248	61.1444	32.0192	7.93064	41.2496	86.0497	0	119.269	260.64	341.281	0
5040	31.295	2	615.265	1228.51	0.330417	40.72	VGSLTPPSSPK	[5] Phospho (ST)|[9] Phospho (ST)	AAK1_RAT	AP2-associated protein kinase 1 OS=Rattus norvegicus GN=Aak1 PE=1 SV=1	TRUE	0.778165	73511.5	214568	130735	151195	42182.6	38271.5	121954	108521	154150	144851	143636	148441	104270	95943.8	167574	173252	148073	86235.8	227274	152380	195042	90554.4	26572.1	21155.7	70460.1	229711	141520	65092.9	15449.5	16102	110231	151014	235953	211507	188484	206696	97036.4
7934	31.3789	1	1229.52	1228.51	0.162026	---	VGSLTPPSSPK	[5] Phospho (ST)|[9] Phospho (ST)	AAK1_RAT	AP2-associated protein kinase 1 OS=Rattus norvegicus GN=Aak1 PE=1 SV=1	TRUE	0.0821246	251080	274283	226990	319109	321668	307097	290129	174118	172608	163960	167087	187779	173266	189161	215940	250184	182054	243189	262642	250667	245730	91006.3	80769.1	85521.9	240658	293641	245716	137383	117812	129205	262238	242296	264207	239409	219258	261472	161246
7774	27.6335	2	737.869	1473.72	-0.234381	37.89	VQTTPPPTIQGQK	[4] Phospho (ST)	AAK1_RAT	AP2-associated protein kinase 1 OS=Rattus norvegicus GN=Aak1 PE=1 SV=1	TRUE	0.0314217	99779.3	69080.7	81347	44331.8	67813.8	57958.1	138756	188031	187884	2407.49	13634.9	12481.2	101219	107290	69009.8	115238	131281	100741	118759	133843	137770	153803	137627	122809	95637.5	73956.1	88057.7	19085.8	24837	24384.8	125417	261657	287591	3515.35	17892.2	17379.4	94196.8
14904	30.7749	1	1149.56	1148.55	0.0521676	---	VGSLTPPSSPK	[5] Phospho (ST)	AAK1_RAT	AP2-associated protein kinase 1 OS=Rattus norvegicus GN=Aak1 PE=1 SV=1	TRUE	0.0652878	34559.3	27142	25191	44157.7	56288.6	51959.2	52989.6	31146.4	23346.5	16367.4	28764.6	28221.1	38487.5	37626.8	31431.5	46672	39060.6	48927.3	39469.4	37880.7	39405.9	38783.2	50616.1	50622.4	33124.7	29057.6	27269.1	19010.8	20615.8	21860.9	47895.6	43342.1	35736	23899.2	37746	39296.2	35817.4
17817	30.6986	2	575.282	1148.55	0.652232	40.34	VGSLTPPSSPK	[5] Phospho (ST)	AAK1_RAT	AP2-associated protein kinase 1 OS=Rattus norvegicus GN=Aak1 PE=1 SV=1	TRUE	0.311993	5168.29	13680	7743.46	21225.5	14042.1	7164.05	11060.4	6273.05	8100.93	8005.81	10561	12977.6	12173.2	7956.7	15605.1	19211.5	15411.4	8475.31	19968.9	12564.3	19044.7	17379.3	5839.18	4088.83	4953.76	14645.5	8382.26	9138.02	5142.95	3014.14	9997.1	8729.35	12399.9	11689.8	13858.6	18070.5	11328.7
5289	12.4791	2	796.812	1591.61	13.5205	55.64	SDVETATDSDTESR	[11] Phospho (ST)	DLGP2_RAT	Disks large-associated protein 2 OS=Rattus norvegicus GN=Dlgap2 PE=1 SV=3	TRUE	0.974859	714.553	483130	417863	294811	483.894	7473.8	235047	442505	379675	5259.66	300361	351089	285933	68239.1	253170	18631	426433	261565	41665.6	532575	563800	24443.3	890.986	815.061	684.892	517227	452334	126923	177.227	3144.46	212451	615774	581160	7679.99	394145	488872	266097
14211	12.4791	3	531.546	1591.62	17.1249	---	SDVETATDSDTESR	[11] Phospho (ST)	DLGP2_RAT	Disks large-associated protein 2 OS=Rattus norvegicus GN=Dlgap2 PE=1 SV=3	TRUE	0.253975	26.2644	33715.8	2172.87	35944.8	231.381	610.223	1793.98	569.114	41269.3	1942.97	23259.7	30609.1	3473.88	97.8272	20496.5	0	28858.9	1003.31	1602.04	4715.56	35024.2	833.678	133.651	9.82509	25.1742	36095.3	2352.12	15475	84.744	256.74	1621.52	791.959	63169.9	2837.06	30522.2	42621.5	3232.88
16922	23.8962	2	796.81	1591.61	11.0754	64.1	SDVETATDSDTESR	[11] Phospho (ST)	DLGP2_RAT	Disks large-associated protein 2 OS=Rattus norvegicus GN=Dlgap2 PE=1 SV=3	TRUE	0.93725	393832	8020.41	36134.3	10732.1	93853.6	81397.4	21633.2	23342.6	13401	4407.92	5008.86	8533.65	19962.4	345873	4219.9	7916.97	5925.82	21104.9	6372.21	29182.4	11859.9	6079.83	250225	219013	377485	8586.45	39115.2	4620.41	34374.1	34246.4	19553.5	32482.7	20512.7	6436.31	6572.81	11882.6	18577.5
32722	23.9557	3	531.546	1591.62	17.4577	---	SDVETATDSDTESR	[11] Phospho (ST)	DLGP2_RAT	Disks large-associated protein 2 OS=Rattus norvegicus GN=Dlgap2 PE=1 SV=3	TRUE	0.76378	19454.2	257.069	201.761	157.158	3481.66	879.165	113.124	169.602	258.158	102.759	141.843	151.031	106.04	2193.43	223.137	52.5856	6.61003	76.0606	372.82	117.95	59.6549	490.771	19675.5	8102.52	18646.7	275.212	218.405	67.6601	1275.17	369.892	102.249	236.012	395.156	150.046	186.132	210.303	98.6839
14211	12.4791	3	531.546	1591.62	17.1249	---	SDVETATDSDTESR	[9] Phospho (ST)	DLGP2_RAT	Disks large-associated protein 2 OS=Rattus norvegicus GN=Dlgap2 PE=1 SV=3	FALSE	0.253975	26.2644	33715.8	2172.87	35944.8	231.381	610.223	1793.98	569.114	41269.3	1942.97	23259.7	30609.1	3473.88	97.8272	20496.5	0	28858.9	1003.31	1602.04	4715.56	35024.2	833.678	133.651	9.82509	25.1742	36095.3	2352.12	15475	84.744	256.74	1621.52	791.959	63169.9	2837.06	30522.2	42621.5	3232.88
32722	23.9557	3	531.546	1591.62	17.4577	---	SDVETATDSDTESR	[9] Phospho (ST)	DLGP2_RAT	Disks large-associated protein 2 OS=Rattus norvegicus GN=Dlgap2 PE=1 SV=3	FALSE	0.76378	19454.2	257.069	201.761	157.158	3481.66	879.165	113.124	169.602	258.158	102.759	141.843	151.031	106.04	2193.43	223.137	52.5856	6.61003	76.0606	372.82	117.95	59.6549	490.771	19675.5	8102.52	18646.7	275.212	218.405	67.6601	1275.17	369.892	102.249	236.012	395.156	150.046	186.132	210.303	98.6839
30225	20.175	2	421.681	841.348	0.136123	34.63	SHSYLR	[3] Phospho (ST)	DLGP2_RAT	Disks large-associated protein 2 OS=Rattus norvegicus GN=Dlgap2 PE=1 SV=3	TRUE	0.270375	163.975	166.321	81.4355	1970.02	67367.7	52676.7	544.941	174.528	376.957	399.269	197.756	332.487	274.021	226.708	503.059	398.85	152.773	358.69	248.197	141.086	404.736	168.406	816.761	1250.14	157.168	178.059	88.1535	848.137	24673.6	22162.7	492.554	242.867	576.999	583	259.502	462.969	255.011
31807	15.4497	2	421.682	841.348	0.219504	32.15	SHSYLR	[3] Phospho (ST)	DLGP2_RAT	Disks large-associated protein 2 OS=Rattus norvegicus GN=Dlgap2 PE=1 SV=3	FALSE	0.982129	12593.4	67.5931	27.9555	834.781	42.9542	51.7626	150.114	39.4462	168.443	150.886	113.931	115.792	41.9606	31.7515	162.965	71.7313	71.935	82.2349	72.5729	22.8206	171.34	117.783	22789.9	1524.71	12070.7	72.3635	30.2617	359.391	15.7321	21.7781	135.684	54.8919	257.832	220.319	149.505	161.234	39.0496
5751	35.1463	2	643.331	1284.65	2.25607	39.96	KLSLTSSLNSR	[3] Phospho (ST)	RGRF2_RAT	Ras-specific guanine nucleotide-releasing factor 2 OS=Rattus norvegicus GN=Rasgrf2 PE=1 SV=1	TRUE	0.403863	64070.8	82316.3	80505.6	111867	96664.3	85570.5	61745.4	49935.5	50415.3	42971.4	52920.7	49438.5	76205.3	63807.7	84387.4	113719	82270.2	78749.9	130707	115605	115753	51015.5	39650.8	31860.3	61411.2	88125.8	87146.9	48161.1	35403.6	36002.2	55809.7	69488.4	77169.6	62745.6	69444.5	68840.4	70918.6
7239	35.2822	2	683.348	1364.68	-2.84541	46.26	KFSSPPPLAVSR	[3] Phospho (ST)	RGRF2_RAT	Ras-specific guanine nucleotide-releasing factor 2 OS=Rattus norvegicus GN=Rasgrf2 PE=1 SV=1	TRUE	0.50417	59510.4	87852.8	83439.7	96098.4	95196.5	81264.1	49693.7	56246.5	64417.4	43257.7	65288.6	43719.4	62554.4	59384.3	69429.4	106225	80849	79517.2	112904	103122	100698	25562.7	13082.2	15484.3	57040.1	94053	90323	41372.4	34866	34190.3	44916.5	78270.6	98602.3	63163.5	85674.2	60876.8	58214.7
5927	35.5741	3	1068.13	3201.36	-0.944289	44.28	KAEGAALSNATGAVESTSQAGDRGSVSSYDR	[25] Phospho (ST)|[29] Phospho (Y)	PACN1_RAT	Protein kinase C and casein kinase substrate in neurons protein 1 OS=Rattus norvegicus GN=Pacsin1 PE=1 SV=1	TRUE	0.682243	372621	438886	470878	252051	315473	291605	141502	184766	190857	269703	278306	264329	164315	312054	223154	588701	447779	347833	604012	641507	590544	179595	83487.1	146842	357154	469861	509722	108513	115543	122687	127899	257113	292140	393812	365204	368063	152915
10989	12.5535	2	475.684	949.354	-0.16077	35.71	GSVSSYDR	[5] Phospho (ST)	PACN1_RAT	Protein kinase C and casein kinase substrate in neurons protein 1 OS=Rattus norvegicus GN=Pacsin1 PE=1 SV=1	FALSE	0.239034	60.0467	32456.2	166.198	3863.03	30.7201	62.5876	0	0	3321.45	208.532	30097.6	33927.8	134.463	152.881	41385.7	42674.6	2001.57	28.5074	58941.9	35.4875	3201.18	46259.6	620.287	772.133	57.5542	34746.8	179.908	1663.12	11.2513	26.3326	0	0	5084.08	304.492	39495.2	47242.5	125.135
15252	22.0613	2	475.684	949.354	-0.00562035	36.04	GSVSSYDR	[5] Phospho (ST)	PACN1_RAT	Protein kinase C and casein kinase substrate in neurons protein 1 OS=Rattus norvegicus GN=Pacsin1 PE=1 SV=1	TRUE	0.900813	62636.4	66.3063	506.703	59.6837	5115.06	6072.16	80.4309	450.393	82.8708	3026.25	116.867	112.458	417.918	4347.22	79.9478	29.5462	53.0175	377.544	20.7005	739.917	59.4784	80.1263	109488	130212	60036.4	70.9858	548.503	25.6951	1873.41	2554.75	72.6988	626.75	126.848	4418.84	153.358	156.592	388.925
17580	13.969	2	475.684	949.354	-0.0922504	39.68	GSVSSYDR	[5] Phospho (ST)	PACN1_RAT	Protein kinase C and casein kinase substrate in neurons protein 1 OS=Rattus norvegicus GN=Pacsin1 PE=1 SV=1	TRUE	0.599852	169.502	261.742	35064.8	6530.6	36.5353	50.3788	34865.5	45520.5	2408.55	292.326	311.678	148.147	38428.4	1734.23	204.302	1244.03	2335.52	62431.6	175.547	67907.7	525.091	558.704	293.964	223.002	162.466	280.214	37957.4	2811.56	13.3811	21.1959	31513.8	63344.7	3686.71	426.845	408.995	206.286	35762.5
37815	18.3038	2	475.684	949.354	-0.16318	47.32	GSVSSYDR	[5] Phospho (ST)	PACN1_RAT	Protein kinase C and casein kinase substrate in neurons protein 1 OS=Rattus norvegicus GN=Pacsin1 PE=1 SV=1	FALSE	0.3765	1418.73	32.7613	1281.77	253.649	646.447	1354.77	206.989	244.516	115.359	53.3107	9.19422	32.9093	314.012	74959.2	8.23748	37.1398	102.04	535.37	85.5708	1304.52	276.53	85.6346	3351.9	3707.39	1359.84	35.0734	1387.51	109.202	236.763	569.992	187.091	340.259	176.577	77.8426	12.065	45.8243	292.227
6147	12.3075	2	810.375	1618.73	-0.170847	62.32	KPGNNEGSGAPSPLSK	[12] Phospho (ST)	AP180_RAT	Clathrin coat assembly protein AP180 OS=Rattus norvegicus GN=Snap91 PE=1 SV=1	TRUE	0.823743	2.82273	289044	5450.51	6621.34	620.148	493.721	2859.38	4700.88	7489.92	744087	643780	898886	1849.41	42.3705	398032	288100	14851.9	3855.15	383108	6181.3	20984.9	416507	590.179	2630.59	2.70556	309443	5900.14	2850.63	227.131	207.724	2584.5	6541.58	11464.7	1.08649e+06	844792	1.25165e+06	1721.11
10098	26.0761	2	813.374	1624.73	-0.239057	77.07	SSPATTVTSPNSTPAK	[9] Phospho (ST)	AP180_RAT	Clathrin coat assembly protein AP180 OS=Rattus norvegicus GN=Snap91 PE=1 SV=1	TRUE	0.125385	100388	13755.4	121204	42425.4	116177	93608.5	101007	87387.4	28443.9	4130.86	773.285	1299.62	118301	130826	14814.4	55666.1	46111.2	123242	26984	149393	40649.5	16060.4	166600	206873	96220.8	14726.2	131202	18265.1	42550	39384	91297	121605	43538.4	6031.75	1014.73	1809.64	110094
14737	25.0396	2	813.374	1624.73	-0.497356	53.13	SSPATTVTSPNSTPAK	[9] Phospho (ST)	AP180_RAT	Clathrin coat assembly protein AP180 OS=Rattus norvegicus GN=Snap91 PE=1 SV=1	TRUE	0.538299	74810.5	8069.75	2102.78	9285.63	42368.5	27690.4	6529.03	13758.9	4332.98	370.064	17891.1	13489.4	2563.87	42068.2	7398.77	10568.4	44178.5	3680.61	9728.51	3212.5	5630.82	13093.6	186391	53952	71705.1	8639.27	2276.25	3997.67	15517.6	11650.2	5901.37	19146.4	6632.39	540.356	23477.3	18783.2	2386
6353	34.4055	2	685.274	1368.53	-0.190631	46	NHSLEEEFER	[3] Phospho (ST)	PEX5R_RAT	PEX5-related protein OS=Rattus norvegicus GN=Pex5l PE=1 SV=1	TRUE	0.666358	120172	127130	122737	130086	121903	108307	86906	68666.7	76450.2	56715.9	66334.1	66262.3	77064.1	95929.8	66479.3	119165	117197	127888	126786	147620	139818	60222.7	70661.4	73654	115184	136102	132862	56004.7	44647.2	45568.3	78551.4	95554.1	117021	82814.8	87046.1	92266.4	71717.8
13349	38.1055	2	648.807	1295.6	-0.608572	32.76	SPVDSSVLEGVK	[1] Phospho (ST)	PEX5R_RAT	PEX5-related protein OS=Rattus norvegicus GN=Pex5l PE=1 SV=1	TRUE	0.688637	15248	26690.9	20404.4	41962.5	24332.8	21331.3	18556.2	15161.7	16323.6	20840.7	17856.3	17475.8	16307.9	16035.5	22265.1	30202.3	21848.6	17959.3	31516.8	25398.2	29431.7	16589.2	9941.99	10216.1	14615	28574.6	22087.7	18065.8	8911.96	8974.73	16772.3	21098.5	24986.2	30431	23431.7	24334	15176.6
6468	27.2977	2	1068.45	2134.88	0.587559	109.11	LAAGAESPQPASGNSPSEDDR	[15] Phospho (ST)	KPCE_RAT	Protein kinase C epsilon type OS=Rattus norvegicus GN=Prkce PE=1 SV=1	TRUE	0.0945704	476165	290955	306133	204762	460226	417883	395492	390476	328883	7230.69	66984.7	53059.7	297012	371586	197597	388278	358757	329568	326356	421184	372373	361423	514585	545734	456400	311489	331387	88154.4	168559	175816	357472	543372	503414	10558	87899.8	73882.6	276407
7497	27.2977	3	712.634	2134.88	-0.262388	57.69	LAAGAESPQPASGNSPSEDDR	[15] Phospho (ST)	KPCE_RAT	Protein kinase C epsilon type OS=Rattus norvegicus GN=Prkce PE=1 SV=1	TRUE	0.533396	138527	209779	143201	145848	114822	112518	152755	203995	252379	183524	169291	168545	133873	138109	122834	189890	195520	155377	191442	166692	189949	268018	182826	167297	132776	224584	155014	62790.7	42053.8	47339.8	138070	283872	386311	267976	222150	234690	124586
10069	28.16	2	706.796	1411.58	5.78241	36.23	SAPTSPCDQELK	[5] Phospho (ST)	KPCE_RAT	Protein kinase C epsilon type OS=Rattus norvegicus GN=Prkce PE=1 SV=1	TRUE	0.116346	224345	73918.1	195522	96147.1	172709	198280	174385	166663	167772	2762.37	30984.9	97179.3	177705	213195	153859	192246	174868	168842	154980	154932	152434	133823	182787	172614	215032	79134.9	211652	41393.4	63255.2	83422.7	157621	231922	256805	4033.53	40659.5	135317	165377
7150	42.1908	3	793.381	2377.12	-2.09465	34.47	SLGSLSQGSANATVLDVAQTGGHK	[1] Phospho (ST)	RPGF2_RAT	Rap guanine nucleotide exchange factor 2 OS=Rattus norvegicus GN=Rapgef2 PE=1 SV=2	TRUE	0.241975	117171	149458	129290	126576	86178.1	85146.2	156258	193513	244372	181664	208997	232173	104038	114503	123213	188602	153337	129887	155154	147693	167093	137145	81250.4	97017.1	112307	160006	139956	54493.8	31563	35823.7	141237	269286	374054	265260	274253	323287	96820.7
24042	42.0817	2	1189.57	2377.12	-3.73304	41.72	SLGSLSQGSANATVLDVAQTGGHK	[1] Phospho (ST)	RPGF2_RAT	Rap guanine nucleotide exchange factor 2 OS=Rattus norvegicus GN=Rapgef2 PE=1 SV=2	TRUE	0.387801	31294.9	26186.9	32415.9	5947.85	8104.2	6941.8	18062.4	29184.5	46497.6	22770.8	40469	18946.7	16139.5	16508.4	20679.1	25282.4	22258.9	18642.3	38659.9	36952.2	18878.7	6655.29	3453.28	4399.77	29995.9	28035	35090	2560.68	2968.19	2920.63	16326	40612.1	71172.8	33249.3	53104.9	26382.2	15019.8
36202	20.9551	2	501.742	1001.47	-0.211484	34.63	RSSFLNAK	[3] Phospho (ST)	RPGF2_RAT	Rap guanine nucleotide exchange factor 2 OS=Rattus norvegicus GN=Rapgef2 PE=1 SV=2	TRUE	0.0238863	99.2137	23029.6	229.484	5012.34	3381.71	1763.35	3320.47	1689.85	6038.78	2395.33	18180.2	23029.4	1124.77	4047.82	785.051	3953.41	2044.64	503.27	220.501	966.984	979.614	208.057	138.805	214.758	95.0954	24654.9	248.415	2157.92	1238.56	741.896	3001.26	2351.53	9243.42	3497.58	23856.7	32067.1	1046.74
7206	12.3075	3	536.27	1605.79	-0.567702	55.84	KRSPTENVNTPVGK	[3] Phospho (ST)	MADD_RAT	MAP kinase-activating death domain protein OS=Rattus norvegicus GN=Madd PE=1 SV=1	TRUE	0.973642	79.2831	59633.6	53331.6	23635.4	3423.65	9118.8	18237.2	59812.7	56786.3	395.889	39448.6	44252.1	50097.3	247.75	42827.3	1084.49	70312.9	26266.6	1732.21	56561.2	66699.5	39568.6	5363.54	7534.52	75.9921	63842.3	57731.2	10175.6	1253.92	3836.57	16484	83233.2	86921.5	578.065	51765.9	61618.5	46621.8
14005	12.3297	2	803.901	1605.79	-0.413775	40.24	KRSPTENVNTPVGK	[3] Phospho (ST)	MADD_RAT	MAP kinase-activating death domain protein OS=Rattus norvegicus GN=Madd PE=1 SV=1	TRUE	0.774806	0	39321	23340.9	8186.12	386.628	961.321	8439.87	45735.3	42119.9	428.875	43038.7	51504.7	20659.8	0	29505.4	2190.42	38769.5	17243.3	4029.97	31435.4	44423.6	36056.1	5385.66	4543.57	0	42096.1	25266.4	3524.3	141.604	404.458	7628.52	63643.6	64472	626.23	56476.9	71717.4	19226.5
26133	22.9122	3	536.269	1605.79	-1.06171	43.49	KRSPTENVNTPVGK	[3] Phospho (ST)	MADD_RAT	MAP kinase-activating death domain protein OS=Rattus norvegicus GN=Madd PE=1 SV=1	TRUE	0.297126	33170.4	289.695	253.927	1449.99	9557.32	1193.15	86.3603	280.605	2634.5	328.751	154.934	162.173	173.145	892.128	119.793	3114.58	1685.96	926.622	548.235	961.241	542.928	5343.23	59840.4	48369.4	31793.6	310.14	274.875	624.25	3500.39	501.994	78.0582	390.479	4032.56	480.032	203.31	225.817	161.133
38502	13.9035	3	536.269	1605.79	-1.30172	38.25	KRSPTENVNTPVGK	[3] Phospho (ST)	MADD_RAT	MAP kinase-activating death domain protein OS=Rattus norvegicus GN=Madd PE=1 SV=1	FALSE	0.550828	59.0968	950.47	558.109	340.88	18.1498	14.5903	94.5829	850.2	484.394	1821.92	1665.28	1911.93	424.496	42726.3	99.1257	555.362	184.17	121.504	458.995	957.89	1547.61	684.278	95.349	109.771	56.6437	1017.55	604.149	146.756	6.6474	6.13858	85.4904	1183.11	741.452	2660.31	2185.25	2662.26	395.046
12474	45.4149	2	1076.48	2150.94	-8.17441	94.92	ATLSDSEIETNSATSTIFGK	[4] Phospho (ST)	MADD_RAT	MAP kinase-activating death domain protein OS=Rattus norvegicus GN=Madd PE=1 SV=1	TRUE	0.385002	77034.9	88842.9	80559.4	111194	83041	75627	126483	76553.2	67734.5	55245.7	75578.1	60867.5	50405.1	77495.3	73232.3	113046	72462.8	103571	92729.8	90710.6	102837	35423.1	41238.4	53057.6	73837.2	95113	87205.1	47871.6	30414	31818.7	114324	106529	103680	80668.1	99176.4	84754.5	46908.3
7792	12.7527	2	558.758	1115.5	-0.322808	55.04	GQSPTAPGPPK	[3] Phospho (ST)	MAP6_RAT	Microtubule-associated protein 6 OS=Rattus norvegicus GN=Map6 PE=1 SV=1	TRUE	0.629742	1711.81	220080	210835	180601	16715	19825	113154	234120	264010	40097.9	61143	62177.1	164619	6767.6	43461.3	25492	315212	159789	49010.7	310271	299569	36492.5	2271.76	4560.8	1640.76	235612	228228	77752.9	6121.92	8341.01	102276	325793	404114	58549.7	80234.1	86578.1	153199
11128	23.4852	2	558.758	1115.5	-0.246188	54.53	GQSPTAPGPPK	[3] Phospho (ST)	MAP6_RAT	Microtubule-associated protein 6 OS=Rattus norvegicus GN=Map6 PE=1 SV=1	TRUE	0.214061	180899	3856.29	1759.07	783.512	15721	4692.44	3738.48	6518.02	2048.38	10516.1	3513.17	5308.06	462.363	5325.88	456.457	965.35	1162.56	492.036	500.155	1552.96	461.193	753.97	214419	176347	173390	4128.45	1904.18	337.319	5757.86	1974.26	3379.09	9070.25	3135.41	15355.2	4610.12	7391.17	430.286
11164	24.1948	2	558.757	1115.5	-0.773366	44.23	GQSPTAPGPPK	[3] Phospho (ST)	MAP6_RAT	Microtubule-associated protein 6 OS=Rattus norvegicus GN=Map6 PE=1 SV=1	FALSE	0.384905	8384.8	1378.69	4416.17	540.314	252939	211592	680.039	592.684	590.559	14078.6	6077.59	9642.7	2611.44	3994.98	1743.33	1116.13	1406.3	3275.84	1929.17	3681.77	1138.04	1168.98	7844.13	30023.1	8036.76	1476	4780.48	232.617	92639.4	89023.5	614.665	824.758	903.955	20557.1	7975.25	13426.9	2430.28
30729	20.9551	2	558.758	1115.5	-0.509732	55.43	GQSPTAPGPPK	[3] Phospho (ST)	MAP6_RAT	Microtubule-associated protein 6 OS=Rattus norvegicus GN=Map6 PE=1 SV=1	FALSE	0.171295	13606.4	611.469	3844.15	4425.68	5760.07	8299.74	407.736	609.033	1709.32	2982.79	292.063	515.299	6921.94	273040	479.343	1484.07	2666.72	5833.44	1861.46	8645.85	3291.53	944.935	5063.88	5579.27	13041.6	654.624	4161.27	1905.35	2109.64	3491.96	368.539	847.508	2616.43	4355.37	383.257	717.525	6441.73
34070	23.3925	1	1116.51	1115.5	-0.264165	---	GQSPTAPGPPK	[3] Phospho (ST)	MAP6_RAT	Microtubule-associated protein 6 OS=Rattus norvegicus GN=Map6 PE=1 SV=1	TRUE	0.40761	16607.1	0.0923765	38.9256	0	2.0008	2.07448	0	0	0	150.572	0	0	0	0	58.5184	0	0	0	42.6492	75.1705	0	6.2739	38730.1	33826.1	15917.8	0.098896	42.1367	0	0.732798	0.872797	0	0	0	219.861	0	0	0
35391	24.2379	1	1116.51	1115.5	-0.550804	---	GQSPTAPGPPK	[3] Phospho (ST)	MAP6_RAT	Microtubule-associated protein 6 OS=Rattus norvegicus GN=Map6 PE=1 SV=1	FALSE	0.504412	25.9504	0	2.60653	0	43734.2	33363.2	0	0	0	339.694	0	104.922	0	1.40987	0.624304	0	0	0	10.9275	0	34.6467	55.0048	61.6751	4429.15	24.8733	0	2.82155	0	16017.8	14036.9	0	0	0	496.011	0	146.098	0
7935	41.5183	2	636.828	1271.64	-8.24502	47.78	AQSPLLPEPLK	[3] Phospho (ST)	MAP6_RAT	Microtubule-associated protein 6 OS=Rattus norvegicus GN=Map6 PE=1 SV=1	TRUE	0.188016	87384	98918.3	84251.4	89587.2	92753.4	90400.6	88935.4	63374.3	71823.3	71319.4	66292.9	80048.4	63012.7	65666.1	67231.6	94321.3	83139.2	92551	108034	94079.1	103426	39391.8	34908.8	37012.3	83756.7	105900	91201.7	38569.2	33971.2	38034.3	80385.8	88189.5	109938	104138	86992	111463	58641.2
7797	45.4463	2	1254.55	2507.08	-4.916	80.27	VPSPGSSEDDLQEEEQLEQAIK	[3] Phospho (ST)	SCG2_RAT	Secretogranin-2 OS=Rattus norvegicus GN=Scg2 PE=2 SV=1	TRUE	0.00677844	285488	271923	263212	57011.3	77610.2	59728	217494	138471	140080	159008	176322	161171	178374	208670	225188	309060	209288	259075	319184	333684	328237	204950	206680	256203	273637	291114	284926	24544.6	28424.9	25129.4	196586	192692	214417	232178	231377	224421	165999
8254	45.5107	3	836.7	2507.08	-7.38892	40.03	VPSPGSSEDDLQEEEQLEQAIK	[7] Phospho (ST)	SCG2_RAT	Secretogranin-2 OS=Rattus norvegicus GN=Scg2 PE=2 SV=1	TRUE	0.0705852	107024	124820	99001.4	60832.5	55960.4	49499.4	102210	91740.5	120456	133309	116103	146534	53641.2	73290.1	102355	113186	117492	127903	156624	171750	169602	178412	173168	200121	102582	133629	107168	26189.7	20495.6	20826	92384.3	127663	184380	194654	152355	204040	49919.9
16007	12.5366	2	770.31	1538.61	-0.606874	42.55	EHLGQGSSQEMEK	[8] Phospho (ST)	SCG2_RAT	Secretogranin-2 OS=Rattus norvegicus GN=Scg2 PE=2 SV=1	TRUE	0.589695	2.75717	52880.8	10503.6	1803.31	3211.73	3544.68	2898.75	5339.06	6077.39	896.038	26027.6	36249.1	3426.59	278.832	27465.8	25494.4	14766	2818.41	69889.4	8885.76	11329	64237.1	178.361	559.72	2.64272	56612.9	11370	776.364	1176.3	1491.36	2620.09	7429.64	9302.52	1308.37	34154.4	50474.8	3188.87
22974	12.9025	2	770.311	1538.61	0.126908	49.88	EHLGQGSSQEMEK	[8] Phospho (ST)	SCG2_RAT	Secretogranin-2 OS=Rattus norvegicus GN=Scg2 PE=2 SV=1	FALSE	0.316225	45.8427	2996.71	461.122	2599.63	504.69	94.2199	590.514	2426.86	28191.1	301.708	1834.14	179.871	1080.4	708.393	631.474	17419.2	30286.2	765.626	1999.1	2750.83	73140.6	1138.46	49.7168	131.114	43.9398	3208.2	499.162	1119.2	184.844	39.6413	533.746	3377.14	43151.5	440.545	2406.83	250.46	1005.45
7996	26.8431	3	723.674	2168	-0.333961	76.54	HPSSQLAGPGVEGGEGTQKPR	[3] Phospho (ST)	PRRT2_RAT	Proline-rich transmembrane protein 2 OS=Rattus norvegicus GN=Prrt2 PE=1 SV=1	TRUE	0.171609	92358.4	110072	124065	42886.2	22531.8	25998.3	44558.1	136864	131246	20341.2	116519	114162	92473.7	98953.5	75889.4	139194	123613	51515.6	121515	154269	140152	116943	49425.1	49420.6	88524.7	117840	134300	18463.4	8252.32	10938.3	40274.6	190454	200896	29701.6	152900	158964	86058.4
24878	12.8122	2	694.328	1386.64	-5.51389	61.16	NSLQQGDVDGAQR		PRRT2_RAT	Proline-rich transmembrane protein 2 OS=Rattus norvegicus GN=Prrt2 PE=1 SV=1	TRUE	0.207271	0	4521.94	1479.82	96.52	0	0	1013.85	750.57	68.4147	0	140.782	71.2317	563.745	94.472	138.586	0	936.51	474.636	2094.14	941.384	466.56	2654.96	119.022	9.48891	0	4841.08	1601.9	41.5539	0	0	916.389	1044.47	104.721	0	184.74	99.1861	524.636
38865	23.2197	2	694.328	1386.64	-4.64161	66.16	NSLQQGDVDGAQR		PRRT2_RAT	Proline-rich transmembrane protein 2 OS=Rattus norvegicus GN=Prrt2 PE=1 SV=1	TRUE	0.148261	1030.22	1821.33	8281.14	242.465	255.922	163.245	141.822	235.138	91.6394	775.119	343.471	161.188	9376.46	1065.89	266.846	137.488	187.562	8603.91	579.157	22233	104.683	552.471	2163.4	1902.74	987.457	1949.87	8964.28	104.386	93.7323	68.6822	128.188	327.209	140.27	1131.8	450.716	224.446	8725.97
8162	30.4308	2	675.308	1348.6	-0.0266491	63.25	SPSPSPTSPGSLR	[8] Phospho (ST)	DCLK1_RAT	Serine/threonine-protein kinase DCLK1 OS=Rattus norvegicus GN=Dclk1 PE=2 SV=1	TRUE	0.339163	73500.3	125953	87901.1	89686.7	30437.8	19578.3	73431.1	62741.3	75615.8	59703.3	86011.3	88486.2	76365.9	77861.5	115426	122969	103976	51588	145329	113924	123635	65268.9	39978.4	31388.3	70449.3	134842	95152.4	38612.1	11147.9	8237.19	66371.9	87308.6	115743	87176.9	112867	123212	71068
8651	30.4308	1	1349.61	1348.6	0.223584	---	SPSPSPTSPGSLR	[8] Phospho (ST)	DCLK1_RAT	Serine/threonine-protein kinase DCLK1 OS=Rattus norvegicus GN=Dclk1 PE=2 SV=1	TRUE	0.189869	196181	203165	164870	282953	338266	255790	224098	144634	124171	128145	138382	132191	156254	169400	162409	198643	157369	192971	199398	197453	195736	86432.2	101879	104444	188037	217504	178471	121817	123891	107619	202555	201268	190067	187113	181590	184069	145414
27975	22.0485	2	778.851	1555.69	-0.615495	37.12	ISQHGGSSTSLSSTK	[10] Phospho (ST)	DCLK1_RAT	Serine/threonine-protein kinase DCLK1 OS=Rattus norvegicus GN=Dclk1 PE=2 SV=1	TRUE	0.739161	1004.07	77.0387	146.662	5.65408	10538.7	102328	349.563	625.961	259.401	216.625	233.269	91.6556	302.474	31.9606	41.4123	207.978	737.021	412.792	90.697	527.189	110.063	84.5021	5691.43	8249.02	962.395	82.4757	158.76	2.4342	3859.81	43052.6	315.959	871.065	397.059	316.31	306.104	127.625	281.49
38649	14.3181	2	778.851	1555.69	-0.528257	58.62	ISQHGGSSTSLSSTK	[10] Phospho (ST)	DCLK1_RAT	Serine/threonine-protein kinase DCLK1 OS=Rattus norvegicus GN=Dclk1 PE=2 SV=1	TRUE	0.284491	135387	4793.76	2994.66	2110.03	1919.8	1883.79	477.149	810.889	5175.17	1981.24	931.341	561.188	589.02	10979.6	1319.96	3135.57	2271	3042.21	2799.28	1832.65	3523.45	3878.86	82619	100635	129767	5132.08	3241.7	908.413	703.132	792.569	431.279	1128.4	7921.52	2892.95	1222.14	781.422	548.157
8255	25.0596	2	709.303	1416.59	0.0737151	58.22	SPPATGSAYGSSQK	[1] Phospho (ST)	TR150_RAT	Thyroid hormone receptor-associated protein 3 OS=Rattus norvegicus GN=Thrap3 PE=1 SV=1	TRUE	0.20997	30150.7	63557.5	15154.2	511992	42622.8	39456	3073.16	8871.49	625044	11712.1	12679.2	11437.1	10016.3	16811.6	35232.4	470004	115906	11483	541724	20336.7	689258	540304	41887.2	30611.3	28899.1	68043.1	16404.4	220423	15610.7	16600.4	2777.73	12345.2	956741	17101.7	16638.1	15925.5	9321.46
12217	13.9035	2	709.304	1416.59	0.35164	50.02	SPPATGSAYGSSQK	[1] Phospho (ST)	TR150_RAT	Thyroid hormone receptor-associated protein 3 OS=Rattus norvegicus GN=Thrap3 PE=1 SV=1	TRUE	0.0752569	10213.4	595025	9154.3	14807.8	61618.6	59933.5	7488.47	13451	14203.2	529608	509616	558624	8180.78	27239.5	503824	12601.9	5097.2	8153.06	12159.8	25270.8	17670.1	16884.8	8588.01	11139.6	9789.43	637019	9909.47	6375.07	22568	25215.9	6768.58	18718	21740.5	773318	668737	777852	7613.24
36575	13.723	3	473.21	1416.61	11.6356	---	SPPATGSAYGSSQK	[1] Phospho (ST)	TR150_RAT	Thyroid hormone receptor-associated protein 3 OS=Rattus norvegicus GN=Thrap3 PE=1 SV=1	TRUE	0.725254	7.1763	4.18136	3.61082	1164.19	928.916	4779.21	0	20.4613	767.148	6167.97	210.432	258.183	56.9606	119.818	27.1993	220.922	2026.4	19.413	116.802	77.4229	39.556	21.0984	50.3364	39.0684	6.87841	4.47646	3.90869	501.209	340.218	2010.76	0	28.4733	1174.26	9006.28	276.136	359.505	53.009
11233	27.0948	2	506.229	1010.44	0.16674	46	ASVSDLSPR	[7] Phospho (ST)	TR150_RAT	Thyroid hormone receptor-associated protein 3 OS=Rattus norvegicus GN=Thrap3 PE=1 SV=1	TRUE	0.162176	14159.4	28396.6	23866.4	38474.9	24595.4	28095.4	32844.2	47102.4	52289.7	2212.39	3367.84	3108.22	20683.5	26090.5	17439.9	26480.6	25759	18377.5	43487.8	38087.3	44003.7	40025.3	25171.4	19639.1	13571.7	30400.7	25835.3	16564.3	9008.13	11820.6	29686.8	65546	80038.7	3230.46	4419.41	4328.02	19248.6
8741	25.7867	3	612.277	1833.81	-0.7443	51.58	NKGDEEEEEEKLEEK		CALX_RAT	Calnexin OS=Rattus norvegicus GN=Canx PE=1 SV=1	TRUE	0.804553	64348.8	3839.32	96409	5231.84	29879	53779	38577	103553	11471.1	16194.9	14974.7	16539.7	102722	110794	8448.8	13221.5	13271	71960.8	6726.55	141499	8929.85	4035.94	111527	34315.8	61677.7	4110.29	104362	2252.42	10943.3	22626.5	34868.4	144101	17558.5	23647.3	19650.3	23030.7	95596.1
16487	12.9025	3	612.278	1833.81	0.206316	36.96	NKGDEEEEEEKLEEK		CALX_RAT	Calnexin OS=Rattus norvegicus GN=Canx PE=1 SV=1	FALSE	0.216308	959.499	118506	3631.43	14541.4	5729.15	11836.5	2834.93	6948.96	29114.1	5704.48	90797.7	9114.59	2506.83	251.768	93146.6	9584.59	24522.6	2075.5	4520.11	4576.45	22244.8	2359.22	1296.07	2787.42	919.671	126870	3931.01	6260.39	2098.32	4979.99	2562.4	9669.93	44564.3	8329.51	119148	12691.5	2332.92
20304	12.2097	3	612.277	1833.81	-1.08915	38.61	NKGDEEEEEEKLEEK		CALX_RAT	Calnexin OS=Rattus norvegicus GN=Canx PE=1 SV=1	FALSE	0.530257	0	1300.79	281.726	1387.97	1043.3	555.757	0	2.95552	1167.2	75371.5	12699.3	12949.8	101.124	362.812	5841.04	3472.88	537.912	234.958	530.839	143.443	5657.01	4125.31	504.029	398.072	0	1392.59	304.967	597.552	382.11	233.824	0	4.1128	1786.61	110055	16664.5	18031.9	94.1088
29603	25.8248	2	917.913	1833.81	-0.460222	64.53	NKGDEEEEEEKLEEK		CALX_RAT	Calnexin OS=Rattus norvegicus GN=Canx PE=1 SV=1	TRUE	0.474124	10021.4	301.186	11164.6	354.469	236.194	1172.58	2341.77	128.597	0	1003.34	0	15.2445	9207.13	12807.3	185.963	50.0722	5.4143	8932.2	667.789	19938	135.787	2.41189	872.776	1474.35	9605.46	322.442	12085.6	152.607	86.5066	493.342	2116.65	178.95	0	1465.05	0	21.2272	8568.39
32824	21.7861	3	612.277	1833.81	-1.1268	39.42	NKGDEEEEEEKLEEK		CALX_RAT	Calnexin OS=Rattus norvegicus GN=Canx PE=1 SV=1	TRUE	0.748563	3629.42	6973.69	19271.3	4609.1	57227	52018.6	10149.9	17609	87004.4	10987.7	6740.59	9184.05	21122.3	15779.2	4893.54	3364.41	4927.39	15918.5	162472	25480.2	186002	101495	3581.89	4462.11	3478.77	7465.86	20861.1	1984.32	20959.6	21885.9	9174.13	24504	133176	16043.9	8845.25	12788.3	19656.9
32986	12.9471	2	917.913	1833.81	-0.158979	---	NKGDEEEEEEKLEEK		CALX_RAT	Calnexin OS=Rattus norvegicus GN=Canx PE=1 SV=1	FALSE	0.44963	0	19907.1	104.028	0	0	0	80.6965	0	717.762	64.143	18976.6	241.547	0	0	11345.6	238.97	15.4037	0	57.3081	0	924.134	0	0	17.0729	0	21312	112.61	0	0	0	72.9389	0	1098.66	93.6596	24901.9	336.341	0
35325	12.2561	2	917.912	1833.81	-1.5548	---	NKGDEEEEEEKLEEK		CALX_RAT	Calnexin OS=Rattus norvegicus GN=Canx PE=1 SV=1	FALSE	0.729296	0	0	0	0	0	0.479808	0	0	0	16154.1	0	20.1447	0	0	0	0	0	26.1029	0	1.16541	0	0	96.8341	0	0	0	0	0	0	0.20187	0	0	0	23587.7	0	28.0504	0
25237	12.9812	3	720.941	2159.8	-0.122955	42.7	SDAEEDGGTGSQDEEDSKPK	[11] Phospho (ST)	CALX_RAT	Calnexin OS=Rattus norvegicus GN=Canx PE=1 SV=1	TRUE	0.111273	2425.56	13852.1	5386.57	4699.04	413339	356714	4166.93	6581.32	8343.42	4080.05	6687.48	6363.44	5926.46	6549.94	2790.17	2434.57	8328.63	2677.97	3380.7	10040.7	6267.64	3698.58	5373.47	7920.59	2324.88	14829.7	5830.93	2023.04	151387	150081	3766.35	9158.33	12771.1	5957.57	8775.56	8860.73	5515.32
9312	34.3588	2	757.804	1513.59	0.0484306	41.33	DISNLEENDETR	[3] Phospho (ST)	S6A17_RAT	Sodium-dependent neutral amino acid transporter SLC6A17 OS=Rattus norvegicus GN=Slc6a17 PE=1 SV=1	TRUE	0.290044	55132.3	60450.3	57682.3	31385.5	52741.4	49618.9	76950.3	48113.4	55126.1	23510.9	27888.4	29894.2	34087.5	38812.8	31503.2	51456.2	40796	54382.5	91899.6	93018.7	88889.8	4976.81	10040.8	5748.58	52843.8	64716.5	62440.8	13512.2	19316.7	20876.2	69552.8	66952.8	84380.3	34329.9	36596.2	41625.9	31722.7
11591	49.5959	3	935.423	2803.25	-3.93668	58.77	EHSNEHVTESVADLLALEEPVDYK	[3] Phospho (ST)	S6A17_RAT	Sodium-dependent neutral amino acid transporter SLC6A17 OS=Rattus norvegicus GN=Slc6a17 PE=1 SV=1	TRUE	0.759826	142701	159626	167582	190150	139782	141863	125070	169983	182207	134935	144176	155939	149022	185749	181991	222180	190441	124074	329403	336470	372990	116254	45440.2	59766.2	136778	170891	181407	81863.6	51195.5	59686.2	113047	236542	278900	197028	189193	217137	138683
9384	41.3305	3	1088.09	3261.24	-6.10261	98.34	GATPAEDDEDNDIDLFGSDEEEEDKEAAR	[18] Phospho (ST)	EF1D_RAT	Elongation factor 1-delta OS=Rattus norvegicus GN=Eef1d PE=1 SV=2	TRUE	0.799774	227034	255591	287898	35700	77267.1	73097.5	86563.8	161198	123570	281719	213403	321367	80250.7	174027	111239	460326	348237	230594	210809	337737	230344	120143	33215.6	74754.4	217610	273630	311648	15369.6	28299.3	30754.4	78242.2	224317	189146	411357	280035	447486	74683.3
13090	12.1259	2	752.349	1502.68	9.20289	38.19	ATAPQTQHVSPMR	[10] Phospho (ST)	EF1D_RAT	Elongation factor 1-delta OS=Rattus norvegicus GN=Eef1d PE=1 SV=2	FALSE	0.958615	85.5309	5960.68	955.967	1690.82	25.9623	0	1028.54	1009.62	4932.68	98199.3	115752	71464.7	1298.12	1088.52	6923.22	95.1101	7593.07	1906.96	971.874	2155.9	10788.5	5783	61.9478	196.966	81.9805	6381.35	1034.83	727.935	9.50877	0	929.666	1404.95	7550.35	143388	151894	99510.5	1208.06
13791	25.5167	2	752.347	1502.68	5.968	52.11	ATAPQTQHVSPMR	[10] Phospho (ST)	EF1D_RAT	Elongation factor 1-delta OS=Rattus norvegicus GN=Eef1d PE=1 SV=2	TRUE	0.142394	4894.79	104.755	15210.3	66.5855	23988.1	16480.1	848.343	1319.97	11820.1	171.82	238.116	227.406	4428.64	12071.5	362.455	2254.48	480.546	3717.09	3268.99	14578.2	6023.37	708.073	41686.2	82570	4691.61	112.149	16465	28.6665	8785.72	6933.71	766.789	1836.82	18092.7	250.887	312.465	316.65	4121.41
17730	25.5167	3	501.898	1502.67	0.703979	---	ATAPQTQHVSPMR	[10] Phospho (ST)	EF1D_RAT	Elongation factor 1-delta OS=Rattus norvegicus GN=Eef1d PE=1 SV=2	TRUE	0.879469	14352.1	456.935	19909.8	1424.51	6662.79	14574.4	9774.07	13954	2198.48	1794.52	1829.67	717.22	11780.3	13439.2	412.476	922.642	842.562	20858.9	1067.62	32023.4	1060.81	1327.19	50285.4	15659.4	13756.4	489.183	21552.2	613.281	2440.26	6131.91	8834.46	19417.9	3365.17	2620.3	2400.96	998.688	10963
20189	12.9637	2	752.35	1502.69	10.4358	35.5	ATAPQTQHVSPMR	[10] Phospho (ST)	EF1D_RAT	Elongation factor 1-delta OS=Rattus norvegicus GN=Eef1d PE=1 SV=2	TRUE	0.566528	3992.16	62057.1	6541.05	15133.4	7958.69	13565.6	1408.74	26041.5	115894	33553.7	76778.7	14316.9	4368.51	1419.47	21473.8	60452	38346	3861.67	36947.7	12291.8	58468.2	39266.2	2400.67	3144.55	3826.45	66436.8	7080.65	6515.25	2914.89	5707.46	1273.31	36238.4	177396	48994.1	100752	19935.4	4065.44
21778	25.2383	2	752.351	1502.69	11.7592	39.26	ATAPQTQHVSPMR	[10] Phospho (ST)	EF1D_RAT	Elongation factor 1-delta OS=Rattus norvegicus GN=Eef1d PE=1 SV=2	FALSE	0.386148	30063.5	0.000192769	561.667	0	0	224.144	2085.25	3150.89	8.69484	24.3252	440.46	9.46636	2218	143.101	104.554	25.5144	211.135	4216.48	1573.77	12221	796.008	4787.11	0	0	28815.5	0.000206374	608.001	0	0	94.3046	1884.79	4384.66	13.309	35.5188	577.988	13.1814	2064.12
25822	25.9955	2	752.341	1502.67	-2.37756	62.93	ATAPQTQHVSPMR	[10] Phospho (ST)	EF1D_RAT	Elongation factor 1-delta OS=Rattus norvegicus GN=Eef1d PE=1 SV=2	FALSE	0.175022	31456.4	277.633	1044.46	1104.81	20815.4	2501.71	756.666	505.651	1366.84	487.451	356.165	359.575	1521.48	3908.76	1511.41	12624.2	1749.95	976.204	2049.41	1123.29	1932.78	890.176	10538.4	18150.8	30150.6	297.227	1130.62	475.645	7623.71	1052.55	683.926	703.646	2092.19	711.761	467.373	500.687	1415.92
32182	24.3568	2	752.347	1502.68	6.43258	36.58	ATAPQTQHVSPMR	[10] Phospho (ST)	EF1D_RAT	Elongation factor 1-delta OS=Rattus norvegicus GN=Eef1d PE=1 SV=2	FALSE	0.808381	1557.9	279.87	260.927	1928.73	7420.19	4754.36	4123.88	10392.5	1350.7	142.725	654.345	230.726	352.883	8391.06	966.944	696.475	3412.44	485.229	1590.45	319.798	621.977	3893.98	540.154	24236.9	1493.24	299.622	282.452	830.36	2717.66	2000.31	3727.44	14461.9	2067.49	208.402	858.656	321.272	328.402
9736	48.2914	2	921.443	1840.87	-7.32923	85.05	STGEAFVQFASQEIAEK		HNRH2_RAT	Heterogeneous nuclear ribonucleoprotein H2 OS=Rattus norvegicus GN=Hnrnph2 PE=1 SV=1	TRUE	0.00133717	97684	106240	83728.6	88493.8	57791.9	50179.9	184280	184544	200730	209621	245380	231085	55820.6	58118.4	47307.7	116629	102175	105171	19234.7	22365.4	17780.8	49105.3	68065.2	68912.3	93629.2	113738	90635.8	38098.5	21166.4	21112.2	166564	256805	307253	306082	321996	321773	51948.1
14452	29.1986	2	882.871	1763.73	0.0639207	77.7	HTGPNSPDTANDGFVR	[9] Phospho (ST)	HNRH2_RAT	Heterogeneous nuclear ribonucleoprotein H2 OS=Rattus norvegicus GN=Hnrnph2 PE=1 SV=1	TRUE	0.159673	128050	140267	109619	1476.55	3702.38	6523.72	10711.4	36134.7	59638.1	12297	103670	85578.9	40620.4	84027.3	20239.1	53855.4	52628.2	9768.14	58044.2	79151.4	58064.4	133206	133841	129143	122735	150166	118662	635.687	1356.01	2744.73	9681.66	50283.7	91286.7	17955.7	136040	119164	37802.4
9740	28.9321	2	764.83	1527.65	-0.00961936	71.17	DTASLSTTPSESPR	[8] Phospho (ST)	GEPH_RAT	Gephyrin OS=Rattus norvegicus GN=Gphn PE=1 SV=3	TRUE	0.779786	109032	42195.7	114557	36595.1	106037	110142	99548.1	97185.5	78868.4	25813.7	44617.6	30631.8	90858.6	95898.6	14397.2	50545.1	87747.7	104682	41322.9	139030	83047.9	31161.7	136158	123293	104506	45173.7	124007	15755	38836.4	46340.3	89978.2	135240	120722	37692.4	58548.8	42653	84555.3
13488	28.1757	2	764.83	1527.65	0.190663	53.42	DTASLSTTPSESPR	[8] Phospho (ST)	GEPH_RAT	Gephyrin OS=Rattus norvegicus GN=Gphn PE=1 SV=3	TRUE	0.848051	5880.39	129568	7723.29	59901	6172.42	5376.41	21870.5	17776.6	54239.5	73068.6	95289.6	113651	6546.57	7401.26	75973	89350	35014.9	8347.92	109523	8545.84	65849.5	123550	9306.17	8883.66	5636.3	138712	8360.42	25788.7	2260.67	2262.02	19768	24737.3	83023.2	106693	125043	158253	6092.4
23605	26.9533	2	764.83	1527.65	-0.166625	55.09	DTASLSTTPSESPR	[10] Phospho (ST)	GEPH_RAT	Gephyrin OS=Rattus norvegicus GN=Gphn PE=1 SV=3	FALSE	0.923109	822.409	1053.02	1646.94	1007.75	1592.91	3549.09	922.865	363.514	1187.05	102524	2477.03	1594.27	663.675	3325	4361.53	1518.23	2742.2	1346.37	453.048	3448.16	1718.05	3295.72	1325.22	1222.86	788.271	1127.34	1782.8	433.859	583.409	1493.22	834.147	505.853	1817	149703	3250.45	2219.93	617.633
17280	12.6128	2	554.755	1107.5	-0.118889	48.87	ASHSAVDITK	[4] Phospho (ST)	GEPH_RAT	Gephyrin OS=Rattus norvegicus GN=Gphn PE=1 SV=3	TRUE	0.87648	401.057	47064.1	9860.4	27977.6	1663.81	3421.7	10659.6	16396.1	40973.9	19298.4	43386.5	50813	9744.66	717.661	39827.6	20246.2	28684.4	10546.7	42472	17773.9	44754.6	38662.3	681.618	1814.43	384.409	50385.7	10673.8	12044.9	609.375	1439.62	9634.83	22816.3	62717.8	28178.9	56933.4	70754.2	9068.63
35862	22.7965	2	554.755	1107.5	-0.388767	42.26	ASHSAVDITK	[4] Phospho (ST)	GEPH_RAT	Gephyrin OS=Rattus norvegicus GN=Gphn PE=1 SV=3	FALSE	0.0442492	1877.03	992.371	448.031	644.732	4473.35	21722.5	1503.42	3526.42	778.535	1133.49	2114.32	3388.93	396.833	12972.3	190.23	596.902	219.953	374.219	231.695	692.712	322.609	337.181	2525.43	3401.66	1799.11	1062.41	484.991	277.571	1638.38	9139.35	1358.89	4907.24	1191.69	1655.09	2774.49	4718.89	369.302
36479	23.3558	2	554.755	1107.5	-0.0817733	53.42	ASHSAVDITK	[4] Phospho (ST)	GEPH_RAT	Gephyrin OS=Rattus norvegicus GN=Gphn PE=1 SV=3	FALSE	0.709265	764.891	259.625	3541.19	196.612	28533.4	1951.27	373.99	814.028	267.853	50.2897	151.879	84.2831	1956.7	716.249	125.485	300.404	188.57	1392.2	259.327	2768.58	288.126	331.062	4553.9	1489.03	733.141	277.948	3833.32	84.6457	10450.4	820.958	338.037	1132.77	409.996	73.4315	199.302	117.359	1820.96
11131	25.6386	3	841.042	2520.1	-0.468691	43.34	ENSAAPSPIRPHSTSPAKEEQK	[13] Phospho (ST)|[14] Phospho (ST)	PALM_RAT	Paralemmin-1 OS=Rattus norvegicus GN=Palm PE=1 SV=1	TRUE	0.0822253	106991	4537.06	186970	37168.7	48480	47575.3	42236.6	138897	64657.8	4522.18	5526.39	5977.59	112733	207588	4090.63	159831	265139	128582	27153.4	291484	100732	23662.7	166845	36678.7	102549	4857.26	202394	16002	17755.9	20016.4	38176.2	193284	98970.3	6603.14	7251.94	8323.45	104912
14469	25.6386	4	631.033	2520.1	-0.272711	---	ENSAAPSPIRPHSTSPAKEEQK	[13] Phospho (ST)|[14] Phospho (ST)	PALM_RAT	Paralemmin-1 OS=Rattus norvegicus GN=Palm PE=1 SV=1	TRUE	0.417681	23333.4	1575.16	52497.9	23977.5	6874.94	8234.76	10206.8	42841.3	12370.2	5652.59	5926.08	6124.13	35905.5	61950.6	1852.15	36017.1	47558.6	38023.1	3148.16	74057.9	3264.02	5689.42	55963.6	5736.36	22364.9	1686.33	56828.7	10322.8	2517.96	3464.62	9225.63	59616.5	18934.8	8253.74	7776.43	8527.51	33414.6
36899	25.6386	2	1261.06	2520.1	-0.0738809	---	ENSAAPSPIRPHSTSPAKEEQK	[13] Phospho (ST)|[14] Phospho (ST)	PALM_RAT	Paralemmin-1 OS=Rattus norvegicus GN=Palm PE=1 SV=1	TRUE	0.039622	373.693	0.0291956	8022.18	0	0	16.144	0	0	16.0136	0	0	0	1471.36	5335.88	0	10.3769	573.054	2531.6	0.0570922	13173.2	0.00890296	16.1988	718.47	32.8587	358.181	0.0312561	8683.97	0	0	6.79228	0	0	24.5117	0	0	0	1369.29
13264	33.6899	2	931.393	1860.77	-0.452845	53.69	SETMVNAQQTPLGTPK	[10] Phospho (ST)|[14] Phospho (ST)	PALM_RAT	Paralemmin-1 OS=Rattus norvegicus GN=Palm PE=1 SV=1	TRUE	0.277693	86040	98603.4	74389.8	5384.88	3018.19	2028.81	80409.2	30908.6	37203.8	40390.7	43893.2	39252.6	17222.7	31818.6	35305.3	60498.6	53628.8	62860.2	124690	93855.6	96544.1	18759.5	22192	24457.2	82468.6	105562	80526.6	2318.31	1105.42	853.583	72679.2	43011.3	56947.1	58977.3	57598.2	54657	16027.9
14896	26.464	3	867.697	2600.07	-0.237145	34.26	ENSAAPSPIRPHSTSPAKEEQK	[7] Phospho (ST)|[13] Phospho (ST)|[15] Phospho (ST)	PALM_RAT	Paralemmin-1 OS=Rattus norvegicus GN=Palm PE=1 SV=1	TRUE	0.215112	97241.7	33145.2	156141	20032	46357	39249.7	42840.6	84898.4	19172.4	12097.2	10104.2	11223.2	84434.4	112801	8581.22	84125.2	164389	72901.4	37908.5	208606	57662.9	21006.6	20971.8	32552.2	93205.2	35484.4	169022	8624.19	16978.4	16513.6	38722.2	118142	29346.8	17663.9	13259.1	15627.7	78576.8
11252	24.9969	2	745.817	1489.62	-0.694251	37.43	EPGSSHLGSPDTAR	[9] Phospho (ST)	RGS14_RAT	Regulator of G-protein signaling 14 OS=Rattus norvegicus GN=Rgs14 PE=1 SV=1	TRUE	0.436306	275761	17920.8	220600	33948	384656	290398	23982.5	37763.5	31839.1	9831.11	17624.6	24251.8	96068.4	268100	15944.1	32755.4	18340.4	126656	35992	231639	49830.3	33985.9	348500	386557	264314	19185.5	238798	14615.4	140881	122179	21677	52550.3	48735.4	14355.1	23127.7	33769.2	89403.7
24032	23.633	2	778.833	1555.65	0.225837	56.26	SLGSGEGESESRPGK	[1] Phospho (ST)	RGS14_RAT	Regulator of G-protein signaling 14 OS=Rattus norvegicus GN=Rgs14 PE=1 SV=1	TRUE	0.281162	3389.6	677.934	3248.58	661.988	117767	96803.2	759.761	2562.89	1066.21	5493.36	351.375	1007.76	3500.24	1173.82	1495.97	1236.39	936.924	2260.47	862.222	4730.66	811.132	914.956	2991.6	772.629	3248.9	725.779	3516.57	285	43132.6	40728.1	686.723	3566.43	1632.02	8021.23	461.088	1403.25	3257.41
35535	21.4093	2	778.834	1555.65	0.873336	62.33	SLGSGEGESESRPGK	[1] Phospho (ST)	RGS14_RAT	Regulator of G-protein signaling 14 OS=Rattus norvegicus GN=Rgs14 PE=1 SV=1	TRUE	0.61099	97934.1	95.9936	134.895	265.545	30508.1	31963.1	73.154	251.451	446.007	169.851	195.976	264.136	133.494	1566.52	49.4871	341.926	717.073	35.8006	88.6165	189.932	225.958	52.6581	45057.2	50944.5	93868.9	102.768	146.023	114.323	11173.7	13447.9	66.1215	349.91	682.693	248.011	257.167	367.794	124.233
40122	23.633	3	519.558	1555.65	-0.248818	---	SLGSGEGESESRPGK	[1] Phospho (ST)	RGS14_RAT	Regulator of G-protein signaling 14 OS=Rattus norvegicus GN=Rgs14 PE=1 SV=1	TRUE	0.254664	102.909	64.4543	1311.05	29.3474	12338.5	9879.91	21.4731	114.641	25.0077	30.6784	49.387	34.1396	87.779	18.7804	683.114	0	117.142	128.433	87.5783	90.0385	40.3232	10.2834	520.141	38.8477	98.6373	69.0032	1419.21	12.6347	4519.01	4156.79	19.4088	159.531	38.2787	44.7957	64.8075	47.5374	81.6893
11553	43.3952	2	1020.5	2038.98	-9.32811	120.89	IQEITEQLDITTSEYEK		CH60_RAT	60 kDa heat shock protein, mitochondrial OS=Rattus norvegicus GN=Hspd1 PE=1 SV=1	TRUE	0.00112139	89563.2	100806	108389	587365	258592	219146	405443	226498	374495	166581	322541	287092	145648	90711.5	80760	154293	141333	93514.5	90480.5	75644.9	138008	86722.6	84478.7	192711	85845.5	107921	117330	252873	94710.1	92201.4	366467	315187	573231	243237	423251	399759	135544
14874	36.9154	3	854.088	2559.24	-0.173168	48.6	LVQDVANNTNEEAGDGTTTATVLAR		CH60_RAT	60 kDa heat shock protein, mitochondrial OS=Rattus norvegicus GN=Hspd1 PE=1 SV=1	TRUE	0.0162057	4164.89	5075.99	5067.21	5323.47	3670.62	2834.56	59720.1	116267	127902	54647.5	76559.6	80241.6	1644.71	3153.97	3167.83	12535.2	8962.11	4414.89	7041.27	5518.66	5181.13	5716.08	11399.7	4681.34	3992.01	5434.23	5485.22	2291.87	1344.37	1192.59	53979	161793	195777	79794.5	100464	111732	1530.61
24838	36.947	2	1280.63	2559.24	-0.362353	---	LVQDVANNTNEEAGDGTTTATVLAR		CH60_RAT	60 kDa heat shock protein, mitochondrial OS=Rattus norvegicus GN=Hspd1 PE=1 SV=1	TRUE	0.930034	2525.36	3302.65	7836.84	1546.79	0	0	23666	39947	37973.6	11334	44743.1	29529	2991.24	961.538	1593.06	11302.1	9408.63	6181.91	4005.57	4734.13	4225.98	5727.66	0	4366.25	2420.53	3535.74	8483.33	665.925	0	0	21390.9	55588.8	58125.3	16549.6	58713.6	41117.4	2783.72
12134	12.6128	2	548.213	1094.41	0.420484	36.5	YGMGTSVER	[3] Oxidation (M)|[5] Phospho (ST)	ODPA_RAT	Pyruvate dehydrogenase E1 component subunit alpha, somatic form, mitochondrial OS=Rattus norvegicus GN=Pdha1 PE=1 SV=2	TRUE	0.763336	50.8396	32860.2	1048.01	46621.9	1655.16	4814.54	209.583	0	19220.9	77.0655	3428.88	3227.94	465.011	114.649	27889.2	133.578	30415.6	158.073	4022.61	1742.01	53826	2180.31	111.661	854.9	48.7293	35179.3	1134.46	20071.7	606.206	2025.63	189.435	0	29421	112.529	4499.5	4494.72	432.751
16373	13.1287	2	548.213	1094.41	0.287233	34.04	YGMGTSVER	[3] Oxidation (M)|[5] Phospho (ST)	ODPA_RAT	Pyruvate dehydrogenase E1 component subunit alpha, somatic form, mitochondrial OS=Rattus norvegicus GN=Pdha1 PE=1 SV=2	TRUE	0.429059	1599.79	515.591	36152.6	4355.1	4108.72	1874.89	11156.5	21039.2	5127.89	555.821	271.753	610.374	26460.5	380.084	250.16	2082.42	2920.21	16882.3	287.29	57153	2988.37	262.655	85.3983	233.83	1533.38	551.979	39135	1874.97	1504.83	788.826	10084	29277.4	7849.15	811.593	356.604	849.912	24624.8
15064	29.3104	2	540.215	1078.42	0.151212	44.54	YGMGTSVER	[6] Phospho (ST)	ODPA_RAT	Pyruvate dehydrogenase E1 component subunit alpha, somatic form, mitochondrial OS=Rattus norvegicus GN=Pdha1 PE=1 SV=2	TRUE	0.255642	54808.4	65677.9	50863.9	3.05194	289.446	411.983	2191.25	15065.5	22836.7	2918.1	31390	32172.2	14206	15906.4	18251.2	22443.3	15936.2	535.538	48543.1	46233.7	32471.1	10050.1	11988.1	9181.72	52533.3	70313.2	55059.9	1.31393	106.01	173.334	1980.6	20964.6	34955.6	4260.92	41191.2	44797.9	13220.4
35875	23.3925	3	563.556	1687.65	0.107245	33.32	YHGHSMSDPGVSYR	[5] Phospho (ST)|[6] Oxidation (M)	ODPA_RAT	Pyruvate dehydrogenase E1 component subunit alpha, somatic form, mitochondrial OS=Rattus norvegicus GN=Pdha1 PE=1 SV=2	FALSE	0.310818	132.922	141.309	14764.4	156.866	0	187.191	264.647	313.954	751.535	118.105	132.086	86.9332	2619.66	2030.49	144.547	55.8397	256.832	2818.11	118.536	8626.24	108.582	347.067	327.815	28.7966	127.405	151.282	15982.4	67.5344	0	78.757	239.205	436.887	1150.36	172.454	173.328	121.05	2437.92
12182	26.654	3	854.056	2559.14	-0.588598	71.81	REHANIDAQSGSQASNPSATVSPR	[22] Phospho (ST)	SIR2_RAT	NAD-dependent protein deacetylase sirtuin-2 OS=Rattus norvegicus GN=Sirt2 PE=1 SV=1	TRUE	0.253024	36315.8	1781.76	82353.5	24473.2	6851.52	12621.6	57381.3	135467	40262.1	5736.11	1051.07	1596.75	72873.4	69221.1	428.518	84315.5	132353	33645.7	12437.3	113733	15590.5	16675.4	42481.9	25547.1	34808.3	1907.51	89147.1	10536.3	2509.39	5310.31	51865	188511	61628.3	8375.69	1379.26	2223.38	67817.8
17221	28.1206	2	1202.53	2403.04	-0.829223	103.47	EHANIDAQSGSQASNPSATVSPR	[21] Phospho (ST)	SIR2_RAT	NAD-dependent protein deacetylase sirtuin-2 OS=Rattus norvegicus GN=Sirt2 PE=1 SV=1	TRUE	0.637399	739.165	17017.9	19780.8	9513.47	1058.31	389.655	55653.3	87380	144797	9399.27	28056.2	44739.5	29723.3	47902.9	123666	146393	64610	24455.4	205410	5184.61	131142	152406	14537.8	0	708.483	18218.9	21412.6	4095.76	387.611	163.94	50303.1	121595	221638	13724.5	36816.4	62297.3	27661.2
19959	27.2708	2	1202.53	2403.04	-0.401254	79.52	EHANIDAQSGSQASNPSATVSPR	[21] Phospho (ST)	SIR2_RAT	NAD-dependent protein deacetylase sirtuin-2 OS=Rattus norvegicus GN=Sirt2 PE=1 SV=1	TRUE	0.434907	2413.31	201765	0	0	1134	768.333	0	815.368	1450.3	8111.31	268755	300992	339.682	541.336	432.977	780.393	2471.77	0	0	341.266	399.894	740.459	617.212	2368.96	2313.14	216005	0	0	415.33	323.262	0	1134.64	2219.95	11843.9	352670	419114	316.116
26107	26.7423	2	1202.53	2403.04	-1.10379	81.52	EHANIDAQSGSQASNPSATVSPR	[21] Phospho (ST)	SIR2_RAT	NAD-dependent protein deacetylase sirtuin-2 OS=Rattus norvegicus GN=Sirt2 PE=1 SV=1	FALSE	0.571682	215.209	2.11495	523.678	0	1722.55	332.167	641.687	622.574	123.976	281672	0	582.38	935.659	224.697	13.7703	0	842.109	341.987	0	637.543	394.445	0	512.771	1214.06	206.276	2.26422	566.878	0	630.89	139.753	579.999	866.351	189.767	411288	0	810.931	870.748
12963	54.4345	3	715.663	2143.97	-5.56989	42.61	TAFDEAIAELDTLNEDSYK		1433T_RAT	14-3-3 protein theta OS=Rattus norvegicus GN=Ywhaq PE=1 SV=1	TRUE	0.00175902	35673.3	27878.3	31464.2	49734	38036	40953.9	69398.3	131920	144492	129092	129729	136766	14055.3	16758.4	21013.3	32484.4	30066.3	39278.2	1326.83	5211.53	1610.2	51662	30038	50811.1	34192.5	29845.8	34059.8	21411.6	13930.8	17230.6	62726.8	183576	221171	188497	170235	190439	13080.2
[truncated: 368 more rows]
[truncated: 11 more columns]
