# Supplementary material for: Sex- and estrous-cycle dependent dorsal hippocampal phosphoproteomic changes induced by low-dose ketamine
Source: Sci Rep. 2022 Feb 2;12:1820. doi: 10.1038/s41598-022-05937-x (PMC8810966; doi:10.1038/s41598-022-05937-x)
Supplement: Supplementary file 10 — Supplementary Table S10. [file 41598_2022_5937_MOESM10_ESM.xlsx]

## Sheet: Table2_PROvDI_Baseline_Combined
Table S10. Top 20 enriched canonical pathways for differentially abundant proteins and phosphoproteins combined in the dHPC of proestrus versus diestrus female rats.
Ingenuity Canonical Pathways	-log10(P-value)	Ratio	Count	Z-Score	Proteins
Huntington's Disease Signaling	21.8	0.149	42	2.138	ATP5F1A,ATP5F1B,ATP5F1C,ATP5PF,CAPN2,CAPNS1,CLTA,CLTB,CPLX2,DLG4,DNAJC5,DNM1,DNM1L,GLS,GNB1,GRB2,HRAS,HSPA4,HSPA8,HSPA9,MAPK1,NAPA,NSF,PACSIN1,PDPK1,PLCB1,PRKCE,PRKCG,PSMA4,PSMA7,PSMB1,PSMC4,PSMD11,PSMD13,PSMD9,RPS27A,SDHA,SH3GL3,SNAP25,SNCA,STX1B,VAMP2
Synaptogenesis Signaling Pathway	19.2	0.131	41	3.893	ACTR3,AP2B1,AP2S1,APOE,ARPC5,CALM1,CAMK2A,CAMK2G,CDH2,CFL1,CPLX2,CRK,CTNNB1,DLG4,DNAJC5,EPHA3,GRB2,GRIA2,HRAS,HSPA8,ITSN1,MAP1B,MAPK1,MAPT,NAP1L4,NAPA,NSF,PAK1,PRKAR2A,PRKCE,RAB3A,RALA,SGTA,SNAP25,SNCA,STX1B,STXBP1,SYN1,SYT1,VAMP2,WASF1
Mitochondrial Dysfunction	18.8	0.182	31	NaN	ACO2,APP,ATP5F1A,ATP5F1B,ATP5F1C,ATP5MF,ATP5MG,ATP5PD,ATP5PF,ATP5PO,COX4I1,COX5A,CYB5A,HSD17B10,MT-CO2,NDUFA10,NDUFA11,NDUFS1,NDUFS4,NDUFV2,NDUFV3,OGDH,PARK7,PRDX3,PRDX5,SDHA,SNCA,SOD2,UQCRC1,UQCRFS1,VDAC1
TCA Cycle II (Eukaryotic)	15.2	0.542	13	1.387	ACO2,CS,DLD,DLST,FH,IDH3A,IDH3B,IDH3G,MDH1,MDH2,OGDH,SDHA,SUCLG1
Sirtuin Signaling Pathway	14.4	0.116	34	0.229	ACADL,APP,ATP5F1A,ATP5F1B,ATP5F1C,ATP5PF,GLS,GLUD1,GOT2,MAP1LC3B,MAPK1,NDRG1,NDUFA10,NDUFA11,NDUFS1,NDUFS4,NDUFV2,NDUFV3,PGAM1,PGK1,PPID,SDHA,SIRT2,SLC25A4,SOD1,SOD2,TIMM13,TIMM8A,TOMM20,TOMM34,TOMM70,TUBA1A,UQCRFS1,VDAC1
Oxidative Phosphorylation	13.4	0.193	21	4.146	ATP5F1A,ATP5F1B,ATP5F1C,ATP5MF,ATP5MG,ATP5PD,ATP5PF,ATP5PO,COX4I1,COX5A,CYB5A,MT-CO2,NDUFA10,NDUFA11,NDUFS1,NDUFS4,NDUFV2,NDUFV3,SDHA,UQCRC1,UQCRFS1
Clathrin-mediated Endocytosis Signaling	12.6	0.135	26	NaN	AAK1,ACTG1,ACTR3,ALB,AMPH,AP2B1,AP2S1,APOB,APOE,ARPC5,CLTA,CLTB,DNM1,DNM1L,EPN1,GRB2,HSPA8,PPP3CA,PPP3R1,RAB11B,RAB7A,RPS27A,SH3GL2,SH3GL3,SNAP91,SYNJ1
Phagosome Maturation	11	0.138	22	NaN	ATP6V0A1,ATP6V1B2,ATP6V1C1,ATP6V1E1,ATP6V1F,CALR,CANX,DYNC1I1,DYNC1LI1,NAPA,NSF,PRDX1,PRDX2,PRDX5,PRDX6,RAB7A,SNAP25,STX1B,TUBA1A,TUBB,TUBB2A,VAMP2
14-3-3-mediated Signaling	9.29	0.142	18	0.775	GRB2,GSK3A,HRAS,MAPK1,MAPT,PDIA3,PLCB1,PRKCE,PRKCG,RALA,SNCA,TUBA1A,TUBB,TUBB2A,YWHAB,YWHAE,YWHAQ,YWHAZ
Protein Ubiquitination Pathway	9.12	0.0945	26	NaN	DNAJA1,DNAJC5,ELOC,HSP90AB1,HSPA4,HSPA8,HSPA9,HSPD1,HSPE1,HSPH1,PSMA4,PSMA7,PSMB1,PSMC4,PSMD11,PSMD13,PSMD9,RPS27A,SKP1,SUGT1,UBA1,UBE2N,UBE2V2,UCHL1,UCHL3,USO1
Estrogen Receptor Signaling	9.11	0.0792	32	3.962	ATP5F1A,ATP5F1B,ATP5F1C,CFL1,CTBP1,DLG4,GNAO1,GNB1,GRB2,GSK3A,HNRNPD,HRAS,HSP90AB1,MAPK1,MYL12A,NDUFA10,NDUFA11,NDUFS1,NDUFS4,NDUFV2,NDUFV3,PAK1,PDIA3,PLCB1,PPP1R12A,PRKAR2A,PRKCE,PRKCG,RALA,SDHA,SOD2,UQCRFS1
Necroptosis Signaling Pathway	8.58	0.121	19	2.524	CAMK2A,CAMK2G,CAPN2,CAPNS1,DNM1L,FKBP1A,GLUD1,GLUL,PPID,PPP3CA,PPP3R1,SLC25A3,SLC25A4,TIMM13,TIMM8A,TOMM20,TOMM34,TOMM70,VDAC1
RhoA Signaling	8.58	0.137	17	4.123	ACTG1,ACTR3,ARPC5,BAIAP2,CFL1,EZR,MYL12A,PFN1,PFN2,PIP4K2B,PPP1R12A,PTK2B,RAPGEF2,SEPTIN11,SEPTIN3,SEPTIN5,WASF1
Glycolysis I	8.53	0.346	9	1.667	ALDOA,ENO1,GAPDH,GPI,PFKP,PGAM1,PGK1,PKM,TPI1
Remodeling of Epithelial Adherens Junctions	8.5	0.191	13	1	ACTG1,ACTN4,ACTR3,ARPC5,CTNNB1,DNM1,DNM1L,MAPRE3,RAB7A,RALA,TUBA1A,TUBB,TUBB2A
p70S6K Signaling	8.16	0.129	17	2.496	EEF2,GRB2,HRAS,MAPK1,MAPT,PDIA3,PDPK1,PLCB1,PPP2CA,PPP2R1B,PRKCE,PRKCG,RALA,YWHAB,YWHAE,YWHAQ,YWHAZ
Synaptic Long Term Potentiation	7.48	0.124	16	2	CALM1,CAMK2A,CAMK2G,GRIA2,HRAS,MAPK1,PDIA3,PLCB1,PPP1CC,PPP1R7,PPP3CA,PPP3R1,PRKAR2A,PRKCE,PRKCG,RALA
Protein Kinase A Signaling	7.41	0.0721	29	0.756	ADD1,ADD2,CALM1,CAMK2A,CAMK2G,CTNNB1,ENPP6,GNB1,GSK3A,MAPK1,MYL12A,PDIA3,PLCB1,PPP1CC,PPP1R1B,PPP1R7,PPP3CA,PPP3R1,PRKAR2A,PRKCE,PRKCG,PTK2B,PTPRN,PTPRZ1,PYGB,YWHAB,YWHAE,YWHAQ,YWHAZ
Gluconeogenesis I	7.18	0.308	8	2.121	ALDOA,ENO1,GAPDH,GPI,MDH1,MDH2,PGAM1,PGK1
NRF2-mediated Oxidative Stress Response	7	0.0886	21	3.051	ACTG1,AKR1A1,CBR1,DNAJA1,DNAJA2,DNAJC5,ERP29,GSTM4,HRAS,HSP90AB1,MAPK1,PPIB,PRDX1,PRKCE,PRKCG,RALA,SOD1,SOD2,STIP1,TXN,VCP
