# Supplementary material for: Sex- and estrous-cycle dependent dorsal hippocampal phosphoproteomic changes induced by low-dose ketamine
Source: Sci Rep. 2022 Feb 2;12:1820. doi: 10.1038/s41598-022-05937-x (PMC8810966; doi:10.1038/s41598-022-05937-x)
Supplement: Supplementary file 11 — Supplementary Table S11. [file 41598_2022_5937_MOESM11_ESM.xlsx]

## Sheet: LF14-045_Saland_C6_FT_Design#1_
Table S11. Proestrus Females vs. Males: Protein-level identification and statistical analysis for total protein, including raw and normalized abundance values. AFT, Saline-treated males; EFT, Saline-treated proestrus females.
									Normalized abundance																								Raw abundance
									AFT												EFT												AFT												EFT
Accession	Peptide count	Peptides used for quantitation	Confidence score	Anova (p)*	Max fold change	Highest mean condition	Lowest mean condition	Description	08172013_SS_7M_Run1	08172013_SS_7M_Run2	08172013_SS_8M_Run1	08182013_SS_7M_Run3	08182013_SS_8M_Run2	08182013_SS_8M_Run3	08312013_SS_11M_Run1	08312013_SS_11M_Run2	08312013_SS_11M_Run3	08312013_SS_12M_Run1	08312013_SS_12M_Run2	08312013_SS_12M_Run3	08172013_SS_11F_Run3	08172013_SS_14F_Run1	08172013_SS_14F_Run3	08182013_SS_11F_Run1	08182013_SS_11F_Run2	08182013_SS_14F_Run2	08272013_SS_7F_Run1	08272013_SS_7F_Run2	08272013_SS_7F_Run3	08272013_SS_8F_Run1	08272013_SS_8F_Run2	08272013_SS_8F_Run3	08172013_SS_7M_Run1	08172013_SS_7M_Run2	08172013_SS_8M_Run1	08182013_SS_7M_Run3	08182013_SS_8M_Run2	08182013_SS_8M_Run3	08312013_SS_11M_Run1	08312013_SS_11M_Run2	08312013_SS_11M_Run3	08312013_SS_12M_Run1	08312013_SS_12M_Run2	08312013_SS_12M_Run3	08172013_SS_11F_Run3	08172013_SS_14F_Run1	08172013_SS_14F_Run3	08182013_SS_11F_Run1	08182013_SS_11F_Run2
SPTN1_RAT	129	129	10532.9	0.388522	1.13306	AFT	EFT	Spectrin alpha chain, non-erythrocytic 1 OS=Rattus norvegicus GN=Sptan1 PE=1 SV=2	4.85546e+08	619638220	5.34429e+08	5.03782e+08	2.76033e+08	2.77788e+08	4.89979e+08	2.89358e+08	2.30783e+08	2.20394e+08	2.34315e+08	297322603	5.47142e+08	4.0861e+08	4.06001e+08	6.86171e+08	2.68589e+08	2.62746e+08	2.38202e+08	2.07252e+08	2.17238e+08	2.45543e+08	2.23876e+08	2.24327e+08	410193230	4.07531e+08	248522196	1.96525e+08	1.95615e+08	190399300	2.80147e+08	4.44755e+08	4.52659e+08	4.45287e+08	4.11717e+08	3.7296e+08	5.26542e+08	3.93784e+08	2.68754e+08	229872569	7.08908e+07
AT1A3_RAT	31	31	2576.87	0.861354	1.09923	AFT	EFT	Sodium/potassium-transporting ATPase subunit alpha-3 OS=Rattus norvegicus GN=Atp1a3 PE=1 SV=2	3.03536e+08	3.80471e+08	3.93352e+08	2.6932e+08	166825288	1.69012e+08	1.46745e+08	8.2478e+07	7.18392e+07	1.3013e+08	129147941	1.55045e+08	320610662	167381325	1.67978e+08	3.91954e+08	1.81531e+08	9.9629e+07	1.57986e+08	1.40658e+08	146010514	1.45683e+08	1.29886e+08	1.32122e+08	2.5643e+08	2.50233e+08	1.82918e+08	1.05061e+08	118223232	1.15843e+08	8.39019e+07	1.26772e+08	1.40906e+08	2.62916e+08	2.26927e+08	1.94488e+08	3.0854e+08	1.61308e+08	1.11193e+08	1.31308e+08	4.79129e+07
SPTN2_RAT	57	57	3387.79	0.273288	1.20895	AFT	EFT	Spectrin beta chain, non-erythrocytic 2 OS=Rattus norvegicus GN=Sptbn2 PE=1 SV=2	8.40802e+07	1.00267e+08	9.33771e+07	5.41877e+07	4.11252e+07	4.25921e+07	5.52927e+07	3.592e+07	5.02846e+07	3.39843e+07	3.45109e+07	4.12206e+07	6.78784e+07	6.34655e+07	6.50785e+07	6.27652e+07	3.64401e+07	3.50388e+07	3.82957e+07	3.44953e+07	3.49178e+07	4.10737e+07	3.56887e+07	3.64502e+07	7.10317e+07	6.59448e+07	4.34225e+07	2.11386e+07	2.9144e+07	2.91931e+07	3.16138e+07	5.52105e+07	9.86285e+07	6.86625e+07	6.06395e+07	5.17069e+07	6.53228e+07	6.11628e+07	4.30789e+07	2.10268e+07	9.61793e+06
TBA1A_RAT	23	23	1876.37	0.57905	1.04731	EFT	AFT	Tubulin alpha-1A chain OS=Rattus norvegicus GN=Tuba1a PE=1 SV=1	1223709357	1353557140	1344677353	9.20238e+08	5.73248e+08	596155416	1154031004	6.50644e+08	1.35997e+08	7.24509e+08	7.06223e+08	7.67543e+08	1319353530	1115623861	1153886404	1684764676	6.59265e+08	5.48079e+08	7.27069e+08	6.36003e+08	6.99134e+08	7.13643e+08	6.87189e+08	6.86739e+08	1033799857	8.90223e+08	625306419	3.58984e+08	4.06241e+08	4.08612e+08	6.59821e+08	1000067186	2.66746e+08	1463808389	1240911996	9.62803e+08	1269679753	1075145175	763818146	564408995	1.74005e+08
DPYL2_RAT	24	24	2198.35	0.756803	1.12559	AFT	EFT	Dihydropyrimidinase-related protein 2 OS=Rattus norvegicus GN=Dpysl2 PE=1 SV=1	5.17605e+08	6.49809e+08	5.12754e+08	4.07617e+08	2.03048e+08	2.18246e+08	4.60973e+08	2.6859e+08	1.06566e+08	2.16195e+08	2.27488e+08	2.61473e+08	4.50138e+08	3.26624e+08	354252600	5.9193e+08	2.40474e+08	1.80892e+08	2.4939e+08	2.24967e+08	2.41081e+08	2.63874e+08	234759032	240043458	4.37277e+08	4.27374e+08	2.38443e+08	1.59011e+08	1.43893e+08	1.49588e+08	2.63563e+08	4.12834e+08	2.0902e+08	4.36803e+08	3.99722e+08	3.27991e+08	4.3319e+08	3.14773e+08	234498442	1.98301e+08	6.34704e+07
ALDOC_RAT	16	16	1314.65	0.20961	1.20062	AFT	EFT	Fructose-bisphosphate aldolase C OS=Rattus norvegicus GN=Aldoc PE=1 SV=3	6.96151e+07	7.82319e+07	6.84953e+07	5.37871e+07	3.43178e+07	3.39769e+07	5.5785e+07	3.80975e+07	3.2126e+07	3.11121e+07	3.13836e+07	4.15011e+07	5.93156e+07	4.39941e+07	4.65371e+07	6.98737e+07	3.55063e+07	2.78438e+07	3.36237e+07	2.99115e+07	2.98636e+07	3.54752e+07	3.00105e+07	3.1493e+07	5.88114e+07	5.14525e+07	3.18519e+07	2.09823e+07	2.43199e+07	2.32882e+07	3.18952e+07	5.85575e+07	6.3012e+07	6.28593e+07	5.51445e+07	5.20589e+07	5.70823e+07	4.23978e+07	3.08054e+07	2.34082e+07	9.37147e+06
DYN1_RAT	34	34	1966.44	0.31234	1.18804	AFT	EFT	Dynamin-1 OS=Rattus norvegicus GN=Dnm1 PE=1 SV=2	9.85747e+07	1.08016e+08	1.00686e+08	8.8497e+07	4.68458e+07	4.68988e+07	1.08401e+08	6.16814e+07	3.7343e+07	4.827e+07	4.75749e+07	6.68122e+07	8.98948e+07	5.71248e+07	6.29863e+07	1.10466e+08	4.6319e+07	3.96225e+07	5.46224e+07	4.87293e+07	5.14114e+07	5.6967e+07	5.3931e+07	5.14712e+07	8.32767e+07	7.10413e+07	4.68212e+07	3.45226e+07	3.3198e+07	3.2145e+07	6.19784e+07	9.4807e+07	7.32446e+07	9.75254e+07	8.35944e+07	8.3809e+07	8.65103e+07	5.50521e+07	4.16939e+07	3.70069e+07	1.22254e+07
CNTN1_RAT	25	25	1508.31	0.70056	1.124	AFT	EFT	Contactin-1 OS=Rattus norvegicus GN=Cntn1 PE=1 SV=2	4.98241e+07	5.59922e+07	5.01978e+07	4.4361e+07	2.56754e+07	2.78574e+07	4.69362e+07	2.90787e+07	1.1323e+07	2.37077e+07	2.47374e+07	3.17515e+07	4.15933e+07	3.37034e+07	3.7336e+07	4.90498e+07	2.52383e+07	2.65424e+07	2.82769e+07	2.47929e+07	2.53665e+07	3.0183e+07	2.61909e+07	2.66763e+07	4.20918e+07	3.68256e+07	2.33431e+07	1.73052e+07	1.81952e+07	1.90938e+07	2.6836e+07	4.46951e+07	2.2209e+07	4.78995e+07	4.34664e+07	3.98289e+07	4.00273e+07	3.24805e+07	2.47147e+07	1.64321e+07	6.66136e+06
ATPB_RAT	23	23	2338.8	0.419956	1.19843	AFT	EFT	ATP synthase subunit beta, mitochondrial OS=Rattus norvegicus GN=Atp5b PE=1 SV=2	6.63237e+08	7.52084e+08	5.64742e+08	5.49167e+08	2.46114e+08	2.39393e+08	4.93749e+08	3.1038e+08	1.36923e+08	2.48013e+08	2.53918e+08	3.16857e+08	5.97592e+08	4.63511e+08	4.99163e+08	6.27938e+08	2.69256e+08	2.35262e+08	2.27987e+08	2.01106e+08	2.19323e+08	2.22968e+08	2.0995e+08	2.09977e+08	5.60308e+08	4.94639e+08	2.62618e+08	2.14229e+08	174412096	1.64083e+08	282302526	4.77067e+08	2.68561e+08	5.01089e+08	4.46163e+08	3.97464e+08	5.75093e+08	446692986	3.30423e+08	2.10364e+08	7.10669e+07
1433B_RAT	20	20	1638.8	0.00814657	1.41201	AFT	EFT	14-3-3 protein beta/alpha OS=Rattus norvegicus GN=Ywhab PE=1 SV=3	1.51231e+08	1.64512e+08	1.46077e+08	1.40716e+08	8.23229e+07	8.69139e+07	141052548	1.01194e+08	1.0151e+08	7.17423e+07	7.35206e+07	9.42199e+07	1.21016e+08	9.20689e+07	9.26089e+07	1.25435e+08	5.67363e+07	8.39229e+07	6.76749e+07	61983277	6.03926e+07	7.25322e+07	6.29668e+07	6.2297e+07	1.27761e+08	1.08198e+08	6.79293e+07	5.48933e+07	5.83393e+07	5.95718e+07	8.06473e+07	1.5554e+08	1.99102e+08	144949224	129183975	118189124	1.1646e+08	8.87283e+07	6.13027e+07	4.20217e+07	1.49749e+07
MTAP2_RAT	77	77	5119.61	0.334532	1.21582	AFT	EFT	Microtubule-associated protein 2 OS=Rattus norvegicus GN=Map2 PE=1 SV=3	3.45983e+08	407465355	3.85624e+08	298337024	1.81551e+08	188706605	2.60942e+08	144581330	8.18961e+07	1.09925e+08	1.12038e+08	1.44002e+08	3.0806e+08	2.49022e+08	2.78631e+08	4.30394e+08	1.92419e+08	1.5475e+08	1.00659e+08	8.67348e+07	8.84068e+07	1.06951e+08	9.54436e+07	9.72211e+07	2.9229e+08	267986559	1.79324e+08	1.16381e+08	1.28659e+08	1.29342e+08	1.49194e+08	2.22228e+08	1.60631e+08	2.22094e+08	1.96863e+08	1.80635e+08	2.96461e+08	2.39987e+08	1.8444e+08	144185276	5.07869e+07
SYUB_RAT	5	5	441.05	0.555113	1.07955	AFT	EFT	Beta-synuclein OS=Rattus norvegicus GN=Sncb PE=1 SV=1	7.02278e+07	8.14939e+07	7.75668e+07	5.09565e+07	5.00491e+07	4.6009e+07	6.20357e+07	3.45528e+07	23675385	2.28215e+07	2.21963e+07	3.53091e+07	7.68897e+07	6.84794e+07	6.06229e+07	9.45523e+07	4.77753e+07	4.70058e+07	2.52173e+07	1.88342e+07	2.28564e+07	2.59414e+07	2.37836e+07	2.24262e+07	5.9329e+07	5.35979e+07	3.60704e+07	1.98781e+07	3.54681e+07	3.15352e+07	3.54691e+07	5.31091e+07	4.6437e+07	4.61089e+07	3.90014e+07	4.42916e+07	7.39948e+07	6.59948e+07	4.01295e+07	3.16758e+07	1.26097e+07
AINX_RAT	31	31	2286.18	0.578482	1.10338	AFT	EFT	Alpha-internexin OS=Rattus norvegicus GN=Ina PE=1 SV=2	1.34126e+08	1.49801e+08	1.38694e+08	1.1135e+08	8.24152e+07	8.25316e+07	1.36773e+08	8.50885e+07	4.72444e+07	6.71745e+07	6.7988e+07	8.99935e+07	1.35909e+08	8.56887e+07	9.47523e+07	1.41086e+08	7.64223e+07	6.92035e+07	8.09565e+07	7.19211e+07	7.32698e+07	9.11347e+07	8.03224e+07	8.07222e+07	1.1331e+08	9.85228e+07	6.4496e+07	4.34375e+07	5.84048e+07	5.65681e+07	7.82004e+07	1.30785e+08	9.26653e+07	1.3572e+08	1.19463e+08	1.12888e+08	1.30792e+08	8.25796e+07	6.27215e+07	4.72648e+07	2.01708e+07
KCRB_RAT	19	19	1664.65	0.342798	1.1664	AFT	EFT	Creatine kinase B-type OS=Rattus norvegicus GN=Ckb PE=1 SV=2	3.13701e+08	4.24371e+08	3.02349e+08	4.58482e+08	162708528	1.55749e+08	3.03211e+08	2.12022e+08	1.89597e+08	131536352	1.59856e+08	2.0344e+08	3.36545e+08	2.16395e+08	2.3778e+08	5.29238e+08	1.66192e+08	1.69364e+08	1.62874e+08	1.48507e+08	1.48546e+08	166864863	1.51254e+08	1.53044e+08	2.65018e+08	2.79105e+08	1.40599e+08	1.78853e+08	1.15306e+08	1.06752e+08	1.73362e+08	3.25887e+08	3.71876e+08	2.65758e+08	2.80884e+08	2.55195e+08	323874074	2.08543e+08	1.57399e+08	1.77299e+08	4.38644e+07
MAP1B_RAT	62	62	4092.67	0.523453	1.13597	AFT	EFT	Microtubule-associated protein 1B OS=Rattus norvegicus GN=Map1b PE=1 SV=2	1.02727e+08	1.1789e+08	100356584	9.04926e+07	5.14323e+07	5.45872e+07	7.6028e+07	4.25017e+07	2.8798e+07	3.50447e+07	3.76931e+07	4.75823e+07	9.01109e+07	7.7296e+07	8.47179e+07	1.17568e+08	5.62193e+07	4.73649e+07	3.87154e+07	3.41053e+07	3.46588e+07	4.04799e+07	3.52718e+07	3.46456e+07	8.6785e+07	7.75351e+07	4.66682e+07	3.5301e+07	3.64483e+07	3.74147e+07	4.34693e+07	6.53268e+07	5.64845e+07	7.08047e+07	6.6231e+07	5.9687e+07	8.67182e+07	7.44914e+07	5.60792e+07	3.93863e+07	1.48384e+07
ACON_RAT	27	27	1718.59	0.263823	1.19177	AFT	EFT	Aconitate hydratase, mitochondrial OS=Rattus norvegicus GN=Aco2 PE=1 SV=2	8.25414e+07	1.2823e+08	9.60504e+07	7.69819e+07	4.98376e+07	5.42618e+07	8.05957e+07	4.92139e+07	3.80956e+07	4.29043e+07	4.71018e+07	5.87164e+07	8.97348e+07	5.168e+07	6.12696e+07	1.0437e+08	4.92297e+07	4.05607e+07	4.74695e+07	4.31413e+07	4.44302e+07	5.22495e+07	4.48218e+07	4.61138e+07	6.97317e+07	8.43361e+07	4.46657e+07	3.00305e+07	3.53181e+07	3.71917e+07	4.60809e+07	7.56438e+07	7.47209e+07	8.66844e+07	8.27632e+07	7.36536e+07	8.63563e+07	4.98049e+07	4.05575e+07	3.49647e+07	1.29936e+07
PRDX5_RAT	7	7	490.12	0.0506552	1.28178	EFT	AFT	Peroxiredoxin-5, mitochondrial OS=Rattus norvegicus GN=Prdx5 PE=1 SV=1	2.33579e+07	2.03192e+07	1.84825e+07	1.76484e+07	7.83374e+06	8.07607e+06	1.754e+07	1.08543e+07	9.04371e+06	1.08488e+07	9.26298e+06	9.28238e+06	2.01067e+07	2.25158e+07	2.00576e+07	2.58138e+07	1.13213e+07	9.41107e+06	1.72731e+07	1.57353e+07	1.7398e+07	1.66972e+07	1.58459e+07	1.6177e+07	1.9733e+07	1.33637e+07	8.59479e+06	6.8846e+06	5.5515e+06	5.53544e+06	1.00286e+07	1.66835e+07	1.77384e+07	2.19192e+07	1.62761e+07	1.16438e+07	1.93497e+07	2.16989e+07	1.32772e+07	8.64781e+06	2.98813e+06
CH10_RAT	8	8	416.97	0.263878	1.28399	AFT	EFT	10 kDa heat shock protein, mitochondrial OS=Rattus norvegicus GN=Hspe1 PE=1 SV=3	2.77e+07	3.10015e+07	2.30719e+07	1.40159e+07	1.19901e+07	1.15556e+07	1.3836e+07	8.23108e+06	7.53341e+06	6.49214e+06	6.2399e+06	7.82106e+06	2.07043e+07	1.94337e+07	1.87978e+07	2.03823e+07	9.21332e+06	1.08127e+07	5.70989e+06	4.79641e+06	5.27194e+06	6.01576e+06	5.30591e+06	5.55712e+06	2.34012e+07	2.03894e+07	1.0729e+07	5.46759e+06	8.49695e+06	7.92037e+06	7.91078e+06	1.26515e+07	1.47761e+07	1.31168e+07	1.09642e+07	9.81071e+06	1.99248e+07	1.87286e+07	1.24433e+07	6.82822e+06	2.43175e+06
STXB1_RAT	27	27	1789.96	0.394444	1.11219	AFT	EFT	Syntaxin-binding protein 1 OS=Rattus norvegicus GN=Stxbp1 PE=1 SV=1	6.28331e+07	9.24175e+07	6.22224e+07	7.71274e+07	4.0556e+07	4.17618e+07	7.35505e+07	4.87092e+07	3.74669e+07	3.92357e+07	4.42971e+07	5.34176e+07	7.5476e+07	3.79424e+07	3.67567e+07	8.85613e+07	3.93913e+07	3.629e+07	5.11778e+07	4.47216e+07	4.53751e+07	5.38723e+07	4.77896e+07	4.8294e+07	5.3082e+07	6.07822e+07	2.89349e+07	3.00873e+07	2.87406e+07	2.86241e+07	4.20528e+07	7.48682e+07	7.34878e+07	7.92724e+07	7.7835e+07	6.70068e+07	7.26344e+07	3.65657e+07	2.43312e+07	2.96687e+07	1.03969e+07
ENOG_RAT	21	21	1767.18	0.552242	1.09438	AFT	EFT	Gamma-enolase OS=Rattus norvegicus GN=Eno2 PE=1 SV=2	1.82413e+08	2.08424e+08	170427762	1.64556e+08	8.9619e+07	9.36248e+07	1.66288e+08	1.09115e+08	6.69179e+07	8.82092e+07	8.48343e+07	1.11514e+08	1.97342e+08	1.4412e+08	1.56774e+08	2.02682e+08	9.76572e+07	9.97154e+07	8.75539e+07	7.86071e+07	7.51915e+07	9.71722e+07	8.30887e+07	8.35759e+07	154104214	1.37079e+08	7.92529e+07	6.41933e+07	6.35098e+07	6.41715e+07	9.50757e+07	167714125	1.31253e+08	1.78219e+08	1.49063e+08	1.39883e+08	1.89912e+08	1.38891e+08	1.03777e+08	6.79001e+07	2.57755e+07
ATPA_RAT	24	24	1736.35	0.439539	1.15545	AFT	EFT	ATP synthase subunit alpha, mitochondrial OS=Rattus norvegicus GN=Atp5a1 PE=1 SV=2	1.96658e+08	2.26552e+08	2.12142e+08	1.74759e+08	9.3351e+07	9.35295e+07	1.80683e+08	1.11221e+08	6.6913e+07	8.53275e+07	9.39339e+07	1.18977e+08	1.81641e+08	1.42143e+08	149595418	2.18053e+08	8.39682e+07	7.67118e+07	1.00173e+08	8.99824e+07	9.70362e+07	1.02979e+08	9.46305e+07	9.46088e+07	1.66138e+08	1.49002e+08	9.8651e+07	6.81734e+07	6.61545e+07	6.41062e+07	1.03306e+08	1.70951e+08	1.31243e+08	172396840	1.65052e+08	1.49245e+08	1.74802e+08	1.36986e+08	9.90251e+07	7.30494e+07	2.21624e+07
SYGP1_RAT	12	12	678.36	0.0851912	1.31459	AFT	EFT	Ras/Rap GTPase-activating protein SynGAP OS=Rattus norvegicus GN=Syngap1 PE=1 SV=2	3.63101e+06	3.07013e+06	3.56541e+06	3.48865e+06	1.80603e+06	1.96838e+06	6.16298e+06	4.51676e+06	2.04234e+06	2.47708e+06	2.58187e+06	3.95973e+06	3.25332e+06	2.16279e+06	2.23258e+06	4.06042e+06	1.09762e+06	1.73607e+06	2.79462e+06	2.3431e+06	2.4015e+06	2.78433e+06	2.48616e+06	2.52029e+06	3.0675e+06	2.0192e+06	1.658e+06	1.36092e+06	1.27987e+06	1.34915e+06	3.52371e+06	6.94245e+06	4.00586e+06	5.00472e+06	4.53664e+06	4.96707e+06	3.13083e+06	2.08432e+06	1.47786e+06	1.36027e+06	289703
BSN_RAT	20	20	1107.73	0.013122	1.44884	AFT	EFT	Protein bassoon OS=Rattus norvegicus GN=Bsn PE=1 SV=3	2.89929e+06	4.51771e+06	4.55271e+06	3.15763e+06	3.10261e+06	3.68026e+06	6.32893e+06	3.19693e+06	3.3593e+06	1.48133e+06	1.88641e+06	2.91269e+06	2.76183e+06	2.23412e+06	1.99124e+06	2.25305e+06	2.36197e+06	2.41046e+06	2.55416e+06	2.10371e+06	2.14215e+06	2.97061e+06	2.33257e+06	2.23486e+06	2.44934e+06	2.97126e+06	2.11711e+06	1.23179e+06	2.19871e+06	2.52249e+06	3.61859e+06	4.91381e+06	6.58894e+06	2.99291e+06	3.31463e+06	3.65366e+06	2.65784e+06	2.15305e+06	1.31811e+06	754790	623415
HXK1_RAT	16	16	968.84	0.305447	1.20545	AFT	EFT	Hexokinase-1 OS=Rattus norvegicus GN=Hk1 PE=1 SV=4	4.15071e+07	4.95712e+07	4.85119e+07	3.58287e+07	2.15978e+07	2.2033e+07	3.03184e+07	2.00937e+07	1.27668e+07	2.25003e+07	2.14001e+07	2.74507e+07	3.75581e+07	2.84268e+07	2.94626e+07	3.81353e+07	1.9447e+07	1.81008e+07	2.16476e+07	1.90654e+07	1.9433e+07	2.23688e+07	1.9469e+07	2.02043e+07	3.50655e+07	3.26026e+07	2.25592e+07	1.39767e+07	1.53056e+07	1.51017e+07	1.73346e+07	3.08848e+07	2.50409e+07	4.54599e+07	3.76023e+07	3.4434e+07	3.61441e+07	2.73953e+07	1.95029e+07	1.27756e+07	5.13281e+06
UBA1_RAT	14	14	1035.55	0.436668	1.14239	AFT	EFT	Ubiquitin-like modifier-activating enzyme 1 OS=Rattus norvegicus GN=Uba1 PE=1 SV=1	2.90227e+07	2.66065e+07	2.68113e+07	2.29632e+07	1.13486e+07	1.30781e+07	1.7572e+07	1.077e+07	1.0564e+07	9.71173e+06	1.08466e+07	1.39965e+07	2.18065e+07	1.89192e+07	1.90652e+07	3.27899e+07	1.1319e+07	1.07098e+07	1.08471e+07	9.98068e+06	1.0024e+07	1.15036e+07	1.06135e+07	1.0375e+07	2.45186e+07	1.74989e+07	1.24679e+07	8.95791e+06	8.04238e+06	8.96391e+06	1.00468e+07	1.6554e+07	2.07203e+07	1.96217e+07	1.90587e+07	1.75571e+07	2.09855e+07	1.82327e+07	1.26202e+07	1.09849e+07	2.98751e+06
TBB2B_RAT	32	32	2654.17	0.527701	1.09308	AFT	EFT	Tubulin beta-2B chain OS=Rattus norvegicus GN=Tubb2b PE=1 SV=1	1343260400	1303046456	1151897877	1203572362	5.48586e+08	5.86115e+08	1277922501	826932989	6.0485e+08	7.31356e+08	7.22462e+08	8.62315e+08	1289101430	9.58257e+08	1079874446	1505984557	6.96038e+08	606307262	693794892	645018571	6.43234e+08	7.32732e+08	6.97405e+08	6.64058e+08	1134797573	8.57003e+08	535659454	4.69512e+08	3.88764e+08	4.0173e+08	7.30657e+08	1271031051	1186354974	1477642507	1269446260	1081684096	1240566647	9.23489e+08	7.14826e+08	5.04516e+08	183711205
KPYM_RAT	26	26	1683.78	0.399417	1.17554	AFT	EFT	Pyruvate kinase PKM OS=Rattus norvegicus GN=Pkm PE=1 SV=3	1.56348e+08	1.71191e+08	1.8066e+08	1.05344e+08	7.49316e+07	7.6494e+07	1.08312e+08	6.18666e+07	5.11037e+07	7.09148e+07	6.54111e+07	8.62961e+07	1.45475e+08	9.95226e+07	8.5572e+07	1.55688e+08	7.44416e+07	5.24952e+07	7.34856e+07	6.50727e+07	6.97257e+07	7.15404e+07	6.64844e+07	6.885e+07	1.32084e+08	1.12591e+08	8.40111e+07	4.10946e+07	5.31014e+07	5.24299e+07	6.1928e+07	9.50915e+07	1.00235e+08	1.43277e+08	1.14935e+08	1.08249e+08	1.39997e+08	9.59116e+07	5.66446e+07	5.21568e+07	1.9648e+07
KCC2A_RAT	19	19	1549.55	0.338892	1.1997	AFT	EFT	Calcium/calmodulin-dependent protein kinase type II subunit alpha OS=Rattus norvegicus GN=Camk2a PE=1 SV=1	3.51434e+08	3.48985e+08	3.53905e+08	3.1145e+08	165314460	1.6484e+08	2.82783e+08	1.65382e+08	8.22378e+07	1.7708e+08	1.83236e+08	2.20092e+08	2.92797e+08	2.39021e+08	2.57363e+08	3.55229e+08	1.60273e+08	131905689	1.59588e+08	1.36599e+08	1.50338e+08	1.54402e+08	1.51148e+08	1.50877e+08	2.96894e+08	229524559	1.64574e+08	1.21496e+08	1.17153e+08	1.12983e+08	1.61682e+08	2.542e+08	1.61302e+08	3.57776e+08	3.21966e+08	2.76082e+08	2.81773e+08	2.30348e+08	1.70362e+08	1.19004e+08	4.23023e+07
FSCN1_RAT	10	10	495.96	0.153598	1.20232	AFT	EFT	Fascin OS=Rattus norvegicus GN=Fscn1 PE=1 SV=2	5.48012e+06	6.78258e+06	5.98793e+06	5.60114e+06	3.54247e+06	3.58865e+06	7.30745e+06	4.38902e+06	3.93121e+06	2.85236e+06	2.94083e+06	4.76645e+06	5.13691e+06	3.61521e+06	3.00741e+06	5.52517e+06	3.53647e+06	3.10275e+06	4.10634e+06	3.6028e+06	3.70765e+06	4.42333e+06	4.08452e+06	3.70115e+06	4.62965e+06	4.46084e+06	2.78453e+06	2.185e+06	2.51042e+06	2.4597e+06	4.17806e+06	6.74611e+06	7.71068e+06	5.76295e+06	5.16736e+06	5.97902e+06	4.94351e+06	3.48404e+06	1.99077e+06	1.85097e+06	933409
STIP1_RAT	12	12	666.54	0.134352	1.23383	AFT	EFT	Stress-induced-phosphoprotein 1 OS=Rattus norvegicus GN=Stip1 PE=1 SV=1	1.99353e+07	2.39341e+07	1.70063e+07	12512381	1.09373e+07	1.17615e+07	1.56674e+07	9.69814e+06	1.07978e+07	9.65875e+06	8.05256e+06	9.6276e+06	1.66898e+07	1.28091e+07	1.12649e+07	1.76011e+07	8.62369e+06	1.01532e+07	9.06334e+06	7.83737e+06	8.31704e+06	9765723	8.59172e+06	8.62743e+06	1.68415e+07	1.57412e+07	7.90832e+06	4.88106e+06	7.75088e+06	8.06145e+06	8.95787e+06	1.49064e+07	2.11789e+07	1.95147e+07	1.41493e+07	1.20768e+07	1.60614e+07	1.23443e+07	7.45683e+06	5.89649e+06	2.27612e+06
VATC1_RAT	12	12	642.97	0.132002	1.22775	AFT	EFT	V-type proton ATPase subunit C 1 OS=Rattus norvegicus GN=Atp6v1c1 PE=2 SV=1	1.33345e+07	1.58554e+07	1.02735e+07	1.16681e+07	7.15911e+06	7.27751e+06	1.01793e+07	7.81499e+06	1.12878e+07	5.59403e+06	5.54111e+06	7.93207e+06	1.24349e+07	1.17101e+07	1.47829e+07	1.16917e+07	5.53625e+06	6.71073e+06	5.51177e+06	4.76925e+06	4.46831e+06	5.55086e+06	4.80146e+06	4.81709e+06	1.12651e+07	1.0428e+07	4.77741e+06	4.55171e+06	5.07341e+06	4.98809e+06	5.82006e+06	1.2012e+07	2.21399e+07	1.13023e+07	9.73635e+06	9.94996e+06	1.19667e+07	1.12853e+07	9.78557e+06	3.9168e+06	1.46123e+06
ALBU_RAT	21	21	1368.45	0.491228	1.06921	EFT	AFT	Serum albumin OS=Rattus norvegicus GN=Alb PE=1 SV=2	6.84055e+07	7.36123e+07	6.9286e+07	4.69579e+07	3.09916e+07	3.37505e+07	5.49971e+07	3.38089e+07	2.1041e+07	2.89001e+07	2.70149e+07	3.56593e+07	6.90207e+07	5.78122e+07	5.23517e+07	7.47667e+07	2.47558e+07	3.3954e+07	4.3344e+07	3.76421e+07	4.17696e+07	4.37216e+07	4.03131e+07	4.12688e+07	5.77895e+07	4.84142e+07	3.22196e+07	1.83182e+07	2.19627e+07	2.3133e+07	3.14448e+07	5.19656e+07	4.127e+07	5.83901e+07	4.74682e+07	4.47309e+07	6.6422e+07	5.57146e+07	3.46544e+07	2.50474e+07	6.534e+06
CALX_RAT	20	20	1202.22	0.360318	1.17238	AFT	EFT	Calnexin OS=Rattus norvegicus GN=Canx PE=1 SV=1	3.77566e+07	4.39993e+07	4.40071e+07	2.91522e+07	2.16811e+07	2.32165e+07	4.05374e+07	2.42198e+07	1.08808e+07	1.93527e+07	1.89895e+07	2.16301e+07	4.11336e+07	2.94944e+07	2.82428e+07	44114936	2.16245e+07	2.15609e+07	1.68923e+07	1.59046e+07	1.54525e+07	1.87021e+07	1.63232e+07	1.66592e+07	3.18971e+07	2.8938e+07	2.04643e+07	1.13723e+07	1.53646e+07	1.59129e+07	2.31774e+07	3.72269e+07	2.13417e+07	3.91004e+07	3.33667e+07	2.71327e+07	3.95849e+07	2.84243e+07	1.86954e+07	1.47788e+07	5.70755e+06
PSA6_RAT	1	1	33.54	0.326353	1.06696	EFT	AFT	Proteasome subunit alpha type-6 OS=Rattus norvegicus GN=Psma6 PE=1 SV=1	17285.9	373917	4573.47	162490	76215.1	98978	209219	146842	211778	104290	115257	139443	224902	222447	188336	319893	101682	85682.6	111357	89778.8	115508	98589.9	106316	106972	14603.3	245922	2126.77	63387.3	54011	67840.7	119621	225702	415383	210710	202519	174916	216434	214376	124670	107167	26837.9
PYGB_RAT	19	19	1232.67	0.778806	1.08545	AFT	EFT	Glycogen phosphorylase, brain form (Fragment) OS=Rattus norvegicus GN=Pygb PE=1 SV=3	2.40495e+07	3.18896e+07	3.63445e+07	2.25466e+07	1.47738e+07	1.60124e+07	2.1625e+07	1.27773e+07	6.95063e+06	11569181	1.31599e+07	1.76253e+07	2.6523e+07	1.97594e+07	2.20901e+07	3.48434e+07	1.21479e+07	1.1784e+07	1.45667e+07	1.26498e+07	1.41829e+07	1.48154e+07	1.35982e+07	1.43101e+07	2.03172e+07	2.09735e+07	1.6901e+07	8.7954e+06	1.04696e+07	1.09751e+07	1.23642e+07	1.96392e+07	1.3633e+07	2.33745e+07	2.31233e+07	2.21091e+07	2.55244e+07	1.90425e+07	1.46226e+07	1.16728e+07	3.2063e+06
PGAM1_RAT	13	13	901.15	0.411078	1.15594	AFT	EFT	Phosphoglycerate mutase 1 OS=Rattus norvegicus GN=Pgam1 PE=1 SV=4	8.14981e+07	7.53177e+07	8.16607e+07	6.85202e+07	3.83825e+07	4.45816e+07	7.0653e+07	4.53424e+07	2.04657e+07	3.36719e+07	3.53584e+07	4.03703e+07	7.71056e+07	4.60086e+07	4.98896e+07	1.00662e+08	4.2389e+07	3.43643e+07	3.36118e+07	3.14724e+07	3.23774e+07	3.56781e+07	3.37908e+07	3.26999e+07	6.88503e+07	4.95358e+07	3.79742e+07	2.67297e+07	2.72003e+07	3.05567e+07	4.03961e+07	6.96932e+07	4.01415e+07	6.80312e+07	6.21287e+07	5.06404e+07	7.42025e+07	4.43392e+07	3.30245e+07	3.37224e+07	1.11881e+07
HS90B_RAT	31	31	2104.2	0.538592	1.19814	AFT	EFT	Heat shock protein HSP 90-beta OS=Rattus norvegicus GN=Hsp90ab1 PE=1 SV=4	1.38888e+08	1.74291e+08	1.7896e+08	1.04857e+08	7.08467e+07	7.47318e+07	9.80398e+07	5.22841e+07	2.28448e+07	5.14397e+07	5.1658e+07	6.40978e+07	130358966	1.07816e+08	1.16486e+08	1.47222e+08	5.95314e+07	5.60068e+07	4.78204e+07	4.34446e+07	4.74577e+07	5.29147e+07	4.71386e+07	4.76565e+07	117333975	1.1463e+08	83220486	4.09047e+07	5.02066e+07	5.12221e+07	5.60546e+07	8.03629e+07	4.48078e+07	1.03929e+08	9.07689e+07	8.0404e+07	1.25451e+08	1.03904e+08	7.71083e+07	4.93203e+07	1.57126e+07
GDIA_RAT	19	19	1383.95	0.568379	1.12682	AFT	EFT	Rab GDP dissociation inhibitor alpha OS=Rattus norvegicus GN=Gdi1 PE=1 SV=1	9.15813e+07	9.86688e+07	9.34595e+07	8.09963e+07	3.83669e+07	3.67926e+07	5.21273e+07	3.94868e+07	3.51071e+07	3.58059e+07	3.84447e+07	4.81526e+07	7.45713e+07	6.21312e+07	7.3099e+07	9.023e+07	3.84199e+07	3.28457e+07	4.30034e+07	3.75492e+07	3.78277e+07	4.39832e+07	3.84894e+07	3.92944e+07	7.73686e+07	6.48936e+07	4.34609e+07	3.15965e+07	2.71892e+07	2.52181e+07	2.98039e+07	6.06929e+07	6.88592e+07	7.23428e+07	6.75516e+07	6.04025e+07	7.17637e+07	5.98769e+07	4.83881e+07	3.02277e+07	1.01405e+07
AP180_RAT	12	12	892.43	0.4553	1.12535	AFT	EFT	Clathrin coat assembly protein AP180 OS=Rattus norvegicus GN=Snap91 PE=1 SV=1	2.339e+07	3.53907e+07	2.80834e+07	3.55694e+07	1.51586e+07	1.38065e+07	2.07149e+07	1.64547e+07	1.65275e+07	1.01817e+07	1.31753e+07	1.6563e+07	3.29408e+07	2.2502e+07	2.11549e+07	3.46174e+07	1.67537e+07	1.58518e+07	1.27388e+07	1.19557e+07	1.12372e+07	1.41949e+07	1.18829e+07	1.18937e+07	1.97601e+07	2.32762e+07	1.30595e+07	1.38756e+07	1.07424e+07	9.46311e+06	1.18438e+07	2.52916e+07	3.24172e+07	2.05713e+07	2.31504e+07	2.07766e+07	3.17005e+07	2.16856e+07	1.40035e+07	1.15971e+07	4.42193e+06
DNM1L_RAT	18	18	1255.47	0.689304	1.07137	AFT	EFT	Dynamin-1-like protein OS=Rattus norvegicus GN=Dnm1l PE=1 SV=1	9.79543e+06	1.44024e+07	9.74348e+06	1.34796e+07	5.68274e+06	5.88367e+06	1.04653e+07	7.05395e+06	3.97127e+06	5.62171e+06	5.30081e+06	7.24945e+06	1.05858e+07	8.54055e+06	8.98288e+06	1.73703e+07	5.69392e+06	6.1712e+06	6.10505e+06	5.46606e+06	5.54116e+06	6.25517e+06	5.67486e+06	5.69112e+06	8.27526e+06	9.47236e+06	4.53095e+06	5.25839e+06	4.02716e+06	4.03274e+06	5.98356e+06	1.08422e+07	7.78927e+06	1.13582e+07	9.31411e+06	9.09369e+06	1.01872e+07	8.23067e+06	5.94624e+06	5.81918e+06	1.50285e+06
HPCA_RAT	13	13	851.59	0.192194	1.20239	AFT	EFT	Neuron-specific calcium-binding protein hippocalcin OS=Rattus norvegicus GN=Hpca PE=1 SV=2	61750276	67556633	6.59035e+07	6.21754e+07	3.06488e+07	3.11699e+07	7.88883e+07	4.60338e+07	3.76313e+07	3.20587e+07	3.44146e+07	4.21872e+07	5.56857e+07	5.52505e+07	6.44944e+07	7.55012e+07	3.79293e+07	3.27824e+07	2.78091e+07	2.47071e+07	2.68016e+07	3.16098e+07	2.93598e+07	2.91073e+07	5.21671e+07	4.44314e+07	3.06467e+07	2.42545e+07	2.17197e+07	2.13642e+07	4.51047e+07	7.07559e+07	7.38101e+07	6.47718e+07	6.04703e+07	5.29195e+07	5.35891e+07	5.32458e+07	4.26922e+07	2.52935e+07	1.0011e+07
EAA1_RAT	5	5	519.26	0.15936	1.14226	AFT	EFT	Excitatory amino acid transporter 1 OS=Rattus norvegicus GN=Slc1a3 PE=1 SV=2	1.16241e+07	1.76322e+07	1.7395e+07	1.49697e+07	1.5695e+07	1.54878e+07	1.20452e+07	8.55749e+06	1.23345e+07	1.12077e+07	1.00577e+07	1.30436e+07	1.72495e+07	1.04914e+07	1.29199e+07	1.95629e+07	8.5478e+06	8.68875e+06	1.20131e+07	1.12725e+07	1.04745e+07	1.06834e+07	9.0676e+06	9.14515e+06	9.82015e+06	1.15966e+07	8.0891e+06	5.83966e+06	1.11225e+07	1.06155e+07	6.88686e+06	1.31532e+07	2.4193e+07	2.26442e+07	1.76725e+07	1.63618e+07	1.66001e+07	1.01107e+07	8.55237e+06	6.55373e+06	2.25609e+06
ACTZ_RAT	5	5	394.12	0.30481	1.34933	AFT	EFT	Alpha-centractin OS=Rattus norvegicus GN=Actr1a PE=1 SV=1	5.24831e+06	8.36898e+06	5.90448e+06	6.74337e+06	3.41503e+06	3.27903e+06	6.42317e+06	4.39725e+06	2.25347e+07	3.67063e+06	3.76444e+06	4.93575e+06	6.48323e+06	5.63005e+06	6.30024e+06	9.95725e+06	4.02203e+06	3.14497e+06	3.98775e+06	3.61242e+06	3.60126e+06	4.08491e+06	3.74708e+06	3.74292e+06	4.43382e+06	5.50421e+06	2.74572e+06	2.63058e+06	2.42011e+06	2.24749e+06	3.67247e+06	6.75875e+06	4.41998e+07	7.4162e+06	6.61454e+06	6.19139e+06	6.23913e+06	5.42578e+06	4.17046e+06	3.33575e+06	1.06157e+06
HS105_RAT	12	12	652.67	0.29533	1.20965	AFT	EFT	Heat shock protein 105 kDa OS=Rattus norvegicus GN=Hsph1 PE=2 SV=1	3.27798e+06	3.87958e+06	4.83144e+06	3.89178e+06	4.19589e+06	4.47844e+06	4.93693e+06	3.0971e+06	1.11402e+06	2.17492e+06	2.45334e+06	3.80115e+06	2.04406e+06	2.33727e+06	1.78272e+06	4.89117e+06	2.88091e+06	2.87681e+06	3.12553e+06	2.59508e+06	2.66288e+06	3.46758e+06	3.09317e+06	3.07331e+06	2.76926e+06	2.55157e+06	2.24673e+06	1.51818e+06	2.97348e+06	3.06957e+06	2.8227e+06	4.76037e+06	2.18505e+06	4.39425e+06	4.31079e+06	4.76815e+06	1.9671e+06	2.25247e+06	1.18007e+06	1.63858e+06	760382
VATB2_RAT	15	15	1045.4	0.284387	1.11901	AFT	EFT	V-type proton ATPase subunit B, brain isoform OS=Rattus norvegicus GN=Atp6v1b2 PE=1 SV=1	3.12253e+07	4.54271e+07	3.75513e+07	3.68299e+07	2.30073e+07	2.34851e+07	3.70865e+07	2.42205e+07	2.45103e+07	2.20542e+07	2.12247e+07	2.82192e+07	3.8224e+07	2.99606e+07	2.93998e+07	4.56342e+07	2.1222e+07	1.9129e+07	2.33844e+07	2.10995e+07	2.22351e+07	2.34978e+07	2.13709e+07	2.19455e+07	2.63794e+07	2.9877e+07	1.74622e+07	1.43673e+07	1.63045e+07	1.6097e+07	2.12043e+07	3.7228e+07	4.80746e+07	4.45585e+07	3.72942e+07	3.53981e+07	3.67849e+07	2.88736e+07	1.94612e+07	1.52878e+07	5.60131e+06
SODM_RAT	4	4	363.82	0.22031	1.21339	AFT	EFT	Superoxide dismutase [Mn], mitochondrial OS=Rattus norvegicus GN=Sod2 PE=1 SV=2	1.17547e+07	9.33697e+06	1.70492e+07	1.18734e+07	8.19542e+06	8.65065e+06	2.22447e+07	1.2152e+07	5.85618e+06	7.93315e+06	8.73685e+06	1.21516e+07	1.29642e+07	6.4972e+06	5.48042e+06	1.4848e+07	9.57514e+06	8.5716e+06	8.81332e+06	8.10431e+06	8.17661e+06	1.08303e+07	9.61195e+06	8.55623e+06	9.93046e+06	6.14085e+06	7.92826e+06	4.63181e+06	5.80781e+06	5.92926e+06	1.27185e+07	1.86781e+07	1.14863e+07	1.60283e+07	1.53516e+07	1.5243e+07	1.24761e+07	6.26146e+06	3.62778e+06	4.97418e+06	2.52725e+06
HOME1_RAT	2	2	161.23	0.231269	1.25468	AFT	EFT	Homer protein homolog 1 OS=Rattus norvegicus GN=Homer1 PE=1 SV=2	591303	1.7463e+06	2.28356e+06	2.18295e+06	1.54635e+06	1.27998e+06	1.18757e+06	1.17576e+06	2.93951e+06	1.03358e+06	935566	1.1492e+06	1.1824e+06	1.59711e+06	2.23664e+06	1.97182e+06	910052	1.23214e+06	926204	883553	731476	982395	861529	872142	499538	1.14853e+06	1.06191e+06	851564	1.09585e+06	877312	679000	1.8072e+06	5.76557e+06	2.08827e+06	1.64389e+06	1.44155e+06	1.13789e+06	1.53916e+06	1.48055e+06	660576	240198
PLEC_RAT	13	13	587.51	0.803354	1.0273	AFT	EFT	Plectin OS=Rattus norvegicus GN=Plec PE=1 SV=2	3.91313e+06	5.97049e+06	2.58882e+06	2.89795e+06	1.46744e+06	1.7335e+06	3.74166e+06	3.15916e+06	2.51489e+06	1.67813e+06	2.03562e+06	2.43875e+06	2.1706e+06	6.97138e+06	3.32969e+06	4.30294e+06	1.67662e+06	2.31699e+06	2.20293e+06	2.10952e+06	1.94617e+06	2.28985e+06	1.94001e+06	1.97556e+06	3.30584e+06	3.92674e+06	1.20386e+06	1.13049e+06	1.03993e+06	1.18816e+06	2.13931e+06	4.85576e+06	4.93272e+06	3.39051e+06	3.57681e+06	3.05916e+06	2.08888e+06	6.71843e+06	2.2041e+06	1.44152e+06	442523
ARP2_RAT	9	9	542.66	0.145311	1.33235	AFT	EFT	Actin-related protein 2 OS=Rattus norvegicus GN=Actr2 PE=1 SV=1	1.28118e+07	1.31495e+07	1.3737e+07	1.16883e+07	6.86797e+06	6.80496e+06	1.12397e+07	5.92495e+06	3.03433e+06	5.40851e+06	5.71622e+06	6.89983e+06	8.62006e+06	6.454e+06	8.16457e+06	1.2794e+07	4.53028e+06	5.88311e+06	5.67853e+06	4.76018e+06	5.43058e+06	5.60923e+06	4.98098e+06	4.61385e+06	1.08235e+07	8.64832e+06	6.38803e+06	4.55961e+06	4.86709e+06	4.6642e+06	6.42633e+06	9.1069e+06	5.95155e+06	1.09274e+07	1.0044e+07	8.65512e+06	8.29552e+06	6.21983e+06	5.40456e+06	4.28609e+06	1.19572e+06
MBP_RAT	12	12	848.17	0.559567	1.15405	AFT	EFT	Myelin basic protein OS=Rattus norvegicus GN=Mbp PE=1 SV=3	3.53888e+08	4.34218e+08	3.49818e+08	2.20492e+08	1.87676e+08	2.1224e+08	3.77209e+08	2.14716e+08	1.39481e+08	1.43424e+08	1.40978e+08	1.50893e+08	2.62636e+08	1.68125e+08	1.60714e+08	3.00799e+08	1.72461e+08	1.47746e+08	2.2732e+08	2.09317e+08	2.19044e+08	2.3167e+08	2.13885e+08	2.20857e+08	2.98967e+08	2.85582e+08	1.62674e+08	8.60137e+07	1.32999e+08	145472033	2.15671e+08	3.30028e+08	2.73579e+08	2.89776e+08	2.47715e+08	1.8928e+08	2.52748e+08	1.62025e+08	1.06385e+08	1.0077e+08	4.55191e+07
COTL1_RAT	7	7	433.47	0.127956	1.25894	AFT	EFT	Coactosin-like protein OS=Rattus norvegicus GN=Cotl1 PE=1 SV=1	1.01127e+07	1.2944e+07	1.2912e+07	9.38281e+06	6.55893e+06	7.16004e+06	1.36906e+07	8.56096e+06	4.36884e+06	5.47995e+06	6.00887e+06	8.72699e+06	9.27517e+06	6.59527e+06	8.81298e+06	1.06328e+07	5.55313e+06	5.65976e+06	6.7071e+06	5.79263e+06	6.05463e+06	6.92364e+06	5.85919e+06	6.25756e+06	8.54328e+06	8.51318e+06	6.00438e+06	3.66022e+06	4.64809e+06	4.90757e+06	7.82763e+06	1.31586e+07	8.56907e+06	1.10718e+07	1.05583e+07	1.09471e+07	8.92596e+06	6.35597e+06	5.83377e+06	3.56206e+06	1.46568e+06
PGK1_RAT	14	14	961.91	0.746852	1.11169	AFT	EFT	Phosphoglycerate kinase 1 OS=Rattus norvegicus GN=Pgk1 PE=1 SV=2	4.84659e+07	7.36089e+07	5.04572e+07	4.08023e+07	2.09204e+07	2.25081e+07	4.68243e+07	2.49814e+07	1.06594e+07	1.90289e+07	2.01136e+07	2.61314e+07	5.78508e+07	3.60671e+07	3.30374e+07	6.53914e+07	2.37649e+07	1.89332e+07	2.21974e+07	1.95594e+07	2.15941e+07	2.18407e+07	2.07945e+07	2.28322e+07	4.09444e+07	4.84119e+07	2.34638e+07	1.59169e+07	1.48255e+07	1.54273e+07	2.6772e+07	3.83975e+07	2.09073e+07	3.84463e+07	3.53418e+07	3.27792e+07	5.56727e+07	3.47585e+07	2.18692e+07	2.19066e+07	6.27248e+06
CN37_RAT	23	23	1763.94	0.288697	1.11665	EFT	AFT	2',3'-cyclic-nucleotide 3'-phosphodiesterase OS=Rattus norvegicus GN=Cnp PE=1 SV=2	2.03952e+08	2.63211e+08	2.40561e+08	1.51809e+08	123991100	1.29614e+08	2.18383e+08	1.28875e+08	7.525e+07	1.18005e+08	1.33287e+08	1.52398e+08	2.25845e+08	1.48922e+08	148248552	246252634	1.41722e+08	9.38582e+07	2.08466e+08	177052648	1.85042e+08	2.11898e+08	1.88309e+08	1.89949e+08	1.723e+08	1.73112e+08	1.11866e+08	5.92205e+07	8.78681e+07	8.88391e+07	1.24861e+08	1.98086e+08	147595617	2.38419e+08	2.34199e+08	1.91167e+08	2.17342e+08	1.43519e+08	9.81335e+07	8.24965e+07	3.7406e+07
AP2B1_RAT	24	24	1476.21	0.53519	1.1223	AFT	EFT	AP-2 complex subunit beta OS=Rattus norvegicus GN=Ap2b1 PE=1 SV=1	4.34018e+07	4.79695e+07	3.34788e+07	3.99426e+07	2.10321e+07	2.2736e+07	24454328	1.76309e+07	1.30955e+07	2.16972e+07	1.99008e+07	2.34302e+07	3.70251e+07	2.50658e+07	2.60655e+07	4.63691e+07	2.05942e+07	1.78355e+07	2.1642e+07	1.95551e+07	1.94969e+07	2.13636e+07	1.91246e+07	1.88052e+07	3.66662e+07	3.15491e+07	1.55684e+07	1.55816e+07	1.49047e+07	1.55835e+07	1.39818e+07	2.70994e+07	2.56856e+07	4.38373e+07	3.4968e+07	2.93908e+07	3.56311e+07	2.41564e+07	1.72541e+07	1.5534e+07	5.43559e+06
EF2_RAT	13	13	766.93	0.945519	1.01278	AFT	EFT	Elongation factor 2 OS=Rattus norvegicus GN=Eef2 PE=1 SV=4	7.42508e+06	8.92704e+06	1.2194e+07	9.67338e+06	5.66823e+06	5.70274e+06	8.33364e+06	6.11389e+06	6.13094e+06	4.73551e+06	5.70408e+06	7.58541e+06	1.02316e+07	7.32006e+06	5.45058e+06	9.91528e+06	1.0442e+07	4.76015e+06	7.26168e+06	6.44912e+06	6.67944e+06	6.89657e+06	5.87897e+06	5.79584e+06	6.27277e+06	5.87124e+06	5.67051e+06	3.77357e+06	4.01687e+06	3.90872e+06	4.76479e+06	9.3973e+06	1.20252e+07	9.56769e+06	1.00227e+07	9.51511e+06	9.84639e+06	7.05447e+06	3.60803e+06	3.32169e+06	2.75606e+06
ACTN4_RAT	19	19	1263.07	0.448113	1.0981	AFT	EFT	Alpha-actinin-4 OS=Rattus norvegicus GN=Actn4 PE=1 SV=2	1.76315e+07	2.09221e+07	1.70777e+07	1.88649e+07	1.06301e+07	1.19825e+07	1.67622e+07	1.21364e+07	7.35401e+06	9.49545e+06	1.02877e+07	1.3644e+07	1.85726e+07	1.47077e+07	1.19658e+07	2.51844e+07	1.24975e+07	1.12834e+07	9.44098e+06	8.77768e+06	9.00492e+06	1.09455e+07	1.00429e+07	9.46493e+06	1.48952e+07	1.37603e+07	7.94153e+06	7.35918e+06	7.53318e+06	8.21295e+06	9.58387e+06	1.86542e+07	1.44242e+07	1.91848e+07	1.80766e+07	1.7115e+07	1.78733e+07	1.41741e+07	7.92079e+06	8.43698e+06	3.29856e+06
AP2A2_RAT	16	16	943.45	0.0952679	1.30518	AFT	EFT	AP-2 complex subunit alpha-2 OS=Rattus norvegicus GN=Ap2a2 PE=1 SV=3	8.05727e+06	1.57764e+07	1.73618e+07	1.14546e+07	1.38818e+07	1.32978e+07	1.52164e+07	8.00748e+06	4.5656e+06	7.78704e+06	9.14613e+06	1.012e+07	8.68338e+06	4.81434e+06	7.7959e+06	1.22486e+07	8.25136e+06	7.21756e+06	9.96459e+06	9.18124e+06	8.87288e+06	9.41482e+06	8.19613e+06	8.54221e+06	6.80685e+06	1.0376e+07	8.07363e+06	4.46841e+06	9.83751e+06	9.11448e+06	8.70001e+06	1.23078e+07	8.95498e+06	1.5733e+07	1.60708e+07	1.26944e+07	8.35645e+06	4.63966e+06	5.16052e+06	4.10336e+06	2.17785e+06
AATM_RAT	14	14	934.78	0.252965	1.2176	AFT	EFT	Aspartate aminotransferase, mitochondrial OS=Rattus norvegicus GN=Got2 PE=1 SV=2	3.80891e+07	4.66495e+07	4.64318e+07	2.63997e+07	1.78992e+07	2.04815e+07	3.78131e+07	2.27107e+07	1.60602e+07	1.89238e+07	1.812e+07	2.47976e+07	3.38867e+07	2.743e+07	2.69594e+07	3.35701e+07	1.40391e+07	1.58e+07	2.05699e+07	1.85717e+07	2.01543e+07	2.20607e+07	2.03183e+07	2.12579e+07	3.2178e+07	3.0681e+07	2.15919e+07	1.02985e+07	1.26846e+07	1.40383e+07	2.16198e+07	3.49074e+07	3.15005e+07	3.8234e+07	3.18388e+07	3.1106e+07	3.26109e+07	2.64347e+07	1.78458e+07	1.12462e+07	3.70546e+06
HBB1_RAT	16	16	1199.41	0.961468	1.00663	AFT	EFT	Hemoglobin subunit beta-1 OS=Rattus norvegicus GN=Hbb PE=1 SV=3	2.45408e+08	2.62902e+08	3.36438e+08	1.9806e+08	1.55218e+08	1.58707e+08	3.02324e+08	1.74467e+08	1.30256e+08	1.69496e+08	1.57445e+08	199319604	2.80314e+08	1.835e+08	1.90277e+08	2.90345e+08	1.09829e+08	1.06765e+08	2.48786e+08	2.13851e+08	2.28228e+08	2.15588e+08	2.0262e+08	2.03542e+08	2.07322e+08	1.72909e+08	1.56452e+08	7.72631e+07	1.09998e+08	1.0878e+08	1.72855e+08	268163905	2.55485e+08	3.42452e+08	2.76649e+08	2.50026e+08	2.6976e+08	1.76842e+08	1.25954e+08	9.72678e+07	2.8988e+07
VPP1_RAT	12	12	632.12	0.937455	1.02666	AFT	EFT	V-type proton ATPase 116 kDa subunit a isoform 1 OS=Rattus norvegicus GN=Atp6v0a1 PE=2 SV=1	1.23845e+07	1.5628e+07	1.41755e+07	1.25795e+07	6.77784e+06	7.51954e+06	1.00369e+07	5.12931e+06	2.74908e+06	6.19595e+06	6.27137e+06	7.73273e+06	1.23592e+07	8.04977e+06	9.34284e+06	1.83332e+07	1.05813e+07	5.2304e+06	7.36177e+06	6.431e+06	6.86094e+06	6.97463e+06	6.23423e+06	6.63754e+06	1.04625e+07	1.02784e+07	6.59192e+06	4.90726e+06	4.80322e+06	5.15398e+06	5.73864e+06	7.88397e+06	5.39206e+06	1.25184e+07	1.10195e+07	9.69991e+06	1.18939e+07	7.7577e+06	6.18452e+06	6.14177e+06	2.7928e+06
PP2BA_RAT	14	14	916.54	0.111546	1.31207	AFT	EFT	Serine/threonine-protein phosphatase 2B catalytic subunit alpha isoform OS=Rattus norvegicus GN=Ppp3ca PE=1 SV=1	7.44494e+07	9.16449e+07	8.39704e+07	6.04733e+07	3.60939e+07	3.70806e+07	6.96092e+07	4.13622e+07	2.84348e+07	3.4766e+07	3.36558e+07	4.49774e+07	6.43112e+07	5.33631e+07	5.26062e+07	7.19089e+07	2.30952e+07	3.1008e+07	3.22904e+07	2.83822e+07	3.16799e+07	3.49893e+07	3.10403e+07	3.04489e+07	6.28955e+07	6.02741e+07	3.90482e+07	2.35906e+07	2.55785e+07	2.54155e+07	3.97993e+07	6.35754e+07	5.57721e+07	7.02418e+07	5.9137e+07	5.64195e+07	6.18899e+07	5.14269e+07	3.48228e+07	2.409e+07	6.09571e+06
EAA2_RAT	17	17	1264.65	0.0516911	1.2264	AFT	EFT	Excitatory amino acid transporter 2 OS=Rattus norvegicus GN=Slc1a2 PE=1 SV=2	5.88316e+07	8.31882e+07	6.52599e+07	7.54291e+07	5.78109e+07	5.78473e+07	62605498	3.9234e+07	3.94489e+07	4.56141e+07	4.17231e+07	5.70271e+07	6.51634e+07	3.4014e+07	3.68409e+07	7.66078e+07	5.04091e+07	3.54406e+07	5.0224e+07	43297364	4.22305e+07	4.56007e+07	3.92486e+07	3.86709e+07	4.97014e+07	5.47122e+07	3.03474e+07	2.94248e+07	4.09685e+07	3.96493e+07	3.57949e+07	6.03043e+07	7.73752e+07	9.21594e+07	7.33121e+07	7.15346e+07	6.271e+07	3.27798e+07	2.43869e+07	2.56642e+07	1.33049e+07
NAC2_RAT	12	12	698.1	0.0949744	1.21917	AFT	EFT	Sodium/calcium exchanger 2 OS=Rattus norvegicus GN=Slc8a2 PE=2 SV=1	4.87155e+06	5.65881e+06	4.41956e+06	6.52829e+06	3.78505e+06	3.76548e+06	4.79479e+06	3.73278e+06	6.02787e+06	2.39116e+06	3.11322e+06	4.82133e+06	3.39335e+06	3.25845e+06	2.81886e+06	6.55424e+06	5.7892e+06	3.56636e+06	3.81643e+06	3.1819e+06	3.01668e+06	3.34683e+06	2.95458e+06	2.52157e+06	4.11553e+06	3.72175e+06	2.0552e+06	2.54668e+06	2.68234e+06	2.58091e+06	2.74144e+06	5.73744e+06	1.18231e+07	4.83113e+06	5.47028e+06	6.04785e+06	3.26559e+06	3.14022e+06	1.86595e+06	2.19572e+06	1.52799e+06
GNAO_RAT	12	12	764.5	0.976086	1.07871	AFT	EFT	Guanine nucleotide-binding protein G(o) subunit alpha OS=Rattus norvegicus GN=Gnao1 PE=1 SV=2	7.03711e+07	8.317e+07	7.87773e+07	4.69558e+07	3.33746e+07	3.82944e+07	4.67578e+07	2.63263e+07	1.31406e+07	2.83934e+07	2.92303e+07	3.30026e+07	6.18379e+07	5.07651e+07	4.75174e+07	7.38829e+07	2.87896e+07	2.72846e+07	3.3626e+07	2.99874e+07	3.34554e+07	3.58011e+07	3.21241e+07	3.42102e+07	5.94501e+07	5.47002e+07	3.66333e+07	1.83174e+07	2.36514e+07	2.62474e+07	2.67339e+07	4.04647e+07	2.57741e+07	5.73665e+07	5.13609e+07	4.13983e+07	5.95097e+07	4.89232e+07	3.14543e+07	2.47513e+07	7.59869e+06
MIC60_RAT	12	12	583.16	0.172119	1.22916	AFT	EFT	MICOS complex subunit Mic60 (Fragment) OS=Rattus norvegicus GN=Immt PE=1 SV=1	7.89214e+06	1.04288e+07	8.45023e+06	5.77905e+06	6.66901e+06	6.63858e+06	8.50829e+06	4.64914e+06	3.61934e+06	3.31519e+06	3.49106e+06	4.90945e+06	9.87611e+06	4.44362e+06	5.03652e+06	1.07419e+07	5.42863e+06	4.08212e+06	3.89243e+06	3.06813e+06	3.18528e+06	4.1578e+06	3.33061e+06	3.24529e+06	6.66734e+06	6.85891e+06	3.92955e+06	2.2544e+06	4.72609e+06	4.55016e+06	4.86464e+06	7.14592e+06	7.09899e+06	6.69806e+06	6.13418e+06	6.15839e+06	9.50427e+06	4.28239e+06	3.33394e+06	3.59862e+06	1.43282e+06
OXR1_RAT	13	13	741.53	0.265155	1.23534	AFT	EFT	Oxidation resistance protein 1 OS=Rattus norvegicus GN=Oxr1 PE=2 SV=3	1.43431e+07	1.93708e+07	1.68522e+07	1.64239e+07	7.25546e+06	7.13568e+06	1.47547e+07	7.06912e+06	6.07861e+06	5.6822e+06	6.22734e+06	8.11628e+06	1.38979e+07	1.07661e+07	1.18688e+07	2.06067e+07	5.82535e+06	6.00384e+06	6.41355e+06	5.52764e+06	5.99434e+06	6.09667e+06	5.89677e+06	5.77699e+06	1.21172e+07	1.274e+07	7.83666e+06	6.40693e+06	5.14169e+06	4.89088e+06	8.43603e+06	1.08655e+07	1.19226e+07	1.14804e+07	1.09421e+07	1.0181e+07	1.33747e+07	1.03755e+07	7.8566e+06	6.90339e+06	1.53753e+06
VISL1_RAT	11	11	720.74	0.178826	1.26795	AFT	EFT	Visinin-like protein 1 OS=Rattus norvegicus GN=Vsnl1 PE=1 SV=2	1.98407e+07	2.7298e+07	1.58955e+07	2.77604e+07	1.13035e+07	1.19185e+07	3.41048e+07	2.25102e+07	8.68212e+06	1.29823e+07	1.57276e+07	2.13475e+07	2.02833e+07	1.09771e+07	1.16073e+07	3.00086e+07	1.21751e+07	1.61419e+07	1.3994e+07	1.19777e+07	1.23935e+07	1.47666e+07	1.31791e+07	1.33954e+07	1.67616e+07	1.79537e+07	7.39179e+06	1.08293e+07	8.01039e+06	8.16909e+06	1.94996e+07	3.45991e+07	1.70292e+07	2.62296e+07	2.76351e+07	2.67782e+07	1.95197e+07	1.05788e+07	7.68348e+06	1.00531e+07	3.21348e+06
SYN1_RAT	24	24	1838.61	0.0744135	1.32837	AFT	EFT	Synapsin-1 OS=Rattus norvegicus GN=Syn1 PE=1 SV=3	1.06466e+08	1.67491e+08	1.03413e+08	9.11495e+07	6.1304e+07	5.95749e+07	1.80673e+08	9.66059e+07	7.36843e+07	5.97365e+07	6.61425e+07	7.81534e+07	1.10415e+08	5.86843e+07	6.13423e+07	1.40833e+08	5.61444e+07	4.55597e+07	6.85849e+07	6.04191e+07	6.20337e+07	7.10679e+07	6.23154e+07	6.41007e+07	8.99432e+07	1.10157e+08	4.80896e+07	3.55573e+07	4.3444e+07	4.08333e+07	1.033e+08	148487332	1.44525e+08	1.20693e+08	1.1622e+08	9.80353e+07	1.06258e+08	5.6555e+07	4.06057e+07	4.71802e+07	1.48187e+07
G3P_RAT	11	11	1120.96	0.392798	1.111	AFT	EFT	Glyceraldehyde-3-phosphate dehydrogenase OS=Rattus norvegicus GN=Gapdh PE=1 SV=3	1.95812e+08	2.35877e+08	2.00632e+08	1.74569e+08	9.72498e+07	1.02134e+08	1.99188e+08	1.45461e+08	1.5057e+08	1.29591e+08	1.19326e+08	1.44788e+08	1.75225e+08	1.29922e+08	1.36933e+08	1.87717e+08	109615627	8.92195e+07	1.49501e+08	1.43509e+08	1.40662e+08	1.57653e+08	1.40475e+08	1.45416e+08	1.65423e+08	1.55134e+08	9.32986e+07	6.8099e+07	6.89175e+07	7.00039e+07	1.13887e+08	2.2358e+08	2.95329e+08	2.61827e+08	2.09669e+08	181620906	1.68628e+08	1.25208e+08	9.06429e+07	6.28866e+07	2.89318e+07
GSTM4_RAT	9	9	508.96	0.606093	1.10102	AFT	EFT	Glutathione S-transferase Yb-3 OS=Rattus norvegicus GN=Gstm3 PE=1 SV=2	1.68043e+07	1.99432e+07	2.25489e+07	1.27852e+07	9.0941e+06	1.00108e+07	2.13085e+07	1.27359e+07	6.97706e+06	8.91566e+06	9.2872e+06	1.15762e+07	1.73613e+07	1.5167e+07	1.63621e+07	2.13343e+07	1.08164e+07	8.10541e+06	9.85459e+06	8.67201e+06	9.67847e+06	1.07732e+07	9.31618e+06	9.68363e+06	1.41964e+07	1.31165e+07	1.04858e+07	4.98748e+06	6.44467e+06	6.86152e+06	1.21832e+07	1.95756e+07	1.36848e+07	1.80133e+07	1.63186e+07	1.45212e+07	1.67077e+07	1.46167e+07	1.0831e+07	7.14715e+06	2.85487e+06
IDH3A_RAT	10	10	611.42	0.140613	1.27323	AFT	EFT	Isocitrate dehydrogenase [NAD] subunit alpha, mitochondrial OS=Rattus norvegicus GN=Idh3a PE=1 SV=1	4.77069e+07	6.23601e+07	4.89183e+07	4.09921e+07	2.4543e+07	2.67934e+07	3.50701e+07	2.60656e+07	2.38252e+07	1.9436e+07	1.91812e+07	2.46457e+07	3.01246e+07	4.06307e+07	4.09436e+07	4.5906e+07	2.69322e+07	2.53087e+07	1.73677e+07	1.628e+07	1.6466e+07	1.90939e+07	1.73115e+07	1.74338e+07	4.03032e+07	4.10137e+07	2.27481e+07	1.5991e+07	1.73928e+07	1.83645e+07	2.00514e+07	4.00639e+07	4.67309e+07	3.92689e+07	3.37035e+07	3.09154e+07	2.89904e+07	3.91565e+07	2.71027e+07	1.53788e+07	7108455
PACN1_RAT	18	18	1176.87	0.0662084	1.31979	AFT	EFT	Protein kinase C and casein kinase substrate in neurons protein 1 OS=Rattus norvegicus GN=Pacsin1 PE=1 SV=1	5.43366e+07	6.24798e+07	5.57203e+07	4.38729e+07	3.61017e+07	3.92528e+07	6.39173e+07	3.42535e+07	3.16556e+07	2.31127e+07	2.27065e+07	3.20901e+07	4.56384e+07	3.91952e+07	4.34158e+07	5.13774e+07	3.18646e+07	3.26734e+07	2.30988e+07	1.91366e+07	2.04862e+07	2.72428e+07	2.25924e+07	2.17466e+07	4.5904e+07	4.10924e+07	2.59112e+07	1.71147e+07	2.5584e+07	2.69044e+07	3.6545e+07	5.26491e+07	6.20894e+07	4.66972e+07	3.98978e+07	4.02537e+07	4.39202e+07	3.7773e+07	2.87392e+07	1.72118e+07	8.4103e+06
VATE1_RAT	8	8	540.6	0.0254117	1.54636	AFT	EFT	V-type proton ATPase subunit E 1 OS=Rattus norvegicus GN=Atp6v1e1 PE=1 SV=1	2.96105e+07	2.76043e+07	2.51777e+07	2.4017e+07	9.16152e+06	8.43752e+06	2.28913e+07	1.34091e+07	1.54949e+07	1.10784e+07	9.76203e+06	1.2437e+07	2.04343e+07	1.22997e+07	1.3613e+07	1.80845e+07	1.03866e+07	9.28039e+06	9.31824e+06	7.5802e+06	8.59878e+06	8.30845e+06	8.79237e+06	8.51254e+06	2.50152e+07	1.81551e+07	1.17082e+07	9.36899e+06	6.49245e+06	5.78318e+06	1.30882e+07	2.06103e+07	3.03918e+07	2.23829e+07	1.7153e+07	1.56009e+07	1.96649e+07	1.18534e+07	9.01117e+06	6.05844e+06	2.74142e+06
CANB1_RAT	8	8	587.4	0.215285	1.23891	AFT	EFT	Calcineurin subunit B type 1 OS=Rattus norvegicus GN=Ppp3r1 PE=1 SV=2	6.90644e+07	8.15882e+07	7.95717e+07	7.17613e+07	3.26557e+07	3.07566e+07	5.35863e+07	3.34152e+07	3.17794e+07	2.5548e+07	2.35241e+07	3.2272e+07	6.20678e+07	6.09841e+07	6.64334e+07	8.19116e+07	3.62647e+07	3.09186e+07	2.03617e+07	1.82368e+07	1.93491e+07	2.06054e+07	1.94675e+07	1.98679e+07	5.83462e+07	5.36599e+07	3.70027e+07	2.7994e+07	2.31419e+07	2.1081e+07	3.06381e+07	5.13606e+07	6.23323e+07	5.16176e+07	4.13344e+07	4.04819e+07	5.9731e+07	5.87714e+07	4.39758e+07	2.7441e+07	9.57166e+06
COF1_RAT	8	8	711.18	0.576268	1.10835	AFT	EFT	Cofilin-1 OS=Rattus norvegicus GN=Cfl1 PE=1 SV=3	144953185	1.57308e+08	1.35531e+08	1.20464e+08	6.16359e+07	5.89135e+07	9.64779e+07	6.96731e+07	4.5881e+07	5.9153e+07	5.54006e+07	6.48823e+07	1.13052e+08	1.15624e+08	1.18812e+08	1.61757e+08	6.33376e+07	5.71415e+07	5.81548e+07	5.24523e+07	5.38635e+07	6.14594e+07	5.41894e+07	5.5801e+07	122457658	1.0346e+08	6.30252e+07	4.69927e+07	4.36792e+07	4.038e+07	5.51616e+07	1.07091e+08	8.99912e+07	1.19514e+08	9.73451e+07	8.13881e+07	1.08795e+08	1.11429e+08	7.86476e+07	5.41899e+07	1.67172e+07
SYT1_RAT	18	18	1172.89	0.148455	1.29613	AFT	EFT	Synaptotagmin-1 OS=Rattus norvegicus GN=Syt1 PE=1 SV=3	1.1922e+08	1.31298e+08	1.09814e+08	9.82973e+07	4.89441e+07	5.08996e+07	9.49851e+07	5.55289e+07	4.68206e+07	4.44676e+07	4.64609e+07	5.69343e+07	8.95789e+07	7.40074e+07	7.85737e+07	106276600	4.03207e+07	4.18246e+07	4.59909e+07	4.15968e+07	4.36958e+07	4.79499e+07	4.33419e+07	4.40494e+07	1.00718e+08	8.63539e+07	5.10659e+07	3.83456e+07	3.4685e+07	3.48872e+07	5.4308e+07	8.53503e+07	9.18341e+07	8.98429e+07	8.1637e+07	7.14181e+07	8.62062e+07	7.13221e+07	5.20121e+07	3.56035e+07	1.06422e+07
GRP75_RAT	20	20	1215.29	0.262283	1.22276	AFT	EFT	Stress-70 protein, mitochondrial OS=Rattus norvegicus GN=Hspa9 PE=1 SV=3	3.38833e+07	4.02276e+07	3.60696e+07	2.85563e+07	2.01385e+07	1.92469e+07	3.40994e+07	1.7446e+07	1.35973e+07	1.15439e+07	1.19137e+07	1.64537e+07	3.18759e+07	2.63592e+07	2.60853e+07	4.15849e+07	1.71729e+07	1.58866e+07	1.2261e+07	1.067e+07	1.14994e+07	1.36905e+07	1.22229e+07	1.22792e+07	2.86249e+07	2.64573e+07	1.67732e+07	1.11398e+07	1.42714e+07	1.31921e+07	1.94964e+07	2.68153e+07	2.66697e+07	2.33234e+07	2.09336e+07	2.06395e+07	3.06757e+07	2.54028e+07	1.72672e+07	1.39313e+07	4.53258e+06
HSP7C_RAT	29	29	2331.71	0.424183	1.17019	AFT	EFT	Heat shock cognate 71 kDa protein OS=Rattus norvegicus GN=Hspa8 PE=1 SV=1	3.93927e+08	4.81655e+08	3.91279e+08	3.17944e+08	1.68486e+08	1.70719e+08	3.12255e+08	1.87308e+08	1.19212e+08	1.58314e+08	1.59294e+08	1.89265e+08	3.57876e+08	2.89419e+08	2.95873e+08	4.38525e+08	1.48477e+08	1.51138e+08	1.56956e+08	1.43171e+08	1.51739e+08	1.67608e+08	1.4913e+08	1.56217e+08	3.32793e+08	3.1678e+08	181953800	1.24029e+08	1.194e+08	1.17013e+08	1.78533e+08	2.879e+08	2.33823e+08	3.19861e+08	2.79897e+08	2.37413e+08	3.44402e+08	2.78918e+08	195854171	1.46909e+08	3.91888e+07
ODPB_RAT	8	8	530.51	0.178944	1.291	AFT	EFT	Pyruvate dehydrogenase E1 component subunit beta, mitochondrial OS=Rattus norvegicus GN=Pdhb PE=1 SV=2	3.0047e+07	3.06662e+07	2.79409e+07	2.83942e+07	1.28065e+07	1.29191e+07	2.18402e+07	1.26998e+07	9.0351e+06	1.16991e+07	1.13717e+07	1.56037e+07	2.3273e+07	1.9743e+07	1.94983e+07	2.7104e+07	1.08966e+07	1.05428e+07	1.12283e+07	9.70966e+06	1.02384e+07	1.11514e+07	1.05312e+07	1.03854e+07	2.53839e+07	2.01689e+07	1.29932e+07	1.10766e+07	9.0755e+06	8.85494e+06	1.24872e+07	1.95201e+07	1.77215e+07	2.36369e+07	1.99813e+07	1.95732e+07	2.23968e+07	1.90267e+07	1.29069e+07	9.08003e+06	2.87604e+06
AT1B1_RAT	6	6	424.81	0.706015	1.18949	AFT	EFT	Sodium/potassium-transporting ATPase subunit beta-1 OS=Rattus norvegicus GN=Atp1b1 PE=1 SV=1	7.42426e+07	8.83289e+07	7.39065e+07	5.15767e+07	2.8552e+07	3.34395e+07	4.82294e+07	2.66169e+07	1.34325e+07	2.09264e+07	1.94834e+07	2.17648e+07	5.98277e+07	4.93256e+07	4.90268e+07	5.79663e+07	2.77795e+07	2.51435e+07	3.11139e+07	2.77701e+07	3.00841e+07	2.20775e+07	2.01863e+07	2.04676e+07	6.27208e+07	5.80932e+07	3.43682e+07	2.012e+07	2.02338e+07	2.29198e+07	2.75753e+07	4.09113e+07	2.63466e+07	4.22799e+07	3.42345e+07	2.73017e+07	5.75752e+07	4.75359e+07	3.24534e+07	1.94192e+07	7.33207e+06
PCLO_RAT	12	12	776.93	0.691082	1.04188	EFT	AFT	Protein piccolo OS=Rattus norvegicus GN=Pclo PE=1 SV=1	1.04906e+06	1.38114e+06	940869	1.37801e+06	1.13313e+06	1.07693e+06	1.54042e+06	920146	1.14092e+06	595783	808498	1.02118e+06	893393	991082	1.24125e+06	1.72288e+06	765169	3.41651e+06	796042	694895	656297	885211	741154	726103	886251	908361	437526	537560	803010	738137	880743	1.4143e+06	2.23781e+06	1.20373e+06	1.42062e+06	1.28096e+06	859757	955122	821646	577179	201957
SEPT5_RAT	6	6	335.84	0.85955	1.06165	AFT	EFT	Septin-5 OS=Rattus norvegicus GN=Sept5 PE=1 SV=2	3.92415e+06	4.78887e+06	3.12265e+06	3.57161e+06	2.12872e+06	2.19967e+06	5.4391e+06	3.21628e+06	1.97328e+06	1.60067e+06	2.02942e+06	3.51444e+06	4.64748e+06	3.01851e+06	3.09769e+06	4.67478e+06	2.31908e+06	2.23675e+06	2.65249e+06	2.38398e+06	2.48999e+06	2.8322e+06	2.40934e+06	2.5686e+06	3.31516e+06	3.1496e+06	1.45211e+06	1.39328e+06	1.50855e+06	1.50768e+06	3.10983e+06	4.94356e+06	3.8704e+06	3.23403e+06	3.56592e+06	4.4085e+06	4.4725e+06	2.90899e+06	2.05053e+06	1.56609e+06	612093
TMOD2_RAT	4	4	275.41	0.188949	1.24375	AFT	EFT	Tropomodulin-2 OS=Rattus norvegicus GN=Tmod2 PE=1 SV=1	7.18819e+06	4.64667e+06	6.03902e+06	6.8066e+06	3.89336e+06	3.31364e+06	3.1946e+06	3.2089e+06	8.29009e+06	2.59959e+06	2.39683e+06	3.05618e+06	5.81272e+06	2.70823e+06	3.79562e+06	8.96686e+06	4.78754e+06	4.37936e+06	2.35517e+06	2.2122e+06	1.89747e+06	2.628e+06	2.15998e+06	2.22331e+06	6.07264e+06	3.05607e+06	2.80829e+06	2.65525e+06	2.75909e+06	2.27121e+06	1.82652e+06	4.93221e+06	1.62602e+07	5.25225e+06	4.21149e+06	3.83367e+06	5.59387e+06	2.60996e+06	2.51252e+06	3.00397e+06	1.26361e+06
GSTA3_RAT	6	6	234.55	0.448418	1.16944	AFT	EFT	Glutathione S-transferase alpha-3 OS=Rattus norvegicus GN=Gsta3 PE=1 SV=3	3.60435e+06	2.11164e+06	2.30717e+06	1.09151e+06	3.8783e+06	3.69016e+06	6.08615e+06	4.23548e+06	1.21419e+06	2.84162e+06	2.971e+06	3.62008e+06	1.71529e+06	1.25164e+06	1.00053e+06	1.07003e+06	2.50351e+06	3.89818e+06	3.50556e+06	3.15255e+06	3.07626e+06	4.01331e+06	3.39725e+06	3.61218e+06	3.04498e+06	1.38881e+06	1.07289e+06	425795	2.74842e+06	2.52928e+06	3.47978e+06	6.51011e+06	2.38152e+06	5.74126e+06	5.22038e+06	4.54101e+06	1.65071e+06	1.20623e+06	662305	358468	660771
LASP1_RAT	6	6	273.75	0.110084	1.3564	AFT	EFT	LIM and SH3 domain protein 1 OS=Rattus norvegicus GN=Lasp1 PE=1 SV=1	5.40733e+06	5.43599e+06	6.60167e+06	3.49502e+06	3.29629e+06	3.64256e+06	4.51897e+06	2.34729e+06	3.18502e+06	1.72859e+06	1.80467e+06	2.05249e+06	4.20601e+06	3.84307e+06	1.2362e+06	4.45163e+06	3.72055e+06	2.91962e+06	2.08412e+06	1.8748e+06	1.77721e+06	2.17904e+06	1.8078e+06	1.9818e+06	4.56815e+06	3.5752e+06	3.06993e+06	1.3634e+06	2.33596e+06	2.49665e+06	2.58374e+06	3.60788e+06	6.2471e+06	3.49247e+06	3.17101e+06	2.57464e+06	4.04765e+06	3.70363e+06	818305	1.49133e+06	981997
LMNA_RAT	5	5	260.39	0.361677	1.23904	AFT	EFT	Prelamin-A/C OS=Rattus norvegicus GN=Lmna PE=1 SV=1	1.34549e+06	2.04049e+06	3.2264e+06	1.22498e+06	2.63611e+06	2.62984e+06	4.86126e+06	1.99422e+06	737734	1.38607e+06	1.71892e+06	1.79326e+06	1.65817e+06	1.37382e+06	1.43302e+06	500553	806246	1.95658e+06	2.2794e+06	2.17293e+06	1.82607e+06	2.45319e+06	2.07204e+06	2.12502e+06	1.13668e+06	1.34201e+06	1.50035e+06	477862	1.86812e+06	1.80253e+06	2.77944e+06	3.06521e+06	1.447e+06	2.80043e+06	3.02034e+06	2.24946e+06	1.59574e+06	1.32397e+06	948590	167689	212799
NDUS1_RAT	20	20	1190.23	0.426625	1.11236	AFT	EFT	NADH-ubiquinone oxidoreductase 75 kDa subunit, mitochondrial OS=Rattus norvegicus GN=Ndufs1 PE=1 SV=1	2.83264e+07	2.90125e+07	2.82259e+07	2.37947e+07	1.32397e+07	1.28796e+07	1.88783e+07	1.34629e+07	1.58609e+07	1.23896e+07	1.26484e+07	1.68358e+07	2.57331e+07	2.05646e+07	2.00867e+07	3.42802e+07	1.4165e+07	1.36477e+07	1.25432e+07	1.13199e+07	1.16992e+07	1.3671e+07	1.26079e+07	1.24533e+07	2.39304e+07	1.90813e+07	1.31257e+07	9.2823e+06	9.38253e+06	8.8278e+06	1.07937e+07	2.06931e+07	3.11097e+07	2.50321e+07	2.22247e+07	2.11188e+07	2.47642e+07	1.98184e+07	1.32964e+07	11484135	3.73869e+06
HPRT_RAT	6	6	351.7	0.368265	1.18081	AFT	EFT	Hypoxanthine-guanine phosphoribosyltransferase OS=Rattus norvegicus GN=Hprt1 PE=1 SV=1	6.77191e+06	9.51123e+06	6.83065e+06	5.24992e+06	2.90849e+06	1.74112e+06	6.05655e+06	3.81044e+06	2.87219e+06	2.92575e+06	2.77426e+06	3.65268e+06	5.83119e+06	6.90505e+06	7.93797e+06	6.84036e+06	2.80565e+06	2.16781e+06	2.41809e+06	2.23933e+06	2.25176e+06	2.46175e+06	2.41709e+06	2.39103e+06	5.72096e+06	6.25546e+06	3.17641e+06	2.04799e+06	2.06114e+06	1.19338e+06	3.46285e+06	5.85681e+06	5.63352e+06	5.91122e+06	4.87468e+06	4.5819e+06	5.61164e+06	6.65451e+06	5.25456e+06	2.29157e+06	740518
CLAP2_RAT	5	5	254.79	0.44211	1.33204	AFT	EFT	CLIP-associating protein 2 OS=Rattus norvegicus GN=Clasp2 PE=2 SV=1	266860	288553	382475	237302	1.5174e+06	1.61451e+06	2.17246e+06	1.21693e+06	244453	1.12721e+06	921527	1.05027e+06	197507	198509	176263	98975.6	817095	922608	1.02561e+06	938557	815327	1.18838e+06	920900	988240	225446	189779	177860	92571.1	1.07533e+06	1.1066e+06	1.24211e+06	1.87047e+06	479471	2.27743e+06	1.61923e+06	1.31745e+06	190071	191307	116678	33157.6	215663
MPCP_RAT	8	8	383.69	0.590519	1.17403	AFT	EFT	Phosphate carrier protein, mitochondrial OS=Rattus norvegicus GN=Slc25a3 PE=1 SV=1	1.97581e+07	1.86716e+07	2.17707e+07	1.09528e+07	1.23644e+07	1.26329e+07	1.82798e+07	9.95472e+06	3.33402e+06	1.01929e+07	1.03493e+07	1.36785e+07	1.70642e+07	1.0913e+07	8.93611e+06	1.22834e+07	9.95334e+06	8.46784e+06	1.24805e+07	11284766	1.14347e+07	1.28118e+07	1.10424e+07	1.12628e+07	1.66918e+07	1.22801e+07	1.01239e+07	4.27266e+06	8.76223e+06	8.65874e+06	1.04515e+07	1.53008e+07	6.53936e+06	2.05939e+07	1.8185e+07	1.71583e+07	1.64217e+07	1.0517e+07	5.91528e+06	4.11505e+06	2.62707e+06
NPTX1_RAT	5	5	336.69	0.442391	1.09472	AFT	EFT	Neuronal pentraxin-1 OS=Rattus norvegicus GN=Nptx1 PE=1 SV=1	5.45498e+06	5.81539e+06	5.89331e+06	5.04829e+06	2.59944e+06	2.51437e+06	2.74849e+06	2.74532e+06	3.83469e+06	2.87339e+06	3.14834e+06	3.56153e+06	6.15584e+06	4.09062e+06	4.49933e+06	6.72356e+06	3.74424e+06	2.72644e+06	2.53967e+06	2.36669e+06	2.23661e+06	2.5782e+06	2.2445e+06	2.33121e+06	4.60841e+06	3.82474e+06	2.74053e+06	1.96933e+06	1.84213e+06	1.72338e+06	1.57146e+06	4.21967e+06	7.52139e+06	5.80543e+06	5.53198e+06	4.46757e+06	5.92407e+06	3.9422e+06	2.97834e+06	2.25244e+06	988250
PP2AA_RAT	5	5	270.32	0.00458549	1.58523	AFT	EFT	Serine/threonine-protein phosphatase 2A catalytic subunit alpha isoform OS=Rattus norvegicus GN=Ppp2ca PE=1 SV=1	2.30756e+06	4.80171e+06	3.32538e+06	4.50342e+06	2.95199e+06	2.96195e+06	6.76076e+06	2.97416e+06	5.48559e+06	2.61193e+06	2.36336e+06	3.75701e+06	4.97668e+06	1.14369e+06	1.52492e+06	4.77012e+06	2.01076e+06	1.71726e+06	2.17966e+06	1.84412e+06	1.90669e+06	2.27531e+06	1.95173e+06	1.96296e+06	1.94945e+06	3.15804e+06	1.54638e+06	1.75678e+06	2.09197e+06	2.03015e+06	3.86549e+06	4.57141e+06	1.07595e+07	5.27717e+06	4.15269e+06	4.71278e+06	4.78931e+06	1.10219e+06	1.00943e+06	1.59803e+06	530716
OLA1_RAT	5	5	408.44	0.535165	1.11925	AFT	EFT	Obg-like ATPase 1 OS=Rattus norvegicus GN=Ola1 PE=2 SV=1	1.40821e+06	4.01039e+06	3.14586e+06	2.8602e+06	912146	948926	1.97743e+06	1.62903e+06	1.28656e+06	1.13873e+06	1.11005e+06	1.43328e+06	3.54005e+06	1.89892e+06	1.82421e+06	3.75696e+06	893302	1.20174e+06	1.07005e+06	997889	981644	1.24194e+06	1.04491e+06	1.07999e+06	1.18967e+06	2.6376e+06	1.4629e+06	1.11576e+06	646406	650405	1.1306e+06	2.50389e+06	2.52346e+06	2.3007e+06	1.95048e+06	1.7979e+06	3.40677e+06	1.83002e+06	1.20754e+06	1.25861e+06	235777
IMB1_RAT	5	5	328.37	0.158718	1.16281	AFT	EFT	Importin subunit beta-1 OS=Rattus norvegicus GN=Kpnb1 PE=1 SV=1	900805	1.15998e+06	1.73474e+06	1.69726e+06	1.35309e+06	1.05984e+06	1.36346e+06	1.49628e+06	1.35671e+06	1.00417e+06	1.08819e+06	1.9484e+06	1.82962e+06	525762	881903	1.7365e+06	893035	1.36009e+06	1.14745e+06	1.12536e+06	901997	1.30655e+06	1.04764e+06	1.14402e+06	761007	762907	806696	662100	958889	726429	779565	2.29984e+06	2.66106e+06	2.02883e+06	1.91207e+06	2.44407e+06	1.76074e+06	506686	583778	581741	235706
CADM4_RAT	5	5	267.52	0.660066	1.13587	AFT	EFT	Cell adhesion molecule 4 OS=Rattus norvegicus GN=Cadm4 PE=1 SV=1	1.18048e+06	3.00881e+06	2.01318e+06	1.71921e+06	977443	1.1548e+06	1.53049e+06	855321	354601	662563	581921	756861	2.07897e+06	1.42141e+06	1.39267e+06	2.46457e+06	777723	1.05791e+06	655674	605906	658963	663752	609153	639110	997281	1.97887e+06	936175	670660	692679	791512	875062	1.31466e+06	695515	1.33865e+06	1.0225e+06	949403	2.0007e+06	1.36983e+06	921880	825649	205271
S100B_RAT	3	3	256.06	0.356295	1.17927	AFT	EFT	Protein S100-B OS=Rattus norvegicus GN=S100b PE=1 SV=2	3.31451e+07	40435087	2.07695e+07	3.42183e+07	1.26884e+07	1.14315e+07	3.26736e+07	2.99842e+07	3.62742e+07	2.27778e+07	2.1644e+07	2.74213e+07	3.72229e+07	3.18514e+07	1.78698e+07	2.73354e+07	1.55964e+07	2.38405e+07	2.22329e+07	1.96601e+07	1.87172e+07	2.17256e+07	1.91979e+07	1.90398e+07	2.80012e+07	2.65938e+07	9.65831e+06	1.33485e+07	8.99181e+06	7.83527e+06	1.86812e+07	4.60869e+07	7.11484e+07	4.60206e+07	3.8031e+07	3.43972e+07	3.58215e+07	3.06958e+07	1.18289e+07	9.15755e+06	4.11648e+06
CSN4_RAT	2	2	176.04	0.186849	1.17782	EFT	AFT	COP9 signalosome complex subunit 4 OS=Rattus norvegicus GN=Cops4 PE=1 SV=1	1.15019e+06	1.54968e+06	1.83391e+06	1.66606e+06	599328	603959	1.13764e+06	766134	548311	415350	681479	853396	902067	1.28128e+06	1.13766e+06	2.34786e+06	893111	628238	1.20533e+06	1.06406e+06	1.0271e+06	1.18653e+06	1.07775e+06	1.15363e+06	971687	1.01921e+06	852813	649926	424723	413960	650452	1.17758e+06	1.07546e+06	839179	1.19743e+06	1.0705e+06	868104	1.23479e+06	753076	786552	235726
SODC_RAT	3	3	216.52	0.208225	1.21293	AFT	EFT	Superoxide dismutase [Cu-Zn] OS=Rattus norvegicus GN=Sod1 PE=1 SV=2	9.59622e+06	1.17489e+07	1.17592e+07	4.71737e+06	1.15985e+07	1.16138e+07	1.65576e+07	9.43983e+06	6.16847e+06	6.79767e+06	6.03486e+06	8.52258e+06	9.26995e+06	7.88853e+06	8.66931e+06	1.13869e+07	1.21871e+07	9.75353e+06	6.41116e+06	5.81427e+06	5.52124e+06	6.45908e+06	5.2227e+06	5.86124e+06	8.10697e+06	7.72716e+06	5.46831e+06	1.84024e+06	8.21942e+06	7.96027e+06	9.46686e+06	1.45094e+07	1.20989e+07	1.37341e+07	1.06039e+07	1.06907e+07	8.92094e+06	7.60231e+06	5.73867e+06	3.8147e+06	3.21665e+06
NDUS4_RAT	4	4	193.97	0.189136	1.36497	AFT	EFT	NADH dehydrogenase [ubiquinone] iron-sulfur protein 4, mitochondrial OS=Rattus norvegicus GN=Ndufs4 PE=1 SV=1	4.38753e+06	5.4763e+06	6.57821e+06	3.27144e+06	2.28121e+06	2.75303e+06	4.28218e+06	2.26021e+06	1.38e+06	1.52827e+06	1.4828e+06	1.90008e+06	3.88013e+06	3.26891e+06	3.55895e+06	3.75676e+06	2.13566e+06	1.90199e+06	1.49872e+06	1.39712e+06	1.47013e+06	1.67103e+06	1.50717e+06	1.48603e+06	3.70662e+06	3.60172e+06	3.05902e+06	1.27618e+06	1.61662e+06	1.88696e+06	2.44835e+06	3.47403e+06	2.70673e+06	3.08774e+06	2.60544e+06	2.38345e+06	3.73404e+06	3.1503e+06	2.35585e+06	1.25854e+06	563682
NECP1_RAT	3	3	179.93	0.622416	1.20247	AFT	EFT	Adaptin ear-binding coat-associated protein 1 OS=Rattus norvegicus GN=Necap1 PE=1 SV=1	3.78591e+06	2.94834e+06	1.92821e+06	2.55172e+06	1.56527e+06	1.62271e+06	2.19301e+06	1.15568e+06	229270	609991	646782	1.32546e+06	3.79263e+06	2.3211e+06	1.97978e+06	2.1154e+06	707027	1.57972e+06	705242	721502	535595	990597	923381	728108	3.19837e+06	1.9391e+06	896662	995421	1.10925e+06	1.11222e+06	1.25386e+06	1.77633e+06	449692	1.23244e+06	1.13647e+06	1.66266e+06	3.64984e+06	2.23688e+06	1.31052e+06	708675	186611
UBE2N_RAT	4	4	206.88	0.56714	1.142	AFT	EFT	Ubiquitin-conjugating enzyme E2 N OS=Rattus norvegicus GN=Ube2n PE=1 SV=1	1.19456e+07	1.51692e+07	1.33974e+07	1.02185e+07	5.69909e+06	5.61026e+06	1.01279e+07	5.22263e+06	2.2922e+06	3.5227e+06	3.79034e+06	5.14279e+06	1.14764e+07	1.10163e+07	1.20411e+07	1.37741e+07	6.39577e+06	4.67727e+06	3.58759e+06	3.05068e+06	3.71723e+06	3.73097e+06	3.54242e+06	3.67233e+06	1.00918e+07	9.97666e+06	6.23012e+06	3.98624e+06	4.03874e+06	3.84534e+06	5.79066e+06	8.02741e+06	4.49594e+06	7.11731e+06	6.66005e+06	6.45109e+06	1.10443e+07	1.06166e+07	7.97065e+06	4.61442e+06	1.68809e+06
LSAMP_RAT	4	4	197.67	0.21151	1.48153	AFT	EFT	Limbic system-associated membrane protein OS=Rattus norvegicus GN=Lsamp PE=1 SV=1	4.18458e+06	5.47149e+06	5.30762e+06	5.23447e+06	3.22494e+06	3.49295e+06	2.98328e+06	2.04158e+06	1.09947e+06	882680	844487	1.42021e+06	4.14278e+06	1.32187e+06	1.45995e+06	4.91566e+06	2.64968e+06	1.62167e+06	1.55302e+06	1.29343e+06	1.15743e+06	1.79311e+06	1.16382e+06	1.35343e+06	3.53517e+06	3.59855e+06	2.46817e+06	2.04196e+06	2.2854e+06	2.39411e+06	1.7057e+06	3.13799e+06	2.1565e+06	1.78338e+06	1.48386e+06	1.7815e+06	3.9868e+06	1.27391e+06	966417	1.64678e+06	699352
IDHP_RAT	4	4	226.26	0.0860063	1.31184	AFT	EFT	Isocitrate dehydrogenase [NADP], mitochondrial OS=Rattus norvegicus GN=Idh2 PE=1 SV=2	843084	1.47392e+06	955405	961953	952476	886759	1.27885e+06	783848	1.4655e+06	349470	641551	947261	1.4853e+06	678090	364186	1.12376e+06	768647	555056	668307	618005	616334	671613	592104	655430	712245	969383	444286	375257	674986	607795	731185	1.20481e+06	2.87443e+06	706074	1.12728e+06	1.18824e+06	1.42938e+06	653487	241074	376468	202876
RAN_RAT	3	3	124.55	0.177773	1.42456	AFT	EFT	GTP-binding nuclear protein Ran OS=Rattus norvegicus GN=Ran PE=1 SV=3	7.3572e+06	7.18479e+06	8.60909e+06	4.75896e+06	2.2906e+06	2.24544e+06	4.47091e+06	2.16465e+06	4.34008e+06	1.76896e+06	1.99167e+06	2.49807e+06	4.02991e+06	4.01628e+06	3.96019e+06	5.83004e+06	1.3074e+06	1.76988e+06	2.46898e+06	2.22056e+06	2.29193e+06	2.28578e+06	2.33988e+06	2.35345e+06	6.21542e+06	4.72537e+06	4.00343e+06	1.85646e+06	1.62327e+06	1.53905e+06	2.55626e+06	3.32716e+06	8.51264e+06	3.57404e+06	3.49958e+06	3.13357e+06	3.87819e+06	3.87056e+06	2.62146e+06	1.95311e+06	345073
TTHY_RAT	2	2	132.47	0.327815	1.08469	EFT	AFT	Transthyretin OS=Rattus norvegicus GN=Ttr PE=1 SV=1	2.52823e+06	4.01344e+06	4.34677e+06	4.32037e+06	2.2998e+06	2.59924e+06	4.63716e+06	1.78949e+06	57604.7	205172	1.62808e+06	2.15428e+06	2.70895e+06	2.37687e+06	4.85596e+06	7.45574e+06	1.86949e+06	2.12294e+06	1.91846e+06	1.92432e+06	1.90843e+06	2.0713e+06	1.94596e+06	2.01091e+06	2.13587e+06	2.6396e+06	2.02135e+06	1.68537e+06	1.62979e+06	1.78155e+06	2.65131e+06	2.75052e+06	112986	414532	2.86072e+06	2.70232e+06	2.60696e+06	2.29063e+06	3.21441e+06	2.49773e+06	493430
TPD54_RAT	4	4	237.3	0.108377	1.39958	AFT	EFT	Tumor protein D54 OS=Rattus norvegicus GN=Tpd52l2 PE=2 SV=1	2.10738e+06	2.58784e+06	2.3564e+06	1.84156e+06	813108	926568	1.32924e+06	986010	529605	449788	446986	661252	1.93318e+06	579329	630851	3.57301e+06	843479	938574	459390	332024	358492	368931	333271	392494	1.78033e+06	1.702e+06	1.09578e+06	718389	576221	635081	759995	1.51554e+06	1.03877e+06	908759	785405	829473	1.8604e+06	558309	417594	1.19699e+06	222627
CLH1_RAT	43	43	3202.21	0.870746	1.01824	AFT	EFT	Clathrin heavy chain 1 OS=Rattus norvegicus GN=Cltc PE=1 SV=3	7.17679e+07	8.79501e+07	8.72289e+07	7.46178e+07	4.56732e+07	4.98831e+07	5.74089e+07	4.09373e+07	3.99893e+07	4.6353e+07	5.31496e+07	6.86247e+07	8.38686e+07	4.91303e+07	5.47139e+07	1.06584e+08	4.71313e+07	3.65382e+07	6.02634e+07	5.50729e+07	5.60007e+07	5.86937e+07	5.16268e+07	5.09992e+07	6.06301e+07	5.78441e+07	4.05635e+07	2.91083e+07	3.2367e+07	3.41905e+07	3.28237e+07	6.29223e+07	78435207	93652183	9.33898e+07	8.60826e+07	8.07109e+07	4.73477e+07	3.6218e+07	3.57063e+07	1.24398e+07
PRS8_RAT	3	3	198.58	0.0199565	1.73537	AFT	EFT	26S protease regulatory subunit 8 OS=Rattus norvegicus GN=Psmc5 PE=1 SV=1	2.09885e+06	347190	1.37914e+06	696145	640642	465750	2.01917e+06	794590	1.89325e+06	541758	740257	1.06846e+06	2.42287e+06	346193	237939	446316	965158	381865	429761	357333	438417	441871	461979	380072	1.77312e+06	228344	641332	271565	454000	319231	1.15447e+06	1.22132e+06	3.71343e+06	1.09458e+06	1.30071e+06	1.34027e+06	2.33165e+06	333632	157504	149519	254742
DLRB1_RAT	1	1	36.41	0.204706	1.80688	AFT	EFT	Dynein light chain roadblock-type 1 OS=Rattus norvegicus GN=Dynlrb1 PE=1 SV=3	138899	97411	581624	202730	115162	148801	61002.2	128170	802672	154027	81416.5	84480.1	136843	99942.5	245953	101837	182065	151635	86107.2	94669.9	81993.3	101160	86989.1	67755.4	117343	64066.4	270469	79084.7	81611.4	101990	34878.2	197003	1.57436e+06	311198	143058	105972	131690	96316.3	162809	34116.2	48053.9
TYB4_RAT	2	2	91.95	0.216455	3.58783	AFT	EFT	Thymosin beta-4 OS=Rattus norvegicus GN=Tmsb4x PE=2 SV=2	22104.4	21728.8	20686.9	410985	494404	713623	1.52665e+06	763498	2.76439e+06	67139.8	84014.5	1.0628e+06	16849.5	21511.6	24761.7	13698.6	354036	190136	354059	157729	164693	522897	211092	184922	18674	14290.8	9619.91	160325	350367	489126	872867	1.17353e+06	5.42209e+06	135650	147623	1.33317e+06	16215.1	20731.1	16391.1	4589.13	93443.7
A1I3_RAT	1	1	39.97	0.982263	1.3746	AFT	EFT	Alpha-1-inhibitor 3 OS=Rattus norvegicus GN=A1i3 PE=1 SV=1	875029	1.66857e+06	165946	528240	120346	302605	176477	329691	2.23011e+06	495121	353187	517801	565301	289824	280230	973849	470540	313123	446191	453395	375094	567912	470899	441186	739232	1.09741e+06	77169	206066	85285.2	207409	100901	506749	4.37415e+06	1.00035e+06	620589	649527	544017	279308	185499	326247	124194
DYHC1_RAT	22	22	1100.79	0.928249	1.00688	AFT	EFT	Cytoplasmic dynein 1 heavy chain 1 OS=Rattus norvegicus GN=Dync1h1 PE=1 SV=1	4.78426e+06	4.75581e+06	4.54533e+06	6.83911e+06	3.08544e+06	3.2118e+06	3.33336e+06	2.63556e+06	1.67257e+06	2.82685e+06	3.31239e+06	4.42582e+06	5.78861e+06	3.01189e+06	3.69465e+06	8.36861e+06	2.51872e+06	2.50619e+06	3.51544e+06	3.28102e+06	3.22259e+06	3.32984e+06	2.94653e+06	2.93397e+06	4.04178e+06	3.12785e+06	2.11369e+06	2.66793e+06	2.18654e+06	2.20141e+06	1.90586e+06	4.05096e+06	3.28058e+06	5.71141e+06	5.82025e+06	5.55173e+06	5.57067e+06	2.90261e+06	2.44568e+06	2.80355e+06	664787
NDUS6_RAT	1	1	98.96	0.480176	1.20796	AFT	EFT	NADH dehydrogenase [ubiquinone] iron-sulfur protein 6, mitochondrial OS=Rattus norvegicus GN=Ndufs6 PE=3 SV=1	874877	886038	925749	395486	878386	899642	1.30246e+06	833087	130838	835344	669539	868215	527627	529708	417048	237531	877687	1.33195e+06	716896	600018	560781	766794	652047	646160	739103	582740	430495	154279	622481	616625	744687	1.28049e+06	256627	1.68774e+06	1.17645e+06	1.08909e+06	507762	510489	276066	79574.6	231655
DPP2_RAT	1	1	55.74	0.991366	2.27657	AFT	EFT	Dipeptidyl peptidase 2 OS=Rattus norvegicus GN=Dpp7 PE=1 SV=1	9755.14	4429.89	11473.3	102361	1663.67	15176.9	1643.6	8662.35	351021	34189	21288.4	3405.55	3039.14	6749.56	957.258	79871.6	8627.96	7449.93	27982.5	22393.4	27018.2	29017.2	20840.3	14263.8	8241.22	2913.5	5335.36	39931	1178.98	10402.4	939.736	13314.4	688493	69075.9	37406.2	4271.91	2924.72	6504.66	633.659	26757.6	2277.25
IF5_RAT	2	2	107.43	0.72321	1.25326	EFT	AFT	Eukaryotic translation initiation factor 5 OS=Rattus norvegicus GN=Eif5 PE=1 SV=1	239825	45634.7	152246	261821	69251.3	82616.7	147189	160756	68584.7	59023	72767.6	126328	258725	540865	177724	239342	66075.9	154603	75213.8	62677.2	50551.5	90677.9	78984.8	66951.7	202606	30013.6	70798	102136	49075.9	56626.5	84155.7	247088	134522	119251	127861	158465	248984	521240	117645	80181.5	17440
ASNS_RAT	1	1	27.24	0.119945	1.3133	AFT	EFT	Asparagine synthetase [glutamine-hydrolyzing] OS=Rattus norvegicus GN=Asns PE=2 SV=3	10643.9	168.666	0	0	24.1023	8700.34	12828.8	15261.2	3073.73	0	8914.42	11882.8	3304.88	2009.6	1634.91	643.655	2606.59	24486.3	873.375	5321.95	3107.22	3464.47	4040.78	2947.95	8992.06	110.93	0	0	17.0804	5963.32	7334.88	23457.2	6028.83	0	15663.6	14905.7	3180.45	1936.68	1082.24	215.629	687.979
ADDA_RAT	23	23	1203.09	0.185628	1.24181	AFT	EFT	Alpha-adducin OS=Rattus norvegicus GN=Add1 PE=2 SV=2	2.7946e+07	3.40239e+07	2.40501e+07	2.25934e+07	1.22799e+07	1.30109e+07	1.88919e+07	1.28648e+07	1.45572e+07	1.09417e+07	1.14211e+07	1.4625e+07	2.14797e+07	1.84372e+07	1.97768e+07	2.44759e+07	1.12362e+07	1.17047e+07	1.15801e+07	1.09538e+07	1.03974e+07	1.2729e+07	1.09497e+07	1.11897e+07	2.3609e+07	2.23772e+07	1.11838e+07	8.81366e+06	8.70234e+06	8.91779e+06	1.08015e+07	1.97738e+07	2.85526e+07	2.21067e+07	2.00682e+07	1.83456e+07	2.0671e+07	1.77683e+07	1.30913e+07	8.19961e+06	2.96567e+06
CRIS1_RAT	1	1	27.64	0.508134	4.26458	AFT	EFT	Cysteine-rich secretory protein 1 OS=Rattus norvegicus GN=Crisp1 PE=2 SV=1	48.8522	27.565	13.8961	168.982	23892.1	93022.6	1056.13	638.005	683.004	114.329	650.908	7601.46	30.6978	69.276	21.7282	0	602.899	3687.57	95.1241	4605.53	473.459	305.846	16857.4	3245.82	41.2707	18.1292	6.46203	65.9198	16931.5	63758.8	603.845	980.64	1339.65	230.992	1143.72	9535.25	29.542	66.7625	14.383	0	159.128
GRAP1_RAT	2	2	55.28	0.0614085	1.89432	AFT	EFT	GRIP1-associated protein 1 OS=Rattus norvegicus GN=Gripap1 PE=1 SV=1	379914	579559	65678.5	71873.6	130118	161693	237576	181415	56199	187601	92979.2	219958	243552	42950.6	55027.5	5864.5	53067.5	180660	122320	96908.1	96297.5	135752	113649	102190	320954	381171	30542.1	28037.8	92210.2	110826	135835	278842	110229	379032	163375	275915	234383	41392.2	36425.6	1964.65	14006.6
PRDX6_RAT	13	13	871.09	0.740681	1.06264	AFT	EFT	Peroxiredoxin-6 OS=Rattus norvegicus GN=Prdx6 PE=1 SV=3	8.05124e+07	9.66414e+07	7.27579e+07	6.53924e+07	3.10054e+07	3.00121e+07	4.71018e+07	3.22849e+07	2.96097e+07	2.59958e+07	2.68235e+07	3.17657e+07	7.62377e+07	6.71156e+07	7.00107e+07	8.98084e+07	3.98756e+07	3.09752e+07	2.79629e+07	2.62025e+07	2.64965e+07	2.89504e+07	2.59198e+07	2.67535e+07	6.80175e+07	6.35602e+07	3.38341e+07	2.55095e+07	2.19724e+07	2.05706e+07	2.69306e+07	4.96233e+07	5.80767e+07	5.25223e+07	4.71318e+07	3.98467e+07	7.33674e+07	6.46805e+07	4.63438e+07	3.00865e+07	1.05247e+07
G6PI_RAT	18	18	1206.98	0.431612	1.11781	AFT	EFT	Glucose-6-phosphate isomerase OS=Rattus norvegicus GN=Gpi PE=1 SV=1	4.57432e+07	5.04191e+07	4.73258e+07	3.9155e+07	2.28704e+07	2.32249e+07	4.30226e+07	2.67461e+07	2.06181e+07	2.60716e+07	2.46605e+07	3.12808e+07	3.55475e+07	3.43429e+07	3.47797e+07	5.33483e+07	2.24668e+07	1.9741e+07	2.68776e+07	2.41017e+07	2.49163e+07	3.03223e+07	2.58646e+07	2.65524e+07	3.86442e+07	3.31602e+07	2.20076e+07	1.52743e+07	1.62074e+07	1.59187e+07	2.45983e+07	4.11099e+07	4.04404e+07	5.26755e+07	4.33313e+07	3.92385e+07	3.42092e+07	3.30968e+07	2.30225e+07	1.78721e+07	5.92985e+06
DNJA2_RAT	2	2	85.06	0.841009	1.03104	AFT	EFT	DnaJ homolog subfamily A member 2 OS=Rattus norvegicus GN=Dnaja2 PE=2 SV=1	173430	3.24407e+06	735575	3.18342e+06	1.46506e+06	1.19765e+06	1.54654e+06	1.16908e+06	172222	666795	758882	1.05964e+06	2.20276e+06	160910	142787	4.4456e+06	1.69842e+06	1.34436e+06	822499	783194	697800	994491	839008	777786	146515	2.1336e+06	342059	1.24185e+06	1.03824e+06	820886	884238	1.79693e+06	337797	1.3472e+06	1.33344e+06	1.3292e+06	2.11982e+06	155071	94518.2	1.48931e+06	448277
PSME1_RAT	2	2	91.99	0.426993	1.16567	AFT	EFT	Proteasome activator complex subunit 1 OS=Rattus norvegicus GN=Psme1 PE=2 SV=1	534343	104733	330396	513948	137518	127993	297470	334052	392212	214689	229623	270008	360391	72886.2	282498	687458	138837	290519	228018	153118	198087	186539	195083	197964	451418	68881.8	153642	200490	97454.2	87727.9	170079	513452	769287	433760	403473	338697	346822	70241.6	187001	230304	36644.6
TPM3_RAT	11	11	710	0.323291	1.24039	AFT	EFT	Tropomyosin alpha-3 chain OS=Rattus norvegicus GN=Tpm3 PE=1 SV=2	3.36373e+07	4.92131e+07	4.78944e+07	2.73582e+07	2.01292e+07	2.01796e+07	2.44853e+07	1.3286e+07	1.33594e+07	9.58862e+06	9.6498e+06	1.18073e+07	3.92069e+07	3.18591e+07	2.93074e+07	3.85422e+07	1.51703e+07	1.74785e+07	9.16089e+06	8.10534e+06	8.54133e+06	1.03336e+07	9.06627e+06	9.43685e+06	2.8417e+07	3.2367e+07	2.2272e+07	1.06724e+07	1.42648e+07	1.38313e+07	1.39996e+07	2.04211e+07	2.62032e+07	1.9373e+07	1.69558e+07	1.4811e+07	3.77307e+07	3.07031e+07	1.94001e+07	1.29119e+07	4.00403e+06
LMNB1_RAT	3	3	137.96	0.201991	1.49719	AFT	EFT	Lamin-B1 OS=Rattus norvegicus GN=Lmnb1 PE=1 SV=3	362036	341614	385241	569134	413751	392459	560479	417590	1.79897e+06	143581	246325	390227	324656	261774	217628	432157	447626	467487	393312	264934	260589	428493	260727	262431	305851	224677	179146	222019	293211	268996	320456	641853	3.52851e+06	290092	432821	489499	312433	252276	144059	144776	118146
SNAB_RAT	11	11	850.57	0.0427386	1.39199	AFT	EFT	Beta-soluble NSF attachment protein OS=Rattus norvegicus GN=Napb PE=1 SV=1	2.45229e+07	3.26526e+07	3.35045e+07	1.97395e+07	1.66618e+07	1.7594e+07	2.63109e+07	1.44392e+07	1.2787e+07	1.16763e+07	1.15856e+07	1.42291e+07	2.3766e+07	1.71245e+07	1.72594e+07	2.66205e+07	1.27513e+07	1.28577e+07	1.04531e+07	9.21901e+06	9.07302e+06	1.12061e+07	9.32489e+06	9.67285e+06	2.07171e+07	2.14754e+07	1.55804e+07	7.70035e+06	1.18076e+07	1.20592e+07	1.50434e+07	2.21936e+07	25080485	2.35909e+07	2.03571e+07	1.78489e+07	2.28712e+07	1.65031e+07	1.14249e+07	8.91807e+06	3.36557e+06
PP1R7_RAT	12	12	807.18	0.360532	1.15009	AFT	EFT	Protein phosphatase 1 regulatory subunit 7 OS=Rattus norvegicus GN=Ppp1r7 PE=1 SV=1	1.351e+07	12087463	1.23918e+07	1.33083e+07	6.04846e+06	5.82069e+06	1.03178e+07	6.63482e+06	6.74556e+06	5.33604e+06	5.11331e+06	5.91897e+06	9.43473e+06	1.14704e+07	1.41841e+07	1.20797e+07	6.62148e+06	5.49277e+06	5.75135e+06	4.54467e+06	4.82807e+06	5.5273e+06	4.93785e+06	4.88822e+06	1.14133e+07	7.94982e+06	5.76246e+06	5.19153e+06	4.28633e+06	3.98957e+06	5.89926e+06	1.0198e+07	13230781	1.0781e+07	8.98466e+06	7.42474e+06	9.07951e+06	1.10542e+07	9.3892e+06	4.04678e+06	1.74766e+06
NCDN_RAT	9	9	552.56	0.6951	1.09391	AFT	EFT	Neurochondrin OS=Rattus norvegicus GN=Ncdn PE=1 SV=2	2.00487e+07	1.80509e+07	2.07328e+07	1.93828e+07	1.29237e+07	1.19247e+07	1.48765e+07	9.45462e+06	3.83691e+06	9.75092e+06	1.04149e+07	1.45161e+07	2.45263e+07	1.2505e+07	1.2246e+07	2.29009e+07	8.87247e+06	9.7276e+06	1.12478e+07	9.78695e+06	9.92314e+06	1.0312e+07	9.67191e+06	9.95024e+06	1.69373e+07	1.18719e+07	9.64123e+06	7.5612e+06	9.15858e+06	8.17334e+06	8.50568e+06	1.45322e+07	7.52572e+06	1.97009e+07	1.83001e+07	1.8209e+07	2.36028e+07	1.20513e+07	8.10627e+06	7.67198e+06	2.34178e+06
PRDX1_RAT	10	10	420.23	0.77829	1.10513	AFT	EFT	Peroxiredoxin-1 OS=Rattus norvegicus GN=Prdx1 PE=1 SV=1	1.9318e+07	2.24304e+07	1.98392e+07	1.13152e+07	8.44345e+06	9.627e+06	1.58739e+07	9.51739e+06	5.67421e+06	6.52793e+06	6.92724e+06	8.85692e+06	1.83897e+07	1.51787e+07	1.07111e+07	1.64606e+07	6.11588e+06	8.77739e+06	9.24553e+06	8.46783e+06	9.27502e+06	9.64331e+06	9.0106e+06	9.34351e+06	1.632e+07	1.47523e+07	9.22569e+06	4.41406e+06	5.98358e+06	6.59846e+06	9.07593e+06	1.46286e+07	1.11294e+07	1.31891e+07	1.21719e+07	1.11101e+07	1.76974e+07	1.4628e+07	7.09021e+06	5.51444e+06	1.61422e+06
SH3G2_RAT	9	9	631.94	0.279858	1.22576	AFT	EFT	Endophilin-A1 OS=Rattus norvegicus GN=Sh3gl2 PE=1 SV=2	6.88003e+07	7.50265e+07	5.53817e+07	6.22061e+07	2.42457e+07	2.54217e+07	4.41508e+07	2.78199e+07	3.01373e+07	1.78969e+07	1.96516e+07	2.47322e+07	5.60387e+07	4.89321e+07	5.33957e+07	7.62538e+07	1.68661e+07	2.58668e+07	1.89166e+07	1.70434e+07	1.78302e+07	1.98469e+07	1.83311e+07	1.85781e+07	58123053	4.93443e+07	2.57538e+07	2.42665e+07	1.71821e+07	1.74243e+07	2.52434e+07	4.27604e+07	5.91114e+07	3.61592e+07	3.453e+07	3.10239e+07	5.39288e+07	4.71567e+07	3.53454e+07	2.55456e+07	4.45161e+06
SYAC_RAT	2	2	61.75	0.669278	1.0717	EFT	AFT	Alanine--tRNA ligase, cytoplasmic OS=Rattus norvegicus GN=Aars PE=1 SV=3	47951.4	66406.4	40786.8	17942	51380.1	38660.2	93173.1	104532	78767.7	45967.1	77318.4	101409	24407.1	18657.4	11154.6	11601	45501.4	75711.3	93907.6	105124	85137.7	116909	102655	128329	40509.7	43674.9	18966.8	6999.16	36411.3	26498.2	53272.1	160671	154495	92872.5	135857	127207	23488.1	17980.4	7383.79	3886.44	12009.6
NFASC_RAT	8	8	363.94	0.0862688	1.3109	AFT	EFT	Neurofascin OS=Rattus norvegicus GN=Nfasc PE=1 SV=2	3.98616e+06	6.31052e+06	5.26981e+06	3.98842e+06	3.08618e+06	3.46891e+06	4.04613e+06	2.45399e+06	6.17083e+06	1.86867e+06	2.37392e+06	2.97621e+06	5.08303e+06	2.87592e+06	2.95305e+06	5.32775e+06	2.76797e+06	2.44338e+06	2.40072e+06	1.9671e+06	2.16196e+06	2.55052e+06	2.32211e+06	2.23676e+06	3.36754e+06	4.15038e+06	2.45058e+06	1.55588e+06	2.18706e+06	2.37763e+06	2.31339e+06	3.77189e+06	1.21035e+07	3.77548e+06	4.17124e+06	3.73335e+06	4.89165e+06	2.77157e+06	1.95478e+06	1.78484e+06	730575
DLDH_RAT	9	9	614.7	0.116912	1.21177	AFT	EFT	Dihydrolipoyl dehydrogenase, mitochondrial OS=Rattus norvegicus GN=Dld PE=1 SV=1	2.98977e+07	2.35552e+07	1.56294e+07	2.00866e+07	1.4175e+07	1.35692e+07	2.09055e+07	1.36649e+07	1.77622e+07	1.31942e+07	1.25778e+07	1.41221e+07	2.49896e+07	1.38653e+07	1.5487e+07	2.22716e+07	6.06324e+06	1.15585e+07	1.43345e+07	1.19056e+07	1.19263e+07	1.43901e+07	1.28419e+07	1.29566e+07	2.52579e+07	1.54921e+07	7.26804e+06	7.83576e+06	1.00453e+07	9.30052e+06	1.19528e+07	2.10036e+07	3.48388e+07	2.66578e+07	2.21005e+07	1.77147e+07	2.40487e+07	1.33622e+07	1.02517e+07	7.46115e+06	1.60032e+06
CLCA_RAT	3	3	138.93	0.788425	1.31912	AFT	EFT	Clathrin light chain A OS=Rattus norvegicus GN=Clta PE=1 SV=1	9.77576e+06	5.95156e+06	1.00176e+07	4.47736e+06	7.65612e+06	8.00709e+06	9.95282e+06	4.95418e+06	305422	4.73931e+06	4.72781e+06	5.00621e+06	5.02885e+06	4.17462e+06	5.40617e+06	5.7708e+06	5.55074e+06	7.27078e+06	4.24363e+06	3.83276e+06	3.76889e+06	4.41366e+06	3.7968e+06	4.03159e+06	8.25865e+06	3.91429e+06	4.65844e+06	1.74661e+06	5.42562e+06	5.48815e+06	5.69056e+06	7.61478e+06	599056	9.57537e+06	8.30729e+06	6.27977e+06	4.83952e+06	4.02315e+06	3.57863e+06	1.93326e+06	1.46505e+06
SDHA_RAT	9	9	418.03	0.819921	1.14365	AFT	EFT	Succinate dehydrogenase [ubiquinone] flavoprotein subunit, mitochondrial OS=Rattus norvegicus GN=Sdha PE=1 SV=1	1.01228e+07	1.07072e+07	1.00513e+07	9.0214e+06	4.55845e+06	4.68424e+06	7.46068e+06	4.17565e+06	1.30398e+06	4.78003e+06	4.49941e+06	6.09474e+06	8.20368e+06	5.64544e+06	6.34161e+06	9.66487e+06	5.60704e+06	3.39908e+06	5.22261e+06	4.52065e+06	4.72354e+06	5.09924e+06	4.71432e+06	4.58833e+06	8.55183e+06	7.04205e+06	4.67408e+06	3.51924e+06	3.23042e+06	3.21063e+06	4.26567e+06	6.41815e+06	2.55763e+06	9.65765e+06	7.90596e+06	7.64522e+06	7.89481e+06	5.4406e+06	4.19785e+06	3.2378e+06	1.47991e+06
MIF_RAT	2	2	91.12	0.424992	1.18237	AFT	EFT	Macrophage migration inhibitory factor OS=Rattus norvegicus GN=Mif PE=1 SV=4	1.28189e+07	1.66571e+07	1.089e+07	7.41881e+06	4.9867e+06	6.66727e+06	1.19584e+07	6.90336e+06	6.74357e+06	4.059e+06	3.93077e+06	5.19883e+06	1.28251e+07	9.05415e+06	8.0204e+06	1.30497e+07	4.73224e+06	4.8566e+06	5.64767e+06	4.68457e+06	5.14417e+06	5.75665e+06	4.43724e+06	4.87248e+06	1.08295e+07	1.09552e+07	5.06413e+06	2.89407e+06	3.5339e+06	4.56983e+06	6.83728e+06	1.06107e+07	1.32269e+07	8.20085e+06	6.90681e+06	6.52139e+06	1.23422e+07	8.72563e+06	5.30913e+06	4.37173e+06	1.24902e+06
PEBP1_RAT	8	8	657.58	0.979767	1.02243	AFT	EFT	Phosphatidylethanolamine-binding protein 1 OS=Rattus norvegicus GN=Pebp1 PE=1 SV=3	115919932	1.36308e+08	1.18974e+08	9.21081e+07	4.19935e+07	4.33622e+07	9.23128e+07	5.12051e+07	2.40292e+07	3.26394e+07	3.60155e+07	4.51921e+07	1.08146e+08	1.03181e+08	1.06911e+08	1.47891e+08	5.55961e+07	4.25561e+07	4.20999e+07	3.61571e+07	4.28091e+07	4.37413e+07	4.1434e+07	4.13269e+07	9.79301e+07	8.96484e+07	5.53255e+07	3.59312e+07	2.97593e+07	2.9721e+07	5.27801e+07	7.87043e+07	4.7131e+07	6.59451e+07	6.32832e+07	5.66887e+07	1.04074e+08	9.94375e+07	7.077e+07	4.95445e+07	1.46739e+07
GPDA_RAT	8	8	415.68	0.810077	1.10167	AFT	EFT	Glycerol-3-phosphate dehydrogenase [NAD(+)], cytoplasmic OS=Rattus norvegicus GN=Gpd1 PE=1 SV=4	2.70652e+06	3.92327e+06	3.44229e+06	1.89632e+06	2.81624e+06	2.88192e+06	3.68418e+06	2.52976e+06	550846	1.69578e+06	1.97769e+06	2.39342e+06	2.32944e+06	1.72547e+06	945184	2.70643e+06	1.66815e+06	2.21053e+06	2.70028e+06	2.49679e+06	2.33966e+06	3.1191e+06	2.64881e+06	2.79371e+06	2.28649e+06	2.5803e+06	1.60075e+06	739751	1.99577e+06	1.9753e+06	2.10644e+06	3.88834e+06	1.08043e+06	3.42617e+06	3.47502e+06	3.00229e+06	2.24174e+06	1.66286e+06	625667	906675	440290
THIO_RAT	2	2	130.26	0.973602	1.04022	AFT	EFT	Thioredoxin OS=Rattus norvegicus GN=Txn PE=1 SV=2	1.56134e+07	1.92423e+07	1.69073e+07	2.01592e+06	7.84588e+06	9.34143e+06	1.23696e+07	6.66799e+06	6.17286e+06	4.34711e+06	4.42536e+06	6.60676e+06	1.38476e+07	1.44241e+07	1.41186e+07	1.911e+07	6.46596e+06	8.30401e+06	5.14925e+06	4.3308e+06	5.47379e+06	5.73692e+06	5.25756e+06	5.02394e+06	1.31903e+07	1.26555e+07	7.86231e+06	786408	5.5601e+06	6.40272e+06	7.07237e+06	1.0249e+07	1.21075e+07	8.78297e+06	7.77585e+06	8.2875e+06	1.33262e+07	1.39007e+07	9.34587e+06	6.40201e+06	1.70662e+06
SV2A_RAT	8	8	500.7	0.464771	1.11508	AFT	EFT	Synaptic vesicle glycoprotein 2A OS=Rattus norvegicus GN=Sv2a PE=1 SV=2	5.9932e+06	6.65103e+06	8.13792e+06	5.09404e+06	5.21494e+06	6.04522e+06	6.24563e+06	3.16679e+06	2.46864e+06	4.2268e+06	3.80392e+06	4.94511e+06	5.42972e+06	3.45079e+06	3.99641e+06	8.33595e+06	4.35271e+06	3.99714e+06	4.70647e+06	4.12856e+06	3.85098e+06	4.80592e+06	4.18951e+06	4.35119e+06	5.06311e+06	4.37433e+06	3.78432e+06	1.98718e+06	3.69564e+06	4.14347e+06	3.57096e+06	4.86749e+06	4.842e+06	8.53989e+06	6.68392e+06	6.20313e+06	5.2253e+06	3.32558e+06	2.64544e+06	2.79261e+06	1.14885e+06
GUAD_RAT	8	8	585.68	0.982629	1.02883	AFT	EFT	Guanine deaminase OS=Rattus norvegicus GN=Gda PE=1 SV=1	1.4097e+07	2.02862e+07	2.0343e+07	1.15979e+07	7.64378e+06	9.16017e+06	1.04879e+07	5.78287e+06	3.0616e+06	5.92491e+06	5.84673e+06	7.41791e+06	1.57915e+07	1.25762e+07	1.4266e+07	2.24672e+07	7.15676e+06	6.46368e+06	6.76867e+06	6.19755e+06	7.24024e+06	6.75902e+06	6.15373e+06	6.40029e+06	1.19093e+07	1.33421e+07	9.45997e+06	4.52433e+06	5.41688e+06	6.27849e+06	5.99649e+06	8.88852e+06	6.00504e+06	1.19708e+07	1.02734e+07	9.305e+06	1.5197e+07	1.21199e+07	9443400	7.52667e+06	1.88894e+06
TRFE_RAT	8	8	302	0.875206	1.05816	EFT	AFT	Serotransferrin OS=Rattus norvegicus GN=Tf PE=1 SV=3	575529	588474	678730	685233	934036	797115	2.07978e+06	1.1751e+06	475760	806020	879624	1.41196e+06	473269	397327	327780	1.92732e+06	807134	911019	1.22538e+06	1.08153e+06	1.25156e+06	1.16292e+06	1.0439e+06	1.12309e+06	486212	387035	315625	267308	661918	546352	1.18912e+06	1.80618e+06	933157	1.62849e+06	1.5456e+06	1.77115e+06	455451	382910	216975	645668	213034
SKP1_RAT	8	8	356.62	0.34282	1.18351	AFT	EFT	S-phase kinase-associated protein 1 OS=Rattus norvegicus GN=Skp1 PE=2 SV=3	6.70348e+06	9.94762e+06	1.35223e+07	1.13938e+07	5.79736e+06	5.89676e+06	9.9559e+06	5.77296e+06	2.49322e+06	4.01348e+06	4.49533e+06	5.23831e+06	9.82209e+06	6.03731e+06	7.71952e+06	1.59629e+07	5.97622e+06	4.35454e+06	4.14434e+06	3.05588e+06	3.53076e+06	4.00398e+06	3.8011e+06	3.60627e+06	5.66316e+06	6.54247e+06	6.2882e+06	4.44473e+06	4.10839e+06	4.04171e+06	5.69232e+06	8.87329e+06	4.89022e+06	8.10889e+06	7.89879e+06	6.57092e+06	9.45229e+06	5.81825e+06	5.10996e+06	5.3477e+06	1.57735e+06
BECN1_RAT	1	1	32.66	0.154146	3.16497	AFT	EFT	Beclin-1 OS=Rattus norvegicus GN=Becn1 PE=1 SV=1	14080.6	18170.5	98535.1	10711.6	24375	5137.46	5793.81	2192.14	1347.25	1603.68	4662.64	7192.99	5662.93	4826.23	7064.45	258.138	1019.04	9907.66	5952.81	3232.23	6692.52	7325.5	6691.02	2601.24	11895.4	11950.6	45821.1	4178.57	17273.7	3521.28	3312.63	3369.41	2642.51	3240.1	8192.78	9022.86	5449.72	4651.12	4676.33	86.4783	268.964
EZRI_RAT	8	8	433.97	0.327528	1.19858	AFT	EFT	Ezrin OS=Rattus norvegicus GN=Ezr PE=1 SV=3	4.16376e+06	3.63375e+06	2.79413e+06	3.28893e+06	1.27744e+06	1.27776e+06	2.88337e+06	1.81054e+06	1.85173e+06	1.13305e+06	1282933	1.82465e+06	3.84592e+06	2.28919e+06	1.57594e+06	4.02958e+06	1.0767e+06	1.19074e+06	1.61227e+06	1.4405e+06	1.58847e+06	1.41144e+06	1.32409e+06	1.32711e+06	3.51758e+06	2.38989e+06	1.29933e+06	1.28301e+06	905276	875790	1.64857e+06	2.78288e+06	3.632e+06	2.28924e+06	2.25426e+06	2.28884e+06	3.70112e+06	2.20613e+06	1.0432e+06	1.34994e+06	284182
STX6_RAT	1	1	52.66	0.131177	1.39269	AFT	EFT	Syntaxin-6 OS=Rattus norvegicus GN=Stx6 PE=1 SV=1	701070	917717	395101	803249	259321	467897	409967	539776	1.97107e+06	410048	403554	476716	254552	1.02277e+06	587938	1.25838e+06	209509	390647	331383	309792	279336	344727	292627	287044	592270	603575	183731	313346	183771	320703	234400	829658	3.86606e+06	828467	709089	597991	244968	985658	389187	421566	55297.5
ATPO_RAT	7	7	478.13	0.0817568	1.31875	AFT	EFT	ATP synthase subunit O, mitochondrial OS=Rattus norvegicus GN=Atp5o PE=1 SV=1	1.13637e+07	1.55842e+07	9.02734e+06	1.03353e+07	5.09321e+06	5.56727e+06	1.24951e+07	9.59977e+06	6.69262e+06	5.19922e+06	5.53407e+06	6.84387e+06	9.14794e+06	5.06515e+06	4.95757e+06	1.12969e+07	4.49875e+06	5.48549e+06	5.99299e+06	5.58915e+06	6.05813e+06	7.19755e+06	6.35066e+06	6.71827e+06	9.60019e+06	1.02496e+07	4.19792e+06	4.03177e+06	3.60938e+06	3.81587e+06	7.14412e+06	1.47553e+07	1.31269e+07	1.05046e+07	9.72399e+06	8.58492e+06	8.80352e+06	4.88137e+06	3.28168e+06	3.78456e+06	1.18739e+06
PRDX2_RAT	6	6	394.68	0.446157	1.18213	AFT	EFT	Peroxiredoxin-2 OS=Rattus norvegicus GN=Prdx2 PE=1 SV=3	2.25832e+07	3.2701e+07	2.35737e+07	1.86454e+07	1.11158e+07	1.18224e+07	1.62929e+07	1.16499e+07	6.45528e+06	9.24151e+06	9.1477e+06	1.20929e+07	2.21964e+07	2.24196e+07	1.72697e+07	1.86301e+07	8.58839e+06	1.15095e+07	9.40577e+06	9.05163e+06	8.72175e+06	1.04267e+07	9.1688e+06	9.38045e+06	1.90785e+07	2.15072e+07	1.09623e+07	7.27353e+06	7.87738e+06	8.1032e+06	9.31551e+06	1.79064e+07	1.26614e+07	1.86717e+07	1.60735e+07	1.51693e+07	2.13607e+07	2.16061e+07	1.14317e+07	6.24123e+06	2.26681e+06
E41L1_RAT	6	6	487.63	0.101735	1.46576	AFT	EFT	Band 4.1-like protein 1 OS=Rattus norvegicus GN=Epb41l1 PE=1 SV=1	1.61443e+06	2.15354e+06	2.5335e+06	842322	1.65121e+06	2.13152e+06	2.0411e+06	915096	429583	981643	1.09795e+06	1.13015e+06	1.32201e+06	854529	884394	183455	1.26574e+06	1.42458e+06	1.13065e+06	901176	804794	1.38315e+06	908020	891736	1.36388e+06	1.41637e+06	1.17814e+06	328589	1.17015e+06	1.46097e+06	1.167e+06	1.40654e+06	842585	1.98333e+06	1.92923e+06	1.41765e+06	1.27224e+06	823524	585427	61458.9	334078
ATP5J_RAT	6	6	319.47	0.44205	1.13463	AFT	EFT	ATP synthase-coupling factor 6, mitochondrial OS=Rattus norvegicus GN=Atp5j PE=1 SV=1	4.04245e+07	5.13086e+07	5.25313e+07	3.24796e+07	2.08157e+07	1.98937e+07	2.44819e+07	1.3076e+07	8.91303e+06	1.13526e+07	1.14018e+07	1.39984e+07	4.23005e+07	3.85877e+07	4.12604e+07	4.96657e+07	2.39747e+07	1.89529e+07	8.59785e+06	7.72445e+06	7.81986e+06	9.60987e+06	8.14947e+06	8.35694e+06	3.4151e+07	3.37452e+07	2.44283e+07	1.26702e+07	1.47514e+07	1.36354e+07	1.39976e+07	2.00984e+07	1.74821e+07	2.2937e+07	2.00342e+07	1.75595e+07	4.07079e+07	3.71876e+07	2.73124e+07	1.66384e+07	6.32784e+06
WDR1_RAT	5	5	205.44	0.0368238	1.30158	AFT	EFT	WD repeat-containing protein 1 OS=Rattus norvegicus GN=Wdr1 PE=1 SV=3	3.19526e+06	4.10824e+06	4.05586e+06	2.70874e+06	2.43992e+06	2.08624e+06	4.29129e+06	2.35439e+06	3.11365e+06	1.99847e+06	2.12661e+06	2.47052e+06	2.64057e+06	1.06547e+06	1.43095e+06	5.01263e+06	2.21271e+06	1.68634e+06	2.23502e+06	2.0147e+06	2.21807e+06	2.28273e+06	1.99664e+06	2055429	2.69938e+06	2.70195e+06	1.88607e+06	1.05667e+06	1.72909e+06	1.42993e+06	2.45356e+06	3.61879e+06	6.10713e+06	4.03774e+06	3.7367e+06	3.09901e+06	2.54115e+06	1.02681e+06	947223	1.67927e+06	584020
GLSK_RAT	6	6	346.73	0.409174	1.19808	AFT	EFT	Glutaminase kidney isoform, mitochondrial OS=Rattus norvegicus GN=Gls PE=1 SV=2	6.94093e+06	5.78477e+06	6.16877e+06	3.49529e+06	1.66277e+06	1.89414e+06	4.15884e+06	2.17403e+06	1.61764e+06	1.83692e+06	2.1149e+06	2.12419e+06	4.74932e+06	5.36046e+06	6.00299e+06	3.94667e+06	1.87221e+06	1.56782e+06	1.76275e+06	1.43649e+06	1.46936e+06	1.8788e+06	1.60006e+06	1.71752e+06	5.86376e+06	3.80459e+06	2.86862e+06	1.36351e+06	1.17835e+06	1.29827e+06	2.37783e+06	3.34158e+06	3.17285e+06	3.71134e+06	3.71612e+06	2.66458e+06	4.5705e+06	5.16597e+06	3.9737e+06	1.32216e+06	494148
IMPCT_RAT	6	6	396.5	0.0151586	1.45918	AFT	EFT	Protein IMPACT OS=Rattus norvegicus GN=Impact PE=2 SV=1	1.58309e+07	1.28163e+07	1.38539e+07	8.56293e+06	9.20722e+06	9.71312e+06	1.2504e+07	8.24385e+06	3.59731e+06	8.811e+06	7.65046e+06	1.00118e+07	9.73081e+06	7.10027e+06	6.69606e+06	1.05653e+07	8.40487e+06	8.23366e+06	5.48771e+06	5.22241e+06	5.06924e+06	5.85251e+06	5.08745e+06	5.33811e+06	1.33741e+07	8.42917e+06	6.44239e+06	3.34039e+06	6.52483e+06	6.65749e+06	7.14923e+06	1.26711e+07	7.05577e+06	1.78019e+07	1.34427e+07	1.25588e+07	9.36444e+06	6.84265e+06	4.43248e+06	3.53947e+06	2.21837e+06
PCP4_RAT	2	2	153.52	0.873382	1.02528	AFT	EFT	Purkinje cell protein 4 OS=Rattus norvegicus GN=Pcp4 PE=1 SV=2	9.67224e+06	1.23714e+07	9.61052e+06	6.65307e+06	3.4352e+06	3.40227e+06	4.4501e+06	2.81063e+06	2.35742e+06	2.10497e+06	1.87919e+06	2.76918e+06	9.63421e+06	8.29358e+06	8.83797e+06	1.13993e+07	4.17903e+06	4.4157e+06	2.32757e+06	2.17787e+06	2.17672e+06	2.34787e+06	2.0501e+06	2.15933e+06	8.17119e+06	8.13659e+06	4.46912e+06	2.59535e+06	2.43441e+06	2.33195e+06	2.54436e+06	4.32005e+06	4.62386e+06	4.25291e+06	3.30195e+06	3.47365e+06	9.27148e+06	7.99266e+06	5.85032e+06	3.81885e+06	1.10301e+06
NDRG2_RAT	5	5	370.1	0.312819	1.13506	AFT	EFT	Protein NDRG2 OS=Rattus norvegicus GN=Ndrg2 PE=1 SV=1	1.45134e+07	2.42673e+07	1.33217e+07	2.23114e+07	1.31118e+07	1.3432e+07	2.56069e+07	1.73811e+07	1.2017e+07	9.60117e+06	1.32256e+07	1.65676e+07	1.30617e+07	1.37567e+07	1.24067e+07	2.78054e+07	1.35356e+07	1.42642e+07	1.35955e+07	1.19012e+07	1.18493e+07	1.45842e+07	1.3158e+07	1.21933e+07	1.2261e+07	1.59604e+07	6.19488e+06	8.70364e+06	9.29185e+06	9.20642e+06	1.46409e+07	2.67154e+07	2.35702e+07	1.93983e+07	2.32388e+07	2.07823e+07	1.25699e+07	1.32576e+07	8.21267e+06	9.31502e+06	3.57257e+06
LRRN1_RAT	1	1	28.36	0.561775	2.95196	AFT	EFT	Leucine-rich repeat neuronal protein 1 OS=Rattus norvegicus GN=Lrrn1 PE=2 SV=1	1392.99	1022.1	2999.69	442.851	84721	88072.6	162416	83548	13324.1	31294.6	36414	114299	2231.51	600.982	1874.05	11874.2	34096.3	42123.2	22038	25925.7	17824	18756.1	13890.1	18777.6	1176.81	672.225	1394.93	172.755	60038.8	60366	92862	128417	26133.9	63228.1	63983.5	143376	2147.5	579.176	1240.53	3977.96	8999.32
CRYM_RAT	5	5	363.66	0.569929	1.07844	AFT	EFT	Ketimine reductase mu-crystallin OS=Rattus norvegicus GN=Crym PE=1 SV=1	5.7307e+06	5.62305e+06	6.77016e+06	3.99039e+06	3.03218e+06	3.39594e+06	5.79226e+06	4.13701e+06	2.55967e+06	3.52639e+06	3.02338e+06	3.69764e+06	6.1162e+06	4.13573e+06	4.61518e+06	6.70943e+06	3.02248e+06	3.10221e+06	3.37081e+06	3.08588e+06	3.01716e+06	3.83659e+06	3.15355e+06	3.38383e+06	4.84135e+06	3.69823e+06	3.14828e+06	1.55665e+06	2.1488e+06	2.32761e+06	3.31174e+06	6.35876e+06	5.02055e+06	7.12477e+06	5.31241e+06	4.63831e+06	5.88593e+06	3.98567e+06	3.05503e+06	2.24771e+06	797749
CDC37_RAT	1	1	82.88	0.943354	1.01743	EFT	AFT	Hsp90 co-chaperone Cdc37 OS=Rattus norvegicus GN=Cdc37 PE=1 SV=2	2.14463e+06	1.79185e+06	2.06265e+06	2.53991e+06	1.0326e+06	1.1578e+06	824367	1.11527e+06	1.234e+06	909191	726761	1.11432e+06	2.45962e+06	1.69819e+06	545634	3.11302e+06	869330	1.66356e+06	1.06813e+06	992536	876721	1.30322e+06	1.16061e+06	1.19301e+06	1.8118e+06	1.17849e+06	959183	990815	731770	793569	471335	1.71422e+06	2.42038e+06	1.83694e+06	1.277e+06	1.39779e+06	2.36701e+06	1.63658e+06	361184	1.04289e+06	229450
CSDE1_RAT	1	1	61.2	0.404261	1.7198	AFT	EFT	Cold shock domain-containing protein E1 OS=Rattus norvegicus GN=Csde1 PE=2 SV=1	489042	480986	412713	74826.5	292850	384541	664357	213540	4859.44	317155	252008	338718	258107	146992	69393.9	6699.95	311375	206203	224721	206285	185216	243645	218372	205586	413147	316341	191921	29189.7	207532	263569	379848	328219	9531.32	640786	442807	424887	248389	141659	45935.5	2244.53	82183.7
PHOCN_RAT	1	1	49.97	0.856527	1.09259	AFT	EFT	MOB-like protein phocein OS=Rattus norvegicus GN=Mob4 PE=1 SV=1	1.71837e+06	1.84531e+06	1.92079e+06	1.30021e+06	812798	975502	1.22042e+06	700469	172043	673248	686595	883722	1.63762e+06	1.2662e+06	1.33113e+06	2.18806e+06	993505	668363	644743	556152	704984	660269	567195	597279	1.45169e+06	1.21365e+06	893211	507211	576002	668621	697779	1.07665e+06	337446	1.36024e+06	1.20642e+06	1.10854e+06	1.57596e+06	1.22026e+06	881146	733018	262224
SERA_RAT	5	5	250.3	0.831105	1.22133	AFT	EFT	D-3-phosphoglycerate dehydrogenase OS=Rattus norvegicus GN=Phgdh PE=1 SV=3	8.03456e+06	8.95884e+06	8.61351e+06	3.8517e+06	1.25109e+06	1.17857e+06	2.31924e+06	1.42213e+06	2.1497e+06	1.30654e+06	1.31223e+06	1.58862e+06	5.61182e+06	5.95035e+06	5.25918e+06	4.7076e+06	2.40547e+06	1.65699e+06	1.67719e+06	1.43368e+06	1.5021e+06	1.53668e+06	1.2634e+06	1.3734e+06	6.78767e+06	5.89216e+06	4.00548e+06	1.50254e+06	886600	807807	1.32604e+06	2.18587e+06	4.21642e+06	2.63975e+06	2.30574e+06	1.99276e+06	5.40053e+06	5.73445e+06	3.48133e+06	1.57708e+06	634897
NAC1_RAT	2	2	115.11	0.303972	1.50904	AFT	EFT	Sodium/calcium exchanger 1 OS=Rattus norvegicus GN=Slc8a1 PE=2 SV=3	469917	1.04238e+06	480209	1.65884e+06	597944	484081	814524	440001	3.57708e+06	466209	364247	544037	1.0273e+06	554303	788418	1.36835e+06	627651	488968	435647	421592	318539	483963	381440	353127	396990	685562	223308	647112	423742	331795	465707	676301	7.01611e+06	941935	640022	682438	988624	534191	521896	458407	165661
CXA1_RAT	4	4	250.15	0.216853	1.17179	AFT	EFT	Gap junction alpha-1 protein OS=Rattus norvegicus GN=Gja1 PE=1 SV=2	1.81765e+06	2.05507e+06	1.50783e+06	2.31051e+06	848713	797632	1.34195e+06	970288	1.23487e+06	1.07931e+06	1.01683e+06	963925	1.32782e+06	845490	1.337e+06	3.17815e+06	1.09121e+06	784950	914918	811860	754394	970587	786152	804517	1.53557e+06	1.35161e+06	701177	901325	601453	546706	767264	1.49137e+06	2.42208e+06	2.18065e+06	1.78669e+06	1.20914e+06	1.27782e+06	814813	885031	1.0647e+06	288011
CBR1_RAT	1	1	28.34	0.805177	1.16445	EFT	AFT	Carbonyl reductase [NADPH] 1 OS=Rattus norvegicus GN=Cbr1 PE=1 SV=2	152466	1.75158e+06	1.17939e+06	1.08386e+06	693269	644679	1.52309e+06	828253	87448.6	325940	488310	635211	1.29699e+06	120190	83266.8	3.15745e+06	841360	639230	1.02999e+06	870844	791539	688115	640724	778553	128804	1.152e+06	548443	422813	491296	441871	870832	1.27306e+06	171522	658535	858016	796806	1.24816e+06	115829	55118.7	1.05777e+06	222067
SYNPO_RAT	2	2	99.53	0.160497	1.48724	AFT	EFT	Synaptopodin OS=Rattus norvegicus GN=Synpo PE=2 SV=2	924545	1.21991e+06	2.97987e+06	1.57232e+06	645347	563549	1.36358e+06	690849	262955	463557	545514	725558	1.9438e+06	434670	545140	1.33148e+06	486113	462905	491084	393008	446452	510614	459763	535081	781064	802325	1.38571e+06	613359	457335	386263	779630	1.06186e+06	515761	936577	958528	910137	1.87062e+06	418898	360857	446055	128304
GPDM_RAT	5	5	224.93	0.873871	1.00395	AFT	EFT	Glycerol-3-phosphate dehydrogenase, mitochondrial OS=Rattus norvegicus GN=Gpd2 PE=1 SV=1	307924	577446	284107	564437	5.13899e+06	4.85741e+06	8.40287e+06	5.02387e+06	4.52732e+06	2.05105e+06	2.81243e+06	5.15111e+06	497863	248721	143361	440086	2.03994e+06	4.99966e+06	5.51334e+06	4.03283e+06	4.67127e+06	7.06601e+06	5.10504e+06	4.78465e+06	260136	379781	132116	220186	3.64182e+06	3.32933e+06	4.80437e+06	7.7219e+06	8.8799e+06	4.14396e+06	4.94175e+06	6.46154e+06	479119	239697	94898.3	147432	538417
PTGDS_RAT	1	1	27.6	0.440891	2.22734	AFT	EFT	Prostaglandin-H2 D-isomerase OS=Rattus norvegicus GN=Ptgds PE=1 SV=2	1590.91	245.435	451.126	5140.11	72525.9	127003	432827	338087	92389.1	27330.4	64464.3	389533	1781.09	253.521	160.688	65.9785	6333.45	181832	68494.7	71083.1	81458.4	123771	92478.3	68896.5	1344.01	161.42	209.784	2005.15	51396.6	87049.5	247470	519654	181212	55218.8	113271	488629	1714.03	244.323	106.368	22.1033	1671.64
CLCB_RAT	4	4	228.71	0.361949	1.20279	AFT	EFT	Clathrin light chain B OS=Rattus norvegicus GN=Cltb PE=1 SV=1	1.45785e+07	1.31845e+07	1.34632e+07	1.23369e+07	7.6407e+06	7.16231e+06	1.12819e+07	5.79438e+06	4.29803e+06	4.82152e+06	4.58765e+06	5.0001e+06	1.16193e+07	8.9044e+06	1.06659e+07	1.35854e+07	7.66638e+06	6.81753e+06	4.70473e+06	3.84557e+06	4.27955e+06	5.29164e+06	4.62888e+06	4.58088e+06	1.2316e+07	8.67133e+06	6.26071e+06	4.81262e+06	5.41469e+06	4.90914e+06	6.45048e+06	8.90621e+06	8.43018e+06	9.74147e+06	8.06102e+06	6.27211e+06	1.11818e+07	8.58132e+06	7.0603e+06	4.5512e+06	2.02345e+06
DC1I2_RAT	2	2	118.3	0.463364	2.32178	AFT	EFT	Cytoplasmic dynein 1 intermediate chain 2 OS=Rattus norvegicus GN=Dync1i2 PE=1 SV=1	10179.6	29926	24798.7	52709.5	469439	566312	2.32429e+06	1.07822e+06	858316	101898	139940	396491	23705.6	25276.6	13221	6422.06	518848	350338	366020	166863	282230	358740	303007	192173	8599.79	19682.1	11532	20561.9	332675	388157	1.32892e+06	1.65726e+06	1.6835e+06	205875	245890	497357	22813.1	24359.5	8751.66	2151.44	136944
CPLX2_RAT	4	4	363.66	0.52859	1.09134	EFT	AFT	Complexin-2 OS=Rattus norvegicus GN=Cplx2 PE=1 SV=1	3.14915e+07	4.58696e+07	3.65247e+07	2.33386e+07	1.84005e+07	1.84046e+07	1.9272e+07	1.47802e+07	3.47746e+06	1.14869e+07	1.19568e+07	1.45967e+07	3.68148e+07	3.84222e+07	4.38857e+07	2.96249e+07	1.65208e+07	2.27221e+07	1.33766e+07	1.36977e+07	1.1344e+07	1.73538e+07	1.43177e+07	1.43185e+07	2.66043e+07	3.0168e+07	1.69848e+07	9.10435e+06	1.30398e+07	1.26147e+07	1.10189e+07	2.27178e+07	6.8207e+06	2.32083e+07	2.10094e+07	1.83101e+07	3.54287e+07	3.70281e+07	2.90503e+07	9.92457e+06	4.36048e+06
VAMP2_RAT	3	3	387.66	0.250113	1.27669	AFT	EFT	Vesicle-associated membrane protein 2 OS=Rattus norvegicus GN=Vamp2 PE=1 SV=2	5.17785e+07	5.78996e+07	4.79494e+07	3.63541e+07	2.01903e+07	2.12938e+07	3.79724e+07	2.11468e+07	1.81037e+07	1.71952e+07	1.69002e+07	2.10717e+07	3.48412e+07	2.79584e+07	3.31554e+07	4.32809e+07	1.87676e+07	1.5795e+07	1.87516e+07	1.69165e+07	1.89008e+07	2.11217e+07	1.86989e+07	1.99445e+07	4.37429e+07	3.80801e+07	2.22976e+07	1.41817e+07	1.43082e+07	1.4595e+07	2.17108e+07	3.25036e+07	3.55087e+07	34741417	2.96956e+07	2.64322e+07	3.35294e+07	2.69439e+07	2.19473e+07	1.44994e+07	4.95349e+06
GSTO1_RAT	3	3	101.15	0.189067	1.9129	AFT	EFT	Glutathione S-transferase omega-1 OS=Rattus norvegicus GN=Gsto1 PE=1 SV=2	362772	252582	337803	399772	197775	218932	595813	427836	3.60292e+06	436036	410265	469084	352094	418812	346074	710329	18304	415433	284378	279305	271267	363214	274324	297825	306473	166121	157086	155951	140156	150059	340658	657602	7.06678e+06	880973	720882	588417	338838	403616	229085	237966	4831.13
CO3_RAT	2	2	105.43	0.948908	1.34841	EFT	AFT	Complement C3 OS=Rattus norvegicus GN=C3 PE=1 SV=3	1362.99	2111.97	2779.41	4959.08	118578	343594	157355	73719.3	101736	2462.75	7609.33	190051	4994.03	2227.34	3108.09	4865.94	199943	949998	54610	15820.4	30286.3	54777.2	25517.8	10785.2	1151.47	1389.02	1292.49	1934.53	84032.4	235503	89968.2	113310	199545	4975.77	13370.4	238399	4806.01	2146.53	2057.41	1630.13	52772.7
PCSK1_RAT	3	3	189.56	0.376902	1.27321	AFT	EFT	ProSAAS OS=Rattus norvegicus GN=Pcsk1n PE=1 SV=1	1.11312e+07	1.37002e+07	9.29113e+06	6.96504e+06	4.44988e+06	4.54336e+06	4.87787e+06	2.93792e+06	4.05804e+06	2.74415e+06	2.49518e+06	2.84565e+06	7.84302e+06	6.94543e+06	7.47434e+06	8.16585e+06	4.23478e+06	4.68411e+06	2.71622e+06	2.46454e+06	2.35396e+06	2.93658e+06	2.56936e+06	2.62216e+06	9.40373e+06	9.0105e+06	4.32059e+06	2.71705e+06	3.15347e+06	3.11408e+06	2.78894e+06	4.51571e+06	7.95946e+06	5.54432e+06	4.38431e+06	3.56958e+06	7.54773e+06	6.69342e+06	4.94766e+06	2.73562e+06	1.11772e+06
PPIB_RAT	2	2	127.41	0.725725	1.17321	AFT	EFT	Peptidyl-prolyl cis-trans isomerase B OS=Rattus norvegicus GN=Ppib PE=1 SV=3	2.8874e+06	3.42914e+06	2.30537e+06	2.24691e+06	1.03955e+06	814681	2.13284e+06	1.35871e+06	299076	1.00503e+06	1.12362e+06	1.50377e+06	2.14634e+06	1.60903e+06	1.54574e+06	3.57416e+06	1.2224e+06	823131	1.1427e+06	968875	1.09551e+06	1.03066e+06	1.01009e+06	1.00315e+06	2.4393e+06	2.25531e+06	1.07205e+06	876515	736690	558392	1.21946e+06	2.0884e+06	586610	2.03058e+06	1.97433e+06	1.88632e+06	2.06553e+06	1.55065e+06	1.02321e+06	1.19737e+06	322639
THTM_RAT	1	1	28.95	0.328013	2.04513	AFT	EFT	3-mercaptopyruvate sulfurtransferase OS=Rattus norvegicus GN=Mpst PE=1 SV=3	342.321	455.09	1566.85	1081.24	6110.67	4164.07	30521.1	89964.6	102340	2309.88	3523.44	31741.9	682.916	336.82	333.337	30.7098	26587.2	77753.5	2266.78	3929.93	4972.21	7686.94	1764.2	7691.22	289.195	299.309	728.622	421.79	4330.42	2854.1	17450.5	138279	200730	4666.92	6191.07	39817	657.204	324.599	220.653	10.288	7017.38
RHOA_RAT	3	3	146.9	0.754487	1.41408	EFT	AFT	Transforming protein RhoA OS=Rattus norvegicus GN=Rhoa PE=1 SV=1	132628	467599	109266	1.03634e+06	327647	443735	364971	364302	788169	339599	390116	814784	185250	511628	214709	1.10976e+06	721370	3.34267e+06	271039	244785	406457	310650	298777	272295	112046	307536	50811.1	404274	232192	304141	208673	559948	1.54592e+06	686131	685478	1.02206e+06	178276	493064	142127	371777	190397
PFD2_RAT	2	2	122.28	0.428354	1.39128	AFT	EFT	Prefoldin subunit 2 OS=Rattus norvegicus GN=Pfdn2 PE=2 SV=1	2.28015e+06	3.79711e+06	2.49628e+06	1.5965e+06	1.04182e+06	1.06812e+06	1.56353e+06	882149	197727	676520	575690	758710	1.57947e+06	1.80172e+06	1.48667e+06	2.27281e+06	635661	851555	587506	506011	642229	625565	590133	592398	1.92629e+06	2.49733e+06	1.16083e+06	622793	738305	732102	893951	1.3559e+06	387823	1.36685e+06	1.01155e+06	951723	1519999	1.73635e+06	984103	761408	167775
IVD_RAT	2	2	111.58	0.600722	1.09464	AFT	EFT	Isovaleryl-CoA dehydrogenase, mitochondrial OS=Rattus norvegicus GN=Ivd PE=1 SV=2	275798	411358	447948	1.13331e+06	578024	478056	846040	692917	267507	438483	718770	600724	250966	281772	400837	833202	173004	651103	601440	647594	516717	676217	645051	615418	232997	270547	208306	442102	409625	327665	483726	1.06504e+06	524689	885917	1.26296e+06	753545	241517	271549	265335	279129	45662.5
AMPH_RAT	20	20	1388.86	0.467401	1.22534	AFT	EFT	Amphiphysin OS=Rattus norvegicus GN=Amph PE=1 SV=1	4.95165e+07	7.42216e+07	6.41154e+07	5.40414e+07	2.81341e+07	3.08453e+07	4.1786e+07	2.54788e+07	1.50289e+07	1.29565e+07	1.8114e+07	2.23019e+07	4.40962e+07	3.35704e+07	3.64088e+07	7.0068e+07	3.0569e+07	2.79075e+07	1.84875e+07	1.73383e+07	1.67853e+07	2.23464e+07	1.96157e+07	1.90684e+07	4.18319e+07	4.88149e+07	2.98152e+07	2.10815e+07	1.99376e+07	2.11417e+07	2.38913e+07	3.9162e+07	2.94777e+07	2.61774e+07	3.18283e+07	2.79754e+07	4.2436e+07	3.23523e+07	2.41009e+07	2.34733e+07	8.06834e+06
THOP1_RAT	2	2	139.81	0.542555	1.10927	AFT	EFT	Thimet oligopeptidase OS=Rattus norvegicus GN=Thop1 PE=1 SV=4	989943	875089	160851	864024	201893	193427	258293	170107	310616	248470	272210	280788	714296	555517	1.16431e+06	595771	206862	158798	161168	156390	152349	196226	156426	132242	836312	575539	74799.3	337055	143075	132577	147680	261461	609245	502013	478304	352220	687403	535361	770715	199588	54598.9
AT2B1_RAT	12	12	741.09	0.86791	1.08852	AFT	EFT	Plasma membrane calcium-transporting ATPase 1 OS=Rattus norvegicus GN=Atp2b1 PE=2 SV=2	1.45219e+07	7.3312e+06	1.05381e+07	1.24025e+07	7.27525e+06	7.32048e+06	6.11212e+06	4.01332e+06	2.46626e+06	5.66855e+06	5.94964e+06	6.9946e+06	5.42735e+06	7.46798e+06	8.38132e+06	1.37412e+07	6.92272e+06	4.54196e+06	6.5351e+06	6.05206e+06	5.8693e+06	6.69287e+06	5.83261e+06	5.7621e+06	1.22682e+07	4.82167e+06	4.90048e+06	4.83821e+06	5.15571e+06	5.01754e+06	3.49462e+06	6.16865e+06	4.83733e+06	1.14528e+07	1.04542e+07	8.774e+06	5.22301e+06	7.19702e+06	5.54803e+06	4.6034e+06	1.82717e+06
MAP4_RAT	13	13	758.98	0.391247	1.24284	AFT	EFT	Microtubule-associated protein 4 OS=Rattus norvegicus GN=Map4 PE=1 SV=1	1.47611e+07	1.90087e+07	1.57834e+07	1.01426e+07	8.93149e+06	9.55912e+06	6.19434e+06	5.71767e+06	5.74315e+06	4.2951e+06	4.87725e+06	6.21248e+06	1.16453e+07	9.60281e+06	9.86476e+06	1.01847e+07	5.70461e+06	8.32218e+06	5.89167e+06	5.13302e+06	4.82694e+06	6.58318e+06	5.63741e+06	6.09738e+06	1.24703e+07	1.25019e+07	7.33963e+06	3.95661e+06	6.32943e+06	6.55193e+06	3.54164e+06	8.78831e+06	1.12646e+07	8.67788e+06	8.56987e+06	7.79291e+06	1.12069e+07	9.25439e+06	6.53e+06	3.41195e+06	1.50567e+06
RTN1_RAT	12	12	708.72	0.0276858	1.32326	AFT	EFT	Reticulon-1 OS=Rattus norvegicus GN=Rtn1 PE=2 SV=1	1.25926e+07	1.76104e+07	1.71744e+07	1.06642e+07	8.34084e+06	8.95197e+06	1.29833e+07	8.85993e+06	8.4592e+06	7.08324e+06	7.238e+06	9.5541e+06	9.83237e+06	7.23857e+06	6.79572e+06	1.51456e+07	6.21871e+06	8.34052e+06	7.61162e+06	6.90648e+06	7.02312e+06	8.33415e+06	7.26896e+06	7.15762e+06	1.06384e+07	1.15822e+07	7.98651e+06	4.16009e+06	5.91086e+06	6.13578e+06	7.42325e+06	1.36181e+07	1.65919e+07	1.43111e+07	1.2718e+07	1.19846e+07	9.46218e+06	6.97593e+06	4.49844e+06	5.07391e+06	1.64136e+06
ADT1_RAT	12	12	605.15	0.983244	1.03105	AFT	EFT	ADP/ATP translocase 1 OS=Rattus norvegicus GN=Slc25a4 PE=1 SV=3	4.84333e+07	4.07231e+07	3.78601e+07	3.55471e+07	2.26322e+07	2.2179e+07	3.9428e+07	2.33351e+07	1.32762e+07	2.61359e+07	2.63515e+07	3.58969e+07	4.49718e+07	2.87268e+07	2.74955e+07	2.98731e+07	1.72916e+07	1.92499e+07	3.43106e+07	3.01264e+07	3.22206e+07	3.19776e+07	3.19605e+07	3.23979e+07	4.09168e+07	2.67833e+07	1.76058e+07	1.38669e+07	1.60386e+07	15201721	2.25431e+07	3.5867e+07	2.60399e+07	5.28053e+07	4.63025e+07	4.50289e+07	4.32786e+07	2.76845e+07	1.82007e+07	1.00077e+07	4.56391e+06
CAND1_RAT	12	12	638.84	0.663134	1.06076	EFT	AFT	Cullin-associated NEDD8-dissociated protein 1 OS=Rattus norvegicus GN=Cand1 PE=1 SV=1	8.49952e+06	5.39107e+06	7.01674e+06	7.06143e+06	2.64222e+06	3.21761e+06	3.38019e+06	2669398	2.09366e+06	3.28104e+06	3.24681e+06	4.3656e+06	5.13775e+06	8.18865e+06	7.82418e+06	7.95851e+06	3.11213e+06	2.86931e+06	3.78184e+06	3.53044e+06	3.41068e+06	3.73043e+06	3.31292e+06	3.2208e+06	7.18046e+06	3.54566e+06	3.26295e+06	2.75465e+06	1.87245e+06	2.20539e+06	1.93263e+06	4.10298e+06	4.10652e+06	6.62907e+06	5.70501e+06	5.47619e+06	4.94432e+06	7.89154e+06	5.17923e+06	2.66616e+06	821411
KAD1_RAT	11	11	795.37	0.078716	1.30062	AFT	EFT	Adenylate kinase isoenzyme 1 OS=Rattus norvegicus GN=Ak1 PE=1 SV=3	1.59255e+07	1.47904e+07	1.51828e+07	1.5611e+07	8.63967e+06	9.80078e+06	1.52675e+07	1.05323e+07	6.92797e+06	6.47765e+06	7.02628e+06	8.25189e+06	1.07277e+07	1.29365e+07	1.24672e+07	1.76679e+07	5.41658e+06	7.68611e+06	5.43011e+06	5.16814e+06	5.4614e+06	7.16843e+06	6.57421e+06	6.65715e+06	1.3454e+07	9.72755e+06	7.06036e+06	6.08985e+06	6.12263e+06	6.71757e+06	8.72922e+06	1.61887e+07	1.35885e+07	1.30875e+07	1.2346e+07	1.03511e+07	1.03238e+07	1.24671e+07	8.25272e+06	5.91888e+06	1.42964e+06
2ABA_RAT	1	1	29.86	0.963368	1.56164	AFT	EFT	Serine/threonine-protein phosphatase 2A 55 kDa regulatory subunit B alpha isoform OS=Rattus norvegicus GN=Ppp2r2a PE=2 SV=1	0	129.091	145.426	122.249	1438.15	4245.36	0	18043.7	0	28.2986	302.68	23687.1	0	0	0	0	6723.01	12640	2992.83	4665.31	697.585	1286.93	21.1394	1801.01	0	84.9024	67.6266	47.6891	1019.17	2909.82	0	27733.9	0	57.1749	531.842	29713	0	0	0	0	1774.46
VDAC1_RAT	11	11	1058.48	0.699147	1.11133	AFT	EFT	Voltage-dependent anion-selective channel protein 1 OS=Rattus norvegicus GN=Vdac1 PE=1 SV=4	6.67912e+07	8.96829e+07	87154477	5.54282e+07	3.02691e+07	3.17767e+07	8.0652e+07	4.25258e+07	2.53466e+07	3.27427e+07	3.4064e+07	4.19859e+07	6.29969e+07	5.56489e+07	5.4383e+07	8.83778e+07	3.41892e+07	2.57621e+07	3.98395e+07	3.61412e+07	4.06108e+07	4.15964e+07	3.91166e+07	3.78065e+07	5.64257e+07	5.89837e+07	4.05289e+07	2.16225e+07	2.14507e+07	2.17801e+07	4.61131e+07	6.53639e+07	4.9715e+07	6.61537e+07	5.98543e+07	5.26669e+07	6.06251e+07	5.36297e+07	3.5999e+07	2.96072e+07	9.02385e+06
CISY_RAT	10	10	462.25	0.573345	1.10061	AFT	EFT	Citrate synthase, mitochondrial OS=Rattus norvegicus GN=Cs PE=1 SV=1	2.69801e+07	2.85755e+07	2.46444e+07	2.29447e+07	1.29634e+07	1.2627e+07	3.38171e+07	2.05493e+07	1.29861e+07	1.55928e+07	1.69322e+07	2.03111e+07	2.35321e+07	1.89305e+07	2.01598e+07	2.83843e+07	1.47558e+07	1.31121e+07	1.88447e+07	1.67882e+07	1.65346e+07	1.99313e+07	1.74461e+07	1.77488e+07	2.2793e+07	1.87939e+07	1.14602e+07	8.95069e+06	9.18669e+06	8.65469e+06	1.9335e+07	3.15852e+07	2.54711e+07	3.15038e+07	2.97517e+07	2.54782e+07	2.26461e+07	1.82436e+07	1.33448e+07	9.50894e+06	3.89461e+06
NCKP1_RAT	9	9	362.55	0.0629731	1.29776	AFT	EFT	Nck-associated protein 1 OS=Rattus norvegicus GN=Nckap1 PE=2 SV=1	348532	686487	624130	789911	567655	589225	758438	517298	860146	572341	531518	870463	465837	146337	157517	760502	279872	449267	795447	542503	588724	681108	582600	496050	294442	451497	290235	308143	402277	403862	433640	795109	1.68709e+06	1.15637e+06	933936	1.09191e+06	448298	141027	104269	254774	73868.9
MOG_RAT	8	8	459.38	0.71187	1.07796	AFT	EFT	Myelin-oligodendrocyte glycoprotein OS=Rattus norvegicus GN=Mog PE=1 SV=1	2.09488e+07	2.65723e+07	2.74289e+07	1.43603e+07	1.15481e+07	1.17472e+07	1.937e+07	1.18875e+07	1.37342e+07	1.14269e+07	9.87075e+06	1.16958e+07	2.31307e+07	1.20279e+07	11839558	2.19652e+07	1.03835e+07	9.30273e+06	1.54711e+07	1.42378e+07	1.46357e+07	1.56149e+07	1.3957e+07	1.42403e+07	1.76977e+07	1.74764e+07	1.27551e+07	5.60192e+06	8.18371e+06	8.05169e+06	1.10749e+07	1.82716e+07	2.69384e+07	2.30872e+07	1.7344e+07	1.46712e+07	2.22598e+07	1.15915e+07	7.83723e+06	7.35852e+06	2.74061e+06
WASF1_RAT	8	8	376.01	0.598774	1.07566	AFT	EFT	Wiskott-Aldrich syndrome protein family member 1 OS=Rattus norvegicus GN=Wasf1 PE=1 SV=1	7.97543e+06	1.03547e+07	7.29974e+06	7.65509e+06	2.65025e+06	2.49777e+06	6.36418e+06	4.62886e+06	4.20341e+06	2.79094e+06	3.37289e+06	4.39433e+06	6.63546e+06	9.88678e+06	1.07973e+07	7.72316e+06	3.8779e+06	3.38946e+06	2.87937e+06	2.6803e+06	2.68852e+06	3.34797e+06	2.74706e+06	3.01946e+06	6.73771e+06	6.81023e+06	3.39455e+06	2.98624e+06	1.87814e+06	1.712e+06	3.63874e+06	7.11475e+06	8.24459e+06	5.63886e+06	5.92655e+06	5.51223e+06	6.38563e+06	9.52806e+06	7.14731e+06	2.58732e+06	1.02353e+06
QCR2_RAT	8	8	751.73	0.775957	1.03722	AFT	EFT	Cytochrome b-c1 complex subunit 2, mitochondrial OS=Rattus norvegicus GN=Uqcrc2 PE=1 SV=2	1.53921e+07	1.94248e+07	1.99012e+07	1.41729e+07	9.43925e+06	9.41213e+06	2.02823e+07	1.33334e+07	7.98648e+06	1.01944e+07	9.4817e+06	1.27747e+07	1.98533e+07	1.41765e+07	1.3129e+07	2.48506e+07	9.17817e+06	7.86427e+06	1.11114e+07	1.04799e+07	1.06332e+07	1.22804e+07	1.10548e+07	1.13779e+07	1.30034e+07	1.27755e+07	9.25452e+06	5.52881e+06	6.68926e+06	6.45119e+06	1.15965e+07	2.0494e+07	1.56647e+07	2.05969e+07	1.66604e+07	1.60245e+07	1.91058e+07	1.36621e+07	8.69075e+06	8.32516e+06	2.42247e+06
CAPZB_RAT	7	7	286.7	0.307127	1.18382	AFT	EFT	F-actin-capping protein subunit beta OS=Rattus norvegicus GN=Capzb PE=1 SV=1	1.21795e+07	8.84728e+06	9.0919e+06	8.88762e+06	4.58052e+06	5.16601e+06	6.18352e+06	3.52935e+06	3.17194e+06	3.98284e+06	3.98778e+06	4.22617e+06	1.0042e+07	8.07377e+06	7.3255e+06	1.03235e+07	2.94836e+06	4.99335e+06	2.9411e+06	2.96127e+06	3.161e+06	3.29758e+06	3.11394e+06	3.18822e+06	1.02893e+07	5.81879e+06	4.22795e+06	3.46705e+06	3.24605e+06	3.54085e+06	3.53545e+06	5.42476e+06	6.22146e+06	8.04699e+06	7.00698e+06	5.30129e+06	9.66388e+06	7.78083e+06	4.84913e+06	3.45846e+06	778185
SCAM1_RAT	1	1	29.31	0.980139	1.24637	AFT	EFT	Secretory carrier-associated membrane protein 1 OS=Rattus norvegicus GN=Scamp1 PE=1 SV=1	397.934	397.973	887.047	405.379	6412.2	9909.12	105780	49725.4	51434.6	3223.6	2397.21	53241.5	514.218	349.996	536.592	1109.94	47407.4	115783	15573.1	6358.65	8346.58	13815.5	11676.2	6559.82	336.178	261.743	412.498	158.138	4544.1	6791.83	60480.3	76430	100884	6513.01	4212.16	66785.9	494.858	337.297	355.198	371.838	12512.6
ANXA5_RAT	7	7	480.83	0.638479	1.06442	AFT	EFT	Annexin A5 OS=Rattus norvegicus GN=Anxa5 PE=1 SV=3	6.24278e+06	5.76943e+06	4.79577e+06	5.25406e+06	2.68056e+06	2.73621e+06	3.29681e+06	2.76294e+06	3.60209e+06	2.06662e+06	2.15376e+06	2.86536e+06	5.01263e+06	6.26984e+06	4.33834e+06	6.27217e+06	2.61732e+06	2.74981e+06	2.38172e+06	2.34942e+06	2.25145e+06	2.67501e+06	2.31313e+06	2.3189e+06	5.27395e+06	3.79451e+06	2.23014e+06	2.0496e+06	1.89962e+06	1.87543e+06	1.88496e+06	4.24675e+06	7.06516e+06	4.17542e+06	3.78439e+06	3.59429e+06	4.82391e+06	6.04235e+06	2.87178e+06	2.10122e+06	690812
SCRN1_RAT	7	7	353.45	0.264985	1.22056	AFT	EFT	Secernin-1 OS=Rattus norvegicus GN=Scrn1 PE=1 SV=1	4.77881e+06	3.96725e+06	5.21763e+06	4.01674e+06	3.24671e+06	3.26187e+06	6.12831e+06	2.58149e+06	1.51913e+06	2.41019e+06	2.1417e+06	2.68347e+06	3.75827e+06	3.86905e+06	3.6109e+06	4.02484e+06	3.10324e+06	2.41138e+06	2.30223e+06	2.0505e+06	2.16237e+06	2.66199e+06	2.18221e+06	2.23507e+06	4.03718e+06	2.60923e+06	2.42632e+06	1.56693e+06	2.30083e+06	2.23572e+06	3.50388e+06	3.96785e+06	2.97963e+06	4.86958e+06	3.76321e+06	3.36613e+06	3.61677e+06	3.72867e+06	2.39025e+06	1.34835e+06	819065
PALM_RAT	6	6	359.1	0.296818	1.3838	AFT	EFT	Paralemmin-1 OS=Rattus norvegicus GN=Palm PE=1 SV=1	3.38217e+06	6.19472e+06	4.93423e+06	3.93352e+06	1.56018e+06	1.72434e+06	1.99312e+06	1.10943e+06	833069	635035	900043	1.05791e+06	3.50206e+06	1.9928e+06	2.6788e+06	4.971e+06	1.77455e+06	1.28601e+06	738915	668538	620600	849162	614524	723485	2.85728e+06	4.07422e+06	2.29453e+06	1.53446e+06	1.10564e+06	1.18189e+06	1.13958e+06	1.70524e+06	1.63398e+06	1.28303e+06	1.58148e+06	1.32704e+06	3.37021e+06	1.92049e+06	1.77324e+06	1.66532e+06	468372
RUFY3_RAT	7	7	275.12	0.092866	1.26455	AFT	EFT	Protein RUFY3 OS=Rattus norvegicus GN=Rufy3 PE=1 SV=1	914626	1.81533e+06	1.93909e+06	2.55196e+06	1.74591e+06	2.15172e+06	2.71618e+06	1.68302e+06	3.11237e+06	1.50069e+06	1.28421e+06	1.82987e+06	2.0543e+06	847310	2.01028e+06	2.98684e+06	1.25535e+06	1.78092e+06	1.22284e+06	1.10898e+06	1.12278e+06	1.45527e+06	1.24418e+06	1.29301e+06	772684	1.19393e+06	901721	995518	1.23727e+06	1.47482e+06	1.55298e+06	2.58687e+06	6.10462e+06	3.03202e+06	2.25649e+06	2.29538e+06	1.97696e+06	816567	1.33071e+06	1.00061e+06	331334
PEA15_RAT	6	6	417.87	0.0975899	1.25578	AFT	EFT	Astrocytic phosphoprotein PEA-15 OS=Rattus norvegicus GN=Pea15 PE=1 SV=1	1.30293e+07	1.79225e+07	1.19231e+07	1.55578e+07	9.22662e+06	9.31476e+06	1.98633e+07	1.11161e+07	8.69537e+06	6.93477e+06	7.8881e+06	1.06927e+07	1.61161e+07	1.152e+07	9.73719e+06	1.41488e+07	9.7096e+06	9.15386e+06	7.3267e+06	6.44469e+06	6.82063e+06	7.72097e+06	7.26071e+06	7.24919e+06	1.10073e+07	1.17875e+07	5.54451e+06	6.06909e+06	6.53858e+06	6.38445e+06	1.13569e+07	1.7086e+07	1.70551e+07	1.40111e+07	1.38603e+07	1.34129e+07	1.55094e+07	1.1102e+07	6.44556e+06	4.73994e+06	2.56274e+06
NP1L4_RAT	6	6	295.83	0.779813	1.05025	EFT	AFT	Nucleosome assembly protein 1-like 4 OS=Rattus norvegicus GN=Nap1l4 PE=1 SV=1	7.11128e+06	9.93085e+06	8.18133e+06	4.72769e+06	4.66533e+06	5.00024e+06	5.57617e+06	4.14128e+06	1.57879e+06	3.0435e+06	2.95505e+06	3.86664e+06	6.8904e+06	6.17746e+06	7.93399e+06	1.52763e+07	7.6372e+06	6.12431e+06	2.22511e+06	2.07279e+06	2.24707e+06	2.50619e+06	2.3652e+06	2.3761e+06	6.00767e+06	6.53144e+06	3.80451e+06	1.84427e+06	3.30616e+06	3.42722e+06	3.18819e+06	6.36532e+06	3.09665e+06	6.14913e+06	5.19235e+06	4.8503e+06	6.63098e+06	5.95332e+06	5.25192e+06	5.11767e+06	2.01575e+06
CNN3_RAT	2	2	77.96	0.791447	1.22989	EFT	AFT	Calponin-3 OS=Rattus norvegicus GN=Cnn3 PE=1 SV=1	269696	59895.4	101328	64768.9	9983.74	29062.6	27975.9	85453.6	236423	106216	78712.5	29973.7	13861.1	272391	443396	143056	22555.8	24405.3	78544.4	61642.3	69928.4	44741	97652.7	80071	227841	39392.7	47119.8	25266.2	7075.13	19919.9	15995.3	131346	463722	214600	138307	37598.9	13339.2	262508	293507	47925	5953.35
ATAD3_RAT	1	1	46.24	0.0439516	1.58864	EFT	AFT	ATPase family AAA domain-containing protein 3 OS=Rattus norvegicus GN=Atad3 PE=1 SV=1	1715.91	1258.47	7825.55	32888.4	3247.21	1046.89	0	221.138	617.585	0	4049.47	576.264	8030.59	268.114	7441.6	13653.8	987.048	1132.5	5893.38	9430.8	10581	11714.6	9219.88	6554.71	1449.62	827.687	3639.06	12829.7	2301.18	717.549	0	339.899	1211.33	0	7115.37	722.863	7728.24	258.386	4925.99	4574.14	260.52
DNJC5_RAT	5	5	405.48	0.644542	1.09538	AFT	EFT	DnaJ homolog subfamily C member 5 OS=Rattus norvegicus GN=Dnajc5 PE=1 SV=1	3.11378e+07	2.6205e+07	2.76332e+07	2.03584e+07	1.49086e+07	1.46972e+07	2.33087e+07	1.16387e+07	6.73915e+06	9.05979e+06	8.83934e+06	1.06645e+07	2.58876e+07	2.21969e+07	2.2568e+07	3.42081e+07	1.30337e+07	1.33837e+07	9.35043e+06	8.36682e+06	8.33294e+06	1.13568e+07	9.80611e+06	8.83312e+06	2.63055e+07	1.72348e+07	1.28501e+07	7.9418e+06	1.05652e+07	1.00736e+07	1.33269e+07	1.78891e+07	1.32182e+07	1.83045e+07	1.55317e+07	1.33776e+07	2.49129e+07	2.13916e+07	1.49389e+07	1.146e+07	3.4401e+06
FABP5_RAT	5	5	219.59	0.0161082	1.29842	AFT	EFT	Fatty acid-binding protein, epidermal OS=Rattus norvegicus GN=Fabp5 PE=1 SV=3	1.91375e+06	1.68369e+06	1.69992e+06	1.66487e+06	1.18703e+06	1.39013e+06	1.95018e+06	1.15071e+06	916119	1.02691e+06	1.20415e+06	1.20974e+06	1.12916e+06	1.47774e+06	1.00591e+06	1.10667e+06	595834	1.44369e+06	1.01332e+06	1.09101e+06	984126	1.17242e+06	1.01221e+06	1.05864e+06	1.61675e+06	1.10735e+06	790502	649464	841209	952812	1.11502e+06	1.7687e+06	1.79688e+06	2.07478e+06	2.11583e+06	1.5175e+06	1.08665e+06	1.42412e+06	665864	370743	157263
PURA_RAT	4	4	343.66	0.180481	1.29554	AFT	EFT	Transcriptional activator protein Pur-alpha (Fragments) OS=Rattus norvegicus GN=Pura PE=1 SV=1	1.91569e+07	2.04803e+07	1.5556e+07	1.77163e+07	7.38176e+06	6.59293e+06	1.32931e+07	8.31928e+06	6.96874e+06	5.59733e+06	6.1904e+06	8.54548e+06	1.63226e+07	7.02555e+06	1.07767e+07	2.17595e+07	8.1111e+06	7.28828e+06	5.83368e+06	4.90726e+06	5.07243e+06	6.1491e+06	5.90216e+06	5.6716e+06	1.61839e+07	1.34698e+07	7.23392e+06	6.91111e+06	5.23119e+06	4.51888e+06	7.6004e+06	1.27871e+07	1.36685e+07	1.13089e+07	1.08772e+07	1.07194e+07	1.5708e+07	6.77064e+06	7.13368e+06	7.2896e+06	2.14083e+06
RAB5A_RAT	5	5	208.1	0.113462	1.23374	AFT	EFT	Ras-related protein Rab-5A OS=Rattus norvegicus GN=Rab5a PE=2 SV=1	4.62871e+06	5.55555e+06	4.9201e+06	4.40082e+06	2.64139e+06	3.53794e+06	5.69342e+06	2.87945e+06	2.24545e+06	3.39106e+06	2.42567e+06	3.00528e+06	3.57535e+06	3.21898e+06	3.20854e+06	6.12701e+06	2.18739e+06	2.58716e+06	2.56371e+06	2.4445e+06	2.76448e+06	2.86205e+06	2.56206e+06	2.63649e+06	3.91037e+06	3.65384e+06	2.28796e+06	1.71676e+06	1.87186e+06	2.42494e+06	3.25523e+06	4.42584e+06	4.40423e+06	6.85134e+06	4.26218e+06	3.76981e+06	3.44074e+06	3.10219e+06	2.1239e+06	2.05259e+06	577337
NDUV2_RAT	5	5	308.21	0.596891	1.08953	AFT	EFT	NADH dehydrogenase [ubiquinone] flavoprotein 2, mitochondrial OS=Rattus norvegicus GN=Ndufv2 PE=1 SV=2	1.60398e+07	1.56772e+07	1.72065e+07	1.74314e+07	6.22345e+06	5.99139e+06	9.40406e+06	5.26043e+06	5.46139e+06	3.22536e+06	3.97338e+06	5.23479e+06	1.50404e+07	1.28102e+07	1.46551e+07	2.27901e+07	7.27185e+06	6.65434e+06	4.0448e+06	3.54067e+06	3.64772e+06	3.93143e+06	3.7901e+06	3.82085e+06	1.35505e+07	1.03107e+07	8.00145e+06	6.79996e+06	4.41034e+06	4.10657e+06	5.3768e+06	8.08551e+06	1.0712e+07	6.51657e+06	6.98167e+06	6.5665e+06	1.44742e+07	1.23454e+07	9.701e+06	7.63487e+06	1.91932e+06
MIC25_RAT	1	1	67.52	0.500441	1.22421	AFT	EFT	MICOS complex subunit Mic25 OS=Rattus norvegicus GN=Chchd6 PE=3 SV=1	2.40637e+06	479536	1.62296e+06	1.33781e+06	499193	586562	919546	423674	122807	402190	330022	394216	1.80227e+06	1.50426e+06	88454.2	1.42635e+06	433097	341799	362662	360284	345680	377151	330618	407792	2.03293e+06	315387	754715	521877	353761	402037	525754	651205	240875	812590	579886	494503	1.73442e+06	1.44968e+06	58552.5	477838	114311
RRAGB_RAT	1	1	29.99	0.499321	1.54464	AFT	EFT	Ras-related GTP-binding protein B OS=Rattus norvegicus GN=RragB PE=1 SV=1	1.05147e+07	1.26294e+07	1.30766e+07	6.3128e+06	5.36748e+06	5.49385e+06	5.83916e+06	3.71123e+06	202159	3.01163e+06	2.70957e+06	3.92226e+06	7.44525e+06	7.64128e+06	6.70395e+06	4.99018e+06	3.08586e+06	4.44618e+06	2.1815e+06	1.85248e+06	2.21247e+06	2.24363e+06	2.1618e+06	2.16018e+06	8.88291e+06	8.30625e+06	6.08092e+06	2.46261e+06	3.80375e+06	3.76555e+06	3.33856e+06	5.70432e+06	396516	6.08474e+06	4.76101e+06	4.92007e+06	7.16493e+06	7.36403e+06	4.4377e+06	1.67175e+06	814477
PAIRB_RAT	5	5	333.9	0.266393	1.18223	AFT	EFT	Plasminogen activator inhibitor 1 RNA-binding protein OS=Rattus norvegicus GN=Serbp1 PE=1 SV=2	2.7347e+06	1.83657e+06	2.04492e+06	2.29648e+06	1.47123e+06	1.84433e+06	1.87918e+06	1.89801e+06	1.30078e+06	876205	790261	1.05364e+06	1.59745e+06	1.43608e+06	2.46453e+06	2.07232e+06	2.40957e+06	1.37566e+06	1.11959e+06	774043	692006	1.42877e+06	772076	797298	2.3103e+06	1.2079e+06	950934	895856	1.04261e+06	1.26412e+06	1.07442e+06	2.91732e+06	2.55135e+06	1.7703e+06	1.38858e+06	1.32168e+06	1.5373e+06	1.38397e+06	1.6314e+06	694241	635979
PSIP1_RAT	5	5	245.21	0.0718886	1.59714	AFT	EFT	PC4 and SFRS1-interacting protein OS=Rattus norvegicus GN=Psip1 PE=2 SV=1	186627	553927	315670	176068	854125	1.05312e+06	517486	273826	437031	228305	211900	238959	289983	327502	190455	139343	98988.5	781985	224946	197167	172487	284670	211603	240920	157664	364313	146794	68684.1	605289	721824	295874	420882	857194	461270	372333	299750	279065	315619	126072	46680.9	26126.9
PSB1_RAT	2	2	123.67	0.743407	1.01627	EFT	AFT	Proteasome subunit beta type-1 OS=Rattus norvegicus GN=Psmb1 PE=1 SV=3	1.01512e+06	1.36856e+06	435029	409645	298339	255032	583022	436844	331175	288550	273183	315649	1.19106e+06	711755	534491	843369	450298	287204	363062	341694	327349	370645	333658	353354	857583	900093	202299	159802	211422	174802	333345	671448	649568	582990	480013	395949	1.14622e+06	685930	353808	282535	118851
SGIP1_RAT	5	5	183.68	0.614066	1.13997	AFT	EFT	SH3-containing GRB2-like protein 3-interacting protein 1 OS=Rattus norvegicus GN=Sgip1 PE=1 SV=1	3.63555e+06	3.78279e+06	2.2393e+06	2.9131e+06	1.24087e+06	1.02319e+06	1.17061e+06	1.3139e+06	758597	897910	1.05103e+06	1.25263e+06	3.34244e+06	1.34705e+06	796322	3.9148e+06	1.30769e+06	1.41188e+06	1.1909e+06	1.08148e+06	967270	1.24239e+06	989053	1.07546e+06	3.07134e+06	2.48791e+06	1.04133e+06	1.1364e+06	879358	701303	669300	2.01952e+06	1.48791e+06	1.81415e+06	1.84678e+06	1.57129e+06	3.2166e+06	1.29817e+06	527128	1.31149e+06	345150
ENSA_RAT	4	4	271.74	0.0627535	1.43044	AFT	EFT	Alpha-endosulfine OS=Rattus norvegicus GN=Ensa PE=1 SV=1	4.3846e+06	5.67701e+06	4.95441e+06	3.31972e+06	3.12561e+06	3.44959e+06	3.48881e+06	1.75858e+06	2.92763e+06	1.848e+06	1.71152e+06	1.4062e+06	3.1516e+06	2.46739e+06	3.12825e+06	3.63009e+06	2.74019e+06	2.32213e+06	1.54496e+06	1.37883e+06	1.22519e+06	1.90525e+06	1.53574e+06	1.57175e+06	3.70415e+06	3.73372e+06	2.30391e+06	1.29502e+06	2.21501e+06	2.36439e+06	1.99474e+06	2.70301e+06	5.74227e+06	3.73372e+06	3.00733e+06	1.76394e+06	3.03294e+06	2.37786e+06	2.07075e+06	1.21611e+06	723242
IF5A1_RAT	4	4	315.99	0.886331	1.03868	AFT	EFT	Eukaryotic translation initiation factor 5A-1 OS=Rattus norvegicus GN=Eif5a PE=1 SV=3	7.52636e+06	8.80453e+06	6.75299e+06	1.10761e+07	6.92458e+06	6.85163e+06	7.46524e+06	4.74814e+06	3.50811e+06	2.72536e+06	3.49045e+06	4.85592e+06	7.37938e+06	8.14159e+06	8.70648e+06	1.14482e+07	5.41095e+06	5.01839e+06	4.59482e+06	4.0875e+06	3.97486e+06	4.7591e+06	4.1459e+06	4.27929e+06	6.35833e+06	5.79067e+06	3.1403e+06	4.32076e+06	4.90721e+06	4.69619e+06	4.26828e+06	7.29809e+06	6.88082e+06	5.50635e+06	6.13311e+06	6.09125e+06	7.10155e+06	7.84619e+06	5.76327e+06	3.83525e+06	1.42816e+06
BCAS1_RAT	4	4	241.48	0.295211	1.26763	AFT	EFT	Breast carcinoma-amplified sequence 1 homolog (Fragment) OS=Rattus norvegicus GN=Bcas1 PE=1 SV=2	5.20543e+06	5.97356e+06	5.73237e+06	2.69071e+06	4.66849e+06	5.29641e+06	4.47494e+06	2.52707e+06	2.2324e+06	1.47098e+06	1.96902e+06	2.26918e+06	3.2153e+06	2.51803e+06	2.54621e+06	624245	4.0841e+06	4.17733e+06	3.11249e+06	2.62881e+06	2.49743e+06	3.87526e+06	2.96418e+06	2.86985e+06	4.39759e+06	3.92876e+06	2.66569e+06	1.04964e+06	3.3084e+06	3.63022e+06	2.55856e+06	3.88422e+06	4.37863e+06	2.97199e+06	3.45978e+06	2.84645e+06	3.09425e+06	2.42666e+06	1.68547e+06	209127	1.07795e+06
SAHH_RAT	4	4	170.45	0.0912817	1.27213	AFT	EFT	Adenosylhomocysteinase OS=Rattus norvegicus GN=Ahcy PE=1 SV=3	2.48971e+06	3.70317e+06	2.32973e+06	2.29159e+06	1.38641e+06	1.50005e+06	1.82612e+06	1.36243e+06	1.62889e+06	1.29075e+06	1.17326e+06	1.72129e+06	2.59915e+06	1.65542e+06	1.241e+06	2.4805e+06	844607	1.2443e+06	1.33808e+06	1.32603e+06	1.26759e+06	1.35244e+06	1.21437e+06	1.28331e+06	2.10333e+06	2.43554e+06	1.08338e+06	893946	982502	1.02815e+06	1.04409e+06	2.09411e+06	3.19491e+06	2.60785e+06	2.06155e+06	2.15918e+06	2.50129e+06	1.59536e+06	821484	830986	222924
S6A11_RAT	1	1	90.15	0.492074	1.36191	AFT	EFT	Sodium- and chloride-dependent GABA transporter 3 OS=Rattus norvegicus GN=Slc6a11 PE=2 SV=1	132379	206320	212912	59172.3	1.37604e+06	1.49127e+06	3.96301e+06	2.32487e+06	2.38328e+06	1.12361e+06	1.20106e+06	1.64404e+06	118258	80781.2	21243.4	104048	538969	1.95327e+06	1.39834e+06	1.25903e+06	1.18633e+06	2.03826e+06	1.61394e+06	1.52236e+06	111835	135695	99009.2	23083	975154	1.02213e+06	2.26586e+06	3.57343e+06	4.67458e+06	2.27015e+06	2.1104e+06	2.06228e+06	113805	77850.2	14062.1	34856.8	142255
EF1D_RAT	3	3	180.97	0.499225	1.04235	AFT	EFT	Elongation factor 1-delta OS=Rattus norvegicus GN=Eef1d PE=1 SV=2	2.5671e+06	3.50258e+06	2.39112e+06	2.43086e+06	1.26846e+06	1.06993e+06	2.33993e+06	1.40464e+06	744010	877065	936830	1.25967e+06	3.4405e+06	2.93703e+06	3.39549e+06	3.68939e+06	631307	951158	766971	772837	837662	824120	851273	849723	2.16871e+06	2.30361e+06	1.11193e+06	948277	898912	733342	1.33786e+06	2.15899e+06	1.45931e+06	1.77203e+06	1.64611e+06	1.58013e+06	3.31097e+06	2.83046e+06	2.24765e+06	1.23597e+06	166626
BDH_RAT	2	2	125.06	0.3602	1.22624	EFT	AFT	D-beta-hydroxybutyrate dehydrogenase, mitochondrial OS=Rattus norvegicus GN=Bdh1 PE=1 SV=2	281299	276845	618735	969828	197277	270960	1.019e+06	578650	403618	309861	474548	550996	721810	198262	953995	1.4007e+06	328190	260855	689941	473661	512920	531739	607649	618423	237644	182079	287726	378329	139804	185719	582617	889410	791657	626048	833834	691168	694634	191069	631499	469244	86622
DLG3_RAT	4	4	181.65	0.72504	1.01765	AFT	EFT	Disks large homolog 3 OS=Rattus norvegicus GN=Dlg3 PE=1 SV=1	278217	102583	157033	162287	598434	967186	751162	349033	370209	253896	231821	387007	526947	148165	1.2574e+06	736413	58669.8	391055	210622	179587	285249	272732	242400	219696	235040	67467.9	73024	63307.9	424089	662921	429480	536478	726129	512975	407335	485460	507107	142789	832342	246704	15485.2
NOE1_RAT	2	2	94.86	0.0238388	1.65614	AFT	EFT	Noelin OS=Rattus norvegicus GN=Olfm1 PE=1 SV=1	758555	801948	637372	1.06132e+06	245062	216063	638280	305006	959170	233470	201234	347882	703122	291648	217942	1.43618e+06	242763	198191	141513	144365	148195	116324	116177	111219	640833	527435	296393	414018	173666	148092	364939	468807	1.88132e+06	471706	353591	436382	676649	281066	144267	481132	64074.4
RS25_RAT	2	2	114.88	0.0449857	1.83395	AFT	EFT	40S ribosomal protein S25 OS=Rattus norvegicus GN=Rps25 PE=2 SV=1	608832	1.20394e+06	809703	619219	291118	398085	516679	342881	81582.9	332144	189249	364293	417374	475969	295472	515752	198123	233945	147618	169471	208177	145546	181180	150904	514346	791824	376531	241557	206305	272852	295413	527022	160017	671068	332532	456967	401659	458700	195588	172781	52292.2
HAP28_RAT	3	3	198.47	0.118981	1.32394	AFT	EFT	28 kDa heat- and acid-stable phosphoprotein OS=Rattus norvegicus GN=Pdap1 PE=1 SV=1	680080	1.70257e+06	1.05471e+06	811612	733812	713834	844653	472899	395001	590818	414813	447294	685744	693231	650228	1.11713e+06	801922	900424	336989	302654	302299	345073	293359	264657	574537	1.11977e+06	490463	316609	520027	489270	482933	726866	774757	1.1937e+06	728872	561084	659926	668079	430420	374249	211658
COX5B_RAT	1	1	48.07	0.00323539	1.6894	AFT	EFT	Cytochrome c oxidase subunit 5B, mitochondrial OS=Rattus norvegicus GN=Cox5b PE=1 SV=2	1.90866e+06	2.0006e+06	1.07522e+06	1.16869e+06	1.30446e+06	1.37654e+06	2.03796e+06	1.19064e+06	368867	1.10996e+06	921309	1.16882e+06	1.05531e+06	651750	636696	690676	761808	958454	804629	747230	724713	820184	683753	717634	1.61245e+06	1.31578e+06	500000	455903	924425	943495	1.16521e+06	1.83007e+06	723498	2.24258e+06	1.61884e+06	1.46616e+06	1.01558e+06	628102	421463	231382	201070
SC22B_RAT	4	4	200.04	0.0178986	2.04698	AFT	EFT	Vesicle-trafficking protein SEC22b OS=Rattus norvegicus GN=Sec22b PE=1 SV=3	448859	496049	485190	600409	1.26033e+06	515257	471895	238103	162755	185523	169686	175163	118194	35172	33930	137036	525359	442404	251475	183651	212365	216485	225577	163188	379200	326247	225625	234219	893153	353163	269808	365974	319229	374832	298157	219724	113744	33895.8	22460.1	45908.1	138662
3HIDH_RAT	3	3	182.6	0.724386	1.25621	AFT	EFT	3-hydroxyisobutyrate dehydrogenase, mitochondrial OS=Rattus norvegicus GN=Hibadh PE=1 SV=3	2.90321e+07	2.37902e+07	5.99115e+06	1.95529e+06	1.51154e+06	1.54968e+06	1.88256e+06	1.74431e+06	3.6503e+06	6.20119e+06	3.17937e+06	1.36466e+06	2.30827e+06	2.13608e+07	2.18125e+07	1.60652e+06	2.3094e+06	1.62212e+06	2.32118e+06	2.33667e+06	2.17784e+06	2.66506e+06	2.35275e+06	2.28504e+06	2.45265e+07	1.56466e+07	2.78603e+06	762758	1.07117e+06	1.06217e+06	1.07636e+06	2.68107e+06	7.15972e+06	1.2529e+07	5.58651e+06	1.71183e+06	2.22136e+06	2.05857e+07	1.44388e+07	538195	609539
GTR3_RAT	2	2	133.11	0.98114	1.13659	AFT	EFT	Solute carrier family 2, facilitated glucose transporter member 3 OS=Rattus norvegicus GN=Slc2a3 PE=1 SV=1	631685	1.14309e+06	791390	1.24446e+06	676295	880516	611168	560814	3.62271e+06	533280	560440	786883	1.52426e+06	746988	965976	1.65817e+06	685799	771542	734416	695905	599608	795157	653177	764498	533653	751799	368015	485462	479267	603516	349438	861995	7.10561e+06	1.07745e+06	984756	987063	1.46687e+06	719885	639431	555499	181009
ELOB_RAT	1	1	65.63	0.780355	1.00694	AFT	EFT	Transcription elongation factor B polypeptide 2 OS=Rattus norvegicus GN=Tceb2 PE=1 SV=1	475463	557440	246242	338348	273929	466016	644426	439724	149202	363059	331477	468295	870536	269781	389622	680639	115558	479921	297133	293041	300057	363753	338853	321958	401675	366623	114508	131989	194124	319413	368453	675874	292646	733530	582441	587427	837760	259993	257911	228019	30500.3
UB2V2_RAT	2	2	80.37	0.0784689	1.38422	AFT	EFT	Ubiquitin-conjugating enzyme E2 variant 2 OS=Rattus norvegicus GN=Ube2v2 PE=1 SV=3	3.57602e+06	4.33808e+06	2.93785e+06	3.25961e+06	1.53629e+06	1.60705e+06	3.34466e+06	2.17821e+06	1.16456e+06	1.97359e+06	1.23501e+06	2.01853e+06	2.7931e+06	2.2793e+06	2.07874e+06	2.60988e+06	2.38463e+06	1.32813e+06	1.24561e+06	1.24626e+06	1.28221e+06	1.35108e+06	1.21029e+06	1.26361e+06	3.02105e+06	2.85312e+06	1.36617e+06	1.27157e+06	1.08871e+06	1.10149e+06	1.91232e+06	3.348e+06	2.28416e+06	3.98747e+06	2.17005e+06	2.53203e+06	2.68794e+06	2.1966e+06	1.37603e+06	874329	629395
GHC2_RAT	3	3	136.14	0.341598	1.29837	AFT	EFT	Mitochondrial glutamate carrier 2 OS=Rattus norvegicus GN=Slc25a18 PE=2 SV=2	3.29726e+06	4.37521e+06	4.53068e+06	2.02209e+06	2.16861e+06	2.86583e+06	2.35706e+06	1.19279e+06	740390	1.27664e+06	1.22097e+06	1.74729e+06	3.00798e+06	2.28521e+06	2.3864e+06	2.70228e+06	745647	1.36741e+06	1.49139e+06	1.45491e+06	1.67009e+06	1.5282e+06	1.407e+06	1.36098e+06	2.78556e+06	2.87754e+06	2.10687e+06	788816	1.53682e+06	1.96428e+06	1.34766e+06	1.83337e+06	1.4522e+06	2.57935e+06	2.14539e+06	2.19179e+06	2.89473e+06	2.2023e+06	1.57969e+06	905284	196805
WIPF3_RAT	2	2	84.58	0.0202821	1.65378	AFT	EFT	WAS/WASL-interacting protein family member 3 OS=Rattus norvegicus GN=Wipf3 PE=1 SV=1	1.96837e+06	2.40548e+06	2.13809e+06	1.1902e+06	1.09896e+06	1.21452e+06	1.5102e+06	725205	1.29481e+06	543211	582051	656077	1.20963e+06	1.10055e+06	1.12152e+06	614111	842924	981641	583092	501571	503964	638391	545889	624703	1.6629e+06	1.58207e+06	994260	464294	778795	832448	863463	1.11467e+06	2.53965e+06	1.09751e+06	1.02273e+06	822981	1.16409e+06	1.06062e+06	742394	205732	222480
TAU_RAT	19	19	1141.17	0.135461	1.4281	AFT	EFT	Microtubule-associated protein tau OS=Rattus norvegicus GN=Mapt PE=1 SV=3	8.25728e+07	1.10247e+08	8.2607e+07	5.82024e+07	4.21178e+07	4.44252e+07	4.9433e+07	3.0771e+07	2.68975e+07	2.17714e+07	2.27263e+07	2.68849e+07	6.3301e+07	4.49913e+07	4.98515e+07	6.30059e+07	3.6781e+07	4.07894e+07	2.1083e+07	1.83672e+07	1.77713e+07	2.37978e+07	1.96535e+07	1.98059e+07	6.97582e+07	7.25083e+07	3.84142e+07	2.27047e+07	2.98474e+07	3.04496e+07	2.82635e+07	4.72963e+07	5.27568e+07	4.39872e+07	3.99327e+07	3.37243e+07	6.09177e+07	4.33588e+07	3.29994e+07	2.11074e+07	9.70792e+06
ZFAN6_RAT	1	1	35.46	0.168864	7.78092	AFT	EFT	AN1-type zinc finger protein 6 OS=Rattus norvegicus GN=Zfand6 PE=1 SV=1	7278.33	3083.92	3331.31	951.096	400398	514208	686338	297415	177653	60.9534	334.293	73163.8	1983.64	2992.3	1788.1	2018.08	214997	33454.9	8664.02	873.698	3089.13	3893.94	4183.09	206.133	6148.8	2028.27	1549.14	371.021	283748	352444	392416	457140	348450	123.151	587.39	91776.5	1908.96	2883.73	1183.64	676.072	56746
XPP1_RAT	2	2	71.47	0.646113	1.09428	AFT	EFT	Xaa-Pro aminopeptidase 1 OS=Rattus norvegicus GN=Xpnpep1 PE=1 SV=1	171215	303989	64141	297654	73735.3	37073.9	108269	70291	114740	15990.8	70648.9	157020	176842	124539	140860	453916	11605.4	34727.3	72688.1	59229.7	73179.5	59622.9	62325.7	87308.5	144644	199931	29827.1	116114	52253.6	25410.9	61903	108040	225052	32308	124138	196966	170184	120020	93242.6	152065	3063.11
MDHM_RAT	17	17	1105.07	0.632633	1.11036	AFT	EFT	Malate dehydrogenase, mitochondrial OS=Rattus norvegicus GN=Mdh2 PE=1 SV=2	9.31015e+07	9.67959e+07	8.14895e+07	8.71613e+07	3.99694e+07	4.2626e+07	7.96998e+07	4.6368e+07	2.29188e+07	4.29011e+07	4.21914e+07	5.3819e+07	9.16577e+07	5.37472e+07	4.93409e+07	1.11213e+08	4.18422e+07	3.37701e+07	4.9286e+07	4.35975e+07	4.54374e+07	4.7871e+07	4.31139e+07	4.57076e+07	7.8653e+07	6.36618e+07	3.78945e+07	3.40015e+07	2.83249e+07	2.92164e+07	4.55686e+07	7.12695e+07	4.49531e+07	8.66781e+07	7.41351e+07	6.75104e+07	8.82067e+07	5.17971e+07	3.26614e+07	3.72572e+07	1.10438e+07
CALM_RAT	14	14	1106	0.137305	1.32282	AFT	EFT	Calmodulin OS=Rattus norvegicus GN=Calm1 PE=1 SV=2	224110491	2.58801e+08	1.87347e+08	1.99286e+08	9.20746e+07	9.75067e+07	230002326	1.32011e+08	1.29359e+08	8.05281e+07	8.17365e+07	9.07742e+07	1.62155e+08	1.36703e+08	157981735	2.14248e+08	7.73825e+07	97282497	8.23337e+07	7.88325e+07	7.96276e+07	9.62747e+07	8.75261e+07	9.30524e+07	1.8933e+08	1.70211e+08	8.71208e+07	7.77413e+07	6.52501e+07	6.68322e+07	1.31505e+08	2.02907e+08	2.53725e+08	1.627e+08	1.4362e+08	1.13867e+08	1.5605e+08	1.31743e+08	1.04576e+08	7.17749e+07	2.04242e+07
GRIA2_RAT	11	11	760.02	0.125993	1.26605	AFT	EFT	Glutamate receptor 2 OS=Rattus norvegicus GN=Gria2 PE=1 SV=2	4.65379e+06	8.04139e+06	6.52829e+06	8.52839e+06	3.9315e+06	3.90963e+06	4.43741e+06	3.13002e+06	2.59596e+06	2.79389e+06	3.23385e+06	4.56022e+06	5.65951e+06	3.29777e+06	3.42139e+06	1.00556e+07	3.12951e+06	2.54103e+06	3.03312e+06	2.71944e+06	2.66658e+06	2.85991e+06	2.53934e+06	2580959	3.93156e+06	5.28876e+06	3.03581e+06	3.32691e+06	2.78612e+06	2.67971e+06	2.53711e+06	4.81097e+06	5.09172e+06	5.64481e+06	5.68224e+06	5.72033e+06	5.44642e+06	3.17811e+06	2.2648e+06	3.36869e+06	825997
SNP25_RAT	12	12	942.77	0.213271	1.34426	AFT	EFT	Synaptosomal-associated protein 25 OS=Rattus norvegicus GN=Snap25 PE=1 SV=1	9.59644e+07	1.23718e+08	8.75475e+07	7.24774e+07	3.96127e+07	4.07398e+07	6.23434e+07	3.7542e+07	2.42408e+07	3.04749e+07	3.03262e+07	3.47182e+07	7.53238e+07	5.84424e+07	6.78671e+07	6.93362e+07	3.26905e+07	3.41981e+07	2.71788e+07	2.55518e+07	2.53773e+07	3.2638e+07	2.79565e+07	2.90741e+07	8.10715e+07	8.13681e+07	4.07116e+07	2.82733e+07	2.80721e+07	2.79235e+07	3.5645e+07	5.77037e+07	4.7546e+07	6.15719e+07	5.32865e+07	4.35503e+07	7.24879e+07	5.63219e+07	4.49248e+07	2.32282e+07	8.62828e+06
CRK_RAT	10	10	602.01	0.631855	1.10514	AFT	EFT	Adapter molecule crk OS=Rattus norvegicus GN=Crk PE=1 SV=1	6.09185e+06	6.32149e+06	5.35208e+06	6.9503e+06	3.03898e+06	2.98453e+06	3.00338e+06	2.38404e+06	1.97491e+06	1.74815e+06	1.89204e+06	2.40594e+06	4.8202e+06	3.94113e+06	5.73856e+06	7.46897e+06	2.8863e+06	3.13856e+06	2.09322e+06	1.86391e+06	1.77817e+06	2.38911e+06	1.95973e+06	1.86969e+06	5.14645e+06	4.15759e+06	2.48884e+06	2.7113e+06	2.15362e+06	2.04563e+06	1.71719e+06	3.66437e+06	3.87359e+06	3.53198e+06	3.32453e+06	3.018e+06	4.63872e+06	3.79813e+06	3.79865e+06	2.50216e+06	761806
PFKAP_RAT	10	10	695.25	0.406054	1.13203	AFT	EFT	ATP-dependent 6-phosphofructokinase, platelet type OS=Rattus norvegicus GN=Pfkp PE=1 SV=2	8.72745e+06	8.43986e+06	8.17316e+06	9.77551e+06	4.77947e+06	3.68233e+06	6.52116e+06	3.4756e+06	2.85004e+06	4.16079e+06	4.16392e+06	5.66339e+06	1.11832e+07	4.26667e+06	4.07761e+06	1.13736e+07	3.66715e+06	3.05943e+06	4.54216e+06	4.00397e+06	4.20118e+06	3.98722e+06	3.96547e+06	3.8729e+06	7.37303e+06	5.55083e+06	3.80071e+06	3.81341e+06	3.38704e+06	2.52392e+06	3.72849e+06	5.34214e+06	5.59008e+06	8.40652e+06	7.31647e+06	7.10413e+06	1.07621e+07	4.11186e+06	2.69918e+06	3.81024e+06	967903
CDV3_RAT	1	1	104.64	0.924179	1.10591	AFT	EFT	Protein CDV3 homolog OS=Rattus norvegicus GN=Cdv3 PE=2 SV=1	362810	390134	374942	584783	139269	138695	91051.3	29392.8	0	28138	40779	16169.8	271722	219788	452166	611029	291471	89915	14838.5	2501.58	6928.76	6434.58	7295.01	11748.6	306505	256588	174357	228123	98695.4	95063.2	52058.9	45177.9	0	56850.5	71653.2	20283.3	261491	211813	299313	204699	76930.3
CAPS1_RAT	9	9	573.64	0.267553	1.21063	AFT	EFT	Calcium-dependent secretion activator 1 OS=Rattus norvegicus GN=Cadps PE=1 SV=1	3.56694e+06	4.15656e+06	3.33441e+06	3.05206e+06	2.36287e+06	1.68656e+06	2.51084e+06	1.59275e+06	1.23085e+06	1.28614e+06	1.59461e+06	2.63819e+06	3.72603e+06	1.5842e+06	2.06119e+06	3.70128e+06	1.37487e+06	1.37272e+06	1.87304e+06	1.50629e+06	1.57753e+06	1.87774e+06	1.68777e+06	1.62243e+06	3.01338e+06	2.73374e+06	1.55058e+06	1.1906e+06	1.67449e+06	1.15599e+06	1.43558e+06	2.44813e+06	2.4142e+06	2.59853e+06	2.80191e+06	3.30933e+06	3.58574e+06	1.52672e+06	1.36441e+06	1.23996e+06	362880
TAGL3_RAT	9	9	501.88	0.0014906	1.42751	AFT	EFT	Transgelin-3 OS=Rattus norvegicus GN=Tagln3 PE=1 SV=2	1.76312e+07	1.38295e+07	1.90619e+07	1.46501e+07	1.25135e+07	1.41307e+07	2.10065e+07	1.30332e+07	8.07423e+06	1.20392e+07	1.05871e+07	1.29809e+07	1.29977e+07	6.43014e+06	7.85185e+06	1.16933e+07	1.17927e+07	1.16571e+07	9.47775e+06	8.82475e+06	8.44436e+06	1.08428e+07	9.42828e+06	9.32376e+06	1.4895e+07	9.09553e+06	8.86422e+06	5.71499e+06	8.86786e+06	9.68536e+06	1.20105e+07	2.00326e+07	1.58368e+07	2.43242e+07	1.86027e+07	1.62832e+07	1.25083e+07	6.19683e+06	5.19755e+06	3.91736e+06	3.11255e+06
6PGL_RAT	1	1	83.24	0.886912	1.09684	AFT	EFT	6-phosphogluconolactonase OS=Rattus norvegicus GN=Pgls PE=1 SV=1	48460.3	84451	83966.1	443785	166918	153938	251170	147011	7481.65	26138.6	99653.2	143446	110473	30442.9	161181	619442	69727.1	130302	69275.1	77562.7	73146.7	48673.1	57448.3	62501.6	40939.7	55542.7	39046.2	173120	118289	105511	143607	225961	14674.5	52810.9	175102	179939	106313	29338.3	106694	207518	18403.7
MDHC_RAT	14	14	885.64	0.287923	1.20679	AFT	EFT	Malate dehydrogenase, cytoplasmic OS=Rattus norvegicus GN=Mdh1 PE=1 SV=3	8.69292e+07	1.03672e+08	9.84017e+07	6.80291e+07	4.45644e+07	4.62702e+07	9.67603e+07	5.44613e+07	2.92827e+07	4.48099e+07	4.38109e+07	5.66827e+07	7.63968e+07	5.0595e+07	5.76645e+07	9.96721e+07	3.8447e+07	4.01088e+07	4.89244e+07	4.37169e+07	4.53344e+07	5.04515e+07	4.48028e+07	4.49878e+07	7.34385e+07	6.81842e+07	4.57591e+07	2.65381e+07	3.15812e+07	3.17142e+07	5.5323e+07	8.37094e+07	5.74351e+07	9.05346e+07	7.69806e+07	7.11026e+07	7.35205e+07	4.87592e+07	3.81712e+07	3.33909e+07	1.01476e+07
APOE_RAT	9	9	544.43	0.0129065	1.52528	AFT	EFT	Apolipoprotein E OS=Rattus norvegicus GN=Apoe PE=1 SV=2	8.1689e+06	1.1213e+07	6.37581e+06	5.05558e+06	6.59851e+06	7.93229e+06	9.47598e+06	5.05608e+06	8.99034e+06	3.49543e+06	3.18157e+06	4.144e+06	6.13099e+06	4.75202e+06	5.71554e+06	5.68563e+06	4.35424e+06	5.63264e+06	3.41984e+06	3.15572e+06	2.82941e+06	3.86679e+06	3.29192e+06	3.40962e+06	6.90115e+06	7.37467e+06	2.9649e+06	1.97218e+06	4.67614e+06	5.43688e+06	5.41792e+06	7.77141e+06	1.76337e+07	7.06221e+06	5.59038e+06	5.19822e+06	5.90015e+06	4.5796e+06	3.78342e+06	1.90473e+06	1.14925e+06
SIR2_RAT	8	8	662.75	0.992455	1.02852	AFT	EFT	NAD-dependent protein deacetylase sirtuin-2 OS=Rattus norvegicus GN=Sirt2 PE=1 SV=1	1.39538e+07	2.62904e+07	1.58892e+07	1.88841e+07	1.18452e+07	1.23278e+07	2.184e+07	1.27048e+07	4.10924e+06	8.58795e+06	9.88119e+06	1.28894e+07	2.55608e+07	1.07676e+07	1.14533e+07	2.50354e+07	7.57341e+06	9.19825e+06	1.28642e+07	1.0601e+07	1.21611e+07	1.38017e+07	1.27079e+07	1.27865e+07	1.17883e+07	1.7291e+07	7.38883e+06	7.36666e+06	8.39429e+06	8.4496e+06	1.24871e+07	1.95279e+07	8.05988e+06	1.73512e+07	1.73624e+07	1.61684e+07	2.45984e+07	1.0377e+07	7.58151e+06	8.38704e+06	1.99891e+06
CALB1_RAT	8	8	433.96	0.985977	1.02489	EFT	AFT	Calbindin OS=Rattus norvegicus GN=Calb1 PE=1 SV=2	7.26572e+06	9.42545e+06	5.21852e+06	6.55285e+06	3.38133e+06	4.19253e+06	6.39704e+06	4.43002e+06	2.14214e+06	1.30848e+06	1.95235e+06	3.71369e+06	8.36596e+06	6.31466e+06	7.63769e+06	1.17293e+07	2.95169e+06	5.03168e+06	3.13398e+06	2.18949e+06	2.35438e+06	3.07286e+06	2.55661e+06	2.03547e+06	6.13814e+06	6.19904e+06	2.42673e+06	2.55626e+06	2.39623e+06	2.87361e+06	3.65753e+06	6.80913e+06	4.20161e+06	2.64367e+06	3.4305e+06	4.65844e+06	8.05098e+06	6.08555e+06	5.05579e+06	3.92939e+06	779064
REEP5_RAT	1	1	50.68	0.74111	1.27121	AFT	EFT	Receptor expression-enhancing protein 5 OS=Rattus norvegicus GN=Reep5 PE=1 SV=1	47227.6	55958.2	68724.9	58671.1	1.51466e+06	1.5757e+06	2.19834e+06	1.16441e+06	1.40692e+06	116141	203160	1.35518e+06	36787.1	25005.2	24198.3	45704	1.60897e+06	1.59035e+06	939310	307150	738293	1.09447e+06	905634	365861	39898.3	36803.3	31958.7	22887.5	1.07338e+06	1.08e+06	1.25691e+06	1.78974e+06	2.75954e+06	234654	356975	1.69994e+06	35402.1	24097.9	16018.1	15311.2	424670
FKB1A_RAT	7	7	595.25	0.278161	1.30127	AFT	EFT	Peptidyl-prolyl cis-trans isomerase FKBP1A OS=Rattus norvegicus GN=Fkbp1a PE=1 SV=3	4.70339e+07	6.44119e+07	5.2538e+07	3.54414e+07	2.2554e+07	2.33801e+07	3.03729e+07	2.14916e+07	1.45705e+07	1.5941e+07	1.58797e+07	1.81007e+07	3.79316e+07	3.46053e+07	3.16685e+07	3.01216e+07	1.90875e+07	2.37234e+07	1.82973e+07	1.69299e+07	1.58738e+07	1.81522e+07	1.5529e+07	1.60518e+07	3.97347e+07	4.23632e+07	2.44314e+07	1.38256e+07	1.59832e+07	1.6025e+07	1.73658e+07	3.30334e+07	2.85787e+07	3.22073e+07	2.79025e+07	2.27055e+07	3.65035e+07	3.33497e+07	2.0963e+07	1.0091e+07	5.03793e+06
BASP1_RAT	15	15	1263.96	0.577609	1.14968	AFT	EFT	Brain acid soluble protein 1 OS=Rattus norvegicus GN=Basp1 PE=1 SV=2	3.2264e+08	4.80782e+08	4.70943e+08	1.83033e+08	2.13938e+08	2.3066e+08	2.44537e+08	1.32776e+08	1.24086e+08	1.04053e+08	1.11116e+08	1.05189e+08	3.5027e+08	288151806	3.24405e+08	3.33196e+08	2.42077e+08	1.918e+08	1.08166e+08	9.35161e+07	9.14304e+07	1.33739e+08	1.0561e+08	1.06774e+08	2.72569e+08	3.16206e+08	2.18999e+08	7.14011e+07	1.5161e+08	1.58097e+08	1.39815e+08	204082122	2.43383e+08	2.1023e+08	1.95243e+08	131948901	3.37082e+08	2.77697e+08	2.14741e+08	1.11623e+08	6.38935e+07
AAK1_RAT	8	8	586.91	0.506093	1.08594	AFT	EFT	AP2-associated protein kinase 1 OS=Rattus norvegicus GN=Aak1 PE=1 SV=1	5.23019e+06	5.75221e+06	5.44332e+06	4.76439e+06	3.59782e+06	4.54271e+06	5.25973e+06	3.17263e+06	2.30243e+06	3.00765e+06	2.90684e+06	3.62602e+06	5.34422e+06	3.44838e+06	3.05173e+06	7.0246e+06	3.40003e+06	3.41154e+06	3.51224e+06	3.16111e+06	3.24419e+06	3.55109e+06	3.27974e+06	3.25122e+06	4.41851e+06	3.78318e+06	2.53127e+06	1.85858e+06	2.54965e+06	3.11363e+06	3.00727e+06	4.87647e+06	4.51601e+06	6.07671e+06	5.10764e+06	4.54847e+06	5.14301e+06	3.32326e+06	2.0201e+06	2.35329e+06	897397
PDIA1_RAT	7	7	282.48	0.98924	1.00181	AFT	EFT	Protein disulfide-isomerase OS=Rattus norvegicus GN=P4hb PE=1 SV=2	1.67507e+06	1.02419e+06	1.26096e+06	1.25206e+06	764974	978969	799848	805210	293540	542215	571528	597629	1.71168e+06	1.32394e+06	1.49969e+06	1.00402e+06	672146	874029	619788	535383	588660	609995	575244	532576	1.41511e+06	673604	586377	488427	542110	670997	457316	1.23764e+06	575750	1.0955e+06	1.00424e+06	749663	1.64723e+06	1.2759e+06	992726	336355	177405
GPM6A_RAT	7	7	438.85	0.101339	1.41196	AFT	EFT	Neuronal membrane glycoprotein M6-a OS=Rattus norvegicus GN=Gpm6a PE=1 SV=1	1.49585e+07	3.33082e+07	3.08044e+07	1.0258e+07	1.81083e+07	1.88873e+07	2.39383e+07	1.40094e+07	8.34782e+06	7.45559e+06	1.07346e+07	1.34092e+07	2.28087e+07	9.63047e+06	6.25381e+06	1.41364e+07	9.12546e+06	1.58672e+07	1.11616e+07	1.01416e+07	1.05296e+07	1.25795e+07	1.12215e+07	1.11793e+07	1.26371e+07	2.19066e+07	1.43248e+07	4.00162e+06	1.28328e+07	1.29456e+07	1.36868e+07	2.15331e+07	1.63735e+07	1.50634e+07	1.88619e+07	1.68205e+07	2.19499e+07	9.28105e+06	4.13973e+06	4.73581e+06	2.40856e+06
RB11B_RAT	6	6	391.99	0.533549	1.14743	AFT	EFT	Ras-related protein Rab-11B OS=Rattus norvegicus GN=Rab11b PE=1 SV=4	7.16999e+06	7.75445e+06	7.54998e+06	1.01507e+07	4.9206e+06	4.85965e+06	7.08186e+06	4.39765e+06	1.76457e+06	3.54214e+06	3.12828e+06	4.56707e+06	5.54172e+06	4.55143e+06	5.81156e+06	1.1273e+07	5.74776e+06	4.01657e+06	3.78009e+06	3.43187e+06	3.18902e+06	4.01351e+06	3.60073e+06	3.33568e+06	6.05727e+06	5.10003e+06	3.51092e+06	3.95978e+06	3.48706e+06	3.33086e+06	4.04907e+06	6.75937e+06	3.46103e+06	7.15659e+06	5.49674e+06	5.72891e+06	5.33307e+06	4.38629e+06	3.84698e+06	3.77654e+06	1.51705e+06
TALDO_RAT	6	6	343.3	0.00118294	1.78078	AFT	EFT	Transaldolase OS=Rattus norvegicus GN=Taldo1 PE=1 SV=2	2.33522e+06	1.39144e+06	1.21165e+06	1.70117e+06	2.42975e+06	2.73793e+06	4.04973e+06	2.70083e+06	1.12345e+06	1.62547e+06	1.28399e+06	2.40474e+06	866784	701580	626703	1.55508e+06	1.55693e+06	1.71684e+06	1.28194e+06	1.07298e+06	1.04134e+06	1.37952e+06	1.16172e+06	1.07478e+06	1.97281e+06	915138	563447	663624	1.72188e+06	1.87661e+06	2.31545e+06	4.15129e+06	2.20355e+06	3.28412e+06	2.25612e+06	3.0165e+06	834149	676125	414848	520964	410935
NCS1_RAT	5	5	263.97	0.172165	1.19571	AFT	EFT	Neuronal calcium sensor 1 OS=Rattus norvegicus GN=Ncs1 PE=1 SV=2	2.61923e+06	3.69706e+06	3.37472e+06	2.87185e+06	1.6572e+06	1.52097e+06	2.4194e+06	1.976e+06	3.81081e+06	1.63321e+06	1.44396e+06	1.86788e+06	2.45593e+06	3.6974e+06	4.13419e+06	3.65678e+06	1.77942e+06	1.80983e+06	1.07396e+06	1.0611e+06	1.03289e+06	1.25893e+06	1.08172e+06	1.12123e+06	2.21274e+06	2.43153e+06	1.56932e+06	1.1203e+06	1.1744e+06	1.04249e+06	1.3833e+06	3.03719e+06	7.47455e+06	3.29976e+06	2.53721e+06	2.34306e+06	2.36347e+06	3.56324e+06	2.73663e+06	1.22505e+06	469658
PARK7_RAT	5	5	325.85	0.387494	1.13234	AFT	EFT	Protein DJ-1 OS=Rattus norvegicus GN=Park7 PE=1 SV=1	2.48027e+07	2.03076e+07	2.17383e+07	2.44919e+07	9.73143e+06	9.46954e+06	1.65405e+07	9.31299e+06	8.63133e+06	9.80976e+06	8.52405e+06	1.05885e+07	1.87453e+07	1.60976e+07	1.94436e+07	3.41578e+07	8722407	9.84413e+06	8.58181e+06	7.36411e+06	7.63706e+06	7.56787e+06	7.7991e+06	7.6577e+06	2.09535e+07	1.33561e+07	1.01088e+07	9.55426e+06	6.89633e+06	6.49053e+06	9.45707e+06	1.43145e+07	1.69295e+07	1.98198e+07	1.49777e+07	1.32821e+07	1.80396e+07	1.55136e+07	1.28708e+07	1.14431e+07	2.30218e+06
FABPH_RAT	2	2	102.15	0.727094	1.09522	AFT	EFT	Fatty acid-binding protein, heart OS=Rattus norvegicus GN=Fabp3 PE=1 SV=2	4.3842e+06	5.13127e+06	4.16633e+06	3.08827e+06	2.36102e+06	3.35884e+06	3.55295e+06	1.84904e+06	861216	2.41146e+06	1.93722e+06	2.27346e+06	4.46645e+06	3.40598e+06	4.00144e+06	4.19241e+06	2.55402e+06	2.68851e+06	1.9199e+06	1.66856e+06	1.63883e+06	2.01305e+06	1.7992e+06	1.95135e+06	3.70381e+06	3.37479e+06	1.93744e+06	1.20473e+06	1.67317e+06	2.30219e+06	2.03141e+06	2.84205e+06	1.68919e+06	4.87215e+06	3.40392e+06	2.85182e+06	4.29829e+06	3.2824e+06	2.64877e+06	1.40449e+06	674104
FAK2_RAT	4	4	157.9	0.553653	1.19372	AFT	EFT	Protein-tyrosine kinase 2-beta OS=Rattus norvegicus GN=Ptk2b PE=1 SV=1	1.41443e+06	776885	3.16735e+06	1.30976e+06	426178	406541	714933	458732	393543	330203	430163	577369	692494	1.50341e+06	1.88621e+06	1.67079e+06	422971	386281	429142	347167	353991	349765	320395	354713	1.19492e+06	510951	1.47289e+06	510937	302017	278648	408765	705090	771896	667147	755845	724250	666421	1.44886e+06	1.24858e+06	559727	111638
TCTP_RAT	5	5	326.87	0.981313	1.01584	AFT	EFT	Translationally-controlled tumor protein OS=Rattus norvegicus GN=Tpt1 PE=1 SV=1	2.4787e+06	1.50483e+07	3.57036e+06	9.42232e+06	3.19745e+06	3.01285e+06	7.38523e+06	3.89971e+06	808023	2.52702e+06	2.39834e+06	3.26676e+06	6.79058e+06	6.50851e+06	8.43026e+06	1.37143e+07	5.09174e+06	3.3846e+06	2.15635e+06	1.66737e+06	1.96329e+06	1.97743e+06	2.25681e+06	2.18463e+06	2.09403e+06	9.89715e+06	1.6603e+06	3.67563e+06	2.26592e+06	2.06505e+06	4.22253e+06	5.99401e+06	1.58486e+06	5.10564e+06	4.21414e+06	4.09781e+06	6.53491e+06	6.27236e+06	5.58043e+06	4.59441e+06	1.34391e+06
WDR7_RAT	5	5	271.02	0.336367	1.19644	AFT	EFT	WD repeat-containing protein 7 OS=Rattus norvegicus GN=Wdr7 PE=2 SV=1	1.34965e+06	2.44083e+06	472376	1.71622e+06	654520	717340	1.17448e+06	678106	2.07257e+06	686864	684234	1.05347e+06	1.82575e+06	748319	320805	2.91184e+06	840353	713561	664364	653087	689983	747308	667098	668747	1.1402e+06	1.60532e+06	219666	669495	463836	491674	671513	1.04228e+06	4.06514e+06	1.38775e+06	1.20228e+06	1.32147e+06	1.75701e+06	721167	212358	975488	221801
TCPD_RAT	5	5	222.77	0.261051	1.45902	AFT	EFT	T-complex protein 1 subunit delta OS=Rattus norvegicus GN=Cct4 PE=1 SV=3	4.72641e+06	7.09897e+06	5.4075e+06	4.88149e+06	3.58353e+06	4.38459e+06	7.06866e+06	3.97921e+06	417228	1.93477e+06	2.52796e+06	4.30934e+06	3.71124e+06	2.59964e+06	2.2627e+06	7.44529e+06	1.23643e+06	3.07589e+06	2.61674e+06	2.01646e+06	2.39419e+06	2.52253e+06	2.27164e+06	2.33603e+06	3.99291e+06	4.66893e+06	2.51462e+06	1.90426e+06	2.53952e+06	3.00525e+06	4.04153e+06	6.11621e+06	818353	3.90904e+06	4.4419e+06	5.40562e+06	3.57151e+06	2.50531e+06	1.4978e+06	2.49423e+06	326342
PIPNA_RAT	4	4	292.94	0.121937	1.29766	AFT	EFT	Phosphatidylinositol transfer protein alpha isoform OS=Rattus norvegicus GN=Pitpna PE=1 SV=2	3.54783e+06	2.48602e+06	3.64774e+06	4.55782e+06	1.95645e+06	2.10593e+06	2.0399e+06	1.62592e+06	2.22073e+06	995836	1.0331e+06	1.80574e+06	3.74955e+06	1.50503e+06	863291	5.08896e+06	2.41332e+06	1.59568e+06	1.07271e+06	913496	970563	1.25541e+06	1.10847e+06	1.05851e+06	2.99723e+06	1.63504e+06	1.69628e+06	1.778e+06	1.38646e+06	1.44343e+06	1.16632e+06	2.49911e+06	4.35575e+06	2.012e+06	1.81527e+06	2.26511e+06	3.60838e+06	1.45042e+06	571458	1.70484e+06	636969
AMPL_RAT	4	4	163.73	0.154491	1.32525	AFT	EFT	Cytosol aminopeptidase OS=Rattus norvegicus GN=Lap3 PE=1 SV=1	823115	1.59897e+06	1.00444e+06	1.31889e+06	444537	471788	1.84182e+06	881139	458496	662459	665305	1.02194e+06	959363	223115	473906	1.84215e+06	676186	462907	732707	558612	606922	677768	525795	706456	695374	1.05163e+06	467086	514498	315028	323369	1.05307e+06	1.35435e+06	899296	1.33844e+06	1.16902e+06	1.28191e+06	923243	215019	313704	617133	178471
HINT1_RAT	4	4	219.4	0.943253	1.06592	AFT	EFT	Histidine triad nucleotide-binding protein 1 OS=Rattus norvegicus GN=Hint1 PE=1 SV=5	8.18546e+06	1.48406e+07	5.20829e+06	5.19396e+06	4.68566e+06	5.57588e+06	1.00058e+07	6.3857e+06	2.25601e+06	3.48344e+06	5.06692e+06	5.57134e+06	1.06219e+07	7.48877e+06	7.39399e+06	9.55269e+06	4.00196e+06	4.5985e+06	4.00552e+06	4.05157e+06	5.10693e+06	4.77374e+06	5.08832e+06	5.04684e+06	6.91515e+06	9.76054e+06	2.42198e+06	2.02616e+06	3.32056e+06	3.82177e+06	5.72083e+06	9.81509e+06	4.42495e+06	7.03799e+06	8.90315e+06	6.98867e+06	1.0222e+07	7.21705e+06	4.89447e+06	3.20022e+06	1.05627e+06
MP2K1_RAT	4	4	401.38	0.165369	1.19403	AFT	EFT	Dual specificity mitogen-activated protein kinase kinase 1 OS=Rattus norvegicus GN=Map2k1 PE=1 SV=2	6.94546e+06	9.22051e+06	7.6653e+06	4.93749e+06	3.9454e+06	4.117e+06	7.53646e+06	4.80098e+06	4.55459e+06	4.08602e+06	3.68897e+06	4.65066e+06	6.01588e+06	4.78974e+06	5.37462e+06	4.88391e+06	3.68076e+06	3.57656e+06	4.76998e+06	4.27776e+06	4.06953e+06	5.04222e+06	4.42021e+06	4.49828e+06	5.86758e+06	6.06425e+06	3.56455e+06	1.92611e+06	2.79596e+06	2.82184e+06	4.309e+06	7.37931e+06	8.9334e+06	8.25546e+06	6.48194e+06	5.83377e+06	5.78938e+06	4.61595e+06	3.55774e+06	1.63615e+06	971493
LPPR4_RAT	2	2	78.6	0.461122	1.45708	AFT	EFT	Lipid phosphate phosphatase-related protein type 4 OS=Rattus norvegicus GN=Lppr4 PE=2 SV=1	959147	1.1352e+06	1.12149e+06	425713	474290	415466	370120	311504	65923.6	309305	179909	255405	801096	454671	359734	455810	218610	198244	298310	247123	252459	312650	262586	272650	810296	746614	521517	166070	336113	284766	211617	478795	129303	624924	316120	320379	770935	438174	238127	152700	57699.6
DEST_RAT	4	4	224.18	0.0563371	1.51374	AFT	EFT	Destrin OS=Rattus norvegicus GN=Dstn PE=1 SV=3	1.67601e+07	1.96788e+07	1.78153e+07	1.21908e+07	7.53134e+06	9.00458e+06	8.45341e+06	5.07318e+06	5.69837e+06	5.79481e+06	4.98951e+06	6.08474e+06	1.25055e+07	9.43778e+06	8.25593e+06	1.34658e+07	7.6711e+06	5.01237e+06	4.0224e+06	3.5758e+06	3.74551e+06	3.84879e+06	3.56883e+06	3.55287e+06	1.41591e+07	1.29426e+07	8.28454e+06	4.75561e+06	5.33719e+06	6.17185e+06	4.83326e+06	7.7977e+06	1.11768e+07	1.17079e+07	8.76713e+06	7.63268e+06	1.20346e+07	9.09535e+06	5.46504e+06	4.51116e+06	2.0247e+06
CAPR1_RAT	4	4	188.01	0.0490628	1.80217	AFT	EFT	Caprin-1 OS=Rattus norvegicus GN=Caprin1 PE=1 SV=2	4.74135e+06	4.70977e+06	2.90848e+06	1.72669e+06	1.11417e+06	921569	4.1483e+06	1.81971e+06	1.37934e+06	791486	810731	1.65143e+06	1.54688e+06	2.13569e+06	2.15044e+06	2.1698e+06	1.42758e+06	964647	778623	646520	836516	812310	716664	642554	4.00553e+06	3.09757e+06	1.35251e+06	673581	789575	631654	2.37181e+06	2.79697e+06	2.70544e+06	1.59913e+06	1.42454e+06	2.07155e+06	1.48864e+06	2.0582e+06	1.42349e+06	726898	376794
KLC1_RAT	6	6	274.83	0.123332	1.27502	AFT	EFT	Kinesin light chain 1 OS=Rattus norvegicus GN=Klc1 PE=1 SV=2	1.88666e+06	1.49285e+06	1.38881e+06	1.00953e+06	863430	802086	1.3599e+06	880912	921513	582591	534398	964026	1.45622e+06	1.13639e+06	835582	1.37534e+06	546651	953726	784391	427607	552872	776961	596616	507862	1.59387e+06	981838	645828	393814	611883	549759	777527	1.354e+06	1.80746e+06	1.17708e+06	938997	1.20927e+06	1.40139e+06	1.09516e+06	553115	460748	144282
ECHB_RAT	2	2	99.12	0.166041	1.24788	AFT	EFT	Trifunctional enzyme subunit beta, mitochondrial OS=Rattus norvegicus GN=Hadhb PE=1 SV=1	295440	277543	387313	151468	183110	199490	469767	275517	56273	100174	215086	310947	142451	26611	17958.2	775494	59937.6	154524	201010	175910	218531	198654	168257	202328	249591	182538	180109	59087.5	129764	136733	268591	423481	110374	202392	377930	390051	137087	25645.4	11887.5	259796	15819.8
ARP5L_RAT	1	1	57.42	0.490567	1.19125	AFT	EFT	Actin-related protein 2/3 complex subunit 5-like protein OS=Rattus norvegicus GN=Arpc5l PE=1 SV=2	915742	1.20965e+06	980228	948856	330914	333171	1.23001e+06	691722	444963	275197	446543	662497	836899	854554	789640	1.22858e+06	288648	417080	450945	412137	485737	463704	404204	477629	773626	795580	455829	370148	234507	228360	703263	1.06321e+06	872752	556012	784626	831033	805390	823547	522705	411582	76185.4
PNPH_RAT	3	3	114	0.0540744	1.74802	AFT	EFT	Purine nucleoside phosphorylase OS=Rattus norvegicus GN=Pnp PE=1 SV=1	902194	1.04158e+06	948162	792732	282277	300710	427837	209998	211728	226585	226639	281624	571204	337965	344557	622181	70655.7	134099	241635	230969	237427	184174	199707	173253	762181	685036	440917	309244	200040	206110	244617	322775	415284	457796	398230	353268	549698	325702	228080	208435	18648.8
TOM22_RAT	2	2	82.32	0.0553632	1.5856	AFT	EFT	Mitochondrial import receptor subunit TOM22 homolog OS=Rattus norvegicus GN=Tomm22 PE=1 SV=1	3.6537e+06	4.73905e+06	5.37366e+06	1.78822e+06	2.25909e+06	2.43061e+06	2.27002e+06	1.46102e+06	895942	1.41282e+06	1.25638e+06	1.45484e+06	3.29202e+06	1.97166e+06	1.48899e+06	1.11691e+06	1.43479e+06	1.58453e+06	1.3488e+06	1.08853e+06	1.13754e+06	1.36645e+06	1.20552e+06	1.25094e+06	3.08668e+06	3.11683e+06	2.49888e+06	697582	1.60094e+06	1.66597e+06	1.29789e+06	2.24566e+06	1.7573e+06	2.85449e+06	2.2076e+06	1.82494e+06	3.16808e+06	1.90012e+06	985643	374174	378697
CLUS_RAT	4	4	272.75	0.688788	1.02257	AFT	EFT	Clusterin OS=Rattus norvegicus GN=Clu PE=1 SV=2	1.36731e+06	1.03696e+06	1.01601e+06	794856	695706	604967	1.19747e+06	617919	122272	276412	377677	450209	1.14686e+06	362763	267469	716821	747378	665470	781232	672898	583719	942479	694573	787214	1.15511e+06	681998	472468	310072	493023	414652	684655	949768	239825	558466	663621	564740	1.10368e+06	349601	177052	240140	197262
OTUB1_RAT	7	7	531.05	0.403996	1.17765	AFT	EFT	Ubiquitin thioesterase OTUB1 OS=Rattus norvegicus GN=Otub1 PE=1 SV=1	1.45285e+07	1.54465e+07	1.28953e+07	1.17673e+07	6.32014e+06	8.57513e+06	1.48813e+07	7.85875e+06	3.69675e+06	7.2259e+06	6.46433e+06	8.07334e+06	1.25692e+07	1.07468e+07	8.67151e+06	1.53035e+07	5.99187e+06	7.0952e+06	6.58602e+06	6.08987e+06	6.01287e+06	7.24203e+06	6.7884e+06	6.87607e+06	1.22738e+07	1.0159e+07	5.99662e+06	4.5904e+06	4.47886e+06	5.8775e+06	8.50842e+06	1.20792e+07	7.25083e+06	1.45993e+07	1.13586e+07	1.01272e+07	1.2096e+07	1.03568e+07	5.74013e+06	5.12678e+06	1.58149e+06
SRCN1_RAT	4	4	302.77	0.974083	1.01912	AFT	EFT	SRC kinase signaling inhibitor 1 OS=Rattus norvegicus GN=Srcin1 PE=1 SV=1	1.87766e+06	807193	1.5318e+06	1.74871e+06	855213	935881	1.85558e+06	1.07415e+06	287959	728905	696760	975357	1.05438e+06	2.42396e+06	958692	2.34522e+06	747412	658063	874619	745291	747282	960367	772605	836350	1.58627e+06	530884	712322	682169	606059	641464	1.06094e+06	1.65101e+06	564804	1.47269e+06	1.22429e+06	1.22348e+06	1.01469e+06	2.33601e+06	634609	785665	197271
HN1_RAT	3	3	225.56	0.244321	1.22818	AFT	EFT	Hematological and neurological expressed 1 protein OS=Rattus norvegicus GN=Hn1 PE=2 SV=3	8.20766e+06	1.17535e+07	7.7397e+06	6.31098e+06	3.15424e+06	3.31532e+06	4.80534e+06	3.09327e+06	1.69356e+06	3.54764e+06	2.58868e+06	3.87741e+06	7.85989e+06	7.31877e+06	6.91013e+06	9.64846e+06	4.35634e+06	3.09698e+06	1.79899e+06	1.5977e+06	1.88185e+06	1.50632e+06	1.31399e+06	1.63432e+06	6.9339e+06	7.73015e+06	3.59914e+06	2.4619e+06	2.2353e+06	2.27236e+06	2.74747e+06	4.75449e+06	3.32175e+06	7.16771e+06	4.5486e+06	4.86381e+06	7.56396e+06	7.05322e+06	4.57418e+06	3.23231e+06	1.14981e+06
CH60_RAT	22	22	1778.12	0.311618	1.16099	AFT	EFT	60 kDa heat shock protein, mitochondrial OS=Rattus norvegicus GN=Hspd1 PE=1 SV=1	7.92354e+07	8.88438e+07	7.64052e+07	7.1453e+07	4.55072e+07	4.7488e+07	6.75729e+07	4.13e+07	4.15807e+07	3.12555e+07	3.19774e+07	4.08799e+07	7.29088e+07	5.96891e+07	6.35258e+07	8.96193e+07	4.57706e+07	4.17173e+07	3.36492e+07	3.00797e+07	3.20014e+07	3.64839e+07	3.27543e+07	3.3296e+07	6.69388e+07	5.84318e+07	3.55302e+07	2.78737e+07	3.22493e+07	3.25488e+07	3.8635e+07	6.34798e+07	8.15566e+07	6.3149e+07	5.61879e+07	51279623	7.01638e+07	5.75234e+07	4.20511e+07	3.00231e+07	1.20806e+07
ACTG_RAT	23	23	1698.89	0.400262	1.17759	AFT	EFT	Actin, cytoplasmic 2 OS=Rattus norvegicus GN=Actg1 PE=1 SV=1	1048962265	1345226574	1304717263	6.88334e+08	6.62711e+08	6.94828e+08	1095835772	6.37235e+08	2.9253e+08	6.284e+08	6.06664e+08	6.40245e+08	9.94255e+08	8.07728e+08	8.28151e+08	1135587234	5.95264e+08	5.0819e+08	5.68853e+08	5.05418e+08	5.45021e+08	604478643	5.40958e+08	5.57117e+08	886172058	8.84744e+08	6.06724e+08	2.68518e+08	4.6964e+08	4.76244e+08	6.26548e+08	9.79458e+08	5.73769e+08	1269628470	1065975686	8.03121e+08	9.56821e+08	7.78421e+08	548196600	380430370	1.57113e+08
RLA0_RAT	4	4	161.85	0.197789	1.30769	AFT	EFT	60S acidic ribosomal protein P0 OS=Rattus norvegicus GN=Rplp0 PE=1 SV=2	814087	1.50628e+06	569972	640285	1.32681e+06	1.54312e+06	3.01964e+06	1.73336e+06	1.34822e+06	977989	1.10083e+06	1.33491e+06	874767	705363	340652	822799	773594	1.21246e+06	1.17755e+06	1.11095e+06	1.12028e+06	1.36857e+06	1.35248e+06	1.31128e+06	687748	990669	265050	249774	940265	1.05767e+06	1.72649e+06	2.66425e+06	2.64441e+06	1.97594e+06	1.93428e+06	1.67451e+06	841832	679770	225495	275644	204181
HCD2_RAT	5	5	323.22	0.366591	1.19787	AFT	EFT	3-hydroxyacyl-CoA dehydrogenase type-2 OS=Rattus norvegicus GN=Hsd17b10 PE=1 SV=3	3.12975e+06	2.27059e+06	1.68602e+06	2.33663e+06	900794	914359	1.29271e+06	914444	759205	706443	737462	1.05307e+06	1.64111e+06	1.33379e+06	505908	3.50968e+06	1.16634e+06	882749	903797	830773	749602	850220	804151	764527	2.64404e+06	1.49335e+06	784039	911518	638361	626713	739110	1.40554e+06	1.48911e+06	1.42731e+06	1.2958e+06	1.32096e+06	1.57932e+06	1.2854e+06	334887	1.17577e+06	307841
FAAH1_RAT	1	1	32.86	0.782972	1.24175	AFT	EFT	Fatty-acid amide hydrolase 1 OS=Rattus norvegicus GN=Faah PE=1 SV=1	11394.6	193083	15167.7	193154	61515.2	65487.2	46320.5	79755.3	36843.5	7246.6	63243.8	120146	14719.6	14855.4	21891.3	228887	71870	87978.7	52695.4	44214.9	28497.8	72102.4	45775.7	35946.7	9626.28	126989	7053.36	75349.1	43593.6	44885.7	26483.9	122587	72265	14641.1	111126	150711	14165.4	14316.4	14491	76679	18969.2
NDUA5_RAT	2	2	96.81	0.563416	1.1813	AFT	EFT	NADH dehydrogenase [ubiquinone] 1 alpha subcomplex subunit 5 OS=Rattus norvegicus GN=Ndufa5 PE=1 SV=3	1.8073e+06	173294	1.86247e+06	1.25275e+06	960746	984419	1.58616e+06	954892	1.20927e+06	742473	750807	1.25304e+06	1.85827e+06	829729	477101	1.27805e+06	1.30176e+06	1.27029e+06	548903	542039	462311	1.17999e+06	976269	735228	1.52682e+06	113974	866094	488698	680847	674733	906895	1.46771e+06	2.37187e+06	1.5001e+06	1.31925e+06	1.57181e+06	1.7883e+06	799623	315819	428158	343583
ITPA_RAT	5	5	299.68	0.372252	1.16181	AFT	EFT	Inosine triphosphate pyrophosphatase OS=Rattus norvegicus GN=Itpa PE=3 SV=1	5.17519e+06	6.70733e+06	4.10765e+06	4.98194e+06	2.76187e+06	2.75548e+06	3.8105e+06	2.57922e+06	1.29767e+06	1.90601e+06	1.71962e+06	2.39834e+06	4.3946e+06	4.10601e+06	4.72284e+06	7.00343e+06	2.81701e+06	2.35523e+06	1.52645e+06	1.42761e+06	1.50407e+06	1.73295e+06	1.53732e+06	1.47438e+06	4.37205e+06	4.41135e+06	1.91015e+06	1.94345e+06	1.95724e+06	1.88864e+06	2.17867e+06	3.96436e+06	2.54526e+06	3.85092e+06	3.02156e+06	3.00847e+06	4.22914e+06	3.95703e+06	3.1263e+06	2.3462e+06	743517
HPLN1_RAT	5	5	301.79	0.921843	1.00077	AFT	EFT	Hyaluronan and proteoglycan link protein 1 OS=Rattus norvegicus GN=Hapln1 PE=1 SV=2	2.56871e+06	2.41213e+06	4.42144e+06	2.29207e+06	2.05938e+06	1.67537e+06	2.71843e+06	1.88966e+06	813351	833073	1.71138e+06	2.21641e+06	3.39526e+06	1.29935e+06	1.53934e+06	4.98402e+06	1.44872e+06	1.73541e+06	1.96492e+06	1.82558e+06	1.65864e+06	2.1021e+06	1.81179e+06	1.82657e+06	2.17007e+06	1.58644e+06	2.05607e+06	894132	1.45941e+06	1.14832e+06	1.55427e+06	2.90449e+06	1.59531e+06	1.68315e+06	3.00709e+06	2.78026e+06	3.26742e+06	1.25221e+06	1.01897e+06	1.66969e+06	382372
NDUA9_RAT	5	5	256.05	0.115786	1.27411	AFT	EFT	NADH dehydrogenase [ubiquinone] 1 alpha subcomplex subunit 9, mitochondrial OS=Rattus norvegicus GN=Ndufa9 PE=1 SV=2	3.02945e+06	6.19871e+06	3.84418e+06	5.45866e+06	2.24247e+06	2.02932e+06	2.18473e+06	3.10103e+06	4.9691e+06	2.57576e+06	2.53764e+06	3.69143e+06	5.21556e+06	2.07204e+06	1.28818e+06	5.96774e+06	2.40724e+06	2.30006e+06	2.60263e+06	2.23868e+06	2.12287e+06	2.63172e+06	2.08448e+06	1.92499e+06	2.55931e+06	4.07684e+06	1.78763e+06	2.12941e+06	1.58916e+06	1.39092e+06	1.24913e+06	4.76642e+06	9.74642e+06	5.2041e+06	4.45892e+06	4.63052e+06	5.01919e+06	1.99686e+06	852714	1.99924e+06	635363
PI42B_RAT	5	5	327.82	0.309719	1.21388	AFT	EFT	Phosphatidylinositol 5-phosphate 4-kinase type-2 beta OS=Rattus norvegicus GN=Pip4k2b PE=1 SV=1	1.24595e+06	2.14796e+06	1.73548e+06	1.34528e+06	1.48636e+06	1.51511e+06	1.79397e+06	901952	435925	789267	1.05684e+06	1.07609e+06	1.40559e+06	1.00535e+06	1.2756e+06	1.86335e+06	933005	1.01654e+06	931112	848728	738365	1.05735e+06	858443	860386	1.05259e+06	1.4127e+06	807037	524793	1.05333e+06	1.03848e+06	1.02571e+06	1.38634e+06	855026	1.59465e+06	1.85699e+06	1.34984e+06	1.35267e+06	968870	844384	624235	246256
SCOT1_RAT	5	5	286.52	0.973122	1.04997	EFT	AFT	Succinyl-CoA:3-ketoacid coenzyme A transferase 1, mitochondrial OS=Rattus norvegicus GN=Oxct1 PE=1 SV=1	2.57686e+06	2.61595e+06	2.22893e+06	3.87456e+06	1.10464e+06	979240	2.32876e+06	1.49513e+06	1.31996e+06	722132	1.2562e+06	1.39849e+06	2.56779e+06	1.98908e+06	2.38576e+06	6.2269e+06	811125	954323	1.42949e+06	1.19768e+06	1.19053e+06	1.52263e+06	1.31764e+06	1.40232e+06	2.17695e+06	1.72049e+06	1.03651e+06	1.51146e+06	782819	671183	1.33147e+06	2.29807e+06	2.58898e+06	1.45901e+06	2.20729e+06	1.75426e+06	2.47111e+06	1.91691e+06	1.57926e+06	2.08606e+06	214087
PDXK_RAT	5	5	265.83	0.394795	1.13248	AFT	EFT	Pyridoxal kinase OS=Rattus norvegicus GN=Pdxk PE=1 SV=1	3.00452e+06	2.1773e+06	1.76328e+06	5.65072e+06	1.88641e+06	1.8398e+06	2.48506e+06	2.03605e+06	854331	1.3499e+06	1.72895e+06	2.19078e+06	2.55403e+06	895275	818631	5.84289e+06	3.08056e+06	1.69553e+06	1.49802e+06	1.45349e+06	1.3704e+06	1.55182e+06	1.50841e+06	1.5434e+06	2.53824e+06	1.43199e+06	819968	2.20434e+06	1.33683e+06	1.26102e+06	1.42084e+06	3.12949e+06	1.67569e+06	2.72737e+06	3.03796e+06	2.74811e+06	2.45787e+06	862791	541895	1.95741e+06	813078
PPT1_RAT	2	2	104.54	0.415477	1.12909	AFT	EFT	Palmitoyl-protein thioesterase 1 OS=Rattus norvegicus GN=Ppt1 PE=1 SV=1	1.03499e+06	1.31476e+06	1.34918e+06	1.30103e+06	567858	712818	753903	508675	533977	419444	353928	482206	1.14755e+06	760289	1.06707e+06	1.76373e+06	714019	620074	379657	344391	316648	406313	386200	359829	874369	864705	627401	507532	402421	488574	431047	781855	1.04735e+06	847451	621891	604877	1.10434e+06	732703	706347	590864	188457
KAP3_RAT	5	5	327.76	0.594321	1.14167	EFT	AFT	cAMP-dependent protein kinase type II-beta regulatory subunit OS=Rattus norvegicus GN=Prkar2b PE=1 SV=3	3.08854e+06	4.1305e+06	4.23633e+06	3.89291e+06	1.7198e+06	2.02178e+06	3.58008e+06	1.99312e+06	669774	1.36723e+06	1.65405e+06	2.1828e+06	4.06759e+06	4.30054e+06	5.77303e+06	6.13804e+06	2.37694e+06	1.68948e+06	1.7281e+06	1.53031e+06	1.71893e+06	1.95137e+06	1.76865e+06	1.81996e+06	2.60923e+06	2.71659e+06	1.96999e+06	1.51862e+06	1.21876e+06	1.38575e+06	2.04692e+06	3.06351e+06	1.3137e+06	2.76238e+06	2.90635e+06	2.73809e+06	3.91445e+06	4.14451e+06	3.82147e+06	2.05629e+06	627365
DCE2_RAT	5	5	339.33	0.285577	1.39311	AFT	EFT	Glutamate decarboxylase 2 OS=Rattus norvegicus GN=Gad2 PE=1 SV=1	4.46537e+06	4.21081e+06	2.04681e+06	1.15913e+06	511226	609749	1.15769e+06	815511	3.16696e+06	609251	545111	792372	3.20912e+06	3.24279e+06	2.91946e+06	738406	474665	520182	634804	551222	493194	646341	529167	461640	3.77239e+06	2.76941e+06	951815	452175	362288	417930	661914	1.25347e+06	6.21169e+06	1.23094e+06	957821	993948	3.0883e+06	3.12513e+06	1.93255e+06	247372	125282
BLMH_RAT	2	2	74.87	0.267493	1.2344	AFT	EFT	Bleomycin hydrolase OS=Rattus norvegicus GN=Blmh PE=1 SV=1	353966	717908	664435	329516	175489	202073	451403	245431	142621	233253	202026	235484	671455	203198	83641.6	387288	80767.3	161204	275901	166783	162274	341782	185743	482818	299034	472162	308978	128544	124363	138504	258091	377237	279737	471268	354982	295390	646174	195825	55366.8	129744	21317.6
ECHA_RAT	5	5	262.61	0.433314	1.25044	AFT	EFT	Trifunctional enzyme subunit alpha, mitochondrial OS=Rattus norvegicus GN=Hadha PE=1 SV=2	1.8967e+06	2.05052e+06	1.90064e+06	1.75419e+06	789308	488409	1.17356e+06	818602	272155	716435	813357	1.02118e+06	1.54865e+06	1.15715e+06	896280	2.23981e+06	778647	600087	646516	648650	612578	626311	610139	587378	1.60235e+06	1.34861e+06	883840	684308	559355	334761	670984	1.25823e+06	533806	1.4475e+06	1.42916e+06	1.28096e+06	1.49034e+06	1.11517e+06	593295	750354	205515
DC1L1_RAT	5	5	218.7	0.865645	1.01387	AFT	EFT	Cytoplasmic dynein 1 light intermediate chain 1 OS=Rattus norvegicus GN=Dync1li1 PE=1 SV=1	766515	826066	989361	488850	463237	448620	701638	515459	93779.6	333110	332463	441413	1.08125e+06	593408	666860	929688	369572	500103	362611	336301	329595	387875	359025	396693	647559	543296	460076	190700	328280	307489	401164	792282	183940	673021	584175	553707	1.04054e+06	571877	441429	311453	97544.3
RS20_RAT	2	2	80.2	0.214095	1.00615	EFT	AFT	40S ribosomal protein S20 OS=Rattus norvegicus GN=Rps20 PE=3 SV=1	543558	575740	895655	520794	294819	633424	564789	348952	416920	153439	246473	294748	676054	1.511e+06	1.53367e+06	575374	48445.8	266350	142299	131860	154950	165392	165274	152418	459202	378659	416500	203161	208928	434156	322920	536354	817749	310011	433080	369730	650601	1.45618e+06	1.01522e+06	192755	12786.7
DC1I1_RAT	5	5	260.08	0.428037	1.09725	AFT	EFT	Cytoplasmic dynein 1 intermediate chain 1 OS=Rattus norvegicus GN=Dync1i1 PE=1 SV=1	1.50246e+06	1.73007e+06	1.92766e+06	2.55513e+06	1.07834e+06	1.16225e+06	1.50646e+06	1.32599e+06	1.26109e+06	805733	1.06308e+06	1.31045e+06	1.53786e+06	1.38195e+06	1.24528e+06	2.9158e+06	1.1857e+06	1.07144e+06	1.03924e+06	1.05004e+06	909816	1.215e+06	1.06697e+06	1.08261e+06	1.26929e+06	1.13786e+06	896406	996753	764183	796622	861326	2.0381e+06	2.47351e+06	1.62792e+06	1.86796e+06	1.64382e+06	1.47996e+06	1.33181e+06	824314	976817	312951
UCHL3_RAT	2	2	155.65	0.119946	1.43971	AFT	EFT	Ubiquitin carboxyl-terminal hydrolase isozyme L3 OS=Rattus norvegicus GN=Uchl3 PE=1 SV=1	2.90106e+06	3.16245e+06	3.14086e+06	3.57973e+06	1.76379e+06	1.83409e+06	2.56294e+06	1.48028e+06	555397	1.00837e+06	1.14183e+06	1.62643e+06	1.24847e+06	2.43566e+06	1430495	3.00976e+06	1.6819e+06	1.66257e+06	898672	886807	765304	1.2468e+06	1.0432e+06	886375	2.45084e+06	2.07991e+06	1.46057e+06	1.39645e+06	1.24994e+06	1.25711e+06	1.46537e+06	2.27526e+06	1.08936e+06	2.03733e+06	2.00632e+06	2.04018e+06	1.20146e+06	2.34729e+06	946920	1.00829e+06	443918
FAS_RAT	5	5	226.92	0.628785	1.04785	EFT	AFT	Fatty acid synthase OS=Rattus norvegicus GN=Fasn PE=1 SV=3	314631	620051	293264	727114	441377	525601	667936	497388	73694.8	447402	535494	744242	713690	238308	188396	774985	560679	461179	636061	571969	515091	551445	495131	463012	265803	407802	136375	283646	312789	360253	381895	764506	144545	903937	940922	933575	686820	229662	124709	259626	147985
CAN2_RAT	5	5	335.8	0.199983	1.2302	AFT	EFT	Calpain-2 catalytic subunit OS=Rattus norvegicus GN=Capn2 PE=1 SV=3	939501	483895	883401	1.1805e+06	694060	768335	751990	560230	416376	285558	459518	545731	280015	233398	463607	1.2147e+06	661553	613282	566529	444620	432339	648386	481797	437680	793698	318254	410802	460510	491856	526626	429953	861097	816682	576945	807424	684563	269472	224929	306886	406933	174609
CLD11_RAT	5	5	195.47	0.740469	1.07851	EFT	AFT	Claudin-11 OS=Rattus norvegicus GN=Cldn11 PE=1 SV=1	6.07388e+06	6.09452e+06	8.41829e+06	2.99993e+06	6.32883e+06	6.63704e+06	6.41944e+06	3.12014e+06	647996	5.65943e+06	4.83633e+06	4.72182e+06	5.05734e+06	2.58613e+06	2.47506e+06	1.37575e+06	6.46106e+06	3.65188e+06	8.51866e+06	7.57627e+06	6.78705e+06	8.46333e+06	6.68098e+06	7.18841e+06	5.13126e+06	4.00832e+06	3.9147e+06	1.17027e+06	4.48502e+06	4.5491e+06	3.67034e+06	4.79579e+06	1.27098e+06	1.14344e+07	8.49798e+06	5.92303e+06	4.86693e+06	2.49229e+06	1.63837e+06	460888	1.70532e+06
ODBA_RAT	1	1	31.24	0.021588	3.46598	AFT	EFT	2-oxoisovalerate dehydrogenase subunit alpha, mitochondrial (Fragment) OS=Rattus norvegicus GN=Bckdha PE=1 SV=1	25.6964	279.549	365.918	40.6951	188.883	28.5769	10893.8	4771.3	3744.44	5153.86	7436.1	4187.29	697.528	386.676	76.6063	6.40927	4.64037	1.22085	44.3705	4828.33	0.374855	0.802484	86.4911	4575.24	21.7086	183.857	170.161	15.8751	133.855	19.587	6228.55	7333.7	7344.36	10412.9	13066.1	5252.52	671.266	372.646	50.7098	2.14715	1.22477
ST4A1_RAT	1	1	77.07	0.119502	1.5988	AFT	EFT	Sulfotransferase 4A1 OS=Rattus norvegicus GN=Sult4a1 PE=2 SV=1	16551	89931.6	9785.79	203030	28089.7	40376.6	45793	76483.1	113345	49684	44702.8	78521	106544	14678.4	27260.2	161194	44285.5	19390	25632.1	13472.5	17789.7	30391.8	17672.4	19746.1	13982.4	59147.3	4550.62	79201.6	19906.2	27674.6	26182.3	117558	222316	100382	78547.8	98496.5	102532	14145.8	18045	54001.4	11688.6
PPR1B_RAT	5	5	366.8	0.236356	1.28267	AFT	EFT	Protein phosphatase 1 regulatory subunit 1B OS=Rattus norvegicus GN=Ppp1r1b PE=2 SV=1	3.08758e+06	4.88996e+06	4.92373e+06	2.87938e+06	1.91004e+06	2.42322e+06	3.96508e+06	1.99412e+06	4.29829e+06	1.17281e+06	1.35108e+06	1.58883e+06	3.71827e+06	2.10034e+06	2.86354e+06	4.74359e+06	2.73951e+06	2.16728e+06	1.48709e+06	1.25942e+06	1.24285e+06	1.78488e+06	1.40218e+06	1.37571e+06	2.60841e+06	3.21609e+06	2.28965e+06	1.12324e+06	1.35358e+06	1.6609e+06	2.26705e+06	3.06504e+06	8.43069e+06	2.36957e+06	2.37399e+06	1.99303e+06	3.57827e+06	2.02413e+06	1.89553e+06	1.58914e+06	723062
MK08_RAT	1	1	47.77	0.171886	1.92168	AFT	EFT	Mitogen-activated protein kinase 8 OS=Rattus norvegicus GN=Mapk8 PE=1 SV=1	45002	3543.57	12943.1	133401	22826.9	14691	81520.4	36577.9	2049.51	0	17500.8	41438.3	0	8215.6	0	0	0	29707.5	32980.8	28732.4	28808.1	32702.6	23847.2	29138	38018	2330.57	6018.87	52039.5	16176.6	10069.4	46609.6	56221.7	4019.93	0	30750.8	51980.1	0	7917.51	0	0	0
H2B1_RAT	5	5	372.12	0.0552413	1.50314	AFT	EFT	Histone H2B type 1 OS=Rattus norvegicus PE=1 SV=2	2.51817e+07	2.42529e+07	1.52897e+07	2.38634e+07	7.00204e+06	7.51546e+06	1.35079e+07	1.00792e+07	1.20071e+07	7.67076e+06	7.09316e+06	1.01015e+07	1.4594e+07	1.05004e+07	1.13375e+07	1.42003e+07	5.92748e+06	5.35233e+06	9.60338e+06	8.27034e+06	7.79022e+06	8.12571e+06	6.6813e+06	6.43265e+06	2.12737e+07	1.5951e+07	7.11006e+06	9.30906e+06	4.9621e+06	5.15119e+06	7.72319e+06	1.54921e+07	2.35508e+07	1.54981e+07	1.24635e+07	1.26713e+07	1.40445e+07	1.01194e+07	7.50491e+06	4.75719e+06	1.56449e+06
GPX42_RAT	1	1	42.54	0.00484701	3.13159	AFT	EFT	Phospholipid hydroperoxide glutathione peroxidase, nuclear OS=Rattus norvegicus GN=Gpx4 PE=2 SV=3	325576	359278	722031	269912	120107	109473	191957	50859.6	42383.4	111784	65463.9	70805.3	32260.3	113735	103317	200344	14677	59262.9	38660.2	51379.3	41309.9	45868.9	29621.3	48604.1	275050	236294	335761	105292	85116	75034	109752	78173.3	83130.9	225850	115027	88817.9	31045.7	109608	68390.8	67116.6	3873.83
NCAN_RAT	4	4	177	0.458737	1.11415	EFT	AFT	Neurocan core protein OS=Rattus norvegicus GN=Ncan PE=1 SV=1	3.47215e+06	4.59649e+06	5.20096e+06	1.94922e+06	1.87348e+06	2.04576e+06	4.11924e+06	2.69772e+06	797458	1.67996e+06	1.52804e+06	2.26282e+06	4.37883e+06	3.74064e+06	3.26778e+06	3.4691e+06	720402	1.99614e+06	2.76889e+06	2.48444e+06	2.76439e+06	3.57425e+06	3.25265e+06	3.48407e+06	2.9333e+06	3.02307e+06	2.41857e+06	760389	1.32767e+06	1.40219e+06	2.35519e+06	4.14652e+06	1.56414e+06	3.39421e+06	2.68494e+06	2.83847e+06	4.21397e+06	3.60491e+06	2.16311e+06	1.16217e+06	190142
MTPN_RAT	4	4	273.88	0.612101	1.16214	AFT	EFT	Myotrophin OS=Rattus norvegicus GN=Mtpn PE=1 SV=2	1.43347e+07	1.68489e+07	1.38178e+07	9.26973e+06	6.24272e+06	7.4659e+06	9.61741e+06	5.17913e+06	1.73175e+06	3.22168e+06	3.51151e+06	4.61395e+06	1.23092e+07	1.18049e+07	9.7804e+06	1.56227e+07	7.38519e+06	5.55523e+06	3.27495e+06	3.12458e+06	3.11568e+06	3.6501e+06	3.34361e+06	3.51521e+06	1.21101e+07	1.10814e+07	6.4256e+06	3.61611e+06	4.42399e+06	5.11722e+06	5.49878e+06	7.96054e+06	3.39666e+06	6.50912e+06	6.17011e+06	5.78772e+06	1.18457e+07	1.13766e+07	6.47416e+06	5.23373e+06	1.94924e+06
VDAC3_RAT	4	4	289.38	0.626639	1.08508	AFT	EFT	Voltage-dependent anion-selective channel protein 3 OS=Rattus norvegicus GN=Vdac3 PE=1 SV=2	8.85802e+06	9.86055e+06	7.18904e+06	6.14987e+06	2.96249e+06	3.01651e+06	7.33907e+06	4.12651e+06	4.17421e+06	3.80127e+06	3.71335e+06	4.71475e+06	7.51358e+06	5.06034e+06	4.43046e+06	1.17615e+07	3.96461e+06	2.22231e+06	4.32005e+06	4.14105e+06	4.71154e+06	4.30352e+06	4.14754e+06	4.16138e+06	7.48333e+06	6.4852e+06	3.34307e+06	2.39906e+06	2.09941e+06	2.06755e+06	4.19614e+06	6.34263e+06	8.18732e+06	7.68014e+06	6.52477e+06	5.91417e+06	7.23069e+06	4.87673e+06	2.93275e+06	3.9402e+06	1.04641e+06
SRGP2_RAT	1	1	43.19	0.182674	1.40526	AFT	EFT	SLIT-ROBO Rho GTPase-activating protein 2 OS=Rattus norvegicus GN=Srgap2 PE=1 SV=1	34572	49426.9	185499	100698	135394	164839	55574.5	58279.5	64281.7	37742.1	80818.1	94471.7	44795.3	45650.2	28212.6	65866.6	95905.2	115924	75887.8	54044	41842.7	70016	53683.1	63617.3	29206.7	32507.6	86261.2	39282.3	95949.2	112983	31774.9	89578	126082	76254.7	142006	118505	43108.7	43993.9	18675.4	22065.8	25313.1
UCRI_RAT	4	4	223.04	0.380992	1.26649	AFT	EFT	Cytochrome b-c1 complex subunit Rieske, mitochondrial OS=Rattus norvegicus GN=Uqcrfs1 PE=1 SV=2	4.8245e+06	7.77224e+06	6.89613e+06	4.65795e+06	2.68362e+06	3.00292e+06	4.26112e+06	2.29877e+06	1.39143e+06	1.53266e+06	1.6136e+06	2.54575e+06	5.7978e+06	3.6259e+06	2.55298e+06	6.23297e+06	2.3763e+06	2.09255e+06	2.1231e+06	1.79464e+06	2.03379e+06	1.95546e+06	1.85151e+06	1.89453e+06	4.07578e+06	5.11174e+06	3.20686e+06	1.81706e+06	1.90179e+06	2.05823e+06	2.43631e+06	3.53331e+06	2.72916e+06	3.09661e+06	2.83528e+06	3.19338e+06	5.57951e+06	3.49434e+06	1.68995e+06	2.08809e+06	627197
HNRPD_RAT	4	4	188.51	0.41092	1.11991	AFT	EFT	Heterogeneous nuclear ribonucleoprotein D0 OS=Rattus norvegicus GN=Hnrnpd PE=1 SV=1	5.26518e+06	7.79356e+06	4.6051e+06	5.51316e+06	2.72494e+06	2.56302e+06	5.28469e+06	2.85125e+06	2.38436e+06	2.49344e+06	2.31367e+06	2.9169e+06	4.86997e+06	3.57936e+06	3.55247e+06	7.08593e+06	7.69946e+06	2.54186e+06	2.08023e+06	1.77873e+06	2.09198e+06	2.12027e+06	2.05863e+06	2.24935e+06	4.44806e+06	5.12576e+06	2.14148e+06	2.15068e+06	1.93107e+06	1.75673e+06	3.02154e+06	4.3825e+06	4.6767e+06	5.03779e+06	4.06538e+06	3.65895e+06	4.68662e+06	3.44949e+06	2.35157e+06	2.37384e+06	2.03218e+06
CAH1_RAT	2	2	91.01	0.809388	1.2656	AFT	EFT	Carbonic anhydrase 1 OS=Rattus norvegicus GN=Ca1 PE=1 SV=1	71283.7	129814	87277.4	151882	501149	531688	684700	280557	13151.7	109936	283486	471760	313873	165324	53454.4	81730.1	10916.4	219266	378692	262837	293842	351865	237049	251803	60221.1	85377.8	40586	59249.2	355147	364425	391480	431228	25795.9	222117	498117	591773	302055	159326	35384.2	27380.2	2881.26
HNRPQ_RAT	2	2	117.29	0.653703	1.05371	AFT	EFT	Heterogeneous nuclear ribonucleoprotein Q OS=Rattus norvegicus GN=Syncrip PE=2 SV=1	281161	380459	282954	273569	81904	167250	256588	148105	99759.6	193526	120103	139767	236298	197881	553927	291057	188084	142051	111364	104230	128375	122584	117261	108418	237527	250225	131580	106719	58042.5	114635	146705	227644	195669	391003	211034	175323	227402	190701	366673	97506.5	49642.7
C1QBP_RAT	4	4	251.05	0.597275	1.11458	AFT	EFT	Complement component 1 Q subcomponent-binding protein, mitochondrial OS=Rattus norvegicus GN=C1qbp PE=1 SV=2	1.36342e+07	1.48515e+07	1.53668e+07	1.55639e+07	5.57766e+06	5.92479e+06	1.31766e+07	6.54683e+06	3.07786e+06	4.38051e+06	5.36433e+06	6.80104e+06	1.16006e+07	9.76743e+06	1.28179e+07	2.25269e+07	8.55102e+06	5.98848e+06	4.66849e+06	3.99972e+06	4.35156e+06	5.2259e+06	4.64054e+06	4.79241e+06	1.15183e+07	9.7677e+06	7.14593e+06	6.07144e+06	3.95269e+06	4.06092e+06	7.53379e+06	1.00628e+07	6.03693e+06	8.85045e+06	9.42573e+06	8.5312e+06	1.11639e+07	9.41303e+06	8.48482e+06	7.54668e+06	2.25694e+06
VATF_RAT	4	4	243	0.262785	1.30964	AFT	EFT	V-type proton ATPase subunit F OS=Rattus norvegicus GN=Atp6v1f PE=1 SV=1	4.05809e+06	7.48078e+06	4.08848e+06	5.62493e+06	2.24364e+06	2.3746e+06	4.6408e+06	2.40514e+06	1.60531e+06	1.1001e+06	1.67521e+06	2.10169e+06	2.95854e+06	4.42867e+06	3.69889e+06	6.09265e+06	1.70315e+06	2.45872e+06	1.51461e+06	1.43187e+06	1.48512e+06	1.40715e+06	1.4613e+06	1.44294e+06	3.42831e+06	4.92005e+06	1.90124e+06	2.19428e+06	1.58999e+06	1.62758e+06	2.65339e+06	3.6968e+06	3.14865e+06	2.22266e+06	2.94353e+06	2.63635e+06	2.84715e+06	4.26798e+06	2.44849e+06	2.04108e+06	449526
PRDX3_RAT	4	4	198.12	0.941632	1.00047	AFT	EFT	Thioredoxin-dependent peroxide reductase, mitochondrial OS=Rattus norvegicus GN=Prdx3 PE=1 SV=2	4.2404e+06	3.07742e+06	4.49571e+06	3.87087e+06	2.37249e+06	2.37486e+06	3.01749e+06	2.63031e+06	1.76112e+06	1.05255e+06	1.11908e+06	1.57267e+06	5.53189e+06	3.12903e+06	2.86619e+06	4.87147e+06	2.17966e+06	2.01064e+06	1.85534e+06	1.58157e+06	1.7083e+06	2.04697e+06	1.85492e+06	1.93429e+06	3.58232e+06	2.02399e+06	2.09061e+06	1.51002e+06	1.6813e+06	1.62776e+06	1.72526e+06	4.0429e+06	3.45427e+06	2.12658e+06	1.96635e+06	1.97276e+06	5.32361e+06	3.0155e+06	1.89728e+06	1.63198e+06	575296
RBBP7_RAT	1	1	35.25	0.931595	1.10303	AFT	EFT	Histone-binding protein RBBP7 OS=Rattus norvegicus GN=Rbbp7 PE=2 SV=1	107992	227378	104965	249851	57796.4	27594.4	214845	117089	11556.1	58069.2	77768.5	136354	202358	118338	114798	294845	42121.2	94667.9	61061.4	66706.2	72079.2	63094.3	56702.7	74533.2	91232.4	149544	48811	97466.7	40958.3	18913.5	122838	179970	22666.1	117324	136648	171042	194739	114044	75990.8	98775.3	11117.4
FUC3_RAT	2	2	132.44	0.857035	1.04281	EFT	AFT	Fuctinin-3 (Fragment) OS=Rattus norvegicus PE=1 SV=1	2.07898e+06	1.50913e+06	2.7514e+06	1.02803e+06	965648	1.34789e+06	1.01763e+06	591234	421100	417819	411176	698562	2.52525e+06	2.4115e+06	2.54156e+06	1.42779e+06	1.34256e+06	933382	397466	407235	376549	527590	439721	474711	1.75634e+06	992542	1.27946e+06	401034	684321	923861	581831	908752	825948	844167	722482	876274	2.43017e+06	2.324e+06	1.68239e+06	478322	354354
NUDT9_RAT	1	1	32.5	0.556087	1.21213	EFT	AFT	ADP-ribose pyrophosphatase, mitochondrial OS=Rattus norvegicus GN=Nudt9 PE=2 SV=1	506312	209918	507771	346734	185078	191086	408386	221314	123304	233510	161820	264279	484288	536428	854342	536383	351005	185468	200719	181977	198748	182705	174548	185541	427737	138061	236125	135260	131158	130973	233496	340169	241849	471786	284335	331511	466054	516964	565534	179692	92643.7
ML12B_RAT	4	4	194.4	0.371269	1.15906	AFT	EFT	Myosin regulatory light chain 12B OS=Rattus norvegicus GN=Myl12b PE=1 SV=3	7.19307e+06	5.48658e+06	6.71197e+06	6.3384e+06	2.82186e+06	2.9962e+06	4.89585e+06	2.71302e+06	3.05701e+06	2.55569e+06	2.09977e+06	2.63451e+06	6.66602e+06	5.19815e+06	5.23727e+06	7.09402e+06	2.76656e+06	2.42063e+06	2.27637e+06	2.10471e+06	2.24423e+06	2.322e+06	2.15785e+06	2.22248e+06	6.07677e+06	3.60848e+06	3.12122e+06	2.4726e+06	1.99975e+06	2.05363e+06	2.79922e+06	4.17002e+06	5.99604e+06	5.16355e+06	3.68953e+06	3.30472e+06	6.41504e+06	5.00954e+06	3.46682e+06	2.37655e+06	730202
DHPR_RAT	4	4	363.99	0.793355	1.04224	EFT	AFT	Dihydropteridine reductase OS=Rattus norvegicus GN=Qdpr PE=1 SV=1	7.49696e+06	8.05547e+06	7.21668e+06	5.39701e+06	3.76334e+06	3.04861e+06	5.46925e+06	3.0124e+06	4.07652e+06	2.17613e+06	2.80201e+06	3.45159e+06	7.93828e+06	5.27084e+06	4.92326e+06	1.12184e+07	2.91842e+06	3.01459e+06	3.85128e+06	3.7419e+06	3.85486e+06	4.05285e+06	3.8062e+06	3.73901e+06	6.33349e+06	5.29801e+06	3.35592e+06	2.10537e+06	2.66695e+06	2.08955e+06	3.12706e+06	4.63018e+06	7.9957e+06	4.39668e+06	4.92345e+06	4.32966e+06	7.6394e+06	5.0796e+06	3.25897e+06	3.75826e+06	770284
PUF60_RAT	1	1	28.14	0.140648	1.73732	AFT	EFT	Poly(U)-binding-splicing factor PUF60 OS=Rattus norvegicus GN=Puf60 PE=2 SV=2	202259	387317	751213	63804.1	215736	269317	286875	103289	75017.3	90090.2	127790	113974	251354	245688	136413	68546.6	84414.2	160273	108061	79717.6	70864.1	140950	98035.4	102131	170870	254735	349332	24889.9	152884	184593	164022	158760	147139	182019	224542	142968	241891	236773	90299	22963.6	22280.2
H2A2A_RAT	4	4	242.17	0.660988	1.08864	AFT	EFT	Histone H2A type 2-A OS=Rattus norvegicus GN=Hist2h2aa3 PE=1 SV=1	3.17981e+07	3.94845e+07	2.25371e+07	2.49433e+07	1.2811e+07	1.30678e+07	1.98516e+07	1.8712e+07	1.5409e+07	1.33981e+07	1.28868e+07	1.71362e+07	2.98624e+07	2.48547e+07	2.80649e+07	2.1431e+07	1.10469e+07	1.67255e+07	1.61683e+07	1.55517e+07	1.48389e+07	1.60585e+07	1.38002e+07	1.39261e+07	2.68633e+07	2.59686e+07	1.04803e+07	9.73034e+06	9.07873e+06	8.95681e+06	1.13502e+07	2.87612e+07	3.02232e+07	2.70698e+07	2.26435e+07	2.14956e+07	2.87381e+07	2.39529e+07	1.85777e+07	7.17955e+06	2.91571e+06
GLO2_RAT	2	2	101.08	0.124799	1.81321	AFT	EFT	Hydroxyacylglutathione hydrolase, mitochondrial OS=Rattus norvegicus GN=Hagh PE=1 SV=2	78857.3	94296.4	34072.2	137751	147066	210744	770594	480247	423454	94939.5	127311	459909	22241.8	7572.4	7006.05	118605	152528	221227	151442	174768	115542	412122	106963	197182	66619.3	62017.9	15844.4	53736.6	104221	144447	440590	738160	830565	191817	223699	576908	21404.4	7297.64	4637.68	39733.5	40258
F10A1_RAT	4	4	211.26	0.712472	1.00086	EFT	AFT	Hsc70-interacting protein OS=Rattus norvegicus GN=St13 PE=1 SV=1	3.49134e+06	5.0648e+06	5.28312e+06	3.63353e+06	1.90526e+06	2.61328e+06	2.7631e+06	1.63248e+06	3.58922e+06	1.33233e+06	1.25059e+06	1.54451e+06	5.57881e+06	5.00822e+06	5.27434e+06	5.07687e+06	3.50057e+06	1.85007e+06	1.33528e+06	1.13512e+06	1.36014e+06	1.39251e+06	1.26572e+06	1.35537e+06	2.94951e+06	3.33107e+06	2.45677e+06	1.41743e+06	1.35019e+06	1.79117e+06	1.57981e+06	2.50918e+06	7.03991e+06	2.69186e+06	2.19743e+06	1.93743e+06	5.36877e+06	4.82651e+06	3.49137e+06	1.70079e+06	923935
PA1B2_RAT	4	4	261.19	0.72602	1.05334	AFT	EFT	Platelet-activating factor acetylhydrolase IB subunit beta OS=Rattus norvegicus GN=Pafah1b2 PE=1 SV=1	5.85164e+06	7.46389e+06	2.43515e+06	6.38672e+06	3.06048e+06	3.34401e+06	7.00574e+06	4.90984e+06	3.1037e+06	2.79694e+06	3.32558e+06	4.63553e+06	7665680	6.59528e+06	6.24925e+06	6.2258e+06	3.28134e+06	3.82748e+06	3.00685e+06	2.7271e+06	2.72164e+06	3251459	3.08749e+06	2.92904e+06	4.94351e+06	4.90894e+06	1.1324e+06	2.49145e+06	2.16886e+06	2.29203e+06	4.00556e+06	7.54663e+06	6.08762e+06	5.65098e+06	5.84342e+06	5.81479e+06	7.37707e+06	6.35598e+06	4.13671e+06	2.08569e+06	866071
RL35A_RAT	1	1	38.39	0.635349	11.1274	AFT	EFT	60S ribosomal protein L35a OS=Rattus norvegicus GN=Rpl35a PE=3 SV=1	589.041	376.914	209.787	791.853	12573.2	96756.8	467413	270892	18040.8	207.101	111.449	14114.1	1155.06	843.253	874.844	102.092	27110.2	6824.92	7795.67	580.806	6820.14	10213.3	15493.5	1456.55	497.627	247.893	97.556	308.901	8910.21	66318.3	267245	416373	35385.4	418.43	195.829	17704.6	1111.58	812.656	579.105	34.2016	7155.42
DPYL4_RAT	4	4	187.78	0.634984	1.01668	EFT	AFT	Dihydropyrimidinase-related protein 4 (Fragment) OS=Rattus norvegicus GN=Dpysl4 PE=1 SV=1	2.24118e+06	2.6011e+06	2.49714e+06	1.79112e+06	1.03721e+06	978342	1.95856e+06	1.03988e+06	366498	651774	803199	1.1328e+06	2.14302e+06	1.6931e+06	1.86071e+06	3.00601e+06	907970	975425	1.18972e+06	1.1476e+06	1.20773e+06	1.08572e+06	1.11109e+06	1.05597e+06	1.89337e+06	1.71072e+06	1.16123e+06	698715	735034	670567	1.11981e+06	1.59833e+06	718851	1.31685e+06	1.41131e+06	1.42098e+06	2.06233e+06	1.63167e+06	1.2317e+06	1.00703e+06	239648
SCG3_RAT	1	1	51.77	0.391175	1.34601	EFT	AFT	Secretogranin-3 OS=Rattus norvegicus GN=Scg3 PE=1 SV=1	411381	88238.7	41095.3	177059	97212.9	88312.3	45775.7	153915	149871	58235	65235.5	116556	95131.8	479088	500681	189835	97822.2	118714	117219	87947.3	60347.9	121336	72882.1	68442.9	347538	58033.9	19110.3	69070.3	68891.3	60530.3	26172.4	236575	293957	117659	114626	146207	91550.1	461705	331427	63596.1	25819
EF1G_RAT	4	4	255.7	0.630815	1.09572	AFT	EFT	Elongation factor 1-gamma OS=Rattus norvegicus GN=Eef1g PE=1 SV=3	4.66384e+06	5.58352e+06	3.44536e+06	4.89946e+06	1.78015e+06	1.76104e+06	2.18368e+06	2.17022e+06	1.8716e+06	1.98119e+06	2.1139e+06	2.49858e+06	5.0984e+06	3.5759e+06	2.53013e+06	4.97632e+06	1.53338e+06	2.02417e+06	2.1312e+06	1.91027e+06	1.76127e+06	2.40318e+06	1.98415e+06	1.97074e+06	3.94005e+06	3.67224e+06	1.60217e+06	1.91127e+06	1.26153e+06	1.20704e+06	1.24853e+06	3.33572e+06	3.67096e+06	4.00283e+06	3.71436e+06	3.13421e+06	4.90644e+06	3.44615e+06	1.67483e+06	1.66711e+06	404719
CRIP2_RAT	2	2	115.29	0.623284	1.16857	EFT	AFT	Cysteine-rich protein 2 OS=Rattus norvegicus GN=Crip2 PE=2 SV=1	546974	2.46561e+06	430803	1.79354e+06	811113	749206	2.29724e+06	1.1664e+06	25623.4	225139	649285	807110	2.28162e+06	351822	691525	3.95041e+06	54276.4	826448	1.01629e+06	898669	987283	979080	1.00055e+06	947492	462088	1.62161e+06	200333	699657	574807	513515	1.31346e+06	1.7928e+06	50257.9	454873	1.14087e+06	1.01244e+06	2.19571e+06	339057	457757	1.32342e+06	14325.6
TXNL1_RAT	4	4	218.14	0.965244	1.19705	AFT	EFT	Thioredoxin-like protein 1 OS=Rattus norvegicus GN=Txnl1 PE=1 SV=3	3.67173e+06	5.15361e+06	4.63493e+06	1.87421e+06	1.71426e+06	1.93848e+06	2.04347e+06	1.27094e+06	95498.5	826925	1.12252e+06	1.35656e+06	3.64875e+06	2.99983e+06	3.28846e+06	2.80498e+06	449830	1.46286e+06	1.1297e+06	1.03973e+06	1.12352e+06	1.23746e+06	1.12593e+06	1.16104e+06	3.10191e+06	3.38949e+06	2.15535e+06	731128	1.21484e+06	1.32866e+06	1.16836e+06	1.95349e+06	187311	1.67073e+06	1.97239e+06	1.70166e+06	3.51137e+06	2.89099e+06	2.17681e+06	939690	118727
TPRGL_RAT	2	2	56.82	0.382174	1.09996	AFT	EFT	Tumor protein p63-regulated gene 1-like protein OS=Rattus norvegicus GN=Tprg1l PE=1 SV=1	275898	342926	340896	406113	399720	328188	352419	661700	470618	477564	477910	639175	577012	216644	189055	569397	522705	451694	358970	380156	327119	398880	355708	355669	233081	225540	158525	158424	283268	224944	201497	1.01706e+06	923073	964878	839742	801779	555287	208784	125145	190752	137962
2AAB_RAT	4	4	393.34	0.211139	1.12734	AFT	EFT	Serine/threonine-protein phosphatase 2A 65 kDa regulatory subunit A beta isoform OS=Rattus norvegicus GN=Ppp2r1b PE=2 SV=1	7.07441e+06	6.39763e+06	5.9409e+06	6.80626e+06	3.72377e+06	4.07328e+06	6.51243e+06	5.10096e+06	5.38663e+06	4.03174e+06	3.97043e+06	5.48547e+06	7.0635e+06	5.66831e+06	4.43343e+06	8.54335e+06	3.22509e+06	4.34472e+06	4.23299e+06	3.75021e+06	3.61651e+06	4.61952e+06	3.8477e+06	3.87259e+06	5.97652e+06	4.20767e+06	2.76266e+06	2.65511e+06	2.6389e+06	2.79187e+06	3.7235e+06	7.84038e+06	1.05654e+07	8.1458e+06	6.97649e+06	6.88095e+06	6.79756e+06	5.46264e+06	2.93472e+06	2.86209e+06	851226
PPR1A_RAT	2	2	63.63	0.450943	1.19016	EFT	AFT	Protein phosphatase 1 regulatory subunit 1A OS=Rattus norvegicus GN=Ppp1r1a PE=2 SV=1	331986	69959.5	577662	851143	622531	207176	1.19141e+06	603171	100342	377555	435113	580052	1.16764e+06	811389	692050	1.5823e+06	301378	691520	291602	265199	269562	382542	346143	277881	280464	46011.8	268626	332030	441166	142001	681191	927100	196811	762818	764541	727615	1.12368e+06	781949	458104	530082	79545.3
NUDC_RAT	4	4	279.69	0.908972	1.03566	EFT	AFT	Nuclear migration protein nudC OS=Rattus norvegicus GN=Nudc PE=1 SV=1	902256	1.35316e+06	1.87138e+06	177813	1.17092e+06	1.55199e+06	1.55905e+06	884929	767948	726904	1.01052e+06	1.00096e+06	776166	821247	553631	206861	826000	1.59902e+06	1.56927e+06	1.24997e+06	1135209	1.81953e+06	1.41106e+06	1.47261e+06	762233	889959	870234	69364.8	829789	1.06375e+06	891394	1.36017e+06	1.50626e+06	1.46865e+06	1.7756e+06	1.2556e+06	746943	791450	366477	69299.9	218013
PDIA4_RAT	1	1	28.29	0.789078	1.13104	EFT	AFT	Protein disulfide-isomerase A4 OS=Rattus norvegicus GN=Pdia4 PE=1 SV=2	25724.1	32884.2	65656.3	17681.4	49736.8	57553.3	77470	41691.2	5934.12	39066.2	28616.6	54955	78617.2	45586.8	63152.8	156196	36878.6	42349.3	22594.7	21558.4	18235.5	25615.3	21566.8	29740.8	21732	21627.7	30531.7	6897.49	35246.7	39447.7	44293.7	64081.2	11639.2	78929.9	50282.5	68935.3	75657.3	43932.8	41804.2	52326.9	9733.67
NDRG1_RAT	4	4	224.88	0.721824	1.13847	EFT	AFT	Protein NDRG1 OS=Rattus norvegicus GN=Ndrg1 PE=1 SV=1	3.50778e+06	3.61248e+06	2.01918e+06	2.47789e+06	1.84734e+06	1.64574e+06	2.03046e+06	1.62603e+06	1.69329e+06	1.2234e+06	1.07634e+06	1.47762e+06	3.53616e+06	4.25822e+06	4.47351e+06	3.66398e+06	1.91919e+06	1.60403e+06	1.28746e+06	1.33149e+06	1.22e+06	1.60019e+06	1.33835e+06	1.3612e+06	2.9634e+06	2.3759e+06	938967	966621	1.30915e+06	1.12801e+06	1.16092e+06	2.49928e+06	3.32122e+06	2.47178e+06	1.89125e+06	1.85352e+06	3.40302e+06	4.10371e+06	2.96125e+06	1.22746e+06	506547
SV2B_RAT	4	4	168.41	0.429377	1.15098	AFT	EFT	Synaptic vesicle glycoprotein 2B OS=Rattus norvegicus GN=Sv2b PE=1 SV=1	3.27171e+06	5.03123e+06	4.9638e+06	3.24943e+06	1.5297e+06	1.81046e+06	2.78864e+06	1.35458e+06	5.0976e+06	1.67897e+06	1.71012e+06	2.12623e+06	5.50495e+06	2.72125e+06	1.9914e+06	5.98674e+06	2.74845e+06	1.32137e+06	1.65586e+06	1.58666e+06	1.81084e+06	1.59729e+06	1.56557e+06	1.5818e+06	2.76396e+06	3.309e+06	2.30828e+06	1.2676e+06	1.08404e+06	1.24091e+06	1.59441e+06	2.08205e+06	9.99846e+06	3.39221e+06	3.00486e+06	2.66713e+06	5.29769e+06	2.62252e+06	1.31821e+06	2.0056e+06	725421
SEPT9_RAT	4	4	142.27	0.264478	1.32604	AFT	EFT	Septin-9 OS=Rattus norvegicus GN=Sept9 PE=1 SV=1	5.94417e+06	7.36987e+06	8.82969e+06	6.01522e+06	3.91663e+06	3.88234e+06	3.88478e+06	2.08739e+06	1.82558e+06	2.3379e+06	2.16108e+06	2.71482e+06	3.92269e+06	3.87861e+06	4.2756e+06	6.36832e+06	3.201e+06	2.78332e+06	2.38545e+06	2.12604e+06	2.16167e+06	2.63857e+06	2.29018e+06	2.40603e+06	5.02169e+06	4.8471e+06	4.10601e+06	2.34653e+06	2.77558e+06	2.661e+06	2.22114e+06	3.2084e+06	3.5807e+06	4.72353e+06	3.79725e+06	3.40546e+06	3.775e+06	3.73788e+06	2.83024e+06	2.13344e+06	844866
NPM_RAT	4	4	298.62	0.427486	1.20015	AFT	EFT	Nucleophosmin OS=Rattus norvegicus GN=Npm1 PE=1 SV=1	4.60616e+06	5.11905e+06	2.72393e+06	3.23915e+06	1.34553e+06	1.37961e+06	1.38654e+06	1.27198e+06	1.54267e+06	1.0219e+06	1.1251e+06	1.30177e+06	1.85478e+06	3.6672e+06	4.24874e+06	2.35455e+06	2.57149e+06	1.47359e+06	926204	955416	826297	1.00254e+06	919986	916047	3.89132e+06	3.36676e+06	1.26669e+06	1.26359e+06	953530	945603	792758	1.95509e+06	3.0258e+06	2.06467e+06	1.97692e+06	1.63294e+06	1.78494e+06	3.53414e+06	2.81247e+06	788792	678716
BAIP2_RAT	4	4	235.98	0.520423	1.07458	AFT	EFT	Brain-specific angiogenesis inhibitor 1-associated protein 2 OS=Rattus norvegicus GN=Baiap2 PE=1 SV=1	2.38741e+06	2.56768e+06	1.6213e+06	3.79913e+06	1.63793e+06	1.69942e+06	2.70532e+06	2.05597e+06	1.25327e+06	780006	1.61158e+06	1.87838e+06	4.91379e+06	1.06827e+06	1.34548e+06	3.47876e+06	1.22686e+06	1.44556e+06	1.52326e+06	1.37851e+06	1.34516e+06	1.66998e+06	1.4151e+06	1.52108e+06	2.0169e+06	1.68874e+06	753944	1.48203e+06	1.16074e+06	1.1648e+06	1.54678e+06	3.16011e+06	2.45817e+06	1.57593e+06	2.83172e+06	2.35623e+06	4.72878e+06	1.02951e+06	890645	1.16541e+06	323816
BASI_RAT	4	4	161.15	0.09715	1.47897	AFT	EFT	Basigin OS=Rattus norvegicus GN=Bsg PE=1 SV=2	323282	552287	493385	652916	1.2957e+06	1.3676e+06	1.39185e+06	850983	295657	538183	478712	572519	313289	254340	174932	854776	569697	776854	594940	507272	453911	522198	448964	487761	273111	363234	229436	254702	918214	937368	795795	1.308e+06	579903	1.08735e+06	841150	718166	301494	245112	115797	286356	150365
ALDR_RAT	2	2	75.75	0.337474	1.25382	AFT	EFT	Aldose reductase OS=Rattus norvegicus GN=Akr1b1 PE=1 SV=3	103686	127487	566548	160776	493552	443354	399477	247634	381197	175421	239316	335924	117295	152256	160372	33174.5	321385	184724	340235	313103	332204	353129	283773	338904	87595.1	83847.3	263458	62718.7	349763	303880	228402	380624	747682	354423	420506	421382	112879	146731	106159	11113.7	84825.8
SQSTM_RAT	1	1	71.8	0.730808	1.73505	AFT	EFT	Sequestosome-1 OS=Rattus norvegicus GN=Sqstm1 PE=1 SV=1	60368.3	97892.6	118259	20591.2	143747	161839	158151	70979.1	0	44024.5	55570.7	50449.3	50739.1	44338.7	45228.3	5839.45	87401.2	88520.9	42713.8	37082	23799.4	55508.3	39429.7	45301.2	50999.6	64383.1	54993.3	8032.61	101868	110926	90423.2	109098	0	88947.8	97644	63283.4	48828.8	42729.9	29939	1956.26	23068.5
NPTN_RAT	4	4	176.12	0.004758	1.62385	AFT	EFT	Neuroplastin OS=Rattus norvegicus GN=Nptn PE=1 SV=2	2.46782e+06	2.50224e+06	2.44276e+06	1.70628e+06	1.8451e+06	1.96932e+06	2.46454e+06	1.36083e+06	934381	1.00213e+06	923242	1.0758e+06	1.64578e+06	1.16321e+06	770677	1.91264e+06	746763	1.18881e+06	940381	851632	814135	1.01211e+06	851311	846658	2.08484e+06	1.6457e+06	1.13594e+06	665617	1.30756e+06	1.3498e+06	1.40911e+06	2.09166e+06	1.8327e+06	2.02472e+06	1.62224e+06	1.34948e+06	1.58382e+06	1.12101e+06	510152	640747	197099
CSRP1_RAT	4	4	184.64	0.214196	1.40133	AFT	EFT	Cysteine and glycine-rich protein 1 OS=Rattus norvegicus GN=Csrp1 PE=2 SV=2	2.10135e+06	3.2232e+06	3.97308e+06	1.81357e+06	875009	840503	1.93369e+06	939964	903595	765289	693698	859869	2.19262e+06	1.06907e+06	1.47737e+06	2.86474e+06	761321	817728	725188	719840	733229	712756	751023	678576	1.77524e+06	2.11987e+06	1.84758e+06	707471	620088	576091	1.10559e+06	1.44476e+06	1.77232e+06	1.5462e+06	1.2189e+06	1.07862e+06	2.11007e+06	1.03028e+06	977952	959711	200942
PPM1E_RAT	4	4	225.18	0.321706	1.0969	AFT	EFT	Protein phosphatase 1E OS=Rattus norvegicus GN=Ppm1e PE=1 SV=1	898036	485022	524254	428149	417048	432500	339172	374571	615954	441501	337039	451553	266071	894483	286238	846565	159875	339929	418057	360404	361771	480590	383228	440103	758668	318995	243790	167020	295547	296441	193923	575731	1.20814e+06	892016	592215	566426	256053	862028	189476	283606	42197.2
G6PD_RAT	1	1	29.41	0.160209	1.23402	EFT	AFT	Glucose-6-phosphate 1-dehydrogenase OS=Rattus norvegicus GN=G6pdx PE=1 SV=3	102555	138187	44707.9	21270.9	15821.4	17800.4	76397.5	149731	43757.4	102311	86642.1	111004	174464	33991.7	61938.9	138216	61806.4	120413	91658.6	88507.6	83221.4	93037.5	83929.8	92002.5	86639.6	90884.6	20790.2	8297.75	11212.1	12200.6	43680.5	230143	85826	206711	152240	139243	167895	32758.4	41000.6	46303.4	16313.1
DCLK2_RAT	4	4	199.73	0.272839	1.25537	AFT	EFT	Serine/threonine-protein kinase DCLK2 OS=Rattus norvegicus GN=Dclk2 PE=1 SV=2	3.41602e+06	1.90772e+06	1.15694e+06	1.52668e+06	649650	1.19269e+06	1.70238e+06	1.17201e+06	589327	1.01127e+06	1.05033e+06	1.35786e+06	1.16076e+06	1.47462e+06	785370	2.63899e+06	1.18484e+06	1.00061e+06	900259	817639	827235	963703	783348	791636	2.88588e+06	1.25469e+06	538003	595557	460384	817485	973340	1.80143e+06	1.15591e+06	2.04319e+06	1.84556e+06	1.7033e+06	1.11706e+06	1.42111e+06	519878	884083	312725
SEPT3_RAT	4	4	234.65	0.575311	1.13545	AFT	EFT	Neuronal-specific septin-3 OS=Rattus norvegicus GN=Sept3 PE=1 SV=2	830630	1.06329e+06	335237	341988	732083	658197	1.59902e+06	1.09833e+06	980260	621375	824401	969728	863229	826521	592496	410107	253317	1.02324e+06	757442	728968	694450	974871	852153	878275	701723	699315	155893	133409	518802	451136	914244	1.68818e+06	1.92269e+06	1.25544e+06	1.44856e+06	1.21642e+06	830728	796532	392204	137389	66860.2
ETFA_RAT	4	4	313.73	0.120054	1.47481	AFT	EFT	Electron transfer flavoprotein subunit alpha, mitochondrial OS=Rattus norvegicus GN=Etfa PE=1 SV=4	1.66179e+06	2.67163e+06	1.44083e+06	3.28627e+06	1.24591e+06	1.1619e+06	2.04491e+06	1.60168e+06	7.60431e+06	1.44588e+06	1.45239e+06	1.88191e+06	2.36033e+06	1.32545e+06	1.14402e+06	3.61208e+06	1.45944e+06	1.22535e+06	1.28795e+06	1.25911e+06	1.36426e+06	1.21143e+06	1.11569e+06	1.2809e+06	1.4039e+06	1.75711e+06	670019	1.28197e+06	882934	796382	1.16918e+06	2.46184e+06	1.49151e+07	2.92127e+06	2.55201e+06	2.36065e+06	2.27146e+06	1.27736e+06	757286	1.21008e+06	385203
ETFB_RAT	4	4	170.18	0.0995227	1.47809	AFT	EFT	Electron transfer flavoprotein subunit beta OS=Rattus norvegicus GN=Etfb PE=2 SV=3	1.03673e+06	1.62522e+06	1.14783e+06	944703	669191	555897	641492	537926	1.60864e+06	311351	393533	477411	979659	918190	847610	983357	91303.9	493186	448822	372769	428600	408657	377476	381967	875834	1.06889e+06	533770	368527	474232	381018	366775	826815	3.1552e+06	629057	691481	598862	942775	884875	561078	329432	24098.6
COQ9_RAT	1	1	48.12	0.108036	1.68733	EFT	AFT	Ubiquinone biosynthesis protein COQ9, mitochondrial OS=Rattus norvegicus GN=Coq9 PE=2 SV=2	3711.99	558.932	8477.31	316784	1572.99	0	50016.7	30035.8	0	961.208	32657	28561.3	62654.2	193.618	4609.1	412378	166678	57341.4	23824.6	7488.11	9039.4	24385.2	14396.5	15688.8	3135.92	367.605	3942.15	123577	1114.72	0	28597.2	46166.4	0	1942.04	57382.1	35827.2	60295.2	186.593	3051.01	138150	43992.8
ADDG_RAT	4	4	144.37	0.567086	1.67155	AFT	EFT	Gamma-adducin OS=Rattus norvegicus GN=Add3 PE=1 SV=2	2.50235e+06	2.69625e+06	1.61724e+06	1.18405e+06	298278	95649.4	482948	275497	225126	299457	356123	354359	1.49957e+06	1.04216e+06	495124	709940	449364	209650	347146	259789	363299	309277	255358	273521	2.11401e+06	1.7733e+06	752053	461894	211379	65559.3	276127	423451	441564	605027	625748	444507	1.44311e+06	1.00435e+06	327749	237835	118604
LSHR_RAT	1	1	29.72	0.0808386	6.46715	EFT	AFT	Lutropin-choriogonadotropic hormone receptor OS=Rattus norvegicus GN=Lhcgr PE=1 SV=1	3012.16	7861.94	4645.19	615.475	4496.87	1958.55	23090.9	5254.25	18.0167	6337.62	8098.31	3259.97	1901.27	2580.86	2117.97	782.452	1112.96	4280.2	61167.4	63134.3	51003.6	94268.9	77391.4	84223.2	2544.7	5170.73	2160.12	240.096	3186.77	1342.41	13202.3	8076	35.3381	12804.6	14229.6	4089.3	1829.69	2487.22	1402	262.127	293.752
ANS1B_RAT	4	4	218.84	0.551238	1.22129	AFT	EFT	Ankyrin repeat and sterile alpha motif domain-containing protein 1B OS=Rattus norvegicus GN=Anks1b PE=1 SV=1	1.51914e+06	1.15526e+06	1.70386e+06	2.11992e+06	939247	874924	1.87133e+06	1.23357e+06	345086	220669	940678	1.47536e+06	1.71919e+06	841360	735745	2.37059e+06	368722	792354	972016	730557	792526	841839	722629	902525	1.28338e+06	759808	792333	826976	665611	599683	1.06994e+06	1.89604e+06	676852	445844	1.65288e+06	1.85068e+06	1.65446e+06	810832	487028	794166	97320
CDS2_RAT	4	4	234.86	0.986246	1.05499	AFT	EFT	Phosphatidate cytidylyltransferase 2 OS=Rattus norvegicus GN=Cds2 PE=2 SV=1	1.61648e+06	2.33148e+06	1.67531e+06	1.79906e+06	1.03862e+06	1.04464e+06	1.11277e+06	528436	331752	437024	520913	806930	1.76958e+06	1.31303e+06	1.57345e+06	2.19205e+06	1.00548e+06	613930	815432	720974	579862	757103	537567	674694	1.36561e+06	1.5334e+06	779057	701812	736035	716008	636233	812229	650700	882970	915302	1.01221e+06	1.70296e+06	1.26538e+06	1.04155e+06	734353	265385
RS5_RAT	1	1	74.19	0.729599	1.23217	AFT	EFT	40S ribosomal protein S5 OS=Rattus norvegicus GN=Rps5 PE=1 SV=3	616348	42281.3	153285	772550	259528	287557	348430	251961	30037.5	42540.2	88599.6	262483	197447	149964	228849	430100	499851	169948	138997	133325	127982	150210	181347	152993	520696	27808	71281.3	301371	183918	197095	199216	387275	58915.7	85948.8	155679	329258	190013	144523	151487	144087	131930
S12A5_RAT	2	2	90.86	0.219134	1.56499	AFT	EFT	Solute carrier family 12 member 5 OS=Rattus norvegicus GN=Slc12a5 PE=1 SV=2	1.00089e+06	474631	586846	854325	195333	337265	281109	232281	46673.9	304637	230679	453277	281328	107662	45727.4	729182	227619	218780	305289	277709	268834	265632	267667	198175	845562	312161	272897	333271	138426	231166	160725	357026	91546.5	615492	405328	568589	270736	103756	30269.3	244281	60077.5
CHRD1_RAT	1	1	64.29	0.654378	1.49411	AFT	EFT	Cysteine and histidine-rich domain-containing protein 1 OS=Rattus norvegicus GN=Chordc1 PE=3 SV=1	464.585	1460.34	677.925	63.7317	40744.4	29818.1	110292	58182.5	46463.4	87079.9	16577.5	81473.9	503.71	848.66	378.757	260.644	547.376	39158.5	26694.5	29645	68927.4	48102.8	66144.4	35564.9	392.486	960.453	315.251	24.8616	28874.1	20437.6	63059.6	89428.9	91133.5	175937	29128.6	102201	484.745	817.868	250.719	87.3176	144.474
ARFG1_RAT	4	4	315.99	0.617524	1.32045	AFT	EFT	ADP-ribosylation factor GTPase-activating protein 1 OS=Rattus norvegicus GN=Arfgap1 PE=1 SV=1	1.23002e+06	2.10991e+06	2.2418e+06	3319868	521779	574063	940572	515399	188098	375234	472441	436410	1.48583e+06	712811	1.45197e+06	2.24232e+06	1.07923e+06	449118	399804	352131	366371	448964	355292	444941	1.03913e+06	1.38767e+06	1.04249e+06	1.29508e+06	369767	393470	537775	792190	368936	758128	830131	547431	1.42989e+06	686948	961139	751195	284849
RCN2_RAT	4	4	285.45	0.398337	1.11908	AFT	EFT	Reticulocalbin-2 OS=Rattus norvegicus GN=Rcn2 PE=1 SV=2	2.54477e+06	1.59098e+06	2.79717e+06	3.95824e+06	1.53017e+06	1.65462e+06	1.55174e+06	1.1276e+06	1.34963e+06	1.00927e+06	957399	1.18875e+06	2.20686e+06	1.14622e+06	1.35167e+06	5.04667e+06	1.82006e+06	1.54644e+06	942421	974623	941050	1.01682e+06	1.04941e+06	955835	2.14985e+06	1.04638e+06	1.30075e+06	1.5441e+06	1.08438e+06	1.13409e+06	887212	1.73316e+06	2.64718e+06	2.03914e+06	1.68226e+06	1.49116e+06	2.12377e+06	1.10464e+06	894739	1.69067e+06	480383
PTGR2_RAT	4	4	169.84	0.678684	1.04592	AFT	EFT	Prostaglandin reductase 2 OS=Rattus norvegicus GN=Ptgr2 PE=2 SV=2	1.25406e+06	995431	1.10014e+06	1.97592e+06	691106	605511	774749	628012	795272	601947	579007	634838	1.19563e+06	857570	1.4831e+06	1.83183e+06	665079	779328	572976	494322	440131	688776	605224	555058	1.05944e+06	654687	511592	770804	489762	415024	442965	965281	1.55985e+06	1.21618e+06	1.01738e+06	796339	1.15062e+06	826454	981741	613677	175540
GIT1_RAT	2	2	62.28	0.689682	1.15263	AFT	EFT	ARF GTPase-activating protein GIT1 OS=Rattus norvegicus GN=Git1 PE=1 SV=1	1.48329e+06	631636	5.07857e+06	2.40429e+06	2.05896e+06	2.63949e+06	511709	114739	90982	691042	726485	242000	861163	853325	3.88297e+06	3.55345e+06	666432	470256	468817	505563	913631	789688	788052	711973	1.2531e+06	415422	2.36165e+06	937910	1.45911e+06	1.80914e+06	292571	176359	178452	1.39619e+06	1.27652e+06	303564	828740	822363	2.57034e+06	1.19043e+06	175897
VGF_RAT	4	4	205.26	0.0522927	2.12438	AFT	EFT	Neurosecretory protein VGF OS=Rattus norvegicus GN=Vgf PE=1 SV=3	723809	995299	1.65728e+06	599473	770324	770877	639007	335533	54088.8	241249	251941	437027	549020	237941	280633	650806	27321.9	536070	166017	214414	167156	228382	204839	256506	611479	654600	770674	233854	545902	528368	365355	515728	106090	487422	442689	548205	528349	229307	185766	218025	7211.29
RS3A_RAT	2	2	81.38	0.134484	1.44952	AFT	EFT	40S ribosomal protein S3a OS=Rattus norvegicus GN=Rps3a PE=1 SV=2	130827	64063.3	335800	106247	397885	548753	303523	197274	93913	169207	234346	293149	35212.3	35666.8	41468.3	3987.25	299320	276583	253959	197009	181584	270768	193278	194566	110524	42133.9	156155	41446.7	281967	376122	173540	303218	184201	341868	411772	367725	33886.6	34372.7	27450	1335.76	79002.2
SCG2_RAT	4	4	231.83	0.0792845	1.83201	AFT	EFT	Secretogranin-2 OS=Rattus norvegicus GN=Scg2 PE=2 SV=1	800438	1.05368e+06	543164	132638	261222	287683	684441	390822	1.47562e+06	123718	205976	323575	284903	651577	833478	139840	259480	319528	137277	193392	112173	166673	129619	201622	676217	692996	252584	51741.8	185119	197181	391331	600710	2.89429e+06	249962	361923	405892	274177	627935	551723	46847.4	68486.8
DC1L2_RAT	4	4	188.36	0.681706	1.26666	AFT	EFT	Cytoplasmic dynein 1 light intermediate chain 2 OS=Rattus norvegicus GN=Dync1li2 PE=1 SV=1	45778.8	725207	160027	556729	442213	400598	615162	375973	759721	310729	345502	458201	297031	344496	282607	715489	343253	222833	237591	329763	363961	435553	234482	294948	38674.3	476963	74416.1	217179	313381	274574	351721	577887	1.49012e+06	627801	607086	574766	285848	331997	187073	239694	90597.7
SGTA_RAT	4	4	228.7	0.0198272	1.70586	AFT	EFT	Small glutamine-rich tetratricopeptide repeat-containing protein alpha OS=Rattus norvegicus GN=Sgta PE=1 SV=1	469581	499079	792796	297956	1.11986e+06	1.22946e+06	1.69467e+06	908306	557019	387653	471349	743030	367401	244187	313778	153681	342108	986227	538534	453323	381688	605303	498734	491079	396706	328240	368669	116232	793606	842689	968934	1.3961e+06	1.09254e+06	783220	828213	932055	353568	235327	207706	51484.3	90295.5
FUBP2_RAT	4	4	195.35	0.924716	1.05911	AFT	EFT	Far upstream element-binding protein 2 OS=Rattus norvegicus GN=Khsrp PE=1 SV=1	517755	856444	847953	524370	225295	313098	409521	234500	369614	207055	255128	207223	674941	518437	474611	769259	318231	416768	260199	222434	228699	293422	241698	271985	437404	563276	394318	204556	159659	214601	234145	360436	724962	418337	448288	259939	649530	499626	314170	257707	83993.3
GCSH_RAT	2	2	175.71	0.717533	1.03347	AFT	EFT	Glycine cleavage system H protein, mitochondrial OS=Rattus norvegicus GN=Gcsh PE=2 SV=1	2.58626e+06	2.67539e+06	3.85617e+06	1.94263e+06	1.10613e+06	903637	1.35865e+06	1.0793e+06	713749	634111	860907	950356	2.45866e+06	3.39474e+06	3.51594e+06	2.18924e+06	1.46076e+06	892964	702432	686170	661513	783198	691964	625192	2.18489e+06	1.75958e+06	1.79321e+06	757816	783875	619364	776810	1.65892e+06	1.39995e+06	1.28117e+06	1.51271e+06	1.19212e+06	2.36609e+06	3.27156e+06	2.32738e+06	733414	385551
PP1G_RAT	5	5	308.52	0.888258	1.0605	AFT	EFT	Serine/threonine-protein phosphatase PP1-gamma catalytic subunit OS=Rattus norvegicus GN=Ppp1cc PE=1 SV=1	2.94621e+06	3.15797e+06	3.24188e+06	3.18199e+06	1.49342e+06	1.57347e+06	2.83809e+06	2.15149e+06	406994	1.87915e+06	1.67782e+06	2.30593e+06	4.02159e+06	3.60699e+06	2.29633e+06	3.32603e+06	1.38464e+06	1.7297e+06	1.52294e+06	1.46403e+06	1.41281e+06	1.76053e+06	1.39446e+06	1.40227e+06	2.48898e+06	2.07697e+06	1.50755e+06	1.24129e+06	1.05834e+06	1.07847e+06	1.62269e+06	3.30694e+06	798279	3.79666e+06	2.94813e+06	2.89255e+06	3.87018e+06	3.47612e+06	1.52006e+06	1.11425e+06	365460
MACF1_RAT	4	4	203.01	0.0517975	2.18102	AFT	EFT	Microtubule-actin cross-linking factor 1 OS=Rattus norvegicus GN=Macf1 PE=1 SV=1	366145	530844	282882	125285	143526	143796	88675.6	76962.2	25713.3	89360.9	29280.3	94336.7	227922	136134	133319	97233.3	88388.7	32756.2	45068.6	48771.3	26432.8	34756	22765.9	21991.3	309323	349132	131547	48873.4	101712	98559.8	50700.6	118294	50434.2	180546	51448.7	118336	219341	131194	88251	32573.9	23329.2
CNKR2_RAT	4	4	210.3	0.264989	1.21146	AFT	EFT	Connector enhancer of kinase suppressor of ras 2 OS=Rattus norvegicus GN=Cnksr2 PE=1 SV=1	551429	119935	343497	256554	15588.1	12852.2	5634.15	22585.4	101139	68325.7	128949	39815.3	144699	146759	232079	165163	118635	115323	90921	84305.8	77009.4	73697.7	52360.9	74495	465852	78880.4	159734	100081	11046.8	8809.06	3221.34	34714.8	198375	138046	226578	49944.2	139252	141435	153626	55330.8	31312.4
YBOX1_RAT	4	4	237.96	0.0690172	1.65259	AFT	EFT	Nuclease-sensitive element-binding protein 1 OS=Rattus norvegicus GN=Ybx1 PE=1 SV=3	513045	862416	765291	452688	554206	562708	487298	183740	185675	148829	170890	229040	593241	391028	299422	157114	232541	228158	150470	226333	165916	233609	211474	206330	433425	567204	355878	176593	392746	385687	278614	282417	364185	300696	300272	287307	570906	376840	198203	52634.5	61376.6
PRS4_RAT	2	2	193.27	0.713402	1.11034	AFT	EFT	26S protease regulatory subunit 4 OS=Rattus norvegicus GN=Psmc1 PE=2 SV=1	886891	983052	950316	848360	246311	232897	387255	328737	504843	207281	209022	298381	658553	667988	1.0186e+06	990592	273120	260440	263006	248395	215247	311797	301846	269207	749253	646545	441919	330944	174552	159631	221414	505282	990201	418793	367276	374289	633759	643751	674267	331856	72086.9
NDUAB_RAT	1	1	29.88	0.458984	1.22814	AFT	EFT	NADH dehydrogenase [ubiquinone] 1 alpha subcomplex subunit 11 OS=Rattus norvegicus GN=Ndufa11 PE=2 SV=1	458782	65675.5	64423.3	77313.7	13753	31229.4	74453.4	16605	60476.5	41394.3	18953.8	26599	113947	236726	238604	29645.7	33274.3	10604.8	23145.5	12683.2	20771.7	20988.1	15806.3	17054.7	387583	43194.2	29958.4	30160	9746.3	21405	42569	25522.6	118619	83633.7	33304	33365.7	109657	228136	157944	9931.53	8782.38
MRP_RAT	4	4	186.25	0.357035	1.15075	AFT	EFT	MARCKS-related protein OS=Rattus norvegicus GN=Marcksl1 PE=2 SV=3	1.08341e+06	1.27955e+06	1.21567e+06	449363	1.2625e+06	1.39253e+06	1.2093e+06	752508	223848	1.19226e+06	443079	607279	748353	572073	461979	20532.2	2.30849e+06	1.207e+06	818553	482753	632707	1.04019e+06	771423	591624	915271	841547	565317	175296	894693	954459	691423	1.15664e+06	439057	2.40886e+06	778539	761769	720178	551317	305808	6878.45	609299
S6A17_RAT	2	2	73.83	0.544337	1.10329	AFT	EFT	Sodium-dependent neutral amino acid transporter SLC6A17 OS=Rattus norvegicus GN=Slc6a17 PE=1 SV=1	374353	258447	126602	385135	625087	403679	308899	137181	206551	213175	205458	382397	104205	130319	212039	727503	135654	233063	335924	270932	285689	299023	281345	271699	316256	169979	58873.1	150241	442977	276687	176614	210853	405130	430701	361013	479678	100282	125590	140359	243719	35804.4
ELOC_RAT	2	2	160.01	0.508352	1.21092	AFT	EFT	Transcription elongation factor B polypeptide 1 OS=Rattus norvegicus GN=Tceb1 PE=1 SV=1	2.71721e+06	1.60186e+06	1.06047e+06	2.09146e+06	392928	419821	861326	425907	267872	297204	322357	388179	1.57412e+06	1.20913e+06	1.75345e+06	2.00014e+06	523040	301954	293324	259863	238413	310877	248436	244553	2.29552e+06	1.05353e+06	493144	815874	278455	287750	492466	654637	525405	600476	566418	486930	1.51485e+06	1.16526e+06	1.1607e+06	670062	138050
RS27A_RAT	3	3	159.1	0.427672	1.20269	AFT	EFT	Ubiquitin-40S ribosomal protein S27a OS=Rattus norvegicus GN=Rps27a PE=1 SV=2	4.61856e+07	5.82518e+07	7.06227e+07	3.44692e+07	2.46893e+07	2.53035e+07	3.49743e+07	1.79548e+07	9.10631e+06	1.7541e+07	1.91639e+07	2.3407e+07	4.34323e+07	3.80228e+07	4.35086e+07	6.03719e+07	2.5303e+07	1.97967e+07	1.50759e+07	1.42832e+07	1.49742e+07	1.54e+07	1.37498e+07	1.34266e+07	3.9018e+07	3.83117e+07	3.28412e+07	1.34464e+07	1.74964e+07	1.73433e+07	1.99967e+07	2.75974e+07	1.78612e+07	3.54401e+07	3.3673e+07	2.93616e+07	4.17971e+07	3.66432e+07	2.88006e+07	2.0225e+07	6.67843e+06
COX41_RAT	3	3	181.13	0.189453	1.31194	AFT	EFT	Cytochrome c oxidase subunit 4 isoform 1, mitochondrial OS=Rattus norvegicus GN=Cox4i1 PE=1 SV=1	2.20946e+07	2.845e+07	2.56164e+07	1.67032e+07	8.35037e+06	9.74875e+06	1.79005e+07	9.81949e+06	8.45698e+06	7.27454e+06	7.6615e+06	8.76899e+06	1.93172e+07	1.43652e+07	1.65833e+07	2.44052e+07	1.10195e+07	6.93636e+06	6.30046e+06	5.71278e+06	6.51105e+06	6.75893e+06	6.10022e+06	6.21363e+06	1.86657e+07	1.87113e+07	1.19122e+07	6.51589e+06	5.91762e+06	6.68191e+06	1.02347e+07	1.5093e+07	1.65876e+07	1.46976e+07	1.34621e+07	1.09998e+07	1.85899e+07	1.3844e+07	1.09774e+07	8.17591e+06	2.90847e+06
RAC1_RAT	3	3	122.04	0.47565	1.22442	AFT	EFT	Ras-related C3 botulinum toxin substrate 1 OS=Rattus norvegicus GN=Rac1 PE=1 SV=1	5.06986e+06	3.68205e+06	3.86554e+06	2.93641e+06	1.45221e+06	1.58124e+06	3.0178e+06	1.94334e+06	726187	1.99238e+06	1.65999e+06	2.33141e+06	2.68538e+06	2.96104e+06	2.53791e+06	2.83027e+06	931610	1.30809e+06	1.98133e+06	1.92457e+06	2.18325e+06	1.8616e+06	1.69633e+06	1.81097e+06	4.28306e+06	2.42165e+06	1.79757e+06	1.14549e+06	1.02913e+06	1.0838e+06	1.72544e+06	2.987e+06	1.42435e+06	4.02543e+06	2.91679e+06	2.92451e+06	2.58428e+06	2.8536e+06	1.67998e+06	948161	245888
RS19_RAT	3	3	123.24	0.038554	1.59818	AFT	EFT	40S ribosomal protein S19 OS=Rattus norvegicus GN=Rps19 PE=2 SV=3	3.39266e+06	1.61204e+07	13279899	1.27302e+07	5.99634e+06	5.85069e+06	1.10627e+07	5.51713e+06	2.31312e+06	5.23688e+06	5.35316e+06	7.35485e+06	1.06527e+07	2.2769e+06	2.44392e+06	1.59339e+07	4.48792e+06	3.89336e+06	3.52489e+06	3.09564e+06	3.22124e+06	3.15628e+06	3.05802e+06	3.20204e+06	2.86615e+06	1.06022e+07	6.17546e+06	4.96602e+06	4.24939e+06	4.01013e+06	6.32514e+06	8.48006e+06	4.53697e+06	1.05807e+07	9.4061e+06	9.2259e+06	1.02517e+07	2.19429e+06	1.61776e+06	5.33799e+06	1.18454e+06
RAB21_RAT	2	2	102.06	0.0994114	1.88996	AFT	EFT	Ras-related protein Rab-21 OS=Rattus norvegicus GN=Rab21 PE=2 SV=1	177155	820604	151770	451886	73650.5	154001	300126	211435	53616.4	102644	145050	100426	87006	84821.5	83411	309946	73573.6	103198	91312.2	78484	135061	158173	131423	114609	149662	539704	70576.7	176280	52193.5	105554	171598	324984	105163	207384	254870	125974	83730.2	81743.8	55214.1	103834	19418.9
CPNS1_RAT	2	2	160.79	0.714244	1.35517	AFT	EFT	Calpain small subunit 1 OS=Rattus norvegicus GN=Capns1 PE=1 SV=3	783763	976140	540884	390860	206989	205332	406323	236553	137185	41719.3	271955	261498	446908	266881	220015	442011	86427.8	242713	264597	234632	269543	302566	254083	260135	662130	641999	251524	152474	146686	140737	232316	363591	269075	84290.4	477856	328022	430082	257197	145639	148077	22811.6
FABP7_RAT	3	3	230.82	0.318944	1.15747	AFT	EFT	Fatty acid-binding protein, brain OS=Rattus norvegicus GN=Fabp7 PE=1 SV=2	6.48366e+06	8.61552e+06	7.94336e+06	4.73287e+06	5.12634e+06	4.84046e+06	7.72316e+06	4.74464e+06	2.56895e+06	3.93125e+06	3.58921e+06	4.68984e+06	8.82968e+06	4.99968e+06	4.65439e+06	6.97253e+06	1.91757e+06	4.25716e+06	4.52737e+06	4.11996e+06	3.99128e+06	4.27582e+06	3.7624e+06	3.83974e+06	5.47745e+06	5.66636e+06	3.69385e+06	1.84628e+06	3.63286e+06	3.31771e+06	4.41574e+06	7.29271e+06	5.03875e+06	7.94276e+06	6.30665e+06	5.88292e+06	8.49725e+06	4.81828e+06	3.08099e+06	2.33585e+06	506120
COX5A_RAT	3	3	177.36	0.491158	1.19422	AFT	EFT	Cytochrome c oxidase subunit 5A, mitochondrial OS=Rattus norvegicus GN=Cox5a PE=1 SV=1	2.53742e+07	2.75417e+07	2.26736e+07	2.03518e+07	8.24223e+06	1.01321e+07	1.94735e+07	1.12005e+07	8.7394e+06	7.324e+06	7.64298e+06	9.68758e+06	2.51857e+07	1.01159e+07	1.42101e+07	2.21353e+07	1.04034e+07	9.61052e+06	9.65792e+06	8.71656e+06	8.88653e+06	1.1428e+07	9.52081e+06	9.50183e+06	2.14363e+07	1.8114e+07	1.05437e+07	7.93921e+06	5.84098e+06	6.94467e+06	1.1134e+07	1.72157e+07	1.71415e+07	1.47975e+07	1.34296e+07	1.21521e+07	2.42375e+07	9.74882e+06	9.40643e+06	7.4155e+06	2.74587e+06
H4_RAT	3	3	159.2	0.529513	1.23232	AFT	EFT	Histone H4 OS=Rattus norvegicus GN=Hist1h4b PE=1 SV=2	8.20265e+06	8.66375e+06	6.74899e+06	5.51721e+06	2.10631e+06	2.16927e+06	3.98803e+06	2.24973e+06	2.82231e+06	1.77072e+06	1.88845e+06	2.99345e+06	6.11317e+06	4.76681e+06	3.48469e+06	6.61555e+06	2.84872e+06	2.10783e+06	2.52974e+06	2.43245e+06	2.46686e+06	2.20355e+06	2.08992e+06	2.20133e+06	6.92967e+06	5.69808e+06	3.13844e+06	2.15226e+06	1.49267e+06	1.48684e+06	2.28017e+06	3.45793e+06	5.5357e+06	3.57758e+06	3.31822e+06	3.75497e+06	5.88301e+06	4.59385e+06	2.3067e+06	2.21626e+06	751888
RLA2_RAT	3	3	315.87	0.5253	1.18582	AFT	EFT	60S acidic ribosomal protein P2 OS=Rattus norvegicus GN=Rplp2 PE=1 SV=2	1.92732e+07	2.39328e+07	2.62467e+07	1.16853e+07	1.05079e+07	9.1997e+06	1.21002e+07	6.40859e+06	3.99813e+06	5.25702e+06	5.10364e+06	6.14327e+06	16430867	1.8144e+07	1.78274e+07	1.92544e+07	9.33019e+06	7.48709e+06	4.77265e+06	4.44905e+06	5.02237e+06	5.57616e+06	4.84619e+06	4.79987e+06	1.62822e+07	15740415	1.22053e+07	4.55841e+06	7.44659e+06	6.30558e+06	6.91834e+06	9.85028e+06	7.84196e+06	1.06214e+07	8.96766e+06	7.7061e+06	1.58122e+07	1.74857e+07	1.18009e+07	6.45037e+06	2.4626e+06
CNRP1_RAT	3	3	196.08	0.722676	1.11274	AFT	EFT	CB1 cannabinoid receptor-interacting protein 1 OS=Rattus norvegicus GN=Cnrip1 PE=1 SV=1	5.80654e+06	8.56079e+06	6.72692e+06	5.36196e+06	2.98094e+06	2.43008e+06	3.51996e+06	3.16393e+06	1.98795e+06	2.20728e+06	2.43733e+06	3.54359e+06	5.58094e+06	5.11435e+06	5.33993e+06	6.12304e+06	3.05386e+06	2.90469e+06	2.65915e+06	2.51198e+06	2.57983e+06	2.88062e+06	2.42693e+06	2.61511e+06	4.90542e+06	5.63036e+06	3.12818e+06	2.09169e+06	2.11248e+06	1.66561e+06	2.01255e+06	4.86309e+06	3.89918e+06	4.45963e+06	4.28266e+06	4.44506e+06	5.37082e+06	4.92879e+06	3.53478e+06	2.05126e+06	806030
RSSA_RAT	3	3	198.38	0.202357	1.32631	AFT	EFT	40S ribosomal protein SA OS=Rattus norvegicus GN=Rpsa PE=1 SV=3	4.17708e+06	4.39986e+06	5.22433e+06	2.31509e+06	1.8055e+06	1.79918e+06	2.49772e+06	1.59635e+06	3.13903e+06	1.25472e+06	1.05998e+06	1.42746e+06	2.64052e+06	3.70484e+06	3.51445e+06	3.08898e+06	1.18763e+06	1.63851e+06	1.11234e+06	1.07115e+06	1.01621e+06	1.58111e+06	1.26794e+06	1.32035e+06	3.52883e+06	2.89375e+06	2.42943e+06	903113	1.27949e+06	1.23318e+06	1.42808e+06	2.45366e+06	6.15691e+06	2.53505e+06	1.8625e+06	1.7906e+06	2.5411e+06	3.57042e+06	2.3264e+06	1.03483e+06	313462
DNJB6_RAT	1	1	40.94	0.671035	1.28871	AFT	EFT	DnaJ homolog subfamily B member 6 OS=Rattus norvegicus GN=Dnajb6 PE=1 SV=1	383154	455633	640228	232302	303267	287344	467140	356784	26903.1	306589	296546	361704	312929	201758	284524	149732	268436	350269	242311	254726	250053	306508	254968	318915	323692	299666	297721	90620.6	214915	196949	267089	548392	52767.8	619436	521065	453720	301147	194438	188341	50161.3	70850.5
TXTP_RAT	2	2	78.16	0.185491	4.84059	AFT	EFT	Tricarboxylate transport protein, mitochondrial OS=Rattus norvegicus GN=Slc25a1 PE=1 SV=1	32220.7	151457	17088.3	3781.27	579359	720683	1.04568e+06	1.78704e+06	145863	14084.1	34387.5	420721	19607.7	12153.9	14448	279.536	66798.2	195669	154208	85936	71746.6	210177	61091.4	130977	27220.3	99612.2	7946.45	1475.07	410571	493965	597874	2.74675e+06	286097	28455.7	60422.7	527751	18869.5	11712.9	9563.88	93.6468	17630.6
ACTT1_RAT	1	1	45.38	0.116728	1.36609	EFT	AFT	Actin-related protein T1 OS=Rattus norvegicus GN=Actrt1 PE=2 SV=1	3705.95	222239	5549.81	351807	86979.9	110386	109684	116540	53437.5	50604.6	42459.6	90370.3	319859	198797	195409	306541	112698	109049	73142.1	72538.1	55401	95908.2	87424	72322	3130.82	146165	2580.79	137240	61639.6	75660.1	62712.2	179126	104813	102242	74606.3	113360	307816	191584	129351	102693	29745.3
TTYH1_RAT	3	3	194.5	0.710138	1.12385	AFT	EFT	Protein tweety homolog 1 OS=Rattus norvegicus GN=Ttyh1 PE=3 SV=1	7.05269e+06	5.52057e+06	3.49356e+06	4.22589e+06	2.58137e+06	2.28348e+06	4.72469e+06	3.40221e+06	1.24776e+06	2.25971e+06	2.47374e+06	3.65391e+06	4.4721e+06	4.5619e+06	4.5154e+06	4.29999e+06	2.71168e+06	2.61112e+06	2.32836e+06	2.56431e+06	2.27674e+06	2.74802e+06	2.68199e+06	2.41803e+06	5.95817e+06	3.63083e+06	1.62459e+06	1.64852e+06	1.82932e+06	1.56513e+06	2.70136e+06	5.22934e+06	2.44736e+06	4.56555e+06	4.34663e+06	4.58345e+06	4.30373e+06	4.39638e+06	2.98898e+06	1.44053e+06	715716
PSMD9_RAT	3	3	114.31	0.0584568	1.23686	EFT	AFT	26S proteasome non-ATPase regulatory subunit 9 OS=Rattus norvegicus GN=Psmd9 PE=1 SV=1	630468	956485	424004	181996	434904	113857	287179	122134	1.39237e+06	97622.8	671170	183304	598694	549872	526251	350502	329112	654895	634304	470557	620012	702084	628627	732247	532625	629072	197172	70996.4	308201	78039.1	164196	187725	2.731e+06	197238	1.17932e+06	229936	576153	529920	348353	117421	86865.4
WASL_RAT	1	1	37.5	0.0167606	2.19054	AFT	EFT	Neural Wiskott-Aldrich syndrome protein OS=Rattus norvegicus GN=Wasl PE=1 SV=2	597260	284141	552664	183973	131258	145365	209954	135634	47874.5	148726	86027.6	111443	71707	196467	114934	88543.8	63827.6	146401	85907.9	77959	106169	81781.9	89398.7	79491.2	504570	186877	257002	71767.6	93017.9	99635	120042	208475	93901.2	300489	151160	139793	69007.2	189339	76080.6	29662.9	16846.6
VAPA_RAT	3	3	174.72	0.367378	1.19502	AFT	EFT	Vesicle-associated membrane protein-associated protein A OS=Rattus norvegicus GN=Vapa PE=1 SV=3	8.12304e+06	1.09917e+07	8.45356e+06	5.2024e+06	3.48607e+06	4.80362e+06	6.66267e+06	3.34265e+06	3.97881e+06	2.13261e+06	2.69478e+06	2.79257e+06	8.17376e+06	5.94811e+06	5.43769e+06	1.05496e+07	4.05886e+06	3.45102e+06	2.63794e+06	2.33958e+06	2.42692e+06	2.46631e+06	2.37167e+06	2.5764e+06	6.86241e+06	7.22916e+06	3.9311e+06	2.02945e+06	2.47046e+06	3.29246e+06	3.8094e+06	5.1378e+06	7.80407e+06	4.30875e+06	4.73504e+06	3.50299e+06	7.86602e+06	5.73229e+06	3.5995e+06	3.53419e+06	1.07129e+06
PSB6_RAT	3	3	141.87	0.0126675	1.61905	AFT	EFT	Proteasome subunit beta type-6 OS=Rattus norvegicus GN=Psmb6 PE=1 SV=3	464516	1.05144e+06	1.43528e+06	463784	884225	1.06544e+06	1.41902e+06	844035	393914	642822	698263	960562	300142	246804	345306	247243	478635	774696	654231	616115	605196	781775	630538	695468	392427	691524	667439	180921	626619	730262	811329	1.29732e+06	772624	1.29877e+06	1.22693e+06	1.20492e+06	288842	237849	228576	82828.1	126330
RALA_RAT	3	3	192.31	0.892827	1.11771	AFT	EFT	Ras-related protein Ral-A OS=Rattus norvegicus GN=Rala PE=1 SV=1	2.69746e+06	4.60627e+06	3.53892e+06	2.50331e+06	1.32535e+06	1.36149e+06	2.63187e+06	1.36357e+06	178298	1.09322e+06	1.15742e+06	1.31738e+06	3.17632e+06	1.8654e+06	2.11763e+06	3.89792e+06	1.42016e+06	978327	1.2956e+06	1.18967e+06	1.27864e+06	1.43006e+06	1.31986e+06	1.30117e+06	2.27884e+06	3.02951e+06	1.64568e+06	976540	939226	933185	1.50478e+06	2.09586e+06	349715	2.20876e+06	2.03372e+06	1.65252e+06	3.05673e+06	1.79771e+06	1.40177e+06	1.30583e+06	374836
RAP2B_RAT	3	3	250.97	0.109705	1.35358	AFT	EFT	Ras-related protein Rap-2b OS=Rattus norvegicus GN=Rap2b PE=2 SV=1	1.35286e+06	2.69475e+06	1.68705e+06	2.77078e+06	1.1125e+06	1.23405e+06	1.2012e+06	1.56858e+06	4.52588e+06	1.54312e+06	1.2297e+06	1.49822e+06	2.08073e+06	1.38261e+06	1.24233e+06	2.35079e+06	1.03924e+06	1.52607e+06	1.16945e+06	1.19023e+06	1.1367e+06	1.23283e+06	1.07288e+06	1.13864e+06	1.14291e+06	1.77231e+06	784519	1.08088e+06	788390	845832	686790	2.41097e+06	8.87709e+06	3.11774e+06	2.16073e+06	1.87936e+06	2.00239e+06	1.33244e+06	822362	787534	274295
TIM13_RAT	3	3	173.92	0.554441	1.17005	AFT	EFT	Mitochondrial import inner membrane translocase subunit Tim13 OS=Rattus norvegicus GN=Timm13 PE=3 SV=1	4.33844e+06	4.72631e+06	3.86816e+06	3.09041e+06	1.10499e+06	1.38385e+06	2.48654e+06	1.85911e+06	689820	1.16331e+06	1.13917e+06	1.42902e+06	4.6951e+06	2.64651e+06	2.32329e+06	4.41503e+06	1.28475e+06	1.17048e+06	1.16514e+06	1.04335e+06	1.30888e+06	1.07751e+06	1.09065e+06	1.09372e+06	3.66515e+06	3.10846e+06	1.79879e+06	1.20557e+06	783066	948506	1.42169e+06	2.85753e+06	1.35302e+06	2.35037e+06	2.00165e+06	1.79256e+06	4.51833e+06	2.55048e+06	1.53791e+06	1.47907e+06	339095
DYH1_RAT	1	1	29.09	0.350865	1.11314	AFT	EFT	Dynein heavy chain 1, axonemal OS=Rattus norvegicus GN=Dnah1 PE=2 SV=2	218892	199340	182196	198775	368796	391797	252783	310666	153125	38324.6	240681	214752	56418.2	143806	60645.4	763251	371030	256164	149143	135423	110135	167021	148573	126959	184921	131104	84725.5	77542	261353	268542	144530	477506	300340	77431.5	422904	269384	54294	138589	40144.4	255695	97929.1
TMED2_RAT	2	2	113.91	0.282955	1.89568	AFT	EFT	Transmembrane emp24 domain-containing protein 2 OS=Rattus norvegicus GN=Tmed2 PE=1 SV=1	3483.76	12454.3	27604.2	24508	118901	51506.1	268042	166560	50798.6	70106.7	101929	138902	20064.5	5231.33	3308.96	8022.78	45835.2	62671.5	75817.3	66206.9	57551.6	78305.4	54965.8	67889.4	2943.11	8191.11	12836.6	9560.54	84260.8	35302.9	153254	256009	99636.6	141645	179100	174238	19309.1	5041.51	2190.38	2687.69	12097.7
LGI1_RAT	3	3	173.47	0.672106	1.11679	AFT	EFT	Leucine-rich glioma-inactivated protein 1 OS=Rattus norvegicus GN=Lgi1 PE=1 SV=1	1.65015e+06	3.19838e+06	1.95303e+06	2.24188e+06	739808	1.0072e+06	2.59119e+06	1.31047e+06	647062	977866	1.29465e+06	1.58861e+06	2.27722e+06	1.65318e+06	1.48967e+06	3.17932e+06	921218	882568	1.238e+06	1.07747e+06	1.17286e+06	1.04064e+06	1.12924e+06	1.13106e+06	1.39406e+06	2.10355e+06	908203	874553	524276	690348	1.48152e+06	2.01424e+06	1.26915e+06	1.9757e+06	2.27485e+06	1.99274e+06	2.19148e+06	1.5932e+06	986091	1.0651e+06	243145
AKAP5_RAT	3	3	123.31	0.199294	1.24089	AFT	EFT	A-kinase anchor protein 5 OS=Rattus norvegicus GN=Akap5 PE=2 SV=2	908672	1.11624e+06	1.32714e+06	670631	1.58531e+06	1.46372e+06	1.71893e+06	875459	410342	785415	956070	1.04626e+06	522474	557627	597314	446966	577282	1.00599e+06	1.27391e+06	1.00358e+06	886594	1.34261e+06	995465	1.15706e+06	767654	734141	617149	261612	1.12346e+06	1.00325e+06	982804	1.34562e+06	804847	1.58686e+06	1.67992e+06	1.31242e+06	502803	537394	395393	149737	152367
NDRG4_RAT	3	3	157.81	0.130268	1.24397	AFT	EFT	Protein NDRG4 OS=Rattus norvegicus GN=Ndrg4 PE=2 SV=1	2.01406e+06	2.36502e+06	2.15437e+06	3.76911e+06	1.93372e+06	1.87972e+06	3.47062e+06	2.02746e+06	2.60798e+06	1.00105e+06	1.29002e+06	1.63084e+06	858813	1.12383e+06	1.42881e+06	4.78102e+06	2.17866e+06	1.97847e+06	1.45902e+06	1.33137e+06	1.44497e+06	1.67752e+06	1.3496e+06	1.40447e+06	1.7015e+06	1.55545e+06	1.00183e+06	1.47032e+06	1.37036e+06	1.28838e+06	1.98434e+06	3.11629e+06	5.11529e+06	2.02253e+06	2.26671e+06	2.04572e+06	826479	1.08305e+06	945806	1.60168e+06	575031
CSN1_RAT	2	2	99.21	0.671159	1.71748	EFT	AFT	COP9 signalosome complex subunit 1 OS=Rattus norvegicus GN=Gps1 PE=1 SV=1	178859	122782	212424	45440.5	379156	420539	633315	351806	35508.7	238346	240131	335891	76688.8	42409	37364.9	19623.8	286267	562178	776132	642758	638457	885817	792181	726108	151101	80752.7	98782.2	17726.3	268695	288242	362100	540741	69646.9	481558	421938	421340	73801.5	40870.3	24733.8	6574.11	75557
AMPB_RAT	2	2	125.2	0.64871	1.19805	EFT	AFT	Aminopeptidase B OS=Rattus norvegicus GN=Rnpep PE=1 SV=2	10731.4	184171	30783.8	23420	232460	230670	289776	149236	65788	133407	199245	383149	100519	7620.83	20864.1	457212	180310	236579	289279	190867	190546	278266	174824	188762	9065.98	121128	14315.2	9136.1	164737	158104	165681	229382	129037	269538	350096	480621	96734.3	7344.32	13811.1	153170	47590.7
MMSA_RAT	3	3	156.98	0.110882	1.3397	AFT	EFT	Methylmalonate-semialdehyde dehydrogenase [acylating], mitochondrial OS=Rattus norvegicus GN=Aldh6a1 PE=1 SV=1	3.28517e+06	2.5369e+06	1.98359e+06	1.37708e+06	1.14653e+06	1.49575e+06	1.68133e+06	950830	1.64516e+06	920872	775546	1.18299e+06	1.24437e+06	1.62103e+06	1.48741e+06	2.07244e+06	1.47132e+06	906512	861610	829728	893346	930409	900356	950142	2.77534e+06	1.6685e+06	922416	537198	812505	1.02521e+06	961306	1.46147e+06	3.22683e+06	1.86054e+06	1.36272e+06	1.48394e+06	1.19752e+06	1.56222e+06	984592	694283	388338
PLPP_RAT	3	3	168.26	0.207013	1.28963	AFT	EFT	Pyridoxal phosphate phosphatase OS=Rattus norvegicus GN=Pdxp PE=1 SV=2	884106	983476	1.50867e+06	774775	500313	809371	1.17641e+06	684068	310577	370508	476286	631248	832535	576584	371404	1.19463e+06	304388	772470	473400	494237	513252	524625	512596	493749	746900	646824	701567	302239	354554	554753	672615	1.05144e+06	609168	748580	836888	791835	801190	555664	245852	400210	80339.6
RGS7_RAT	3	3	187.97	0.434548	1.00218	AFT	EFT	Regulator of G-protein signaling 7 OS=Rattus norvegicus GN=Rgs7 PE=2 SV=2	4.8139e+06	518474	4.00646e+06	1.28641e+06	466352	205477	1.46885e+06	881917	339163	920387	535794	740103	483122	3.29863e+06	2.71549e+06	1.73296e+06	590895	437266	1.04561e+06	1.03798e+06	1.0616e+06	1.30883e+06	1.16202e+06	1.27364e+06	4.06682e+06	340996	1.8631e+06	501826	330488	140836	839822	1.35554e+06	665235	1.85956e+06	941450	928383	464932	3.17895e+06	1.79752e+06	580555	155960
SEPT2_RAT	3	3	159.46	0.244119	1.25831	AFT	EFT	Septin-2 OS=Rattus norvegicus GN=Sept2 PE=1 SV=1	1.66881e+06	2.47452e+06	1.56082e+06	2.62967e+06	1.17762e+06	1.32289e+06	2.19112e+06	1.24574e+06	469792	878151	976589	1.49594e+06	1.88325e+06	1.44312e+06	1.68586e+06	2.30282e+06	1.38732e+06	1.27253e+06	779471	586793	720524	832070	742730	741274	1.40982e+06	1.62747e+06	725818	1.02583e+06	834535	906725	1.25278e+06	1.91475e+06	921453	1.77423e+06	1.71598e+06	1.8765e+06	1.81235e+06	1.39076e+06	1.11596e+06	771461	366166
CDC42_RAT	3	3	135.18	0.694636	1.17352	EFT	AFT	Cell division control protein 42 homolog OS=Rattus norvegicus GN=Cdc42 PE=1 SV=2	2.43558e+06	1.14426e+06	2.16692e+06	1.97266e+06	1.35927e+06	1.412e+06	2.57246e+06	1.78603e+06	2.24639e+06	965331	1.13442e+06	1.97747e+06	1.01029e+07	1.43531e+06	1.14185e+06	1.96006e+06	1.6553e+06	1.47279e+06	1.30608e+06	995117	1.09674e+06	1.57756e+06	1.23127e+06	871719	2.0576e+06	752571	1.00767e+06	769531	963265	967800	1.47081e+06	2.7452e+06	4.40607e+06	1.95037e+06	1.99331e+06	2.48053e+06	9.72248e+06	1.38323e+06	755848	656636	436896
PSPC1_RAT	1	1	66.01	0.764198	1.05667	AFT	EFT	Paraspeckle component 1 OS=Rattus norvegicus GN=Pspc1 PE=2 SV=1	32670.4	194519	373611	529080	210384	208933	429332	212384	42033.3	52404.9	181541	251435	512969	42246	54975.4	824329	216540	151975	138341	109970	114780	127786	130913	147714	27600.2	127934	173738	206393	149091	143205	245472	326444	82444.4	105880	318987	315400	493656	40713.2	36391.1	276156	57153.2
CO1A2_RAT	2	2	80.55	0.438767	1.27633	AFT	EFT	Collagen alpha-2(I) chain OS=Rattus norvegicus GN=Col1a2 PE=1 SV=3	17688.9	17501	42341.2	6602.78	404692	479073	216933	97728.2	175250	79769.2	85232.8	98018.1	8328.53	9232.88	6051.32	854.397	89745.6	389507	206462	104740	124801	183763	132695	92088.4	14943.7	11510.3	19689.6	2575.74	286791	328362	124032	150212	343735	161167	149764	122954	8014.96	8897.87	4005.68	286.23	23687.3
PSA3_RAT	3	3	86.98	0.988249	1.04922	AFT	EFT	Proteasome subunit alpha type-3 OS=Rattus norvegicus GN=Psma3 PE=1 SV=3	1.71674e+06	2.04448e+06	1.93703e+06	1.35393e+06	958636	1.0963e+06	1.31098e+06	536676	188764	495810	584553	684957	1.63539e+06	1.37438e+06	1.41091e+06	2.67798e+06	960245	611482	593999	583329	601206	640322	650882	563160	1.45032e+06	1.34464e+06	900766	528165	679352	751418	749555	824894	370242	1.00174e+06	1.02712e+06	859208	1.57381e+06	1.32451e+06	933955	897142	253446
MINK1_RAT	3	3	128.38	0.851211	1.41965	EFT	AFT	Misshapen-like kinase 1 OS=Rattus norvegicus GN=Mink1 PE=1 SV=2	763.262	822.131	5385.11	591.919	49306.6	115531	100686	459276	520774	19956.4	46411.8	502151	1903.1	1465.94	496.215	1822.36	967954	974898	142781	58199	68657.7	235208	67005	65722	644.81	540.709	2504.2	230.907	34941.9	79186.1	57567.7	705927	1.02145e+06	40320.2	81550.7	629897	1831.45	1412.75	328.471	610.505	255480
GLOD4_RAT	3	3	146.23	0.140278	1.43184	EFT	AFT	Glyoxalase domain-containing protein 4 OS=Rattus norvegicus GN=Glod4 PE=1 SV=1	1.06869e+06	668727	532572	1.0361e+06	655714	544713	842354	565738	253185	315430	513086	651676	1.76273e+06	1.81414e+06	1.67951e+06	1.07458e+06	491533	449925	524488	628093	516315	718841	699377	591203	902842	439816	247659	404180	464682	373353	481619	869563	496597	637300	901549	817460	1.69637e+06	1.74832e+06	1.11175e+06	359991	129734
PRS7_RAT	2	2	108.31	0.240272	1.43478	AFT	EFT	26S protease regulatory subunit 7 OS=Rattus norvegicus GN=Psmc2 PE=1 SV=3	677859	677666	548064	205791	536279	542300	622751	316759	69568.2	265903	338104	317297	330576	273237	211779	125145	438066	238759	332957	358434	274628	409758	231208	342775	572661	445695	254862	80278.6	380042	371699	356060	486872	136451	537234	594086	398016	318130	263323	140188	41924.5	115622
GP158_RAT	2	2	124.2	0.371044	1.21941	AFT	EFT	Probable G-protein coupled receptor 158 OS=Rattus norvegicus GN=Gpr158 PE=3 SV=1	247168	235685	767836	400688	265684	253219	134333	187855	129255	214925	192267	248879	112780	98778.7	238599	533118	279918	222778	171457	207198	164882	255114	172949	230456	208809	155008	357062	156308	188281	173559	76805.4	288742	253521	434237	337835	312193	108534	95194.7	157941	178599	73881
RASK_RAT	3	3	150.75	0.469851	1.15891	AFT	EFT	GTPase KRas OS=Rattus norvegicus GN=Kras PE=1 SV=3	3.3666e+06	5.45759e+06	3.1489e+06	2.79293e+06	1.57974e+06	1.50355e+06	2.66022e+06	1.6937e+06	2.08882e+06	1.20971e+06	1.43401e+06	1.93032e+06	2.2435e+06	3.22008e+06	4.18457e+06	2.78187e+06	1.89496e+06	1.5709e+06	1.51097e+06	1.48568e+06	1.43303e+06	1.75609e+06	1.47875e+06	1.34754e+06	2.84413e+06	3.58941e+06	1.46431e+06	1.08952e+06	1.11951e+06	1.03055e+06	1.52099e+06	2.60328e+06	4.09701e+06	2.44411e+06	2.51972e+06	2.42139e+06	2.15903e+06	3.10325e+06	2.76999e+06	931946	500152
FIS1_RAT	3	3	182.49	0.175938	1.39451	AFT	EFT	Mitochondrial fission 1 protein OS=Rattus norvegicus GN=Fis1 PE=1 SV=1	1.26286e+06	1.22213e+06	1.13294e+06	522243	651780	760523	739825	576758	179509	412766	411684	549170	867445	677095	620883	407985	267948	618486	467417	345243	396648	556739	418007	395640	1.06688e+06	803782	526844	203726	461894	521271	422997	886501	352089	833959	723375	688877	834786	652528	410995	136678	70721.9
ACSF2_RAT	1	1	32.12	0.870192	1.38794	AFT	EFT	Acyl-CoA synthetase family member 2, mitochondrial OS=Rattus norvegicus GN=Acsf2 PE=2 SV=1	11630.5	9861.09	0	4023.07	148937	168547	120037	66373.6	66604.8	11179.3	88081.4	125770	8322.9	7557.93	290.496	870.254	12921	117566	78995.6	65415.7	63746.3	81419.3	70071.5	84380	9825.55	6485.56	0	1569.39	105547	115524	68631.3	102019	130639	22586.9	154769	157765	8009.54	7283.71	192.294	291.542	3410.35
HMGB1_RAT	3	3	145.84	0.481018	1.24319	AFT	EFT	High mobility group protein B1 OS=Rattus norvegicus GN=Hmgb1 PE=1 SV=2	1.6059e+06	2.85313e+06	2.24095e+06	1.90889e+06	1.22334e+06	1.44988e+06	1.77451e+06	877388	657369	262115	654163	633154	1.97877e+06	1.91931e+06	1.83311e+06	1.99298e+06	819797	852430	619933	606164	676056	576787	529328	578732	1.35668e+06	1.87648e+06	1.0421e+06	744655	866936	993767	1.01458e+06	1.34858e+06	1.28937e+06	529580	1.14944e+06	794226	1.90427e+06	1.84967e+06	1.21343e+06	667663	216376
UBQL1_RAT	3	3	140.3	0.342492	1.53142	AFT	EFT	Ubiquilin-1 OS=Rattus norvegicus GN=Ubqln1 PE=1 SV=1	3.00223e+06	2.62213e+06	815041	1.24567e+06	261537	155264	985260	567597	549313	372298	380226	580650	1.49655e+06	394689	386219	2.18431e+06	393774	286718	393271	387958	359359	385544	423862	441428	2.53631e+06	1.72455e+06	379013	485934	185342	106420	563326	872420	1.07743e+06	752197	668100	728366	1.4402e+06	380368	255658	731759	103932
MATR3_RAT	3	3	174.51	0.359482	1.20349	AFT	EFT	Matrin-3 OS=Rattus norvegicus GN=Matr3 PE=1 SV=2	2.68641e+06	1.60406e+06	2.05248e+06	2.22413e+06	837420	786289	1.15566e+06	1.62915e+06	2.4614e+06	811489	1.09243e+06	1.5437e+06	1.6591e+06	2.01197e+06	1.02876e+06	2.28897e+06	1.13289e+06	1.30835e+06	1.10638e+06	1.05171e+06	909352	1.24421e+06	968018	981895	2.2695e+06	1.05498e+06	954450	867631	593450	538932	660751	2.50408e+06	4.8278e+06	1.63954e+06	1.91952e+06	1.93641e+06	1.59664e+06	1.93897e+06	680992	766822	299013
CTND2_RAT	2	2	89.6	0.742079	1.05123	AFT	EFT	Catenin delta-2 (Fragment) OS=Rattus norvegicus GN=Ctnnd2 PE=1 SV=1	200074	224385	2288.7	205835	46272.6	47920.1	73357.8	105121	134378	81695.7	59589.6	102873	200277	171040	209547	175006	79442.3	91497.9	53644.3	46187.5	40890.1	62780.7	43638.7	47276.9	169024	147576	1064.3	80296.2	32791.8	32845	41942.6	161576	263571	165059	104706	129044	192737	164835	138710	58628.5	20967.9
PPID_RAT	3	3	204.19	0.740532	1.20567	AFT	EFT	Peptidyl-prolyl cis-trans isomerase D OS=Rattus norvegicus GN=Ppid PE=1 SV=3	829033	619832	81905.4	1.32956e+06	322013	275609	839480	831738	695073	449557	527866	675753	345221	473611	481569	1.33074e+06	311705	540085	470465	467930	416544	494446	421177	448412	700374	407658	38087.9	518660	228199	188906	479976	1.27842e+06	1.36332e+06	908291	927520	847662	332223	456427	318776	445808	82270.8
TCPA_RAT	3	3	148.68	0.140727	1.30663	AFT	EFT	T-complex protein 1 subunit alpha OS=Rattus norvegicus GN=Tcp1 PE=1 SV=1	892301	1.29963e+06	2.10658e+06	766338	1.18587e+06	1.26659e+06	1.56889e+06	778147	439467	766688	853646	752948	673604	546756	598744	406646	638513	964487	1.0127e+06	905928	865081	1.16739e+06	934226	988086	753823	854755	979610	298947	840382	868139	897019	1.19604e+06	861973	1.54903e+06	1.49995e+06	944495	648243	526918	396340	136229	168528
SNPH_RAT	3	3	180.46	0.560615	1.03451	AFT	EFT	Syntaphilin OS=Rattus norvegicus GN=Snph PE=2 SV=1	653648	660164	553508	545443	240774	271035	410202	451474	410000	308361	168700	136226	1.23955e+06	556419	558735	596161	268435	189599	211137	221058	177348	265840	167791	197022	552207	434184	257394	212777	170628	185771	234534	693934	804175	623017	296425	170881	1.19288e+06	536230	369856	199718	70850.2
IGBP1_RAT	1	1	57.93	0.993603	1.30643	AFT	EFT	Immunoglobulin-binding protein 1 OS=Rattus norvegicus GN=Igbp1 PE=2 SV=2	4472.08	5338.2	5148.56	7572.06	311718	553059	258020	112745	224992	4397.9	9195.26	268520	3940	3743.56	3490.11	9512.79	201093	380769	186729	17987.4	122796	256017	146904	18159.9	3778.05	3510.89	2394.2	2953.85	220903	379073	147524	173293	441301	8885.58	16157.1	336831	3791.66	3607.73	2310.29	3186.86	53076.3
NLTP_RAT	3	3	146.02	0.0790729	1.61674	AFT	EFT	Non-specific lipid-transfer protein OS=Rattus norvegicus GN=Scp2 PE=1 SV=3	464006	721077	399109	612262	272142	254313	169205	172580	144925	105103	154522	204518	94562	347221	310353	357410	54501.5	273389	162586	143318	110790	144552	111587	162055	391996	474246	185595	238843	192857	174309	96743.8	265262	284258	212351	271513	256546	91001.7	334622	205439	119735	14385
ERP29_RAT	3	3	123.59	0.485974	1.16733	AFT	EFT	Endoplasmic reticulum resident protein 29 OS=Rattus norvegicus GN=Erp29 PE=1 SV=2	1.69493e+06	1.70049e+06	1.98341e+06	1.28477e+06	542180	406385	852823	574627	1.56512e+06	368769	366708	464247	1.8311e+06	1.63317e+06	1.90704e+06	1.21502e+06	710713	586558	357520	345577	295603	467106	397274	365660	1.43189e+06	1.1184e+06	922330	501186	384224	278541	487605	883227	3.06984e+06	745066	644346	582349	1.76216e+06	1.57391e+06	1.26237e+06	407042	187584
PDS5B_RAT	2	2	63.37	0.0637549	4.5367	EFT	AFT	Sister chromatid cohesion protein PDS5 homolog B OS=Rattus norvegicus GN=Pds5b PE=2 SV=2	75467.7	51029	70790.5	97977.4	34324.8	47435	227117	42194.6	182640	31944.9	13272.9	43257.9	43400.4	60031.4	70023.6	113477	14303.3	11493.8	580676	651651	876704	482033	628346	630062	63755.8	33561.4	32919.2	38220.9	24324.8	32512.5	129855	64854.9	358232	64542	23322	54262.5	41766.4	57853.2	46352.3	38015.8	3775.19
PSA2_RAT	3	3	169.78	0.602648	1.0634	EFT	AFT	Proteasome subunit alpha type-2 OS=Rattus norvegicus GN=Psma2 PE=1 SV=3	1.44446e+06	2.31934e+06	701540	2.11474e+06	763090	584490	1.14625e+06	1.16899e+06	1.19662e+06	496123	827286	1.19876e+06	1.79251e+06	1.20411e+06	1.30196e+06	2.6888e+06	1.54856e+06	1.1743e+06	886600	815594	776687	951833	814722	891199	1.22029e+06	1.52541e+06	326233	824957	540775	400616	655372	1.79679e+06	2.34705e+06	1.00237e+06	1.45363e+06	1.50372e+06	1.72503e+06	1.16042e+06	861837	900769	408724
PDE2A_RAT	2	2	157.3	0.744864	1.06097	AFT	EFT	cGMP-dependent 3',5'-cyclic phosphodiesterase OS=Rattus norvegicus GN=Pde2a PE=1 SV=2	223999	607441	545703	443007	418231	449105	422610	286476	296413	205149	294073	400221	323766	280650	269713	463502	610650	311952	384051	297466	285738	469890	331643	299499	189236	399509	253765	172816	296386	307822	241629	440326	581386	414486	516719	502036	311577	270467	178537	155277	161174
ECHM_RAT	3	3	176.23	0.258825	1.70426	EFT	AFT	Enoyl-CoA hydratase, mitochondrial OS=Rattus norvegicus GN=Echs1 PE=1 SV=1	287812	324782	137851	376294	85885.3	143116	816997	632351	207603	352584	509597	703866	1.15926e+06	188276	72322	2.05502e+06	103638	549860	650466	612078	545351	680238	576987	609864	243146	213607	64103.9	146792	60863.9	98093.5	467121	971950	407193	712365	895419	882926	1.11562e+06	181445	47873.7	688447	27354
NP1L1_RAT	2	2	96.94	0.283218	1.18772	EFT	AFT	Nucleosome assembly protein 1-like 1 OS=Rattus norvegicus GN=Nap1l1 PE=2 SV=1	14245.6	99017.6	58989.4	389893	67417.1	54844.5	129175	219716	58376.4	6507.22	124731	187208	157782	22687.3	181108	306129	28637.7	143971	152447	128816	103237	173082	137540	139385	12034.8	65123.1	27431.5	152097	47776.1	37591.1	73856.2	337712	114500	13147.3	219166	234833	151841	21864.2	119885	102555	7558.58
GSK3B_RAT	1	1	96.23	0.523173	1.27926	AFT	EFT	Glycogen synthase kinase-3 beta OS=Rattus norvegicus GN=Gsk3b PE=1 SV=1	244786	351721	356929	212048	41629.3	107798	138396	92928.4	26650.9	99219.8	126052	88626.5	255842	163629	160569	271206	17495.2	65717.3	104914	77477.4	73830.4	121003	70812.9	92412.8	206797	231324	165981	82719.6	29501.2	73886.2	79128.2	142835	52273.2	200465	221487	111173	246209	157692	106289	90855.9	4617.66
NMDZ1_RAT	2	2	68.9	0.288861	1.41131	AFT	EFT	Glutamate receptor ionotropic, NMDA 1 OS=Rattus norvegicus GN=Grin1 PE=1 SV=1	29055.7	32117.8	47342.3	100860	342428	398829	264950	136371	118839	98745.1	178011	188439	15017	8835.23	11366.6	98426.7	124884	230359	168853	156261	89701	196501	112859	158704	24546.5	21123.6	22015.3	39345.5	242667	273362	151486	209608	233091	199506	312786	236378	14451.6	8514.66	7524.17	32973.7	32961.7
KIF2A_RAT	3	3	141.53	0.289847	1.22794	AFT	EFT	Kinesin-like protein KIF2A OS=Rattus norvegicus GN=Kif2a PE=2 SV=2	464003	622357	733129	180641	652504	730673	1.00688e+06	530093	322458	498969	435874	601231	630955	252065	294387	252867	346790	511613	550163	475701	538620	618311	512238	536773	391993	409319	340922	70468	462407	500812	575688	814775	632470	1.00812e+06	765879	754181	607200	242919	194870	84712.5	91531.3
FRIL1_RAT	1	1	40.1	0.0383549	2.02689	EFT	AFT	Ferritin light chain 1 OS=Rattus norvegicus GN=Ftl1 PE=1 SV=3	1105.32	13978.5	1617.35	1789.78	4390.66	2618.91	204969	127851	5730.26	3477.32	25538.5	99374.3	7583.46	4104.56	3111.24	347217	154410	68264.7	69028.9	60921.4	62641.4	72772.6	67519.3	80550	933.785	9193.54	752.106	698.191	3111.5	1795.03	117192	196512	11239.4	7025.62	44874	124655	7297.94	3955.63	2059.5	116320	40754.6
BMAL1_RAT	1	1	30.8	0.227993	2.25581	AFT	EFT	Aryl hydrocarbon receptor nuclear translocator-like protein 1 OS=Rattus norvegicus GN=Arntl PE=2 SV=4	4756.11	1006.87	1181.27	132909	84917.5	93171.1	24284.6	24632.6	12556.8	757.936	6940.13	11186.9	6576.22	966.497	0	80758.5	1339.51	50207.5	4542.57	7450.15	6870.62	4085.16	7979.78	5790.52	4018	662.212	549.319	51847.7	60178.1	63860.6	13884.8	37861.4	24629.1	1531.35	12194.6	14032.8	6328.62	931.429	0	27054.7	353.549
PSA1_RAT	3	3	130.75	0.218725	1.26971	AFT	EFT	Proteasome subunit alpha type-1 OS=Rattus norvegicus GN=Psma1 PE=1 SV=2	703301	794005	569893	882339	353886	461910	1.3969e+06	732120	485839	165314	499159	787921	697800	310818	765323	1.57714e+06	399914	416992	319450	338079	286395	352772	340390	363740	594155	522211	265013	344199	250786	316599	798683	1.1253e+06	952927	334003	877078	988365	671527	299541	506608	528353	105553
ACOC_RAT	1	1	40.22	0.0863485	2.39217	EFT	AFT	Cytoplasmic aconitate hydratase OS=Rattus norvegicus GN=Aco1 PE=1 SV=1	92.8714	53450.3	1261.77	127918	12321.5	555.551	39567.1	28731.9	0	1848.61	92624.7	164648	151104	2494.48	2476.17	423854	898.752	54954.4	117983	112367	90098.1	95135.8	93908.7	105877	78.4586	35153.8	586.754	49900.5	8731.79	380.781	22622.6	44162.1	0	3734.97	162752	206533	145415	2403.98	1639.11	141994	237.215
SYYC_RAT	1	1	40.54	0.196216	1.70561	AFT	EFT	Tyrosine--tRNA ligase, cytoplasmic OS=Rattus norvegicus GN=Yars PE=2 SV=3	224837	461695	840169	304506	206163	199384	235159	167762	39957.4	65339.4	81520.4	146443	68657.1	333705	219174	257480	26491.4	188748	116982	75801.7	98603.9	103698	140297	113392	189944	303653	390698	118787	146100	136660	134453	257858	78372.7	132013	143241	183698	66072.1	321597	145083	86257.7	6992.1
SARNP_RAT	1	1	36.92	0.0805824	1.53232	AFT	EFT	SAP domain-containing ribonucleoprotein OS=Rattus norvegicus GN=Sarnp PE=1 SV=3	522114	60505.9	66238.1	198036	147536	192276	140265	162652	133067	149470	87757	197554	44145.1	10911.5	17625.3	6855.01	99896	107598	189803	173301	145121	200444	172897	174124	441086	39794.2	30802.2	77253.7	104553	131789	80197	250002	260997	301992	154199	247811	42483.1	10515.6	11667.1	2296.48	26366.4
PI51C_RAT	3	3	133.18	0.911663	1.01911	AFT	EFT	Phosphatidylinositol 4-phosphate 5-kinase type-1 gamma OS=Rattus norvegicus GN=Pip5k1c PE=1 SV=1	324851	445870	153163	791231	185429	190541	189147	204527	375506	322321	348723	217792	420761	549787	409061	631866	120324	198409	171204	247936	270847	190551	205368	262686	274437	293245	71224.2	308658	131407	130599	108145	314367	736519	651222	612746	273197	404919	529839	270779	211680	31758.1
RL3_RAT	1	1	64.03	0.0917074	1.81217	AFT	EFT	60S ribosomal protein L3 OS=Rattus norvegicus GN=Rpl3 PE=1 SV=3	166098	222606	348004	116041	187785	214235	124824	53541.1	19909.9	78814.8	118389	66978.8	145869	103111	63637.1	15153.7	113917	46716.2	100277	82945.9	71867.6	85550.1	54213.1	64349	140321	146406	161830	45267.5	133076	146839	71368.3	82295	39051.3	159239	208023	84017.9	140377	99369.5	42124.7	5076.6	30067.1
STML2_RAT	3	3	123.48	0.443532	1.05372	EFT	AFT	Stomatin-like protein 2, mitochondrial OS=Rattus norvegicus GN=Stoml2 PE=1 SV=1	563860	642890	472504	53950.9	335445	480370	535489	526762	179899	450897	406373	484871	651631	546535	400331	606725	516076	538349	404038	350799	299864	412323	333697	348706	476354	422823	219726	21046.2	237718	329252	306168	809656	352855	910999	714043	608220	627097	526705	265000	203257	136212
ADRM1_RAT	1	1	64.72	0.978304	1.11794	AFT	EFT	Proteasomal ubiquitin receptor ADRM1 OS=Rattus norvegicus GN=Adrm1 PE=2 SV=2	25790.8	32193.9	13261.1	252.882	267934	251482	257920	140235	181737	132146	158703	136124	12007.5	11766	2978.53	10648.8	157184	236010	186880	169891	89016.6	238547	156352	157936	21788.3	21173.7	6166.73	98.649	189875	172369	147467	215548	356459	266990	278859	170754	11555.4	11339.1	1971.64	3567.43	41487
ARFP2_RAT	1	1	58.03	0.713768	1.31936	AFT	EFT	Arfaptin-2 OS=Rattus norvegicus GN=Arfip2 PE=2 SV=1	10798.8	16274.7	25135.3	7442.04	66847.9	52594.2	280835	134587	218488	37105.4	72905.6	113178	14585.8	7415.99	7758.93	13893.7	79709.7	180249	85864.8	63305.6	64316.9	125893	75499.9	66883.8	9122.89	10703.7	11688.5	2903.13	47372.8	36048.7	160568	206866	428543	74968.3	128103	141970	14036.7	7146.91	5136.05	4654.49	21038.4
GGT7_RAT	1	1	37.92	0.843123	1.10782	AFT	EFT	Gamma-glutamyltransferase 7 OS=Rattus norvegicus GN=Ggt7 PE=2 SV=2	115244	99814	90035.9	265926	145233	106994	148186	268236	18824.8	208683	195307	281063	50666.9	73945.9	59690.1	320812	95344.3	251195	162399	162795	134666	166206	127819	148851	97359.5	65646.8	41868.8	103737	102922	73335.1	84725.6	412291	36923	421626	343176	352565	48759.2	71262.9	39512	107474	25165
PRIO_RAT	2	2	82.51	0.351896	1.50583	AFT	EFT	Major prion protein OS=Rattus norvegicus GN=Prnp PE=1 SV=2	45864.1	26466.3	50190.2	28279	610617	712160	658263	339593	250708	125341	188510	303753	19730.6	10946.5	12526.9	10091.4	498177	282254	304717	200995	219264	285519	211092	162558	38746.4	17406.7	23339.6	11031.6	432723	488123	376364	521968	491741	253240	331234	381027	18987.8	10549.3	8292.21	3380.69	131488
SYSC_RAT	3	3	156.55	0.572669	1.17019	AFT	EFT	Serine--tRNA ligase, cytoplasmic OS=Rattus norvegicus GN=Sars PE=1 SV=3	282811	255569	107189	1.03485e+06	89547.1	212685	249536	184257	141176	127414	144235	221658	173481	121800	230597	891431	182658	268744	137061	131940	108038	131320	109471	120675	238921	168086	49845.6	403695	63458.9	145777	142673	283211	276903	257430	253437	278047	166949	117381	152644	298636	48210.3
SHRM2_RAT	1	1	56.68	0.817019	1.29819	AFT	EFT	Protein Shroom2 OS=Rattus norvegicus GN=Shroom2 PE=2 SV=1	570860	713505	557580	322858	111344	68541.5	162025	119077	7840.87	97793.7	133477	81201.3	380498	419264	428233	410208	122565	133691	56022.9	58892.1	54296.3	61518	70477.7	73722.8	482267	469266	259288	125947	78905.8	46979.2	92638.5	183027	15379.1	197584	234534	101859	366172	404052	283470	137423	32349.6
PLST_RAT	3	3	135.51	0.173665	1.24339	EFT	AFT	Plastin-3 OS=Rattus norvegicus GN=Pls3 PE=2 SV=2	49865.4	126564	2218.41	10745.2	3047.57	13655.3	66670.5	109018	488546	75789.2	152890	155104	153386	10304.3	16941.6	318620	60346	92159.5	138659	124292	174851	181995	140813	146984	42126.7	83240.2	1031.61	4191.7	2159.71	9359.5	38119.1	167566	958236	153126	268644	194562	147611	9930.39	11214.5	106740	15927.6
LXN_RAT	3	3	166.59	0.100727	1.63531	AFT	EFT	Latexin OS=Rattus norvegicus GN=Lxn PE=1 SV=1	637181	751856	691460	341397	228312	322000	183174	153070	403049	94360.4	98969.5	73898.9	365064	410949	568788	396463	200426	107955	80524.3	60219.7	60424.4	73883.1	66394.6	41920.3	538296	494489	321545	133179	161797	220703	104730	235275	790542	190647	173900	92698.5	351319	396039	376511	132818	52900.2
RRS1_RAT	1	1	28.58	0.0341887	2.21139	EFT	AFT	Ribosome biogenesis regulatory protein homolog OS=Rattus norvegicus GN=Rrs1 PE=2 SV=1	941.193	20501	17419.1	3375.89	1040.39	1910.84	8416.48	5376.74	21758.6	3928.34	4452.23	2004.93	2537.82	2896.87	4173.1	3830.02	38936.2	16195.1	24174.7	17362.9	20542.2	27017.7	27552.7	16295.2	795.128	13483.4	8100.29	1316.93	737.285	1309.71	4812.15	8264.27	42677.5	7936.88	7823.07	2514.98	2442.27	2791.76	2762.39	1283.09	10276.8
VAT1_RAT	1	1	50.09	0.355767	1.20826	EFT	AFT	Synaptic vesicle membrane protein VAT-1 homolog OS=Rattus norvegicus GN=Vat1 PE=1 SV=1	26100.4	22263	15965.9	7938.41	86270.3	31783.2	16863	44051.9	22741	90794.5	37041.3	27684.7	20365.8	16786.9	30385.7	121603	24884.4	24759.2	21859.9	55331.7	39397.9	58913.6	49463.5	55193.6	22049.8	14642.2	7424.51	3096.77	61136.8	21784.6	9641.49	67709.7	44604.3	183443	65085.7	34727.6	19599.1	16177.9	20113.9	40738.1	6567.94
TWF1_RAT	2	2	84.71	0.0850312	1.96228	AFT	EFT	Twinfilin-1 OS=Rattus norvegicus GN=Twf1 PE=2 SV=1	17207.8	305328	377526	98308.8	59695.4	191450	170985	170424	67353.6	107326	95322.5	172642	53694.9	102316	78422.7	106552	15726.6	66329.2	77964.2	92556.1	70155.8	93244	90069.4	87378.8	14537.3	200811	175559	38350.1	42304.1	131222	97761.3	261949	132108	216843	167492	216562	51673.3	98603.7	51912.1	35695.7	4150.86
CSN8_RAT	1	1	73.5	0.00346651	3.27866	EFT	AFT	COP9 signalosome complex subunit 8 OS=Rattus norvegicus GN=Cops8 PE=2 SV=1	141048	184315	187329	37052.9	72584	12372.7	52011.5	23757.4	24202.2	40084.6	52074.6	19929.9	339454	807724	474075	309622	248594	59788	77625.1	82790.8	63140.5	106768	114776	91882.8	119158	121223	87112.5	14454.3	51437.7	8480.43	29737.8	36516.2	47470.4	80987.6	91500.8	25000	326673	778417	313815	103726	65613.5
IF4E_RAT	1	1	32.87	0.876402	1.0523	AFT	EFT	Eukaryotic translation initiation factor 4E OS=Rattus norvegicus GN=Eif4e PE=1 SV=1	1008.37	645.244	583.951	453.413	54596.9	51515.1	197486	80251.6	46291.8	2718.45	4521.65	88441.1	1216.22	662.832	480.902	1906.98	88451.3	226743	41947.3	6878.99	29231.9	61308.3	35831.7	7584.81	851.875	424.371	271.551	176.876	38690.9	35309	112914	123350	90797	5492.39	7945.04	110940	1170.43	638.782	318.334	638.852	23345.7
ARHG2_RAT	3	3	118.11	0.467475	1.25686	AFT	EFT	Rho guanine nucleotide exchange factor 2 OS=Rattus norvegicus GN=Arhgef2 PE=2 SV=1	222472	782856	148910	518556	555143	599991	607689	480209	476716	140959	342903	614300	311813	333977	303043	376655	187003	417753	454024	383758	278568	578701	352763	390532	187947	514878	69246.5	202288	393410	411241	347448	738102	935032	284796	602519	770576	300073	321859	200600	126182	49357.4
STRN_RAT	1	1	53.54	0.17345	1.24919	AFT	EFT	Striatin OS=Rattus norvegicus GN=Strn PE=1 SV=1	127484	237528	195969	225730	102621	64269.6	174638	90797.6	42215	144099	75669.9	97764	246472	40872.4	26829.6	335957	105784	79720.8	64462.6	49769.3	58559.1	65004.2	105929	84488.3	107700	156220	91130.3	88057.1	72723.6	44051.2	99850.1	139560	82800.7	291139	132961	122635	237192	39389.4	17759.9	112548	27920.4
LPPRC_RAT	4	4	133.81	0.703571	1.2309	AFT	EFT	Leucine-rich PPR motif-containing protein, mitochondrial OS=Rattus norvegicus GN=Lrpprc PE=1 SV=1	142549	81874.5	25859.9	78274.7	70773.6	96804.6	98757.7	81442.9	3810.75	135374	137165	142188	15590.8	18972.5	51838.4	66769.7	21584.6	85018.7	120810	88249.4	96014	126167	104063	94411.4	120427	53848.2	12025.5	30534.9	50154.8	66351	56465.1	125181	7474.42	273511	241014	178361	15003.8	18284.2	34314.5	22368.4	5697.01
GTR1_RAT	1	1	50.08	0.173354	1.69872	EFT	AFT	Solute carrier family 2, facilitated glucose transporter member 1 OS=Rattus norvegicus GN=Slc2a1 PE=1 SV=1	0	0	0	82896.7	293.971	0	19706.5	11248.1	9.86296	0	35913.9	75472.2	75562.6	0	0	77844.8	0	21317.9	34418.5	49778.6	29419.7	35965.5	32571.4	26251.9	0	0	0	32337.9	208.327	0	11267.2	17288.8	19.3453	0	63104.7	94672	72717.7	0	0	26078.6	0
RS4X_RAT	2	2	72.97	0.158071	1.21045	AFT	EFT	40S ribosomal protein S4, X isoform OS=Rattus norvegicus GN=Rps4x PE=2 SV=2	133617	241426	19466	139824	16526.2	17312.2	31938.4	21106.3	17818.7	33282	11194.9	18499.3	167353	76129.1	49007.4	107538	154114	4936.95	1930.87	3921.07	4941.37	3528.03	2301.35	4257.99	112880	158784	9052.16	54545.2	11711.6	11866	18260.9	32441.2	34949.7	67243.4	19670.6	23205.5	161052	73366.9	32440.6	36025.9	40676.5
SYRC_RAT	2	2	86.07	0.000315207	2.75639	AFT	EFT	Arginine--tRNA ligase, cytoplasmic OS=Rattus norvegicus GN=Rars PE=1 SV=2	95251.7	50078.8	66151.9	254203	67189.4	53847.7	139804	101910	25655.1	128205	49805.8	136630	23095.3	18731	18878.5	71102.8	32838.8	49123.2	33136.6	41865.3	24108.7	40340	49745.1	21044.1	80469.5	32936.4	30762.2	99164.3	47614.8	36907.9	79933.5	156640	50320.1	259028	87514.4	171389	22225.8	18051.3	12496.7	23820	8667.43
CHD5_RAT	1	1	27.77	0.88941	1.002	AFT	EFT	Chromodomain-helicase-DNA-binding protein 5 OS=Rattus norvegicus GN=Chd5 PE=1 SV=1	16928.8	13906.1	12118.1	111130	47633.9	38736.7	35268.5	54076.3	51125.9	50695.5	65295	77396.2	16902.3	7599.07	24584.1	154440	61219.7	55693.2	48896.3	43040.3	45380	43054	35384.6	36973.4	14301.6	9145.93	5635.2	43351.6	33756.5	26550.6	20164.9	83117.6	100279	102426	114731	97085.5	16266	7323.35	16273.5	51738.4	16158.2
ANXA4_RAT	1	1	44.83	0.00212979	1.84836	AFT	EFT	Annexin A4 OS=Rattus norvegicus GN=Anxa4 PE=1 SV=3	365287	412468	329507	207419	407582	461417	429273	283851	1.25279e+06	308547	258951	403645	266098	170130	167173	121085	173576	422400	240511	211868	194643	292906	248701	261329	308597	271277	153229	80913.8	288839	316261	245438	436291	2.45722e+06	623392	455005	506330	256079	163957	110661	40564.3	45813.4
ECI2_RAT	2	2	94.68	0.0607181	1.99778	AFT	EFT	Enoyl-CoA delta isomerase 2, mitochondrial OS=Rattus norvegicus GN=Eci2 PE=1 SV=1	31321.9	42670.8	56124.9	323844	95844.5	132607	442329	189898	73423.1	122382	128097	169383	43424	88223.2	17483.7	32124	20484.1	99998	112895	66902.4	123316	116470	110716	72928.3	26461	28064.2	26099.4	126331	67921.6	90890.7	252903	291881	144012	247262	225081	212474	41789.1	85022.1	11573.4	10761.8	5406.53
AIP_RAT	1	1	32.5	0.515776	1.27924	AFT	EFT	AH receptor-interacting protein OS=Rattus norvegicus GN=Aip PE=1 SV=1	82186.1	12036.9	174744	224640	881.033	18412.1	199171	115411	0	1487.83	50551.9	79261.5	55257.9	530.445	1993.07	292146	65454.2	82299.6	38500.2	35505.9	50693.5	44010.1	38803.5	44299.5	69431.5	7916.57	81260.1	87631.7	624.357	12619.9	113877	177391	0	3006.04	88825.3	99425.3	53177.5	511.199	1319.32	97871.2	17275.9
RS16_RAT	1	1	44.9	0.888257	1.56129	AFT	EFT	40S ribosomal protein S16 OS=Rattus norvegicus GN=Rps16 PE=1 SV=2	734.224	0	117967	215020	9234.95	72677.9	328055	192494	133206	101862	111594	199664	158896	1741.96	16729	212706	0	59896.4	101039	60963.7	97146.6	73446.7	81713	85264.3	620.278	0	54857.3	83878.9	6544.48	49814.3	187566	295871	261270	205803	196083	250457	152914	1678.76	11073.8	71258	0
ATPK_RAT	2	2	105.1	0.213181	1.29672	AFT	EFT	ATP synthase subunit f, mitochondrial OS=Rattus norvegicus GN=Atp5j2 PE=1 SV=1	1.08368e+07	8.74873e+06	9.31744e+06	9.0275e+06	3.08318e+06	3.05285e+06	8.7496e+06	4.64085e+06	2.54332e+06	4.57404e+06	4.38567e+06	5.82397e+06	8.47272e+06	7.66039e+06	7.64017e+06	8.32597e+06	3.22741e+06	2.53623e+06	3.65014e+06	2.6712e+06	3.60335e+06	3.30416e+06	3.11838e+06	3.4617e+06	9.15499e+06	5.75396e+06	4.33283e+06	3.52162e+06	2.18494e+06	2.09246e+06	5.00261e+06	7.13318e+06	4.98847e+06	9.24146e+06	7.70611e+06	7.30557e+06	8.15372e+06	7.38245e+06	5.05743e+06	2.78926e+06	851837
6PGD_RAT	1	1	77.6	0.187672	1.20643	EFT	AFT	6-phosphogluconate dehydrogenase, decarboxylating OS=Rattus norvegicus GN=Pgd PE=1 SV=1	305276	541153	383367	675735	136668	206730	193077	315128	139164	83752.3	249985	371656	620257	482452	370715	653999	387886	241490	293280	276415	246141	303474	249228	219839	257900	355912	178274	263603	96851.6	141695	110393	484365	272957	169214	439252	466204	596905	464947	245396	219095	102378
RS7_RAT	2	2	94.55	0.145441	1.54882	AFT	EFT	40S ribosomal protein S7 OS=Rattus norvegicus GN=Rps7 PE=1 SV=1	376011	152784	323099	335025	131575	112704	140935	243277	431972	35190.9	122944	175450	168530	246743	224900	278894	109342	162266	76473.8	69638.5	61412.9	98657	86238.2	83313.4	317657	100485	150249	130693	93242.5	77248.4	80580.1	373928	847272	71100.2	216026	220084	162185	237791	148873	93431.6	28859.5
PSD11_RAT	1	1	47.03	0.766167	1.00643	AFT	EFT	26S proteasome non-ATPase regulatory subunit 11 OS=Rattus norvegicus GN=Psmd11 PE=3 SV=2	76883.5	338827	25617.3	370590	151377	138066	434151	178979	12386.7	56001.4	131787	174886	272864	63407.5	71379.8	706056	44162.6	109156	144222	109238	140802	145839	137127	131946	64951.8	222844	11912.6	144566	107275	94632.1	248227	275099	24295.3	113146	231565	219376	262590	61106.9	47250	236534	11656.2
THY1_RAT	2	2	188.47	0.922896	1.01678	EFT	AFT	Thy-1 membrane glycoprotein OS=Rattus norvegicus GN=Thy1 PE=1 SV=1	9.09241e+06	1.46033e+07	9.30028e+06	1.41992e+07	1.46509e+07	1.43504e+07	2.20938e+07	1.43675e+07	2.26634e+06	1.09863e+07	1.04857e+07	1.15464e+07	3.09013e+07	7.49737e+06	6.20198e+06	2.14302e+07	9.65369e+06	1.20117e+07	1.19085e+07	1.10093e+07	1.14416e+07	1.05347e+07	8.78592e+06	9.04827e+06	7.68135e+06	9.60445e+06	4.32485e+06	5.53908e+06	1.03826e+07	9.83592e+06	1.26322e+07	2.20834e+07	4.44521e+06	2.21968e+07	1.84246e+07	1.44838e+07	2.97379e+07	7.22534e+06	4.10542e+06	7.17927e+06	2.54798e+06
MLP3A_RAT	2	2	71.94	0.00986033	1.79851	AFT	EFT	Microtubule-associated proteins 1A/1B light chain 3A OS=Rattus norvegicus GN=Map1lc3a PE=1 SV=1	2.1957e+06	3.01441e+06	2.71647e+06	1.40125e+06	975063	1.02593e+06	1.94824e+06	1.30978e+06	3.26585e+06	699998	750844	1.12963e+06	1.5088e+06	1.56096e+06	1.27505e+06	851027	682640	1.04096e+06	727352	693655	701582	812485	733564	773071	1.85495e+06	1.98256e+06	1.26322e+06	546625	690993	703188	1.11392e+06	2.01319e+06	6.40565e+06	1.41429e+06	1.31932e+06	1.417e+06	1.452e+06	1.50432e+06	844023	285100	180175
GPM6B_RAT	2	2	71.94	0.732925	1.07613	AFT	EFT	Neuronal membrane glycoprotein M6-b OS=Rattus norvegicus GN=Gpm6b PE=1 SV=1	7.54995e+06	6.33056e+06	8.46023e+06	6.82332e+06	2.9388e+06	2.75101e+06	5.94555e+06	3.19131e+06	1.15926e+06	2.95642e+06	2.90834e+06	4.3457e+06	8.00845e+06	3.3476e+06	6.98781e+06	1.06384e+07	3.0938e+06	2.28357e+06	3.43149e+06	2.69907e+06	2.95315e+06	2.59422e+06	2.71925e+06	2.68735e+06	6.37826e+06	4.16355e+06	3.9342e+06	2.66177e+06	2.08263e+06	1.88558e+06	3.39939e+06	4.90518e+06	2.27378e+06	5.97319e+06	5.11028e+06	5.45123e+06	7.70693e+06	3.22614e+06	4.6256e+06	3.56396e+06	816573
FKBP4_RAT	2	2	123.69	0.344148	2.47237	AFT	EFT	Peptidyl-prolyl cis-trans isomerase FKBP4 OS=Rattus norvegicus GN=Fkbp4 PE=1 SV=3	85700	287917	30414.2	78469.7	60224	40365	24109.1	17819.8	2035.48	115543	25829.9	7233.36	51899.4	37171.9	34014.8	7567.92	46731	16896	20875.6	23090.6	19461.3	19886.4	16693.3	19443.1	72400.1	189361	14143.3	30610.9	42678.7	27666.6	13784.5	27389.7	3992.4	233444	45386.1	9073.5	49945.4	35823.2	22516.2	2535.31	12334.1
PPME1_RAT	1	1	48.8	0.465254	1.90442	AFT	EFT	Protein phosphatase methylesterase 1 OS=Rattus norvegicus GN=Ppme1 PE=1 SV=2	3733.05	0	19635.7	101486	16611.7	22526.3	54015	55358	0	0	19685.5	71267.3	9269.82	1147.16	2747.16	3298.85	5.94491	19937.5	34248.1	13086.6	29876.4	30490.4	20407.8	26785.7	3153.71	0	9131.07	39589.4	11772.1	15439.8	30883.3	85087.6	0	0	34589.6	89397.4	8920.81	1105.53	1818.49	1105.14	1.56909
PDC6I_RAT	2	2	184.17	0.572764	1.27181	AFT	EFT	Programmed cell death 6-interacting protein OS=Rattus norvegicus GN=Pdcd6ip PE=1 SV=2	729370	46217.3	160171	405221	119943	92500.1	183857	170616	305079	188793	98487.9	170407	82816.9	472676	62551.1	358530	124476	102771	175195	137427	146368	159077	152618	125385	616177	30396.8	74483.3	158076	84999.3	63400.7	105121	262245	598383	381441	173054	213757	79698.9	455526	41405.9	120110	32854
LRRC7_RAT	2	2	118.02	0.143181	1.59263	AFT	EFT	Leucine-rich repeat-containing protein 7 OS=Rattus norvegicus GN=Lrrc7 PE=1 SV=2	119207	105688	162659	234225	296825	416332	429058	181610	31518	132251	130380	158061	60411.7	42037.4	37861.1	94046.9	179557	138053	169681	144411	121798	197530	152001	168184	100707	69510.4	75640.2	91370.7	210349	285359	245316	279142	61819.5	267203	229093	198271	58137.2	40512.2	25062.3	31506.4	47392
RS18_RAT	1	1	30.56	0.498211	1.55819	AFT	EFT	40S ribosomal protein S18 OS=Rattus norvegicus GN=Rps18 PE=1 SV=3	233856	88212.4	457826	387471	0	50520.4	2819.15	18634.5	384976	55475.2	67887.6	38171.9	309462	103181	88773.2	281460	5989.37	21043.7	59176.2	38789.2	58561.5	51963.6	64127.6	63578.6	197563	58016.5	212900	151152	0	34627.3	1611.86	28642	755094	112083	119286	47882.7	297811	99437.5	58763.7	94291.3	1580.83
TOM34_RAT	1	1	62.8	0.607431	1.27586	AFT	EFT	Mitochondrial import receptor subunit TOM34 OS=Rattus norvegicus GN=Tomm34 PE=1 SV=1	467123	100576	493586	35127.9	139471	99280.6	180490	244053	86456.9	86563.9	129610	188911	268633	42258.5	43715	335799	97456.1	162802	143744	132380	115840	155586	131282	134999	394629	66148.1	229529	13703.3	98837.9	68048.1	103196	375120	169577	174895	227739	236970	258519	40725.3	28937.2	112495	25722.4
STX7_RAT	1	1	78.67	0.611539	1.02095	AFT	EFT	Syntaxin-7 OS=Rattus norvegicus GN=Stx7 PE=1 SV=4	662035	756081	614770	639067	277870	58574.9	591279	274391	215992	56137.1	223447	223023	259564	450256	641884	605014	85897.2	186656	405924	325724	322415	450315	406659	358137	559293	497268	285882	249299	196917	40148	338066	421750	423648	113420	392622	279759	249792	433919	424897	202684	22671.6
STRAP_RAT	1	1	42.97	0.936807	1.2747	AFT	EFT	Serine-threonine kinase receptor-associated protein OS=Rattus norvegicus GN=Strap PE=1 SV=1	8498.48	235671	4043.25	162267	54216.3	76514.4	124062	67750.9	7072.93	8455	59315.3	99706.6	101984	6488.04	2476.84	214032	57423.8	37501.6	47786.2	52270.4	41908.9	45422	48136.4	56560.7	7179.58	154999	1880.21	63300.1	38421.2	52443.9	70933.1	104136	13872.9	17082.6	104224	125072	98144.7	6252.63	1639.55	71702.4	15156.3
SUGT1_RAT	1	1	66.74	0.523666	1.27492	EFT	AFT	Suppressor of G2 allele of SKP1 homolog OS=Rattus norvegicus GN=Sugt1 PE=2 SV=1	101263	406116	100656	499235	191213	166608	296341	137680	54990.7	49735.1	176431	124138	89874	89558.2	213401	1.18276e+06	202910	169791	170697	147998	160821	166839	174634	168659	85547.4	267099	46807.3	194751	135506	114195	169434	211620	107859	100486	310009	155718	86490.2	86308.7	141262	396233	53555.6
QCR6_RAT	2	2	100.72	0.50088	1.12874	AFT	EFT	Cytochrome b-c1 complex subunit 6, mitochondrial OS=Rattus norvegicus GN=Uqcrh PE=3 SV=1	8.72532e+06	9.7805e+06	8.11226e+06	6.03495e+06	3.58971e+06	2.90927e+06	2.22093e+06	1.28934e+06	1.59358e+06	2.50324e+06	2.42216e+06	1.34709e+06	5.55974e+06	6.67964e+06	8.44959e+06	1.04903e+07	3.4167e+06	2.70533e+06	1.36414e+06	1.2206e+06	1.30395e+06	1.21906e+06	1.2078e+06	1.14843e+06	7.37122e+06	6.43255e+06	3.77239e+06	2.35422e+06	2.5439e+06	1.99405e+06	1.26982e+06	1.98177e+06	3.12565e+06	5.05758e+06	4.25601e+06	1.68979e+06	5.35042e+06	6.43728e+06	5.59323e+06	3.51434e+06	901799
KAP0_RAT	2	2	70.36	0.0155559	1.65579	AFT	EFT	cAMP-dependent protein kinase type I-alpha regulatory subunit OS=Rattus norvegicus GN=Prkar1a PE=2 SV=2	2.56253e+06	2.21947e+06	2.84994e+06	1.48334e+06	1.12452e+06	1.22083e+06	1.44321e+06	739842	653187	972129	911008	1.12417e+06	846152	1.60536e+06	1.68511e+06	1.40281e+06	1.04286e+06	793144	561251	537689	533276	450910	479465	512723	2.16484e+06	1.45973e+06	1.32529e+06	578649	796908	836773	825162	1.13717e+06	1.28116e+06	1.9641e+06	1.60074e+06	1.41015e+06	814295	1.54711e+06	1.11546e+06	469952	275251
WBP2_RAT	1	1	42.2	0.99335	1.00667	AFT	EFT	WW domain-binding protein 2 OS=Rattus norvegicus GN=Wbp2 PE=1 SV=1	2169.27	3442.48	2083.75	3814.96	154951	209302	223535	128952	37449.9	61948.9	60331.5	117764	17962	635.097	2942.34	4648.2	7343.33	170576	122274	111288	108147	158076	144934	150255	1832.62	2264.09	968.994	1488.21	109808	143458	127807	198205	73454.4	125162	106009	147723	17285.7	612.054	1947.69	1557.18	1938.19
CISD1_RAT	2	2	122.28	0.505341	1.18784	AFT	EFT	CDGSH iron-sulfur domain-containing protein 1 OS=Rattus norvegicus GN=Cisd1 PE=3 SV=1	7.19963e+06	9.22811e+06	8.35265e+06	5.11342e+06	3.51934e+06	3.70867e+06	5.12805e+06	2.92878e+06	1.11759e+06	3.71175e+06	2.96428e+06	2.94616e+06	6.58366e+06	5.00475e+06	5.31351e+06	7.82362e+06	5.4795e+06	2.81645e+06	2.49784e+06	2.08953e+06	2.33579e+06	2.58003e+06	2.22386e+06	2.32711e+06	6.0823e+06	6.06925e+06	3.88418e+06	1.99474e+06	2.49403e+06	2.54197e+06	2.93198e+06	4.50165e+06	2.19205e+06	7.49928e+06	5.20857e+06	3.69565e+06	6.33579e+06	4.82316e+06	3.51729e+06	2.62097e+06	1.44625e+06
HDHD2_RAT	2	2	96.72	0.146112	1.32298	EFT	AFT	Haloacid dehalogenase-like hydrolase domain-containing protein 2 OS=Rattus norvegicus GN=Hdhd2 PE=2 SV=1	100312	53594.7	28856.5	224942	29445.7	23252.3	103183	90152.2	14710.5	7967.63	31198.5	94661.8	24263.4	87223.5	116082	284462	50926.3	105796	77943.6	60438.2	69286.9	64898.9	71745.1	48326.8	84744.5	35248.8	13419	87749.6	20867.1	15937.4	58995.2	138568	28853.2	16097.9	54819.2	118743	23349.9	84058.7	76840.7	95296.9	13441.4
CL043_RAT	2	2	75.08	0.205595	1.31885	AFT	EFT	Uncharacterized protein C12orf43 homolog OS=Rattus norvegicus PE=2 SV=1	124852	241297	212384	59062.8	223020	195292	471948	240982	200026	59958.7	115881	165106	128209	213998	173945	2819.35	5912.83	278609	173639	157406	142672	200257	138132	135775	105476	158699	98763.7	23040.3	158046	133855	269838	370400	392332	121141	203615	207109	123382	206234	115143	944.505	1560.62
TNR21_RAT	1	1	28.63	0.581859	1.13415	AFT	EFT	Tumor necrosis factor receptor superfamily member 21 OS=Rattus norvegicus GN=Tnfrsf21 PE=1 SV=1	82010	26817.6	81992.3	55763.6	49703.2	75317.9	18808.2	111957	21816.9	150570	112645	122798	24256.3	25786.9	24025.8	14281.6	25936.2	107876	99389.6	91944.8	84381.6	116950	83969.6	103743	69282.7	17637.7	38128.4	21753.3	35222.9	51623.8	10753.7	172082	42791.7	304215	197929	154037	23343	24851.3	15903.9	4784.44	6845.57
UBXN1_RAT	1	1	37.95	0.73474	1.21097	AFT	EFT	UBX domain-containing protein 1 OS=Rattus norvegicus GN=Ubxn1 PE=3 SV=2	450155	835574	890796	45988	8879.98	10142.6	37197	51113.2	9680.21	8551.5	75637.4	42380.2	437025	434429	586992	18391.1	357085	32749	19825.9	24487.3	24694.5	42868	34951.4	22962	380295	549550	414241	17939.9	6292.93	6951.84	21267.5	78563.2	18986.8	17277.6	132903	53161.6	420571	418666	388561	6161.16	94248.5
ROGDI_RAT	1	1	44.76	0.00798111	1.54193	AFT	EFT	Protein rogdi homolog OS=Rattus norvegicus GN=Rogdi PE=2 SV=1	720870	763656	587370	525210	350808	375319	680863	414515	519658	266382	282738	483063	231225	958763	264489	568424	319123	321731	160840	172527	181337	261494	234637	197485	608997	502250	273141	204884	248605	257248	389286	637127	1.01926e+06	538203	496803	605953	222519	923975	175079	190426	84228.8
MAT2B_RAT	1	1	71.55	0.25046	1.08749	EFT	AFT	Methionine adenosyltransferase 2 subunit beta OS=Rattus norvegicus GN=Mat2b PE=2 SV=1	46386	1575.71	1930.54	82628.1	66602.9	39606.1	71409.1	44063	0	1293.9	38240.4	40589.5	3477.92	66757.4	31065.2	121598	4122.42	32011.3	33460.3	33498.5	39927.6	35112.9	30470.2	40821.3	39187.3	1036.33	897.746	32233.1	47199.1	27146.5	40828.4	67726.8	0	2614.22	67192.7	50915.3	3346.98	64335.2	20563.7	40736.2	1088.06
VINC_RAT	2	2	68.64	0.00835856	2.16332	AFT	EFT	Vinculin OS=Rattus norvegicus GN=Vcl PE=1 SV=1	83538.5	146245	291805	109713	263705	46418.9	323396	173065	64492.3	62359.2	61311.1	93664	51202	45601.3	53961.9	154241	62723.3	73635.7	69833.3	56850.4	61537.3	71206.5	47790.9	46356.8	70574	96183.9	135696	42799.1	186878	31816.1	184903	266008	126496	125991	107730	117492	49274.2	43946.8	35720.2	51672.1	16555.1
SHPS1_RAT	2	2	72.7	0.135014	2.64705	AFT	EFT	Tyrosine-protein phosphatase non-receptor type substrate 1 OS=Rattus norvegicus GN=Sirpa PE=1 SV=1	198906	167574	211216	418515	753956	773008	1.5186e+06	904224	1.50897e+06	5.67512e+06	304334	546847	813823	323305	336217	634476	606788	352657	321692	303583	291387	297072	287702	335349	168037	110212	98220.4	163262	534302	529829	868263	1.38983e+06	2.95971e+06	1.14661e+07	534750	685963	783183	311574	222560	212554	160155
CATB_RAT	2	2	92.45	0.00104334	3.04878	AFT	EFT	Cathepsin B OS=Rattus norvegicus GN=Ctsb PE=1 SV=2	84412.5	92600.1	45845.9	286926	35083.5	56638.2	49678.9	28123.2	21650.5	36037.1	36773.6	26721.9	59913.3	21718.2	15310.7	8347.91	43940.9	13366	12910.9	18634	15123.2	25536.9	15513	12246.6	71312.4	60902.3	21319.4	111930	24862.4	38820.5	28404.1	43226.6	42465.4	72809.8	64615.3	33519.9	57657.5	20930.2	10135	2796.61	11597.7
CYB5B_RAT	2	2	80.5	0.415521	1.02706	AFT	EFT	Cytochrome b5 type B OS=Rattus norvegicus GN=Cyb5b PE=1 SV=2	2.90568e+06	7.09114e+06	2.71631e+06	4.98693e+06	2.59112e+06	2.26107e+06	4.70111e+06	2.29088e+06	1.12928e+06	2.00682e+06	2.08132e+06	3.04879e+06	5.8622e+06	6.90372e+06	7.82487e+06	4.46969e+06	2.79929e+06	2.30142e+06	1.11247e+06	937508	999308	1.217e+06	1.20055e+06	1.18629e+06	2.45474e+06	4.66378e+06	1.26315e+06	1.9454e+06	1.83624e+06	1.54976e+06	2.68788e+06	3.52119e+06	2.21497e+06	4.05461e+06	3.6571e+06	3.82439e+06	5.64149e+06	6.65323e+06	5.17969e+06	1.49738e+06	738839
NSMA2_RAT	2	2	120.92	0.947115	1.13321	EFT	AFT	Sphingomyelin phosphodiesterase 3 OS=Rattus norvegicus GN=Smpd3 PE=1 SV=2	10571.7	8061.62	13967.1	1979.44	160000	196249	141947	62712.7	80595.8	49786.8	96715	86387.2	5882	3440.71	1213.44	10578.2	112826	132678	159522	104607	151252	172320	83105.9	92629.4	8931.02	5302.06	6495.03	772.177	113386	134511	81158.8	96392.1	158081	100590	169939	108364	5660.55	3315.87	803.242	3543.77	29779.2
LIN7A_RAT	2	2	103.28	0.982784	1.18564	AFT	EFT	Protein lin-7 homolog A OS=Rattus norvegicus GN=Lin7a PE=1 SV=2	2.27277e+06	2.29378e+06	1.54531e+06	1.2995e+06	983274	962814	1.37244e+06	753058	164536	395783	654800	843825	1.22283e+06	1.04376e+06	1.60958e+06	906239	960088	1.26809e+06	676882	684203	632044	825046	782322	810497	1.92005e+06	1.5086e+06	718606	506932	696812	659924	784699	1.15748e+06	322721	799646	1.15056e+06	1.05849e+06	1.17679e+06	1.00589e+06	1.06547e+06	303597	253404
CATD_RAT	2	2	115.52	0.280234	1.50541	AFT	EFT	Cathepsin D OS=Rattus norvegicus GN=Ctsd PE=1 SV=1	2.10727e+06	2.51876e+06	2.95044e+06	1.85691e+06	1.08132e+06	1.07324e+06	1.20951e+06	677146	208616	626204	734471	915822	1.30646e+06	1.05055e+06	1.17211e+06	1.60786e+06	1.04081e+06	681376	640699	577514	593260	698153	605930	626818	1.78024e+06	1.65657e+06	1.37202e+06	724379	766291	735613	691543	1.0408e+06	409181	1.26519e+06	1.29055e+06	1.1488e+06	1.25727e+06	1.01243e+06	775884	538646	274710
SYFA_RAT	2	2	59.03	0.560384	5.29062	AFT	EFT	Phenylalanine--tRNA ligase alpha subunit OS=Rattus norvegicus GN=Farsa PE=1 SV=1	970.921	303.335	1057.63	273.726	212382	373596	38259.7	24820	227590	869.29	232.102	19340.7	237.345	641.668	180.687	6320.77	28598.6	34575.4	11127.2	600.959	9138.35	16335.7	61926.1	371.998	820.242	199.501	491.822	106.78	150508	256067	21875.1	38149.4	446395	1756.33	407.83	24260.9	228.409	618.386	119.606	2117.51	7548.28
PHYIP_RAT	2	2	104.56	0.0650473	1.43766	AFT	EFT	Phytanoyl-CoA hydroxylase-interacting protein OS=Rattus norvegicus GN=Phyhip PE=2 SV=1	1.73882e+06	2.32353e+06	2.09294e+06	1.53318e+06	723372	721389	1.54838e+06	1.05504e+06	496637	1.1574e+06	850022	1.15632e+06	1.24529e+06	768359	863130	1.6936e+06	1.20765e+06	750062	668942	708305	707714	732849	698409	665490	1.46897e+06	1.52817e+06	973264	598090	512628	494449	885294	1.62165e+06	974106	2.33844e+06	1.49358e+06	1.45048e+06	1.1984e+06	740480	571351	567368	318746
CRTC1_RAT	1	1	29.7	0.376225	1.02619	AFT	EFT	CREB-regulated transcription coactivator 1 OS=Rattus norvegicus GN=Crtc1 PE=1 SV=1	13449.7	199664	15101	330696	11045.1	10832.3	27418.8	21835.2	21389.1	9301.25	40056.6	22409.3	108767	11136.6	4353.91	17154.3	76377.3	38862.3	70689.7	118512	24365.4	109935	43665.3	80923.1	11362.5	131317	7022.3	129004	7827.29	7424.62	15676.8	33561.7	41952.6	18792.4	70383.9	28110.2	104672	10732.5	2882.08	5746.83	20158.9
TEBP_RAT	2	2	85.75	0.345126	1.25417	AFT	EFT	Prostaglandin E synthase 3 OS=Rattus norvegicus GN=Ptges3 PE=1 SV=2	2.40781e+06	5.64987e+06	1.59485e+06	2.61808e+06	1.04246e+06	1.19263e+06	1.06226e+06	1.63087e+06	3.96753e+06	1.71231e+06	1.34827e+06	1.56223e+06	1.75506e+06	4.30862e+06	2.66468e+06	2.37149e+06	1.15595e+06	1.52534e+06	1.19339e+06	1.07344e+06	1.04288e+06	1.24967e+06	1.19695e+06	1.02529e+06	2.03414e+06	3.71587e+06	741641	1.02131e+06	738755	817443	607351	2.50672e+06	7.78192e+06	3.45958e+06	2.36907e+06	1.95966e+06	1.68898e+06	4.15229e+06	1.76389e+06	794466	305099
MYPT1_RAT	2	2	105.74	0.862388	1.07787	EFT	AFT	Protein phosphatase 1 regulatory subunit 12A OS=Rattus norvegicus GN=Ppp1r12a PE=1 SV=2	153678	182632	75383.6	174788	67735	70183.5	67894.4	148455	155347	67178.3	85355	112629	150836	201632	275335	157359	83062	138203	93777.3	71787	57838	109377	65116.6	62931.2	129829	120116	35055.1	68184.7	48001.4	48104.6	38818.9	228181	304699	135728	149978	141281	145157	194316	182259	52716.4	21923.3
LKHA4_RAT	2	2	99.09	0.231692	2.65173	AFT	EFT	Leukotriene A-4 hydrolase OS=Rattus norvegicus GN=Lta4h PE=2 SV=2	84859.5	140206	479273	149136	30509.2	64474.2	24770.2	11647.5	228017	8266.14	9840.81	5354.71	84919.1	46054.1	36231.1	6408.88	183150	12739.2	20718.6	8344.19	23398.8	13641.4	16992.7	13647.1	71690	92212.6	222873	58177.7	21620.8	44191.4	14162.4	17902.7	447233	16701	17291.4	6716.93	81721.9	44383.1	23983.3	2147.02	48340.4
PUR9_RAT	2	2	88.4	0.871022	1.34876	EFT	AFT	Bifunctional purine biosynthesis protein PURH OS=Rattus norvegicus GN=Atic PE=1 SV=2	8060.77	1181.95	3002.46	67444.3	22923.9	15569.8	12512.3	78838	9958.46	76134.8	66381.2	100130	34104	5429.1	4019.88	181902	62.4792	56965.6	56399.6	58001.1	43333.5	63240.7	46765.4	73086.6	6809.8	777.356	1396.22	26309.9	16245.4	10671.7	7153.95	121177	19532.6	153824	116639	125602	32820	5232.12	2660.97	60938.6	16.4907
LRC59_RAT	1	1	27.69	0.243932	1.32517	AFT	EFT	Leucine-rich repeat-containing protein 59 OS=Rattus norvegicus GN=Lrrc59 PE=1 SV=1	22077.3	51031.2	22651.4	234816	62447.6	48531.9	353604	180174	164888	4349.61	78363.6	147839	292536	1158.28	612.497	259154	890.876	95578.1	75781.9	42000.1	65303.8	59659.7	64079.8	77661.8	18651.1	33562.8	10533.4	91601.3	44254.4	33264.4	202174	276935	323412	8788.01	137694	185449	281522	1116.25	405.444	86818.6	235.137
NNRE_RAT	1	1	30.64	0.427587	1.10521	EFT	AFT	NAD(P)H-hydrate epimerase OS=Rattus norvegicus GN=Apoa1bp PE=2 SV=1	8486.95	565068	9554.23	626049	31597.9	10392.6	583577	139673	14990.4	4437.49	253267	211188	848831	7244.63	19633.4	532987	5803.25	202182	200196	162749	153336	174076	208663	201211	7169.85	371641	4442.94	244221	22392.3	7123.22	333662	214684	29402.3	8965.58	445018	264914	816872	6981.77	12996.4	178555	1531.7
HGS_RAT	2	2	108.87	0.140369	1.32673	EFT	AFT	Hepatocyte growth factor-regulated tyrosine kinase substrate OS=Rattus norvegicus GN=Hgs PE=1 SV=1	298383	19027.1	20760.3	29893.6	21735.6	17543.3	33068.9	35576.6	74354.9	30583.8	28510.5	48505.1	59835.4	68896.6	310921	22497.8	53517.7	57440.2	57177	45925.5	29733.3	71193.8	60553.7	35218.6	252076	12513.9	9654.04	11661.5	15403.2	12024.4	18907.3	54682.8	145840	61791.9	50096.2	60844.6	57582.6	66396.8	205815	7536.94	14125.4
HMOX2_RAT	1	1	36.43	0.210834	2.74486	AFT	EFT	Heme oxygenase 2 OS=Rattus norvegicus GN=Hmox2 PE=1 SV=1	3604.97	264237	119610	255908	127547	135468	23317.2	12331.9	757234	11167.8	33500	6971.03	319578	23169.4	97513.7	5052.24	62093.9	8019.7	5545.48	7264.9	15797.8	55532.4	21635.2	16678.5	3045.51	173786	55621.2	99829.4	90387.8	92851.7	13331.7	18954.7	1.48524e+06	22563.6	58863.3	8744.44	307546	22328.7	64549.4	1692.54	16389
NPTXR_RAT	2	2	135.48	0.816703	1.12486	AFT	EFT	Neuronal pentraxin receptor OS=Rattus norvegicus GN=Nptxr PE=1 SV=1	3.7043e+06	2.014e+06	2.65579e+06	2.55985e+06	959707	915036	2.3462e+06	1.18033e+06	345070	593048	833798	1.37426e+06	2.64517e+06	2.41702e+06	1.72258e+06	3.43189e+06	704248	868757	976620	894999	899828	921004	916370	920538	3.12942e+06	1.32459e+06	1.235e+06	998596	680111	627176	1.34145e+06	1.81422e+06	676823	1.1982e+06	1.46508e+06	1.72386e+06	2.54558e+06	2.32932e+06	1.14027e+06	1.14971e+06	185878
CX6A1_RAT	2	2	55.9	0.802716	1.09705	AFT	EFT	Cytochrome c oxidase subunit 6A1, mitochondrial OS=Rattus norvegicus GN=Cox6a1 PE=1 SV=2	198607	167451	74159.2	100989	1.18113e+06	1.14282e+06	1.98959e+06	1.39879e+06	240005	773148	689538	907969	326128	183840	255127	314386	102449	1.43721e+06	857026	780384	677652	1.09058e+06	1.01466e+06	1.04057e+06	167785	110131	34485.8	39395.6	837028	783304	1.13756e+06	2.15e+06	470748	1.56208e+06	1.21159e+06	1.13895e+06	313849	177170	168882	105322	27040.2
NEDD8_RAT	1	1	115.26	0.398158	1.51167	EFT	AFT	NEDD8 OS=Rattus norvegicus GN=Nedd8 PE=1 SV=1	2809.25	1035.05	4911.38	89819.2	60132.2	37465.4	112975	348810	2522.48	64133.3	108436	179792	2253.14	5482.6	1854.85	96484	65759.8	298036	165164	168598	104116	239529	201110	182690	2373.28	680.741	2283.91	35038.3	42613.5	25679.2	64594.1	536136	4947.6	129576	190534	225530	2168.31	5283.67	1227.82	32322.9	17356.5
NUCB2_RAT	2	2	102.08	0.181495	1.88914	AFT	EFT	Nucleobindin-2 OS=Rattus norvegicus GN=Nucb2 PE=2 SV=1	37996.4	63150.8	4434.9	149192	18002	4134.04	9365.59	10566.2	9065.84	8083.48	4357.85	10859.3	17037.5	17645.2	9156.36	92922.9	2240.04	6211.06	1540.93	5409.3	7374.02	6311.65	4123.05	4291.82	32099.6	41533.7	2062.33	58199.6	12757.4	2833.52	5354.81	16240.7	17781.8	16332	7657.23	13621.9	16396.1	17005	6061.08	31129.9	591.232
PLD3_RAT	2	2	87.64	0.0177022	10.1099	AFT	EFT	Phospholipase D3 OS=Rattus norvegicus GN=Pld3 PE=2 SV=1	817.661	169497	325765	115838	5503.29	10849.1	79444.9	24979.8	1741.44	50158	2986.01	60917.9	3867.77	13471	22516.1	19257.3	439.916	7976.39	3500.18	925.38	2790.69	4229.14	2646.72	2306.78	690.767	111477	151488	45188.1	3899.99	7436.09	45422.9	38395	3415.67	101340	5246.75	76415.2	3722.15	12982.2	14904.6	6451.34	116.111
SAM50_RAT	1	1	36.56	0.339521	1.20393	AFT	EFT	Sorting and assembly machinery component 50 homolog OS=Rattus norvegicus GN=Samm50 PE=1 SV=1	189255	235535	370556	125828	79968.3	2206.68	15725.8	12504.5	5563.77	69802.7	72901.9	93871.1	137458	94389.3	80343.7	118981	12624.2	78191.3	81044	72851.7	96078	90442.1	94010.2	101552	159884	154910	172317	49085.5	56670.7	1512.48	8991.27	19220	10912.8	141030	128097	117752	132283	90964.5	53183.7	39859.5	3332.02
PSA7_RAT	2	2	83.8	0.0998649	1.26793	EFT	AFT	Proteasome subunit alpha type-7 OS=Rattus norvegicus GN=Psma7 PE=1 SV=1	3.12426e+06	1.28184e+06	1.0941e+06	1.60405e+06	724069	743260	2.41477e+06	1.25025e+06	292620	731870	884038	1.07913e+06	1.78414e+06	2.40616e+06	2.31305e+06	2.18327e+06	961570	696697	1.61022e+06	1.44347e+06	1.48484e+06	1.46679e+06	1.42063e+06	1.5324e+06	2.6394e+06	843054	508784	625737	513122	509439	1.38065e+06	1.92169e+06	573946	1.47868e+06	1.55335e+06	1.35365e+06	1.71697e+06	2.31886e+06	1.53113e+06	731411	253795
CD47_RAT	2	2	77.75	0.767914	1.0185	EFT	AFT	Leukocyte surface antigen CD47 OS=Rattus norvegicus GN=Cd47 PE=1 SV=1	816808	469911	443110	848184	253990	349230	424872	317312	64031	234076	218003	239071	708552	422871	388048	1.08679e+06	362856	261965	264510	280455	302330	239700	237363	209693	690046	309056	206057	330876	179994	239366	242922	487722	125591	472931	383055	299890	681875	407527	256869	364081	95771.7
RL31_RAT	1	1	66.1	0.508286	1.24639	AFT	EFT	60S ribosomal protein L31 OS=Rattus norvegicus GN=Rpl31 PE=2 SV=1	1.57933e+06	581347	610747	795414	315431	272730	563116	323599	157654	254298	179814	331100	565051	903607	845326	587306	263875	293386	287436	184176	219181	189471	228080	218581	1.33423e+06	382347	284012	310290	223535	186932	321964	497386	309223	513788	315953	415331	543777	870821	559566	196752	69646.6
NMDE2_RAT	1	1	28.53	0.673859	1.96493	AFT	EFT	Glutamate receptor ionotropic, NMDA 2B OS=Rattus norvegicus GN=Grin2b PE=1 SV=1	124642	181952	172105	587.203	1651.19	7022.6	11017.5	5685.8	1613.45	3414.1	2685.3	4201.71	7369.52	77654.6	65231.9	7353.49	64964.7	4566.66	5236.37	3935.35	9707.72	6207.78	4815.3	5855.76	105298	119668	80033	229.067	1170.14	4813.37	6299.31	8739.31	3164.62	6897.89	4718.37	5270.61	7092.05	74837	43180.4	2463.48	17146.7
RS9_RAT	2	2	90.73	0.0769895	14.724	AFT	EFT	40S ribosomal protein S9 OS=Rattus norvegicus GN=Rps9 PE=1 SV=4	45738.8	93.0071	179.399	11.0419	814.8	9396.53	33785.8	16911.6	45814	1102.8	308.46	55660.4	33.4693	72.228	5035.98	6.48081	1128.02	4226.93	749.416	90.7903	391.568	783.111	1179.57	552.423	38640.5	61.17	83.4246	4.30744	577.42	6440.5	19317.2	25993.9	89859.7	2228.12	541.999	69820.2	32.2092	69.6073	3333.58	2.17112	297.727
CSK21_RAT	2	2	63.84	0.0512982	1.63234	AFT	EFT	Casein kinase II subunit alpha OS=Rattus norvegicus GN=Csnk2a1 PE=1 SV=2	1.97653e+06	583300	1.43843e+06	2.24416e+06	662893	422036	2.81988e+06	1.57169e+06	1.9812e+06	1.0664e+06	948247	1.65311e+06	1.42592e+06	461313	444202	1.83837e+06	589189	565917	957541	716641	918291	811791	961795	948890	1.66979e+06	383632	668903	875444	469769	289268	1.61227e+06	2.41575e+06	3.88593e+06	2.15457e+06	1.66618e+06	2.07365e+06	1.37223e+06	444575	294041	615867	155510
ENOPH_RAT	2	2	80.42	0.609157	1.06084	AFT	EFT	Enolase-phosphatase E1 OS=Rattus norvegicus GN=Enoph1 PE=2 SV=1	316473	217716	477230	1.14048e+06	517340	403840	678987	1.01436e+06	163576	673745	546442	668677	162760	222831	60948.9	1.25341e+06	788892	745919	551160	533170	507275	623132	461050	517246	267359	143190	221923	444901	366621	276797	388213	1.55911e+06	320839	1.36124e+06	960159	838786	156632	214746	40345.3	419903	208219
GORS2_RAT	2	2	84.35	0.355613	1.79257	AFT	EFT	Golgi reassembly-stacking protein 2 OS=Rattus norvegicus GN=Gorasp2 PE=1 SV=3	563259	109729	30264	452016	708263	777316	1.44263e+06	874809	547052	96841.3	174599	564282	93371.7	65796.2	60673.4	380431	212257	252624	395261	357209	344249	543280	402075	430184	475846	72167.6	14073.4	176331	501921	532782	824826	1.34462e+06	1.07299e+06	195659	306790	707833	89856.2	63408.9	40162.9	127447	56022.9
AT1B3_RAT	1	1	73.83	0.437322	1.12368	EFT	AFT	Sodium/potassium-transporting ATPase subunit beta-3 OS=Rattus norvegicus GN=Atp1b3 PE=2 SV=1	790547	117305	882362	1.05906e+06	514462	449813	929544	405661	62275	240813	424194	491515	494032	1.20508e+06	1.40772e+06	921349	483297	410421	344291	323528	307297	501009	425733	331297	667861	77150.6	410319	413137	364581	308307	531470	623518	122146	486541	745356	616554	475431	1.16135e+06	931847	308659	127561
SDHB_RAT	2	2	90.02	0.184768	1.4302	AFT	EFT	Succinate dehydrogenase [ubiquinone] iron-sulfur subunit, mitochondrial OS=Rattus norvegicus GN=Sdhb PE=2 SV=2	642519	652031	178147	606211	491960	562185	1.52685e+06	968196	241310	387407	391911	724270	462543	238784	144522	649298	390446	201561	585765	487536	500220	480296	500811	513448	542805	428835	82842.5	236482	348634	385329	872981	1.48816e+06	473307	782723	688631	908521	445128	230120	95667	217520	103054
CP4F6_RAT	1	1	27.1	0.67315	1.90846	EFT	AFT	Cytochrome P450 4F6 OS=Rattus norvegicus GN=Cyp4f6 PE=2 SV=1	913.565	6366.4	4618.57	7439.17	2.26214e+06	2.33562e+06	7.08406e+06	5.65392e+06	91090.9	1.1889e+06	1.60939e+06	3.30776e+06	11958.6	6571.48	3037.14	546.676	1.04633e+06	2.54086e+06	6.85422e+06	6.29802e+06	5.80225e+06	8.1155e+06	6.99623e+06	7.27297e+06	771.787	4187.13	2147.74	2902.01	1.6031e+06	1.60086e+06	4.05034e+06	8.69031e+06	178666	2.40206e+06	2.82788e+06	4.14924e+06	11508.3	6333.04	2010.44	183.141	276167
SUCA_RAT	2	2	158.92	0.480334	1.35838	AFT	EFT	Succinyl-CoA ligase [ADP/GDP-forming] subunit alpha, mitochondrial OS=Rattus norvegicus GN=Suclg1 PE=2 SV=2	417161	3.47664e+06	671000	4.16112e+06	2.04028e+06	1.94527e+06	1.68021e+06	1.93827e+06	1.56498e+06	322898	1.17334e+06	2.27524e+06	631618	466480	639165	3.09321e+06	1.67919e+06	2.03777e+06	1.48038e+06	1.20556e+06	1.05996e+06	1.42553e+06	1.21131e+06	1.02002e+06	352421	2.28656e+06	312031	1.62325e+06	1.44587e+06	1.33331e+06	960663	2.97921e+06	3.06956e+06	652388	2.0617e+06	2.85405e+06	607837	449555	423097	1.03625e+06	443202
KIF27_RAT	1	1	36.58	0.281585	21.4384	AFT	EFT	Kinesin-like protein KIF27 OS=Rattus norvegicus GN=Kif27 PE=2 SV=1	6693.4	1755.59	1328.54	2929.91	84270.5	81395.2	1.69092e+06	133385	7299.19	40.0954	10.3096	1.05658e+06	2817.65	4582.72	460.178	93.4666	65547.7	52321.4	1433.65	439.207	2653.58	2248.13	10102.5	342.593	5654.64	1154.64	617.801	1142.96	59719.6	55789.2	966790	205019	14316.7	81.0093	18.1151	1.32537e+06	2711.57	4416.44	304.616	31.312	17300.6
L1CAM_RAT	2	2	87.43	0.851733	1.10996	AFT	EFT	Neural cell adhesion molecule L1 OS=Rattus norvegicus GN=L1cam PE=2 SV=3	2.16604e+06	4.53879e+06	1.59627e+06	3.95319e+06	1.13258e+06	1.17667e+06	989052	999887	97096.1	549764	660862	823760	2.83211e+06	1.519e+06	1.31804e+06	4.44773e+06	1.18357e+06	1.13829e+06	809987	667365	720487	841972	690233	664212	1.82988e+06	2.98512e+06	742303	1.54213e+06	802623	806505	565494	1.53687e+06	190445	1.11075e+06	1.16121e+06	1.03332e+06	2.72548e+06	1.46388e+06	872480	1.49002e+06	312390
SGTB_RAT	1	1	34.34	0.55142	1.20027	EFT	AFT	Small glutamine-rich tetratricopeptide repeat-containing protein beta OS=Rattus norvegicus GN=Sgtb PE=1 SV=1	148557	80139.8	203049	95995.3	40756.4	50999.5	83359.6	11291	10722.3	32118.7	25888.5	45500.7	69200.3	108467	149982	210433	214310	23894.4	52624.1	32918.5	25075.6	37986.7	32909.9	36472.4	125502	52707.3	94422.5	37447.6	28882.7	34955.7	47661.1	17354.7	21030.8	64893	45489	57075.9	66594.9	104531	99281.1	70496.8	56564.5
PPCE_RAT	1	1	33.91	0.325329	1.48797	AFT	EFT	Prolyl endopeptidase OS=Rattus norvegicus GN=Prep PE=1 SV=1	151761	192792	1.23631e+06	896371	234656	147865	292826	153415	358999	190559	156486	208278	552302	61597.1	188687	397467	408076	101729	218698	170596	195473	191110	154446	196120	128209	126797	574913	349673	166293	101349	167424	235805	704142	385009	274964	261264	531508	59362.2	124902	133154	107707
PGFS_RAT	1	1	27.33	0.773582	1.20585	EFT	AFT	Prostamide/prostaglandin F synthase OS=Rattus norvegicus GN=Fam213b PE=3 SV=1	32677.9	111634	95689.7	42322.9	67506.4	42220.1	262288	199434	2052.02	139405	197981	169722	34055.6	27300	21636.6	4436.39	96262.5	200570	255266	173622	191453	238222	232756	167921	27606.6	73420.9	44497.9	16510.1	47839.4	28938.2	149964	306539	4024.85	281656	347875	212899	32773.4	26309.4	14322.4	1486.22	25407.4
LYPA2_RAT	1	1	65.54	0.958041	1.14147	AFT	EFT	Acyl-protein thioesterase 2 OS=Rattus norvegicus GN=Lypla2 PE=1 SV=1	321404	586731	286704	656681	58288.3	96647.9	306575	566253	116202	419613	288003	475454	331469	120447	210111	102747	213666	518261	378117	332078	279582	463535	336446	374221	271524	385888	133324	256171	41306.8	66243.6	175285	870355	227919	847792	506053	596407	318989	116077	139083	34421.1	56394.7
APT_RAT	1	1	33.42	0.464425	1.06635	EFT	AFT	Adenine phosphoribosyltransferase OS=Rattus norvegicus GN=Aprt PE=1 SV=1	167913	941747	96650.8	1.1308e+06	340574	343831	426751	595449	154085	167595	371068	515950	998553	239940	223212	1.06935e+06	374031	494860	359901	366705	348135	426887	350830	348521	141854	619379	44944.9	441125	241353	235666	243996	915230	302224	338612	652007	647206	960957	231234	147756	358241	98721.2
UK114_RAT	2	2	144.59	0.318228	1.10116	EFT	AFT	Ribonuclease UK114 OS=Rattus norvegicus GN=Hrsp12 PE=1 SV=3	570589	734395	506161	502678	188408	274336	419208	277495	104974	440755	224859	266145	481317	389755	395271	767180	222564	479689	375963	378967	383960	378899	324885	387802	482038	483005	235377	196094	133518	188033	239683	426521	205897	890507	395102	333851	463195	375613	261650	257011	58743.2
PRPS2_RAT	2	2	57.67	0.886112	1.06075	AFT	EFT	Ribose-phosphate pyrophosphokinase 2 OS=Rattus norvegicus GN=Prps2 PE=1 SV=3	1.00151e+06	1.26803e+06	877470	1.00024e+06	590548	597784	1.10744e+06	607349	204641	430248	555511	826613	854968	761733	960310	1.58551e+06	561486	459008	579836	515349	575499	595996	518280	580076	846082	833972	408044	390191	418501	409729	633183	933522	401384	869278	976096	1.0369e+06	822778	734094	635680	531157	148198
RL12_RAT	2	2	68.47	0.802246	1.20957	AFT	EFT	60S ribosomal protein L12 OS=Rattus norvegicus GN=Rpl12 PE=2 SV=1	1.17755e+06	1.12551e+06	1.10473e+06	1.00162e+06	129319	550835	929614	493689	69210.7	515890	547029	670206	1.14342e+06	302691	436658	1.57712e+06	434764	391798	473274	435368	392793	434840	422095	429666	994801	740240	513725	390731	91643.5	377549	531510	758821	135750	1.04231e+06	961192	840703	1.10037e+06	291708	289047	528347	114751
PEX5R_RAT	1	1	28.71	0.93814	1.37775	AFT	EFT	PEX5-related protein OS=Rattus norvegicus GN=Pex5l PE=1 SV=1	2.45032e+06	951918	2.16081e+06	299079	351008	230788	379683	130280	128364	253585	262203	148604	810062	996184	778551	748976	650466	290473	255125	177466	243578	177498	254248	240037	2.07005e+06	626068	1.00483e+06	116670	248747	158185	217085	200245	251773	512346	460721	186409	779563	960039	515364	250913	171683
SYWC_RAT	2	2	74.72	0.362064	1.24741	AFT	EFT	Tryptophan--tRNA ligase, cytoplasmic OS=Rattus norvegicus GN=Wars PE=1 SV=2	492542	869650	1.07402e+06	751542	384677	123966	612127	428239	215295	430897	298897	408317	687454	120087	512784	1.07774e+06	390197	220922	297436	300871	261405	343397	371511	298462	416104	571962	499445	293176	272607	84968	349986	658221	422281	870591	525195	512191	661571	115730	339438	361050	102988
H14_RAT	2	2	89.76	0.481226	1.2704	EFT	AFT	Histone H1.4 OS=Rattus norvegicus GN=Hist1h1e PE=1 SV=3	152932	192913	296494	59860.4	265622	121411	53585	70081.9	77214.2	51978.6	106677	101503	183177	130565	90613.5	48803.6	674604	81403.8	142985	122952	140982	127039	115287	111059	129198	126877	137876	23351.5	188237	83216.6	30637.4	107719	151448	105018	187443	127324	176280	125827	59981.8	16349.6	178054
KDM8_RAT	1	1	30.98	0.933466	1.14257	EFT	AFT	Lysine-specific demethylase 8 OS=Rattus norvegicus GN=Kdm8 PE=2 SV=1	7.9975e+06	427850	1.23294e+07	7.56942e+06	8.70166e+06	9.20513e+06	1.19054e+07	6.42231e+06	1.99943e+06	3.84365e+06	3.45259e+06	5.49066e+06	1.86727e+07	615069	360106	1.36978e+07	8.9626e+06	1.5684e+07	4.27817e+06	4.50357e+06	4.46803e+06	7.10152e+06	6.86894e+06	5.44457e+06	6.75635e+06	281393	5.73346e+06	2.95282e+06	6.16656e+06	6.30931e+06	6.80698e+06	9.87136e+06	3.9217e+06	7.76577e+06	6.06659e+06	6.88747e+06	1.79697e+07	592752	238373	4.58888e+06	2.36558e+06
ERBB4_RAT	1	1	28.78	0.348816	2.32635	AFT	EFT	Receptor tyrosine-protein kinase erbB-4 OS=Rattus norvegicus GN=Erbb4 PE=1 SV=3	13923.1	10128.5	20552.2	4678.95	58308.4	48740.2	493418	197989	278439	25357.5	42813.6	183734	10002.5	3613.16	9841.15	1748.2	59817.4	52647.7	112878	50760.4	67598.7	104688	63091.2	55693.7	11762.4	6661.41	9557.25	1825.25	41321.2	33407.1	282114	304317	546131	51232.6	75228.2	230475	9625.95	3482.06	6514.37	585.661	15788.1
RF1ML_RAT	1	1	28.9	0.191426	1.91855	AFT	EFT	Peptide chain release factor 1-like, mitochondrial OS=Rattus norvegicus GN=Mtrf1l PE=2 SV=1	4.47184e+06	7.01081e+06	7.91526e+06	1.78439e+06	3.50488e+06	3.56825e+06	3.53873e+06	1.49829e+06	126321	1.76864e+06	2.02307e+06	2.05682e+06	3.62776e+06	3.12341e+06	1.26314e+06	71925.1	1.44311e+06	2.03247e+06	1.58648e+06	1.48998e+06	1.28366e+06	1.67661e+06	1.37385e+06	1.49473e+06	3.77785e+06	4.61095e+06	3.68078e+06	696088	2.48379e+06	2.44572e+06	2.02328e+06	2.30293e+06	247767	3.57338e+06	3.55475e+06	2.58007e+06	3.49117e+06	3.01008e+06	836139	24095.5	380893
AL7A1_RAT	2	2	99.19	0.810284	1.05865	EFT	AFT	Alpha-aminoadipic semialdehyde dehydrogenase OS=Rattus norvegicus GN=Aldh7a1 PE=1 SV=2	8175.29	161732	102895	575113	368757	121547	563771	288233	309280	98502.9	370315	548298	482427	56633	29591.1	1.13823e+06	152468	203121	257624	275385	266716	294521	302992	263171	6906.55	106370	47848.7	224351	261325	83310.1	322338	443026	606624	199017	650684	687782	464263	54578.2	19587.9	381314	40242.2
RGRF2_RAT	1	1	42.64	0.706783	1.15346	EFT	AFT	Ras-specific guanine nucleotide-releasing factor 2 OS=Rattus norvegicus GN=Rasgrf2 PE=1 SV=1	94862.3	821699	960650	24382.4	315712	279061	277021	143882	139809	144218	120771	138395	1.27404e+06	802957	497993	53297.8	109102	82319.1	186149	176362	153125	237603	228907	189661	80140.4	540425	446725	9511.55	223734	191272	158388	221153	274221	291380	212208	173602	1.22607e+06	773823	329648	17855.2	28796.2
ATP5I_RAT	1	1	60.44	0.914081	1.0409	AFT	EFT	ATP synthase subunit e, mitochondrial OS=Rattus norvegicus GN=Atp5i PE=1 SV=3	735075	77090.7	394090	463973	190465	248502	982012	469346	1.65251e+06	313756	451091	604209	239222	878822	1.27695e+06	1.27352e+06	243191	332964	396831	308710	384363	308463	334752	345692	620998	50701.9	183261	180995	134976	170326	561469	721405	3.24124e+06	633916	792617	757917	230215	846935	845279	426638	64187.4
RS13_RAT	1	1	35.19	0.935018	1.33909	AFT	EFT	40S ribosomal protein S13 OS=Rattus norvegicus GN=Rps13 PE=1 SV=2	410120	589324	574764	367023	152384	136800	544709	316793	3599.66	270927	211155	317835	496933	76109.9	208088	532391	139641	111212	284475	214113	238153	204427	200478	202997	346473	387594	267279	143175	107989	93764.7	311439	486924	7060.38	547384	371024	398691	478224	73348.4	137745	178355	36856.7
ARK72_RAT	2	2	125.88	0.0858781	1.54501	AFT	EFT	Aflatoxin B1 aldehyde reductase member 2 OS=Rattus norvegicus GN=Akr7a2 PE=1 SV=2	618994	1.26736e+06	742499	1.06685e+06	204794	366443	785292	418096	743874	208764	288466	389486	672858	141339	573887	995690	394622	251536	272774	244477	253861	255250	255816	283931	522931	833530	345279	416177	145131	251165	448993	642631	1.45904e+06	421790	506867	488570	647525	136211	379886	333564	104156
LONM_RAT	1	1	57.25	0.61719	1.01715	AFT	EFT	Lon protease homolog, mitochondrial OS=Rattus norvegicus GN=Lonp1 PE=2 SV=1	217604	709555	234820	1.18758e+06	207196	196400	160046	367965	450210	407482	535662	274674	495492	456465	291124	871821	200254	362444	292084	401602	402133	352114	341231	398986	183833	466669	109197	463273	146832	134615	91506.9	565578	883045	823283	941218	344550	476837	439903	192710	292067	52854.7
H31_RAT	1	1	46.06	0.0545128	1.54952	AFT	EFT	Histone H3.1 OS=Rattus norvegicus PE=1 SV=3	2.11751e+06	1.90191e+06	2.5865e+06	922519	1.82819e+06	1.76537e+06	3.2832e+06	1.81686e+06	439036	1.74639e+06	1.37086e+06	1.86526e+06	836213	680397	792372	241103	231624	1.36557e+06	1.83866e+06	1.61331e+06	1.62803e+06	1.65573e+06	1.54166e+06	1.54326e+06	1.78889e+06	1.25087e+06	1.20278e+06	359874	1.29558e+06	1.21001e+06	1.87718e+06	2.79258e+06	861127	3.52843e+06	2.40876e+06	2.33978e+06	804729	655710	524513	80771.4	61134.4
PDK2_RAT	1	1	66.53	0.791008	1.04328	EFT	AFT	[Pyruvate dehydrogenase (acetyl-transferring)] kinase isozyme 2, mitochondrial OS=Rattus norvegicus GN=Pdk2 PE=1 SV=1	622831	330228	154738	339367	108803	133703	437237	221638	40227	311885	160205	284145	505538	590727	430255	503924	167519	135361	140542	111785	168505	168637	185044	173278	526173	217188	71956.9	132387	77105.2	91641.9	249992	340666	78901.4	630136	281499	356430	486504	569294	284809	168818	44214.6
AQP4_RAT	2	2	123.11	0.610292	1.23891	EFT	AFT	Aquaporin-4 OS=Rattus norvegicus GN=Aqp4 PE=1 SV=1	419693	631548	308357	767749	1.24924e+06	1.07432e+06	533665	411894	427026	274316	686956	762213	395836	836447	1.07272e+06	2.4194e+06	1.44646e+06	629719	493723	443450	419619	402523	372124	418035	354560	415364	143393	299498	885292	736354	305125	633098	837572	554232	1.20706e+06	956117	380933	806098	710093	810516	381776
TIM44_RAT	1	1	30.47	0.377603	2.76833	AFT	EFT	Mitochondrial import inner membrane translocase subunit TIM44 OS=Rattus norvegicus GN=Timm44 PE=1 SV=1	3209.97	3595.26	3195.67	7564.9	262832	98565.1	172168	286991	1129.79	2521.61	2253.95	2850.41	3493.13	3210.37	2781.29	5235.42	222617	45607	5314.13	1970.71	1604.74	6803.59	4663.43	2615.88	2711.81	2364.57	1486.06	2951.06	186260	67557.7	98437.6	441117	2215.98	5094.7	3960.44	3575.55	3361.61	3093.89	1841.08	1753.91	58757.1
TOLIP_RAT	2	2	103.9	0.499799	1.63132	AFT	EFT	Toll-interacting protein OS=Rattus norvegicus GN=Tollip PE=2 SV=1	794861	960791	3.4458e+06	824554	331776	267768	772148	372656	188374	127656	293275	358627	884273	421102	678039	1.04137e+06	415885	316532	265678	249338	255536	292191	262502	274118	671505	631904	1.60238e+06	321657	235118	183531	441478	572788	369478	257919	515318	449861	850980	405823	448830	348866	109768
CLIP2_RAT	1	1	34.13	0.815924	2.22225	EFT	AFT	CAP-Gly domain-containing linker protein 2 OS=Rattus norvegicus GN=Clip2 PE=1 SV=1	2033.49	1261.77	1331.79	2162.18	61530.5	89063.8	163339	90433.3	91520.2	444.365	308.009	52402.2	1481.24	1269.05	762.714	1624.72	1.04185e+06	96296.1	38296.5	815.615	9279.37	35522.1	6219.18	1776.73	1717.91	829.858	619.312	843.464	43604.5	61045.4	93389.8	139000	179508	897.801	541.207	65733.2	1425.47	1223	504.881	544.294	274985
RPN1_RAT	1	1	44.62	0.857984	1.39945	AFT	EFT	Dolichyl-diphosphooligosaccharide--protein glycosyltransferase subunit 1 OS=Rattus norvegicus GN=Rpn1 PE=2 SV=1	261665	338834	392607	164437	169127	186529	487358	262070	1963.63	194257	213402	233919	236874	175105	143250	32625.1	112990	74528.7	250468	215048	187026	235810	203225	209705	221057	222848	182571	64146.8	119854	127849	278648	402812	3851.48	392480	374972	293428	227956	168752	94824.5	10929.6	29822.4
RD23B_RAT	2	2	175.89	0.144325	1.28765	AFT	EFT	UV excision repair protein RAD23 homolog B OS=Rattus norvegicus GN=Rad23b PE=1 SV=1	1.39362e+06	2.2482e+06	1.08034e+06	1.60446e+06	670657	724134	821422	1.21159e+06	742241	599471	662001	927042	1.84087e+06	255742	76414	1.72935e+06	721098	1.0117e+06	751362	677269	559370	810709	721386	696135	1.17734e+06	1.47863e+06	502385	625898	475271	496330	469651	1.86227e+06	1.45583e+06	1.21118e+06	1.16321e+06	1.16288e+06	1.77156e+06	246463	50582.4	579345	190325
SNX3_RAT	2	2	108.58	0.117995	1.35832	AFT	EFT	Sorting nexin-3 OS=Rattus norvegicus GN=Snx3 PE=1 SV=1	629260	877224	652919	1.30814e+06	437454	377595	733298	413900	276098	130934	249273	351200	619771	72879.4	102393	1.59026e+06	661962	318793	223964	263308	193116	244149	230378	218201	531604	576943	303622	510305	310008	258808	419266	636182	541539	264541	438001	440544	596436	70235.1	67779.3	532750	174717
ZBT18_RAT	1	1	64.99	0.515456	1.41364	AFT	EFT	Zinc finger and BTB domain-containing protein 18 OS=Rattus norvegicus GN=Zbtb18 PE=2 SV=1	11942.8	31223.5	291070	26142	404555	378028	448686	290387	84563.7	68749	173782	279889	512526	13665.5	13334.9	275478	193295	250024	88496.9	73683.7	48840.9	113323	87631.5	90422.1	10089.4	20535.4	135354	10198	286694	259105	256538	446338	165864	138902	305354	351091	493229	13169.7	8827.09	92287.4	51018.1
NRN1_RAT	1	1	74.71	0.109549	1.94801	AFT	EFT	Neuritin OS=Rattus norvegicus GN=Nrn1 PE=1 SV=1	1.50255e+06	1.43721e+06	880483	856322	289618	281380	633613	364453	27128.2	263014	227524	297184	716457	579813	601738	775704	35351.1	259585	136638	109615	124664	96277	92752.9	95868.1	1.26936e+06	945243	409445	334050	205242	192861	362271	560180	53209.3	531398	399785	372786	689482	558776	398322	259867	9330.51
CRKL_RAT	2	2	96.64	0.770775	1.08434	AFT	EFT	Crk-like protein OS=Rattus norvegicus GN=Crkl PE=1 SV=1	105682	360113	215853	862176	498645	178233	388220	474099	1.91796e+06	187294	214984	332394	223427	430559	426174	1.40645e+06	459721	681319	308390	296817	296114	289467	215398	255713	89281.1	236843	100377	336334	353372	122163	221966	728710	3.76189e+06	378411	377751	416954	215015	414937	282107	471171	121338
PTPRZ_RAT	1	1	58.32	0.334698	1.67448	AFT	EFT	Receptor-type tyrosine-protein phosphatase zeta OS=Rattus norvegicus GN=Ptprz1 PE=1 SV=1	173474	174367	326939	62496.6	363860	385521	598086	265038	5778.96	122667	125017	132108	78554.2	48591.4	54835.9	6543.88	370586	280571	159884	149902	135455	133951	97199.5	117479	146553	114680	152034	24379.8	257855	264241	341958	407374	11334.9	247837	219669	165716	75596.7	46828.3	36298.8	2192.25	97811.9
BCAT1_RAT	2	2	146.75	0.489246	1.10109	AFT	EFT	Branched-chain-amino-acid aminotransferase, cytosolic OS=Rattus norvegicus GN=Bcat1 PE=1 SV=1	2.38252e+06	2.63455e+06	1.41182e+06	2.53576e+06	1.26976e+06	1.2359e+06	1.98099e+06	1.14946e+06	652444	949302	1.15053e+06	1.42892e+06	2.35206e+06	2.01642e+06	2.18725e+06	2.98451e+06	1.14996e+06	1.17248e+06	810563	824574	757041	1.04905e+06	954650	799106	2.01277e+06	1.73272e+06	656527	989196	899833	847102	1.13264e+06	1.76677e+06	1.27971e+06	1.91798e+06	2.02162e+06	1.79243e+06	2.2635e+06	1.94326e+06	1.44786e+06	999832	303519
T22D1_RAT	1	1	44.96	0.118345	1.66313	AFT	EFT	TSC22 domain family protein 1 OS=Rattus norvegicus GN=Tsc22d1 PE=2 SV=1	305682	300219	474842	993474	326597	1.17125e+06	405765	168171	615353	218898	196939	133224	250773	256220	368086	594792	329575	299444	182065	168539	125592	253210	183199	181535	258243	197451	220813	387553	231448	802789	231998	258485	1.20696e+06	442265	346043	167116	241331	246924	243655	199260	86987.6
EPDR1_RAT	2	2	100.77	0.288783	2.54867	AFT	EFT	Mammalian ependymin-related protein 1 OS=Rattus norvegicus GN=Epdr1 PE=2 SV=1	6023.61	56597.3	41750.5	96417	65661	124099	780662	534847	518821	58893.7	128778	576363	77979.6	11791.6	2736.9	106592	98310.3	62053.7	112801	136034	104861	169479	122959	167137	5088.79	37223.5	19414.9	37612.1	46531.7	85059.1	446346	822083	1.01762e+06	118990	226277	722987	75043.6	11363.8	1811.7	35709.1	25947.9
CYTB_RAT	1	1	28.76	0.962814	1.10385	AFT	EFT	Cystatin-B OS=Rattus norvegicus GN=Cstb PE=1 SV=1	1.17569e+06	2.06051e+06	1.85711e+06	104242	242442	319450	192916	88236.9	29835.1	115611	110175	140911	1.28037e+06	1.23778e+06	1.36038e+06	455149	897638	133619	79994.6	79852.5	80059.4	93480	75972.4	57215.9	993235	1.35518e+06	863597	40664.6	171810	218955	110300	135624	58518.7	233582	193591	176759	1.23216e+06	1.19287e+06	900505	152478	236921
AP4A_RAT	1	1	54.28	0.378845	1.22703	EFT	AFT	Bis(5'-nucleosyl)-tetraphosphatase [asymmetrical] OS=Rattus norvegicus GN=Nudt2 PE=2 SV=3	831903	5.61258e+06	645834	4.22731e+06	3.52833e+06	2.75787e+06	2.92996e+06	6.88498e+06	8.15423e+06	4.78138e+06	4.2215e+06	5.63055e+06	8.15123e+06	1.24888e+06	1.02836e+06	6.6474e+06	4.38034e+06	7.74709e+06	5.25022e+06	5.26793e+06	4.6801e+06	6.44469e+06	5.30818e+06	5.45028e+06	702798	3.69135e+06	300328	1.64907e+06	2.5004e+06	1.89028e+06	1.67522e+06	1.05825e+07	1.59937e+07	9.66038e+06	7.41764e+06	7.06294e+06	7.84434e+06	1.20357e+06	680724	2.22693e+06	1.15614e+06
IMPA1_RAT	2	2	88.03	0.37257	1.47071	AFT	EFT	Inositol monophosphatase 1 OS=Rattus norvegicus GN=Impa1 PE=1 SV=2	155952	324799	798772	130730	356046	358340	35255.6	76343.7	97802.2	158394	65954.3	100425	53189.2	300464	179475	328636	131302	111079	193931	15165.4	126762	217239	130639	19962.6	131750	213618	371447	50997.4	252318	245611	20157.5	117343	191830	320022	115889	125973	51186.7	289563	118804	110095	34655.7
SH3G3_RAT	2	2	116.14	0.0513778	1.93016	AFT	EFT	Endophilin-A3 OS=Rattus norvegicus GN=Sh3gl3 PE=1 SV=2	416152	67915	422115	248659	125804	185415	269146	185102	335468	51953.9	72064.5	121973	198073	136065	58870	208457	7319.62	155992	110345	90855.9	63362.1	111952	74243.2	80609.7	351568	44667.1	196294	97001.5	89153	127086	153885	284510	657989	104968	126625	153002	190616	131128	38969.1	69834.5	1931.93
RS3_RAT	1	1	41.87	0.297096	1.30714	AFT	EFT	40S ribosomal protein S3 OS=Rattus norvegicus GN=Rps3 PE=1 SV=1	521740	512537	609736	561001	321165	487175	620991	297695	66014.4	212984	227435	379139	476899	157745	389888	799831	140490	193073	293594	183307	274531	267923	234634	273686	440771	337092	283541	218846	227598	333915	355054	457569	129481	430316	399628	475590	458943	152022	258088	267950	37080.8
EPHA3_RAT	1	1	65.75	0.868317	1.04998	AFT	EFT	Ephrin type-A receptor 3 OS=Rattus norvegicus GN=Epha3 PE=2 SV=1	452299	545447	562987	333025	248875	277099	125020	103675	59105.2	171015	156156	191077	432498	281717	347598	610665	133066	145116	174540	184350	167883	240547	167016	187236	382106	358736	261802	129913	176369	189927	71480.5	159353	115929	345521	274384	239687	416214	271495	230093	204577	35121.3
LTOR3_RAT	1	1	32.94	0.240684	1.28414	EFT	AFT	Ragulator complex protein LAMTOR3 OS=Rattus norvegicus GN=Lamtor3 PE=2 SV=1	349862	886893	317832	109201	259884	285388	227296	514030	63907.2	443714	379875	474665	215270	651739	885612	1.03119e+06	389319	597477	314856	322116	228993	342305	271745	287287	295567	583302	147799	42599.2	184171	195609	129957	790086	125348	896486	667484	595418	207165	628092	586233	345455	102756
PABP1_RAT	1	1	31.69	0.0196319	1.91394	EFT	AFT	Polyadenylate-binding protein 1 OS=Rattus norvegicus GN=Pabpc1 PE=1 SV=1	53283	80261	27325	30910.7	109561	13358.2	14945.8	85142.5	41909.2	72323.5	93976.7	50023.2	88369.4	147157	127829	32600.9	19102	82507.9	136114	105598	128011	153727	110758	156346	45013.9	52787	12706.8	12058.2	77642.3	9155.87	8545.29	130868	82201	146123	165128	62749	85042.3	141818	84616.6	10921.6	5041.76
SSRA_RAT	1	1	66.82	0.309053	1.17661	AFT	EFT	Translocon-associated protein subunit alpha OS=Rattus norvegicus GN=Ssr1 PE=2 SV=1	1.15371e+06	1.48101e+06	1.34426e+06	621149	392793	599076	263569	453351	780205	475042	314973	426215	542367	1.58278e+06	1.67271e+06	762078	307776	515786	267252	298286	261134	302208	293656	252687	974660	974049	625115	242309	278358	410614	150697	696819	1.5303e+06	959782	553443	534642	521947	1.52536e+06	1.10725e+06	255302	81234
PP1RB_RAT	2	2	116.03	0.31377	1.52543	AFT	EFT	Protein phosphatase 1 regulatory subunit 11 OS=Rattus norvegicus GN=Ppp1r11 PE=2 SV=2	1.04393e+06	1.91174e+06	1.38437e+06	802551	396723	404609	592505	364214	26274.4	189184	275799	308071	865937	649501	974390	1.06065e+06	456026	403881	123921	109065	109992	119942	87926.5	86510.5	881920	1.25734e+06	643765	313074	281144	277324	338767	559813	51534.8	382230	484610	386443	833334	625934	645000	355326	120363
KHDR1_RAT	1	1	37.46	0.329268	1.34331	AFT	EFT	KH domain-containing, RNA-binding, signal transduction-associated protein 1 OS=Rattus norvegicus GN=Khdrbs1 PE=1 SV=1	36935.9	55071.2	236903	248613	127008	149620	313727	214952	684774	201211	161762	165442	320974	45025	23862.9	450630	45078.5	157821	133376	139288	168333	154314	146454	147401	31203.8	36219.9	110165	96983.5	90006.1	102551	179374	330391	1.34312e+06	406529	284235	207529	308889	43391.4	15796.1	150964	11897.9
IDHC_RAT	2	2	115.36	0.129495	1.6289	AFT	EFT	Isocitrate dehydrogenase [NADP] cytoplasmic OS=Rattus norvegicus GN=Idh1 PE=1 SV=1	345678	430473	145534	327313	155994	140726	379196	64442.1	289391	34321.3	123215	187724	95998.2	82669.2	125127	455273	95059	94817.2	120412	110123	122713	120030	107893	80789.3	292032	283118	67676.7	127684	110547	96455.2	216807	99050.2	567614	69343.3	216502	235480	92383.9	79669.7	82828	152520	25089.7
ATX10_RAT	2	2	102.51	0.687402	1.15353	AFT	EFT	Ataxin-10 OS=Rattus norvegicus GN=Atxn10 PE=1 SV=1	549305	623782	268823	323484	134132	200029	222824	63191.7	55970.4	193072	142299	166930	400094	352007	389494	335616	25803.4	243169	143995	144797	109839	138801	111738	156670	464057	410256	125009	126191	95054.5	137102	127401	97128.4	109781	390085	250035	209396	385030	339235	257827	112434	6810.5
PTH2R_RAT	1	1	31.51	0.769064	1.20183	AFT	EFT	Parathyroid hormone 2 receptor OS=Rattus norvegicus GN=Pth2r PE=2 SV=1	5.33915e+06	6.95566e+06	4.65693e+06	4.48252e+06	3.76961e+06	1.89355e+06	3.45791e+06	2.05731e+06	297915	1.50397e+06	1.70479e+06	2.4516e+06	3.65652e+06	4.38189e+06	4.67328e+06	5.95908e+06	1.9308e+06	1.88343e+06	1.62639e+06	1.39796e+06	1.8141e+06	1.59035e+06	1.49403e+06	1.68579e+06	4.51055e+06	4.57468e+06	2.16558e+06	1.74863e+06	2.67139e+06	1.29786e+06	1.97707e+06	3.16217e+06	584333	3.03863e+06	2.99551e+06	3.07528e+06	3.51885e+06	4.2229e+06	3.09349e+06	1.99634e+06	509612
NMDE4_RAT	1	1	36.96	0.388481	1.4489	AFT	EFT	Glutamate receptor ionotropic, NMDA 2D OS=Rattus norvegicus GN=Grin2d PE=1 SV=2	780116	950983	796783	399676	424506	463689	763027	468639	5217.89	401920	380591	585128	596928	434599	288042	1.78426	348742	389446	426706	357885	367817	450949	364836	405176	659049	625453	370523	155913	300832	317818	436264	720318	10234.4	812044	668740	733982	574454	418830	190670	0.597741	92046.4
LHPP_RAT	1	1	29.84	0.183098	1.31546	EFT	AFT	Phospholysine phosphohistidine inorganic pyrophosphate phosphatase OS=Rattus norvegicus GN=Lhpp PE=2 SV=1	97984.7	68856.4	150121	673361	175259	176064	174267	406579	54626.4	50044.7	202057	338683	175123	766125	282630	611197	234604	324289	200905	166323	135086	212027	147531	122148	82778.3	45286.3	69809.9	262677	124200	120676	99638	624929	107145	101111	355036	424843	168529	738327	187088	204756	61920.9
TIM21_RAT	1	1	28.16	0.647691	2.29058	AFT	EFT	Mitochondrial import inner membrane translocase subunit Tim21 OS=Rattus norvegicus GN=Timm21 PE=2 SV=1	3515.91	2888.8	6404.31	680.031	154384	291184	638717	99688.3	79885.4	85649.1	135856	373456	1376.64	1553.68	11523.7	2561.92	49639.3	118125	135492	88972	81882.4	144125	81199.8	100946	2970.27	1899.94	2978.15	265.279	109406	199581	365189	153225	156688	173047	238714	468462	1324.81	1497.31	7628.12	858.264	13101.7
TIM9_RAT	1	1	62.92	0.7149	2.05773	AFT	EFT	Mitochondrial import inner membrane translocase subunit Tim9 OS=Rattus norvegicus GN=Timm9 PE=1 SV=3	480369	533340	567139	16970.3	28844.3	31695.7	251462	195554	1.39748e+06	73262.9	91093	134227	246404	401733	186663	46956.1	78016.9	258734	104090	72333.2	86359.5	143645	118233	104226	405819	350773	263733	6620.08	20441	21724.6	143774	300575	2.74103e+06	148021	160061	168374	237127	387157	123562	15730.7	20591.6
FAAA_RAT	2	2	126.17	0.522351	1.36693	AFT	EFT	Fumarylacetoacetase OS=Rattus norvegicus GN=Fah PE=1 SV=1	210923	125200	126385	189128	105558	150836	126556	92672.7	9612.72	53283.8	36908.1	67812	126091	101399	156470	75211.7	17440.5	68775.8	66506.6	62172.1	52354.7	75470.5	75621.2	69777.5	178189	82342.9	58771.9	73778.5	74805.5	103385	72358.9	142442	18854.4	107655	64851.7	85063.1	121344	97719.5	103576	25196.5	4603.23
MAGE1_RAT	1	1	28.5	0.4306	1.02121	EFT	AFT	Melanoma-associated antigen E1 OS=Rattus norvegicus GN=Magee1 PE=2 SV=1	45950.4	28149.1	68513	352472	206908	9932.3	88274.6	5923.12	15568.6	2912	94329.2	120211	21632.5	23213.7	196954	339365	14379.9	120679	60355.7	54509.6	54705.7	55995.1	56898.7	62496.7	38819.3	18513.4	31860.1	137499	146629	6807.72	50471.3	9104.09	30536.4	5883.45	165747	150792	20818.1	22371.4	130374	113690	3795.4
ACLY_RAT	2	2	66.02	0.555097	1.01136	EFT	AFT	ATP-citrate synthase OS=Rattus norvegicus GN=Acly PE=1 SV=1	90870.2	109997	45401.9	266232	214136	169085	180629	101844	100793	72350.7	137632	219237	292340	61600.8	10147.8	458589	111212	77719.7	145143	124593	129703	100225	106602	109742	76767.9	72344.4	21112.9	103857	151751	115893	103275	156539	197695	146178	241836	275010	281334	59365.7	6717.35	153631	29353.2
SCAM5_RAT	1	1	53.33	0.482769	1.17102	AFT	EFT	Secretory carrier-associated membrane protein 5 OS=Rattus norvegicus GN=Scamp5 PE=2 SV=1	3.03412e+06	4.24643e+06	3.57915e+06	2.99714e+06	1.82292e+06	1.75834e+06	2.65502e+06	1.72083e+06	813075	1.61523e+06	1.4158e+06	1.81926e+06	2.57977e+06	2.05532e+06	2.43015e+06	3.88448e+06	1.85172e+06	1.39332e+06	1.59103e+06	1.58636e+06	1.60639e+06	1.61172e+06	1.37245e+06	1.50162e+06	2.56325e+06	2.79284e+06	1.66439e+06	1.16918e+06	1.29184e+06	1.20519e+06	1.51802e+06	2.64499e+06	1.59477e+06	3.26344e+06	2.48772e+06	2.28207e+06	2.48264e+06	1.98075e+06	1.60865e+06	1.30133e+06	488739
PTPRS_RAT	1	1	40.83	0.0785515	1.08663	EFT	AFT	Receptor-type tyrosine-protein phosphatase S OS=Rattus norvegicus GN=Ptprs PE=1 SV=2	0	0	259.805	1266.38	2392.22	3644.94	71829	45293.5	137080	50218.4	55628.8	65579.4	2044.27	26452.8	7212.97	121220	38372.8	29473.5	40062.8	38782.2	37749.7	40261	40300.5	48786	0	0	120.815	494.013	1695.29	2498.28	41068.5	69618	268869	101462	97745.9	82262.6	1967.3	25493	4774.65	40609.5	10128.1
CLIC4_RAT	1	1	70	0.294204	1.32356	AFT	EFT	Chloride intracellular channel protein 4 OS=Rattus norvegicus GN=Clic4 PE=1 SV=3	87388.3	137334	194315	41295.9	459988	669991	939828	755653	395365	243816	275270	300366	72085.9	46259.6	21267	4735.23	307528	533145	384065	374656	313523	480452	426734	435921	73826.4	90323.3	90361.1	16109.5	325977	459220	537350	1.16147e+06	775471	492610	483680	376778	69371.9	44581.1	14077.7	1586.34	81168.6
RL11_RAT	1	1	45.96	0.803828	1.90034	AFT	EFT	60S ribosomal protein L11 OS=Rattus norvegicus GN=Rpl11 PE=1 SV=2	1.36419e+06	1.23133e+06	90545.8	951849	75096.6	329178	103932	116124	3268.05	57353.8	52300	94896.8	525854	47849.9	84392.9	233964	354084	43295.7	201459	228301	217058	136972	121234	157777	1.15248e+06	809832	42105.9	371315	53218.4	225623	59423.6	178487	6409.97	115878	91896.9	119038	506056	46113.7	55864.1	78379.7	93456.3
KCAB2_RAT	2	2	96.33	0.716747	1.16211	AFT	EFT	Voltage-gated potassium channel subunit beta-2 OS=Rattus norvegicus GN=Kcnab2 PE=1 SV=1	1.07022e+06	1.14053e+06	1.10964e+06	987782	355489	361497	544872	491106	252333	152059	443767	526138	910563	702319	833028	1.06273e+06	434645	332940	426018	354763	352731	397959	305731	284810	904131	750115	516009	385333	251922	247775	311532	754851	494927	307223	779748	659985	876280	676836	551425	356021	114720
IF2A_RAT	1	1	63.19	0.00177218	2.0045	AFT	EFT	Eukaryotic translation initiation factor 2 subunit 1 OS=Rattus norvegicus GN=Eif2s1 PE=1 SV=2	680902	720939	343420	285792	635881	287402	508738	295423	534740	242670	171383	314415	461919	176172	342991	51881.3	199281	251829	165164	163928	147218	187743	172612	184475	575231	474155	159698	111487	450626	196989	290873	454077	1.04884e+06	490294	301140	394401	444527	169780	227044	17380.6	52597.8
FUBP1_RAT	2	2	78.84	0.976914	1.47456	EFT	AFT	Far upstream element-binding protein 1 OS=Rattus norvegicus GN=Fubp1 PE=1 SV=1	186159	403171	442714	239661	192478	214816	288548	145986	269354	51673.7	65463.9	200493	267462	87443.5	76036.9	248501	2.00512e+06	206221	239822	85588.8	221988	281571	202504	59823	157269	265162	205872	93491.4	136403	147237	164978	224386	528313	104402	115027	251498	257392	84270.8	50332.8	83249.9	529227
IPP2_RAT	1	1	64.34	0.244328	1.46673	AFT	EFT	Protein phosphatase inhibitor 2 OS=Rattus norvegicus GN=Ppp1r2 PE=2 SV=2	1.38832e+06	1.23891e+06	1.2005e+06	758039	683917	278738	556943	314225	252279	217696	246677	260537	843250	584239	854464	760815	391053	291038	209001	197778	210330	264264	216238	220583	1.17286e+06	814820	558261	295710	484668	191051	318434	482978	494821	439836	433439	326816	811502	563041	565615	254879	103214
OAT_RAT	2	2	89.22	0.159169	1.28501	EFT	AFT	Ornithine aminotransferase, mitochondrial OS=Rattus norvegicus GN=Oat PE=1 SV=1	203716	281672	411692	526495	302233	195781	364305	370061	133095	225983	277096	348963	539164	131403	336019	781108	464111	345027	362056	357847	296606	410806	299500	355177	172101	185253	191447	205385	214182	134191	208292	568800	261052	456580	486889	437738	518865	126635	222429	261677	122497
CC50A_RAT	1	1	69.98	0.178417	1.47631	AFT	EFT	Cell cycle control protein 50A OS=Rattus norvegicus GN=Tmem30a PE=2 SV=1	676668	951696	1.28087e+06	269455	629239	662550	571539	308964	204307	296249	324805	287353	573583	326709	332961	23416.5	549900	397071	406297	375788	328844	400711	320141	342866	571654	625922	595634	105114	445920	454120	326779	474891	400729	598546	570719	360454	551987	314855	220404	7844.72	145140
CPNE9_RAT	1	1	40.15	0.371883	1.17106	EFT	AFT	Copine-9 OS=Rattus norvegicus GN=Cpne9 PE=2 SV=1	166615	1.45597e+06	14846.6	1.73254e+06	739403	776478	1.37539e+06	683758	61921.9	25620.7	760853	1.22623e+06	2.1231e+06	185606	45721.9	2.64426e+06	857891	598016	718172	666985	704112	649985	663226	705436	140758	957576	6904.03	675862	523989	532207	786386	1.05097e+06	121454	51764.4	1.3369e+06	1.53818e+06	2.04316e+06	178872	30265.7	885846	226430
AKA7G_RAT	1	1	64.49	0.448496	1.13169	AFT	EFT	A-kinase anchor protein 7 isoforms delta and gamma OS=Rattus norvegicus GN=Akap7 PE=1 SV=1	30264.9	16397.2	9253.23	238059	150192	130323	186439	129897	150522	104845	89998.1	132153	324506	11903.3	10667.7	297634	10071.9	164325	60787.9	64868.4	56792.7	78147.3	63335.9	66076	25568.1	10784.3	4302.97	92866.5	106436	89325.1	106597	199657	295234	211829	158137	165772	312288	11471.4	7061.49	99709.6	2658.36
VGFR2_RAT	1	1	28.96	0.524843	1.03108	EFT	AFT	Vascular endothelial growth factor receptor 2 OS=Rattus norvegicus GN=Kdr PE=1 SV=1	298113	245394	498523	4558.39	423877	144893	777876	478334	26972.5	411292	687743	801109	94115.5	84277	89395.4	395.452	1979.5	507568	824366	761464	694178	593261	648729	648078	251849	161394	231825	1778.22	300387	99311.2	444753	735220	52904	830979	1.20844e+06	1.00491e+06	90572	81219.1	59175.5	132.479	522.465
NCPR_RAT	1	1	32.49	0.424236	1.19105	EFT	AFT	NADPH--cytochrome P450 reductase OS=Rattus norvegicus GN=Por PE=1 SV=3	330168	674179	647185	537319	213408	161498	374568	200704	61483	321462	227385	250996	842592	274852	681824	822622	425970	146690	254946	248366	245525	271240	261332	288658	278929	443402	300956	209607	151235	110693	214160	308490	120593	649487	399541	314848	810869	264879	451335	275585	112430
BAF_RAT	1	1	50.5	0.34154	1.28663	AFT	EFT	Barrier-to-autointegration factor OS=Rattus norvegicus GN=Banf1 PE=1 SV=1	2.57295e+06	2.93078e+06	1.81959e+06	1.58705e+06	721159	705667	1.76606e+06	825247	212231	354359	641889	965471	2.16218e+06	1.86737e+06	1.56549e+06	2.66002e+06	563036	694645	393523	370228	413384	379593	370601	297880	2.17365e+06	1.92755e+06	846153	619105	511060	483673	1.00975e+06	1.26844e+06	416271	715953	1.12787e+06	1.21108e+06	2.08078e+06	1.79961e+06	1.03628e+06	891127	148607
PRRT1_RAT	1	1	35.86	0.135375	1.22339	AFT	EFT	Proline-rich transmembrane protein 1 OS=Rattus norvegicus GN=Prrt1 PE=1 SV=2	234890	620200	203920	445566	280512	419894	293658	276738	218232	149778	237138	339112	670454	172000	394384	557277	48945.3	294752	160405	150864	141290	149340	147863	152859	198437	407900	94827.4	173815	198789	287800	167900	425358	428042	302613	416678	425380	645211	165759	261063	186692	12918.5
DDX1_RAT	2	2	130.98	0.545951	1.03858	EFT	AFT	ATP-dependent RNA helicase DDX1 OS=Rattus norvegicus GN=Ddx1 PE=2 SV=1	309933	421437	385346	1.04629e+06	248541	213027	319562	389077	667098	88790.5	286199	412471	463415	498181	425425	994997	407837	340951	332447	297213	257982	381827	292914	279301	261834	277176	179195	408157	176132	146011	182711	598027	1.30845e+06	179394	502883	517402	445967	480105	281611	333331	107644
STK39_RAT	1	1	27.46	0.591307	1.14495	EFT	AFT	STE20/SPS1-related proline-alanine-rich protein kinase OS=Rattus norvegicus GN=Stk39 PE=2 SV=2	1.15198e+06	2.09728e+06	2.42686e+06	695006	911758	1.15921e+06	973043	505499	130739	482962	420797	427983	2.04321e+06	1.8157e+06	2.14323e+06	2.51506e+06	412881	845034	517551	463054	525898	593490	590872	567107	973203	1.37937e+06	1.12855e+06	271121	646131	794539	556341	776974	256432	975784	739387	536861	1.96628e+06	1.74982e+06	1.41872e+06	842564	108975
RS10_RAT	1	1	55.35	0.69354	1.33821	AFT	EFT	40S ribosomal protein S10 OS=Rattus norvegicus GN=Rps10 PE=2 SV=1	265705	241221	191454	341167	83055.3	79927.2	205957	339979	9186.97	314822	186638	245221	166211	33196.3	95214.1	169750	64571.6	144758	213619	216483	186557	229384	172805	178857	224470	158649	89030.7	133089	58858.4	54783.1	117757	522562	18019.4	636072	327944	307605	159953	31991.8	63027.2	56867.5	17042.9
PRS6B_RAT	2	2	144.45	0.84761	1.04478	AFT	EFT	26S protease regulatory subunit 6B OS=Rattus norvegicus GN=Psmc4 PE=1 SV=1	224274	321866	67509.3	789103	255650	239282	225341	348248	54377.5	107590	193577	311945	125524	157167	93155.7	710664	215362	364467	248116	197850	196567	279943	210641	204770	189469	211688	31393.4	307828	181170	164006	128840	535272	106656	217377	340136	391302	120798	151464	61664.7	238078	56842.3
C11B3_RAT	1	1	31.1	0.697729	2.13417	EFT	AFT	Cytochrome P450 11B3, mitochondrial OS=Rattus norvegicus GN=Cyp11b3 PE=1 SV=1	5436.48	12100.2	11256.2	3125.35	22411.1	24911.8	58720.6	129950	5482.58	22587.5	96896.7	231816	5972.03	4836.99	919.809	509.165	10605.9	140383	226459	174293	190301	220140	189535	169250	4592.78	7958.21	5234.39	1219.2	15882	17074.8	33573.7	199738	10753.6	45636.1	170258	290789	5747.18	4661.49	608.87	170.574	2799.31
S10A1_RAT	1	1	159.37	0.903197	1.08806	EFT	AFT	Protein S100-A1 OS=Rattus norvegicus GN=S100a1 PE=1 SV=3	309523	1.79976e+06	1.45725e+06	2.36332e+06	684483	673261	621293	812650	940325	239827	487455	776909	2.32108e+06	1.15007e+06	1.57877e+06	2.535e+06	1.08491e+06	973607	461317	435727	383529	477728	371123	376525	261487	1.18369e+06	677657	921928	485069	461461	355226	1.24908e+06	1.84436e+06	484549	856513	974552	2.23369e+06	1.10835e+06	1.04507e+06	849244	286349
KACB_RAT	1	1	27.48	0.683934	1.21274	AFT	EFT	Ig kappa chain C region, B allele OS=Rattus norvegicus PE=1 SV=1	85334.5	391195	289893	107743	171320	512965	1.22642e+06	623533	397531	515016	442062	609747	375541	104333	205008	182066	108815	269614	555489	457165	472536	651157	526036	522508	72091.3	257286	134807	42030.3	121408	351593	701209	958396	779719	1.04055e+06	776752	764864	361402	100548	135706	60993.4	28720.5
VGLU1_RAT	1	1	42.59	0.227876	1.47778	AFT	EFT	Vesicular glutamate transporter 1 OS=Rattus norvegicus GN=Slc17a7 PE=1 SV=1	1.62416e+06	1.05862e+06	1.26584e+06	1.1361e+06	636102	589205	545865	289810	68197.2	515731	412946	351234	816471	575262	592025	1.6305e+06	61688	216589	369032	352226	315889	311950	258648	247404	1.37211e+06	696246	588644	443190	450783	403848	312100	445450	133762	1.04199e+06	725592	440587	785731	554390	391892	546229	16281.8
ERLN2_RAT	1	1	29.66	0.775926	1.48376	AFT	EFT	Erlin-2 OS=Rattus norvegicus GN=Erlin2 PE=1 SV=1	2.51095e+06	2.96845e+06	1.93107e+06	413063	319441	767706	852773	380041	127321	389580	400283	586644	1.52009e+06	1.13082e+06	756005	500339	307541	513564	535042	474963	458814	626098	507228	519373	2.12127e+06	1.95232e+06	897995	161135	226377	526195	487576	584139	249728	787114	703341	735884	1.46286e+06	1.08979e+06	500440	167617	81171.8
S14L2_RAT	2	2	75.01	0.569144	1.10774	EFT	AFT	SEC14-like protein 2 OS=Rattus norvegicus GN=Sec14l2 PE=1 SV=1	475601	641978	608784	1.17541e+06	443559	381808	500522	589231	266790	328058	406505	467007	472243	481434	350908	1.56082e+06	411019	401338	509376	492610	464689	664220	577570	576198	401792	422224	283099	458525	314334	261696	286175	905673	523283	662813	714275	585811	454463	463966	232285	522886	108484
ATP5L_RAT	1	1	43.67	0.116675	1.34324	AFT	EFT	ATP synthase subunit g, mitochondrial OS=Rattus norvegicus GN=Atp5l PE=1 SV=2	2.0283e+06	2.59781e+06	1.49915e+06	1.78169e+06	845249	731057	1.3654e+06	1.73407e+06	3.89754e+06	1.08408e+06	1.08095e+06	1.32639e+06	1.64956e+06	2.11577e+06	3.13799e+06	1.90953e+06	812614	898210	795249	751867	652893	840470	643085	661118	1.71353e+06	1.70856e+06	697141	695034	598999	501075	780675	2.66535e+06	7.64465e+06	2.19029e+06	1.89935e+06	1.66382e+06	1.58746e+06	2.039e+06	2.0772e+06	639706	214480
CO1A1_RAT	1	1	74.38	0.137402	1.50573	AFT	EFT	Collagen alpha-1(I) chain OS=Rattus norvegicus GN=Col1a1 PE=1 SV=5	1.02244e+06	1.07874e+06	1.18192e+06	514685	516491	506729	608250	342974	1.85325e+06	322432	298109	290844	671669	954453	909549	356422	345138	721569	309379	313694	250870	317722	274185	244924	863762	709477	549622	200778	366019	347318	347769	527166	3.63498e+06	651447	523811	364834	646381	919822	602078	119404	91095.2
FLOT1_RAT	2	2	97.13	0.0233151	3.05241	AFT	EFT	Flotillin-1 OS=Rattus norvegicus GN=Flot1 PE=2 SV=2	37817.4	164494	44616.4	69729.3	14436.4	211332	440993	72772.9	32137.5	31220.7	31712.2	42454.2	96987.8	26997.4	9681.09	10998.6	50786.2	19981.9	35818.4	21085.8	18062	31967.7	32193.5	36513.2	31948.4	108186	20747.7	27201.3	10230.6	144849	252140	111855	63034.7	63078.7	55721.8	53254.4	93336.2	26017.8	6408.42	3684.62	13404.4
CHSP1_RAT	1	1	30.47	0.361658	1.21647	EFT	AFT	Calcium-regulated heat stable protein 1 OS=Rattus norvegicus GN=Carhsp1 PE=1 SV=1	20633.5	4535.43	859.121	3959.46	63178.6	925.037	496248	237293	141636	5335.98	134848	201922	7653.3	1644.67	627.385	293065	101090	156481	164208	142911	165967	180770	195654	185178	17431.3	2982.92	399.511	1544.58	44772.5	634.032	283732	364730	277806	10780.9	236942	253290	7365.15	1585	415.299	98179	26681.6
TMEDA_RAT	1	1	52.23	0.553572	1.34997	AFT	EFT	Transmembrane emp24 domain-containing protein 10 OS=Rattus norvegicus GN=Tmed10 PE=1 SV=2	22887.5	92355.5	8575.45	236861	71904.4	61822.3	197235	97402	313471	67303.4	81974.4	155521	82482.5	31190.5	46538.9	368633	31107.9	43885.9	100905	73598.2	82834.1	61548.8	59299.8	60453.9	19335.6	60741.5	3987.78	92399.1	50956.1	42373.7	112770	149711	614843	135981	144038	195085	79377	30058.8	30806.5	123495	8210.57
FXYD7_RAT	1	1	38.63	0.460634	1.09348	EFT	AFT	FXYD domain-containing ion transport regulator 7 OS=Rattus norvegicus GN=Fxyd7 PE=1 SV=1	753368	301339	226739	531392	297029	318534	577545	554886	125542	707727	443551	570245	165429	418634	730389	504237	674807	661213	545887	360052	448420	498184	440193	465959	636452	198188	105439	207295	210494	218327	330213	852883	246239	1.4299e+06	779369	715313	159200	403445	483483	168923	178107
CD81_RAT	1	1	122.28	0.892001	1.20696	AFT	EFT	CD81 antigen OS=Rattus norvegicus GN=Cd81 PE=1 SV=1	1.22658e+06	1.55051e+06	957011	1.47804e+06	414993	300679	801526	421594	7245.96	233544	328598	448942	872347	41591.4	89172	2.05767e+06	420483	288627	548760	481872	479478	548919	430608	508932	1.03623e+06	1.01976e+06	445033	576581	294091	206089	458275	648008	14212.3	471856	577383	563152	839503	40082.4	59027.6	689334	110982
ORC1_RAT	1	1	33.72	0.0925322	1.1825	AFT	EFT	Origin recognition complex subunit 1 OS=Rattus norvegicus GN=Orc1 PE=2 SV=1	616831	939683	857282	753470	655786	707080	766894	769748	812411	595110	545157	901648	244349	499565	635206	881152	338004	652744	707438	681007	668020	818843	683853	734104	521104	618022	398656	293928	464732	484641	438474	1.18314e+06	1.59347e+06	1.20237e+06	957902	1.13102e+06	235149	481439	420476	295193	89212.3
PSB2_RAT	1	1	39.22	0.21922	1.30768	AFT	EFT	Proteasome subunit beta type-2 OS=Rattus norvegicus GN=Psmb2 PE=1 SV=1	549617	486699	439112	494548	178937	168891	298116	459832	928602	272957	264291	436079	512105	533183	471564	373269	200422	317421	221649	223120	204455	270579	238771	239949	464321	320098	204198	192922	126806	115760	170449	706781	1.82136e+06	551487	464388	547016	492824	513837	312153	125048	52899.2
CSK2B_RAT	1	1	28.9	0.443029	1.12873	EFT	AFT	Casein kinase II subunit beta OS=Rattus norvegicus GN=Csnk2b PE=1 SV=1	26825.5	64118.4	42941.9	172233	111707	118663	451767	246585	276619	134234	155169	172236	329976	57705.5	42979.7	345650	252955	135113	175900	168772	157458	211982	153184	195425	22662.4	42170.1	19969	67187.8	79162.5	81333.1	258299	379012	542561	271209	272650	216053	317552	55611.8	28450.5	115796	66764.5
NEGR1_RAT	1	1	47.13	0.577578	1.1877	AFT	EFT	Neuronal growth regulator 1 OS=Rattus norvegicus GN=Negr1 PE=1 SV=1	983979	1.39679e+06	1.03175e+06	582483	236392	229733	990809	522121	335073	297831	262023	420569	983999	845135	716124	1.16641e+06	289527	356893	318180	294050	283242	337323	287479	259171	831274	918654	479788	227226	167523	157462	566499	802522	657213	601742	460404	527561	946951	814470	474040	390755	76417.4
CXA8_RAT	1	1	29.23	0.444489	1.77725	EFT	AFT	Gap junction alpha-8 protein OS=Rattus norvegicus GN=Gja8 PE=1 SV=1	53432.8	57835.9	60210.7	56201.9	59682	71153.4	98565.4	122031	15682.8	119346	84189.9	160242	21767.3	18186.9	23403.3	75101.9	29275.8	124922	208420	191460	189427	283128	251605	286925	45140.5	38038.2	27999.4	21924.3	42294.6	48769.4	56355.1	187566	30760.3	241129	147931	201007	20947.7	17527	15491.9	25159.7	7727
GBLP_RAT	1	1	48.58	0.533395	1.04686	AFT	EFT	Guanine nucleotide-binding protein subunit beta-2-like 1 OS=Rattus norvegicus GN=Gnb2l1 PE=1 SV=3	451120	427154	135120	271735	204342	304838	329092	187494	38443	107198	87219.3	219660	836252	335104	447665	155708	50019.3	63531	132905	128025	127457	184576	96103.9	82367.9	381110	280935	62834	106004	144810	208940	188159	288186	75402.3	216585	153254	275540	804767	322945	296333	52163.4	13202
GSK3A_RAT	1	1	48.87	0.0172908	1.46456	AFT	EFT	Glycogen synthase kinase-3 alpha OS=Rattus norvegicus GN=Gsk3a PE=1 SV=1	482022	688604	561674	439800	258854	310598	378939	210844	475322	299292	224617	278494	168732	259222	360099	628414	204362	241453	254550	191284	189020	248792	193809	207326	407216	452889	261192	171565	183441	212887	216659	324076	932299	604693	394678	349342	162379	249817	238369	210524	53939
PPM1F_RAT	1	1	100.33	0.0597467	1.58675	EFT	AFT	Protein phosphatase 1F OS=Rattus norvegicus GN=Ppm1f PE=2 SV=1	46027.1	167059	17827.1	145736	0	0	0	0	3771.51	0	5406.1	0	121055	97080.2	86219.9	273874	379.555	0	7551.51	2308.08	6810.53	5593.95	4857.8	6478.19	38884.1	109873	8290.01	56851.2	0	0	0	0	7397.46	0	9499.13	0	116497	93557.8	57073.5	91750	100.179
CYB5_RAT	1	1	39.92	0.823092	1.20859	AFT	EFT	Cytochrome b5 OS=Rattus norvegicus GN=Cyb5a PE=1 SV=2	541989	738506	851946	486573	349033	354043	543713	271235	7235.54	193962	223073	265775	543815	474295	600944	820432	533550	215231	143684	126682	131507	173535	118581	111715	457877	485709	396175	189811	247348	242666	310870	416900	14191.8	391883	391965	333387	523340	457086	397796	274851	140824
ACYP2_RAT	1	1	75.04	0.332642	1.51063	AFT	EFT	Acylphosphatase-2 OS=Rattus norvegicus GN=Acyp2 PE=1 SV=2	547186	547774	913348	316703	1.87734e+06	2.08091e+06	3.06265e+06	1.65398e+06	43821.3	892666	864007	1.55604e+06	283250	202728	212077	4593.28	1.32053e+06	1.3905e+06	1.08831e+06	842436	833183	1.36042e+06	1.00475e+06	960818	462267	360266	424728	123545	1.3304e+06	1.42628e+06	1.75108e+06	2.54224e+06	85951.3	1.80356e+06	1.51816e+06	1.9519e+06	272586	195373	140385	1538.78	348539
TRY1_RAT	1	1	119.41	0.956432	1.00106	AFT	EFT	Anionic trypsin-1 OS=Rattus norvegicus GN=Prss1 PE=1 SV=1	2.41144e+07	3.54584e+07	2.11617e+07	1.58065e+07	1.94785e+07	2.25153e+07	1.29573e+07	7.61363e+06	2.59799e+06	1.04862e+07	1.05501e+07	1.07595e+07	2.62158e+07	2.82602e+07	2.54816e+07	3.50973e+07	1.40803e+07	1.35009e+07	8.49899e+06	7.86945e+06	8.62043e+06	8.64805e+06	8.11633e+06	8.90532e+06	2.03721e+07	2.33207e+07	9.84069e+06	6.16609e+06	1.38037e+07	1.54323e+07	7.4084e+06	1.17025e+07	5.09571e+06	2.11865e+07	1.85378e+07	1.34967e+07	2.52288e+07	27234778	1.68676e+07	1.17579e+07	3.71632e+06
TCP4_RAT	1	1	53.25	0.596961	1.20822	AFT	EFT	Activated RNA polymerase II transcriptional coactivator p15 OS=Rattus norvegicus GN=Sub1 PE=2 SV=3	698363	252005	1.19452e+06	645172	421362	407860	486959	456308	165187	198494	217291	277937	305116	418496	774182	684086	189795	225057	344003	293889	261177	360070	290049	341211	589983	165741	555480	251681	298604	279552	278420	701364	323999	401041	381805	348643	293628	403311	512472	229174	50094.1
RL22_RAT	1	1	29.74	0.198844	1.43186	AFT	EFT	60S ribosomal protein L22 OS=Rattus norvegicus GN=Rpl22 PE=2 SV=2	1.09252e+06	1.51137e+06	1.25333e+06	423473	557785	437746	437281	272722	590538	189847	338541	424312	998615	848853	551436	527372	72393.1	314734	323807	288788	332931	361427	311777	326400	922970	994017	582827	165196	395283	300036	250017	419185	1.15828e+06	383569	594854	532255	961017	818054	365024	176674	19107.3
LANC1_RAT	1	1	42.37	0.246227	1.26197	AFT	EFT	LanC-like protein 1 OS=Rattus norvegicus GN=Lancl1 PE=2 SV=2	864593	1.1492e+06	893135	774962	457341	527366	456652	280873	276413	289943	330259	413347	826757	586047	738448	862704	107301	351460	315732	258542	375090	322288	269862	306107	730416	755820	415329	302312	324102	361463	261092	431713	542158	585804	580301	518501	795630	564784	488817	289012	28320.8
TYSY_RAT	1	1	32.01	0.897798	1.1953	AFT	EFT	Thymidylate synthase OS=Rattus norvegicus GN=Tyms PE=1 SV=1	607553	755834	632790	470118	230454	335980	487572	243503	151786	14945.9	70723.9	78525	493938	479470	509425	602913	284805	234184	136063	123211	127384	141516	132188	148101	513266	497105	294262	183392	163315	230285	278771	374275	297715	30197	124270	98501.4	475341	462073	337215	201981	75171.1
SC6A1_RAT	1	1	131.71	0.658395	1.03203	EFT	AFT	Sodium- and chloride-dependent GABA transporter 1 OS=Rattus norvegicus GN=Slc6a1 PE=1 SV=1	150113	209601	94472.9	787154	1.49386e+06	1.29869e+06	558555	358431	823.869	166116	455277	756536	804269	66370.9	55389.8	1.606e+06	20421.3	496253	716800	624417	586208	582180	460039	514033	126817	137853	43932.1	307068	1.05865e+06	890138	319356	550924	1615.94	335622	799973	948996	773988	63962.7	36665.4	538024	5389.98
OPCM_RAT	1	1	51.24	0.659862	1.21205	AFT	EFT	Opioid-binding protein/cell adhesion molecule OS=Rattus norvegicus GN=Opcml PE=1 SV=2	3.56317e+06	1.96196e+06	3.34009e+06	2.71047e+06	1.42051e+06	1.7619e+06	2.13618e+06	1.10837e+06	278063	1.07317e+06	658099	904310	2.30613e+06	2.19937e+06	2.12228e+06	3.12497e+06	1.48584e+06	1.00516e+06	904136	741702	946867	848902	739390	832140	3.01019e+06	1.29036e+06	1.55322e+06	1.05735e+06	1.00666e+06	1.20763e+06	1.22137e+06	1.70361e+06	545395	2.16825e+06	1.15635e+06	1.13436e+06	2.2193e+06	2.11957e+06	1.40485e+06	1.04689e+06	392171
RHOB_RAT	1	1	40.42	0.72596	1.16858	AFT	EFT	Rho-related GTP-binding protein RhoB OS=Rattus norvegicus GN=Rhob PE=1 SV=1	203015	100350	220990	70162	326234	372021	739878	400310	20807	343091	291037	427959	50869.6	82680.7	56803	57284.5	618375	375284	322661	266782	258611	336240	287818	295255	171508	65999.2	102766	27370.1	231191	254988	423028	615294	40811	693186	511385	536830	48954.4	79680.8	37600.9	19190.8	163213
NFAT5_RAT	1	1	41.07	0.0360339	1.56461	AFT	EFT	Nuclear factor of activated T-cells 5 OS=Rattus norvegicus GN=Nfat5 PE=1 SV=1	783853	1.02997e+06	1.04929e+06	446310	440214	464750	645548	399323	800499	228527	335746	414508	750860	602885	475917	448535	81162.2	394711	302887	261039	287519	322879	285468	284713	662206	677401	487945	174105	311965	318545	369094	613776	1.5701e+06	461719	589943	519957	722590	581010	315035	150263	21421.8
PLM_RAT	1	1	39.63	0.467798	1.43829	AFT	EFT	Phospholemman OS=Rattus norvegicus GN=Fxyd1 PE=1 SV=2	1.01241e+06	1.38492e+06	1.56347e+06	782662	1.04323e+06	1.13856e+06	1.6288e+06	748395	49931	781590	431273	387110	1.07922e+06	644631	698030	764860	1.55543e+06	366810	479243	395265	402908	488167	327618	412660	855296	910851	727052	305315	739298	780383	931270	1.15031e+06	97934.8	1.57914e+06	757795	485589	1.03859e+06	621242	462063	256234	410537
CC175_RAT	1	1	27.3	0.394633	5.87792	EFT	AFT	Coiled-coil domain-containing protein 175 OS=Rattus norvegicus GN=Ccdc175 PE=1 SV=2	2001.49	1261.9	1423.62	8961.69	58128.5	53662	248459	178888	11266.1	62833.9	72156.6	119134	1516.24	688.643	3668.66	958.318	13354.6	118234	900998	767609	721810	825505	729536	725298	1690.88	829.938	662.015	3495.94	41193.6	36780.6	142057	274958	22097.4	126951	126787	149441	1459.16	663.657	2428.48	321.044	3524.79
RS14_RAT	1	1	53.57	0.37685	1.36824	AFT	EFT	40S ribosomal protein S14 OS=Rattus norvegicus GN=Rps14 PE=2 SV=3	1.66699e+06	2.04283e+06	2.15351e+06	1.25822e+06	777269	846252	1.2546e+06	659123	245323	478284	393333	708775	1.17705e+06	1.10957e+06	1.26558e+06	1.15849e+06	695095	808253	481090	446414	448690	567619	489665	477025	1.40829e+06	1.34355e+06	1.00143e+06	490831	550823	580031	717321	1.0131e+06	481178	966331	691130	889085	1.13273e+06	1.06931e+06	837752	388103	183462
ATP5E_RAT	1	1	30.15	0.905508	1.23825	AFT	EFT	ATP synthase subunit epsilon, mitochondrial OS=Rattus norvegicus GN=Atp5e PE=1 SV=2	870595	916368	86624.5	557823	225389	309937	749957	465856	78916.9	368733	301811	460021	448298	352012	448983	281664	99811.2	333820	423801	368178	348977	432718	407684	408622	735486	602688	40282.4	217606	159726	212435	428791	716040	154788	744994	530316	577049	431419	339240	297206	94359.5	26344
SCOC_RAT	1	1	42.76	0.475048	1.21228	EFT	AFT	Short coiled-coil protein OS=Rattus norvegicus GN=Scoc PE=2 SV=1	68973.9	9834.42	93803.2	494746	289782	232807	144555	322790	4731.27	52171.6	98767.9	127858	41530.3	23207.1	21334.1	447170	322246	546277	147413	184075	142399	178488	160713	137964	58269.7	6468.01	43620.7	193000	205359	159569	82649.6	496142	9279.94	105408	173546	160385	39966.7	22365.1	14122.2	149806	85053.2
KYNU_RAT	1	1	29.68	0.808387	1.08918	AFT	EFT	Kynureninase OS=Rattus norvegicus GN=Kynu PE=1 SV=2	417018	1.36079e+06	427319	7.13274e+06	276823	246748	1.62302e+06	3.24938e+06	2.46852e+06	2.76011e+06	2.81786e+06	3.27055e+06	571823	203036	628526	836017	2.49403e+06	4.58803e+06	2.33405e+06	2.11934e+06	1.94092e+06	3.24858e+06	2.39313e+06	2.56041e+06	352301	894981	198713	2.78247e+06	196175	169124	927969	4.99444e+06	4.84177e+06	5.57657e+06	4.95129e+06	4.10256e+06	550294	195669	416055	280072	658270
CYTC_RAT	1	1	89.4	0.414997	1.36227	AFT	EFT	Cystatin-C OS=Rattus norvegicus GN=Cst3 PE=1 SV=2	4.41826e+06	5.32948e+06	4.62289e+06	3.09637e+06	2.43307e+06	2.60884e+06	2.37899e+06	1.39137e+06	423364	1.15418e+06	1.25152e+06	1.2146e+06	2.72666e+06	2.92079e+06	3.11377e+06	3.66865e+06	1.55647e+06	1.59208e+06	1.10624e+06	959258	993387	1.35353e+06	1.13404e+06	1.13421e+06	3.73258e+06	3.50515e+06	2.14975e+06	1.20789e+06	1.72423e+06	1.78813e+06	1.36019e+06	2.1386e+06	830389	2.33191e+06	2.19907e+06	1.52359e+06	2.624e+06	2.81482e+06	2.06117e+06	1.22902e+06	410812
CASP1_RAT	1	1	30.22	0.541734	1.22448	EFT	AFT	Caspase-1 OS=Rattus norvegicus GN=Casp1 PE=2 SV=1	153828	293184	249679	115590	119918	112237	242606	381575	368433	239468	196449	312589	372744	137246	206348	52082.5	149516	175673	378571	351498	347862	418198	418463	402668	129955	192825	116106	45091.6	84981.9	76928.6	138711	586497	722646	483825	345183	392110	358710	132266	136593	17448	39462.9
SC6A9_RAT	1	1	27.12	0.413265	1.58261	AFT	EFT	Sodium- and chloride-dependent glycine transporter 1 OS=Rattus norvegicus GN=Slc6a9 PE=1 SV=2	25545.3	161084	404837	74488.1	517826	539074	603620	326902	23606.5	277799	256211	352235	63563.7	65956	39725.7	27680.3	397367	373700	232158	196388	186232	245525	197053	226141	21580.8	105944	188259	29057.7	366965	369488	345122	502463	46301.9	561268	450191	441842	61170.5	63562.9	26296.6	9273.1	104880
RL8_RAT	1	1	29.53	0.0749121	6.07089	AFT	EFT	60S ribosomal protein L8 OS=Rattus norvegicus GN=Rpl8 PE=2 SV=2	25166.5	7169.43	19322.1	213.857	80427.6	157995	44679.6	14824.7	3614.32	5477.72	7051.75	4584.81	928.449	3526.53	4398.18	741.865	10072.8	3703	8018.51	8108.5	4023.36	8641.81	3851.96	5018.38	21260.9	4715.28	8985.24	83.4253	56996.2	108291	25545.7	22786.2	7089.14	11067.3	12390.7	5751.17	893.493	3398.58	2911.39	248.53	2658.59
KINH_RAT	5	5	322.58	0.292068	1.15478	AFT	EFT	Kinesin-1 heavy chain OS=Rattus norvegicus GN=Kif5b PE=1 SV=1	512937	683238	329245	862203	476160	480784	1.053e+06	750232	864602	486070	392071	652437	915470	557392	247514	1.13647e+06	366423	461093	447400	402163	399168	598424	505340	495095	433334	449360	153107	336344	337438	329535	602058	1.15314e+06	1.69583e+06	982064	688912	818415	881002	537168	163842	380727	96713.1
DDAH1_RAT	5	5	248.42	0.386717	1.17067	AFT	EFT	N(G),N(G)-dimethylarginine dimethylaminohydrolase 1 OS=Rattus norvegicus GN=Ddah1 PE=1 SV=3	3.01649e+06	4.10894e+06	2.34297e+06	2.76121e+06	1.47407e+06	1.61141e+06	1.88922e+06	1.1259e+06	2.01525e+06	1.1029e+06	909689	1.1494e+06	2.76528e+06	1.93238e+06	1.9868e+06	4.21443e+06	1.24957e+06	1.4261e+06	1.03262e+06	1.0387e+06	1.20342e+06	1.13518e+06	1.063e+06	1.03295e+06	2.54835e+06	2.70241e+06	1.08954e+06	1.07715e+06	1.04462e+06	1.10448e+06	1.08017e+06	1.73056e+06	3.95271e+06	2.22831e+06	1.59843e+06	1.44181e+06	2.66117e+06	1.86226e+06	1.31516e+06	1.41187e+06	329810
IDHG1_RAT	5	5	299.18	0.489666	1.2233	AFT	EFT	Isocitrate dehydrogenase [NAD] subunit gamma 1, mitochondrial OS=Rattus norvegicus GN=Idh3g PE=2 SV=2	2.39871e+06	4.17186e+06	2.43064e+06	4.81159e+06	2.23365e+06	2.09551e+06	5.96176e+06	3.04579e+06	857478	595403	2.61801e+06	3.39747e+06	877014	1.70766e+06	2.15703e+06	7.50515e+06	2.02882e+06	1.64982e+06	2.17457e+06	1.87515e+06	2.06842e+06	2.1276e+06	2.12377e+06	2.00367e+06	2.02645e+06	2.74379e+06	1.1303e+06	1.877e+06	1.58291e+06	1.43629e+06	3.40866e+06	4.68151e+06	1.68186e+06	1.20296e+06	4.60013e+06	4.26177e+06	843994	1.6457e+06	1.42785e+06	2.51428e+06	535483
TOM70_RAT	5	5	320.05	0.28817	1.2998	AFT	EFT	Mitochondrial import receptor subunit TOM70 OS=Rattus norvegicus GN=Tomm70a PE=1 SV=1	1.78379e+06	2.66421e+06	863772	3.12149e+06	892030	1.071e+06	1.3686e+06	1.14351e+06	574440	708467	940236	1.29302e+06	1.01623e+06	1.74969e+06	1.25609e+06	1.91565e+06	1.0242e+06	957246	833942	758308	737119	868489	754864	764378	1.50696e+06	1.75223e+06	401674	1.21769e+06	632150	734077	782499	1.75762e+06	1.12671e+06	1.4314e+06	1.6521e+06	1.62196e+06	977971	1.68621e+06	831470	641756	270326
PURB_RAT	5	5	303.02	0.00904842	1.49549	AFT	EFT	Transcriptional activator protein Pur-beta OS=Rattus norvegicus GN=Purb PE=1 SV=3	3.24011e+06	3.10348e+06	4.76468e+06	4.36706e+06	3.80548e+06	3.80682e+06	4.86483e+06	3.14085e+06	1.66622e+06	1.69671e+06	2.24093e+06	2.53433e+06	2.56022e+06	1.48083e+06	1.50383e+06	3.43026e+06	1.61357e+06	3.23096e+06	2.17106e+06	1.95948e+06	1.71015e+06	2.53809e+06	2.01006e+06	2.02462e+06	2.73727e+06	2.04113e+06	2.21569e+06	1.70358e+06	2.69681e+06	2.60924e+06	2.78148e+06	4.82762e+06	3.26814e+06	3.42805e+06	3.93756e+06	3.17905e+06	2.46383e+06	1.4271e+06	995464	1.14916e+06	425883
DPP6_RAT	5	5	166.79	0.0419682	1.31278	AFT	EFT	Dipeptidyl aminopeptidase-like protein 6 OS=Rattus norvegicus GN=Dpp6 PE=1 SV=1	1.83466e+06	3.42365e+06	3.33423e+06	2.45926e+06	1.6887e+06	1.7012e+06	2.78775e+06	1.67643e+06	1.38224e+06	1.74668e+06	1.4806e+06	1.86241e+06	2.79915e+06	1.11808e+06	1.01801e+06	3.41946e+06	1.55878e+06	1.35452e+06	1.45018e+06	1.20721e+06	1.30545e+06	1.38482e+06	1.35152e+06	1.3641e+06	1.54993e+06	2.25171e+06	1.55049e+06	959353	1.19672e+06	1.16603e+06	1.59391e+06	2.57674e+06	2.71113e+06	3.52902e+06	2.60158e+06	2.3362e+06	2.69376e+06	1.07751e+06	673874	1.14555e+06	411421
CCG8_RAT	2	2	122.69	0.05052	1.71103	AFT	EFT	Voltage-dependent calcium channel gamma-8 subunit OS=Rattus norvegicus GN=Cacng8 PE=1 SV=1	1.10858e+06	1.16793e+06	1.23586e+06	504069	736836	793731	719627	460515	130830	408724	385308	493756	618509	444586	488444	154045	98769.5	618222	465599	395892	348632	421590	344883	361577	936541	768135	574705	196637	522169	544032	411449	707832	256610	825791	677029	619366	595222	428454	323327	51606.2	26069.1
ASGL1_RAT	5	5	287.67	0.349786	1.20524	AFT	EFT	Isoaspartyl peptidase/L-asparaginase OS=Rattus norvegicus GN=Asrgl1 PE=1 SV=1	3.68733e+06	4.69069e+06	3.16458e+06	3.3021e+06	1.72602e+06	1.79146e+06	2.63538e+06	1.82096e+06	1.12838e+06	1.60392e+06	1.41699e+06	1.96188e+06	3.01206e+06	2.25164e+06	2.43651e+06	3.64702e+06	1.5484e+06	1.67378e+06	1.62652e+06	1.54093e+06	1.51695e+06	1.6929e+06	1.51721e+06	1.53934e+06	3.11509e+06	3.08503e+06	1.47161e+06	1.28814e+06	1.22317e+06	1.22789e+06	1.50679e+06	2.79889e+06	2.21322e+06	3.24058e+06	2.4898e+06	2.46098e+06	2.89866e+06	2.16994e+06	1.61285e+06	1.22178e+06	408681
F213A_RAT	2	2	118.31	0.233849	1.17592	AFT	EFT	Redox-regulatory protein FAM213A OS=Rattus norvegicus GN=Fam213a PE=1 SV=1	629318	1.11002e+06	455788	1.08946e+06	407353	435817	1.01719e+06	717180	1.09254e+06	329569	509356	871057	1.50491e+06	528726	48644.8	1.61831e+06	503631	448261	482127	465357	451464	472267	407681	437049	531653	730052	211952	424999	288677	298714	581581	1.10234e+06	2.14291e+06	665867	894995	1.09265e+06	1.44825e+06	509542	32200.6	542146	132928
DX39A_RAT	2	2	59.95	0.37079	1.45179	AFT	EFT	ATP-dependent RNA helicase DDX39A OS=Rattus norvegicus GN=Ddx39a PE=2 SV=1	572608	539216	563392	188021	207414	181048	441526	277425	92934.3	23475.1	211617	242943	305649	349171	325494	41956.9	16111.7	227348	200025	182069	191627	216681	186675	196683	483744	354638	261990	73346.9	146987	124092	252444	426414	182282	47429.4	371835	304747	294141	336502	215462	14055.9	4252.49
PLCL1_RAT	1	1	73.84	0.414573	1.3293	AFT	EFT	Inactive phospholipase C-like protein 1 OS=Rattus norvegicus GN=Plcl1 PE=1 SV=1	1813.21	982.12	7093	10543.3	60882.8	104804	90357.5	48364	49728.8	8572.9	62051.5	59987	854.976	2331.47	739.874	2482.84	1349.12	46988.6	56797.4	55392.6	28546.5	71052	50742.1	62758	1531.81	645.932	3298.41	4112.94	43145.5	71833.8	51662.2	74337.5	97538.3	17320.8	109031	75247.4	822.786	2246.88	489.762	831.771	356.085
NDUAA_RAT	5	5	248.15	0.823897	1.00933	AFT	EFT	NADH dehydrogenase [ubiquinone] 1 alpha subcomplex subunit 10, mitochondrial OS=Rattus norvegicus GN=Ndufa10 PE=1 SV=1	4.74792e+06	5.69987e+06	7.31578e+06	6.22653e+06	3.46073e+06	3.50865e+06	6.20445e+06	5.98925e+06	7.13464e+06	5.15131e+06	5.16846e+06	6.61934e+06	7.2263e+06	8.43702e+06	8.19277e+06	6.25186e+06	6.5417e+06	4.80149e+06	4.12516e+06	3.92109e+06	3.65481e+06	5.05062e+06	4.15967e+06	4.24285e+06	4.01108e+06	3.74875e+06	3.40201e+06	2.42896e+06	2.4525e+06	2.40487e+06	3.54742e+06	9.20573e+06	1.39939e+07	1.04078e+07	9.08156e+06	8.30328e+06	6.95423e+06	8.1309e+06	5.42322e+06	2.09442e+06	1.72661e+06
ES1_RAT	5	5	262.46	0.396272	1.11368	AFT	EFT	ES1 protein homolog, mitochondrial OS=Rattus norvegicus PE=1 SV=2	9.73274e+06	1.11957e+07	9.56256e+06	5.43885e+06	5.56878e+06	5.57086e+06	8.81062e+06	4.54111e+06	7.21479e+06	4e+06	3.86524e+06	5.18767e+06	9.74362e+06	1.10738e+07	1.10995e+07	7.60141e+06	4.74888e+06	4.33753e+06	4.27296e+06	3.58549e+06	3.66257e+06	4.46941e+06	3.94626e+06	3.91129e+06	8.2223e+06	7.36331e+06	4.44681e+06	2.12169e+06	3.9464e+06	3.81834e+06	5.0375e+06	6.97988e+06	1.41511e+07	8.08166e+06	6.79166e+06	6.50739e+06	9.37677e+06	1.0672e+07	7.34731e+06	2.54653e+06	1.25341e+06
CX7A2_RAT	1	1	43.74	0.0093546	2.38032	AFT	EFT	Cytochrome c oxidase subunit 7A2, mitochondrial OS=Rattus norvegicus GN=Cox7a2 PE=1 SV=1	53816.5	88604.5	142526	14629.2	215791	222761	120844	148976	132496	134792	25001.6	102494	170781	85381.2	77688.1	25652.8	58209.4	17927	18905.3	32315.3	19645	36432.1	16245.2	30121.1	45464.6	58274.5	66277.8	5706.85	152923	152683	69093.2	228982	259879	272336	43930.6	128568	164351	82283.3	51425.8	8593.88	15363.7
FUMH_RAT	5	5	245.27	0.585962	1.01025	AFT	EFT	Fumarate hydratase, mitochondrial OS=Rattus norvegicus GN=Fh PE=1 SV=1	3.6984e+06	5.11761e+06	3.6832e+06	4.97491e+06	1.82159e+06	2.20625e+06	4.98231e+06	2.73791e+06	3.01899e+06	1.63068e+06	1.98582e+06	2.64569e+06	6.16039e+06	2.61049e+06	2.36959e+06	1.015e+07	2.80014e+06	2.35992e+06	2.18263e+06	1.86008e+06	1.90674e+06	1.78947e+06	1.941e+06	1.98224e+06	3.12444e+06	3.36581e+06	1.71277e+06	1.94071e+06	1.29089e+06	1.51219e+06	2.84865e+06	4.20829e+06	5.92146e+06	3.29465e+06	3.48931e+06	3.31875e+06	5.92846e+06	2.51578e+06	1.56856e+06	3.40032e+06	739065
CADM3_RAT	5	5	307.35	0.835411	1.08103	AFT	EFT	Cell adhesion molecule 3 OS=Rattus norvegicus GN=Cadm3 PE=2 SV=1	5.53019e+06	8.45789e+06	6.24297e+06	4.80099e+06	3.05104e+06	3.02691e+06	8.03919e+06	4.17246e+06	1.28652e+06	1.73455e+06	2.49373e+06	3.04667e+06	6.74628e+06	4.06887e+06	5.02994e+06	9.99009e+06	3.93546e+06	2.6676e+06	2.65614e+06	2.17842e+06	2.37197e+06	2.89171e+06	2.84676e+06	2.61091e+06	4.67195e+06	5.56268e+06	2.90313e+06	1.87286e+06	2.16217e+06	2.07468e+06	4.59643e+06	6.41325e+06	2.52339e+06	3.50451e+06	4.38177e+06	3.82174e+06	6.49228e+06	3.92123e+06	3.32958e+06	3.34676e+06	1.03872e+06
PPP5_RAT	1	1	48.43	0.382188	3.09464	AFT	EFT	Serine/threonine-protein phosphatase 5 OS=Rattus norvegicus GN=Ppp5c PE=1 SV=1	5552.71	6452.76	4925.62	36019.9	178378	198426	199371	77338	565985	3748.09	5615.5	499108	4688.09	5236.94	3335.34	10830.8	80612.8	178279	93986.7	5835.93	48895	88096.4	47816.2	7873.16	4690.98	4243.92	2290.53	14051.3	126410	136004	113991	118872	1.11013e+06	7572.7	9867.06	626080	4511.58	5046.92	2207.84	3628.4	21276.8
NOL3_RAT	1	1	79.77	0.808763	1.61525	AFT	EFT	Nucleolar protein 3 OS=Rattus norvegicus GN=Nol3 PE=1 SV=1	4613.04	8054.42	238216	279570	2247.64	1815.08	24271.9	74721.2	0	0	2397.51	22418.3	4870.71	8060.06	1546.01	325551	0	6210.51	19989.6	6250.3	4025.36	14008.1	12760.5	4296.7	3897.13	5297.32	110776	109060	1592.83	1244.08	13877.6	114850	0	0	4212.69	28121.5	4687.33	7767.61	1023.39	109062	0
SFXN1_RAT	5	5	282.94	0.942822	1.07733	AFT	EFT	Sideroflexin-1 OS=Rattus norvegicus GN=Sfxn1 PE=2 SV=4	8.04913e+06	9.76129e+06	7.08549e+06	5.25666e+06	3.1692e+06	3.41736e+06	4.99133e+06	2.77202e+06	1.16571e+06	2.28915e+06	2.74044e+06	3.39297e+06	7.02262e+06	6.44161e+06	5.92707e+06	8.12211e+06	3.06539e+06	2.88521e+06	3.02521e+06	2.57016e+06	2.8664e+06	2.79616e+06	2.6774e+06	2.80878e+06	6.79998e+06	6.41992e+06	3.29492e+06	2.05062e+06	2.2459e+06	2.3423e+06	2.85381e+06	4.26071e+06	2.28643e+06	4.62502e+06	4.81526e+06	4.25613e+06	6.75822e+06	6.20789e+06	3.92344e+06	2.72097e+06	809075
TRIM2_RAT	2	2	103.92	0.285106	1.41243	AFT	EFT	Tripartite motif-containing protein 2 OS=Rattus norvegicus GN=Trim2 PE=1 SV=2	2.03742e+06	4.00617e+06	3.54066e+06	1.39728e+06	1.42816e+06	1.78203e+06	1.85753e+06	1.01436e+06	304955	940732	793285	1.19494e+06	1.34808e+06	1.79743e+06	2.47357e+06	2.34889e+06	842643	1.03809e+06	760152	653197	846963	771099	723021	767503	1.72123e+06	2.63482e+06	1.64649e+06	545076	1.01208e+06	1.22142e+06	1.06205e+06	1.55911e+06	598140	1.90067e+06	1.39389e+06	1.49892e+06	1.29732e+06	1.73221e+06	1.63739e+06	786898	222406
ODO2_RAT	5	5	270.7	0.341108	1.27724	AFT	EFT	Dihydrolipoyllysine-residue succinyltransferase component of 2-oxoglutarate dehydrogenase complex, mitochondrial OS=Rattus norvegicus GN=Dlst PE=1 SV=2	7.62415e+06	1.32743e+07	8.52584e+06	6.02736e+06	2.93558e+06	3.06199e+06	4.90273e+06	3.21583e+06	4.28204e+06	2.48143e+06	2.4969e+06	3.1309e+06	5.80935e+06	5.66457e+06	7.05855e+06	7.85635e+06	3.68243e+06	3.26605e+06	2.44675e+06	2.36943e+06	2.2813e+06	3.06463e+06	2.55346e+06	2.45728e+06	6.44095e+06	8.73038e+06	3.96472e+06	2.35127e+06	2.08034e+06	2.09872e+06	2.80315e+06	4.94286e+06	8.39882e+06	5.01352e+06	4.38733e+06	3.92739e+06	5.59063e+06	5.45904e+06	4.67242e+06	2.63194e+06	971934
SFXN5_RAT	1	1	149.81	0.564168	1.06382	EFT	AFT	Sideroflexin-5 OS=Rattus norvegicus GN=Sfxn5 PE=2 SV=1	139960	460942	669006	990952	60818.3	249797	542046	160615	137805	140452	237644	284124	725521	168115	345615	1.12015e+06	338720	185152	295912	199318	184102	239994	264907	266682	118239	303158	311103	386569	43099.8	171214	309917	246873	270291	283772	417566	356404	698205	162016	228781	375258	89401.2
CEND_RAT	5	5	283.61	0.178813	1.54365	AFT	EFT	Cell cycle exit and neuronal differentiation protein 1 OS=Rattus norvegicus GN=Cend1 PE=1 SV=1	1.92845e+06	1.24453e+06	2.76475e+06	764168	1.0646e+07	1.31176e+07	1.88639e+07	9.18559e+06	1.28295e+07	4.98989e+06	6.19644e+06	8.13492e+06	366479	318553	409940	185138	8.58594e+06	9.60222e+06	7.51286e+06	5.03208e+06	5.55133e+06	9.36167e+06	6.4557e+06	5.35286e+06	1.62917e+06	818516	1.28567e+06	298101	7.54446e+06	8.99096e+06	1.07855e+07	1.41186e+07	2.51638e+07	1.00816e+07	1.08878e+07	1.02044e+07	352681	306995	271361	62022.7	2.26616e+06
MYL6_RAT	5	5	244.83	0.129242	1.44473	AFT	EFT	Myosin light polypeptide 6 OS=Rattus norvegicus GN=Myl6 PE=1 SV=3	5.68884e+06	5.94206e+06	1.03317e+07	3.44568e+06	2.70973e+06	2.1043e+06	4.12215e+06	2.28571e+06	5.21925e+06	1.83043e+06	1.65519e+06	2.34222e+06	4.88996e+06	4.67922e+06	3.97568e+06	5.61682e+06	2.04533e+06	3.0306e+06	1.47085e+06	1.42322e+06	1.42764e+06	1.62077e+06	1.41788e+06	1.40296e+06	4.80598e+06	3.90804e+06	4.8045e+06	1.34415e+06	1.92029e+06	1.44231e+06	2.35685e+06	3.51324e+06	1.02371e+07	3.69822e+06	2.90835e+06	2.93807e+06	4.70585e+06	4.50944e+06	2.63171e+06	1.88168e+06	539841
GMFB_RAT	5	5	266.2	0.512479	1.07565	AFT	EFT	Glia maturation factor beta OS=Rattus norvegicus GN=Gmfb PE=1 SV=2	1.08341e+07	1.27393e+07	1.37496e+07	1.02486e+07	4.78387e+06	4.59078e+06	1.1918e+07	6.55037e+06	7.00436e+06	4.81979e+06	5.36405e+06	6.75932e+06	1.59867e+07	6.50845e+06	1.28483e+07	1.63399e+07	6.74577e+06	4.98845e+06	5.36029e+06	4.2613e+06	4.70107e+06	5.03871e+06	4.81414e+06	4.7812e+06	9.15276e+06	8.37852e+06	6.39388e+06	3.99798e+06	3.39016e+06	3.14657e+06	6.81414e+06	1.00682e+07	1.37384e+07	9.73798e+06	9.42523e+06	8.47887e+06	1.53848e+07	6.2723e+06	8.505e+06	5.47399e+06	1.78047e+06
RL9_RAT	1	1	29.18	0.937521	1.28762	AFT	EFT	60S ribosomal protein L9 OS=Rattus norvegicus GN=Rpl9 PE=1 SV=1	740.913	333771	508.756	318619	85281.5	79081.4	395902	206661	170098	11713.9	72166.5	221211	13380.1	2306.65	2357.54	628219	46212.4	53749.2	155690	120672	84452.2	135612	122744	106895	625.93	219518	236.583	124293	60436	54203.3	226358	317646	333630	23667	126805	277486	12876.3	2222.95	1560.58	210458	12197.2
ARPC5_RAT	5	5	332.25	0.113892	1.55816	AFT	EFT	Actin-related protein 2/3 complex subunit 5 OS=Rattus norvegicus GN=Arpc5 PE=1 SV=3	2.63485e+06	6.95316e+06	5.20681e+06	3.03344e+06	1.49637e+06	1.80385e+06	3.09611e+06	1.64908e+06	972290	1.09328e+06	1.15939e+06	1.5466e+06	4.4162e+06	1.67518e+06	2.03976e+06	2.60639e+06	1.01682e+06	1.43581e+06	1.08409e+06	1.01571e+06	1.10435e+06	1.1247e+06	1.0895e+06	1.05903e+06	2.22595e+06	4.57303e+06	2.42129e+06	1.18334e+06	1.06042e+06	1.23638e+06	1.77021e+06	2.53471e+06	1.90705e+06	2.20888e+06	2.03717e+06	1.94004e+06	4.24993e+06	1.6144e+06	1.35023e+06	873159	268378
HNRH1_RAT	2	2	193.04	0.431648	1.26625	AFT	EFT	Heterogeneous nuclear ribonucleoprotein H OS=Rattus norvegicus GN=Hnrnph1 PE=1 SV=2	1.36532e+06	2.53336e+06	3.28009e+06	3.66126e+06	1.52719e+06	2.57294e+06	2.85392e+06	2.06356e+06	8.43202e+06	1.36764e+06	2.15873e+06	2.5668e+06	2.93569e+06	1.66379e+06	1.60859e+06	3.5097e+06	1.78892e+06	2.26849e+06	2.33632e+06	2.10926e+06	1.90351e+06	2.63075e+06	2.1464e+06	2.25192e+06	1.15344e+06	1.66617e+06	1.52532e+06	1.42825e+06	1.08226e+06	1.76352e+06	1.63174e+06	3.17178e+06	1.65386e+07	2.76321e+06	3.79314e+06	3.21979e+06	2.82517e+06	1.60342e+06	1.06481e+06	1.17578e+06	472166
MPPA_RAT	1	1	39.24	0.553178	1.04692	AFT	EFT	Mitochondrial-processing peptidase subunit alpha OS=Rattus norvegicus GN=Pmpca PE=1 SV=1	5120.97	859.305	763.841	92188.1	26876.1	27152.4	36620.8	47903.7	701.627	493.715	44318.4	66954.2	1121.12	1203.07	989.994	67142.9	36926.9	51507.7	37433	27374.7	21481.1	39808.5	24815	24464.5	4326.24	565.158	355.204	35962.4	19046.2	18610.6	20938.1	73630	1376.17	997.509	77872.5	83987.1	1078.91	1159.42	655.329	22493.4	9746.44
GELS_RAT	2	2	132.13	0.829795	1.27438	AFT	EFT	Gelsolin OS=Rattus norvegicus GN=Gsn PE=1 SV=1	1.53162e+06	2.14934e+06	1.06743e+06	6.57843e+06	4.32227e+06	517139	1.54322e+06	888757	573282	303364	749505	837401	782326	1.04259e+06	1.58923e+06	5.16398e+06	270756	1.12316e+06	1.01027e+06	991191	1.22572e+06	1.17183e+06	995007	1.16106e+06	1.29393e+06	1.4136e+06	496378	2.56624e+06	3.06304e+06	354454	882341	1.36606e+06	1.12444e+06	612921	1.31696e+06	1.05043e+06	752871	1.00476e+06	1.05199e+06	1.72997e+06	71462.9
LGUL_RAT	5	5	338.94	0.400107	1.15928	AFT	EFT	Lactoylglutathione lyase OS=Rattus norvegicus GN=Glo1 PE=1 SV=3	2.05444e+07	2.06826e+07	1.44408e+07	2.54223e+07	9.0905e+06	9.13964e+06	1.64811e+07	1.28716e+07	1.04154e+07	6.98853e+06	7.78753e+06	1.12439e+07	1.6131e+07	1.67597e+07	1.86103e+07	2.19754e+07	9.06719e+06	1.053e+07	8.61506e+06	8.09033e+06	7.6509e+06	9.22854e+06	7.89366e+06	7.8716e+06	1.73561e+07	1.36028e+07	6.71532e+06	9.9172e+06	6.44212e+06	6.26442e+06	9.42311e+06	1.97843e+07	20428879	1.41197e+07	1.36836e+07	1.41044e+07	1.55236e+07	1.61516e+07	1.23192e+07	7.36191e+06	2.39318e+06
COX2_RAT	5	5	336.05	0.0124295	1.4186	AFT	EFT	Cytochrome c oxidase subunit 2 OS=Rattus norvegicus GN=Mtco2 PE=2 SV=2	1.75167e+07	1.08886e+07	1.25003e+07	1.48921e+07	1.24251e+07	1.09938e+07	2.27274e+07	1.94254e+07	1.13036e+07	7.84887e+06	8.35552e+06	1.18658e+07	1.59314e+07	8.41069e+06	7.22538e+06	1.37893e+07	6.33763e+06	7.62663e+06	1.18616e+07	1.08123e+07	1.02394e+07	7.18698e+06	6.99289e+06	6.89698e+06	1.47983e+07	7.16133e+06	5.81293e+06	5.80937e+06	8.80525e+06	7.5353e+06	1.29945e+07	2.98577e+07	2.2171e+07	1.5858e+07	1.46816e+07	1.48844e+07	1.53315e+07	8.10552e+06	4.78286e+06	4.61951e+06	1.67274e+06
CYC_RAT	5	5	393.57	0.329691	1.23947	AFT	EFT	Cytochrome c, somatic OS=Rattus norvegicus GN=Cycs PE=1 SV=2	1.67329e+07	20942159	1.66492e+07	1.18796e+07	7.43077e+06	7.9413e+06	1.19598e+07	8.52371e+06	3.76735e+06	6.87097e+06	6.91144e+06	8.16047e+06	1.42259e+07	1.0678e+07	1.15347e+07	1.50215e+07	6.58868e+06	7.25158e+06	6.44122e+06	5.82501e+06	6.0742e+06	6.93232e+06	6.12191e+06	6.3889e+06	1.41361e+07	1.37735e+07	7.74224e+06	4.63422e+06	5.26593e+06	5.44306e+06	6.83804e+06	1.31013e+07	7.38929e+06	1.38822e+07	1.21442e+07	10236464	1.36903e+07	1.02905e+07	7.6354e+06	5.03233e+06	1.73901e+06
PROF1_RAT	5	5	382.28	0.0902403	1.33122	AFT	EFT	Profilin-1 OS=Rattus norvegicus GN=Pfn1 PE=1 SV=2	1.98408e+07	1.47587e+07	1.35989e+07	1.40625e+07	6.29508e+06	5.44234e+06	1.67686e+07	9.00769e+06	1.04219e+07	7.66221e+06	7.83155e+06	1.05402e+07	1.54843e+07	1.21871e+07	1.22771e+07	1.20761e+07	5.6577e+06	5.95883e+06	6.82381e+06	5.65729e+06	6.55451e+06	6.52655e+06	6.71584e+06	6.41583e+06	1.67617e+07	9.70668e+06	6.3238e+06	5.48578e+06	4.46111e+06	3.73025e+06	9.58751e+06	1.38452e+07	2.04415e+07	1.54808e+07	1.37609e+07	1.32216e+07	1.49013e+07	1.1745e+07	8.12684e+06	4.0456e+06	1.49328e+06
PROF2_RAT	5	5	316.65	0.495864	1.17603	AFT	EFT	Profilin-2 OS=Rattus norvegicus GN=Pfn2 PE=1 SV=3	8.84218e+06	1.1423e+07	1.23174e+07	7.85354e+06	4.71733e+06	5.3604e+06	9.88466e+06	5.96818e+06	2.52801e+06	4.95927e+06	4.87296e+06	6.04845e+06	8.65143e+06	7.14373e+06	8.32046e+06	7.88053e+06	4.58948e+06	4.51246e+06	5.20843e+06	4.75363e+06	5.06805e+06	5.66889e+06	5.02753e+06	5.26129e+06	7.46995e+06	7.51283e+06	5.72789e+06	3.06366e+06	3.34301e+06	3.67408e+06	5.65159e+06	9.17334e+06	4.95844e+06	1.00198e+07	8.56233e+06	7.58715e+06	8.3257e+06	6.88453e+06	5.50775e+06	2.64004e+06	1.21134e+06
RL10_RAT	1	1	75.34	0.00971106	3.8644	AFT	EFT	60S ribosomal protein L10 OS=Rattus norvegicus GN=Rpl10 PE=1 SV=3	454244	370978	488708	103731	81093.9	88922.3	24734.7	14032.6	23656.8	72219.8	17226.3	13832.5	283320	10339.5	19522.6	50395.1	12944.2	5858.89	13011.5	11700.2	14749.2	12341.9	9604.83	9938.3	383749	243989	227260	40465.4	57468.4	60948.4	14142.1	21568.7	46400.6	145914	30268.5	17351.4	272653	9964.37	12923	16882.7	3416.46
SCLT1_RAT	1	1	39.31	0.114178	2.03829	AFT	EFT	Sodium channel and clathrin linker 1 OS=Rattus norvegicus GN=Sclt1 PE=1 SV=1	8436.21	43310.6	236252	1989.21	1704.77	1878.28	1686.75	735.776	3439.27	1588.49	3936.32	603.004	8112.82	15458.4	344.355	118577	0	0	1630.21	715.697	1850.68	1096.34	94.2376	2030.57	7126.98	28485	109863	775.986	1208.11	1287.4	964.403	1130.92	6745.8	3209.41	6916.55	756.405	7807.37	14897.5	227.947	39724.3	0
CX6C2_RAT	2	2	58.83	0.640864	1.00789	EFT	AFT	Cytochrome c oxidase subunit 6C-2 OS=Rattus norvegicus GN=Cox6c2 PE=1 SV=3	8155.01	130876	35924.7	349741	528641	631337	1.41401e+06	646456	43038.2	278833	310515	573913	251986	33863.9	23380.2	168058	250423	398051	786576	485827	504122	935476	563457	589279	6889.42	86075.8	16705.8	136434	374629	432726	808465	993631	84415.3	563358	545610	719914	242499	32635.2	15476.6	56300.8	66096.3
NHRF1_RAT	6	6	318.23	0.359206	1.23234	AFT	EFT	Na(+)/H(+) exchange regulatory cofactor NHE-RF1 OS=Rattus norvegicus GN=Slc9a3r1 PE=1 SV=3	3.43751e+06	4.19316e+06	4.04218e+06	1.87127e+06	2.05721e+06	2.32462e+06	2.6947e+06	2.1584e+06	1.64962e+06	953994	918339	1.74508e+06	3.075e+06	2.61674e+06	2.71231e+06	2.55257e+06	1.3863e+06	1.94512e+06	1.42338e+06	1.15057e+06	1.12452e+06	1.94737e+06	1.3827e+06	1.44174e+06	2.90404e+06	2.75781e+06	1.87971e+06	729980	1.45787e+06	1.59332e+06	1.5407e+06	3.31755e+06	3.23558e+06	1.92746e+06	1.61362e+06	2.18903e+06	2.95923e+06	2.5218e+06	1.79542e+06	855130	365897
PGRC1_RAT	6	6	329.52	0.777578	1.03364	AFT	EFT	Membrane-associated progesterone receptor component 1 OS=Rattus norvegicus GN=Pgrmc1 PE=1 SV=3	8.66864e+06	1.16488e+07	1.0984e+07	9.87025e+06	4.65708e+06	4.33033e+06	6.82628e+06	4.41251e+06	2.55938e+06	3.24198e+06	3.14653e+06	3.91455e+06	9.66684e+06	6.69649e+06	9.33715e+06	1.64229e+07	4.82039e+06	4.69578e+06	3.4272e+06	3.10682e+06	3.00011e+06	3.99039e+06	3.28855e+06	3.39092e+06	7.32334e+06	7.66129e+06	5.1078e+06	3.85037e+06	3.30031e+06	2.96806e+06	3.90295e+06	6.78222e+06	5.01997e+06	6.55014e+06	5.5288e+06	4.9104e+06	9.30288e+06	6.45352e+06	6.18075e+06	5.50179e+06	1.27229e+06
LIS1_RAT	2	2	82.92	0.761514	1.0067	EFT	AFT	Platelet-activating factor acetylhydrolase IB subunit alpha OS=Rattus norvegicus GN=Pafah1b1 PE=1 SV=2	1.17832e+06	1.68101e+06	1.68621e+06	595682	443441	700168	839849	664129	278960	694662	673159	822097	1.3715e+06	1.06149e+06	955636	1.71524e+06	760106	465553	755090	607341	636410	719989	650167	627871	995454	1.10559e+06	784126	232375	314251	479904	480186	1.02079e+06	547154	1.40351e+06	1.18282e+06	1.03124e+06	1.31986e+06	1.02298e+06	632586	574619	200621
SYPH_RAT	6	6	278.36	0.0411301	1.66613	AFT	EFT	Synaptophysin OS=Rattus norvegicus GN=Syp PE=1 SV=1	2.06569e+07	2.78548e+07	2.34977e+07	1.25215e+07	8.66156e+06	9.08292e+06	1.47985e+07	8.96066e+06	4.12734e+06	7.62444e+06	6.37576e+06	8.46095e+06	1.65835e+07	1.02351e+07	9.92541e+06	1.38732e+07	2.04315e+06	5.99648e+06	5.82257e+06	4.99643e+06	5.47226e+06	5.94594e+06	5.22668e+06	5.48264e+06	1.74511e+07	1.83199e+07	1.0927e+07	4.88461e+06	6.13815e+06	6.22554e+06	8.46108e+06	1.37729e+07	8.09539e+06	1.54045e+07	1.12029e+07	1.06134e+07	1.59591e+07	9.86372e+06	6.57015e+06	4.64764e+06	539267
TCPB_RAT	6	6	304.54	0.00187054	1.52222	AFT	EFT	T-complex protein 1 subunit beta OS=Rattus norvegicus GN=Cct2 PE=1 SV=3	852813	804203	725617	897017	622935	735573	1.04665e+06	1.00309e+06	1.06186e+06	799775	585395	982049	878562	285825	189141	767472	597816	544411	604371	561778	505467	653465	512399	545501	720464	528918	337429	349925	441452	504170	598423	1.54179e+06	2.08273e+06	1.61588e+06	1.0286e+06	1.23188e+06	845484	275454	125203	257109	157786
MYH10_RAT	6	6	419.83	0.0812248	1.28967	EFT	AFT	Myosin-10 OS=Rattus norvegicus GN=Myh10 PE=2 SV=1	565546	784702	532351	1.36997e+06	549700	437603	1.05496e+06	520523	440398	566690	452969	529377	629653	769937	559740	1.88527e+06	463389	705398	940984	809562	787866	898844	755440	859524	477778	516092	247556	534423	389553	299938	603174	800065	863799	1.14495e+06	795917	664048	605947	742001	370521	631581	122306
ANXA3_RAT	6	6	360.04	0.832041	1.0154	AFT	EFT	Annexin A3 OS=Rattus norvegicus GN=Anxa3 PE=1 SV=4	2.32437e+06	3.87169e+06	2.18699e+06	3.71464e+06	1.3908e+06	1.368e+06	2.61966e+06	2.02406e+06	1.55262e+06	1.4405e+06	1.51365e+06	1.96483e+06	2.93553e+06	2.78224e+06	3.25359e+06	4.26925e+06	2.13612e+06	1.74567e+06	1.53289e+06	1.35143e+06	1.3246e+06	1.54678e+06	1.27843e+06	1.42139e+06	1.96365e+06	2.54638e+06	1.017e+06	1.44907e+06	985609	937646	1.4978e+06	3.11106e+06	3.04531e+06	2.9104e+06	2.65965e+06	2.46467e+06	2.82501e+06	2.68129e+06	2.15372e+06	1.43023e+06	563805
PSB4_RAT	2	2	143.18	0.171849	1.53103	AFT	EFT	Proteasome subunit beta type-4 OS=Rattus norvegicus GN=Psmb4 PE=1 SV=2	201372	585038	189933	736999	300446	321497	1.20153e+06	857864	106972	565642	714604	1.36821e+06	57235.5	148675	116878	834152	152446	1.16938e+06	392516	355627	308067	404761	378849	351548	170121	384774	88323.5	287502	212916	220358	686979	1.31857e+06	209815	1.14283e+06	1.25564e+06	1.71627e+06	55080.6	143280	77367.6	279447	40236.4
M2OM_RAT	6	6	331.06	0.916569	1.03788	AFT	EFT	Mitochondrial 2-oxoglutarate/malate carrier protein OS=Rattus norvegicus GN=Slc25a11 PE=2 SV=3	2.07557e+06	2.69259e+06	2.87142e+06	1.63751e+06	835193	1.21274e+06	1.88523e+06	1.2659e+06	439872	1.56497e+06	1.27604e+06	1.53877e+06	1.23099e+06	1.63117e+06	1.72028e+06	3.12097e+06	997928	875489	1.56825e+06	1.46841e+06	1.6587e+06	1.53521e+06	1.4259e+06	1.35824e+06	1.75346e+06	1.77089e+06	1.33528e+06	638789	591872	831230	1.07789e+06	1.94575e+06	862766	3.16188e+06	2.24214e+06	1.93022e+06	1.18464e+06	1.57199e+06	1.13874e+06	1.04555e+06	263392
CTNB1_RAT	6	6	296.59	0.192356	1.42404	AFT	EFT	Catenin beta-1 OS=Rattus norvegicus GN=Ctnnb1 PE=1 SV=1	1.20053e+06	2.86997e+06	3.12627e+06	2.12878e+06	1.887e+06	1.63618e+06	2.26273e+06	1.17644e+06	273808	926409	1.05929e+06	1.71743e+06	1.00726e+06	887551	791438	3.37537e+06	1.35839e+06	1.25062e+06	1.05584e+06	800276	856926	1.03545e+06	881126	930243	1.01422e+06	1.88756e+06	1.45379e+06	830435	1.33725e+06	1.12146e+06	1.29372e+06	1.80823e+06	537048	1.87173e+06	1.86129e+06	2.15433e+06	969339	855348	523894	1.13078e+06	358531
RS2_RAT	2	2	56.7	0.790208	1.19004	AFT	EFT	40S ribosomal protein S2 OS=Rattus norvegicus GN=Rps2 PE=1 SV=1	913064	1.18851e+06	1.9319e+06	200457	751727	872609	1.44711e+06	768147	200118	803445	764721	982538	1.09356e+06	1.33801e+06	730977	726809	296948	721320	739405	493966	666568	711586	818669	757947	771364	781675	898379	78197.9	532722	598096	827389	1.18068e+06	392511	1.62329e+06	1.3437e+06	1.23249e+06	1.05239e+06	1.28946e+06	483872	243486	78375.9
KPCA_RAT	6	6	293.98	0.555273	1.11323	AFT	EFT	Protein kinase C alpha type OS=Rattus norvegicus GN=Prkca PE=1 SV=3	5.57796e+06	4.65893e+06	3.5955e+06	4.83317e+06	1.86521e+06	1.63871e+06	3.0188e+06	2.66367e+06	1.93295e+06	2.10148e+06	2.19809e+06	3.07358e+06	3.74282e+06	3.47245e+06	3.49579e+06	5.71692e+06	2.16316e+06	1.55136e+06	2.46117e+06	2.17685e+06	2.07106e+06	2.47842e+06	2.08768e+06	1.96095e+06	4.7123e+06	3.06414e+06	1.67199e+06	1.88541e+06	1.32181e+06	1.12319e+06	1.72601e+06	4.09418e+06	3.79129e+06	4.24586e+06	3.86228e+06	3.85549e+06	3.60191e+06	3.34645e+06	2.31405e+06	1.91521e+06	570942
DPYL5_RAT	6	6	369.85	0.731381	1.07166	EFT	AFT	Dihydropyrimidinase-related protein 5 OS=Rattus norvegicus GN=Dpysl5 PE=1 SV=1	4.69231e+06	5.96294e+06	3.84798e+06	5.7414e+06	2.44561e+06	2.55478e+06	5.21107e+06	3.31792e+06	1.88751e+06	2.68511e+06	2.70363e+06	3.68337e+06	4.46371e+06	2.96826e+06	4.10382e+06	1.03882e+07	3.69748e+06	2.1551e+06	3.76416e+06	3.24079e+06	3.3188e+06	3.62075e+06	3.02615e+06	3.19215e+06	3.9641e+06	3.92177e+06	1.7894e+06	2.23971e+06	1.73312e+06	1.75108e+06	2.97945e+06	5.09978e+06	3.70217e+06	5.42503e+06	4.75059e+06	4.6204e+06	4.29565e+06	2.86056e+06	2.71653e+06	3.48013e+06	975908
SSBP_RAT	1	1	54.49	0.00761627	2.89817	AFT	EFT	Single-stranded DNA-binding protein, mitochondrial OS=Rattus norvegicus GN=Ssbp1 PE=1 SV=2	100896	180356	102456	171864	61399.7	43862.5	125555	35285.2	7118.26	35676	38582.7	32949.5	63204.3	26183.6	13306.9	16840.5	53799.9	26721.8	19289.9	25571.8	15925.2	27181.5	16815.1	18121.9	85237.5	118619	47644.2	67043.9	43511.8	30063.9	71786.7	54234.9	13961.8	72080.3	67794.2	41331.7	60824.6	25233.6	8808.56	5641.7	14199.9
SSDH_RAT	6	6	367.23	0.957665	1.06447	AFT	EFT	Succinate-semialdehyde dehydrogenase, mitochondrial OS=Rattus norvegicus GN=Aldh5a1 PE=1 SV=2	3.42992e+06	4.20223e+06	3.14953e+06	4.03885e+06	2.78486e+06	2.30702e+06	4.4479e+06	2.6259e+06	651421	1.58978e+06	2.11951e+06	3.03552e+06	3.55381e+06	1.81452e+06	1.90599e+06	5.60404e+06	2.45655e+06	2.24143e+06	2.60087e+06	2.23425e+06	2.33429e+06	2.62604e+06	2.36064e+06	2.56773e+06	2.89762e+06	2.76377e+06	1.46461e+06	1.57555e+06	1.97353e+06	1.58126e+06	2.5431e+06	4.03612e+06	1.2777e+06	3.21202e+06	3.72421e+06	3.80774e+06	3.42001e+06	1.74868e+06	1.26168e+06	1.87739e+06	648377
CDK5_RAT	1	1	45.04	0.0440089	1.77264	EFT	AFT	Cyclin-dependent-like kinase 5 OS=Rattus norvegicus GN=Cdk5 PE=1 SV=1	0	18488	265.235	62401.2	0	0	0	2699.3	0	298.229	15812.5	5715.52	11461.7	275.707	1283.58	75821.1	0	1941	23282.5	15494.5	9630.38	12615.5	20527.8	14998.7	0	12159.4	123.34	24342.6	0	0	0	4148.94	0	602.546	27784.4	7169.53	11030.2	265.704	849.666	25400.6	0
TCPG_RAT	6	6	419.46	0.16289	1.22013	AFT	EFT	T-complex protein 1 subunit gamma OS=Rattus norvegicus GN=Cct3 PE=1 SV=1	2.71708e+06	2.31182e+06	1.55014e+06	1.79714e+06	1.64485e+06	2.43494e+06	2.65059e+06	1.43926e+06	1.27785e+06	1.06166e+06	968245	1.73763e+06	2.19103e+06	1.51128e+06	899573	2.66345e+06	1.40218e+06	1.02448e+06	1.26428e+06	1.18938e+06	1.31031e+06	1.43593e+06	1.39891e+06	1.40496e+06	2.29541e+06	1.52047e+06	720852	701062	1.16565e+06	1.66894e+06	1.51548e+06	2.21221e+06	2.50639e+06	2.14499e+06	1.70132e+06	2.17967e+06	2.10854e+06	1.45645e+06	595475	892275	370089
CADM2_RAT	6	6	370.76	0.268792	1.3675	AFT	EFT	Cell adhesion molecule 2 OS=Rattus norvegicus GN=Cadm2 PE=1 SV=2	1.10904e+07	1.43853e+07	1.13825e+07	7.59498e+06	4.29264e+06	4.92038e+06	7.77363e+06	4.1686e+06	2.70449e+06	2.2758e+06	2.50866e+06	3.18467e+06	8.25099e+06	5.70796e+06	6.99825e+06	1.15312e+07	3.97544e+06	3.61823e+06	2.81228e+06	2.41775e+06	2.65783e+06	2.92237e+06	2.42285e+06	2.46682e+06	9.36924e+06	9.46106e+06	5.29315e+06	2.96279e+06	3.04204e+06	3.37249e+06	4.4446e+06	6.40732e+06	5.30459e+06	4.59806e+06	4.408e+06	3.99484e+06	7.94034e+06	5.50086e+06	4.63251e+06	3.86303e+06	1.04927e+06
AT5F1_RAT	6	6	339.03	0.000689112	1.57911	AFT	EFT	ATP synthase F(0) complex subunit B1, mitochondrial OS=Rattus norvegicus GN=Atp5f1 PE=1 SV=1	5.39663e+06	8.15668e+06	8.6762e+06	3.5467e+06	5.43609e+06	6.15327e+06	1.16516e+07	6.62189e+06	5.5848e+06	4.52602e+06	4.40402e+06	6.16358e+06	5.223e+06	3.4775e+06	3.25349e+06	2.76696e+06	4.25506e+06	4.51074e+06	4.20579e+06	3.83792e+06	3.6682e+06	4.87648e+06	4.01887e+06	4.23529e+06	4.55912e+06	5.36458e+06	4.03463e+06	1.38356e+06	3.85237e+06	4.21753e+06	6.66183e+06	1.01781e+07	1.0954e+07	9.14443e+06	7.73835e+06	7.73157e+06	5.02635e+06	3.35133e+06	2.15366e+06	926952	1.12307e+06
BACH_RAT	2	2	84.05	0.621061	1.1206	AFT	EFT	Cytosolic acyl coenzyme A thioester hydrolase OS=Rattus norvegicus GN=Acot7 PE=1 SV=4	1.71365e+06	1.3006e+06	1.9457e+06	2.37712e+06	956028	518326	2.04394e+06	1.12716e+06	926913	848084	949651	1.4695e+06	1.88386e+06	1.21705e+06	1.46632e+06	1.82802e+06	576548	628893	1.21549e+06	1.02738e+06	1.17577e+06	1.10991e+06	1.18246e+06	1.12403e+06	1.4477e+06	855390	904797	927312	677503	355267	1.16863e+06	1.73249e+06	1.81805e+06	1.71348e+06	1.66864e+06	1.84333e+06	1.81293e+06	1.17289e+06	970637	612402	152173
FRIH_RAT	6	6	294.91	0.423887	1.34771	AFT	EFT	Ferritin heavy chain OS=Rattus norvegicus GN=Fth1 PE=1 SV=3	809973	2.40134e+06	1.09203e+06	2.62246e+06	1.53151e+06	1.58055e+06	3.29323e+06	1.91887e+06	153459	1.71554e+06	1.20061e+06	1.74003e+06	1.81578e+06	1.03344e+06	872409	3.4826e+06	830253	1.34935e+06	913932	805838	842000	1.07592e+06	898549	964181	684272	1.57934e+06	507821	1.02302e+06	1.08533e+06	1.08333e+06	1.88291e+06	2.94938e+06	300996	3.4661e+06	2.10961e+06	2.18269e+06	1.74742e+06	995942	577493	1.1667e+06	219136
ROA3_RAT	6	6	387.6	0.200139	1.24058	AFT	EFT	Heterogeneous nuclear ribonucleoprotein A3 OS=Rattus norvegicus GN=Hnrnpa3 PE=1 SV=1	7.17102e+06	6.91282e+06	7.22287e+06	7.36608e+06	3.494e+06	3.41988e+06	7.16993e+06	3.89599e+06	3.04442e+06	2.94095e+06	2.8797e+06	3.7995e+06	6.31195e+06	4.6936e+06	5.04722e+06	7.88457e+06	3.89939e+06	2.633e+06	2.71704e+06	2.59667e+06	2.48279e+06	3.46099e+06	3.18942e+06	2.89733e+06	6.05814e+06	4.5465e+06	3.35881e+06	2.8735e+06	2.47608e+06	2.34403e+06	4.09943e+06	5.98831e+06	5.97134e+06	5.94195e+06	5.05995e+06	4.76607e+06	6.0743e+06	4.5233e+06	3.34102e+06	2.64139e+06	1.0292e+06
NDUS2_RAT	6	6	314.43	0.657355	1.12131	AFT	EFT	NADH dehydrogenase [ubiquinone] iron-sulfur protein 2, mitochondrial OS=Rattus norvegicus GN=Ndufs2 PE=1 SV=1	3.59966e+06	3.24251e+06	4.48147e+06	1.67807e+06	1.56804e+06	1.90892e+06	2.79218e+06	2.18711e+06	6.57294e+06	2.33983e+06	2.1542e+06	2.36122e+06	3.17457e+06	2.62757e+06	3.43756e+06	4.64788e+06	1.46507e+06	2.25311e+06	2.27722e+06	2.05295e+06	2.19809e+06	2.44256e+06	2.1565e+06	2.37899e+06	3.04103e+06	2.13257e+06	2.08399e+06	654613	1.11121e+06	1.3084e+06	1.59644e+06	3.36169e+06	1.28922e+07	4.72742e+06	3.78517e+06	2.96191e+06	3.05505e+06	2.53223e+06	2.2755e+06	1.55707e+06	386688
THIL_RAT	6	6	450.27	0.33542	1.13995	AFT	EFT	Acetyl-CoA acetyltransferase, mitochondrial OS=Rattus norvegicus GN=Acat1 PE=1 SV=1	1.21859e+07	1.33234e+07	1.38744e+07	1.40467e+07	6.85728e+06	6.17784e+06	9.16055e+06	6.84736e+06	6.48313e+06	6.46616e+06	5.73033e+06	7.01389e+06	1.15646e+07	8.36069e+06	1.08052e+07	1.74599e+07	5.48074e+06	5.93251e+06	6.5437e+06	5.77646e+06	5.87253e+06	5.92207e+06	5.53429e+06	5.63481e+06	1.02947e+07	8.76271e+06	6.45192e+06	5.47959e+06	4.85952e+06	4.23436e+06	5.23758e+06	1.05247e+07	1.2716e+07	1.30643e+07	1.00688e+07	8.7982e+06	1.11292e+07	8.05733e+06	7.15252e+06	5.84919e+06	1.44658e+06
MARE3_RAT	6	6	295.05	0.109222	1.30677	AFT	EFT	Microtubule-associated protein RP/EB family member 3 OS=Rattus norvegicus GN=Mapre3 PE=1 SV=1	8.7765e+06	7.09104e+06	8.44116e+06	5.63027e+06	4.00011e+06	3.77407e+06	6.10858e+06	3.87823e+06	3.30635e+06	2.96918e+06	2.82191e+06	3.85512e+06	5.89941e+06	6.75753e+06	7.03329e+06	4.76084e+06	2.53494e+06	2.75905e+06	2.92586e+06	2.60783e+06	2.54737e+06	3.19776e+06	2.81377e+06	2.57657e+06	7.41446e+06	4.66372e+06	3.92533e+06	2.19636e+06	2.83474e+06	2.58679e+06	3.4926e+06	5.961e+06	6.4851e+06	5.99898e+06	4.95841e+06	4.83584e+06	5.6773e+06	6.51234e+06	4.6557e+06	1.59492e+06	669069
VPS45_RAT	1	1	38.57	0.947013	1.85174	AFT	EFT	Vacuolar protein sorting-associated protein 45 OS=Rattus norvegicus GN=Vps45 PE=1 SV=1	0	0	3131.9	33113.2	1855.1	1415.87	26422.8	15274	4499.98	12754.4	2876.52	50841	606.633	0	829.103	22727.6	26610.1	11764.4	5007.69	749.132	2420.94	4710.03	1943.17	4816.06	0	0	1456.41	12917.4	1314.65	970.452	15107.3	23476.8	8826.28	25769.1	5054.36	63774.7	583.793	0	548.827	7613.91	7023.42
ZWINT_RAT	1	1	100.01	0.390283	1.2151	EFT	AFT	ZW10 interactor OS=Rattus norvegicus GN=Zwint PE=1 SV=1	10471.7	4734.38	20580	140524	114985	64943.5	55004.9	66050	46412.1	20469.6	22471.3	55839.7	9220.84	5023.3	10222.6	426947	130274	71536.7	18743.2	18738.7	16112.5	28360.3	9524.83	11679.9	8846.54	3113.76	9570.17	54818.2	81485.7	44513.1	31449.2	101522	91033	41357	39484.5	70045.2	8873.68	4841.04	6766.9	143031	34384.4
MYO1D_RAT	1	1	42.56	0.73014	1.23628	AFT	EFT	Unconventional myosin-Id OS=Rattus norvegicus GN=Myo1d PE=1 SV=3	3046.97	24435.8	271.617	21946.4	1221.28	0	20206.5	13008.8	0	5682.86	5223.52	26355.8	0	0	867.379	20148	0	4430.16	16644	12336	15407.3	14736.6	6376.96	7250.73	2574.11	16071.2	126.308	8561.24	865.475	0	11553.2	19995.1	0	11481.7	9178.31	33060.7	0	0	574.164	6749.73	0
EFHD2_RAT	6	6	310.85	0.141103	1.32871	AFT	EFT	EF-hand domain-containing protein D2 OS=Rattus norvegicus GN=Efhd2 PE=1 SV=1	5.91499e+06	6.35624e+06	4.58046e+06	4.50269e+06	2.74889e+06	2.81471e+06	4.42971e+06	2.2573e+06	2.08157e+06	1.91663e+06	1.61606e+06	2.38087e+06	4.2501e+06	4.12682e+06	4.12815e+06	4.34901e+06	2.75056e+06	2.96727e+06	1.46795e+06	1.33585e+06	1.32959e+06	1.8264e+06	1.37807e+06	1.39888e+06	4.99703e+06	4.18045e+06	2.13002e+06	1.75649e+06	1.94804e+06	1.92923e+06	2.5327e+06	3.46957e+06	4.08281e+06	3.8724e+06	2.8396e+06	2.98656e+06	4.09008e+06	3.97709e+06	2.73264e+06	1.45695e+06	725979
NCEH1_RAT	1	1	67.02	0.950114	1.15165	AFT	EFT	Neutral cholesterol ester hydrolase 1 OS=Rattus norvegicus GN=Nceh1 PE=2 SV=1	1.0947e+06	825312	585690	142786	161182	147348	83015.5	36412	42249.9	182113	33067.1	22864.4	659451	681348	591980	439928	138028	23920	76896.1	47817.5	67856.1	83845.8	46295.9	57347.5	924813	542800	272359	55700.7	114224	100994	47464.4	55966.8	82869.2	367943	58102.6	28681.1	634622	656626	391863	147379	36430.9
DBNL_RAT	6	6	458.96	0.176539	1.14855	AFT	EFT	Drebrin-like protein OS=Rattus norvegicus GN=Dbnl PE=1 SV=1	5.23907e+06	6.29583e+06	5.39802e+06	5.16943e+06	4.01251e+06	4.26711e+06	5.81721e+06	4.24421e+06	3.70932e+06	2.72595e+06	3.15859e+06	3.74576e+06	5.45238e+06	3.89725e+06	5.16537e+06	8.68201e+06	3.63753e+06	4.27076e+06	2.80116e+06	2.59485e+06	2.47158e+06	2.72847e+06	2.45949e+06	2.6661e+06	4.42601e+06	4.14071e+06	2.5102e+06	2.01659e+06	2.84352e+06	2.92473e+06	3.32601e+06	6.52353e+06	7.27547e+06	5.50754e+06	5.55e+06	4.69867e+06	5.24709e+06	3.75584e+06	3.41923e+06	2.90854e+06	960085
ABI1_RAT	6	6	267.84	0.320184	1.26963	AFT	EFT	Abl interactor 1 OS=Rattus norvegicus GN=Abi1 PE=1 SV=3	8.73675e+06	7.43046e+06	5.93475e+06	6.11512e+06	2.61303e+06	2.7353e+06	3.55928e+06	2.67096e+06	2.63836e+06	1.75901e+06	2.05288e+06	2.19799e+06	5.67077e+06	5.35859e+06	4.99137e+06	5.94318e+06	2.12847e+06	2.27924e+06	1.95509e+06	1.88891e+06	1.99748e+06	2.02921e+06	1.874e+06	2.03971e+06	7.38088e+06	4.88695e+06	2.7598e+06	2.3855e+06	1.85176e+06	1.87481e+06	2.03503e+06	4.10537e+06	5.17489e+06	3.55392e+06	3.60713e+06	2.75715e+06	5.45727e+06	5.16416e+06	3.30405e+06	1.99101e+06	561785
CSPG5_RAT	1	1	55.69	0.312433	1.09063	AFT	EFT	Chondroitin sulfate proteoglycan 5 OS=Rattus norvegicus GN=Cspg5 PE=1 SV=1	33111.3	49891.2	103419	179667	81233.5	96484.6	121054	88954.9	33561.5	82324.2	37998.5	27144.8	25340.5	188902	135466	199284	2284.2	58341.9	27581.6	26604.6	35920.4	62600.4	53482.5	41348.3	27972.7	32813	48092.3	70087.7	57567.3	66131.7	69213.1	136727	65827.7	166329	66767.7	34050.3	24386.4	182048	89672.2	66761.8	602.887
ARC1A_RAT	6	6	306.9	0.033539	1.26183	AFT	EFT	Actin-related protein 2/3 complex subunit 1A OS=Rattus norvegicus GN=Arpc1a PE=2 SV=1	4.0626e+06	4.46579e+06	3.8829e+06	3.23267e+06	2.88087e+06	2.84662e+06	5.03539e+06	3.05351e+06	4.25765e+06	2.82354e+06	2.70251e+06	3.58661e+06	3.63447e+06	3.15633e+06	3.08511e+06	4.19432e+06	1.11181e+06	2.20654e+06	2.87318e+06	2.55684e+06	2.66166e+06	2.97789e+06	2.7035e+06	2.78162e+06	3.43211e+06	2.93711e+06	1.80564e+06	1.26106e+06	2.04157e+06	1.95111e+06	2.879e+06	4.69338e+06	8.35097e+06	5.70473e+06	4.74862e+06	4.49904e+06	3.49764e+06	3.04181e+06	2.04219e+06	1.40513e+06	293448
ANXA6_RAT	6	6	419.74	0.726507	1.08496	EFT	AFT	Annexin A6 OS=Rattus norvegicus GN=Anxa6 PE=1 SV=2	6.08833e+06	4.26723e+07	7.8717e+06	8.19583e+06	5.61721e+06	5.52764e+06	3.99593e+06	6.11286e+06	4.51996e+07	1.40519e+07	8.00436e+06	5.43138e+06	7.68249e+06	4.65096e+07	4.90753e+07	12473378	6.44103e+06	7.53446e+06	7.10341e+06	7.03037e+06	6.4919e+06	8.09581e+06	6.90955e+06	6.91006e+06	5.14347e+06	2.80652e+07	3.66053e+06	3.19718e+06	3.98072e+06	3.78871e+06	2.28469e+06	9.39572e+06	8.86546e+07	2.83907e+07	1.40646e+07	6.8131e+06	7.39324e+06	4.48221e+07	3.24855e+07	4.17868e+06	1.70003e+06
PIMT_RAT	6	6	351.29	0.280374	1.14687	AFT	EFT	Protein-L-isoaspartate(D-aspartate) O-methyltransferase OS=Rattus norvegicus GN=Pcmt1 PE=1 SV=2	1.45608e+07	1.47852e+07	1.356e+07	1.2855e+07	8.34167e+06	8.15139e+06	1.13645e+07	8.1376e+06	8.00643e+06	6.09515e+06	5.8818e+06	7.56535e+06	1.40455e+07	1.13487e+07	1.1891e+07	1.64026e+07	8.36068e+06	7.96224e+06	5.81441e+06	5.19744e+06	5.30526e+06	6.33413e+06	5.59289e+06	5.77185e+06	1.23011e+07	9.7241e+06	6.30573e+06	5.01471e+06	5.91145e+06	5.58706e+06	6.49769e+06	1.25078e+07	1.57039e+07	1.23147e+07	1.0335e+07	9.48995e+06	1.35167e+07	1.09369e+07	7.87129e+06	5.49501e+06	2.20671e+06
RAB2A_RAT	6	6	360.36	0.508276	1.0937	AFT	EFT	Ras-related protein Rab-2A OS=Rattus norvegicus GN=Rab2a PE=1 SV=1	9.53796e+06	1.16255e+07	8.84872e+06	7.24515e+06	4.65173e+06	5.30008e+06	9.9694e+06	5.258e+06	4.95237e+06	4.37387e+06	4.34503e+06	6.04465e+06	9.70155e+06	7.11611e+06	4.672e+06	1.36036e+07	5.80222e+06	3.7469e+06	5.11789e+06	4.65699e+06	5.29485e+06	5.31766e+06	5.13022e+06	4.95426e+06	8.05775e+06	7.64599e+06	4.11486e+06	2.82632e+06	3.29652e+06	3.63274e+06	5.70004e+06	8.08177e+06	9.7136e+06	8.83702e+06	7.6347e+06	7.58238e+06	9.33629e+06	6.85791e+06	3.09264e+06	4.5573e+06	1.53143e+06
MYO5A_RAT	1	1	92.57	0.73038	1.17382	AFT	EFT	Unconventional myosin-Va OS=Rattus norvegicus GN=Myo5a PE=1 SV=1	62694.6	30340.4	10841.9	213964	48612.7	43893.1	107408	135811	507409	7053.5	99028.5	142167	4143.32	49972	86670.8	137085	47619.9	102470	152261	127725	86571.4	178355	121023	106654	52964.9	19954.6	5041.72	83467	34450.1	30084.9	61410.8	208747	995235	14251	174004	178334	3987.33	48158.9	57371.9	45924.4	12568.7
STMN1_RAT	6	6	299.62	0.675185	1.07709	AFT	EFT	Stathmin OS=Rattus norvegicus GN=Stmn1 PE=1 SV=2	1.48802e+07	1.74032e+07	1.52096e+07	1.21447e+07	7.02447e+06	7.29525e+06	1.34525e+07	7.1073e+06	5.99144e+06	5.4052e+06	5.30815e+06	6.20046e+06	1.48377e+07	1.1372e+07	1.25479e+07	1.90657e+07	9.40463e+06	7.20407e+06	5.90487e+06	4.98377e+06	5629861	6.49678e+06	5.77815e+06	5.79248e+06	1.25709e+07	1.14459e+07	7.0728e+06	4.73762e+06	4.97799e+06	5.00025e+06	7.69149e+06	1.09242e+07	1.17516e+07	1.09207e+07	9.32702e+06	7.77784e+06	1.42791e+07	1.09594e+07	8.30613e+06	6.38716e+06	2.48224e+06
PHB2_RAT	6	6	282.7	0.162817	1.22995	AFT	EFT	Prohibitin-2 OS=Rattus norvegicus GN=Phb2 PE=1 SV=1	2.00477e+06	1.89067e+06	2.70426e+06	2.34595e+06	2.51366e+06	1.8516e+06	5.41483e+06	2.89111e+06	2.00981e+06	1.57497e+06	2.10879e+06	2.82843e+06	1.2542e+06	699416	929486	2.54243e+06	2.38572e+06	1.88948e+06	2.5713e+06	2.27901e+06	2.27218e+06	2.83945e+06	2.38576e+06	2.4557e+06	1.69365e+06	1.24348e+06	1.25754e+06	915150	1.78134e+06	1.26911e+06	3.09595e+06	4443758	3.94205e+06	3.1821e+06	3.70538e+06	3.54797e+06	1.20698e+06	674039	615276	851732	629684
GLNA_RAT	6	6	476.04	0.272748	1.15721	AFT	EFT	Glutamine synthetase OS=Rattus norvegicus GN=Glul PE=1 SV=3	2.02809e+07	2.82252e+07	2.91733e+07	1.43849e+07	1.35459e+07	1.45782e+07	2.159e+07	1.33427e+07	9.20809e+06	1.28712e+07	1.41003e+07	1.6594e+07	2.33342e+07	1.42412e+07	1.62992e+07	3.35829e+07	1.22353e+07	1.01498e+07	1.19812e+07	1.09446e+07	1.21796e+07	1.23189e+07	1.10281e+07	1.13575e+07	1.71335e+07	1.85635e+07	1.35663e+07	5.61153e+06	9.59954e+06	9.99209e+06	1.23442e+07	2.05083e+07	1.80608e+07	2.60052e+07	2.47758e+07	2.08155e+07	2.24557e+07	1.37244e+07	1.07893e+07	1.12505e+07	3.22936e+06
PCY2_RAT	1	1	45.55	0.818743	1.10231	EFT	AFT	Ethanolamine-phosphate cytidylyltransferase OS=Rattus norvegicus GN=Pcyt2 PE=1 SV=1	14498.5	3505.64	24127.6	100936	24528.5	14503.4	18407.5	2329.63	42731.2	3450.55	20556.5	10561.5	99595.4	614.417	826.737	65437.6	14735.6	3527.32	22638	18518.5	21674.8	18000.4	20383	22844.7	12248.5	2305.63	11219.9	39375.1	17382.5	9940.81	10524.6	3580.74	83813.2	6971.54	36120.1	13248.4	95845.6	592.124	547.261	21922.1	3889.3
ATPG_RAT	6	6	296.53	0.047389	1.25192	AFT	EFT	ATP synthase subunit gamma, mitochondrial OS=Rattus norvegicus GN=Atp5c1 PE=1 SV=2	1.24569e+07	1.45209e+07	14668268	9.86591e+06	1.1505e+07	1.1851e+07	1.68035e+07	9.71088e+06	6.86387e+06	7.83197e+06	7.72318e+06	1.03551e+07	1.17985e+07	9.00226e+06	9.85408e+06	1.34804e+07	6.51807e+06	8.80839e+06	8.14542e+06	7.05365e+06	7.63534e+06	9.01965e+06	7.79282e+06	8.05208e+06	1.05237e+07	9.55027e+06	6.82109e+06	3.84868e+06	8.15319e+06	8.12282e+06	9.60748e+06	1.4926e+07	1.34628e+07	1.58238e+07	1.35705e+07	1.29894e+07	1.13543e+07	8.67563e+06	6.52293e+06	4.51602e+06	1.72037e+06
ARL8B_RAT	1	1	28.19	0.27957	1.12764	EFT	AFT	ADP-ribosylation factor-like protein 8B OS=Rattus norvegicus GN=Arl8b PE=2 SV=1	384935	32980.7	146296	45749.4	60992.9	20915.3	227976	198448	25173.2	147107	68115.9	147679	95949.4	66731.7	69419.3	114347	61206.6	55218.7	227988	179519	172419	188447	242834	224557	325196	21691.1	68030.8	17846.8	43223.5	14335.6	130346	305023	49374.9	297217	119687	185247	92336.9	64310.4	45952.3	38307	16154.8
CAZA2_RAT	6	6	427.98	0.615351	1.16257	AFT	EFT	F-actin-capping protein subunit alpha-2 OS=Rattus norvegicus GN=Capza2 PE=1 SV=1	2.69344e+07	3.59794e+07	3.01087e+07	1.69171e+07	9.12353e+06	9.16415e+06	2.44794e+07	1.24969e+07	4.46997e+06	9.26612e+06	1.02833e+07	1.3724e+07	3.02682e+07	2.46442e+07	1.83105e+07	2.87109e+07	1.03451e+07	8.50688e+06	9.38224e+06	8.29349e+06	9.33829e+06	8.95029e+06	8.87053e+06	8.9465e+06	2.27544e+07	2.36633e+07	1.40012e+07	6.59933e+06	6.46553e+06	6.28122e+06	1.39962e+07	1.92082e+07	8.76743e+06	1.87214e+07	1.80689e+07	1.72153e+07	2.91286e+07	2.375e+07	1.21207e+07	9.61837e+06	2.73047e+06
PGCB_RAT	6	6	263.5	0.240067	1.2759	AFT	EFT	Brevican core protein OS=Rattus norvegicus GN=Bcan PE=1 SV=2	7.15206e+06	1.03038e+07	1.02817e+07	5.85592e+06	3.56106e+06	3.86751e+06	5.59858e+06	3.0935e+06	4.39379e+06	2.84394e+06	2.44215e+06	3.07788e+06	6.86556e+06	5.27676e+06	5.7447e+06	8.97959e+06	3.4639e+06	2.89773e+06	2.72016e+06	2.51091e+06	2.64804e+06	2.75052e+06	2.52749e+06	2.57772e+06	6.04212e+06	6.77671e+06	4.78123e+06	2.28439e+06	2.5236e+06	2.65084e+06	3.20101e+06	4.75484e+06	8.61799e+06	5.74593e+06	4.29112e+06	3.86089e+06	6.60707e+06	5.0853e+06	3.80272e+06	3.00823e+06	914255
SYT12_RAT	1	1	43.14	0.52273	1.44657	AFT	EFT	Synaptotagmin-12 OS=Rattus norvegicus GN=Syt12 PE=2 SV=1	2741.21	1679.64	2991.87	187.502	17676.1	20592.9	103322	13415.8	22197.9	6000.58	7875.47	12064	546.813	349.745	913.725	350.677	41334.5	27076.1	11482.8	9255.62	4373.04	32130.1	6839.29	11033.6	2315.79	1104.68	1391.29	73.1442	12526.4	14114.6	59074.8	20620.6	43539	12123.7	13838.1	15133	526.226	337.055	604.842	117.479	10909.8
THTR_RAT	1	1	44.39	0.894696	1.03236	AFT	EFT	Thiosulfate sulfurtransferase OS=Rattus norvegicus GN=Tst PE=1 SV=3	522584	886822	319483	1.03814e+06	332134	232157	401048	526353	1.18625e+06	246962	462785	382197	645690	568216	900854	1.12068e+06	500718	360722	354308	376062	378324	419932	344630	361881	441483	583256	148567	404977	235372	159123	229301	809026	2.32672e+06	498966	813165	479427	621380	547599	596322	375437	132159
CD166_RAT	1	1	37.55	0.131145	2.1781	AFT	EFT	CD166 antigen OS=Rattus norvegicus GN=Alcam PE=1 SV=1	154067	41435.2	225718	462038	179398	137727	433916	226556	23174	7879.81	140574	260626	103895	11950.5	11647.6	313129	14168.8	71497.8	88175.4	67299.7	70629.3	106420	92906.5	101084	130157	27251.6	104964	180241	127133	94399.8	248093	348227	45453.6	15920.5	247004	326928	99983.1	11516.9	7710.14	104901	3739.68
AL1B1_RAT	1	1	30.23	0.0338337	2.98901	AFT	EFT	Aldehyde dehydrogenase X, mitochondrial OS=Rattus norvegicus GN=Aldh1b1 PE=1 SV=1	56174	65334.8	211125	257887	24431.2	16524	139256	136716	556004	40173.9	60887.9	109642	44862.7	32114.5	25934.3	79064.3	42911.4	29398.4	75306.6	27488.2	44026	40494.9	54597.1	63905.9	47456.3	42970.1	98178.2	100601	17313.5	11325.8	79620.1	210139	1.09055e+06	81167.9	106987	137534	43173.6	30949.3	17167.3	26487.2	11326
MADD_RAT	1	1	33.68	0.0974883	1.13002	AFT	EFT	MAP kinase-activating death domain protein OS=Rattus norvegicus GN=Madd PE=1 SV=1	175705	2087	1538.09	198232	48258.9	45404.7	73257.6	5724.67	1887.14	1755.22	50160.6	5686.79	11893.1	109541	77844	20757.5	33280	51221.3	38245.4	37265.1	42212.4	39560.4	39571.8	38155.2	148437	1372.6	715.246	77329.9	34199.4	31120.9	41885.3	8799.06	3701.44	3546.28	88137.8	7133.49	11445.3	105567	51529	6953.91	8783.87
PBIP1_RAT	1	1	40.01	0.583195	1.07964	AFT	EFT	Pre-B-cell leukemia transcription factor-interacting protein 1 OS=Rattus norvegicus GN=Pbxip1 PE=2 SV=1	376081	300955	636115	422457	283220	260622	273984	482840	608341	352845	325559	450582	457566	206317	252535	365869	587118	379401	365820	392769	341203	394711	323234	354951	317716	197935	295808	164800	200708	178633	156651	742145	1.1932e+06	712894	572043	565208	440339	198831	167166	122569	154963
PRVA_RAT	2	2	102.42	0.334027	1.22479	AFT	EFT	Parvalbumin alpha OS=Rattus norvegicus GN=Pvalb PE=1 SV=2	766692	2.51517e+06	1.92234e+06	3.64598e+06	582777	994834	3.0735e+06	1.69233e+06	1.49967e+06	1.17795e+06	1.17325e+06	1.65577e+06	2.50182e+06	713680	1.21496e+06	4.12381e+06	650876	1.02094e+06	1.34393e+06	976605	1.13641e+06	1.0026e+06	1.16101e+06	1.05438e+06	647708	1.6542e+06	893934	1.42229e+06	412994	681871	1.75728e+06	2.60119e+06	2.94147e+06	2.37994e+06	2.06153e+06	2.07699e+06	2.40763e+06	687785	804248	1.38151e+06	171791
SHLB2_RAT	6	6	289.86	0.543807	1.10128	AFT	EFT	Endophilin-B2 OS=Rattus norvegicus GN=Sh3glb2 PE=2 SV=2	1.05801e+07	8.66227e+06	1.17618e+07	5.83045e+06	1.00322e+07	1.05622e+07	1.55578e+07	9.39262e+06	3.65152e+06	9.5712e+06	8.09228e+06	9.99965e+06	5.16353e+06	5.87523e+06	5.8613e+06	5.91122e+06	8.33267e+06	7.36204e+06	1.23748e+07	1.14676e+07	1.08403e+07	1.07503e+07	9.35851e+06	9.94045e+06	8.93819e+06	5.6971e+06	5.46951e+06	2.27445e+06	7.10949e+06	7.23948e+06	8.89524e+06	1.44369e+07	7.16211e+06	1.93378e+07	1.4219e+07	1.25435e+07	4.96912e+06	5.66205e+06	3.8799e+06	1.9803e+06	2.19931e+06
MYPR_RAT	7	7	407.43	0.382436	1.11819	EFT	AFT	Myelin proteolipid protein OS=Rattus norvegicus GN=Plp1 PE=1 SV=2	1.04074e+08	9.83145e+07	9.94326e+07	8.2676e+07	5.14763e+07	5.06536e+07	7.22491e+07	3.85473e+07	1.48343e+07	6.11273e+07	5.86376e+07	7.16273e+07	1.1288e+08	5.85095e+07	5.52299e+07	8.40023e+07	5.37805e+07	2.94459e+07	9.3639e+07	7.93893e+07	8.96779e+07	8.27407e+07	7.88625e+07	8.04736e+07	8.79229e+07	6.46607e+07	4.62385e+07	3.22518e+07	3.64794e+07	3.47186e+07	4.13087e+07	5.92489e+07	2.9096e+07	1.23502e+08	1.03033e+08	8.9849e+07	1.0863e+08	5.63866e+07	3.65596e+07	2.81414e+07	1.41947e+07
SUMO2_RAT	2	2	101.27	0.170018	1.39729	AFT	EFT	Small ubiquitin-related modifier 2 OS=Rattus norvegicus GN=Sumo2 PE=1 SV=1	3.89328e+06	4.38781e+06	5.93749e+06	2.01434e+06	3.19206e+06	2.8562e+06	3.28844e+06	1.84727e+06	863278	1.90717e+06	1.37381e+06	1.85473e+06	3.04048e+06	2.42509e+06	2.81462e+06	1.39404e+06	2.70797e+06	2.69912e+06	1.62256e+06	1.34408e+06	1.33092e+06	1.73254e+06	1.40403e+06	1.3993e+06	3.28907e+06	2.88583e+06	2.76107e+06	785793	2.2621e+06	1.95767e+06	1.88017e+06	2.83933e+06	1.69324e+06	3.85328e+06	2.41394e+06	2.32656e+06	2.92601e+06	2.3371e+06	1.86315e+06	467015	714737
NDKB_RAT	7	7	495.74	0.00616205	1.38129	AFT	EFT	Nucleoside diphosphate kinase B OS=Rattus norvegicus GN=Nme2 PE=1 SV=1	29505377	3.9731e+07	3.23403e+07	2.84634e+07	2.34601e+07	2.54156e+07	3.49137e+07	2.4065e+07	1.90487e+07	1.8589e+07	1.68222e+07	2.10319e+07	2.93204e+07	2.19453e+07	2.09383e+07	2.40041e+07	1.76495e+07	2.29124e+07	1.55206e+07	1.44296e+07	1.33348e+07	1.7066e+07	1.48631e+07	1.48944e+07	2.49264e+07	2.61307e+07	1.5039e+07	1.11035e+07	1.66253e+07	1.74202e+07	1.9962e+07	3.6989e+07	3.73621e+07	3.75575e+07	2.95585e+07	2.63823e+07	2.82165e+07	2.1149e+07	1.38602e+07	8.04155e+06	4.65838e+06
ACSL6_RAT	1	1	67.37	0.812631	1.02142	AFT	EFT	Long-chain-fatty-acid--CoA ligase 6 OS=Rattus norvegicus GN=Acsl6 PE=1 SV=1	151357	193054	1.31934e+06	646310	311451	200899	284989	656118	20800.3	432037	766420	978426	1.1678e+06	190125	66515.2	987137	124470	913400	442019	434547	349366	453120	323183	384509	127868	126970	613526	252125	220715	137699	162943	1.00848e+06	40797.8	872894	1.34669e+06	1.22733e+06	1.12383e+06	183227	44029.9	330698	32852.4
IF4H_RAT	2	2	105.1	0.40698	1.47868	AFT	EFT	Eukaryotic translation initiation factor 4H OS=Rattus norvegicus GN=Eif4h PE=1 SV=1	4.05893e+06	5.90279e+06	5.76852e+06	3.13421e+06	1.22871e+06	1.64946e+06	2.57859e+06	1.64962e+06	1.65554e+06	305676	1.2418e+06	1.18372e+06	2.26518e+06	2.23711e+06	2.51518e+06	3.73077e+06	2.13297e+06	1.50147e+06	1.00859e+06	887191	1.15312e+06	999419	1.09337e+06	1.00578e+06	3.42902e+06	3.88222e+06	2.6825e+06	1.22265e+06	870746	1.13056e+06	1.47432e+06	2.53553e+06	3.24718e+06	617593	2.18198e+06	1.48486e+06	2.17989e+06	2.15594e+06	1.66493e+06	1.24984e+06	562972
AP2S1_RAT	2	2	79.14	0.0225837	1.61581	AFT	EFT	AP-2 complex subunit sigma OS=Rattus norvegicus GN=Ap2s1 PE=1 SV=1	946738	1.98758e+06	2.02311e+06	1.63005e+06	779555	816293	1.19829e+06	670704	721113	388346	646844	835695	1.03173e+06	657900	635029	1.35845e+06	742401	631823	468077	440787	476150	492937	436521	453596	799813	1.30721e+06	940794	635882	552443	559497	685129	1.0309e+06	1.4144e+06	784619	1.13658e+06	1.04829e+06	992888	634029	420359	455091	195948
GEPH_RAT	7	7	328.33	0.305943	1.26272	AFT	EFT	Gephyrin OS=Rattus norvegicus GN=Gphn PE=1 SV=3	2.17994e+06	4.21952e+06	3.76137e+06	2.9819e+06	1.91267e+06	2.00274e+06	1.91403e+06	928098	1.10896e+06	793376	964516	1.47992e+06	3.48514e+06	2.20284e+06	1.41154e+06	3.56829e+06	1.21864e+06	1.28712e+06	1.08893e+06	833727	878869	1.23693e+06	1.01392e+06	976316	1.84163e+06	2.77514e+06	1.74913e+06	1.16323e+06	1.35544e+06	1.3727e+06	1.09435e+06	1.42653e+06	2.17512e+06	1.60295e+06	1.69476e+06	1.8564e+06	3.35392e+06	2.12291e+06	934373	1.19541e+06	321647
CA2D1_RAT	7	7	344.45	0.407763	1.17277	AFT	EFT	Voltage-dependent calcium channel subunit alpha-2/delta-1 OS=Rattus norvegicus GN=Cacna2d1 PE=1 SV=1	2.57093e+06	3.43821e+06	1.69968e+06	2.54004e+06	1.40241e+06	1.4757e+06	1.28952e+06	961916	966501	834592	773083	826381	2.21412e+06	1.07568e+06	1.08082e+06	3.55381e+06	1.16713e+06	2.00293e+06	828161	764791	771862	927218	773820	852131	2.17194e+06	2.26128e+06	790390	990865	993841	1.01146e+06	737289	1.47851e+06	1.8957e+06	1.68622e+06	1.35839e+06	1.03661e+06	2.13076e+06	1.03665e+06	715453	1.19055e+06	308049
ENPP6_RAT	7	7	423.48	0.440027	1.20471	AFT	EFT	Ectonucleotide pyrophosphatase/phosphodiesterase family member 6 OS=Rattus norvegicus GN=Enpp6 PE=2 SV=1	8.76776e+06	3.02291e+06	5.15691e+06	5.4195e+06	2.03022e+06	2.12421e+06	3.0502e+06	2.44268e+06	2.16429e+06	3.49498e+06	1.9067e+06	2.26444e+06	3.44849e+06	2.67046e+06	4.52263e+06	6.07271e+06	1.65286e+06	1.82494e+06	2.70873e+06	2.33611e+06	2.05173e+06	2.82735e+06	2.34772e+06	2.27064e+06	7.40708e+06	1.98814e+06	2.39808e+06	2.11414e+06	1.43875e+06	1.45596e+06	1.74396e+06	3.7545e+06	4.24505e+06	7.06131e+06	3.35028e+06	2.84051e+06	3.31866e+06	2.57357e+06	2.99377e+06	2.03441e+06	436253
ATLA1_RAT	7	7	313.38	0.607529	1.08005	AFT	EFT	Atlastin-1 OS=Rattus norvegicus GN=Atl1 PE=1 SV=1	996959	474646	1.17846e+06	316973	950531	883361	821228	599947	149446	610262	702176	753007	123405	519326	604096	158433	1.03797e+06	1.46932e+06	624513	637533	562357	745834	660018	668889	842239	312171	548012	123651	673608	605466	469540	922144	293124	1.23298e+06	1.2338e+06	944570	118759	500483	399883	53076.4	273960
DYL2_RAT	2	2	257.03	0.000688466	1.7307	AFT	EFT	Dynein light chain 2, cytoplasmic OS=Rattus norvegicus GN=Dynll2 PE=1 SV=1	5.03787e+06	6.43573e+06	5.60893e+06	3.43277e+06	1.87382e+06	3.21529e+06	4.8986e+06	2.67391e+06	3.19012e+06	2.57148e+06	2.28984e+06	2.97636e+06	3.2757e+06	2.24879e+06	2.09746e+06	3.01107e+06	1.60357e+06	2.04541e+06	1.99189e+06	1.85249e+06	1.58592e+06	2.1476e+06	1.7767e+06	1.90489e+06	4.25603e+06	4.23272e+06	2.60828e+06	1.33912e+06	1.32791e+06	2.2038e+06	2.80079e+06	4.10992e+06	6.25711e+06	5.19546e+06	4.02351e+06	3.73354e+06	3.15237e+06	2.16719e+06	1.38842e+06	1.00873e+06	423244
AK1A1_RAT	7	7	387.24	0.143879	1.21758	AFT	EFT	Alcohol dehydrogenase [NADP(+)] OS=Rattus norvegicus GN=Akr1a1 PE=1 SV=2	4.15502e+06	4.04301e+06	3.52133e+06	4.11133e+06	2.46499e+06	2.76417e+06	4.8076e+06	3.76853e+06	7.36808e+06	2.28577e+06	2.86947e+06	3.83423e+06	4.26498e+06	4.14078e+06	3.74841e+06	4.43468e+06	2.82885e+06	2.82114e+06	2.46248e+06	2.63875e+06	2.19058e+06	2.89993e+06	2.67003e+06	2.67408e+06	3.51019e+06	2.65905e+06	1.6375e+06	1.60383e+06	1.74685e+06	1.8946e+06	2748761	5.7924e+06	1.44518e+07	4.6182e+06	5.04198e+06	4.80964e+06	4.1044e+06	3.99054e+06	2.48127e+06	1.48565e+06	746643
ADAP2_RAT	1	1	31.8	0.145275	1.28091	EFT	AFT	Arf-GAP with dual PH domain-containing protein 2 OS=Rattus norvegicus GN=Adap2 PE=1 SV=1	40779.3	38424.7	119502	23443	29130.9	29140.7	103978	126473	8224.26	43541.3	96146.3	150880	160491	23671.4	171569	98861.9	71197.5	75614.5	73635.6	70449.4	60915.8	90457.4	72154.2	68089.1	34450.7	25271.6	55571.2	9145.08	20644.1	19973.4	59449.9	194395	16131.1	87971.4	168940	189263	154449	22812.6	113570	33119.5	18791.8
PGM1_RAT	7	7	452.02	0.308736	1.1771	AFT	EFT	Phosphoglucomutase-1 OS=Rattus norvegicus GN=Pgm1 PE=1 SV=2	1.45853e+06	2.08748e+06	1.59356e+06	2.10292e+06	1.13593e+06	1.2728e+06	2.32658e+06	1.45279e+06	562293	855185	1.05782e+06	1.41933e+06	1.48734e+06	930210	1.04741e+06	2.91519e+06	1.37975e+06	1.13058e+06	1.08682e+06	911071	898396	1.1066e+06	886886	938273	1.23218e+06	1.37292e+06	741043	820346	804997	872393	1.33023e+06	2.23299e+06	1.10288e+06	1.72783e+06	1.8587e+06	1.7804e+06	1.43134e+06	896459	693333	976611	364168
NB5R3_RAT	2	2	130.65	0.24412	1.19403	EFT	AFT	NADH-cytochrome b5 reductase 3 OS=Rattus norvegicus GN=Cyb5r3 PE=1 SV=2	3.0814e+06	3.42761e+06	1.85549e+06	1.11684e+06	2.46626e+06	1.6795e+06	2.85541e+06	1.8846e+06	306390	1.72849e+06	1.38906e+06	2.092e+06	4.12085e+06	2.76851e+06	3.09047e+06	4.10727e+06	2.15178e+06	1.7722e+06	1.64704e+06	1.55868e+06	1.77261e+06	1.97416e+06	1.56023e+06	1.99328e+06	2.60319e+06	2.25431e+06	862844	435679	1.74775e+06	1.15115e+06	1.63259e+06	2.89671e+06	600955	3.49226e+06	2.44074e+06	2.6242e+06	3.9657e+06	2.66806e+06	2.04574e+06	1.37597e+06	567938
DCTN1_RAT	7	7	317.36	0.133828	1.33754	AFT	EFT	Dynactin subunit 1 OS=Rattus norvegicus GN=Dctn1 PE=1 SV=2	1.22497e+06	2.24637e+06	2.01909e+06	1.13849e+06	1.02097e+06	957700	1.78057e+06	1.30757e+06	3.74629e+06	869174	1.11581e+06	1.14347e+06	953597	1.33265e+06	778980	1.85247e+06	623456	1.04173e+06	1.16903e+06	1.15228e+06	1.05865e+06	1.35582e+06	1.21496e+06	1.35043e+06	1.03486e+06	1.47742e+06	938924	444122	723524	656419	1.01805e+06	2.0098e+06	7.34799e+06	1.75609e+06	1.9606e+06	1.43437e+06	917694	1.2843e+06	515648	620590	164554
PDIA6_RAT	7	7	474.9	0.463616	1.09967	AFT	EFT	Protein disulfide-isomerase A6 OS=Rattus norvegicus GN=Pdia6 PE=1 SV=2	4.36319e+06	5.30282e+06	4.29965e+06	5.18261e+06	2.34606e+06	2.1711e+06	3.64231e+06	2.96097e+06	1.74904e+06	1.87524e+06	1.94338e+06	2.84638e+06	4.30375e+06	3.08523e+06	4.48046e+06	7.22387e+06	2.32084e+06	2.66516e+06	1.84903e+06	1.6986e+06	1.69505e+06	2.13489e+06	1.83742e+06	1.88231e+06	3.68606e+06	3.48762e+06	1.99944e+06	2.02173e+06	1.66257e+06	1.4881e+06	2.0825e+06	4.55114e+06	3.43057e+06	3.78877e+06	3.41474e+06	3.57049e+06	4.14172e+06	2.97329e+06	2.96585e+06	2.42005e+06	612559
[truncated: 206 more rows]
[truncated: 33 more columns]
