# Supplementary material for: Sex- and estrous-cycle dependent dorsal hippocampal phosphoproteomic changes induced by low-dose ketamine
Source: Sci Rep. 2022 Feb 2;12:1820. doi: 10.1038/s41598-022-05937-x (PMC8810966; doi:10.1038/s41598-022-05937-x)
Supplement: Supplementary file 13 — Supplementary Table S13. [file 41598_2022_5937_MOESM13_ESM.xlsx]

## Sheet: LF15-002_Saland_C6_EN_Design#1_
Table S13. Proestrus Females vs. Males: Protein-level identification and statistical analysis for TiO2-enriched fractions, including raw and normalized abundance values. AEN, Saline-treated males; EEN, Saline-treated proestrus females.
									Normalized abundance																								Raw abundance
									AEN												EEN												AEN												EEN
Accession	Peptide count	Unique peptides	Confidence score	Anova (p)	Max fold change	Highest mean condition	Lowest mean condition	Description	03012014_SS_9M_Run1	03012014_SS_9M_Run2	03012014_SS_9M_Run3	03012014_SS_10M_Run1	03012014_SS_10M_Run2	03012014_SS_10M_Run3	03012014_SS_11M_Run1	03012014_SS_11M_Run2	03012014_SS_11M_Run3	03012014_SS_12M_Run1	03012014_SS_12M_Run2	03012014_SS_12M_Run3	03012014_SS_7F_Run1	03012014_SS_7F_Run2	03012014_SS_7F_Run3	03012014_SS_8F_Run1	03012014_SS_8F_Run2	03012014_SS_8F_Run3	03012014_SS_11F_Run1	03012014_SS_11F_Run2	03012014_SS_11F_Run3	03012014_SS_14F_Run1	03012014_SS_14F_Run2	03012014_SS_14F_Run3	03012014_SS_9M_Run1	03012014_SS_9M_Run2	03012014_SS_9M_Run3	03012014_SS_10M_Run1	03012014_SS_10M_Run2	03012014_SS_10M_Run3	03012014_SS_11M_Run1	03012014_SS_11M_Run2	03012014_SS_11M_Run3	03012014_SS_12M_Run1	03012014_SS_12M_Run2	03012014_SS_12M_Run3	03012014_SS_7F_Run1	03012014_SS_7F_Run2	03012014_SS_7F_Run3	03012014_SS_8F_Run1	03012014_SS_8F_Run2
NFH_RAT	41	41	2267.4	0.0234943	1.46475	EEN	AEN	Neurofilament heavy polypeptide OS=Rattus norvegicus GN=Nefh PE=1 SV=4	1.162e+06	1.24785e+06	473166	1.24522e+06	1.21713e+06	563850	988385	246485	484367	1.87541e+06	1.5025e+06	2.11031e+06	1.78082e+06	2.06954e+06	740225	1.5072e+06	1.4208e+06	1.49976e+06	1.30073e+06	2.72602e+06	1.54633e+06	1.30351e+06	1.59213e+06	1.72563e+06	947358	1.2424e+06	480433	1.15356e+06	1.28663e+06	566264	933813	225668	455699	1.29199e+06	713832	1.21472e+06	1.65738e+06	1.84397e+06	658612	1.4789e+06	1.61211e+06
MTAP2_RAT	28	28	1581.81	0.97718	1.02958	AEN	EEN	Microtubule-associated protein 2 OS=Rattus norvegicus GN=Map2 PE=1 SV=3	5.31917e+06	4.35581e+06	4.30999e+06	5.37613e+06	5.19939e+06	5.48626e+06	8.42629e+06	9.80034e+06	8.68058e+06	7.78227e+06	8.47121e+06	7.69889e+06	4.92958e+06	5.30961e+06	6.03512e+06	7.37183e+06	5.98063e+06	5.78617e+06	7.87323e+06	7.4016e+06	7.88455e+06	7.74136e+06	5.95325e+06	6.31507e+06	4.33661e+06	4.33679e+06	4.37618e+06	4.98038e+06	5.49624e+06	5.50975e+06	7.96104e+06	8.97266e+06	8.16681e+06	5.36129e+06	4.02464e+06	4.43157e+06	4.58787e+06	4.73088e+06	5.36972e+06	7.23341e+06	6.78594e+06
KPCE_RAT	3	3	250.11	0.082277	1.29282	EEN	AEN	Protein kinase C epsilon type OS=Rattus norvegicus GN=Prkce PE=1 SV=1	171395	127497	119307	250812	132484	146803	167726	46817.5	101509	215852	256050	267220	163221	185424	132790	200470	197618	178983	151988	205802	214792	224785	362793	371472	139735	126940	121140	232349	140048	147431	158465	42863.5	95501.4	148703	121648	153815	151907	165214	118149	196706	224228
TAU_RAT	17	17	905.69	0.225883	1.25213	EEN	AEN	Microtubule-associated protein tau OS=Rattus norvegicus GN=Mapt PE=1 SV=3	1.27204e+06	726668	435476	624873	751170	1.06956e+06	1.85856e+06	997483	1.02586e+06	912708	1.54516e+06	1.50654e+06	832544	1.6103e+06	560748	1.84564e+06	1.64015e+06	1.08956e+06	775907	1.22032e+06	1.08699e+06	1.04572e+06	2.75338e+06	1.47347e+06	1.03707e+06	723495	442164	578874	794057	1.07413e+06	1.75594e+06	913241	965147	628775	734099	867181	774834	1.43478e+06	498923	1.81098e+06	1.861e+06
MARCS_RAT	7	7	606.49	0.199291	1.41235	EEN	AEN	Myristoylated alanine-rich C-kinase substrate OS=Rattus norvegicus GN=Marcks PE=1 SV=2	925885	777911	822317	241687	799827	769455	1.59088e+06	1.71266e+06	1.71935e+06	896412	767886	861236	1.05117e+06	1.17984e+06	1.42601e+06	1.82204e+06	1.43222e+06	1.0404e+06	1.89091e+06	1.74047e+06	1.96706e+06	2.51427e+06	351822	370329	754855	774514	834946	223895	845492	772749	1.50304e+06	1.56802e+06	1.61759e+06	617548	364819	495737	978308	1.05124e+06	1.26879e+06	1.78783e+06	1.62507e+06
BSN_RAT	7	7	366.35	0.0199938	1.4955	EEN	AEN	Protein bassoon OS=Rattus norvegicus GN=Bsn PE=1 SV=3	98711.2	71220	72012.4	97261.3	82375.9	95492.5	131848	135396	124041	185413	210722	197307	166758	185874	194052	249230	191760	176856	287978	241700	249101	137097	78903.6	86627	80477.2	70909	73118.3	90101.5	87079.1	95901.3	124568	123962	116700	127733	100113	113572	155198	165615	172657	244551	217581
KCC2A_RAT	4	4	398.29	0.630615	1.019	AEN	EEN	Calcium/calmodulin-dependent protein kinase type II subunit alpha OS=Rattus norvegicus GN=Camk2a PE=1 SV=1	226232	162547	73523.8	90949.5	192783	185171	140610	27018	23821.8	251982	251105	279125	148835	203852	50511.8	230750	221422	151668	125288	248254	143884	124554	146015	74318.8	184442	161837	74652.9	84254.4	203790	185964	132847	24736.2	22411.9	173593	119299	160667	138518	181633	44942.6	226417	251237
CLD11_RAT	4	4	126.2	4.05677e-07	2.22835	EEN	AEN	Claudin-11 OS=Rattus norvegicus GN=Cldn11 PE=1 SV=1	837963	656200	655067	877944	753584	832532	455830	493538	456340	568146	532279	730614	1.52653e+06	1.62742e+06	1.51552e+06	1.93443e+06	1.55601e+06	1.32109e+06	1.72906e+06	1.80657e+06	1.74158e+06	1.15099e+06	807742	775711	683174	653334	665127	813315	796609	836096	430662	451856	429331	391402	252883	420550	1.42071e+06	1.45004e+06	1.34843e+06	1.89811e+06	1.76553e+06
SRC8_RAT	2	2	139.02	0.0269168	1.59859	AEN	EEN	Src substrate cortactin OS=Rattus norvegicus GN=Cttn PE=1 SV=1	493147	337390	380506	455012	475335	460682	931095	1.10358e+06	1.02562e+06	1.07236e+06	875789	1.09637e+06	313622	352683	491053	730762	536782	330729	633553	614974	639505	501819	138549	162568	402052	335917	386350	421517	502474	462654	879686	1.01037e+06	964918	738759	416083	631081	291882	314242	436912	717041	609061
DPYL2_RAT	3	3	203.43	0.00463703	1.69924	EEN	AEN	Dihydropyrimidinase-related protein 2 OS=Rattus norvegicus GN=Dpysl2 PE=1 SV=1	354120	308908	274286	392875	395842	403469	665046	735524	672368	865068	886520	833212	1.04732e+06	1.09632e+06	1.19146e+06	1.50694e+06	1.29265e+06	1.43417e+06	859203	758871	839374	549914	453447	503501	288707	307559	278499	363954	418443	405196	628326	673405	632574	595955	421182	479607	974719	976829	1.06009e+06	1.47864e+06	1.4667e+06
AT1A3_RAT	6	6	596.01	1.30078e-07	2.9274	EEN	AEN	Sodium/potassium-transporting ATPase subunit alpha-3 OS=Rattus norvegicus GN=Atp1a3 PE=1 SV=2	445166	235547	465896	333573	237725	519727	503897	191378	119491	483843	272692	310424	1.15401e+06	1.14459e+06	1.13593e+06	1.35368e+06	1.26749e+06	1.10296e+06	703644	678953	764480	929548	778893	1.04482e+06	362934	234518	473051	309018	251297	521952	476075	175216	112419	333325	129555	178684	1.07401e+06	1.01983e+06	1.01069e+06	1.32826e+06	1.43816e+06
MAP1B_RAT	25	25	1800.14	1.41158e-06	1.63185	EEN	AEN	Microtubule-associated protein 1B OS=Rattus norvegicus GN=Map1b PE=1 SV=2	1.7563e+06	1.54542e+06	1.34617e+06	1.85117e+06	1.56348e+06	1.72598e+06	2.00128e+06	1.84833e+06	1.64281e+06	2.60231e+06	3.00245e+06	2.63911e+06	2.91645e+06	3.27874e+06	3.12729e+06	3.19185e+06	2.70186e+06	2.80995e+06	3.65364e+06	3.81935e+06	3.82022e+06	3.23806e+06	2.90078e+06	2.93068e+06	1.43188e+06	1.53867e+06	1.36684e+06	1.7149e+06	1.65274e+06	1.73337e+06	1.89078e+06	1.69223e+06	1.54558e+06	1.79276e+06	1.42645e+06	1.5191e+06	2.71429e+06	2.92137e+06	2.7825e+06	3.13192e+06	3.06568e+06
AT1A2_RAT;AT1A1_RAT;ATP4A_RAT	2	2	131.77	0.00929684	2.24687	EEN	AEN	Sodium/potassium-transporting ATPase subunit alpha-2 OS=Rattus norvegicus GN=Atp1a2 PE=1 SV=1	14624.8	19228.3	11201.8	10295.7	22828.4	11880.3	3148.79	1931.12	2023.14	25754.3	3805.21	1591.33	37183.5	20680.6	11836.2	11546	19510.2	34353.8	11680.6	44046.5	20615.3	3965.7	34091.7	38792.6	11923.3	19144.3	11373.8	9537.79	24131.7	11931.1	2974.94	1768.02	1903.4	17742.4	1807.84	915.987	34606	18426.5	10531.2	11329.2	22137.3
SCG2_RAT	3	3	175.45	0.427897	1.22888	AEN	EEN	Secretogranin-2 OS=Rattus norvegicus GN=Scg2 PE=2 SV=1	89018.3	87301.5	85174.5	102449	100518	115948	209081	230411	199785	242245	310601	233071	81105.8	96397.3	112595	152703	121746	132984	163256	171030	191840	130926	126986	150480	72574.8	86920.2	86482.6	94907	106257	116444	197536	210952	187960	166885	147565	134158	75483.7	85890.4	100181	149836	138140
GEPH_RAT	2	2	105.8	0.177234	1.15976	EEN	AEN	Gephyrin OS=Rattus norvegicus GN=Gphn PE=1 SV=3	45881.8	40398.3	36567.5	45015.1	35872.9	41002.6	44563.2	12129.5	9861.02	60242.3	54535.2	69804.2	34610.4	34230.2	39050.4	52950.6	48732.1	39920.6	59252.9	52034.4	61301.6	60592.8	48823.1	43593.8	37406.5	40221.8	37129.1	41701.3	37921	41178.2	42102.7	11105.1	9277.39	41501.6	25909.5	40180.1	32211.3	30499.3	34744.9	51956.4	55294
NFM_RAT	14	14	851.28	0.460278	1.13041	AEN	EEN	Neurofilament medium polypeptide OS=Rattus norvegicus GN=Nefm PE=1 SV=4	943475	623475	598401	575581	924916	826199	926765	250092	439747	1.42288e+06	1.21485e+06	1.57476e+06	1.02152e+06	629408	935729	852300	1.26785e+06	654005	638592	1.20567e+06	1.07036e+06	572387	140320	142343	769196	620752	607591	533210	977723	829736	875595	228970	413720	980240	577172	906452	950715	560805	832561	836297	1.43857e+06
DPYL5_RAT	1	1	50.88	0.00456222	2.63012	EEN	AEN	Dihydropyrimidinase-related protein 5 OS=Rattus norvegicus GN=Dpysl5 PE=1 SV=1	49022.8	30145.2	32982.5	46087.7	48015.6	44129.5	65816.7	57977.4	44931.4	108156	99452.4	121214	132776	124429	169338	220056	189947	121363	296636	270097	284580	91303.2	18799.1	47825.1	39967.3	30013.5	33489	42695	50757	44318.4	62182.7	53080.9	42272.1	74510	47249.4	69772.2	123572	110867	150668	215924	215524
PALM_RAT	3	3	97.03	0.829231	1.14718	AEN	EEN	Paralemmin-1 OS=Rattus norvegicus GN=Palm PE=1 SV=1	139048	111077	55608.2	129262	128363	96658.2	109139	14116.7	56992.2	206781	200483	221479	93401	138687	29685	140130	143028	89256.2	52999.1	203005	145549	63882.9	104525	76391.8	113363	110592	56462.2	119747	135692	97072	103113	12924.4	53619	142454	95248.7	127486	86926.6	123571	26412.1	137498	162287
NDRG2_RAT	5	5	356.33	0.518354	1.10134	AEN	EEN	Protein NDRG2 OS=Rattus norvegicus GN=Ndrg2 PE=1 SV=1	335545	253147	255002	229226	218174	245925	372719	433984	392937	465695	547022	451889	220403	258530	258123	359703	284745	314546	451003	408381	413109	254111	295444	296601	273563	252042	258918	212352	230631	246978	352140	397332	369681	320822	259888	260112	205125	230352	229663	352950	323087
AINX_RAT	2	2	155.78	0.022622	1.25338	EEN	AEN	Alpha-internexin OS=Rattus norvegicus GN=Ina PE=1 SV=2	354276	227721	232109	306509	319635	324923	543320	426809	393645	425815	412244	317406	365640	443351	413931	557924	482406	535043	476562	520094	553725	364884	274727	381690	288834	226726	235673	283946	337885	326314	513322	390763	370347	293349	195856	182703	340294	395027	368293	547448	547363
MAP1A_RAT	23	23	1602.94	0.158098	1.10818	EEN	AEN	Microtubule-associated protein 1A OS=Rattus norvegicus GN=Map1a PE=1 SV=1	489160	425382	421933	503805	464141	524444	584092	531331	517278	662494	727867	713539	475381	524606	506120	742006	606974	634500	752727	696558	740362	554874	514096	527482	398802	423524	428413	466718	490641	526689	551842	486458	486662	456400	345807	410722	442428	467426	450318	728074	688705
GPM6A_RAT	5	5	306.21	0.198819	1.8621	EEN	AEN	Neuronal membrane glycoprotein M6-a OS=Rattus norvegicus GN=Gpm6a PE=1 SV=1	294932	268922	120846	14115.8	287754	235084	248086	274322	247178	244447	289345	334306	390006	518461	256071	514137	419267	306624	488334	831325	698304	412929	477021	11909.1	240452	267747	122702	13076.7	304183	236091	234388	251154	232548	168402	137467	192431	362971	461951	227838	504483	475723
SHAN2_RAT	2	2	164.81	0.00179411	2.59064	EEN	AEN	SH3 and multiple ankyrin repeat domains protein 2 OS=Rattus norvegicus GN=Shank2 PE=1 SV=2	14528.7	9594.51	6567.37	31311.3	28482.7	31610.2	31552.7	29596.1	33129.5	64377.3	85808.4	47406.6	33789.9	43622.7	55653.1	101759	68763.2	89775.7	173716	182409	184217	42496.8	41701.7	54529.3	11845	9552.6	6668.22	29006.3	30108.9	31745.5	29810.6	27096.5	31168.7	44350.2	40767.2	27287.8	31447.7	38868	49517.1	99848.6	78022.4
RTN4_RAT	5	5	321.25	0.609446	1.00625	EEN	AEN	Reticulon-4 OS=Rattus norvegicus GN=Rtn4 PE=1 SV=1	427220	326101	329896	181815	208748	185422	439018	476263	447211	799866	931790	826458	500681	533446	594186	754438	591479	634201	329316	280480	302377	406739	347200	340122	348304	324677	334963	168431	220666	186216	414778	436040	420742	551037	442689	475719	465975	475303	528674	740273	671123
SYT1_RAT	3	3	178.5	0.586025	1.05128	EEN	AEN	Synaptotagmin-1 OS=Rattus norvegicus GN=Syt1 PE=1 SV=3	84100.3	25012.3	85383.6	36462.5	58631.7	67692.6	54537.9	69931.7	64814.3	126470	120770	226706	83444.1	41992.8	128433	157424	118270	23170.8	155981	106385	149177	89001.9	17640.7	1930.15	68565.3	24903	86694.9	33778.4	61979.2	67982.4	51526.7	64025.6	60978.2	87126.9	57377.2	130495	77659.9	37415.8	114272	154468	134195
BCKD_RAT	2	2	101.09	0.733386	1.22397	EEN	AEN	[3-methyl-2-oxobutanoate dehydrogenase [lipoamide]] kinase, mitochondrial OS=Rattus norvegicus GN=Bckdk PE=1 SV=2	19555.8	19126.1	513.204	7038	19147.9	5503.88	7478.16	1957	2221.61	16546.8	20501.2	25191.9	23278.4	28603.8	615.487	2965.85	4877.89	20847.9	1490.44	39729.1	887.335	1133.92	40671	12107.1	15943.4	19042.6	521.085	6519.91	20241.2	5527.45	7065.26	1791.72	2090.13	11399.3	9740.01	14500.8	21664.8	25486.1	547.627	2910.16	5534.7
STX1B_RAT	4	4	337.5	0.00456313	1.48853	EEN	AEN	Syntaxin-1B OS=Rattus norvegicus GN=Stx1b PE=1 SV=1	3.83514e+06	3.26625e+06	2.55055e+06	4.36894e+06	3.53807e+06	3.12345e+06	3.41504e+06	4.72081e+06	4.01981e+06	1.8904e+06	1.16998e+06	2.47007e+06	3.82691e+06	4.53414e+06	3.3412e+06	5.84829e+06	5.38444e+06	3.04845e+06	5.19864e+06	7.14171e+06	5.33407e+06	5.72589e+06	3.76168e+06	3.96713e+06	3.12671e+06	3.25199e+06	2.58972e+06	4.04733e+06	3.74008e+06	3.13683e+06	3.22649e+06	4.32211e+06	3.78189e+06	1.30232e+06	555854	1.4218e+06	3.56164e+06	4.03994e+06	2.97281e+06	5.73848e+06	6.10947e+06
EPN1_RAT	2	2	157.61	0.176327	1.43825	EEN	AEN	Epsin-1 OS=Rattus norvegicus GN=Epn1 PE=1 SV=1	76935.3	54448.5	51394.1	103673	89655.3	99942.3	122998	119255	110791	89768.5	113373	99907.8	98733.1	115093	107990	171453	139927	167656	221952	216379	226426	72990.4	37390	52310.6	62723.7	54210.7	52183.4	96041.1	94774.1	100370	116207	109183	104234	61842.5	53863.1	57508.1	91889.1	102548	96084	168233	158769
BIN1_RAT	4	4	230.1	0.123983	1.18727	EEN	AEN	Myc box-dependent-interacting protein 1 OS=Rattus norvegicus GN=Bin1 PE=1 SV=1	417138	296757	316944	352804	341670	388003	554994	692762	639367	582312	656905	567552	442394	511545	545570	743670	582725	555036	778859	700178	727430	568772	364627	373904	340084	295461	321811	326833	361177	389665	524351	634255	601525	401161	312093	326689	411728	455788	485418	729706	661190
CADM4_RAT	1	1	120.7	0.00018478	1.66001	EEN	AEN	Cell adhesion molecule 4 OS=Rattus norvegicus GN=Cadm4 PE=1 SV=1	165345	105680	127837	128807	131203	144193	178900	219046	197820	234467	213345	228433	230482	238001	311809	420052	301295	259306	363226	335761	348295	290668	168888	176865	134802	105218	129800	119325	138693	144810	169022	200546	186112	161527	101359	131489	214506	212060	277431	412165	341865
DLGP2_RAT	1	1	59.91	0.793308	1.93525	EEN	AEN	Disks large-associated protein 2 OS=Rattus norvegicus GN=Dlgap2 PE=1 SV=3	150472	117273	93153.7	22046.4	165577	43882.2	166317	11366.5	33547.1	145612	136359	210231	290670	87694.7	224722	48309.9	426209	266683	50282.2	525045	563609	22906	913.788	726.598	122677	116761	94584.3	20423.5	175031	44070.1	157134	10406.6	31561.6	100314	64783.4	121012	270521	78136.4	199945	47402.8	483599
DCLK1_RAT	2	2	117.09	0.0474943	1.41207	EEN	AEN	Serine/threonine-protein kinase DCLK1 OS=Rattus norvegicus GN=Dclk1 PE=2 SV=1	100714	66940.5	56366	70031.3	77994.2	67249.8	79257.2	61541.3	54239.2	128365	150841	184462	142865	131939	130406	146010	153270	148071	157548	176554	181241	66155.8	58622.7	57768.6	82109.8	66648.2	57231.6	64876	82447.2	67537.7	74881.2	56343.8	51029	88432	71663.7	106178	132962	117558	116028	143268	173908
GIT1_RAT	3	3	117.07	0.449486	1.07238	EEN	AEN	ARF GTPase-activating protein GIT1 OS=Rattus norvegicus GN=Git1 PE=1 SV=1	90890	93027.2	65293.8	138811	114070	125962	254450	276934	257260	313083	301461	280008	193953	213112	173354	249900	219145	245491	260371	286551	260527	75174.8	156080	144883	74100.8	92620.9	66296.6	128593	120583	126501	240401	253545	242034	215686	143223	161176	180508	189883	154241	245208	248654
ADDA_RAT	9	9	402.84	0.000403447	1.35668	EEN	AEN	Alpha-adducin OS=Rattus norvegicus GN=Add1 PE=2 SV=2	634767	515618	492467	666637	533746	583785	615065	687396	667515	789319	865095	888300	799904	847602	742307	1.0675e+06	940273	715002	1.05963e+06	1.03102e+06	1.10151e+06	1.00471e+06	732944	729251	517512	513366	500030	617564	564220	586285	581105	629343	628007	543770	411003	511316	744456	755216	660464	1.04745e+06	1.06688e+06
NHRF1_RAT	3	3	158.74	0.446276	1.04621	EEN	AEN	Na(+)/H(+) exchange regulatory cofactor NHE-RF1 OS=Rattus norvegicus GN=Slc9a3r1 PE=1 SV=3	276683	244630	210757	342445	250386	237578	371336	466103	437637	442581	351108	401802	316932	394721	314427	370295	292623	258275	405845	402460	363792	362380	407674	329995	225574	243561	213993	317237	264681	238595	350833	426738	411735	304899	166810	231282	294963	351698	279760	363342	332026
CALM_RAT	2	2	87.61	0.317114	1.71906	AEN	EEN	Calmodulin OS=Rattus norvegicus GN=Calm1 PE=1 SV=2	4599.68	65204.1	1847.3	76464.2	49044.5	4003.6	4220.96	6072.88	4639.87	109372	122616	10405.2	39124.5	87285.9	1296.77	4887.19	6635.9	41689.8	1518.25	71674.4	2950.85	3042.48	3051.01	3553.39	3750.03	64919.4	1875.67	70835.4	51844.7	4020.74	3987.9	5559.99	4365.26	75347.5	58254.3	5989.35	36412.4	77772.1	1153.8	4795.43	7529.44
PCLO_RAT	4	4	314.85	0.181764	1.20765	EEN	AEN	Protein piccolo OS=Rattus norvegicus GN=Pclo PE=1 SV=1	93344.7	70480.6	58821.2	100884	85954.3	83803.5	105316	104322	98578.3	120559	94492.5	114516	86284.7	103605	83439.6	152098	125223	121665	154486	162906	161185	72508.9	69808.3	72733.5	76102	70172.7	59724.5	93457.1	90861.8	84162.3	99501.4	95511.3	92743.9	83054.7	44893	65916.6	80303.6	92312.3	74240	149242	142085
CALL3_RAT	2	2	98.71	0.279177	1.22876	AEN	EEN	Calmodulin-like protein 3 OS=Rattus norvegicus GN=Calml3 PE=2 SV=1	72014.9	66991	61558.9	97311.5	97952.5	100034	175705	208457	178899	163838	188087	182375	63952.4	84682	81175.4	98915.6	83063.4	100706	85567.6	87625.9	93679.7	106151	195279	215809	58712.2	66698.4	62504.3	90148.1	103545	100462	166004	190852	168311	112870	89359.2	104977	59519.3	75452	72225.5	97058.4	94248.1
DLG4_RAT	1	1	46.69	0.963914	1.28288	AEN	EEN	Disks large homolog 4 OS=Rattus norvegicus GN=Dlg4 PE=1 SV=1	14441.6	184.856	9166.34	284.299	83.1388	13566.3	23778.5	36880.2	28563.8	329.956	212.811	21044	600.066	174.903	13659.2	22887.1	21436.7	230.938	17306.2	212.619	21456.8	15964.8	955.031	898.97	11773.9	184.049	9307.11	263.371	87.8855	13624.3	22465.6	33765.5	26873.3	227.31	101.105	12113.2	558.47	155.839	12153.2	22457.4	24323.2
SYN2_RAT	2	2	110.68	0.150728	1.17377	EEN	AEN	Synapsin-2 OS=Rattus norvegicus GN=Syn2 PE=1 SV=1	499752	371236	378026	634103	523681	521929	602970	741595	728375	1.50595e+06	1.27395e+06	1.37209e+06	702014	906101	918047	1.19332e+06	887820	756813	1.23356e+06	1.09321e+06	1.09556e+06	840829	631249	485775	407437	369615	383832	587425	553581	524163	569678	678963	685266	1.03747e+06	605247	789791	653352	807339	816828	1.17092e+06	1.00737e+06
DNJC5_RAT	3	3	193.66	2.73896e-07	1.48842	EEN	AEN	DnaJ homolog subfamily C member 5 OS=Rattus norvegicus GN=Dnajc5 PE=1 SV=1	2.59868e+06	2.15246e+06	1.94769e+06	2.25984e+06	2.22874e+06	2.35729e+06	2.53147e+06	2.62672e+06	2.52597e+06	2.30606e+06	2.7482e+06	2.09843e+06	2.93046e+06	3.04434e+06	3.14363e+06	3.68068e+06	3.03645e+06	3.47522e+06	4.43633e+06	4.17884e+06	4.55692e+06	3.19024e+06	3.43763e+06	3.133e+06	2.11865e+06	2.14306e+06	1.9776e+06	2.09348e+06	2.35599e+06	2.36738e+06	2.3917e+06	2.40488e+06	2.37647e+06	1.58867e+06	1.30566e+06	1.20788e+06	2.72732e+06	2.71252e+06	2.79703e+06	3.61157e+06	3.44532e+06
KCC2B_RAT	3	3	167.49	0.349326	1.23513	AEN	EEN	Calcium/calmodulin-dependent protein kinase type II subunit beta OS=Rattus norvegicus GN=Camk2b PE=1 SV=1	61612.4	32676	37138.2	68428.1	76865.3	68123.5	71192.6	53829.1	39733.3	152008	174493	98657.5	32939.4	57083.1	31691.2	101391	89416.7	72811.8	71116.9	119219	79990	39381.5	21025	40740	50231.3	32533.3	37708.5	63390.8	81253.9	68415.2	67261.8	49283	37381.6	104720	82900.8	56788.4	30656.1	50861.3	28197.1	99487.7	101457
ALDOA_RAT	3	3	205.81	2.07523e-05	1.74018	EEN	AEN	Fructose-bisphosphate aldolase A OS=Rattus norvegicus GN=Aldoa PE=1 SV=2	54253.7	42223.8	37928.8	32877.3	48067.3	44980.8	67045.1	68792.2	65962.7	91141.5	90751.7	94244.6	91889.1	104374	93668.3	107026	101236	100826	133226	118976	120044	113125	121876	78453.4	44231.9	42039.4	38511.2	30457.1	50811.7	45173.4	63343.3	62982.4	62058.6	62788.4	43115.8	54248.3	85519.5	92998	83341	105016	114868
AMPH_RAT	5	5	378.4	0.804033	1.04471	AEN	EEN	Amphiphysin OS=Rattus norvegicus GN=Amph PE=1 SV=1	2.23997e+06	1.85385e+06	1.75384e+06	2.06806e+06	2.00616e+06	1.94595e+06	3.14701e+06	3.56075e+06	3.12504e+06	3.30558e+06	3.25539e+06	3.23619e+06	1.84967e+06	2.01317e+06	2.07629e+06	2.76501e+06	2.61635e+06	2.25051e+06	2.73071e+06	2.90352e+06	2.91342e+06	3.19928e+06	2.38115e+06	2.45079e+06	1.8262e+06	1.84575e+06	1.78077e+06	1.91583e+06	2.1207e+06	1.95428e+06	2.97325e+06	3.26002e+06	2.94008e+06	2.27725e+06	1.54662e+06	1.86279e+06	1.72145e+06	1.79374e+06	1.84737e+06	2.71309e+06	2.96864e+06
PACN1_RAT	3	3	137.38	0.10198	1.27734	AEN	EEN	Protein kinase C and casein kinase substrate in neurons protein 1 OS=Rattus norvegicus GN=Pacsin1 PE=1 SV=1	198523	91889.8	119558	167939	179353	177804	255719	304253	265352	254901	227514	262070	65925	112999	133656	254808	202926	126760	274368	234703	290241	130517	55954.9	78146.6	161852	91488.5	121394	155577	189593	178565	241600	278557	249647	175604	108091	150851	61355.2	100683	118920	250024	230251
NFL_RAT	5	5	408.87	0.00250558	2.03597	EEN	AEN	Neurofilament light polypeptide OS=Rattus norvegicus GN=Nefl PE=1 SV=3	698079	509462	470774	652870	557350	582078	731396	108924	148259	827131	969871	1.0382e+06	1.57989e+06	1.77776e+06	392065	1.55523e+06	1.34111e+06	975449	1.29102e+06	1.49151e+06	1.70336e+06	1.00643e+06	879478	857851	569129	507237	478003	604810	589171	584570	691013	99725.2	139484	569819	460782	597603	1.47038e+06	1.58399e+06	348838	1.52602e+06	1.52169e+06
ACTB_RAT;ACTA_RAT	8	8	582.04	0.586978	1.07517	EEN	AEN	Actin, cytoplasmic 1 OS=Rattus norvegicus GN=Actb PE=1 SV=1	353410	87403.1	310939	97524.9	57731.6	267684	438374	396690	417086	96469.3	108597	487045	145844	140719	344973	479174	475487	143181	407074	117285	453380	361244	111300	173739	288128	87021.4	315714	90345.8	61027.7	268830	414170	363187	392400	66458.8	51593.8	280349	135734	125381	306938	470177	539512
HNRH1_RAT	3	3	131.39	9.71391e-06	6.2103	EEN	AEN	Heterogeneous nuclear ribonucleoprotein H OS=Rattus norvegicus GN=Hnrnph1 PE=1 SV=2	14203.9	11402.8	8913.64	25215.4	10129.8	8660.65	4249.4	656.321	300.181	3062.99	1760.97	6155.14	35217.5	51761.4	21019.9	54899.1	54469.3	37372.1	28628.4	38008.1	28605.7	75816	83868.4	78519.2	11580.1	11353	9050.53	23359.2	10708.1	8697.72	4014.77	600.892	282.415	2110.13	836.632	3542.97	32776.2	46119.6	18702.4	53868.3	61803.7
AP180_RAT	6	6	343.2	0.364793	1.29637	EEN	AEN	Clathrin coat assembly protein AP180 OS=Rattus norvegicus GN=Snap91 PE=1 SV=1	161484	44558.5	219066	70845.3	118622	225156	410729	453786	520570	72925.1	78723.8	183736	114675	84819.2	330611	369102	363232	125774	466195	189023	611000	484760	112569	67205.2	131655	44363.9	222430	65630.2	125394	226120	388051	415461	489759	50238.9	37401.3	105760	106726	75574.2	294159	362171	412142
OXR1_RAT	3	3	276.39	0.449655	1.05753	EEN	AEN	Oxidation resistance protein 1 OS=Rattus norvegicus GN=Oxr1 PE=2 SV=3	133835	101228	103892	138642	127120	135617	142601	154196	132764	207143	261186	209616	127983	153932	130993	187307	160115	197627	182086	207353	197983	112921	159398	136454	109113	100786	105487	128436	134378	136197	134727	141173	124906	142703	124088	120657	119111	137154	116550	183790	181674
S6A17_RAT	2	2	101.22	0.117542	1.71727	EEN	AEN	Sodium-dependent neutral amino acid transporter SLC6A17 OS=Rattus norvegicus GN=Slc6a17 PE=1 SV=1	73814.4	53235.7	56958.2	87360.1	68279.3	92267.2	37800.2	23051.6	26515	86405.4	120079	101213	91030.6	113433	108307	136253	115149	90046.1	210804	212570	230866	61060.4	17328.1	33293.5	60179.4	53003.2	57832.9	80929.2	72177.6	92662.2	35713.1	21104.7	24945.7	59525.6	57048.9	58259.2	84720.5	101069	96365.6	133695	130655
SGIP1_RAT	2	2	130.56	0.160629	1.16399	EEN	AEN	SH3-containing GRB2-like protein 3-interacting protein 1 OS=Rattus norvegicus GN=Sgip1 PE=1 SV=1	167361	118082	133491	157850	141621	165724	229417	262602	227949	279423	303839	269304	208255	225412	250346	290930	227118	260769	346022	265968	290140	180536	161035	153008	136446	117566	135541	146230	149707	166434	216750	240424	214458	192497	144352	155014	193819	200843	222744	285467	257700
DLGP4_RAT	2	2	107.77	0.866154	1.25681	EEN	AEN	Disks large-associated protein 4 OS=Rattus norvegicus GN=Dlgap4 PE=2 SV=1	10257.2	9515.44	1513.61	25941.8	12601.5	2147.25	5398.59	1496.05	2289.24	15360.8	19322.3	7258.83	11256.7	23743.9	1118.62	2333.81	2355.79	11142.5	644.051	26849.3	3199.78	1819.43	24385.1	33299.7	8362.51	9473.88	1536.85	24032.1	13320.9	2156.45	5100.51	1369.7	2153.75	10582.2	9179.95	4178.27	10476.4	21155.9	995.288	2289.99	2673
RTN1_RAT	3	3	241.02	0.000161569	2.78608	EEN	AEN	Reticulon-1 OS=Rattus norvegicus GN=Rtn1 PE=2 SV=1	120073	73364.6	80197.9	128113	94147.5	109436	84103.5	63229.6	59881	123351	76691.7	163254	187094	217853	212659	397603	367800	166160	416812	441854	518288	184113	81855.6	83903	97892.9	73044.2	81429.5	118682	99522.8	109904	79459.8	57889.5	56336.9	84977.8	36435.9	93970.7	174125	194108	189212	390138	417325
CALX_RAT	2	2	159.76	0.754527	1.00456	EEN	AEN	Calnexin OS=Rattus norvegicus GN=Canx PE=1 SV=1	26411.6	31274.2	7351.88	15335.3	26775.6	26986	51034.6	24457.6	18997.4	39313.4	50554.1	60266.8	42765.4	57359.4	7432.11	47807.8	44711.9	30626	10464.7	59108.8	10049.6	11321.5	37932.2	20907.8	21532.8	31137.6	7464.78	14206.4	28304.4	27101.5	48216.8	22392.1	17873	27083.4	24018	34690.3	39801	51107.5	6612.68	46910.1	50732.5
DLGP3_RAT	1	1	32.21	0.694606	1.08846	AEN	EEN	Disks large-associated protein 3 OS=Rattus norvegicus GN=Dlgap3 PE=1 SV=2	621.561	468.46	1124.67	75.0421	195.873	1051.97	1448.98	3609.82	1191.92	3914.05	3183.63	3587.6	1404.89	1433.57	1420.19	777.087	3145.49	3330.72	733.944	1419.56	2802.46	1731.35	268.376	342.109	506.746	466.414	1141.94	69.518	207.056	1056.47	1368.98	3304.95	1121.37	2696.43	1512.53	2065.07	1307.51	1277.31	1263.6	762.496	3569.03
RGS14_RAT	2	2	93.03	0.332364	1.32525	EEN	AEN	Regulator of G-protein signaling 14 OS=Rattus norvegicus GN=Rgs14 PE=1 SV=1	7022.25	102867	7353.43	147617	61225.8	9045.19	11195.6	4797.08	10253.2	133155	149862	11937.2	51742.3	132853	8781.34	15184.2	10868.5	66216.1	18427.8	118421	25052.4	18272.1	193327	210659	5725.09	102417	7466.36	136751	64721.5	9083.91	10577.5	4391.95	9646.32	91731.8	71198.8	6871.19	48155.6	118373	7813.16	14899	12331.9
STXB5_RAT	2	2	41.12	0.00581236	1.49945	EEN	AEN	Syntaxin-binding protein 5 OS=Rattus norvegicus GN=Stxbp5 PE=1 SV=1	143070	131237	118461	185945	163770	175965	85975.3	94884.5	89215.3	171575	152826	162465	210868	209416	224522	262900	229019	174045	280467	269856	270678	170254	95213.9	114916	116642	130664	120280	172257	173121	176719	81228.3	86871	83935	118200	72607.2	93516.7	196251	186590	199767	257964	259857
MAP4_RAT	7	7	350.51	0.0975078	1.33246	EEN	AEN	Microtubule-associated protein 4 OS=Rattus norvegicus GN=Map4 PE=1 SV=1	128371	110620	47871.3	71772.8	124319	67795.4	61819.1	70416.5	66362.8	144381	116602	190606	170040	190650	72627.5	122256	93389.3	170086	109586	231166	104426	83144.3	183477	69353.9	104658	110137	48606.5	66489.4	131417	68085.6	58405.9	64469.5	62435.1	99465.8	55397.1	109715	158253	169870	64620	119960	105964
CAMKV_RAT	1	1	138.5	0.00370999	2.23845	EEN	AEN	CaM kinase-like vesicle-associated protein OS=Rattus norvegicus GN=Camkv PE=1 SV=1	128593	59446.9	86275.4	97681	67061.7	98156.8	34412.8	41184.5	32305.2	133430	153624	210104	118978	137721	156632	175280	155364	77833.3	237325	186779	213170	85973.6	613407	398461	104839	59187.2	87600.3	90490.4	70890.5	98577	32512.8	37706.3	30393.2	91921.4	72986.1	120938	110730	122710	139363	171989	176284
CXA1_RAT	1	1	87.05	0.319626	1.43939	EEN	AEN	Gap junction alpha-1 protein OS=Rattus norvegicus GN=Gja1 PE=1 SV=2	415748	231784	317098	298005	491070	400827	285195	183291	208194	272278	279465	246232	274411	236517	509565	716802	494684	203847	762605	558134	720139	499322	87949.1	159839	338951	230772	321968	276068	519108	402543	269448	167811	195872	187576	132772	141734	255389	210738	453383	703343	561294
SPTN1_RAT	4	4	388.74	0.391133	1.06663	EEN	AEN	Spectrin alpha chain, non-erythrocytic 1 OS=Rattus norvegicus GN=Sptan1 PE=1 SV=2	249639	157155	229121	250542	205687	301019	462590	409128	354562	467588	409583	435864	311955	344995	350126	512383	441551	370012	307650	288377	357856	333138	241312	335157	203525	156468	232640	232099	217431	302308	437049	374575	333577	322126	194591	250888	290331	307392	311523	502763	501007
REM2_RAT	2	2	80.12	0.93538	1.01516	EEN	AEN	GTP-binding protein REM 2 OS=Rattus norvegicus GN=Rem2 PE=1 SV=2	66637.2	1891.17	5846.59	76516.5	3652.92	4987.66	11114.9	4903.23	6619.87	3900.37	4039.73	93713.1	2451.27	5021.88	7096.53	7038.22	17378.8	2660.97	2654.02	4999.52	26582.5	2898.45	101416	107927	54327.9	1882.91	5936.38	70883.8	3861.48	5009.01	10501.2	4489.13	6228.06	2687.01	1919.26	53942.4	2281.35	4474.52	6314.11	6906.07	19718.9
SYN1_RAT	4	4	271.17	0.242987	1.17815	EEN	AEN	Synapsin-1 OS=Rattus norvegicus GN=Syn1 PE=1 SV=3	283588	261002	265217	424062	362001	433854	772845	849582	792158	740625	769265	965277	635313	648358	628953	892410	779672	662192	976969	841234	957643	424423	388211	316819	231204	259862	269290	392846	382669	435711	730174	777831	745273	510225	365474	555625	591275	577690	559608	875654	884657
BCAS1_RAT	1	1	37.63	0.0157719	1.69092	EEN	AEN	Breast carcinoma-amplified sequence 1 homolog (Fragment) OS=Rattus norvegicus GN=Bcas1 PE=1 SV=2	150878	167214	107425	210672	139194	138020	123663	11247.5	17006.5	190768	170040	198168	251319	203565	163576	281154	280961	247991	162319	365572	217758	161862	202864	207622	123008	166484	109075	195164	147142	138611	116835	10297.6	15999.9	131422	80785.3	114068	233898	181378	145541	275875	318793
BASP1_RAT	4	4	455.68	0.333617	1.09539	AEN	EEN	Brain acid soluble protein 1 OS=Rattus norvegicus GN=Basp1 PE=1 SV=2	462260	322137	321802	361128	313784	337307	339390	404438	389794	642585	546780	664416	312746	371412	382791	516318	394353	250241	631631	580076	596955	400431	105282	118947	376871	320730	326744	334544	331699	338751	320651	370282	366724	442684	259773	382445	291067	330930	340587	506623	447454
PLEC_RAT	1	1	120.34	0.719836	1.02701	EEN	AEN	Plectin OS=Rattus norvegicus GN=Plec PE=1 SV=2	76050.5	48321.1	44570.7	58620.1	61770.1	86964.3	90908.9	88507	79838.2	218199	222708	205369	93790.3	95475.9	136645	145330	107041	103217	173834	151592	163707	67733.3	35404.6	42673	62002.4	48110.1	45255.2	54304.9	65296.9	87336.6	85889.5	81032.1	75112.9	150320	105808	118213	87288.9	85069.4	121579	142602	121455
NEUM_RAT	8	8	773.55	0.62049	1.36817	EEN	AEN	Neuromodulin OS=Rattus norvegicus GN=Gap43 PE=1 SV=1	4.77872e+06	4.38958e+06	3.24988e+06	1.75051e+06	4.15071e+06	917490	5.55915e+06	1.04181e+06	1.18706e+06	3.44973e+06	3.2566e+06	4.56341e+06	4.60747e+06	4.62341e+06	2.95609e+06	660197	6.12009e+06	4.26452e+06	806251	7.1059e+06	7.38217e+06	603502	6.60402e+06	6.65993e+06	3.89599e+06	4.37041e+06	3.29979e+06	1.62165e+06	4.38769e+06	921418	5.25221e+06	953827	1.1168e+06	2.37656e+06	1.5472e+06	2.62675e+06	4.28809e+06	4.11948e+06	2.63016e+06	647801	6.94417e+06
ADDG_RAT	3	3	131.09	0.0140144	1.32957	EEN	AEN	Gamma-adducin OS=Rattus norvegicus GN=Add3 PE=1 SV=2	169893	140988	124932	175314	138222	145140	173917	75679.3	82025.4	172410	181069	193873	191401	206255	191501	247753	205632	164326	224035	248980	249306	176163	132219	120379	138510	140372	126850	162409	146114	145761	164314	69287.9	77170.6	118775	86025	111596	178133	183774	170387	243101	233321
LPPR4_RAT	1	1	32.94	0.371824	1.07911	EEN	AEN	Lipid phosphate phosphatase-related protein type 4 OS=Rattus norvegicus GN=Lppr4 PE=2 SV=1	1519.41	1375.24	15735.6	404.372	2727.31	797.315	3153.39	92158.1	88805.4	2358.74	1642.48	2019.25	4853.58	1776.4	101229	3751.93	854.089	3447.99	43466.4	8425.43	26938.3	30995.4	1118.33	2665.95	1238.74	1369.23	15977.3	374.605	2883.02	800.728	2979.28	84374.9	83549.4	1624.96	780.337	1162.31	4517.14	1582.78	90067.9	3681.49	969.094
ROA1_RAT	1	1	36.82	0.492213	1.06866	EEN	AEN	Heterogeneous nuclear ribonucleoprotein A1 OS=Rattus norvegicus GN=Hnrnpa1 PE=1 SV=3	81916.5	107596	85905.3	53785.4	131668	86556.6	277770	131687	271887	210015	221840	254020	139856	164075	213929	169824	176049	168433	141252	185331	166983	246997	224772	48605.6	66784.8	107127	87224.6	49826.1	139186	86927.2	262433	120566	255795	144682	105395	146217	130162	146192	190342	166636	199754
SRCN1_RAT	4	4	234.21	0.0793046	1.1915	EEN	AEN	SRC kinase signaling inhibitor 1 OS=Rattus norvegicus GN=Srcin1 PE=1 SV=1	145091	104561	106502	144289	119022	129146	159933	174448	177210	200748	241568	250263	165498	177500	178177	245064	198657	181731	243303	243223	235746	125378	190860	141602	118289	104105	108138	133668	125818	129699	151102	159715	166721	138297	114768	144054	154026	158154	158532	240463	225407
TR150_RAT	1	1	46	0.324481	1.17445	EEN	AEN	Thyroid hormone receptor-associated protein 3 OS=Rattus norvegicus GN=Thrap3 PE=1 SV=1	21665.4	20970.3	21054.1	6482.39	18805.3	21076.2	26227.3	23338.5	23894.1	16435.5	18481.4	19576.5	20725.4	23537.1	11729.5	22898.1	22937.6	20492.8	28985.9	33615	35034.9	28519.4	20539.1	10512.8	17663.3	20878.7	21377.4	6005.2	19879	21166.5	24779.2	21367.4	22480	11322.6	8780.43	11268.5	19288.7	20971.6	10436.2	22468.2	26026.3
E41L1_RAT	8	8	401.17	0.251333	1.12003	EEN	AEN	Band 4.1-like protein 1 OS=Rattus norvegicus GN=Epb41l1 PE=1 SV=1	122866	111611	82275.1	145235	137656	118095	118821	111099	100365	181652	194160	176065	133901	169700	94563.7	183631	164546	152440	154476	211438	161913	96894.4	135763	132672	100170	111123	83538.7	134544	145516	118600	112260	101716	94424.5	125142	92244.7	101345	124620	151203	84137.6	180183	186702
PEX5R_RAT	2	2	84.25	0.00217161	1.48076	EEN	AEN	PEX5-related protein OS=Rattus norvegicus GN=Pex5l PE=1 SV=1	36929.2	32330.2	33273.4	39786.3	30780.2	33020.4	50285	53833.4	49243.5	39748.1	46198.4	46971.4	46545.6	55894.8	45205.3	73342.2	68567	73265.2	78123.6	85020.1	83913.7	40347.4	37500.7	41400.1	30107.6	32189	33784.4	36857.5	32537.6	33161.7	47508.6	49286.9	46329	27382.9	21948.6	27037.3	43319.1	49802.4	40221.2	71965.1	77799.7
MAP6_RAT	2	2	102.23	0.000876824	2.29992	EEN	AEN	Microtubule-associated protein 6 OS=Rattus norvegicus GN=Map6 PE=1 SV=1	14555.3	14650.9	14317.4	23112.6	17581.3	20910.6	30555.2	40863.2	35997.7	30116.1	31174	29110.4	32417.9	38576.4	34875.8	47251.7	41918.4	47082.1	52982.5	47497.2	51536	21183.5	145630	135797	11866.6	14586.9	14537.2	21411.2	18585.1	21000.1	28868.1	37412.1	33867.1	20747.3	14810.6	16756.3	30170.7	34371.7	31030.5	46364.5	47562.8
RPGF2_RAT	2	2	71.21	8.46577e-06	1.91659	EEN	AEN	Rap guanine nucleotide exchange factor 2 OS=Rattus norvegicus GN=Rapgef2 PE=1 SV=2	42313	32355.2	25440.4	38829.3	54869.3	48750.8	54480.4	54267.1	49786	23062.8	20603	27663.2	65021.1	68167.7	68452.9	97766.1	76283.9	72868.1	96014.6	97005.4	84325.3	68517.3	57555.6	53456.8	34496.9	32213.9	25831.1	35970.9	58002	48959.5	51472.4	49684	46839.4	15888.2	9788.41	15923.2	60513.9	60737.7	60905.6	95930.4	86555.7
MCES_RAT	1	1	58.18	0.82113	1.03866	EEN	AEN	mRNA cap guanine-N7 methyltransferase OS=Rattus norvegicus GN=Rnmt PE=2 SV=1	13764.1	4632.61	13359.4	7709.35	11513.2	15561.4	22956	29010.1	24528.1	29227.4	36281.8	45308.1	15943.5	11307.2	30391.7	39140.2	25990.9	14779.5	40741.7	24995.8	33169.2	22296.4	2903.74	2006.19	11221.6	4612.38	13564.6	7141.83	12170.6	15628	21688.5	26560.1	23076.4	20135.1	17237.3	26079.9	14838.3	10074.8	27040.9	38405.3	29490.7
SIR2_RAT	2	2	150.88	0.222576	1.27454	AEN	EEN	NAD-dependent protein deacetylase sirtuin-2 OS=Rattus norvegicus GN=Sirt2 PE=1 SV=1	38952.2	27575.8	21206	19020.9	30221.3	42596.8	46939.5	119677	103389	39271.7	30106.3	63474.3	42410.7	48999.4	1567.68	73443	70563.7	23353.2	8928.36	68419.3	61176	16690.8	23933.6	17486.9	31756.9	27455.3	21531.6	17620.7	31946.7	42779.2	44347.8	109570	97269.6	27054.7	14303.4	36536.6	39470.9	43658.6	1394.84	72064	80065.2
DPYL1_RAT	2	2	106.22	0.00724755	2.08267	EEN	AEN	Dihydropyrimidinase-related protein 1 OS=Rattus norvegicus GN=Crmp1 PE=1 SV=1	13579.9	4549.35	10343.6	14333	17475.9	17580.6	42038.1	52267.6	45707.5	79410.6	69418.9	92155	61388.4	58839.8	82857.6	105864	75226.2	67394.3	132071	129719	138444	54581.1	23626.8	25642.9	11071.4	4529.49	10502.4	13277.9	18473.7	17655.8	39717	47853.3	43002.3	54706.8	32980.6	53045.5	57133.1	52426.5	73722.2	103876	85355.6
MADD_RAT	2	2	137.07	0.0143082	1.38324	EEN	AEN	MAP kinase-activating death domain protein OS=Rattus norvegicus GN=Madd PE=1 SV=1	21701.3	24571.8	24398.9	40406.8	32412.9	44538.3	26641.4	25318.2	23098	44322.9	70114.1	52921.4	35097.2	47653.9	36085.7	66292.7	43728.7	59434.5	57021.3	54288.9	59486.4	25872.1	55786.8	54661.8	17692.6	24464.4	24773.6	37432.3	34263.5	44729	25170.4	23179.9	21730.9	30534.5	33310.9	30462.2	32664.3	42459.8	32107.1	65047.9	49616.9
RGRF2_RAT	2	2	86.22	0.104764	1.53574	EEN	AEN	Ras-specific guanine nucleotide-releasing factor 2 OS=Rattus norvegicus GN=Rasgrf2 PE=1 SV=1	48967.1	35300.4	39342.3	60256.8	66462.4	66927.2	33918.7	35028.8	31655.9	39620.7	34507.6	42871	64054.9	57407.1	71869.2	97371.7	75809.4	71007.8	111137	100051	100613	31773.2	21525.4	18786.9	39921.9	35146.3	39946.5	55821	70257	67213.7	32046	32070.4	29782.3	27295.1	16394.4	24677	59614.7	51149.9	63945.2	95543.5	86017.4
ENOA_RAT;ENOB_RAT	2	2	180.01	0.00134455	2.23609	EEN	AEN	Alpha-enolase OS=Rattus norvegicus GN=Eno1 PE=1 SV=4	9412.98	8361.42	8202.22	14157.9	8651.12	15258.6	10321.1	9919.36	8774.73	26874.2	36322.3	32152.8	15614.9	24991.2	26228.6	64865.2	52387.5	42050.6	43101.9	43073.6	38579.1	34083.3	8100.73	28222.9	7674.21	8324.9	8328.19	13115.7	9145.05	15323.9	9751.26	9081.62	8255.39	18513.9	17256.6	18507.5	14532.5	22267.2	23336.8	63647.3	59441.6
SEPT2_RAT	1	1	127.46	0.903754	1.0444	EEN	AEN	Septin-2 OS=Rattus norvegicus GN=Sept2 PE=1 SV=1	172882	104580	131002	153557	130628	160653	267140	287177	271433	408101	394773	374983	153006	201523	253817	445734	298877	214084	375351	333920	341484	200397	78602.7	86953.2	140947	104124	133014	142253	138086	161341	252390	262924	255368	281145	187555	215845	142400	179558	225833	437364	339122
KCMA1_RAT	2	2	85.47	0.0367038	1.44086	EEN	AEN	Calcium-activated potassium channel subunit alpha-1 OS=Rattus norvegicus GN=Kcnma1 PE=1 SV=3	17252.2	13039.9	11321.8	18812.5	16631.5	17770.9	7392.04	11219.2	9027.82	28892.5	27621.7	30286.8	23546.7	26375.3	25055.4	30302.5	25692.5	23882.4	39653	34928.4	30669	19657.1	11023.1	10742.3	14065.4	12983	11495.7	17427.6	17581	17846.9	6983.9	10271.7	8493.5	19904.3	13122.9	17433.4	21914.5	23500.5	22292.9	29733.5	29152
ABLM2_RAT	2	2	90.58	0.654517	1.33717	AEN	EEN	Actin-binding LIM protein 2 OS=Rattus norvegicus GN=Ablim2 PE=2 SV=1	21262.5	12054.4	12040.8	23667.1	16966.8	21719.6	38843.1	48557.2	42712	76393.1	86201	91969.8	14242.6	26469.1	21295.5	43941.6	36873.7	39026.7	38117.2	39358.8	40274.5	23289.4	23242.7	22099.8	17334.9	12001.8	12225.7	21924.9	17935.5	21812.5	36698.4	44456.3	40184.1	52628	40953.7	52938.9	13255.3	23584.1	18947.6	43116.5	41838.9
1433E_RAT	2	2	264.51	6.73417e-10	2.46205	EEN	AEN	14-3-3 protein epsilon OS=Rattus norvegicus GN=Ywhae PE=1 SV=1	182652	133161	135156	171823	164546	190742	199405	238003	229365	262529	304766	290434	471634	487863	505634	662772	560271	595705	448792	412589	414368	581665	510668	509522	148912	132579	137232	159175	173941	191558	188395	217902	215790	180859	144793	167177	438941	434688	449885	650327	635712
NUDC_RAT	1	1	36.88	0.124247	1.85915	AEN	EEN	Nuclear migration protein nudC OS=Rattus norvegicus GN=Nudc PE=1 SV=1	30426.4	13123.5	20241.8	18681.7	25841.1	21704.1	26212.5	161764	127311	31373.8	31478.2	38801.4	19588.8	26746.1	23871.1	45260.5	35478.1	8177.34	30521.4	33575.5	33044.9	25823	10578.9	1533.88	24806.1	13066.2	20552.7	17306.5	27316.5	21797	24765.2	148102	119776	21613.8	14955.1	22334.6	18231	23830.9	21239.2	44410.7	40255.3
MYPR_RAT	2	2	127.38	0.0649175	2.57347	EEN	AEN	Myelin proteolipid protein OS=Rattus norvegicus GN=Plp1 PE=1 SV=2	5596.77	4051.9	3790.77	2655.4	5911.26	6561.57	2796.03	2975.96	1716.27	3773.5	4344.69	6342.57	16537.6	18083.7	5319.22	22010.7	19149.7	16232.7	3044.09	13734.4	2682.71	2467.72	9847.63	892.944	4562.93	4034.21	3848.98	2459.92	6248.76	6589.66	2641.65	2724.63	1614.69	2599.61	2064.14	3650.86	15391.2	16112.7	4732.75	21597.4	21728.2
PRC2A_RAT	1	1	50.8	0.272865	1.52243	EEN	AEN	Protein PRRC2A OS=Rattus norvegicus GN=Prrc2a PE=1 SV=1	15440.3	11918.4	13736	1539.47	19989.1	23623.8	30889.8	3090.56	4990.13	16843.7	15382.1	19369.4	19639	17183.2	25362.2	29508.8	26122.9	30738.2	34168.4	28253.7	38621.1	14164.6	1847.34	3574.67	12588.1	11866.4	13946.9	1426.15	21130.4	23724.9	29184.3	2829.55	4694.78	11603.8	7307.96	11149.3	18277.6	15310.3	22565.9	28954.7	29640.5
STMN1_RAT	2	2	121.23	0.373285	1.13759	AEN	EEN	Stathmin OS=Rattus norvegicus GN=Stmn1 PE=1 SV=2	722128	758396	645394	688201	636140	732692	1.30403e+06	1.44169e+06	1.37562e+06	1.12127e+06	1.22505e+06	1.07911e+06	704639	737285	757750	1.05369e+06	875473	1.05778e+06	975312	879008	977591	746064	744843	801611	588736	755083	655306	637540	672460	735829	1.23203e+06	1.31993e+06	1.29421e+06	772455	582015	621149	655795	656924	674205	1.0339e+06	993358
EF1D_RAT	1	1	52.69	0.342902	1.944	EEN	AEN	Elongation factor 1-delta OS=Rattus norvegicus GN=Eef1d PE=1 SV=2	1119.72	10922.8	1832.28	19069.7	1617.2	2218.31	4073.2	456.961	2260.41	24755.2	4647.94	1464.15	6221.75	2979.19	1183.1	1044.29	6416.94	11743.8	3266.48	21676.7	962.365	2462.48	60277.6	26472.2	912.882	10875.1	1860.41	17665.9	1709.53	2227.81	3848.3	418.369	2126.62	17054.1	2208.22	842.784	5790.47	2654.47	1052.66	1024.68	7280.99
STX1A_RAT	2	2	234.29	0.267066	1.19907	AEN	EEN	Syntaxin-1A OS=Rattus norvegicus GN=Stx1a PE=1 SV=1	259872	168500	206800	144490	212428	248248	489635	388113	325421	420373	417483	486453	162737	196012	216308	431030	340659	201674	391915	387195	380504	262281	80132.1	91831.6	211868	167764	209976	133854	224557	249310	462601	355335	306161	289600	198345	280008	151457	174647	192459	422937	386529
TRIM2_RAT	1	1	37.89	0.408753	1.19137	EEN	AEN	Tripartite motif-containing protein 2 OS=Rattus norvegicus GN=Trim2 PE=1 SV=2	98933.7	78180.9	82515.5	17728.4	87293.5	85869.8	107370	120126	110950	103981	114184	127572	90518.8	110725	92678.7	122274	111330	118159	132127	116915	135837	128965	169760	22559.1	80658.6	77839.5	83782.7	16423.4	92277.5	86237.4	101442	109981	104383	71633.5	54248.3	73431.8	84244.2	98656.3	82460.4	119978	126321
CAC1E_RAT	1	1	46.91	0.00121978	2.15143	EEN	AEN	Voltage-dependent R-type calcium channel subunit alpha-1E OS=Rattus norvegicus GN=Cacna1e PE=1 SV=1	36532	30857.4	26051.4	41444.5	24536.8	34269.1	24297.5	1910.66	8975.52	7618.78	10730.9	23353.1	49258	48880.9	48928.1	54315.7	39253.6	30060.4	59635	61690.8	63009.7	55194.4	39772.1	32130.5	29783.8	30722.6	26451.5	38393.6	25937.8	34415.8	22955.9	1749.3	8444.29	5248.66	5098.19	13442.3	45843.5	43553.1	43533.6	53295.9	44539.2
RHG44_RAT	1	1	34.94	1.11927e-06	2.38375	EEN	AEN	Rho GTPase-activating protein 44 OS=Rattus norvegicus GN=Arhgap44 PE=1 SV=2	28626.7	27005.3	23335.1	43457.6	38374.4	33933.8	28566.7	27511.6	24723.5	32106.1	13998.2	29345.7	68171.3	78791.1	61060	87797.6	82587.8	48185	87869.3	109596	83645.3	47758.4	35531.8	45666	23338.7	26887.3	23693.5	40258.5	40565.3	34079	26989.5	25188.1	23260.3	22118.2	6650.46	16891.8	63445.8	70203.1	54327.8	86149.1	93708.5
KCNQ2_RAT	2	2	92.64	0.582812	1.68473	EEN	AEN	Potassium voltage-gated channel subfamily KQT member 2 OS=Rattus norvegicus GN=Kcnq2 PE=1 SV=1	7617.05	1383.34	6994.51	1155.4	1357.49	6618.7	6483.66	7030.18	8236.01	831.804	824.115	10334.4	1549.78	1949.08	14246.2	16509.7	14226.1	971.373	19035.3	1563.38	18316.1	8506.87	670.039	1630.77	6210.03	1377.3	7101.93	1070.35	1435	6647.03	6125.67	6436.44	7748.55	573.039	391.534	5948.58	1442.36	1736.64	12675.5	16199.7	16141.6
MOG_RAT	1	1	65.2	0.866037	1.22621	EEN	AEN	Myelin-oligodendrocyte glycoprotein OS=Rattus norvegicus GN=Mog PE=1 SV=1	13405.7	11069.3	2688.78	3697.02	13107.2	17993	15087.7	4906.39	11569	15659.6	14631.6	23123.2	24778.3	25319.3	7467.49	36381.8	25650.8	19612.2	1147.84	21356.7	3503.91	2780.63	7158.92	5020.08	10929.4	11020.9	2730.07	3424.87	13855.5	18070	14254.7	4492.02	10884.3	10788.1	6951.43	13310	23060.7	22559.6	6644.16	35698.7	29104.7
TM100_RAT	1	1	37.7	3.92513e-05	2.44605	EEN	AEN	Transmembrane protein 100 OS=Rattus norvegicus GN=Tmem100 PE=2 SV=1	17299.5	13570.2	17115.8	16566.8	17709.8	21490.9	27059.1	3980.62	4435.9	9650.49	18753.5	26592.7	40308.8	37609	38202	35434.6	37009.2	27331.7	55152.8	43347.3	59912.2	44465.8	33040.9	23270.8	14104	13510.9	17378.6	15347.3	18720.9	21582.9	25565.1	3644.44	4173.35	6648.33	8909.7	15307.1	37514.6	33509.8	33990	34769.2	41992.6
PURB_RAT	2	2	155.41	0.268183	1.15242	AEN	EEN	Transcriptional activator protein Pur-beta OS=Rattus norvegicus GN=Purb PE=1 SV=3	127428	116220	86951.3	126865	122974	121317	209727	140694	141758	194566	238957	196403	90859.4	125551	76994.8	159366	133037	134830	130190	155472	137964	157452	129686	151225	103889	115713	88286.6	117526	129995	121836	198148	128812	133368	134038	113527	113052	84561.2	111867	68505.8	156374	150951
SRC_RAT	1	1	47.96	0.232239	1.27627	EEN	AEN	Proto-oncogene tyrosine-protein kinase Src OS=Rattus norvegicus GN=Src PE=1 SV=4	47700.8	25068	22344.7	38527.3	39751	42615.9	37107.1	48572	44278.6	53438.5	41060.2	39718.9	49842.8	42355.2	54256.9	75306.5	59866.8	57345.6	75095.5	62875.8	66684.2	22051.7	21981.5	25182.6	38889.5	24958.6	22687.9	35691.2	42020.6	42798.3	35058.3	44469.9	41657.9	36814.4	19507.5	22862.6	46387.8	37738.6	48274.8	73892.6	67928
ODPA_RAT	2	2	70.03	8.25105e-08	13.2584	EEN	AEN	Pyruvate dehydrogenase E1 component subunit alpha, somatic form, mitochondrial OS=Rattus norvegicus GN=Pdha1 PE=1 SV=2	797.46	482.605	493.096	515.43	930.087	454.634	1733.09	2581.45	2124.26	449.873	249.871	227.475	13595.9	5370.04	6145.36	8055.54	15912.3	5768.14	17684.6	33787.4	29237.7	3952.46	3910.46	2943.98	650.153	480.497	500.669	477.488	983.189	456.58	1637.4	2363.43	1998.53	309.923	118.713	130.937	12653.5	4784.72	5467.81	7904.29	18054.9
ITPA_RAT	1	1	42.88	0.0523749	1.29816	EEN	AEN	Inosine triphosphate pyrophosphatase OS=Rattus norvegicus GN=Itpa PE=3 SV=1	25575.8	14225.3	20018.4	26431.4	18189.5	20602	34159.5	36510.4	36258.2	30385.4	24259.9	52504.2	19730.4	25600	24739.9	48929.3	43446.1	38938.2	45807.8	42897.7	43491.4	43433.3	25046.2	38171.8	20851.4	14163.1	20325.8	24485.7	19228	20690.2	32273.4	33426.9	34112.3	20932.8	11525.8	30222	18362.7	22809.7	22012.2	48010.6	49296.2
PSA3_RAT	2	2	80.06	8.56571e-09	143.015	EEN	AEN	Proteasome subunit alpha type-3 OS=Rattus norvegicus GN=Psma3 PE=1 SV=3	99.5615	73.2492	283.479	288.743	63.3784	98.9235	220.059	21.1876	194.655	130.138	0	16.475	3465.89	13027.9	3631.15	23914.2	19287.5	3182.68	39434.6	52841.7	29205.9	5803.08	8920.29	10355.8	81.1705	72.9293	287.833	267.487	66.9969	99.3469	207.909	19.3982	183.134	89.6538	0	9.48319	3225.65	11607.9	3230.8	23465.2	21884.6
SI1L1_RAT	1	1	46.12	0.234875	1.16152	EEN	AEN	Signal-induced proliferation-associated 1-like protein 1 OS=Rattus norvegicus GN=Sipa1l1 PE=1 SV=1	11682.3	5682.8	7617.96	15540.8	6991.92	13340.9	12964.1	22817.2	15084.5	41208.4	43017.2	39527.6	15454.2	22640.5	17372	31196.2	20361.9	28955.9	39583.2	30493	29815.4	11779.7	16390.5	9467.41	9524.37	5657.98	7734.95	14396.8	7391.12	13398.1	12248.3	20890.2	14191.7	28388.9	20437.3	22752.5	14383	20172.7	15456.6	30610.5	23103.7
KAP3_RAT	1	1	172.09	0.407471	1.07744	AEN	EEN	cAMP-dependent protein kinase type II-beta regulatory subunit OS=Rattus norvegicus GN=Prkar2b PE=1 SV=3	155162	98417.1	123459	129912	98400.4	137257	223723	288071	254554	282784	349351	357998	192800	215481	344356	452748	307532	262904	156210	97398.1	131335	85865.2	29346.6	43498.1	126500	97987.3	125355	120349	104019	137844	211370	263742	239488	194813	165975	206068	179435	191995	306389	444247	348942
1433G_RAT	1	1	115.7	0.176431	1.35687	AEN	EEN	14-3-3 protein gamma OS=Rattus norvegicus GN=Ywhag PE=1 SV=2	2.13648e+06	2.12794e+06	2.08527e+06	2.17284e+06	1.83613e+06	2.64924e+06	4.23906e+06	4.48006e+06	3.92471e+06	5.72165e+06	6.84169e+06	6.442e+06	2.38792e+06	2.54793e+06	2.82988e+06	3.15936e+06	2.8431e+06	3.34611e+06	3.53998e+06	2.65037e+06	3.23022e+06	1.93175e+06	1.99992e+06	2.44517e+06	1.74183e+06	2.11865e+06	2.11729e+06	2.01289e+06	1.94096e+06	2.66059e+06	4.00501e+06	4.1017e+06	3.69242e+06	3.94171e+06	3.25046e+06	3.70809e+06	2.22239e+06	2.27021e+06	2.51787e+06	3.10004e+06	3.22593e+06
FETUA_RAT	1	1	45.98	0.00247021	1.55768	EEN	AEN	Alpha-2-HS-glycoprotein OS=Rattus norvegicus GN=Ahsg PE=1 SV=2	101603	76095.1	67865	123032	109182	108188	87516.4	90106.4	93865.1	156847	130212	156072	178628	201488	204979	205806	181094	139915	203327	202455	207193	135367	87612.5	78028.4	82834.6	75762.8	68907.2	113975	115416	108651	82684.3	82496.5	88309.6	108054	61863.3	89836.6	166246	179526	182379	201942	205479
DREB_RAT	1	1	34.82	0.366218	1.82549	EEN	AEN	Drebrin OS=Rattus norvegicus GN=Dbn1 PE=1 SV=3	2864.26	19063.2	336596	75360.9	2985.91	341327	649305	54906.1	570470	19877.5	91205.6	4768.77	6323.48	104736	598995	604711	555804	4298.27	531943	6033.32	685090	762320	51915.7	46833.8	2335.17	18980	341766	69813.3	3156.39	342789	613454	50269	536706	13693.8	43331.4	2744.96	5885.15	93319.9	532953	593357	630644
SAFB1_RAT	1	1	55.31	0.384562	1.07026	EEN	AEN	Scaffold attachment factor B1 OS=Rattus norvegicus GN=Safb PE=1 SV=2	70395.2	73963.9	52615.1	90622.9	77243.3	55390.6	126141	137366	139586	110467	108746	108687	80256.2	101317	85039.1	98598	106951	70301.3	90497.1	116034	96618	125726	131108	129660	57391.7	73640.9	53423.2	83951.8	81653.5	55627.8	119177	125765	131324	76101.7	51664.8	62561.4	74693	90273.9	75663.2	96746.7	121352
TAGL3_RAT	1	1	37.75	8.46961e-06	2.05119	EEN	AEN	Transgelin-3 OS=Rattus norvegicus GN=Tagln3 PE=1 SV=2	73227.3	49819.4	54535	75531.1	79047.2	78884.5	111894	123451	114442	141181	143697	125683	136389	147480	130697	217263	185176	235883	265234	277626	256965	156495	201669	191871	59700.7	49601.8	55372.6	69971	83560.4	79222.2	105716	113025	107668	97261.1	68269.9	72344.7	126935	131405	116287	213184	210110
CLAP2_RAT	1	1	66.62	0.0956546	1.58017	EEN	AEN	CLIP-associating protein 2 OS=Rattus norvegicus GN=Clasp2 PE=2 SV=1	58159.5	52088.8	30455.3	107968	64337.6	60111.8	56635.6	19851	15125.5	67358.8	79675.1	83219.7	89812.2	108774	13353.5	98767	98795.3	70229.6	42087.2	139166	119443	71606.5	84354.7	161810	47416.3	51861.3	30923	100020	68010.9	60369.1	53508.6	18174.5	14230.3	46404.2	37853.3	47902.2	83586.6	96917.9	11881.2	96912.5	112098
SPTN2_RAT	1	1	45.1	5.83127e-05	1.78162	EEN	AEN	Spectrin beta chain, non-erythrocytic 2 OS=Rattus norvegicus GN=Sptbn2 PE=1 SV=2	142720	135553	128735	228541	149245	165515	143423	126087	158392	70999.5	58281.6	97616.4	195513	213603	200212	271074	232724	150228	306084	300692	292783	260927	232431	203423	116356	134961	130712	211717	157766	166223	135504	115438	149017	48912.3	27689.3	56189.1	181960	190321	178138	265985	264060
ABI1_RAT	1	1	49.65	0.0433597	1.21573	EEN	AEN	Abl interactor 1 OS=Rattus norvegicus GN=Abi1 PE=1 SV=3	349030	294766	245096	392092	304683	320027	459424	555551	507097	394610	433998	394510	404425	461118	342108	568257	464686	332645	496318	588961	543133	656890	396814	398852	284557	293479	248860	363229	322079	321397	434058	508632	477084	271851	206190	227085	376391	410858	304389	557587	527258
PPM1E_RAT	1	1	49.61	0.00303231	1.39927	EEN	AEN	Protein phosphatase 1E OS=Rattus norvegicus GN=Ppm1e PE=1 SV=1	273085	245884	208152	158182	301492	298875	310707	292351	256052	345680	337901	314932	358519	443992	392377	439426	369935	408694	404716	537131	455286	274909	394832	198367	222641	244810	211349	146538	318705	300154	293552	267661	240897	238143	160535	181279	333667	395598	349116	431175	419748
CSKI1_RAT	1	1	60.83	0.123388	1.18332	EEN	AEN	Caskin-1 OS=Rattus norvegicus GN=Caskin1 PE=1 SV=1	81551.1	65156.4	64417.7	93484.4	85166.7	89941.9	107668	127325	131478	151383	139846	129478	101313	116202	103058	151896	121977	110129	160941	173857	166735	120971	79009.2	93055.3	66486.9	64871.8	65407	86602.7	90029.2	90326.9	101724	116572	123696	104289	66440.3	74528.9	94290	103537	91695.2	149044	138401
PGRC1_RAT	1	1	110.07	0.469703	1.00794	AEN	EEN	Membrane-associated progesterone receptor component 1 OS=Rattus norvegicus GN=Pgrmc1 PE=1 SV=3	1.01947e+06	452204	921279	597684	637965	914707	991002	1.38128e+06	1.22036e+06	1.13362e+06	1.19304e+06	1.82171e+06	620067	598862	1.41174e+06	1.60547e+06	1.16681e+06	567133	1.90084e+06	1.23822e+06	1.66646e+06	1.11919e+06	138167	154534	831151	450229	935428	553687	674390	918623	936285	1.26462e+06	1.14813e+06	780962	566810	1.0486e+06	577085	533589	1.25609e+06	1.57532e+06	1.32392e+06
ERMIN_RAT	1	1	34.23	0.799917	1.02177	EEN	AEN	Ermin OS=Rattus norvegicus GN=Ermn PE=1 SV=1	717502	635821	566639	741339	473215	593681	659080	459485	683395	950107	1.1709e+06	1.25023e+06	810812	722088	641352	1.0666e+06	891023	726107	1.00429e+06	851452	915380	591207	405572	469262	584964	633044	575341	686767	500233	596223	622690	420679	642948	654539	556292	719648	754608	643383	570640	1.04657e+06	1.011e+06
FAK2_RAT	1	1	61.79	0.000678533	1.3028	EEN	AEN	Protein-tyrosine kinase 2-beta OS=Rattus norvegicus GN=Ptk2b PE=1 SV=1	149519	162122	129513	176959	177723	198455	142073	153640	142666	194329	215564	158904	203366	215608	190336	265194	204092	231039	257302	239286	270433	202572	156747	171542	121900	161414	131502	163932	187870	199305	134229	140665	134222	133875	102413	91466.9	189269	192108	169350	260215	231574
PTPRZ_RAT	1	1	102.59	0.550915	1.0398	EEN	AEN	Receptor-type tyrosine-protein phosphatase zeta OS=Rattus norvegicus GN=Ptprz1 PE=1 SV=1	226266	226836	197340	389426	365039	413901	586685	549245	532164	363223	446680	331910	374840	470295	425191	405593	302827	356958	503142	473303	552460	337584	263807	346957	184470	225845	200371	360759	385880	415673	554292	502859	500667	250228	212216	191052	348856	419034	378312	397978	343603
UBR4_RAT	1	1	37.03	7.30102e-05	2.77801	EEN	AEN	E3 ubiquitin-protein ligase UBR4 OS=Rattus norvegicus GN=Ubr4 PE=1 SV=2	29599.3	27981.5	29837.8	2353.85	27922.4	34946.2	25244.7	19616.7	31536.9	14567.3	11861.5	30601	60601.9	62893.3	57813.6	68373	68083	47326.8	76270.4	68403.7	82187.6	77840.7	96652.7	28254.7	24131.7	27859.2	30296	2180.57	29516.6	35095.8	23850.9	17960	29670.4	10035.6	5635.35	17614.3	56401.1	56038.1	51439.4	67089.2	77250.6
S4A4_RAT	1	1	66.61	0.016757	1.74832	EEN	AEN	Electrogenic sodium bicarbonate cotransporter 1 OS=Rattus norvegicus GN=Slc4a4 PE=1 SV=1	188812	116136	148838	119654	125563	157483	60528.3	77640.5	66566.5	119612	111441	123979	166904	155853	207591	252373	175310	139239	372100	340802	361955	157298	72859.5	73778.3	153935	115629	151123	110846	132732	158157	57186.4	71083.3	62626.7	82402	52945.3	71363.6	155334	138865	184703	247635	198916
COMT_RAT	1	1	38.55	0.0225112	1.49175	EEN	AEN	Catechol O-methyltransferase OS=Rattus norvegicus GN=Comt PE=1 SV=2	110847	110116	102433	143732	97813.4	120162	152361	10767.5	35058.2	147403	160971	181045	151211	156669	147640	195314	184296	161382	222231	187026	184994	173103	148277	135601	90371.7	109635	104006	133151	103398	120676	143949	9858.16	32983.3	101548	76476.6	104212	140730	139592	131362	191647	209112
SYNPO_RAT	1	1	74.01	0.0318785	1.26952	EEN	AEN	Synaptopodin OS=Rattus norvegicus GN=Synpo PE=2 SV=2	124038	115572	97434.9	161315	140858	164520	148857	190479	166188	174929	243454	142152	125591	154138	169267	255691	199296	248576	232453	242107	261704	136119	153052	195745	101126	115067	98931.2	149440	148900	165224	140638	174392	156352	120511	115664	81824.5	116885	137337	150604	250890	226132
S1PR5_RAT	1	1	32.34	5.07408e-05	2.04944	EEN	AEN	Sphingosine 1-phosphate receptor 5 OS=Rattus norvegicus GN=S1pr5 PE=2 SV=1	101581	119459	76088	112344	72998.2	79957.9	57185.2	22196.2	21406.6	61711.9	49303.6	85659.7	154371	164810	147857	160645	162712	148012	153261	150770	141609	135382	133038	109824	82816.8	118937	77256.5	104074	77166	80300.2	54027.8	20321.6	20139.7	42514	23423.9	49306.7	143671	146847	131555	157629	184621
CNKR2_RAT	1	1	72.71	0.00491948	1.25627	EEN	AEN	Connector enhancer of kinase suppressor of ras 2 OS=Rattus norvegicus GN=Cnksr2 PE=1 SV=1	73380.7	52427.1	67303.3	80198.7	69671.1	85606.1	66515.1	68160.3	65470.1	112339	116232	109037	83525.1	86665	102907	116393	91939.3	118818	120009	103476	103659	93906.7	90214.8	102468	59825.7	52198.1	68336.9	74295	73648.9	85972.5	62842.6	62403.8	61595.2	77391.7	55221.3	62762.9	77735.3	77218.8	91561.2	114208	104319
BAIP2_RAT	1	1	36.89	0.451747	1.22648	EEN	AEN	Brain-specific angiogenesis inhibitor 1-associated protein 2 OS=Rattus norvegicus GN=Baiap2 PE=1 SV=1	49184.8	118304	43342.8	184177	107676	39570	36716.7	37167.4	54407.1	217272	264592	79234.2	109570	204866	56319.9	43177.8	56394.9	122309	60272.2	172376	56857.7	53275.2	295928	279243	40099.4	117788	44008.5	170619	113823	39739.4	34689.5	34028.5	51187	149681	125707	45608.1	101975	182536	50110.3	42367.1	63988.6
PRRT2_RAT	1	1	76.54	0.00138197	1.81933	EEN	AEN	Proline-rich transmembrane protein 2 OS=Rattus norvegicus GN=Prrt2 PE=1 SV=1	72223.9	55533.1	49766	74873	60947.5	68173	73030.4	22405.7	59871.3	68880.2	69239.2	109353	113279	117079	93794	151811	135763	65044.4	152052	167815	191916	119373	60217.2	58751.6	58882.7	55290.5	50530.3	69361.4	64427.2	68464.8	68998.1	20513.4	56327.8	47452.3	32895.2	62944.8	105427	104318	83452.8	148961	154044
GDIA_RAT	1	1	41.22	0.0157152	2.27333	EEN	AEN	Rab GDP dissociation inhibitor alpha OS=Rattus norvegicus GN=Gdi1 PE=1 SV=1	12320.4	19286.4	17608.8	20339	9835.67	12772.5	6929.79	172.61	142.696	18041.3	618.479	10832.4	13937.4	22328.9	24867.4	28294	20658.9	4460.68	39327	23836.7	34611.6	33051.4	31669.7	15988.1	10044.6	19202.2	17879.2	18841.7	10397.2	12827.2	6547.17	158.032	134.251	12428.9	293.837	6235.28	12971.2	19895.1	22125.7	27762.7	23440.7
RGS7_RAT	1	1	46.76	0.00137983	1.85276	EEN	AEN	Regulator of G-protein signaling 7 OS=Rattus norvegicus GN=Rgs7 PE=2 SV=2	344636	277968	252250	366176	285864	265505	227078	223435	260781	509387	357937	603909	477281	535085	461160	743157	650049	241728	783108	933565	805878	1.03176e+06	394017	307780	280974	276754	256124	339220	302185	266642	214541	204565	245346	350922	170054	347617	444197	476763	410315	729204	737579
S4A10_RAT	1	1	64.62	0.410691	1.18853	EEN	AEN	Sodium-driven chloride bicarbonate exchanger OS=Rattus norvegicus GN=Slc4a10 PE=1 SV=1	150278	113700	121126	136036	116077	154082	64138	79702.6	83915.7	163072	199876	174213	126253	129735	143293	182042	132313	167819	259854	234132	241905	73767.9	67273.8	91219.6	122519	113204	122986	126021	122704	154742	60596.7	72971.3	78949.1	112342	94960.2	100279	117501	115595	127494	178624	150129
GSK3A_RAT	1	1	36.98	0.946842	1.01363	EEN	AEN	Glycogen synthase kinase-3 alpha OS=Rattus norvegicus GN=Gsk3a PE=1 SV=1	57035.9	48405.4	49577.5	61141.4	47497	57240.3	130322	156866	151540	208360	216443	208804	158544	164708	177765	211553	174342	188705	74780.3	64019.7	70201	36587.9	44928.2	46082.3	46500.2	48194	50338.9	56640.6	50208.8	57485.4	123126	143618	142571	143541	102831	120190	147554	146755	158166	207580	197818
CANB1_RAT	1	1	32.78	0.0107737	1.31147	EEN	AEN	Calcineurin subunit B type 1 OS=Rattus norvegicus GN=Ppp3r1 PE=1 SV=2	78214.7	55556.1	52297.2	69147.5	64419	56545.8	52744.7	70119.1	72513.1	41884.4	24793.2	50364.1	65974.6	75458.1	58330	68541.6	57821.6	64197.9	83358.9	77015.8	71621.9	74836.4	97015.1	108902	63766.8	55313.4	53100.4	64057.3	68097	56787.9	49832.5	64197.2	68221.3	28854.6	11779.2	28990.2	61401.3	67233.4	51898.8	67254.6	65607.4
HN1_RAT	1	1	79.68	0.00828685	1.70263	AEN	EEN	Hematological and neurological expressed 1 protein OS=Rattus norvegicus GN=Hn1 PE=2 SV=3	90438.8	94071.7	87976.1	123911	104769	126475	228226	259032	244972	267001	272164	259672	80795.3	84400	112998	135599	121587	130755	141532	117148	119680	74765.6	72310.9	76300.3	73732.9	93660.8	89327.2	114790	110751	127016	215625	237155	230473	183940	129304	149471	75194.8	75200.7	100539	133053	137959
ARHG2_RAT	1	1	43	0.391481	1.13075	EEN	AEN	Rho guanine nucleotide exchange factor 2 OS=Rattus norvegicus GN=Arhgef2 PE=2 SV=1	80714.2	70462.9	64090.6	29059.5	84490.8	72329.2	86863.4	78554.4	65019.4	124617	120589	125466	89420.1	105329	60150.2	120194	101679	104790	108845	124397	120206	64990.3	96257.5	37043.1	65804.6	70155.2	65074.9	26920.3	89314.7	72638.8	82067.3	71920.1	61171.2	85850.1	57291.1	72219.7	83221.6	93848.4	53518.4	117937	115370
NEB2_RAT	1	1	46.67	0.0508033	1.72698	EEN	AEN	Neurabin-2 OS=Rattus norvegicus GN=Ppp1r9b PE=1 SV=1	88665.9	49570	55322.4	91983.4	95609.8	106181	110565	126494	109343	116630	98034.1	106073	132275	115736	154793	235428	167756	168860	315225	255690	276789	71699.6	50381.3	49116.2	72287.5	49353.5	56172	85212.2	101069	106636	104460	115811	102872	80347.9	46575.6	61056.6	123106	103121	137727	231008	190345
KPCA_RAT	1	1	40.77	0.128041	1.19404	EEN	AEN	Protein kinase C alpha type OS=Rattus norvegicus GN=Prkca PE=1 SV=3	16834.3	21245.7	14829.1	30673.7	16684.9	14870.5	23203.7	33533.3	30975.8	38608	51623.3	44459	23619	42144.1	28873	28319.5	31406.9	26522.6	33795.8	30603.5	27994.4	27006.1	47532.7	55221.7	13724.6	21152.9	15056.8	28415.7	17637.5	14934.2	21922.5	30701.2	29142.4	26597.5	24526	25591.1	21981.8	37550.6	25689.6	27787.7	35635.9
SCG1_RAT	1	1	94.71	0.195152	1.16652	AEN	EEN	Secretogranin-1 OS=Rattus norvegicus GN=Chgb PE=1 SV=2	84984.6	81070.3	59427.6	90218.1	83934.6	75702.6	141439	73569.5	78728.7	112263	136168	134183	79963.1	100383	44751	84439.1	76298.2	66288.7	89262.6	95749.4	100969	95022	86752.6	67408.7	69286.2	80716.3	60340.3	83576.8	88726.8	76026.6	133630	67356.2	74069.1	77338.9	64692.9	77237.4	74420.2	89441.9	39817	82853.6	86571.9
SNPH_RAT	1	1	32.85	0.0222244	1.31027	EEN	AEN	Syntaphilin OS=Rattus norvegicus GN=Snph PE=2 SV=1	49244.3	38083.1	24539.5	40497.7	38817	33387.9	47874.2	70627	56800.5	46093.1	47197	60478.5	43834.3	52281.9	42813.4	50398.6	63116.9	48016.2	46492.8	65144.6	64947.9	65364.5	90441.8	92562.1	40147.8	37916.7	24916.3	37516.5	41033.2	33530.9	45230.9	64662.3	53438.7	31754.1	22423.1	34812.1	40795.8	46583.4	38093	49452.3	71615.8
LRRC7_RAT	1	1	76.97	0.0778413	1.28816	EEN	AEN	Leucine-rich repeat-containing protein 7 OS=Rattus norvegicus GN=Lrrc7 PE=1 SV=2	41030.7	31903.4	26942.4	58832.3	50163.8	62376.5	78776	100113	94764	189255	198064	182870	83908.1	89772.5	95877.6	132071	110710	130152	185664	184177	182446	73889.9	80317.8	87426.3	33451.4	31764	27356.2	54501.5	53027.9	62643.5	74426.5	91658.1	89155.3	130380	94099.5	105262	78091.8	79987.6	85306.7	129592	125617
EAA2_RAT	1	1	42.31	0.351037	1.00558	EEN	AEN	Excitatory amino acid transporter 2 OS=Rattus norvegicus GN=Slc1a2 PE=1 SV=2	17671.4	16480.1	12909.5	25780.4	21188.2	20492.7	10649.6	8909.85	10814.8	24825.9	24823.1	28385.6	22947.7	25683.9	22934.2	13347.6	13532.7	10477	32354.3	34975.7	33440.2	12901.3	661.759	919.203	14407.1	16408.1	13107.8	23882.6	22397.9	20580.5	10061.6	8157.37	10174.7	17102.8	11793.3	16339.1	21357	22884.5	20405.6	13097	15354.9
SGTA_RAT	1	1	89.32	0.668679	1.68071	EEN	AEN	Small glutamine-rich tetratricopeptide repeat-containing protein alpha OS=Rattus norvegicus GN=Sgta PE=1 SV=1	116161	52048.6	136639	5683.32	60791.5	141793	270419	342961	322487	82199.9	60745.3	118298	72158.4	75088.2	250581	455115	391020	94662.4	397297	128590	505346	491355	7079.18	6099.01	94703.8	51821.3	138738	5264.95	64262.4	142400	255488	313997	303401	56628.4	28859.8	68093.6	67156.5	66903.9	222953	446570	443672
PDCD4_RAT	1	1	39.12	0.0411756	1.44903	EEN	AEN	Programmed cell death protein 4 OS=Rattus norvegicus GN=Pdcd4 PE=1 SV=2	14674.3	12749.4	11436.6	12021.8	11595.6	13884	19514.4	2065.41	1158.43	12776.6	15707.1	16691.4	14983.6	13504.1	14632.7	15767.2	17787.7	16366.1	13252.5	14974.8	15932.1	25196.7	25298.2	21363.3	11963.7	12693.7	11612.3	11136.8	12257.6	13943.5	18437	1890.98	1089.87	8801.93	7462.38	9607.76	13944.9	12032.2	13019.4	15471.1	20182.9
CAPS1_RAT	1	1	119.45	0.190807	1.40097	EEN	AEN	Calcium-dependent secretion activator 1 OS=Rattus norvegicus GN=Cadps PE=1 SV=1	63802.2	61869	19017.9	79905.9	61225.2	48864.9	39137.4	11299.3	18560.8	65894.5	76388.6	83018	75109.6	91462	11960.3	92010.3	92872.1	70962.2	43985.1	113111	56148.6	36579.3	122812	74172.8	52016.6	61598.8	19310	74023.7	64720.8	49074.1	36976.4	10345	17462.2	45395.5	36291.9	47786.1	69903.1	81493	10641.6	90282.7	105378
MYO5A_RAT	1	1	68.21	0.120029	1.40095	EEN	AEN	Unconventional myosin-Va OS=Rattus norvegicus GN=Myo5a PE=1 SV=1	94120.1	78306.6	53483.5	13465.2	78691.8	77542.1	53643.4	25479.8	66325.9	90660.4	94250.3	108625	107166	114334	70124.9	107320	131147	105012	98205.6	145666	125697	100353	31230.7	32968.5	76734.1	77964.6	54304.9	12474	83184.6	77874.1	50681.5	23327.9	62400.4	62457	44777.9	62526	99737.3	101872	62393.3	105305	148806
CNR1_RAT	1	1	33.83	0.0139095	2.91763	EEN	AEN	Cannabinoid receptor 1 OS=Rattus norvegicus GN=Cnr1 PE=1 SV=1	43490.4	41231.2	40059.1	71436.8	38104	55457.2	12201.1	0	79.8004	4943.21	1154.82	2678.14	68534.5	89176.4	94574.9	64867	48305.8	25635.7	114640	109133	113458	50342	66941	61295.7	35456.8	41051.1	40674.3	66178.1	40279.6	55694.7	11527.5	0	75.0773	3405.43	548.652	1541.57	63783.8	79456.6	84147.6	63649.1	54810.3
EMAL1_RAT	1	1	46.78	0.209996	1.43846	EEN	AEN	Echinoderm microtubule-associated protein-like 1 OS=Rattus norvegicus GN=Eml1 PE=2 SV=2	116201	132705	41838.4	84578.5	132858	54343.6	62934.4	26192.6	40360.2	120603	163557	173816	221189	270870	26999	114454	108052	163622	72507.9	251564	99267.4	84933	181272	59479.3	94736.3	132125	42480.9	78352.4	140444	54576.3	59459.6	23980.5	37971.5	83084.8	77705.1	100050	205857	241347	24022.3	112305	122601
PP1R7_RAT	1	1	73.28	0.00636958	1.47164	EEN	AEN	Protein phosphatase 1 regulatory subunit 7 OS=Rattus norvegicus GN=Ppp1r7 PE=1 SV=1	44788	26655.2	23325.5	28358.4	32291.9	40119.2	76766	91783.2	67466.1	58282.5	70038.8	72947.9	59981.9	67939.9	50809.5	86938.4	63244.8	73694.4	97060.8	110194	98372.5	64248.8	71419.3	87381.1	36514.7	26538.8	23683.8	26270.8	34135.6	40290.9	72527.5	84031.6	63473	40151.4	33275.1	41989.6	55824	60534.7	45207.5	85306	71760.9
PDPK1_RAT	1	1	166.74	0.962056	1.04355	AEN	EEN	3-phosphoinositide-dependent protein kinase 1 OS=Rattus norvegicus GN=Pdpk1 PE=1 SV=2	115621	101094	97114.6	126257	103939	134350	185096	189703	185064	209787	292442	220225	111093	122087	137678	193189	145592	167683	185643	153790	160391	177851	154783	169091	94263.7	100652	98606	116963	109873	134925	174877	173681	174111	144525	138938	126764	103393	108780	122498	189561	165196
NSF1C_RAT	1	1	51.54	1.15322e-05	1.8337	EEN	AEN	NSFL1 cofactor p47 OS=Rattus norvegicus GN=Nsfl1c PE=1 SV=1	91557.5	81411.4	80864.9	109585	96859.5	100010	118214	129591	119666	109939	100909	113382	206172	205776	225025	256968	228251	249729	201948	189499	199051	105364	103758	124235	74645	81055.9	82106.7	101518	102390	100438	111687	118647	112583	75738.5	47941.3	65264.1	191881	183347	200215	252143	258985
MRP_RAT	1	1	89.65	0.344945	1.25694	EEN	AEN	MARCKS-related protein OS=Rattus norvegicus GN=Marcksl1 PE=2 SV=3	166306	152815	49015.2	34528.1	153483	143871	211210	61840.6	81526.5	191444	211633	221231	143455	180799	71118.2	230543	195933	208581	164952	292264	192822	70361.9	312375	47079.5	135586	152148	49768	31986.4	162246	144487	199549	56617.9	76701.2	131888	100546	127343	133511	161093	63277.1	226214	222315
TOM70_RAT	1	1	116.92	2.22045e-16	48.3098	EEN	AEN	Mitochondrial import receptor subunit TOM70 OS=Rattus norvegicus GN=Tomm70a PE=1 SV=1	6937.54	2307.93	3633.45	3852.95	5342.9	11113.7	4118.58	7675.67	8269.71	10502.9	10552.9	8954.87	179125	184964	246625	356671	318731	379358	559605	456887	491373	274006	276465	298609	5656.04	2297.85	3689.25	3569.32	5647.95	11161.2	3891.18	7027.42	7780.26	7235.57	5013.65	5154.53	166708	164804	219434	349974	361649
VDAC1_RAT	1	1	52.92	7.20845e-07	2.04758	EEN	AEN	Voltage-dependent anion-selective channel protein 1 OS=Rattus norvegicus GN=Vdac1 PE=1 SV=4	36222.2	33407.3	32729.6	36683.9	41928.3	41987.9	73997.3	45084.3	63617.1	29885.7	28122.2	26290.3	75600.4	77919.3	84527.1	106475	112956	111395	74003.4	71961.9	90052.4	72000.7	57198.1	69137.4	29531.2	33261.4	33232.3	33983.4	44322.2	42167.7	69911.6	41276.7	59851.8	20588.6	13360.7	15133	70359.9	69426.4	75207.6	104475	128166
RS3_RAT	1	1	46.04	0.996663	1.07926	AEN	EEN	40S ribosomal protein S3 OS=Rattus norvegicus GN=Rps3 PE=1 SV=1	24605.6	24614.2	20762.9	33418.8	24716.8	33644	43531.3	44746.4	41575.8	80505.3	81715.5	68468.4	31703.7	28743.8	41938.8	53892.7	42080.4	49494.9	49644.6	43286	54093	34045.3	27668.3	27354.8	20060.5	24506.6	21081.8	30958.7	26128	33788	41127.8	40967.3	39115.1	55461	38822.7	39411.2	29506.1	25610.8	37314.8	52880.8	47746.7
SHAN1_RAT	1	1	40.9	0.970466	1.13102	AEN	EEN	SH3 and multiple ankyrin repeat domains protein 1 OS=Rattus norvegicus GN=Shank1 PE=1 SV=1	24559.8	24083.9	23898.5	41255.2	30590.7	35131.4	39336.7	53772.2	56001.2	102275	121105	124705	34600.4	39138.8	54167.6	72813.1	56031.6	56540	69829.4	53678.6	65520.2	42845	27340.5	25817.8	20023.1	23978.7	24265.5	38218.2	32337.3	35281.8	37164.8	49230.9	52686.7	70458	57536.3	71781.7	32202	34872.8	48195.4	71446	63576.4
ARM10_RAT	1	1	114.53	0.720147	1.04734	EEN	AEN	Armadillo repeat-containing protein 10 OS=Rattus norvegicus GN=Armc10 PE=2 SV=1	204493	164310	145399	219284	221931	273112	284852	286844	217321	330036	461369	218300	131972	226085	204583	328237	247987	291356	344012	386143	370437	194274	190559	254913	166719	163592	147632	203142	234602	274282	269124	262618	204459	227365	219194	125656	122824	201442	182027	322074	281379
RP3A_RAT	1	1	43.93	0.554944	1.01293	EEN	AEN	Rabphilin-3A OS=Rattus norvegicus GN=Rph3a PE=1 SV=1	44985.1	31828.3	33546.1	49481.7	40844.3	48748.1	134251	177619	143798	83124.4	79591.5	103128	45045.2	52191.3	47090.9	90245.7	81566	128726	92112.9	89774.2	88459.7	90305.4	123034	54946.6	36675.4	31689.3	34061.3	45839.2	43176.3	48956.8	126839	162618	135287	57265.3	37813.6	59361.8	41922.8	46502.6	41898.9	88551.3	92549.1
FXYD7_RAT	1	1	50.86	0.876327	1.16061	AEN	EEN	FXYD domain-containing ion transport regulator 7 OS=Rattus norvegicus GN=Fxyd7 PE=1 SV=1	73617	54246.2	41469.7	72275.2	103381	90711.6	206851	220059	207056	256093	202775	137313	82788.8	82297.2	85800.5	149443	98602.1	150597	186785	159641	143519	81876.2	101479	112491	60018.4	54009.3	42106.5	66954.8	109283	91099.9	195430	201474	194801	176425	96337.7	79039.2	77050	73327.2	76340.6	146637	111879
SHRM2_RAT	1	1	33.68	0.0396421	1.57772	AEN	EEN	Protein Shroom2 OS=Rattus norvegicus GN=Shroom2 PE=2 SV=1	38570.7	29011.8	38204.2	34397.4	36433	45722.9	79828.6	101455	99552.5	84590.9	104064	109385	52809.4	45417.9	62650.4	92307.1	80557.3	75471	23079.5	21632.6	21746.4	13562.2	10552.9	8043.91	31445.9	28885.1	38790.9	31865.3	38513.1	45918.6	75421	92886.3	93660.4	58275.6	49440.4	62963.6	49148.8	40467.5	55742.9	90574	91404.6
IDH3A_RAT	1	1	60.69	4.81067e-08	4.82525	EEN	AEN	Isocitrate dehydrogenase [NAD] subunit alpha, mitochondrial OS=Rattus norvegicus GN=Idh3a PE=1 SV=1	91643.5	68586.2	136273	100288	60697.3	145913	58370.5	23006.4	26453.3	32202	25616.6	39268.4	346335	367208	271796	503495	517721	394646	175761	204312	255485	316284	254748	292553	74715	68286.7	138366	92905.5	64162.7	146538	55147.7	21063.4	24887.6	22184.3	12170.3	22603.3	322328	327184	241829	494042	587433
RMD3_RAT	1	1	84.87	0.251173	1.48616	AEN	EEN	Regulator of microtubule dynamics protein 3 OS=Rattus norvegicus GN=Rmdn3 PE=2 SV=1	41536.7	23798.9	37518.1	39101.7	35676.8	51829.4	89830.4	110399	99694.6	119386	176916	164910	28406.6	39198.3	57696	76585.8	55642.8	60535.7	91684.5	71417	75129.5	45911.7	32475.4	31866.6	33864	23695	38094.3	36223.2	37713.7	52051.3	84870.5	101075	93794.1	82246.2	84051.9	94924.1	26437.5	34925.9	51334.7	75147.8	63135.2
SYUA_RAT	1	1	148.8	0.000415692	2.55348	EEN	AEN	Alpha-synuclein OS=Rattus norvegicus GN=Snca PE=1 SV=1	15334.6	9576.13	21657.7	13083.4	11818.2	33739.9	5123.2	2548.26	1227.86	29855.3	9120.11	13843.8	34941.2	35546.8	35400.1	52452	39419.5	24326.9	25380.3	21121.3	23985.2	45732.9	33662.8	54279.8	12502	9534.3	21990.3	12120.3	12493	33884.4	4840.33	2333.05	1155.19	20567.7	4332.92	7968.66	32519.1	31672.3	31497.1	51467.2	44727.5
RIMS2_RAT	1	1	50.37	0.777945	1.04374	EEN	AEN	Regulating synaptic membrane exocytosis protein 2 OS=Rattus norvegicus GN=Rims2 PE=1 SV=1	46795.8	37723.8	35407.8	9399.17	45917.2	41782.8	41312.2	58122.7	78624.9	63784.5	63304.7	75065.8	48299.8	54235.7	39180.4	62531.2	56762.1	54301.1	68643	69831	71834.8	61894.2	19497.8	16355.3	38151.7	37559	35951.6	8707.27	48538.8	41961.7	39031.2	53214	73971.4	43941.9	30075.8	43208.7	44951.7	48324.3	34860.6	61357.1	64405.2
WIPF3_RAT	1	1	40.07	0.000931151	1.63399	EEN	AEN	WAS/WASL-interacting protein family member 3 OS=Rattus norvegicus GN=Wipf3 PE=1 SV=1	35112.7	25287.6	28497.4	27194.4	27344.3	37811	57823.7	84487.7	82162.1	48419.2	57803.3	54468.7	61658.1	58236.7	80405.9	104473	79420.1	74772.6	94009.3	81529.1	87548	101176	50566.6	51719.1	28626.6	25177.1	28935	25192.5	28905.5	37972.8	54631	77352.3	77299.3	33356.5	27462.1	31352.8	57384.1	51889.1	71540.8	102511	90114.1
KCND2_RAT	1	1	50.72	0.896796	1.04369	AEN	EEN	Potassium voltage-gated channel subfamily D member 2 OS=Rattus norvegicus GN=Kcnd2 PE=1 SV=1	42288.2	32150.1	32918.6	39986.2	48498.7	42933.2	52129.9	61716.1	58027.7	89912.2	94609.7	95102.4	42569.7	44990.7	57160.4	54971.9	48136.1	56724.8	68914.1	59176.5	69323.6	57018.4	44116.9	58272.7	34476.7	32009.7	33424.2	37042.7	51267.7	43117	49251.6	56503.9	54593.3	61941.5	44948.6	54742.1	39618.9	40086.9	50858.2	53939.8	54617.7
IMPCT_RAT	1	1	39.96	0.428288	1.30084	AEN	EEN	Protein IMPACT OS=Rattus norvegicus GN=Impact PE=2 SV=1	31384.6	28788	4387.67	3042.48	31390.1	3708.34	7948.01	53728	41152.1	38337.9	39700.7	39274.5	30461.4	30936.8	33552.7	2482.79	2588.67	37226.5	12988.4	45167.9	7301.6	6608.93	36768.5	2096.1	25587.2	28662.3	4455.05	2818.51	33182.3	3724.22	7509.17	49190.5	38716.4	26411.4	18861.6	22606.9	28349.9	27564.8	29853.3	2436.17	2937.24
EI2BE_RAT	1	1	40.68	0.356858	1.48151	AEN	EEN	Translation initiation factor eIF-2B subunit epsilon OS=Rattus norvegicus GN=Eif2b5 PE=1 SV=2	28060	22947.5	25047	28446.8	29633.6	38719.3	72501.5	93087.4	68576.5	118520	146512	119750	34937.6	37068.2	43610.7	48211.4	39967.8	52144.2	61997	52509	50021.4	30278.4	50184	33525.7	22876.7	22847.3	25431.7	26352.8	31325.5	38885.1	68498.4	85225.8	64517.8	81649.8	69607.3	68929.7	32515.8	33027.9	38802.4	47306.1	45349.5
SV2A_RAT	1	1	72.77	5.08983e-05	1.43218	EEN	AEN	Synaptic vesicle glycoprotein 2A OS=Rattus norvegicus GN=Sv2a PE=1 SV=2	305145	301054	244372	335286	287788	295428	194363	221391	206357	299905	365208	343298	391934	451742	337386	337904	371280	325297	440291	480173	502791	456669	412366	360991	248779	299740	248124	310605	304219	296693	183632	202693	194144	206608	173509	197607	364766	402504	300187	331560	421274
MAG_RAT	1	1	59.63	0.15366	1.15914	EEN	AEN	Myelin-associated glycoprotein OS=Rattus norvegicus GN=Mag PE=1 SV=1	100900	81956.6	93157.1	113366	103698	111314	38891.7	38988.4	30171.6	52329.3	27394.3	37626.2	55110.6	61871.6	72245.1	103888	96667.9	81499.6	96469.3	93742.8	101035	77278	63527.3	58512.1	82261.6	81598.7	94587.8	105021	109619	111790	36744.4	35695.7	28385.9	36050.2	13014.9	21658.1	51290.4	55127.8	64279.7	101937	109684
EIF3B_RAT	1	1	72.88	0.419321	1.22871	EEN	AEN	Eukaryotic translation initiation factor 3 subunit B OS=Rattus norvegicus GN=Eif3b PE=1 SV=1	139976	101056	104045	157058	124780	137897	97139.3	87776.8	100184	227892	74753.9	197087	142242	170355	153538	235298	197287	146099	223158	227345	210466	93855.9	51132.9	53293.8	114119	100615	105643	145496	131904	138487	91775.9	80363.6	94254.7	156997	35515.3	113446	132382	151787	136610	230880	223852
HBB1_RAT	1	1	37.45	0.016549	1.93703	EEN	AEN	Hemoglobin subunit beta-1 OS=Rattus norvegicus GN=Hbb PE=1 SV=3	9780.21	7753.85	7966.49	10869.2	10103.3	10963.1	8991.83	12261.9	10332.2	24424.8	20964.4	27975	40831.5	40210.1	42829.5	38960.8	31035	29931.3	23854.2	17703	21195.4	13515.5	5195.65	9286.21	7973.6	7719.98	8088.83	10069.1	10680.1	11010.1	8495.35	11226.4	9720.65	16826.5	9960.11	16102.7	38001.1	35827.3	38107.3	38229.3	35213.9
PEBP1_RAT	1	1	97.48	0.00233424	1.9283	EEN	AEN	Phosphatidylethanolamine-binding protein 1 OS=Rattus norvegicus GN=Pebp1 PE=1 SV=3	27523.3	12427.4	29199	15411.7	15484	39421.4	141923	58801.9	34003.3	260482	147028	97857.2	137439	170069	189817	266622	167498	155375	96825.7	110809	125234	116903	77247.9	82220.6	22439.2	12373.1	29647.4	14277.2	16368	39590.1	134086	53835.8	31990.8	179449	69852.6	56327.8	127912	151532	168889	261615	190052
AMPD2_RAT	1	1	56.16	0.511819	1.4078	EEN	AEN	AMP deaminase 2 OS=Rattus norvegicus GN=Ampd2 PE=2 SV=2	43896.4	35936.7	19766.9	12817	45911.3	42939.6	36045.4	20578.8	2110.13	51882	51767.3	70210.5	53346.3	63210.1	2305.78	61306.2	75996.8	47726.1	70928.7	92811.3	80683.7	24194.6	28032.6	10246.8	35787.8	35779.7	20070.5	11873.5	48532.5	43123.4	34055.2	18840.9	1985.24	35742.1	24594.4	40414	49648.4	56320.5	2051.56	60155.1	86230
F131B_RAT	1	1	36.58	0.0201304	1.25652	EEN	AEN	Protein FAM131B OS=Rattus norvegicus GN=Fam131b PE=2 SV=1	48455.5	41854.1	38477	38062.3	40990	49494.2	61743.7	64292.2	62171.7	63012.5	41654.4	40180.8	40543.8	45761.3	47280	73358.5	55433.6	71405.2	83969.7	76047.7	71982.5	64602.5	54271.1	57180.8	39504.8	41671.3	39067.9	35260.4	43330.2	49706.1	58334.6	58862.4	58492.1	43410	19789.8	23128.5	37733.3	40773.5	42067.1	71981.1	62897.8
NSF_RAT	1	1	39.52	0.0037507	1.72191	EEN	AEN	Vesicle-fusing ATPase OS=Rattus norvegicus GN=Nsf PE=1 SV=1	32940.6	21865	23938	48060.1	27276.7	28290.2	33437.1	14743.7	5009.17	20843.6	27254.1	34259.9	40020.2	31896.8	35484.2	55282.3	50260	33256.5	26945.9	47387	38384	45677.9	58663.7	84169.6	26855.8	21769.5	24305.7	44522.3	28834.1	28411.3	31591	13498.5	4712.7	14359.4	12948.3	19720.4	37246	28420.2	31571.9	54244.3	57027.7
LAP2_RAT	1	1	60.59	0.605375	1.02453	AEN	EEN	Lamina-associated polypeptide 2, isoform beta OS=Rattus norvegicus GN=Tmpo PE=1 SV=3	67387.2	41370.8	53157	55242.4	50220.7	70729.7	65162.9	73369.3	78001.5	102767	112038	132247	64347.4	70844	67119.5	99402.3	78853.9	54761.6	128481	97185.6	107771	74099.3	20081	17159.3	54939.4	41190.2	53973.3	51175.8	53088	71032.5	61565	67172.9	73384.9	70797.4	53228.8	76122.7	59886.9	63122.3	59719.3	97535.9	89471.8
PGRC2_RAT	1	1	45.31	0.0491627	1.52726	EEN	AEN	Membrane-associated progesterone receptor component 2 OS=Rattus norvegicus GN=Pgrmc2 PE=2 SV=1	18795.2	11314	19051.4	15255.6	17296.3	25123.1	39731.3	50622.3	47250.4	50962.3	45576	53877.4	26625.9	31372.7	62506.1	67958.3	51879.1	26974.1	84999.3	56986.1	67843	76771.6	19913	29217.1	15323.3	11264.6	19343.9	14132.6	18283.9	25230.7	37537.6	46347	44453.9	35108.5	21653	31012.4	24780.3	27953.2	55614.5	66682.3	58864.7
DC1L1_RAT	1	1	69.94	0.00614233	1.54635	EEN	AEN	Cytoplasmic dynein 1 light intermediate chain 1 OS=Rattus norvegicus GN=Dync1li1 PE=1 SV=1	79732.4	43383	50197.6	60374.6	51150.6	65939.1	59926.6	31648.5	48266.7	115599	132634	140093	82380.7	90655.9	95897.1	156488	103334	97210.7	171100	145185	161220	69146.8	115586	70954.5	65004.2	43193.5	50968.5	55930.2	54071	66221.4	56617.8	28975.6	45410	79637.4	63013.7	80639.3	76670.2	80774.8	85324	153550	117248
CH60_RAT	1	1	86.2	0.884386	1.02178	AEN	EEN	60 kDa heat shock protein, mitochondrial OS=Rattus norvegicus GN=Hspd1 PE=1 SV=1	91150.7	73269.6	151270	51830.7	39877.8	173118	190570	138896	78646	109062	71973.2	68845.7	137853	78993.3	67218.8	125565	121620	83935.7	81903.8	49089.5	124550	80484.3	81824.1	179075	74313.3	72949.5	153593	48015.3	42154.6	173859	180048	127166	73991.3	75133.8	34194.1	39628.4	128298	70383.3	59807.6	123207	137996
ITSN1_RAT	1	1	57.18	0.0399577	1.59091	EEN	AEN	Intersectin-1 OS=Rattus norvegicus GN=Itsn1 PE=1 SV=1	9408.78	5390.14	5865.41	12155.3	10768.9	13874	12903.2	11940.1	11243.8	28668.5	29125.7	27078.6	21369.7	21089	22545.7	32834.5	26499.3	27840.4	39180.9	32709	32508.3	8674.6	10259.9	8343.52	7670.79	5366.59	5955.49	11260.5	11383.7	13933.4	12190.8	10931.7	10578.3	19750	13837.5	15586.8	19888.4	18790.4	20059.9	32217.9	30067.5
MOBP_RAT	1	1	39.86	0.352906	1.6407	EEN	AEN	Myelin-associated oligodendrocyte basic protein OS=Rattus norvegicus GN=Mobp PE=1 SV=1	49362.7	41934	34717.8	9567.89	45699	38905.9	58589.7	85307.7	60238.1	48832.8	57552.8	55717	79637	94488.6	77247.4	126161	96780.9	82499.4	75214.9	97673.4	98604.3	50519.1	81386.7	1933.01	40244.4	41750.8	35251	8863.57	48308.1	39072.5	55354.8	78103.1	56672.9	33641.4	27343.1	32071.4	74116.7	84189.7	68730.5	123792	109813
CLVS2_RAT	1	1	35.89	0.170063	1.237	EEN	AEN	Clavesin-2 OS=Rattus norvegicus GN=Clvs2 PE=1 SV=1	5751.16	6552	5974.01	11617.3	10603.6	11807	20376.4	25529	25772.3	31475.7	1240.48	29652.4	14806.2	18112.8	18858.9	21369.6	19574.8	24334.3	33814.6	26010.9	26383.9	7766.54	10773.5	8711.67	4688.8	6523.38	6065.75	10762.2	11209.1	11857.5	19251.4	23373	24246.9	21683.9	589.345	17068.3	13779.8	16138.5	16779.6	20968.4	22210.6
TYB4_RAT	1	1	46.64	0.558516	1.06584	EEN	AEN	Thymosin beta-4 OS=Rattus norvegicus GN=Tmsb4x PE=2 SV=2	24599.5	14171.6	18371.2	29690.4	43688.7	58160.2	34053.5	40639.4	42509.3	87316	85130.3	113481	30213	26703	41040.7	86861.2	59899.2	26661.7	121302	97141.5	102209	33607.5	2318.32	2815.45	20055.4	14109.7	18653.3	27504.8	46183.1	58409.2	32173.3	37207.2	39993.4	60152.9	40445	65321	28118.7	23792.5	36515.8	85230.3	67964.7
AQP4_RAT	2	2	110.47	6.32478e-07	3.53597	EEN	AEN	Aquaporin-4 OS=Rattus norvegicus GN=Aqp4 PE=1 SV=1	95459	59480.1	59668.1	76000.7	70518.3	85044.9	55541.2	34243.8	39843.5	104909	78355.6	99183.9	193376	250367	282587	266416	207670	110184	441004	402152	405894	243973	102869	128246	77825.7	59220.3	60584.5	70406.1	74544.5	85409	52474.6	31351.7	37485.3	72273	37226.4	57091.4	179971	223078	251430	261414	235633
LIPA3_RAT	2	2	67.85	0.000187214	1.51778	EEN	AEN	Liprin-alpha-3 OS=Rattus norvegicus GN=Ppfia3 PE=1 SV=2	33876.5	31896.2	23561.9	36679.5	37341.5	33282.6	27529.4	32235.8	30263.7	44383.2	59701.9	55073.7	49138.9	64810.9	38426.6	54686	53609.4	68303.4	59190.5	73189.3	54298.9	39118.7	63140	58753.7	27618.8	31756.9	23923.7	33979.4	39473.5	33425.1	26009.4	29513.3	28472.6	30576.1	28364.1	31701.1	45732.7	57746.8	34189.9	53659.2	60828
NAC2_RAT	2	2	123.14	0.00015598	1.53786	EEN	AEN	Sodium/calcium exchanger 2 OS=Rattus norvegicus GN=Slc8a2 PE=2 SV=1	294022	285696	258148	339550	282425	352689	254286	249496	247707	411269	536832	428820	415472	469949	501134	518305	423131	525915	681218	650380	692730	351677	410307	420406	239710	284449	262113	314554	298549	354199	240246	228425	233046	283328	255046	246834	386673	418727	445882	508573	480106
NCAM1_RAT	2	2	86.97	0.920096	1.0604	EEN	AEN	Neural cell adhesion molecule 1 OS=Rattus norvegicus GN=Ncam1 PE=1 SV=1	823625	606567	631408	619912	546627	611230	592795	686975	663128	642319	715985	692346	635907	660642	739690	771354	600269	469988	1.05152e+06	978140	966201	689603	363577	379093	671485	603918	641105	574279	577836	613847	560065	628957	623880	442501	340161	398523	591827	588635	658135	756871	681096
AKA12_RAT	1	1	66.55	0.206594	1.87373	EEN	AEN	A-kinase anchor protein 12 OS=Rattus norvegicus GN=Akap12 PE=1 SV=1	27085.7	17343.4	23019.5	15020.6	20527.7	26946.1	24854.9	35462.4	24014.4	33322.6	41472.4	51737.1	46729.9	42590.2	67220.7	85568.4	64677.6	43807.2	85970.8	74115.4	87418.4	29580.6	6082.37	4818.78	22082.4	17267.7	23373	13914.9	21699.7	27061.5	23482.5	32467.4	22593.1	22956.3	19703.4	29780.5	43490.6	37948.1	59809.3	83961.7	73386.5
1433T_RAT	1	1	86.02	0.171136	1.19437	EEN	AEN	14-3-3 protein theta OS=Rattus norvegicus GN=Ywhaq PE=1 SV=1	19317.8	7204.99	16649.8	4830.13	11816.4	15870.1	24738.5	562.594	782.038	14237.3	18180.4	33340.2	18984.5	16567.4	22841.2	22908.8	23842.3	13347.3	17628.7	16072.8	5274.62	19791.5	15355.3	7478.27	15749.4	7173.52	16905.5	4474.57	12491.1	15938	23372.6	515.08	735.752	9808.2	8637.42	19191	17668.5	14761.7	20322.8	22478.6	27052.7
AT2B3_RAT;AT2B1_RAT	2	2	131.86	0.0591323	1.47578	EEN	AEN	Plasma membrane calcium-transporting ATPase 3 OS=Rattus norvegicus GN=Atp2b3 PE=2 SV=2	93189.3	82767.9	66522.3	36592.2	90782.8	94153.8	103192	81977.6	90252.2	132110	137550	132368	147158	194471	124913	145954	142561	143760	147441	156678	175943	143033	136314	26314.9	75975.3	82406.4	67543.9	33898.5	95966	94556.9	97494.4	75054.2	84910.5	91012	65349.2	76192.5	136957	173275	111141	143214	161757
MINK1_RAT	2	2	90.14	0.0927155	1.58975	EEN	AEN	Misshapen-like kinase 1 OS=Rattus norvegicus GN=Mink1 PE=1 SV=2	79518	61079.3	62447.8	110613	104257	91550.1	48361.1	59955.7	62957.3	154285	124274	161053	125324	157101	135297	221708	177512	115019	222594	239145	226829	83251.2	38949.3	38352.9	64829.4	60812.5	63406.8	102470	110209	91942	45690.9	54892.2	59231.1	106289	59042.2	92703.9	116637	139977	120380	217545	201414
HSP72_RAT;GRP78_RAT	2	2	121.98	7.62783e-07	1.99218	EEN	AEN	Heat shock-related 70 kDa protein 2 OS=Rattus norvegicus GN=Hspa2 PE=1 SV=2	27898	21416.5	23291.4	24652.3	22834.7	24494.7	43231.6	47232.3	36147.6	27364.6	33396.4	43418	51026.5	50397	58529.3	60728.2	65303.6	43763.8	63093.7	56625.7	65199.7	85673.9	95484.2	51993.3	22744.7	21322.9	23649.1	22837.5	24138.4	24599.5	40844.6	43243.3	34008.2	18851.8	15866.5	24991.9	47489.5	44903.9	52076.2	59587.9	74096.9
ZNT3_RAT	1	1	34.92	0.372133	1.246	AEN	EEN	Zinc transporter 3 OS=Rattus norvegicus GN=Slc30a3 PE=2 SV=1	5540.09	10046.8	7507.66	20780.4	9416.78	10362.4	22778.1	27408.9	19029.9	7817.67	6607.82	26551.9	14051.6	11469.4	7523.68	8294.12	9042.66	12247.4	8092.24	15407.2	10748.2	4254.51	5679.93	32714.4	4516.72	10003	7622.96	19250.7	9954.42	10406.8	21520.5	25094	17903.6	5385.68	3139.35	15283.6	13077.6	10219.2	6694.16	8138.39	10260.3
ERC2_RAT	1	1	35.7	0.740478	1.46967	EEN	AEN	ERC protein 2 OS=Rattus norvegicus GN=Erc2 PE=1 SV=1	9437.25	661.517	10335.1	4785.17	830.689	7958.14	20094	15299.4	29068.3	956.918	461.86	13204.7	933.01	1578.49	22754.8	24219.3	18640.4	289.407	31895.2	1006.24	22834.3	34727.9	4448.96	2881.98	7694	658.628	10493.8	4432.92	878.117	7992.21	18984.6	14007.3	27347.9	659.231	219.428	7600.8	868.335	1406.44	20246	23764.6	21150.3
WDR44_RAT	1	1	46.45	0.598266	1.06495	EEN	AEN	WD repeat-containing protein 44 OS=Rattus norvegicus GN=Wdr44 PE=1 SV=1	28852.4	15286.2	19423.8	25096.3	22917.3	25418.7	21701.4	18933.4	24172.8	50101.9	61610.1	59241.6	31324.8	25639.4	33916.8	44470.9	39854.8	35638	48731.1	39955.7	45989.7	22694.8	14190.3	14562	23522.8	15219.4	19722.1	23248.9	24225.8	25527.5	20503.2	17334.4	22742.1	34515.8	29270.7	34100.2	29153.4	22844.8	30177.3	43635.9	45221.4
DYN3_RAT	1	1	35.79	0.827283	1.07437	EEN	AEN	Dynamin-3 OS=Rattus norvegicus GN=Dnm3 PE=1 SV=2	20193	10984.8	15950	1990.47	12422.2	16887.9	29742.9	86015.7	54445.2	15135.4	14687.4	32822.9	14409.8	8616.28	119705	21510.4	28235.8	12080.2	24172.8	24685.7	37484.7	28510.4	6455.52	8560.74	16462.9	10936.8	16194.9	1843.94	13131.4	16960.2	28100.7	78751.2	51222.8	10426.9	6977.93	18893.2	13410.9	7677.14	106507	21106.5	32037.9
AAK1_RAT	3	3	122.88	0.0141316	1.34642	EEN	AEN	AP2-associated protein kinase 1 OS=Rattus norvegicus GN=Aak1 PE=1 SV=1	112905	82345.9	96874.8	118813	98480.6	120330	107867	85223	85117.1	157064	198245	177159	143589	145081	168951	201560	168990	163297	218156	191970	210066	133535	99962.3	94257.1	92049	81986.3	98362.5	110066	104103	120845	101911	78025.5	80079.4	108203	94185.2	101975	133636	129268	150323	197775	191745
PI51C_RAT	1	1	32.46	0.597772	1.15282	EEN	AEN	Phosphatidylinositol 4-phosphate 5-kinase type-1 gamma OS=Rattus norvegicus GN=Pip5k1c PE=1 SV=1	26118.1	6317.8	15832.1	14527.7	14598.4	22663.8	16308.8	19331	17931.8	71229.9	66477.9	127124	22640.6	19512.2	46188.3	64384.3	42270.1	14712.2	88165.8	58534.1	73189.7	18150.9	32096.7	2566.65	21293.6	6290.21	16075.3	13458.3	15431.9	22760.9	15408.3	17698.4	16870.5	49071.1	31583.3	73174.3	21071.2	17385.5	41095.9	63175.4	47961.9
VIME_RAT	1	1	51.85	0.0164556	4.66562	EEN	AEN	Vimentin OS=Rattus norvegicus GN=Vim PE=1 SV=2	17087.4	17889.1	5718.86	22564.8	11904	4093.72	11190.2	371.727	0	15905	4760.93	3351.81	62017	101793	10916.4	34152.1	39100.9	3163.23	20257.6	59820.5	23388.9	78331.2	52653.2	50194.1	13931	17810.9	5806.69	20903.8	12583.6	4111.24	10572.3	340.333	0	10957.2	2261.9	1929.34	57718.1	90697.9	9712.78	33510.9	44366
IDHG1_RAT	1	1	53.59	7.97708e-05	32.0581	EEN	AEN	Isocitrate dehydrogenase [NAD] subunit gamma 1, mitochondrial OS=Rattus norvegicus GN=Idh3g PE=2 SV=2	1232.76	979.107	1246.46	4439.39	3222.51	3628.7	2357.79	1273.48	1378.48	0	0	4136.27	86287.7	98625.7	56550.1	102089	85116.5	121279	16180.8	23151.6	28152.9	47143.9	52159.9	49289.1	1005.04	974.831	1265.6	4112.59	3406.5	3644.24	2227.61	1165.93	1296.89	0	0	2380.89	80306.3	87875.9	50315.1	100172	96577.6
PTRF_RAT	1	1	54.52	0.00310907	1.8716	EEN	AEN	Polymerase I and transcript release factor OS=Rattus norvegicus GN=Ptrf PE=1 SV=1	7400.29	6971.7	7495.67	13795.3	11688.7	11860	14786.7	16445.8	14903.5	12665.7	2579.86	3396.42	14237.3	16064.1	17870.5	31583.5	23815.3	23992.6	24183.8	25210.8	23082.4	10576.1	8376.33	13066.9	6033.3	6941.25	7610.78	12779.8	12356.1	11910.8	13970.3	15056.9	14021.4	8725.55	1225.68	1955.02	13250.4	14313.2	15900.2	30990.5	27022
CN37_RAT	3	3	186.17	0.0511255	1.40591	EEN	AEN	2',3'-cyclic-nucleotide 3'-phosphodiesterase OS=Rattus norvegicus GN=Cnp PE=1 SV=2	22034.6	16314.8	15658.1	26873.9	23277.2	29775.8	42329.3	45015.3	45067.4	46665.5	50656.7	47647.4	47389.9	49958.8	56475	83763.5	59719.6	64679.6	51386.1	42356.2	47996.2	27190.1	24332.5	23027.6	17964.3	16243.6	15898.6	24895.6	24606.2	29903.3	39992.1	41213.5	42400.1	32148.3	24066.8	27426.4	44104.9	44513.5	50248.3	82190.7	67760.9
SC22B_RAT	1	1	58.59	0.778228	1.20036	AEN	EEN	Vesicle-trafficking protein SEC22b OS=Rattus norvegicus GN=Sec22b PE=1 SV=3	15247.7	8934.73	10376.4	20550	26065.9	22174.3	30731.2	44217.9	45640.5	56955	57123.4	61380.7	29190.7	34149.9	38496.2	40590.2	28630	33778.9	31214.1	30174.9	21298.2	19731.6	12539.5	12936.8	12431.1	8895.7	10535.8	19037.3	27554.1	22269.3	29034.5	40483.5	42939.3	39236.9	27139.1	35331.5	27167.3	30427.7	34251.8	39828.1	32485.1
SPRL1_RAT	1	1	41.66	0.948874	1.13507	EEN	AEN	SPARC-like protein 1 OS=Rattus norvegicus GN=Sparcl1 PE=2 SV=1	25868.7	15992.4	11173.6	4934.81	24202.9	26538.1	16398.7	1096.48	20844.1	18273.4	23793.3	29359.7	28243.4	26259	246.133	28346.6	28667.6	11589.5	22482.3	35486.4	32537	17219.2	11430.3	5478.55	21090.2	15922.6	11345.2	4571.54	25584.7	26651.7	15493.3	1003.87	19610.5	12588.8	11304.1	16899.8	26285.6	23396.9	218.996	27814.3	32527.8
KCRB_RAT	3	3	322.11	4.44087e-05	3.16083	EEN	AEN	Creatine kinase B-type OS=Rattus norvegicus GN=Ckb PE=1 SV=2	65429.4	33493.5	63397.2	48134.4	25858.5	85885.4	56646.6	37028.7	21428.7	4274.9	6620.87	31510.8	123969	127166	83633.6	173984	170129	145350	96888.6	78264.3	118268	122393	102652	173582	53343.2	33347.2	64370.9	44591	27334.9	86253.1	53518.9	33901.5	20160.4	2945.02	3145.55	18138	115376	113305	74412.6	170717	193037
HNRPK_RAT	1	1	33.62	3.89805e-06	508.382	EEN	AEN	Heterogeneous nuclear ribonucleoprotein K OS=Rattus norvegicus GN=Hnrnpk PE=1 SV=1	0	0	34.8691	57.0941	0	78.4467	0	0	0	81.278	0	0	1212.43	4536.77	12234.8	14880.4	15202.9	557.108	31254.6	3885.86	24994.3	19014.8	179.68	0	0	0	35.4046	52.8912	0	78.7825	0	0	0	55.9933	0	0	1128.38	4042.28	10885.8	14601	17250.1
GFAP_RAT	1	1	33.13	0.053245	2.01399	EEN	AEN	Glial fibrillary acidic protein OS=Rattus norvegicus GN=Gfap PE=1 SV=2	2597.19	253.673	2538.14	5448.64	2813.9	1706.27	1690.5	7758.15	5477.83	233.051	0	0	859.388	2824.8	6770.77	10273.7	11379.6	4061.18	4444.18	7913.15	1792.93	7867.96	1566.08	1707.78	2117.44	252.566	2577.12	5047.55	2974.56	1713.58	1597.17	7102.94	5153.62	160.552	0	0	799.817	2516.9	6024.26	10080.8	12911.9
PTPRN_RAT	1	1	108.92	0.0332007	1.57425	EEN	AEN	Receptor-type tyrosine-protein phosphatase-like N OS=Rattus norvegicus GN=Ptprn PE=2 SV=2	81886.1	70697.1	63521	86480.2	59894	64481.2	86620.3	5658.77	4868.35	63984.3	72754.7	85035.7	81126.5	95543.4	85900.4	99915.5	95132.4	52192.8	102315	119358	116678	159300	89704.3	77035	66760	70388.3	64496.5	80114.1	63313.6	64757.2	81837.6	5180.86	4580.21	44079.5	34565.4	48947.5	75502.9	85129.6	76429.5	98039.5	107942
DLG2_RAT	3	3	124.11	0.0510879	1.17612	EEN	AEN	Disks large homolog 2 OS=Rattus norvegicus GN=Dlg2 PE=1 SV=1	87424.6	70829.6	62478.6	69056.4	82923.5	81894.4	81181.1	83198	78078	137463	127423	106625	97455.4	94517	75930.9	115195	101015	115559	128292	129684	120532	100331	100520	77739.7	71275.4	70520.2	63438.1	63973	87658	82245	76698.8	76171.6	73456.9	94699.9	60538.1	61374.6	90700	84215	67559.2	113032	114617
DPYL3_RAT	3	3	181.39	0.0020033	1.38989	EEN	AEN	Dihydropyrimidinase-related protein 3 OS=Rattus norvegicus GN=Dpysl3 PE=1 SV=2	300058	244680	242685	443955	287940	291419	327188	227255	262855	352841	391501	432239	302058	368110	286611	489977	494786	384601	482879	524010	563614	353378	494179	543785	244631	243611	246412	411274	304380	292666	309122	208062	247298	243076	186000	248802	281119	327988	255011	480777	561410
LDHA_RAT	1	1	103.51	0.00248298	6.37068	EEN	AEN	L-lactate dehydrogenase A chain OS=Rattus norvegicus GN=Ldha PE=1 SV=1	9235.95	646.46	1252.21	4829.31	5690.66	4316.45	1291.4	273.992	1116.79	187.376	0	1403.99	5786.87	19913.4	6192.72	35130	33583.2	20364.4	8516.26	12945.5	13093.8	15805.3	1038.4	20308.7	7529.88	643.637	1271.44	4473.81	6015.56	4334.92	1220.1	250.852	1050.7	129.085	0	808.15	5385.73	17742.9	5509.94	34470.4	38105.3
CKD18_RAT	1	1	33.33	0.0279281	3.2281	EEN	AEN	Cyclin-dependent kinase 18 OS=Rattus norvegicus GN=Cdk18 PE=1 SV=1	4555.32	3003.14	4022.45	5525.49	5106.84	4069.96	3619.3	13563.6	5560.52	0	0	35.7346	4826.55	8368.95	15595	30481.9	18719.6	12577.7	23017.2	19288.6	17318.9	4165	1251.24	2767.42	3713.86	2990.03	4084.22	5118.74	5398.41	4087.38	3419.46	12418	5231.41	0	0	20.5692	4491.98	7456.77	13875.6	29909.6	21240.3
SUCA_RAT	1	1	60.82	8.53651e-06	5.92014	EEN	AEN	Succinyl-CoA ligase [ADP/GDP-forming] subunit alpha, mitochondrial OS=Rattus norvegicus GN=Suclg1 PE=2 SV=2	29351.1	5646.57	16452.1	20012.5	5332.04	27417.9	16460.8	12753.1	6356.67	982.595	3195.02	3600.33	69951.1	88952.5	63723.7	116694	97529.1	100723	17748	18324.6	38439.1	78140	93265	90089.7	23929.3	5621.91	16704.8	18539.3	5636.47	27535.2	15551.9	11676	5980.44	676.921	1517.94	2072.39	65102.2	79257	56697.9	114503	110662
SNAB_RAT	1	1	92.89	4.45837e-05	5.43664	EEN	AEN	Beta-soluble NSF attachment protein OS=Rattus norvegicus GN=Napb PE=1 SV=1	7048.23	2272.17	7936.18	1719.39	1191.02	9344.84	9067.67	3083.61	1228.44	821.986	398.934	616.054	27249.7	20235.7	24465.5	40167.6	31772.9	14353.6	13578.4	12638.1	11764.8	31495.2	1951.54	13499.8	5746.28	2262.25	8058.06	1592.82	1259.02	9384.85	8567.01	2823.18	1155.73	566.275	189.532	354.608	25360.8	18030.1	21768.1	39413.4	36051.2
FNBP1_RAT	1	1	34.56	0.449141	1.07229	EEN	AEN	Formin-binding protein 1 OS=Rattus norvegicus GN=Fnbp1 PE=1 SV=2	11743.3	8760.67	5430.49	1568.57	16401.4	11267.8	17599.4	29919.6	22564.2	18129.7	18625.9	17676.9	12474.2	3023.27	29854.3	22609.2	24388.7	19025.5	15197	29373.3	21022.5	15365.2	137.777	207.097	9574.08	8722.41	5513.88	1453.1	17337.8	11316	16627.7	27392.7	21228.7	12489.8	8849.11	10175	11609.5	2693.75	26562.7	22184.7	27672.7
QCR1_RAT	1	1	61.73	0.00675693	1.90911	EEN	AEN	Cytochrome b-c1 complex subunit 1, mitochondrial OS=Rattus norvegicus GN=Uqcrc1 PE=1 SV=1	18647.6	10550.5	19773.3	13241.8	10143.9	15811.2	11732.3	6216.63	7703.39	1725.44	1809.93	3845.06	18151.8	16132.2	12438.4	20853.3	21875.6	17992.2	10576.5	7536.86	15809.5	24742.3	27884.4	37392.2	15203	10504.4	20077	12267	10723.1	15878.9	11084.5	5691.61	7247.46	1188.67	859.891	2213.26	16893.6	14373.9	11067	20461.8	24821.2
PPR1B_RAT	1	1	74.52	0.223077	1.12381	EEN	AEN	Protein phosphatase 1 regulatory subunit 1B OS=Rattus norvegicus GN=Ppp1r1b PE=2 SV=1	197900	156789	151255	232453	215431	241180	519180	569482	499091	400349	398906	379819	242665	312755	309598	454825	351165	392751	448226	485453	516776	335720	291824	310596	161343	156104	153578	215342	227731	242213	490514	521387	469552	275805	189519	218628	225844	278666	275463	446285	398450
MOT1_RAT	1	1	47.22	0.698436	1.36005	EEN	AEN	Monocarboxylate transporter 1 OS=Rattus norvegicus GN=Slc16a1 PE=1 SV=1	4896.96	2871.31	6546.38	5241.17	5930	6268.16	2564.71	2333.3	3191.83	11133.1	11751.2	17601.8	7527.36	5514.12	6704.37	11980.5	9154.82	6316.24	19760	17053.3	15178.2	8429.32	459.258	1174.95	3992.39	2858.77	6646.91	4855.35	6268.57	6295	2423.1	2136.24	3002.92	7669.68	5582.94	10131.8	7005.58	4913.11	5965.18	11755.5	10387.5
ITPR1_RAT	1	1	43.83	0.997897	1.0664	AEN	EEN	Inositol 1,4,5-trisphosphate receptor type 1 OS=Rattus norvegicus GN=Itpr1 PE=1 SV=2	1386.85	30605.8	568.865	45842	23608.2	822.619	1590.62	1174.04	864.912	67778.8	74400.4	25775.6	26782.8	60113	792.621	1177.15	938.464	31447.9	1111.92	40473.1	1294.5	803.059	42547.4	49849.6	1130.67	30472.1	577.602	42467.4	24956.1	826.141	1502.79	1074.89	813.722	46693.6	35347.3	14836.7	24926.2	53561	705.231	1155.05	1064.83
TCEA1_RAT	1	1	47.5	0.579795	1.46827	EEN	AEN	Transcription elongation factor A protein 1 OS=Rattus norvegicus GN=Tcea1 PE=2 SV=1	24163.2	858.042	23853.9	648.644	7663.07	26213.3	57016.1	17344	56911.8	498.12	451.259	24163.3	4102.84	528.233	40967	53185	49941.5	2234.44	46651.7	3065.19	82541.3	63231.5	2715.36	2905.72	19699.8	854.294	24220.2	600.895	8100.59	26325.5	53868	15879.2	53543.5	343.16	214.391	13908.7	3818.44	470.658	36450.2	52186.4	56666.2
TBB2A_RAT;TBB2B_RAT;TBB3_RAT	4	4	346.73	4.44089e-16	9.63382	EEN	AEN	Tubulin beta-2A chain OS=Rattus norvegicus GN=Tubb2a PE=1 SV=1	27509.5	22476.4	22646	36145.2	27319.3	38924.5	31497.7	23412.9	25704.9	44968.7	38276.1	43217.4	298898	329343	321331	426789	401489	358961	204518	184640	201676	334939	303428	315059	22427.9	22378.2	22993.8	33484.5	28879.1	39091.1	29758.6	21435.6	24183.5	30979.4	18184.8	24876.5	278179	293446	285902	418776	455550
CRK_RAT	1	1	51.97	0.079639	1.64688	AEN	EEN	Adapter molecule crk OS=Rattus norvegicus GN=Crk PE=1 SV=1	13410.8	18310.2	13596.4	21634.9	19677	25907.5	57547	67204.7	45515.2	56482.5	68768.3	56741.9	11860.2	17391.5	14598.1	41666.6	31345.2	36356.7	30291.8	22469	26538	12830.9	19983.4	16896.5	10933.6	18230.2	13805.2	20042.3	20800.4	26018.4	54369.7	61529	42821.4	38911.4	32671.5	32661.3	11038.1	15495.9	12988.5	40884.3	35565.9
FKB1A_RAT	1	1	71.38	1.25959e-08	12.2292	EEN	AEN	Peptidyl-prolyl cis-trans isomerase FKBP1A OS=Rattus norvegicus GN=Fkbp1a PE=1 SV=3	426.654	598.671	452.212	309.093	182.588	360.907	777.106	200.18	82.2275	48.2448	87.8991	451.425	1640.05	5259.64	4209.34	6299.72	4308.98	948.259	3953.46	3235.76	4227.83	6983.77	5321.88	2249.48	347.842	596.056	459.156	286.339	193.013	362.452	734.2	183.274	77.3608	33.2364	41.7605	259.846	1526.37	4686.36	3745.24	6181.44	4889.19
TBA1A_RAT;TBA1C_RAT;TBA3_RAT;TBA4A_RAT	4	4	295.33	2.6086e-10	1.9677	EEN	AEN	Tubulin alpha-1A chain OS=Rattus norvegicus GN=Tuba1a PE=1 SV=1	163204	131184	128762	187782	163020	163696	138955	152636	142242	198069	204608	198923	284872	320881	298198	367241	317294	283520	389651	384294	377279	308371	300483	250336	133057	130611	130739	173958	172327	164397	131283	139745	133823	136452	97208.2	114502	265126	285906	265320	360345	360018
ARRB1_RAT	2	2	124.14	0.585495	1.16723	EEN	AEN	Beta-arrestin-1 OS=Rattus norvegicus GN=Arrb1 PE=1 SV=1	28843.9	18770.7	33857.2	10505.3	27555.2	19234.1	48453.6	42164	38008.4	31701.3	19404.6	50846.8	34128.3	13071.9	41162.7	20028.5	71716.9	21367.2	23427.2	43235.4	78247.1	24009.3	36148.6	24567.8	23515.9	18688.7	34377.1	9732	29128.4	19316.5	45778.3	38603.1	35758.8	21839.4	9219.05	29268	31762.6	11647.1	36624.3	19652.4	81373.7
SNP25_RAT	1	1	84.48	0.000276632	38.0249	EEN	AEN	Synaptosomal-associated protein 25 OS=Rattus norvegicus GN=Snap25 PE=1 SV=1	0	0	1745.99	1083.15	544.51	1023.59	254.44	4514.89	1803.99	0	0	1382.57	3894.39	2943.84	2227.25	8373.1	6919.72	5610.68	98575.9	116639	142826	37410.7	9857.29	34448.6	0	0	1772.8	1003.42	575.598	1027.97	240.391	4133.59	1697.22	0	0	795.825	3624.44	2622.97	1981.68	8215.88	7851.48
1433Z_RAT	5	5	607.63	1.11906e-05	2.03917	EEN	AEN	14-3-3 protein zeta/delta OS=Rattus norvegicus GN=Ywhaz PE=1 SV=1	412712	342479	402626	432292	373760	582656	557617	483494	367538	755956	722934	725909	930233	991225	1.02045e+06	1.39928e+06	1.30338e+06	1.27549e+06	670153	520507	671038	1.18759e+06	1.22707e+06	1.3648e+06	336476	340983	408809	400469	395100	585150	526829	442661	345785	520787	343463	417842	865751	883185	907945	1.373e+06	1.47888e+06
AFAD_RAT	1	1	45.51	0.915802	1.16693	EEN	AEN	Afadin OS=Rattus norvegicus GN=Mllt4 PE=1 SV=1	11802.9	15255.8	10522.3	6206.94	8562.72	12078.8	24310.7	20677.5	25695.5	25535.2	25919.1	20096.5	13830.8	20394.6	18660.1	30865.3	27315.7	16952.2	26588	23079.6	38039.1	21615.1	1813.87	2008.62	9622.65	15189.1	10683.9	5750.03	9051.61	12130.5	22968.4	18931.2	24174.7	17591.5	12314.1	11567.8	12872	18171.7	16602.7	30285.8	30993.8
AGAP2_RAT	1	1	70.92	0.640507	2.74386	AEN	EEN	Arf-GAP with GTPase, ANK repeat and PH domain-containing protein 2 OS=Rattus norvegicus GN=Agap2 PE=1 SV=1	1105.53	0	0	705.715	686.005	1349.03	23951.7	2960.78	6964.33	112001	5787.92	14294.1	4548.49	3321.43	6191.86	9955.48	14155.2	5219.76	3142.01	2822.42	9856.81	278.772	2393.53	0	901.318	0	0	653.765	725.171	1354.81	22629.2	2710.73	6552.14	77158.5	2749.81	8227.86	4233.19	2959.4	5509.18	9768.56	16061.2
1433B_RAT	5	5	361.74	0.868544	1.03367	AEN	EEN	14-3-3 protein beta/alpha OS=Rattus norvegicus GN=Ywhab PE=1 SV=3	111185	112164	101585	107026	89490.1	126024	175814	177317	150677	242729	291147	292517	141166	157508	171850	220562	183269	206860	174239	136105	167819	123856	87781.7	142239	90647	111674	103145	99147.7	94599.5	126563	166106	162342	141759	167219	138323	168376	131381	140341	152903	216421	207946
UBA1_RAT	1	1	37.25	0.390669	8.32528	AEN	EEN	Ubiquitin-like modifier-activating enzyme 1 OS=Rattus norvegicus GN=Uba1 PE=1 SV=1	604.859	663.609	111.576	659.026	2106.52	1010.22	1390.73	1297.72	1483.56	88853.9	85285.5	76159.1	233.305	1306.24	1921.8	1821.56	1355.07	744.441	1754.23	9125.49	10688	1165.44	317.425	752.273	493.129	660.71	113.289	610.513	2226.79	1014.54	1313.95	1188.12	1395.76	61212.5	40518.8	43838.1	217.133	1163.86	1709.91	1787.36	1537.54
SYNJ1_RAT	1	1	36.94	0.139881	4.98408	AEN	EEN	Synaptojanin-1 OS=Rattus norvegicus GN=Synj1 PE=1 SV=3	1619	1232.11	845.273	2291.81	5856.06	6572.97	36801.2	35569.5	40873.3	153838	164605	166167	4360.44	2449.61	24688.3	32863.8	23443.2	4924.38	8527.54	4822.02	14900.5	2442.93	223.105	2.04648	1319.94	1226.72	858.254	2123.1	6190.41	6601.11	34769.3	32565.5	38454.2	105980	78203	95647.7	4058.19	2182.62	21966.3	32246.8	26599.9
EAA1_RAT	1	1	48.15	0.030889	6.00863	EEN	AEN	Excitatory amino acid transporter 1 OS=Rattus norvegicus GN=Slc1a3 PE=1 SV=2	0	0	0	510.63	752.244	0	693.729	879.057	609.292	3131.06	6397	1322.1	1392.25	1943.74	1775.64	4657.29	4647.45	4877.05	18279	28030	15611.7	1987.91	2691.98	0	0	0	0	473.041	795.193	0	655.426	804.817	573.231	2157.02	3039.19	761.016	1295.74	1731.88	1579.86	4569.84	5273.24
HBA_RAT	1	1	49.33	0.000513968	12.3378	EEN	AEN	Hemoglobin subunit alpha-1/2 OS=Rattus norvegicus GN=Hba1 PE=1 SV=3	656.089	0	627.462	2465.92	497.206	1198.62	0	248.949	0	321.715	540.727	469.952	9203.77	10346.7	9492.6	9130.77	5237.28	4483.19	5740.52	5830.29	4203.28	347.449	7238.89	15438.7	534.896	0	637.098	2284.39	525.593	1203.75	0	227.924	0	221.633	256.897	270.51	8565.78	9218.94	8445.99	8959.33	5942.5
KLC1_RAT	1	1	32.52	0.315873	1.61104	EEN	AEN	Kinesin light chain 1 OS=Rattus norvegicus GN=Klc1 PE=1 SV=2	4884.4	23539.7	2341.42	36524.3	21467.7	4676.55	5739.83	2874.49	7800.36	26979	21329.5	12130	34385.2	45414.1	6974.86	4368	8147.11	31018.4	6000.13	59717.1	3983.54	6348.51	29652.7	38329.5	3982.15	23436.9	2377.37	33835.6	22693.4	4696.57	5422.92	2631.72	7338.69	18586.1	10133.5	6982.19	32001.7	40464.1	6205.85	4285.98	9244.14
MBP_RAT	6	6	328.94	0.000114549	1.61074	EEN	AEN	Myelin basic protein OS=Rattus norvegicus GN=Mbp PE=1 SV=3	190003	163908	141304	150849	196541	175189	206312	207938	178719	209468	189453	191390	326400	267169	306840	377437	375806	363099	317507	367958	303790	208314	158278	172755	154906	163192	143474	139745	207762	175939	194921	190377	168141	144305	90008.5	110167	303775	238049	273009	370350	426410
ZRAB2_RAT	1	1	34.45	0.215074	1.88479	AEN	EEN	Zinc finger Ran-binding domain-containing protein 2 OS=Rattus norvegicus GN=Zranb2 PE=1 SV=2	6510.41	3460.23	2039.62	12817.4	4166.19	5770.3	8046.34	30167.5	33811.3	9468.62	2722.95	4205.61	6030.4	5867.57	2051.39	4533.03	8832.37	8740.27	10099.2	4204.32	1930.38	2083.21	3429.04	7556.99	5307.8	3445.12	2070.94	11873.9	4404.06	5795	7602.07	27619.7	31810.2	6523.04	1293.66	2420.8	5612.39	5228.02	1825.21	4447.92	10021.7
COTL1_RAT	1	1	49.58	0.220792	1.48759	AEN	EEN	Coactosin-like protein OS=Rattus norvegicus GN=Cotl1 PE=1 SV=1	10997.7	13653.3	2997.36	3492.04	12434.1	10662.6	38603.4	1074.06	2469.15	19973.7	21587.5	21954.8	12971	10977.2	2211.54	5681.78	18898.8	15714.9	1508.22	19211.3	18304.1	902.789	608.818	498.556	8966.21	13593.7	3043.39	3234.98	13144	10708.3	36471.9	983.349	2323.01	13760.1	10256.1	12637.4	12071.9	9780.76	1967.71	5575.1	21443.5
FBP1L_RAT	1	1	37.86	0.0125031	1.50348	EEN	AEN	Formin-binding protein 1-like OS=Rattus norvegicus GN=Fnbp1l PE=1 SV=2	1446.38	3872.28	1487.19	1666.22	2924.71	2052.62	3013.13	4327.8	5535.25	3484.14	3114.87	2340.17	4919.6	5680.29	2559.53	3700.99	2759.97	4933.18	3703.8	7774.13	2774.35	4066.37	6355.06	3792.76	1179.2	3855.37	1510.03	1543.56	3091.69	2061.41	2846.76	3962.3	5207.64	2400.26	1479.86	1347.03	4578.59	5061.16	2277.33	3631.49	3131.61
PSMD1_RAT	1	1	33.22	0.334052	3.16686	EEN	AEN	26S proteasome non-ATPase regulatory subunit 1 OS=Rattus norvegicus GN=Psmd1 PE=2 SV=1	0.916828	0	154.978	7081.31	0	0	329.045	0	35.4598	209.823	0	0.359416	0.0146206	293.427	38.3837	148.904	0	0	18.1663	0	270.098	91.3243	22451.4	1427.41	0.747471	0	157.358	6560.03	0	0	310.877	0	33.3611	144.55	0	0.206884	0.0136071	261.445	34.1517	146.108	0
HOME3_RAT	1	1	49.43	0.281058	4.76748	EEN	AEN	Homer protein homolog 3 OS=Rattus norvegicus GN=Homer3 PE=2 SV=2	1657.34	194.507	4005.21	4819.51	2427.22	976.677	1733.4	5279.74	7515.76	356.761	356.322	2460.81	1048.36	291.599	4609.63	4435.64	1578.92	288.843	7224.2	374.293	7533.23	6767.03	60388.3	56985.9	1351.19	193.657	4066.72	4464.73	2565.8	980.858	1637.7	4833.84	7070.93	245.776	169.287	1416.47	975.688	259.816	4101.39	4352.36	1791.52
PPME1_RAT	1	1	36.09	0.495912	1.61856	AEN	EEN	Protein phosphatase methylesterase 1 OS=Rattus norvegicus GN=Ppme1 PE=1 SV=2	1511.59	16638.1	484.213	4580.55	17128.4	857.046	616.845	7652.05	6973.99	57486.1	67310	1142.39	31862.1	15685.8	1411.32	445.161	1064.34	38807.8	919.79	17283.7	1119.16	624.258	1395.68	2061.97	1232.37	16565.5	491.649	4243.36	18106.3	860.715	582.787	7005.8	6561.23	39602.8	31978.7	657.574	29653.5	13976.1	1255.71	436.803	1207.66
HS90B_RAT	8	8	594.63	0.0430827	1.35269	EEN	AEN	Heat shock protein HSP 90-beta OS=Rattus norvegicus GN=Hsp90ab1 PE=1 SV=4	2.61725e+06	3.27766e+06	2.09548e+06	3.89451e+06	3.18801e+06	2.36697e+06	2.91431e+06	595618	1.00634e+06	5.93928e+06	5.80769e+06	4.48705e+06	3.71715e+06	5.28475e+06	2.31534e+06	4.24798e+06	3.64304e+06	4.51221e+06	3.95223e+06	6.41784e+06	4.41614e+06	3.9321e+06	4.57558e+06	4.64509e+06	2.13379e+06	3.26334e+06	2.12766e+06	3.60782e+06	3.37003e+06	2.37711e+06	2.7534e+06	545315	946779	4.09163e+06	2.75921e+06	2.5828e+06	3.45948e+06	4.70874e+06	2.06006e+06	4.16822e+06	4.13358e+06
ADDB_RAT	9	9	547.5	0.757856	1.04796	AEN	EEN	Beta-adducin OS=Rattus norvegicus GN=Add2 PE=2 SV=4	227667	273076	166669	264087	180428	165983	236855	271877	319907	431583	451744	342526	177853	278176	193834	266390	211684	173173	224392	282912	196459	455117	379803	340115	185612	271883	169228	244646	190729	166693	223777	248916	300973	297323	214622	197162	165525	247856	172463	261388	240188
ETBR2_RAT	1	1	33.69	0.00219981	3.02777	EEN	AEN	Prosaposin receptor GPR37L1 OS=Rattus norvegicus GN=Gpr37l1 PE=2 SV=1	35709.8	27777.6	25259.5	28592.2	33359	37273.2	10785.2	4014.52	9999.76	15956.4	7752.7	10778	64497.1	71930.2	66311.6	67487.1	50541.4	43050.2	105902	121176	110009	22034.4	9315.81	16385.5	29113.5	27656.3	25647.4	26487.4	35263.7	37432.7	10189.7	3675.47	9407.92	10992.6	3683.27	6203.94	60026.3	64090.1	59000.4	66220	57346.9
UBP54_RAT	1	1	37.22	0.483408	1.90669	EEN	AEN	Inactive ubiquitin carboxyl-terminal hydrolase 54 OS=Rattus norvegicus GN=Usp54 PE=2 SV=2	2461.33	635.349	189.385	433.937	3045.15	5661.65	4520.47	1048.07	4774.44	1066.21	2799.29	2989.69	1419.31	1950.74	2194.43	21081.6	16165.9	5036.69	1304.84	2696.08	527.126	759.697	2789.02	560.127	2006.67	632.574	192.293	401.993	3219.01	5685.88	4270.88	959.555	4491.87	734.526	1329.93	1720.9	1320.93	1738.11	1952.49	20685.8	18342.7
RBGPR_RAT	1	1	52.76	0.681194	1.37271	EEN	AEN	Rab3 GTPase-activating protein non-catalytic subunit OS=Rattus norvegicus GN=Rab3gap2 PE=1 SV=2	893.397	299.761	634.892	1161.59	1399.63	1598.18	459.865	874.827	1411.63	11045	0	481.6	1600.45	1119.29	5416.24	4666.72	1594.75	961.115	7667.66	2979.36	662.186	937.99	0	205.785	728.368	298.452	644.643	1076.08	1479.54	1605.02	434.474	800.944	1328.08	7608.99	0	277.214	1489.51	997.294	4819.07	4579.1	1809.49
CLIP2_RAT	1	1	63.53	0.629763	1.5388	EEN	AEN	CAP-Gly domain-containing linker protein 2 OS=Rattus norvegicus GN=Clip2 PE=1 SV=1	1384.39	3309.3	2490.42	927.911	7813.27	1924.36	2094.37	3193.91	3730.38	8398.12	1037.55	3905.86	9302.96	1992.22	766.617	1671.49	387.21	8117.65	1561.93	11785.5	3043.44	2997.09	10300.9	9948	1128.66	3294.85	2528.67	859.604	8259.36	1932.59	1978.74	2924.17	3509.6	5785.56	492.934	2248.26	8658.09	1775.07	682.094	1640.11	439.348
HS90A_RAT	9	9	750.11	0.448608	1.33352	EEN	AEN	Heat shock protein HSP 90-alpha OS=Rattus norvegicus GN=Hsp90aa1 PE=1 SV=3	1.78354e+06	880673	1.48685e+06	1.24853e+06	1.32492e+06	1.70439e+06	1.64467e+06	2.11985e+06	1.85431e+06	2.93385e+06	2.50832e+06	3.71249e+06	1.82267e+06	1.8561e+06	3.53516e+06	4.1074e+06	2.89661e+06	1.45519e+06	4.31436e+06	3.2392e+06	3.90598e+06	2.65077e+06	560361	597136	1.45409e+06	876827	1.50968e+06	1.15662e+06	1.40056e+06	1.71169e+06	1.55386e+06	1.94082e+06	1.74456e+06	2.02116e+06	1.19169e+06	2.13695e+06	1.69633e+06	1.65379e+06	3.14539e+06	4.03028e+06	3.28664e+06
NMT1_RAT	1	1	38.64	0.890274	1.14362	EEN	AEN	Glycylpeptide N-tetradecanoyltransferase 1 OS=Rattus norvegicus GN=Nmt1 PE=2 SV=1	3811.16	17401.4	466.46	11445.8	23628.9	6126.84	3972.87	2239.97	1061.9	32198	3688.78	7612.08	29193.3	7028.61	873.725	7250.25	9688.32	28337.4	830.224	37422.5	3029.39	650.298	2951.14	2721.76	3107.16	17325.4	473.624	10603.2	24978	6153.07	3753.52	2050.8	999.049	22181.6	1752.52	4381.6	27169.6	6262.52	777.393	7114.12	10992.9
GNL1_RAT	1	1	44.19	0.0540619	1.61967	EEN	AEN	Guanine nucleotide-binding protein-like 1 OS=Rattus norvegicus GN=Gnl1 PE=2 SV=1	83797.8	67699.1	71844.8	97860.8	71445.9	84278.3	105687	9535.91	7716.66	80898.3	69722.8	105705	100134	113611	31428.4	130855	133592	68985.3	56002.2	156243	168792	196656	125197	105257	68318.6	67403.4	72948.1	90656.9	75525	84639.1	99852	8730.55	7259.94	55731.7	33125	60845.2	93193.2	101228	27963.2	128398	151580
PP14A_RAT	1	1	37.61	0.0690908	7.93258	EEN	AEN	Protein phosphatase 1 regulatory subunit 14A OS=Rattus norvegicus GN=Ppp1r14a PE=2 SV=1	164.634	1183.12	234.503	2379.37	896.574	273.013	376.08	374.134	372.073	1288.89	3714.72	129.216	2125.02	964.06	674.812	384.875	363.858	2120.39	545.327	2065.76	877.887	513.453	38606.3	41081.2	134.222	1177.95	238.104	2204.22	947.763	274.181	355.315	342.537	350.052	887.93	1764.85	74.3782	1977.71	858.981	600.411	377.649	412.852
BEGIN_RAT	1	1	32.49	0.71446	1.21581	EEN	AEN	Brain-enriched guanylate kinase-associated protein OS=Rattus norvegicus GN=Begain PE=1 SV=1	30740.8	452.001	22066.4	1639.6	2097.53	28087.3	30647.8	4462.94	8010.04	412.797	296.791	18287.2	2437.24	2000.53	844.753	47983.4	42496	1799.95	11312.8	2425.58	36934.7	26842.9	2386.45	1505.01	25062.3	450.026	22405.2	1518.9	2217.29	28207.5	28955.7	4086.03	7535.95	284.38	141.004	10526.3	2268.3	1782.48	751.615	47082.4	48218.1
CSN1_RAT	1	1	81.4	0.553573	5.74196	AEN	EEN	COP9 signalosome complex subunit 1 OS=Rattus norvegicus GN=Gps1 PE=1 SV=1	16.6988	203.237	129.88	190.872	77.0171	312.167	615.038	38632.5	1015.32	142.423	183.76	9.75502	150.02	2252.93	1762.46	612.828	246.911	91.375	101.872	90.6612	114.347	751.078	577.308	480.713	13.6142	202.349	131.874	176.821	81.4143	313.504	581.08	35369.8	955.231	98.1165	87.3034	5.6151	139.621	2007.37	1568.14	601.321	280.158
AT2A2_RAT	1	1	34.71	0.304998	1.42454	AEN	EEN	Sarcoplasmic/endoplasmic reticulum calcium ATPase 2 OS=Rattus norvegicus GN=Atp2a2 PE=1 SV=1	18972.4	11070.9	11344.1	20604.8	12632.5	20569	15825.4	25540.1	22124.2	58882.4	60044.9	61922.2	17330.6	17555.9	22875.4	26194.1	19723.3	22964.1	30788.3	23341.2	27118.5	11247.1	12324	6883.52	15467.8	11022.6	11518.3	19088.1	13353.7	20657.1	14951.6	23383.1	20814.8	40564.7	28527.1	35643.1	16129.3	15642.3	20353.2	25702.2	22379
HDGF_RAT	1	1	54.34	1.53825e-05	11.3184	EEN	AEN	Hepatoma-derived growth factor OS=Rattus norvegicus GN=Hdgf PE=1 SV=2	2474.88	2258.25	1924.75	5505.89	1570.41	2023.02	2477.21	1099.28	1565.42	2650.42	2907.04	1661.71	13015.2	5339	23135.8	32721.6	28087	14983.8	64184.9	33095.6	47210.1	47972	7749.21	759.288	2017.72	2248.39	1954.31	5100.58	1660.07	2031.68	2340.44	1006.44	1472.77	1825.9	1381.12	956.499	12113	4757.07	20585	32107.2	31869
MDHC_RAT	1	1	33.37	0.135707	25.6945	EEN	AEN	Malate dehydrogenase, cytoplasmic OS=Rattus norvegicus GN=Mdh1 PE=1 SV=3	203.424	151.151	640.892	150.525	377.965	129.779	225.855	344.678	454.637	438.311	87.4609	101.64	388.568	122.298	199.521	394.369	233.629	258.623	27212.5	138.973	38650.6	17140.7	114.924	99.49	165.847	150.491	650.734	139.444	399.545	130.334	213.385	315.568	427.729	301.957	41.5523	58.5051	361.634	108.968	177.523	386.964	265.088
[truncated: 7 more columns]
