# Supplementary material for: Sex- and estrous-cycle dependent dorsal hippocampal phosphoproteomic changes induced by low-dose ketamine
Source: Sci Rep. 2022 Feb 2;12:1820. doi: 10.1038/s41598-022-05937-x (PMC8810966; doi:10.1038/s41598-022-05937-x)
Supplement: Supplementary file 14 — Supplementary Table S14. [file 41598_2022_5937_MOESM14_ESM.xlsx]

## Sheet: LF15-002_Saland_C6_EN_Design#1_
Table S14. Proestrus Females vs. Males: Peptide-level identification, phosphosite location and statistical analysis for TiO2-enriched fractions, including raw and normalized abundance values. AEN, Saline-treated males; EEN, Saline-treated proestrus females.
													Normalized abundance																								Raw abundance
													AEN												EEN												AEN												EEN
#	Retention time (min)	Charge	m/z	Measured mass	Mass error (ppm)	Score	Sequence	Modifications	Accession	Description	Use in quantitation	Anova	03012014_SS_9M_Run1	03012014_SS_9M_Run2	03012014_SS_9M_Run3	03012014_SS_10M_Run1	03012014_SS_10M_Run2	03012014_SS_10M_Run3	03012014_SS_11M_Run1	03012014_SS_11M_Run2	03012014_SS_11M_Run3	03012014_SS_12M_Run1	03012014_SS_12M_Run2	03012014_SS_12M_Run3	03012014_SS_7F_Run1	03012014_SS_7F_Run2	03012014_SS_7F_Run3	03012014_SS_8F_Run1	03012014_SS_8F_Run2	03012014_SS_8F_Run3	03012014_SS_11F_Run1	03012014_SS_11F_Run2	03012014_SS_11F_Run3	03012014_SS_14F_Run1	03012014_SS_14F_Run2	03012014_SS_14F_Run3	03012014_SS_9M_Run1	03012014_SS_9M_Run2	03012014_SS_9M_Run3	03012014_SS_10M_Run1	03012014_SS_10M_Run2	03012014_SS_10M_Run3	03012014_SS_11M_Run1	03012014_SS_11M_Run2	03012014_SS_11M_Run3	03012014_SS_12M_Run1	03012014_SS_12M_Run2	03012014_SS_12M_Run3	03012014_SS_7F_Run1
460	26.9533	2	701.324	1400.63	-0.930523	47.25	SPAEVKSPVTVK	[1] Phospho (ST)|[7] Phospho (ST)	NFH_RAT	Neurofilament heavy polypeptide OS=Rattus norvegicus GN=Nefh PE=1 SV=4	TRUE	2.28e-07	899408	827458	841272	1.1678e+06	884331	1.01167e+06	1.51742e+06	375857	982294	1.22934e+06	1.37854e+06	1.53785e+06	2.08202e+06	2.20906e+06	1.77643e+06	2.78747e+06	2.52239e+06	2.05517e+06	2.60078e+06	2.29756e+06	2.76195e+06	2.62267e+06	2.1666e+06	2.52247e+06	733269	823844	854192	1.08184e+06	934822	1.016e+06	1.43364e+06	344114	924156	846908	654939	885202	1.9377e+06
8115	26.9973	3	467.886	1400.64	-0.208973	---	SPAEVKSPVTVK	[1] Phospho (ST)|[7] Phospho (ST)	NFH_RAT	Neurofilament heavy polypeptide OS=Rattus norvegicus GN=Nefh PE=1 SV=4	TRUE	0.00321842	14890	19144.5	22244.2	7848.31	19074.6	23388.4	36168.5	21145.1	46056.8	28518.4	34226.9	51600.8	45810.2	38941.6	62194.7	51594.8	73732.7	54425.6	62849.4	43557.2	53015.4	85682	47829.2	11388.7	12139.5	19060.9	22585.8	7270.57	20163.6	23488.5	34171.5	19359.3	43330.9	19646.7	16261	29702	42634.7
9355	25.1988	2	701.324	1400.63	-1.24041	50.34	SPAEVKSPVTVK	[1] Phospho (ST)|[7] Phospho (ST)	NFH_RAT	Neurofilament heavy polypeptide OS=Rattus norvegicus GN=Nefh PE=1 SV=4	FALSE	0.98013	477.611	2561.05	589.367	2217.51	2038.61	1576.19	2069.28	966860	66536.7	2484.6	3756.43	2229.93	3327.37	6680.3	69874.1	2071	2898.25	2152.18	2129.56	2408.49	988.638	1988.05	8287.57	10462.6	389.386	2549.87	598.419	2054.27	2155	1582.94	1955.03	885204	62598.7	1711.67	1784.67	1283.58	3096.72
16576	27.0236	1	1401.64	1400.63	-0.245104	---	SPAEVKSPVTVK	[1] Phospho (ST)|[7] Phospho (ST)	NFH_RAT	Neurofilament heavy polypeptide OS=Rattus norvegicus GN=Nefh PE=1 SV=4	TRUE	0.0351725	16706.8	16486.1	11333.8	0	21748.3	20534.3	54935.9	199.654	2242.31	21521.7	25757.8	11247.4	52107.2	67380	13188.7	63970.7	59885.3	66052.6	50745.7	71359.4	54353.2	86159.6	34029.4	3450.55	13620.7	16414.1	11507.9	0	22990	20622.2	51902.7	182.793	2109.6	14826.5	12237.4	6474.11	48495.3
642	12.3075	2	740.868	1479.72	-0.683955	69.39	KEEVKSPVEEVK	[6] Phospho (ST)	NFH_RAT	Neurofilament heavy polypeptide OS=Rattus norvegicus GN=Nefh PE=1 SV=4	FALSE	0.760371	8458.66	684.929	590851	29.1868	837.136	792735	1.92662e+06	233840	1.97595e+06	1813.95	325.874	8054.22	11.0978	0	1.42564e+06	121626	819770	23479.7	259687	196.594	2.33907e+06	147765	129.252	7771.92	6896.17	681.938	599925	27.0383	884.932	796128	1.82025e+06	214091	1.859e+06	1249.65	154.821	4636.1	10.3285
1256	12.9025	3	494.248	1479.72	-0.0264056	35.16	KEEVKSPVEEVK	[6] Phospho (ST)	NFH_RAT	Neurofilament heavy polypeptide OS=Rattus norvegicus GN=Nefh PE=1 SV=4	TRUE	0.338751	1.3162e+06	1.96319e+06	111852	1.75439e+06	1.38623e+06	117241	324888	150921	163323	2.4709e+06	2.09365e+06	2.15059e+06	1.36524e+06	2.36101e+06	126553	82732.5	106959	568673	126121	2.32923e+06	238258	75247.8	1.14833e+06	1.06349e+06	1.07307e+06	1.95461e+06	113570	1.62524e+06	1.46538e+06	117743	306950	138175	153657	1.70223e+06	994683	1.23791e+06	1.27061e+06
2527	12.9146	2	740.867	1479.72	-1.32648	67.76	KEEVKSPVEEVK	[6] Phospho (ST)	NFH_RAT	Neurofilament heavy polypeptide OS=Rattus norvegicus GN=Nefh PE=1 SV=4	TRUE	0.284625	692418	398639	26182.9	38.5703	802429	25039.8	192499	29441.4	63650.3	1.12792e+06	1438.59	1.73055e+06	880555	106.495	22839.4	14330.4	39459.9	619551	16105.2	2.01912e+06	91388.9	19653.5	3.95746	158.22	564514	396897	26585	35.731	848243	25146.9	181871	26954.9	59883.1	777036	683.466	996124	819516
6625	24.2742	2	740.868	1479.72	-0.656645	71.15	KEEVKSPVEEVK	[6] Phospho (ST)	NFH_RAT	Neurofilament heavy polypeptide OS=Rattus norvegicus GN=Nefh PE=1 SV=4	FALSE	0.890494	39815.8	104203	33511.8	997428	34215.9	34619.5	98521.7	58212.7	63532.5	285562	1.8128e+06	92420.5	66335.5	1.09267e+06	37469.9	29289.1	19878.6	33790.3	56116.6	81917.9	57483.1	49395.4	1.12564e+06	1.36668e+06	32461	103748	34026.5	924003	36169.4	34767.7	93082	53296.4	59772.3	196727	861253	53198.3	61737.3
2828	12.2561	3	646.958	1937.85	-0.730986	38.75	SPAEAKSPAEAKPPAEAK	[1] Phospho (ST)|[7] Phospho (ST)	NFH_RAT	Neurofilament heavy polypeptide OS=Rattus norvegicus GN=Nefh PE=1 SV=4	FALSE	0.739941	456462	58229.6	336906	358.527	98512.6	397604	545792	111607	109018	102438	54576.7	663329	98237.3	7989.69	661527	67187	768220	54246.2	51162.5	66048.9	1.06715e+06	337512	10420.9	7521.16	372144	57975.3	342080	332.135	104137	399306	515657	102181	102566	70571	25929.2	381820	91427.7
2904	12.6811	3	646.959	1937.86	1.32442	33.62	SPAEAKSPAEAKPPAEAK	[1] Phospho (ST)|[7] Phospho (ST)	NFH_RAT	Neurofilament heavy polypeptide OS=Rattus norvegicus GN=Nefh PE=1 SV=4	FALSE	0.613181	186380	281328	26272.4	86982.8	495165	37642.9	96554.2	30797.8	20022.9	424126	76093.3	99291.2	591754	65245.6	31257	44609.4	78568.5	247624	46215.6	878249	92888.3	25482.6	7257.66	26097.5	151951	280100	26675.9	80579.7	523437	37804.1	91223.1	28196.8	18837.9	292185	36151.6	57153.2	550735
8653	24.79	3	646.959	1937.85	0.415407	33.68	SPAEAKSPAEAKPPAEAK	[1] Phospho (ST)|[7] Phospho (ST)	NFH_RAT	Neurofilament heavy polypeptide OS=Rattus norvegicus GN=Nefh PE=1 SV=4	FALSE	0.608808	38443.1	139061	30155.6	510407	85733.1	27176.5	38500.7	34383.7	58313.4	132342	534608	91596.3	126844	841434	75859.6	32349	29879.3	80217.3	84136.3	154976	79369.9	23893.7	336014	258469	31341.8	138454	30618.7	472834	90628	27292.9	36375	31479.8	54862.1	91171.9	253990	52723.9	118051
15993	12.5967	2	969.934	1937.85	0.322015	36.24	SPAEAKSPAEAKPPAEAK	[1] Phospho (ST)|[7] Phospho (ST)	NFH_RAT	Neurofilament heavy polypeptide OS=Rattus norvegicus GN=Nefh PE=1 SV=4	FALSE	0.426144	38652.7	68320.8	5193.05	1482.3	123032	8341.53	21059.9	2560.79	979.836	104172	24671.1	11456	157531	2361.38	1823.1	11098.7	13731.7	79488.6	4671.79	289402	24005.9	7071.86	16.4897	106.159	31512.7	68022.4	5272.8	1373.18	130056	8377.24	19897.1	2344.52	921.844	71765.1	11721.1	6594.23	146611
26581	24.6767	2	969.936	1937.86	2.21535	---	SPAEAKSPAEAKPPAEAK	[1] Phospho (ST)|[7] Phospho (ST)	NFH_RAT	Neurofilament heavy polypeptide OS=Rattus norvegicus GN=Nefh PE=1 SV=4	FALSE	0.219442	57.33	12293.3	1490.16	11845.1	5180.7	2325.95	3547.06	1131.58	1202.03	16248.4	19005.9	262.109	11497.7	32682.4	1556.14	985.571	1753.51	3036.83	5001.48	17118.4	3301.26	458.501	72338.5	94631.6	46.7399	12239.6	1513.05	10973.1	5476.49	2335.9	3351.21	1036.01	1130.89	11193.7	9029.6	150.873	10700.7
34395	23.611	2	969.934	1937.85	-0.383355	38.57	SPAEAKSPAEAKPPAEAK	[1] Phospho (ST)|[7] Phospho (ST)	NFH_RAT	Neurofilament heavy polypeptide OS=Rattus norvegicus GN=Nefh PE=1 SV=4	FALSE	0.272921	19.816	1866.29	316.258	124133	4011.48	200.786	166.898	53.021	170.855	1808.92	64842.3	457.669	4773.12	171170	275.086	766.386	125.083	6398.52	271.168	12729.3	523.893	4542.91	7132.64	5704.52	16.1556	1858.14	321.115	114995	4240.51	201.646	157.683	48.5431	160.743	1246.18	30806.3	263.44	4442.26
3242	26.2918	3	679.628	2035.86	-1.64166	32.33	SPAEAKSPAEVKSPATVK	[1] Phospho (ST)|[7] Phospho (ST)|[13] Phospho (ST)	NFH_RAT	Neurofilament heavy polypeptide OS=Rattus norvegicus GN=Nefh PE=1 SV=4	TRUE	0.00194329	312082	300248	268070	461906	283298	289781	491821	101598	130281	468758	616482	591808	481921	798007	175392	867192	917297	683205	669797	717068	850695	644501	850278	854808	254434	298936	272187	427903	299473	291022	464665	93017.1	122570	322932	292888	340652	448515
6833	26.2918	2	1018.94	2035.86	-1.1273	46.45	SPAEAKSPAEVKSPATVK	[1] Phospho (ST)|[7] Phospho (ST)|[13] Phospho (ST)	NFH_RAT	Neurofilament heavy polypeptide OS=Rattus norvegicus GN=Nefh PE=1 SV=4	TRUE	0.0111617	234311	218379	138544	343689	254286	203895	347422	60294.4	65254.3	279263	357406	257286	434807	734105	44077.2	654324	542663	452208	375781	700152	589330	376629	529315	721109	191029	217425	140672	318389	268805	204767	328240	55202.2	61392.2	192387	169802	148097	404667
3474	28.0154	2	830.913	1659.81	-0.392411	39.84	EEIKPPAEVKSPEK	[11] Phospho (ST)	NFH_RAT	Neurofilament heavy polypeptide OS=Rattus norvegicus GN=Nefh PE=1 SV=4	FALSE	0.279384	300121	264514	220063	320341	277318	288723	527295	566064	600932	439647	407773	427724	351337	401089	306456	547353	467019	288539	486802	565385	483385	738464	346755	307913	244683	263359	223443	296759	293151	289959	498181	518258	565365	302877	193731	246203	326983
3505	27.2519	2	694.317	1386.62	-0.761833	36.52	SPVEVKSPASVK	[1] Phospho (ST)|[7] Phospho (ST)	NFH_RAT	Neurofilament heavy polypeptide OS=Rattus norvegicus GN=Nefh PE=1 SV=4	FALSE	3.97e-06	156756	125662	112035	188761	133106	143691	220960	215856	232511	197663	218821	241218	246414	280867	258751	293531	298658	261836	310298	299155	326913	328138	439272	351325	127800	125113	113755	174865	140706	144307	208760	197626	218750	136172	103961	138848	229333
23818	27.1745	3	463.214	1386.62	0.218471	---	SPVEVKSPASVK	[1] Phospho (ST)|[7] Phospho (ST)	NFH_RAT	Neurofilament heavy polypeptide OS=Rattus norvegicus GN=Nefh PE=1 SV=4	FALSE	0.250775	391.44	473.947	660.166	430.24	157.72	555.819	1454.86	4985.08	3070.46	1456.72	1614.82	2561.61	1497.2	379.679	1651.86	1386.06	4219.84	3891.56	517.912	2594.26	2475.92	3984.1	1059.83	463.561	319.133	471.877	670.305	398.568	166.725	558.198	1374.53	4564.07	2888.73	1003.55	767.194	1474.49	1393.42
4031	25.5969	2	701.307	1400.6	0.32991	35.22	SPAEVKSPAEVK	[1] Phospho (ST)|[7] Phospho (ST)	NFH_RAT	Neurofilament heavy polypeptide OS=Rattus norvegicus GN=Nefh PE=1 SV=4	FALSE	0.105553	245228	634171	129239	997244	364280	152645	248228	1.2398e+06	1.1854e+06	852426	1.22093e+06	437064	918061	2.78811e+06	1.10779e+06	285186	297151	698328	1.42251e+06	1.32198e+06	405825	344082	1.78402e+06	1.87195e+06	199929	631401	131223	923833	385078	153298	234522	1.13509e+06	1.11524e+06	587246	580059	251579	854422
4214	26.9732	3	662.315	1983.92	-4.39961	53.8	SPAEVKSPATVKSPVEAK	[7] Phospho (ST)|[13] Phospho (ST)	NFH_RAT	Neurofilament heavy polypeptide OS=Rattus norvegicus GN=Nefh PE=1 SV=4	FALSE	0.371747	118236	127274	127222	64532.6	135242	137292	231525	38253.9	85676.3	201962	174539	277838	109057	114755	22434.4	164702	206889	110401	51823.1	142457	143848	135589	96651.1	90179	96395.2	126718	129176	59782.1	142964	137880	218741	35023.2	80605.5	139134	82922.9	159927	101497
7420	25.3761	3	662.305	1983.89	-19.2266	---	SPAEVKSPVTVKSPAEAK	[7] Phospho (ST)|[13] Phospho (ST)	NFH_RAT	Neurofilament heavy polypeptide OS=Rattus norvegicus GN=Nefh PE=1 SV=4	FALSE	0.063568	214462	178361	100514	43230	212733	85927.4	150183	186582	220429	326728	283171	374339	98086.1	134771	62410.2	170325	111830	91951.8	112346	165721	170665	97450.3	153848	89290.2	174847	177582	102057	40047.7	224878	86295.2	141891	170824	207383	225086	134533	215474	91287
7535	27.4669	3	662.317	1983.93	-1.40445	40.68	SPAEVKSPVTVKSPAEAK	[7] Phospho (ST)|[13] Phospho (ST)	NFH_RAT	Neurofilament heavy polypeptide OS=Rattus norvegicus GN=Nefh PE=1 SV=4	FALSE	0.410297	93291.6	59951.2	59287.3	261599	61733.9	66924	88564.2	4576.03	12585.6	110635	121169	132420	61989.8	58659.1	69729	90399.7	100060	51180.7	80633.5	80701	88147.4	107976	78080.6	152447	76058.7	59689.3	60197.8	242342	65258.5	67210.6	83674.3	4189.57	11840.7	76217.7	57566.7	76222.7	57692.8
13853	27.4988	2	992.972	1983.93	-0.79375	---	SPAEVKSPVTVKSPAEAK	[7] Phospho (ST)|[13] Phospho (ST)	NFH_RAT	Neurofilament heavy polypeptide OS=Rattus norvegicus GN=Nefh PE=1 SV=4	FALSE	0.278544	33749.5	17486.9	17466.9	107150	28516.2	25182	43060.7	9.02213	1246.12	22994	33187.5	21881.6	26277.5	20396.9	15888.8	36005	30853.4	15367.6	28557.5	32549.6	29743.3	35845.1	15797.2	43777.6	27515.3	17410.5	17735.1	99262.8	30144.3	25289.8	40683.2	8.26016	1172.36	15840.8	15767.3	12595.3	24456
14880	26.231	2	992.955	1983.89	-18.7362	42.81	SPAEVKSPVTVKSPAEAK	[7] Phospho (ST)|[13] Phospho (ST)	NFH_RAT	Neurofilament heavy polypeptide OS=Rattus norvegicus GN=Nefh PE=1 SV=4	FALSE	0.393429	45951.8	39515	611.609	85624	42304.3	12960.3	10322.5	29885.2	31958	56201	55449.8	44240.4	41730	55580.6	19191.4	2320.64	39483	35516.5	33052.2	66335.5	535.873	926.795	32983.4	22669.1	37463.6	39342.4	621.002	79321	44719.6	13015.8	9752.55	27361.3	30066.5	38717.5	26344	25465.3	38837.4
17862	25.1988	2	992.954	1983.89	-19.3619	50.82	SPAEVKSPVTVKSPAEAK	[7] Phospho (ST)|[13] Phospho (ST)	NFH_RAT	Neurofilament heavy polypeptide OS=Rattus norvegicus GN=Nefh PE=1 SV=4	FALSE	0.760487	32968	70321.3	16821.9	4.96485	81350.7	11917	49115	23649.8	76955.9	112978	101143	51623.5	27649.2	46380.2	4498.45	54549.6	9920.3	24953.1	10611.2	66653.9	36928.1	17699.3	16792.2	657.958	26878.2	70014.2	17080.2	4.59937	85995.3	11968	46403.2	21652.5	72401.2	77832.1	48052.6	29715.1	25732.6
11015	26.9732	2	992.973	1983.93	-0.476088	42.15	SPAEVKSPATVKSPVEAK	[7] Phospho (ST)|[10] Phospho (ST)	NFH_RAT	Neurofilament heavy polypeptide OS=Rattus norvegicus GN=Nefh PE=1 SV=4	FALSE	0.36792	59199.4	54735	46393.4	23962.6	69095.1	69755	110809	9753.41	41384.2	85682.2	67687.5	85772.7	43332.7	44376.7	1356.28	91158.5	77876.9	44756.8	24409.3	65233.9	63430	61567.7	29475.6	41847.7	48264.1	54495.9	47105.8	22198.6	73040.1	70053.6	104690	8929.69	38934.8	59027.4	32158.1	49371.8	40329
4575	24.3729	2	687.308	1372.6	-1.71099	44.77	SPAEVKSPATVK	[1] Phospho (ST)|[7] Phospho (ST)	NFH_RAT	Neurofilament heavy polypeptide OS=Rattus norvegicus GN=Nefh PE=1 SV=4	FALSE	0.166124	74804.9	594958	57831.4	844379	96524.2	71349.6	105808	77617.2	100019	365505	1.04482e+06	141155	268894	1.85219e+06	124825	155213	161908	200299	147012	345305	163647	124351	2.06546e+06	2.14138e+06	60986.9	592359	58719.5	782222	102035	71655	99965.8	71062	94099.5	251800	496388	81250.5	250254
20441	24.3429	3	458.542	1372.6	0.0816557	---	SPAEVKSPATVK	[1] Phospho (ST)|[7] Phospho (ST)	NFH_RAT	Neurofilament heavy polypeptide OS=Rattus norvegicus GN=Nefh PE=1 SV=4	FALSE	0.077929	1412.36	590.891	308.621	1441.65	537.146	298.197	333.59	1133.86	756.145	302.39	524.673	1046.89	1095.81	1700.92	705.977	815.555	1221.73	824.645	623.647	417.564	247.367	1754.73	71394.1	50329.9	1151.47	588.31	313.361	1335.53	567.814	299.473	315.171	1038.1	711.392	208.32	249.27	602.604	1019.85
34203	24.3568	1	1373.61	1372.6	-0.195835	---	SPAEVKSPATVK	[1] Phospho (ST)|[7] Phospho (ST)	NFH_RAT	Neurofilament heavy polypeptide OS=Rattus norvegicus GN=Nefh PE=1 SV=4	FALSE	0.0930896	0	0.170391	0	0	0.522896	0	0	0	0	51.2611	0	0	17.1821	0	0	0	77.5358	0	0	2.63285	0	0	42746.6	73920.9	0	0.169647	0	0	0.55275	0	0	0	0	35.3143	0	0	15.9911
4929	26.0195	2	661.342	1320.67	-0.113904	79.44	SPAEVKSPVTVK	[7] Phospho (ST)	NFH_RAT	Neurofilament heavy polypeptide OS=Rattus norvegicus GN=Nefh PE=1 SV=4	FALSE	0.533563	115544	113184	121.367	1005.98	115433	4073.29	12039.1	94.1672	216.87	129032	137062	184702	112651	146211	6.0165	600.181	20306.1	143413	167.778	170004	221.466	137.936	192915	604.533	94200.5	112689	123.231	931.924	122024	4090.73	11374.3	86.2143	204.035	88891.3	65117.4	106316	104842
11470	26.0601	3	441.23	1320.67	0.117599	35.31	SPAEVKSPVTVK	[7] Phospho (ST)	NFH_RAT	Neurofilament heavy polypeptide OS=Rattus norvegicus GN=Nefh PE=1 SV=4	FALSE	0.420084	18016.5	19995.8	2552.91	784.303	16739.1	1527.26	3040.11	8851.64	5542.62	21605.9	26388.4	41217.4	19410.4	20392.5	1842.46	1915.78	3392.39	23383	1936.52	23894.8	2029.45	758.363	37948.6	906.209	14688.5	19908.5	2592.11	726.568	17694.8	1533.8	2872.25	8104.07	5214.57	14884.5	12537	23725.2	18064.9
11819	25.3234	2	661.341	1320.67	-1.35806	69.07	SPAEVKSPVTVK	[7] Phospho (ST)	NFH_RAT	Neurofilament heavy polypeptide OS=Rattus norvegicus GN=Nefh PE=1 SV=4	FALSE	0.284035	2935.87	4275.12	110407	21381.2	2224.64	111228	225452	1560.08	1194.82	1852.71	19487.3	2914.93	1148.04	17881.1	410.265	219681	171872	1711.27	142009	2225.2	193828	228459	48530	89602.8	2393.55	4256.45	112103	19807.2	2351.65	111704	213004	1428.32	1124.11	1276.36	9258.33	1677.87	1068.46
12308	26.8683	2	661.342	1320.67	-0.232137	92.55	SPAEVKSPVTVK	[7] Phospho (ST)	NFH_RAT	Neurofilament heavy polypeptide OS=Rattus norvegicus GN=Nefh PE=1 SV=4	FALSE	0.762544	14.2135	1117.61	102.099	119036	226.32	580.247	8.03624	564.587	355.699	2926.92	1171.9	289.165	752.916	837.528	120.345	101.826	214.086	635.657	249.721	702.941	166.239	134.13	1592.42	185626	11.588	1112.72	103.667	110273	239.241	582.731	7.59253	516.905	334.647	2016.39	556.766	166.447	700.725
20202	13.6222	2	661.34	1320.67	-2.78373	72.11	SPAEVKSPVTVK	[7] Phospho (ST)	NFH_RAT	Neurofilament heavy polypeptide OS=Rattus norvegicus GN=Nefh PE=1 SV=4	FALSE	0.337437	419.11	8282	1045.93	35953.7	5021.3	591.756	907.767	251138	172036	8660.04	24665.8	414.461	3898.17	35311.6	128860	436.694	187.351	4797.11	152.151	6846.36	181.738	238.537	11919.3	6316.32	341.692	8245.83	1062	33307	5307.99	594.289	857.646	229928	161854	5966	11718.6	238.569	3627.95
5059	26.1784	3	688.961	2063.86	-0.495126	---	SPAEAKSPAEVKSPVEAK	[1] Phospho (ST)|[7] Phospho (ST)|[13] Phospho (ST)	NFH_RAT	Neurofilament heavy polypeptide OS=Rattus norvegicus GN=Nefh PE=1 SV=4	FALSE	0.308742	226899	158419	199532	86309.7	278839	249486	364399	834922	680176	380070	401541	437811	251863	469572	738833	577806	478051	276966	1.03357e+06	644548	761303	333671	172121	90565.5	184986	157727	202597	79956.1	294759	250554	344279	764408	639919	261834	190770	252009	234404
6182	26.8683	2	1032.94	2063.86	-0.149821	35.05	SPAEAKSPAEVKSPVEAK	[1] Phospho (ST)|[7] Phospho (ST)|[13] Phospho (ST)	NFH_RAT	Neurofilament heavy polypeptide OS=Rattus norvegicus GN=Nefh PE=1 SV=4	FALSE	0.195157	178981	136644	125495	258359	233191	218117	298538	416136	280501	282193	243579	205124	371838	502179	107938	496759	450226	310485	225030	646513	551333	246432	98157.1	194231	145920	136048	127422	239341	246505	219051	282055	380991	263899	194406	115723	118072	346063
7124	26.2606	2	1032.94	2063.86	-0.222417	35.15	SPAEAKSPAEVKSPVEAK	[1] Phospho (ST)|[7] Phospho (ST)|[13] Phospho (ST)	NFH_RAT	Neurofilament heavy polypeptide OS=Rattus norvegicus GN=Nefh PE=1 SV=4	FALSE	0.165533	163951	106390	79601.2	26510.3	228855	178684	270949	110570	203126	211123	220585	192783	200113	419894	148586	419458	279127	173287	471052	598607	397070	117064	89061.8	44044	133666	105925	80823.7	24558.8	241921	179449	255989	101231	191104	145445	104799	110968	186241
5590	27.9694	2	915.492	1828.97	-0.178863	37.22	AKSPVKEEIKPPAEVK	[3] Phospho (ST)	NFH_RAT	Neurofilament heavy polypeptide OS=Rattus norvegicus GN=Nefh PE=1 SV=4	FALSE	0.280451	160847	141760	105232	160589	145596	148963	267081	313028	344580	488708	532693	549520	235301	281431	202107	411185	354320	163863	343714	445239	393053	656555	227725	187636	131135	141141	106848	148767	153909	149601	252335	286592	324185	336676	253080	316310	218990
6046	27.1161	2	762.371	1522.73	-0.670511	44.6	KEEVKSPVEEVK	[N-term] Carbamyl (N-term)|[6] Phospho (ST)	NFH_RAT	Neurofilament heavy polypeptide OS=Rattus norvegicus GN=Nefh PE=1 SV=4	FALSE	0.042033	192179	144991	130933	1372.3	161665	157572	394004	27057.9	32216.1	258066	273853	293664	44321.3	50989.1	43926.7	36205.4	34324.2	24813	59053.9	61241.4	69309.7	34960.3	15868.7	4327.21	156679	144358	132944	1271.28	170895	158246	372250	24772.7	30309.3	177785	130106	169036	41249
14966	27.87	2	762.369	1522.72	-2.9906	33.76	KEEVKSPVEEVK	[N-term] Carbamyl (N-term)|[6] Phospho (ST)	NFH_RAT	Neurofilament heavy polypeptide OS=Rattus norvegicus GN=Nefh PE=1 SV=4	FALSE	0.501592	7040.7	10503.4	5260.32	178406	4942.54	8281.67	18177.2	976.297	5091.86	55794.2	60924.6	33614	5096.62	9675.53	8059.27	12217.5	13922.3	5743.13	10222.6	11577.5	7994.59	17665.7	15881.8	8675.2	5740.13	10457.5	5341.1	165273	5224.73	8317.12	17173.6	893.844	4790.49	38437.3	28945	19348.6	4743.33
22129	27.8549	3	508.583	1522.73	-0.592428	---	KEEVKSPVEEVK	[N-term] Carbamyl (N-term)|[6] Phospho (ST)	NFH_RAT	Neurofilament heavy polypeptide OS=Rattus norvegicus GN=Nefh PE=1 SV=4	FALSE	0.0754355	688.251	1069.1	674.868	38141.4	350.707	904.001	1035.03	335.856	367.989	12004.3	14197	7426.73	282.704	1115.75	428.812	1046.72	619.464	317.421	570.033	271.746	1146.19	898.629	1930.22	1161.75	561.117	1064.43	685.232	35333.7	370.73	907.871	977.885	307.491	346.209	8269.92	6744.93	4274.91	263.108
6681	26.231	3	662.305	1983.89	-0.716508	53.29	SPAEVKSPAEVKSPAEAK	[7] Phospho (ST)|[13] Phospho (ST)	NFH_RAT	Neurofilament heavy polypeptide OS=Rattus norvegicus GN=Nefh PE=1 SV=4	FALSE	0.663293	130103	100777	18300.4	178408	96560	32002.3	42394.9	86993.4	46001.4	138417	152800	142841	92029	110624	50787.5	41908.9	115412	92893.2	106599	121686	33728.9	38357.3	93883.3	49009.2	106071	100337	18581.5	165274	102073	32139.3	40054.1	79646.4	43278.8	95357.2	72594.7	82220.7	85649.7
6844	12.2561	2	590.286	1178.56	-0.85756	49.39	SPVEVKSPEK	[7] Phospho (ST)	NFH_RAT	Neurofilament heavy polypeptide OS=Rattus norvegicus GN=Nefh PE=1 SV=4	FALSE	0.326805	81387.8	70394.4	59482.2	65845.8	84113.7	12549.7	162708	258284	255425	129324	129054	183735	69379.2	66096.1	187585	91481.7	132940	73277.8	188470	85966.9	104203	234183	3135.65	1763.31	66353.8	70086.9	60395.7	60998.6	88916.1	12603.4	153724	236471	240307	89092.5	61313	105760	64570
27657	19.9267	2	590.286	1178.56	-0.468043	51.56	SPVEVKSPEK	[7] Phospho (ST)	NFH_RAT	Neurofilament heavy polypeptide OS=Rattus norvegicus GN=Nefh PE=1 SV=4	FALSE	0.249605	402.982	740.734	1301.96	1036.53	1337.13	447.963	1851.34	1297.93	1047.69	2224.12	209.175	691.423	1836.54	138.617	744.688	2901.83	614.861	1733.86	452.609	899.585	2526.67	243.023	99125.1	115577	328.543	737.499	1321.95	960.225	1413.47	449.881	1749.12	1188.31	985.679	1532.22	99.3779	397.991	1709.23
7324	12.5366	3	614.948	1841.82	-0.0820931	35.58	SPAEAKSPVEVKSPEK	[7] Phospho (ST)|[13] Phospho (ST)	NFH_RAT	Neurofilament heavy polypeptide OS=Rattus norvegicus GN=Nefh PE=1 SV=4	FALSE	0.733569	130809	442.936	28546.5	1188.55	676.168	63573.1	207541	63586.3	75064.1	491.047	498.77	192314	1033.19	762.931	39049.6	9191.41	165920	466.899	41470	699.706	178962	37108.8	4673.21	3445.78	106646	441.001	28984.9	1101.06	714.773	63845.3	196082	58216.1	70621.4	338.288	236.964	110698	961.568
14529	12.5535	2	921.917	1841.82	-0.691691	33.44	SPAEAKSPVEVKSPEK	[7] Phospho (ST)|[13] Phospho (ST)	NFH_RAT	Neurofilament heavy polypeptide OS=Rattus norvegicus GN=Nefh PE=1 SV=4	FALSE	0.899073	66487.1	452.724	11504.3	85.6276	467.205	32350.9	155993	78482.2	56328.4	220.486	830.781	95967	1276.05	134.435	16933	2536.2	83485.7	1007.58	21522.7	1541.17	97383.1	35124.6	4050.83	4179.13	54205.6	450.747	11681	79.3242	493.88	32489.4	147380	71854	52994.6	151.895	394.701	55239.7	1187.59
22067	23.5459	3	614.947	1841.82	-0.458707	38.88	SPAEAKSPVEVKSPEK	[7] Phospho (ST)|[13] Phospho (ST)	NFH_RAT	Neurofilament heavy polypeptide OS=Rattus norvegicus GN=Nefh PE=1 SV=4	FALSE	0.531671	1150.16	120554	1045.86	1241.71	12893.3	902.055	561.654	517.123	1350.84	232943	143696	1165.96	9578.21	4135.95	465.858	657.654	2936.52	25145.8	1027.64	134646	1348.47	672.617	865.941	522.117	937.7	120028	1061.92	1150.3	13629.5	905.917	530.643	473.45	1270.89	160477	68269.5	671.14	8914.27
30819	23.633	2	921.917	1841.82	-0.947462	32.39	SPAEAKSPVEVKSPEK	[7] Phospho (ST)|[13] Phospho (ST)	NFH_RAT	Neurofilament heavy polypeptide OS=Rattus norvegicus GN=Nefh PE=1 SV=4	FALSE	0.374187	748.155	77372.8	4692.84	452.969	751.02	2698.18	1420.44	768.884	3374.87	105754	96499.5	684.091	1328.72	1694.39	710.1	1091.72	571.161	3207.11	1374.27	44329.9	2823.52	3868.62	837.675	2134.34	609.955	77034.9	4764.91	419.625	793.898	2709.74	1342.02	703.948	3175.13	72855	45846.5	393.771	1236.61
32114	14.8378	3	614.947	1841.82	-0.698075	36.76	SPAEAKSPVEVKSPEK	[7] Phospho (ST)|[13] Phospho (ST)	NFH_RAT	Neurofilament heavy polypeptide OS=Rattus norvegicus GN=Nefh PE=1 SV=4	FALSE	0.69843	12535	482.178	6081.88	221.419	153532	19314.4	24408.6	3326.15	14787.3	789.883	406.3	5112.83	79450.2	287.719	2538.56	19378.3	7384.22	79544.1	1437.85	31164.3	6086.51	5522.71	1240.6	1408.14	10219.5	480.072	6175.28	205.119	162298	19397.1	23061	3045.25	13912.1	544.159	193.031	2943.01	73942.8
8612	27.4424	3	657.646	1969.92	-0.0510774	39.94	SPAEAKSPVEVKSPASVK	[7] Phospho (ST)|[13] Phospho (ST)	NFH_RAT	Neurofilament heavy polypeptide OS=Rattus norvegicus GN=Nefh PE=1 SV=4	FALSE	0.539599	72967.4	52399.6	54338.3	75530.3	63738.1	60261.6	99497.2	1794.44	7358.42	93581	88847.2	114250	47742.3	46686.1	57549.5	87205.3	86140.5	52142.3	61252.3	64503.2	64673.5	68003.8	43322.3	31132.9	59488.8	52170.8	55172.8	69970.3	67377.2	60519.6	94003.6	1642.89	6922.91	64469	42210.9	65763.8	44432.8
16461	27.4424	2	985.965	1969.92	-0.479792	38.64	SPAEAKSPVEVKSPASVK	[7] Phospho (ST)|[13] Phospho (ST)	NFH_RAT	Neurofilament heavy polypeptide OS=Rattus norvegicus GN=Nefh PE=1 SV=4	FALSE	0.0960191	44010	26815.9	25172.7	34415.8	33284.4	33306.4	55179.3	47160.9	47320.2	27348.4	29707.7	37094.4	21052.1	24964.3	24783.2	50585.8	42857.9	22925.6	32123.9	36286.4	38358.1	39011.3	7747.32	14110.2	35880.4	26698.8	25559.3	31882.3	35184.8	33449	52132.7	43177.9	44519.5	18840.6	14114	21352	19592.9
33265	26.731	2	985.965	1969.92	-0.266035	46.67	SPAEAKSPVEVKSPASVK	[7] Phospho (ST)|[13] Phospho (ST)	NFH_RAT	Neurofilament heavy polypeptide OS=Rattus norvegicus GN=Nefh PE=1 SV=4	FALSE	0.807243	144.897	0	285.501	283.173	545.526	156.535	148.824	3921.52	56275	910.756	0	0	630.446	483.468	560.182	619.085	0	711.337	887.1	0	781.434	196.231	154.126	474.372	118.132	0	289.885	262.328	576.673	157.205	140.607	3590.33	52944.3	627.43	0	0	586.744
9045	13.2718	2	687.291	1372.57	0.0140463	36.72	SPAEAKSPAEVK	[1] Phospho (ST)|[7] Phospho (ST)	NFH_RAT	Neurofilament heavy polypeptide OS=Rattus norvegicus GN=Nefh PE=1 SV=4	FALSE	0.280425	10319.3	3831.77	9554.41	17732.5	7682.53	5168	19221.1	9353.2	41300.1	4524.81	3546.13	17005.5	9489.09	14422.7	11144.8	5891.02	21224.8	6752.29	5239.63	9658.48	17588.5	3078.11	259445	289969	8413.11	3815.04	9701.14	16427.1	8121.16	5190.12	18159.8	8563.28	38855.7	3117.19	1684.75	9788.58	8831.32
9206	12.2867	3	618.963	1853.87	-0.363142	44.65	SPAGAKSPAEAKSPVVAK	[7] Phospho (ST)|[13] Phospho (ST)	NFH_RAT	Neurofilament heavy polypeptide OS=Rattus norvegicus GN=Nefh PE=1 SV=4	FALSE	0.0133365	102790	93919.3	57232	1520.15	86028.7	20427.6	123509	15055.8	18082.8	95063.5	64956.5	137310	22680.5	365.285	23888.3	2719.46	79753.1	27271.9	3738.13	33779	43799.8	8269.64	1545.23	529.796	83802.2	93509.1	58111	1408.25	90940.4	20515.1	116690	13784.2	17012.5	65490.3	30860.5	79037.2	21108.3
10483	26.464	2	961.901	1921.79	0.194015	38.5	SPAEAKSPVEVKSPEK	[1] Phospho (ST)|[7] Phospho (ST)|[13] Phospho (ST)	NFH_RAT	Neurofilament heavy polypeptide OS=Rattus norvegicus GN=Nefh PE=1 SV=4	FALSE	0.318111	61911.8	36892.8	31631.2	59044.1	31178.9	38448	78318.6	34931.6	15793.9	70671.8	67957.9	73005.2	52784.6	38515	44842.2	56771.1	58399.8	41993.5	47146.7	33033.7	84329.9	97517.6	31987.6	167845	50475.4	36731.7	32117	54697.6	32959	38612.6	73994.3	31981.5	14859.2	48686.6	32286.5	42022.7	49125.7
14294	24.843	2	961.899	1921.78	-1.773	33.43	SPAEAKSPVEVKSPEK	[1] Phospho (ST)|[7] Phospho (ST)|[13] Phospho (ST)	NFH_RAT	Neurofilament heavy polypeptide OS=Rattus norvegicus GN=Nefh PE=1 SV=4	FALSE	0.979537	12336.6	129773	10747.5	1458.19	153964	6685.82	7620.08	14406.7	23307.4	211954	172457	19268.6	131563	240569	5780.71	13411.8	30397	204629	14494.2	359055	9635.14	12335.5	1647.77	3702.52	10057.8	129206	10912.6	1350.85	162754	6714.44	7199.35	13189.9	21928	146017	81933.3	11091.2	122443
10873	27.2519	3	883.395	2647.16	1.38012	35.45	SPAEVKSPAEVKSPAEAKSPAEAK	[7] Phospho (ST)|[13] Phospho (ST)|[19] Phospho (ST)	NFH_RAT	Neurofilament heavy polypeptide OS=Rattus norvegicus GN=Nefh PE=1 SV=4	FALSE	0.0641536	118531	79913.7	68213.9	92163.2	114798	106438	121205	99764.1	59626.8	190579	166437	187035	47496.8	73139	26130.2	135805	143187	93311.7	57607.4	118635	93999.9	99020.7	59927	80203.2	96636.2	79564.7	69261.5	85378.8	121353	106894	114513	91338.6	56097.7	131292	79073.7	107659	44204.4
11004	12.4995	3	645.619	1933.83	-0.579067	39.93	SPAGAKSPAEAKSPVVAK	[1] Phospho (ST)|[7] Phospho (ST)|[13] Phospho (ST)	NFH_RAT	Neurofilament heavy polypeptide OS=Rattus norvegicus GN=Nefh PE=1 SV=4	FALSE	0.543284	44123.1	6668.7	17299.3	2179.81	51517.5	13072.9	55395.6	33938.1	47445.3	37886.5	7434.77	59487.5	59998	4212.5	53770.5	13241.3	182648	76435.5	55792.4	127464	147958	52980.1	1822.04	2701.19	35972.7	6639.57	17565	2019.35	54458.9	13128.9	52337	31071.9	44637.2	26100.4	3532.23	34241.7	55839
16801	12.4995	2	967.924	1933.83	-0.775332	35.64	SPAGAKSPAEAKSPVVAK	[1] Phospho (ST)|[7] Phospho (ST)|[13] Phospho (ST)	NFH_RAT	Neurofilament heavy polypeptide OS=Rattus norvegicus GN=Nefh PE=1 SV=4	FALSE	0.85061	19544.8	174.12	6925.93	8.88084	351.946	7106.26	30115.2	12092.1	21797.4	275.393	147.114	18414.6	218.952	0	8776.68	4971.35	97268.7	1526.33	10982.8	804.578	119292	9134.02	117.184	224.501	15934.5	173.36	7032.29	8.22709	372.04	7136.68	28452.4	11070.9	20507.3	189.721	69.8931	10599.7	203.774
36344	13.7005	2	967.925	1933.83	-0.301614	36.37	SPAGAKSPAEAKSPVVAK	[1] Phospho (ST)|[7] Phospho (ST)|[13] Phospho (ST)	NFH_RAT	Neurofilament heavy polypeptide OS=Rattus norvegicus GN=Nefh PE=1 SV=4	FALSE	0.566497	845.717	183.827	1387.21	23.1256	28771.8	532.795	2726.97	2056.07	770.897	9170.16	47.4028	711.538	36202.6	76.9176	205.724	1642.16	1774.6	50851.1	2735.41	74012.2	1818.14	2595.26	21.3723	52.5825	689.496	183.024	1408.52	21.4233	30414.5	535.076	2576.4	1882.42	725.271	6317.43	22.5209	409.569	33693.1
11477	12.6421	3	441.218	1320.63	-0.14432	39.99	SPAEVKSPVEAK	[7] Phospho (ST)	NFH_RAT	Neurofilament heavy polypeptide OS=Rattus norvegicus GN=Nefh PE=1 SV=4	FALSE	0.114147	45659.4	61659.3	5378.92	26832.8	66139.8	7909.41	23834.7	13278	10813.9	83259.6	66009.2	73801	55799.5	66003.7	10514.1	3066.71	19779.6	50552.6	8201.33	90162.5	18963.4	5733.98	902.873	712.761	37225.2	61390	5461.53	24857.6	69916	7943.27	22518.7	12156.6	10173.9	57358.4	31360.7	42480.7	51931.6
15491	22.6127	2	661.324	1320.63	0.535104	73.68	SPAEAKSPVEVK	[7] Phospho (ST)	NFH_RAT	Neurofilament heavy polypeptide OS=Rattus norvegicus GN=Nefh PE=1 SV=4	FALSE	0.955474	33887.6	50953	47312.8	274960	6432.27	12933	7199.68	40418.4	62097.5	70948.9	89841.7	33625.5	4059	59894.8	10321.9	44127.3	20091.2	4686.75	76607.6	8382.14	94224.1	96731.4	416853	413451	27627.8	50730.5	48039.4	254719	6799.52	12988.4	6802.16	37004.8	58422.2	48877.5	42683.4	19355.3	3777.64
20101	22.5947	3	441.218	1320.63	0.581216	36.9	SPAEAKSPVEVK	[7] Phospho (ST)	NFH_RAT	Neurofilament heavy polypeptide OS=Rattus norvegicus GN=Nefh PE=1 SV=4	FALSE	0.84908	664.935	9678.64	1039.77	48601.7	1131.42	601.237	4240.49	2706.44	6929.51	15373.8	15939.6	2636.98	1020.92	10044.6	1979.55	5980.7	1842.69	1441.22	1222.26	1473.5	2836.06	307.07	82876.7	63402.6	542.108	9636.37	1055.74	45023.9	1196.02	603.811	4006.36	2477.87	6519.38	10591.2	7572.81	1517.88	950.154
11899	13.0546	2	584.286	1166.56	-0.215366	55.31	TLDVKSPEAK	[6] Phospho (ST)	NFH_RAT	Neurofilament heavy polypeptide OS=Rattus norvegicus GN=Nefh PE=1 SV=4	FALSE	0.822496	128685	1762.34	108275	791.733	3013.84	170644	250519	39825.4	275417	2135.81	1565.97	25568.9	2067.82	3189.37	88263.5	203434	246876	2094.35	128231	4639.87	197801	167033	6440.11	3368.08	104914	1754.64	109938	733.451	3185.91	171375	236687	36461.9	259117	1471.38	743.984	14717.8	1924.48
15344	22.5647	2	584.286	1166.56	-0.349871	48.09	TLDVKSPEAK	[6] Phospho (ST)	NFH_RAT	Neurofilament heavy polypeptide OS=Rattus norvegicus GN=Nefh PE=1 SV=4	FALSE	0.637246	113168	11916.1	972.747	1613	186198	3857.89	2222.98	1363.54	3630.1	6471.99	1621.86	356040	116682	359.495	2102.31	2188.23	8397.8	172520	813.629	190550	1943.33	571.385	1371.43	6113.41	92263.7	11864	987.686	1494.26	196829	3874.4	2100.24	1248.39	3415.25	4458.63	770.541	204941	108594
13576	26.5106	2	668.829	1335.64	-0.650326	46.54	SPATVKSPVEAK	[N-term] Carbamyl (N-term)|[7] Phospho (ST)	NFH_RAT	Neurofilament heavy polypeptide OS=Rattus norvegicus GN=Nefh PE=1 SV=4	FALSE	2.08e-05	34911.3	30245.7	17876.1	7643.59	24527.3	24453.2	62575	49292.5	33309.9	57371.6	62300.9	59476.6	8069.83	10995.2	2586.88	13063.4	15732.3	13003.6	5895.69	13384.4	12256.1	10921.3	12132.8	4272.82	28462.5	30113.6	18150.6	7080.92	25927.7	24557.9	59120	45129.5	31338.4	39523.9	29598.9	34235.4	7510.45
23863	24.3729	3	652.964	1955.87	-15.7281	46.3	SPAEAKSPAEVKSPATVK	[7] Phospho (ST)|[13] Phospho (ST)	NFH_RAT	Neurofilament heavy polypeptide OS=Rattus norvegicus GN=Nefh PE=1 SV=4	FALSE	0.457784	68533	5975.41	4778.59	51160.1	2269.16	6512.67	5578.43	9284.43	785.366	8795.66	8341.34	90830.7	1422.78	2889.07	640.934	8880.33	12105.7	2657.6	4352.91	3297.79	7764.06	2564.03	96309.4	89444.4	55873.6	5949.31	4851.98	47394	2398.72	6540.55	5270.42	8500.31	738.883	6059.43	3962.93	52283.2	1324.15
26493	25.2383	2	978.957	1955.9	-0.805208	38.03	SPAEAKSPAEVKSPATVK	[7] Phospho (ST)|[13] Phospho (ST)	NFH_RAT	Neurofilament heavy polypeptide OS=Rattus norvegicus GN=Nefh PE=1 SV=4	FALSE	0.39432	298.784	25493.5	0	95.751	26822.5	25.6521	81.8264	9714.39	128.659	33638.6	32190.4	824.868	9574.85	13409.8	0	296.638	19.9109	13492	0	17870	71.6894	66.8717	11191.4	0	243.593	25382.1	0	88.7024	28354	25.7619	77.3085	8893.96	121.044	23174	15293.5	474.804	8911.14
30028	26.1784	2	978.957	1955.9	-0.76417	49.18	SPAEAKSPAEVKSPATVK	[7] Phospho (ST)|[13] Phospho (ST)	NFH_RAT	Neurofilament heavy polypeptide OS=Rattus norvegicus GN=Nefh PE=1 SV=4	FALSE	0.826537	14.5795	0	0.0462297	25165.8	0	0	210.117	332.712	2115.56	337.789	0	25.6597	0	61.885	32.5856	0	15.7668	0	37.9971	111.345	0	163.796	17.9577	14022.5	11.8864	0	0.0469397	23313.3	0	0	198.515	304.613	1990.34	232.706	0	14.77	0
35034	13.2941	2	978.957	1955.9	-0.465939	45.13	SPAEAKSPAEVKSPATVK	[7] Phospho (ST)|[13] Phospho (ST)	NFH_RAT	Neurofilament heavy polypeptide OS=Rattus norvegicus GN=Nefh PE=1 SV=4	FALSE	0.973569	402.297	2207.09	13706.2	0	60.0036	2902.87	50953.9	0	92.3213	81.3323	7988.86	0	122.049	1649.69	171.868	20903	295.362	188.508	2.09303	18.465	14857.2	225.823	15.5203	5.24183	327.985	2197.45	13916.7	0	63.4294	2915.29	48140.6	0	86.8572	56.0307	3795.47	0	113.589
14036	25.2195	3	652.974	1955.9	-0.574756	43.46	SPAEAKSPAEVKSPATVK	[7] Phospho (ST)|[16] Phospho (ST)	NFH_RAT	Neurofilament heavy polypeptide OS=Rattus norvegicus GN=Nefh PE=1 SV=4	FALSE	0.29438	11295.5	62893.3	1031.71	5446.78	69167.6	5779.23	6059.12	13959.3	1660.65	100989	86775	35302.4	29747.9	36217.6	439.992	3614.4	8974.9	46364.1	1050.53	50154.1	1653.23	1934.8	41530.9	2597.4	9209.01	62618.6	1047.56	5045.82	73116.6	5803.97	5724.57	12780.4	1562.37	69572.6	41226.4	20320.4	27685.8
14373	27.4106	3	900.717	2699.13	-0.257606	35.76	SPAEAKSPAEAKSPAEVKSPATVK	[1] Phospho (ST)|[7] Phospho (ST)|[13] Phospho (ST)|[19] Phospho (ST)	NFH_RAT	Neurofilament heavy polypeptide OS=Rattus norvegicus GN=Nefh PE=1 SV=4	FALSE	0.433939	27493.3	8283.38	14805.7	10880.2	50147.1	32999.4	33853.7	64540.4	30721.6	51757.3	41761.5	39567	23401.6	53211.9	24464.8	145018	120743	54600.5	69309.1	117432	92746.2	31278.2	2919.04	7261.73	22414.7	8247.2	15033.1	10079.3	53010.2	33140.7	31984.5	59089.6	28903.3	35656.2	19840.7	22775.2	21779.4
17481	26.8683	2	682.827	1363.64	0.263307	37.02	SPAEVKSPVEAK	[N-term] Carbamyl (N-term)|[7] Phospho (ST)	NFH_RAT	Neurofilament heavy polypeptide OS=Rattus norvegicus GN=Nefh PE=1 SV=4	FALSE	0.297787	6422.85	6154.59	3685.67	4005.19	6876.14	7334.95	14573.5	174775	161089	5986.68	4973.9	5443.33	9813.7	8653.36	1209.29	4954.87	11420.9	5680.08	2794.16	13558	5891.16	17705.5	7997.4	6818.69	5236.41	6127.71	3742.27	3710.35	7268.72	7366.35	13768.8	160014	151555	4124.29	2363.08	3133.24	9133.43
18339	28.9588	2	1025.95	2049.88	-0.85935	45.71	SPAEAKSPVEVKSPASVK	[1] Phospho (ST)|[7] Phospho (ST)|[13] Phospho (ST)	NFH_RAT	Neurofilament heavy polypeptide OS=Rattus norvegicus GN=Nefh PE=1 SV=4	FALSE	0.000197687	34627	22185.8	13153.3	36203.4	35916.5	31889.7	19193.5	523.041	4041.61	19104.1	2481.32	4139.38	56398.5	78560	40097	106304	97156.9	67762.7	62802.7	132424	87040.7	53551.2	35767.4	48467.6	28230.6	22088.9	13355.3	33538.4	37967.1	32026.2	18133.7	478.867	3802.4	13161	1178.86	2382.67	52489.1
18415	20.4445	2	630.27	1258.52	-0.0656576	32.88	SPVEVKSPEK	[1] Phospho (ST)|[7] Phospho (ST)	NFH_RAT	Neurofilament heavy polypeptide OS=Rattus norvegicus GN=Nefh PE=1 SV=4	FALSE	0.265713	9404.61	11256.5	2756.4	9731.74	2848.5	11243.9	10826	16097.3	7937.99	9911.75	14966.2	16022.2	5973.43	13096.9	8086.71	8127.52	18921.2	6026.01	5282.35	8251.18	12667.9	4864	302266	338573	7667.38	11207.3	2798.73	9015.35	3011.14	11292	10228.2	14737.8	7468.17	6828.32	7110.36	9222.57	5559.36
21535	26.7423	2	676.821	1351.63	-0.507957	44.58	EEVKSPVEEVK	[5] Phospho (ST)	NFH_RAT	Neurofilament heavy polypeptide OS=Rattus norvegicus GN=Nefh PE=1 SV=4	FALSE	0.146751	789.966	1029.54	560.455	25738.2	1082.27	1554.06	1349.56	3003.03	6524.99	5016.66	1660.83	3895.78	1120.09	1336.18	554.999	369.972	357.266	693.693	820.151	1773.33	2005.21	542.941	495.336	43444.1	644.043	1025.05	569.062	23843.5	1144.06	1560.71	1275.04	2749.41	6138.8	3456.03	789.052	2242.46	1042.44
22832	13.2941	2	676.821	1351.63	-0.549703	46.23	EEVKSPVEEVK	[5] Phospho (ST)	NFH_RAT	Neurofilament heavy polypeptide OS=Rattus norvegicus GN=Nefh PE=1 SV=4	FALSE	0.282377	7069.62	403.838	1372.37	6813.27	39098	1238.81	10276	31889.8	700.06	2020.5	504.399	10315.2	25284.4	0	378.972	489.632	3759.29	8238.69	570.972	62379	4755.35	695.708	3174.13	286.9	5763.71	402.074	1393.44	6311.72	41330.3	1244.12	9708.58	29196.6	658.627	1391.94	239.638	5937.56	23531.7
26624	22.9603	2	676.82	1351.63	-0.695143	53.01	EEVKSPVEEVK	[5] Phospho (ST)	NFH_RAT	Neurofilament heavy polypeptide OS=Rattus norvegicus GN=Nefh PE=1 SV=4	FALSE	0.299932	2865.23	20257.3	35189.8	74929.3	7121.91	566.924	554.908	955.487	16327.9	22368.8	104937	3898.31	6335.68	81566.5	5551.57	9862.05	615.15	6454.6	95049.1	9163.85	129255	51949.1	39265.6	12494.5	2335.96	20168.8	35730.2	69413.5	7528.53	569.351	524.27	874.791	15361.5	15410.1	49855.2	2243.91	5896.5
23191	23.0431	2	647.324	1292.63	-3.5402	46.44	SPAEVKSPATVK	[7] Phospho (ST)	NFH_RAT	Neurofilament heavy polypeptide OS=Rattus norvegicus GN=Nefh PE=1 SV=4	FALSE	0.508361	1572.36	814.706	362.989	14317.4	9183.28	367.428	169.928	238.192	152.667	690.252	13442.8	12926.5	6919.54	9727.34	77.3412	193.916	559.879	10143.3	530.907	5740.57	922.577	259.037	64661.7	47916.7	1281.91	811.148	368.563	13263.5	9707.6	369.001	160.546	218.076	143.631	475.522	6386.61	7440.62	6439.89
36323	24.4166	2	978.94	1955.86	0.263321	52.52	SPAEVKSPAEAKSPAEAK	[7] Phospho (ST)|[13] Phospho (ST)	NFH_RAT	Neurofilament heavy polypeptide OS=Rattus norvegicus GN=Nefh PE=1 SV=4	FALSE	0.668059	10749.1	835.283	77.9255	2099.86	74.2201	0	70.2434	1101.41	0	93.7693	464.387	10950.1	72.3838	3515.77	0	8.19268	5.8898	94.0177	7.15022	111.032	7.2846	166.221	30475	40723.5	8763.5	831.635	79.1222	1945.29	78.4576	0	66.365	1008.39	0	64.5987	220.628	6302.99	67.3663
24378	13.2718	2	992.955	1983.9	0.213398	37.41	SPAEAKSPAEAKSPVEVK	[7] Phospho (ST)|[13] Phospho (ST)	NFH_RAT	Neurofilament heavy polypeptide OS=Rattus norvegicus GN=Nefh PE=1 SV=4	FALSE	0.939103	5781.71	10.3141	46201.5	0.0471318	179.199	44227.2	161547	34166.6	83370.8	63.0434	5.35013	1412.18	66.9884	30.2471	33324.2	34138.2	8744.74	101.57	3598.66	0.405512	47835.2	10739.9	368.8	557.773	4713.71	10.269	46911	0.0436622	189.431	44416.5	152628	31281.1	78436.4	43.4313	2.54183	812.87	62.3448
28287	13.106	2	1011.91	2021.81	-3.52954	34.78	SPGEAKSPAEAKSPAEVK	[1] Phospho (ST)|[7] Phospho (ST)|[13] Phospho (ST)	NFH_RAT	Neurofilament heavy polypeptide OS=Rattus norvegicus GN=Nefh PE=1 SV=4	FALSE	0.772816	13465.4	4463.8	4183.05	10456.6	33109.5	1856.2	7215.49	33294.7	24344.7	24389	4961.84	8456.99	27029.4	26413.4	7697.36	2673.42	3010.55	55196.3	2996.3	90170.7	16121.6	3361.1	11280.3	11062.5	10978	4444.3	4247.29	9686.89	34999.9	1864.15	6817.1	30482.8	22903.8	16801.9	2357.35	4867.94	25155.8
32170	17.2089	2	647.326	1292.64	-0.876024	71.03	SPATVKSPVEAK	[7] Phospho (ST)	NFH_RAT	Neurofilament heavy polypeptide OS=Rattus norvegicus GN=Nefh PE=1 SV=4	FALSE	0.898509	4807.83	11360	253.27	61733.9	1133.89	389.336	549.752	329.994	298.334	11713.1	22595.8	24348	759.205	33561.5	558.091	412.663	1586.15	1260.97	470.872	1150.01	1269.69	322.4	105860	126288	3919.73	11310.4	257.159	57189.4	1198.62	391.002	519.399	302.124	280.677	8069.31	10735.2	14015	706.578
34419	26.0379	2	969.963	1937.91	-0.584959	32.7	RPADIRSPEQVKSPAK	[7] Phospho (ST)|[13] Phospho (ST)	NFH_RAT	Neurofilament heavy polypeptide OS=Rattus norvegicus GN=Nefh PE=1 SV=4	FALSE	0.261486	0	580.5	0	17443	612.329	46.4677	84.3464	0	0	443.298	338.324	0	1464.17	3364.56	166.791	0	147.846	594.682	0	1488.26	0	40.8775	16948.8	39890.5	0	577.965	0	16159	647.289	46.6666	79.6894	0	0	305.393	160.736	0	1362.67
455	27.7297	3	815.973	2444.9	-0.166393	46.9	GEAEQSEEEGEEEEDKAEDAR	[6] Phospho (ST)	MAP1B_RAT	Microtubule-associated protein 1B OS=Rattus norvegicus GN=Map1b PE=1 SV=2	TRUE	1.4e-05	1.86261e+06	1.48591e+06	1.30508e+06	1.97518e+06	1.53532e+06	1.53102e+06	1.992e+06	2.18253e+06	1.78024e+06	2.8411e+06	3.11971e+06	3.28125e+06	3.31062e+06	3.7437e+06	3.69337e+06	3.41519e+06	3.24802e+06	2.7009e+06	4.03336e+06	4.57034e+06	4.24588e+06	3.79223e+06	2.91471e+06	2.61717e+06	1.51854e+06	1.47942e+06	1.32512e+06	1.82978e+06	1.62298e+06	1.53758e+06	1.88201e+06	1.99821e+06	1.67488e+06	1.95726e+06	1.48216e+06	1.88872e+06	3.08113e+06
2199	27.7804	2	1223.46	2444.9	-0.083033	86.57	GEAEQSEEEGEEEEDKAEDAR	[6] Phospho (ST)	MAP1B_RAT	Microtubule-associated protein 1B OS=Rattus norvegicus GN=Map1b PE=1 SV=2	TRUE	0.00482519	840285	595195	491508	877717	700805	710885	856908	11727.3	20668.1	995296	1.20097e+06	934222	1.76068e+06	2.01431e+06	1.51521e+06	1.95031e+06	1.46811e+06	1.45299e+06	2.00505e+06	2.62992e+06	2.26061e+06	1.79056e+06	1.11592e+06	1.23922e+06	685067	592596	499056	813106	740817	713929	809595	10736.8	19444.9	685670	570576	537749	1.63863e+06
14811	26.6385	2	1223.46	2444.9	-0.0095327	63.6	GEAEQSEEEGEEEEDKAEDAR	[6] Phospho (ST)	MAP1B_RAT	Microtubule-associated protein 1B OS=Rattus norvegicus GN=Map1b PE=1 SV=2	FALSE	0.550396	1731.34	360.002	235.878	1094.41	2535.72	303.793	438.52	793530	750939	1187.72	2559.08	0	1186.46	1788.62	129.668	993.641	125.303	893.833	309.34	2045.49	543.241	687.725	757.726	2748.21	1411.53	358.43	239.5	1013.84	2680.5	305.093	414.308	726512	706494	818.233	1215.81	0	1104.22
964	44.349	2	1003.44	2004.87	-5.42057	100.57	LGGDGSPTQVDVSQFGSFK	[6] Phospho (ST)	MAP1B_RAT	Microtubule-associated protein 1B OS=Rattus norvegicus GN=Map1b PE=1 SV=2	TRUE	0.159331	1.54009e+06	1.62009e+06	1.40792e+06	1.77903e+06	1.55948e+06	1.87036e+06	2.28708e+06	2.5094e+06	2.27616e+06	2.954e+06	3.45758e+06	2.90536e+06	2.00965e+06	2.24488e+06	2.26422e+06	2.55756e+06	2.06703e+06	2.54777e+06	2.84711e+06	2.35417e+06	2.78829e+06	2.20767e+06	2.36229e+06	2.60603e+06	1.2556e+06	1.61301e+06	1.42954e+06	1.64807e+06	1.64852e+06	1.87837e+06	2.16081e+06	2.29747e+06	2.14144e+06	2.03505e+06	1.64268e+06	1.67236e+06	1.87035e+06
5132	44.2395	3	669.297	2004.87	-6.31492	68.09	LGGDGSPTQVDVSQFGSFK	[8] Phospho (ST)	MAP1B_RAT	Microtubule-associated protein 1B OS=Rattus norvegicus GN=Map1b PE=1 SV=2	FALSE	0.623074	151809	79229.7	88779.2	111607	122914	90019.6	266149	287920	301310	413998	292048	327224	88259.1	90897.1	118729	126757	146236	175866	156879	173197	156695	277647	318521	289407	123767	78883.6	90142.6	103391	129931	90405	251454	263604	283476	285208	138751	188354	82141.1
1016	33.2633	2	942.88	1883.75	-0.169796	48.55	ESSPTYSPGFSDSTSGAK	[3] Phospho (ST)	MAP1B_RAT	Microtubule-associated protein 1B OS=Rattus norvegicus GN=Map1b PE=1 SV=2	FALSE	0.61623	1.23972e+06	915829	932954	1.05035e+06	893667	1.05721e+06	974272	1.09997e+06	998792	1.33022e+06	1.75196e+06	1.67283e+06	1.24589e+06	1.31604e+06	1.27425e+06	1.43589e+06	1.18941e+06	1.28294e+06	1.73316e+06	1.61424e+06	1.61966e+06	806233	682331	755465	1.01072e+06	911829	947282	973031	944690	1.06173e+06	920479	1.00707e+06	939678	916404	832349	962901	1.15952e+06
11060	33.2796	1	1884.75	1883.75	-0.283163	---	ESSPTYSPGFSDSTSGAK	[3] Phospho (ST)	MAP1B_RAT	Microtubule-associated protein 1B OS=Rattus norvegicus GN=Map1b PE=1 SV=2	FALSE	0.071213	208563	161378	150711	137239	129427	170885	128203	118557	99915.6	113360	120932	59519.8	176650	199857	219798	250247	148000	215764	262954	223141	251075	88525.4	81904.5	94804.8	170037	160673	153026	127137	136816	171617	121125	108544	94002	78095.2	57454.3	34260.3	164405
18113	33.2796	3	628.923	1883.75	0.00293849	---	ESSPTYSPGFSDSTSGAK	[3] Phospho (ST)	MAP1B_RAT	Microtubule-associated protein 1B OS=Rattus norvegicus GN=Map1b PE=1 SV=2	FALSE	0.79374	6685	5740.53	6293.92	11054.8	6172.57	5607.9	15991.8	16040.5	21081.5	48666.1	10114.6	22537.3	6074.87	5340.85	10449.3	9495.09	13087	12635.9	14419.1	11702.2	4648.36	23153.3	22018.2	11926.7	5450.14	5715.46	6390.58	10241	6524.99	5631.91	15108.9	14685.8	19833.8	33526.6	4805.38	12972.7	5653.77
1179	35.6028	2	834.837	1667.66	-0.668239	97.84	TPEEGGYSYEISEK	[1] Phospho (ST)	MAP1B_RAT	Microtubule-associated protein 1B OS=Rattus norvegicus GN=Map1b PE=1 SV=2	FALSE	0.000292343	825319	651118	693526	735503	655363	794502	730840	784278	734534	1.00576e+06	1.15358e+06	1.06868e+06	1.01048e+06	1.15177e+06	1.16312e+06	1.32399e+06	1.05181e+06	1.18341e+06	1.60743e+06	1.42716e+06	1.46504e+06	860912	885516	881350	672866	648274	704177	681360	692781	797903	690487	718042	691060	692882	548059	615142	940434
1231	35.4933	2	751.86	1501.71	-0.595494	50.61	SPSLSPSPPSPIEK	[10] Phospho (ST)	MAP1B_RAT	Microtubule-associated protein 1B OS=Rattus norvegicus GN=Map1b PE=1 SV=2	FALSE	0.016212	611983	495715	513430	543735	622900	580020	540028	608488	574739	876520	852928	789015	678212	679360	757147	829111	668842	739116	1.07202e+06	898051	1.00354e+06	752085	581197	633780	498937	493550	521315	503709	658464	582503	510211	557098	540723	603844	405222	454166	631199
1895	50.314	2	1110.98	2219.94	-5.4791	140.46	SPPLIGSESAYEDFLSADDK	[1] Phospho (ST)	MAP1B_RAT	Microtubule-associated protein 1B OS=Rattus norvegicus GN=Map1b PE=1 SV=2	TRUE	2.84e-11	977962	910135	798754	887726	848133	1.04117e+06	821082	784947	798449	908029	1.17619e+06	757352	1.62098e+06	1.77454e+06	1.8287e+06	1.60543e+06	1.26405e+06	1.6577e+06	1.98884e+06	1.8308e+06	2.09925e+06	1.76505e+06	2.13467e+06	2.17474e+06	797312	906160	811020	822377	896556	1.04563e+06	775747	718655	751192	625551	558804	435941	1.50862e+06
11013	50.2673	3	740.985	2219.93	-8.22329	---	SPPLIGSESAYEDFLSADDK	[1] Phospho (ST)	MAP1B_RAT	Microtubule-associated protein 1B OS=Rattus norvegicus GN=Map1b PE=1 SV=2	TRUE	0.00215563	47961.7	24921.3	35251.1	33856.1	46684.4	24503.7	46776.1	56375.4	52912.2	108518	52903.8	39156.3	47416	58789.6	80401.3	47051.9	58378.2	70489.5	86559.8	72839.1	66631.6	158671	174762	154871	39102.2	24812.5	35792.5	31363.9	49349.8	24608.6	44193.5	51614.2	49780.5	74759	25134.4	22538.9	44129.2
3637	26.731	2	648.795	1295.58	0.154333	46.8	DVSDERLSPAK	[8] Phospho (ST)	MAP1B_RAT	Microtubule-associated protein 1B OS=Rattus norvegicus GN=Map1b PE=1 SV=2	FALSE	0.200257	144114	139118	109265	24469.7	140428	131150	135336	185558	157455	153910	156016	181955	193210	230283	165382	201008	212360	166970	222751	258072	259746	164904	150306	31101.6	117493	138510	110943	22668.4	148446	131711	127864	169887	148136	106030	74122.6	104736	179817
3738	34.2703	2	982.863	1963.71	-0.533867	41.63	ESSPTYSPGFSDSTSGAK	[3] Phospho (ST)|[6] Phospho (Y)	MAP1B_RAT	Microtubule-associated protein 1B OS=Rattus norvegicus GN=Map1b PE=1 SV=2	FALSE	0.926634	429093	284115	320626	375915	303442	393953	360982	405392	349705	548982	725797	572722	376683	454699	441425	632327	464256	546443	649986	637053	653655	157618	159582	204127	349831	282875	325550	348243	320767	395640	341051	371155	329008	378200	344823	329665	350572
3748	35.8896	2	791.843	1581.67	-0.765435	42.5	SPSLSPSPPSPIEK	[5] Phospho (ST)|[10] Phospho (ST)	MAP1B_RAT	Microtubule-associated protein 1B OS=Rattus norvegicus GN=Map1b PE=1 SV=2	FALSE	0.0360353	213755	182222	150762	197651	250426	220646	217247	248636	238563	400073	401384	343664	333189	363872	349906	413679	355601	452079	537904	468478	445129	165014	196846	196903	174270	181426	153077	183101	264724	221590	205252	227638	224443	275615	190696	197817	310093
4075	13.3271	2	668.277	1334.54	0.559104	82.98	HSPTEDEEIAK	[2] Phospho (ST)	MAP1B_RAT	Microtubule-associated protein 1B OS=Rattus norvegicus GN=Map1b PE=1 SV=2	FALSE	0.626304	50789.1	404029	27517.3	567181	361524	29755.7	108572	64709.7	57229.1	480769	626389	72617.8	493879	876253	45616.3	36621.8	60093.8	355228	29248.3	886548	55509.1	36921.7	41262.1	41230.9	41407.3	402264	27939.9	525429	382165	29883.1	102577	59244.7	53841.9	331207	297595	41799.6	459644
40731	13.2941	1	1335.55	1334.54	1.23744	---	HSPTEDEEIAK	[2] Phospho (ST)	MAP1B_RAT	Microtubule-associated protein 1B OS=Rattus norvegicus GN=Map1b PE=1 SV=2	FALSE	0.669215	0	2664.78	92.6954	55.6903	3888.45	229.753	883.579	0	188.535	2507.88	850.211	0	9039.25	54.0544	0	196.963	636.919	17478.9	118.274	30241	0	0	0	0	0	2653.15	94.119	51.5907	4110.46	230.736	834.794	0	177.376	1727.71	403.932	0	8412.67
4285	30.523	2	697.85	1393.69	0.122365	48.12	VQSLEGEKLSPK	[10] Phospho (ST)	MAP1B_RAT	Microtubule-associated protein 1B OS=Rattus norvegicus GN=Map1b PE=1 SV=2	FALSE	0.736494	195833	103334	148558	120090	123239	142466	169506	177932	195303	309131	325933	443750	178992	165420	283238	299506	229950	126336	366494	258043	310342	241342	128599	56498.1	159659	102883	150839	111250	130275	143076	160147	162905	183744	212963	154849	255428	166585
5197	44.9483	3	813.686	2438.04	-6.19614	57.66	QGFSDKESPVSDLTSDLYQDK	[8] Phospho (ST)	MAP1B_RAT	Microtubule-associated protein 1B OS=Rattus norvegicus GN=Map1b PE=1 SV=2	FALSE	0.316632	214333	195143	195128	234957	196876	222115	540876	596350	541268	598985	606284	723652	250008	263283	279554	346451	294899	288017	385245	324688	363747	265000	280524	274819	174741	194291	198124	217661	208117	223065	511012	545985	509233	412648	288043	416543	232678
8760	44.9324	2	1220.03	2438.04	-6.12503	36.35	QGFSDKESPVSDLTSDLYQDK	[8] Phospho (ST)	MAP1B_RAT	Microtubule-associated protein 1B OS=Rattus norvegicus GN=Map1b PE=1 SV=2	FALSE	0.495965	132249	163276	140524	173520	123571	173953	298761	317495	270801	243576	311077	259816	195656	214562	239365	278929	208798	233383	296188	257238	303542	170008	142734	203631	107820	162563	142682	160746	130626	174698	282265	290681	254774	167802	147791	149553	182093
5931	33.721	2	661.323	1320.63	-0.242555	63.49	DLTGQVSTPPVK	[8] Phospho (ST)	MAP1B_RAT	Microtubule-associated protein 1B OS=Rattus norvegicus GN=Map1b PE=1 SV=2	FALSE	0.318578	58259.5	43033.8	49677.2	58160.8	50236.1	59480.4	59037.2	71215	70980.1	124834	117129	115323	66043.9	69349	63876.7	69871.3	65021.6	69340.7	89308.9	80350.9	83704.3	85410.3	103890	89130.9	47497.7	42845.9	50440.1	53879.4	53104.3	59735	55777.6	65200.6	66779.1	85999.9	55647.4	66381.5	61465.9
6151	33.5779	2	533.253	1064.49	0.358618	64.92	SDISPLTPR	[4] Phospho (ST)	MAP1B_RAT	Microtubule-associated protein 1B OS=Rattus norvegicus GN=Map1b PE=1 SV=2	FALSE	0.045283	55577.8	45801.3	46926.6	55142.4	52712.8	50711.9	64354.7	76828.7	74104.6	108010	94066.1	91776.2	73946.2	71735.2	83275.1	90639.3	71296	78606.4	109786	100047	101664	72508.9	64160.9	64807.1	45311.4	45601.2	47647.3	51083.1	55722.4	50929	60801.4	70340.1	69718.7	74409.2	44690.4	52827.5	68820.4
10642	33.5583	1	1065.5	1064.49	-1.0473	---	SDISPLTPR	[4] Phospho (ST)	MAP1B_RAT	Microtubule-associated protein 1B OS=Rattus norvegicus GN=Map1b PE=1 SV=2	FALSE	0.0169601	48754.2	36274.4	36048.7	39896.3	41762.4	42787.6	45251.7	45754.5	41631.1	54385.6	3458.64	25805.1	49889.9	65164.2	61421.7	69382.8	55021.8	69595.5	76389	71310.7	77866.3	42126.6	46176.3	43016.9	39748.3	36116	36602.3	36959.4	44146.8	42970.7	42753.2	41890.3	39167.1	37466.9	1643.18	14853.7	46431.6
7905	51.8519	3	962.794	2885.36	-4.45411	68.61	VLSPLRSPPLIGSESAYEDFLSADDK	[7] Phospho (ST)	MAP1B_RAT	Microtubule-associated protein 1B OS=Rattus norvegicus GN=Map1b PE=1 SV=2	FALSE	0.000828195	295516	284305	224541	270825	268043	251649	221891	228618	226272	268847	326750	217140	146859	146826	157502	216993	172842	193688	189353	200542	208677	266903	231602	253773	240928	283064	227989	250889	283347	252726	209639	209310	212880	185211	155237	124988	136679
9051	37.5133	2	1152.92	2303.83	-0.619	86.88	FEDEGAGFEESSEAGDYEEK	[12] Phospho (ST)	MAP1B_RAT	Microtubule-associated protein 1B OS=Rattus norvegicus GN=Map1b PE=1 SV=2	FALSE	0.663337	75160.7	62318.2	72643.6	100981	62167.5	119774	62728.5	64527.2	55602.7	138339	201437	203140	110354	147967	169032	122262	98712.5	90260.5	167078	113341	148598	56855.1	31192.9	62372.3	61277	62046	73759.2	93547.8	65716.9	120287	59265	59077.6	52311.8	95303.5	95701.6	116930	102704
10114	43.5671	3	889.727	2666.16	2.3776	38.57	ESTAAYQTSSSPPIDAAAAEPYGFR	[11] Phospho (ST)	MAP1B_RAT	Microtubule-associated protein 1B OS=Rattus norvegicus GN=Map1b PE=1 SV=2	FALSE	0.00207884	165347	133126	121632	201498	187937	202612	187833	192960	198940	250179	290771	288444	121464	127965	159488	162268	135054	140737	132982	106156	113760	181970	160672	182230	134804	132544	123499	186665	198667	203480	177462	176663	187165	172351	138144	166032	113045
19159	43.5385	2	1334.08	2666.14	-4.56564	---	ESTAAYQTSSSPPIDAAAAEPYGFR	[11] Phospho (ST)	MAP1B_RAT	Microtubule-associated protein 1B OS=Rattus norvegicus GN=Map1b PE=1 SV=2	FALSE	0.963032	43951.5	71667.4	54661.3	127733	105890	123535	44281.2	67470.3	46638.2	71931.2	32515.5	39410.8	61792	97846.2	76815.3	80283.4	42504.8	56857.1	47458.8	40197.4	58783.7	73096.4	59818.1	76730.5	35832.7	71354.3	55500.8	118330	111936	124064	41836.3	61772.1	43877.9	49554.2	15448	22685.3	57508.7
11358	32.6985	2	833.321	1664.63	0.220538	85.23	TPEDGGYSCEITEK	[1] Phospho (ST)	MAP1B_RAT	Microtubule-associated protein 1B OS=Rattus norvegicus GN=Map1b PE=1 SV=2	FALSE	0.255445	26593.5	15944.1	26237.1	28512.1	22022.5	33434.1	25797.6	44249.9	38416.1	47736.8	57674.4	56453.9	52857.9	59051.8	86518.5	88264.8	75552.2	73458.5	64732.8	48567	58956.8	16899.2	12684.3	10021.6	21681.2	15874.4	26640.1	26413.2	23279.9	33577.3	24373.3	40512.8	36142.4	32886.4	27400.8	32495.6	49193.9
12508	32.5525	2	737.833	1473.65	-0.124367	37.53	VQSLEGEKLSPK	[3] Phospho (ST)|[10] Phospho (ST)	MAP1B_RAT	Microtubule-associated protein 1B OS=Rattus norvegicus GN=Map1b PE=1 SV=2	FALSE	0.995456	15863.4	12085.1	20331	22867.5	16004.6	19215.9	31962.3	49798.9	40898.1	49777.6	61733.7	49069.6	20616.6	23961.7	31513.4	36778.2	28928.6	26178.3	52657.4	45372.6	48223.1	22725.9	14657.1	16394.2	12933.1	12032.4	20643.2	21184.2	16918.3	19298.1	30197.6	45593.1	38477.5	34292.3	29329.4	28245	19187.5
12868	28.134	2	1244.97	2487.93	-0.320781	75.21	AETEEAEEPEEDGEDNVSGSASK	[18] Phospho (ST)	MAP1B_RAT	Microtubule-associated protein 1B OS=Rattus norvegicus GN=Map1b PE=1 SV=2	FALSE	0.133476	175935	128951	108894	178596	144577	141291	120617	1048.12	4082.42	222571	290039	239783	205057	235305	169758	230603	167878	201148	233828	278593	225872	115941	99520.3	105209	143436	128388	110566	165449	152831	141896	113958	959.602	3840.8	153332	137796	138022	190843
14677	29.639	2	1244.97	2487.93	-0.183149	111.58	AETEEAEEPEEDGEDNVSGSASK	[3] Phospho (ST)	MAP1B_RAT	Microtubule-associated protein 1B OS=Rattus norvegicus GN=Map1b PE=1 SV=2	FALSE	0.021625	48028	107965	19597	180752	32061	25173.4	4304.16	2579.72	1213.23	43475.5	57824.7	74819.6	78361.2	260203	44187.7	61485.5	44703.7	20745.2	71917.8	198753	70048	66665	143477	166495	39156.2	107494	19898	167446	33891.5	25281.2	4066.51	2361.85	1141.43	29950.8	27472.3	43067	72929.3
14887	36.4956	2	1070.45	2138.89	-2.03563	61.94	SSISPMDEPVPDSESPIEK	[4] Phospho (ST)|[6] Oxidation (M)	MAP1B_RAT	Microtubule-associated protein 1B OS=Rattus norvegicus GN=Map1b PE=1 SV=2	FALSE	2.05e-05	871.278	90.0425	576.952	747.379	0	807.196	2383.06	0	0	4475.51	7694.49	849.908	41449	64215.8	46126.5	58035.9	38937	60466.7	85030.9	127019	101177	20744.4	28081.3	19056.7	710.335	89.6493	585.812	692.362	0	810.652	2251.48	0	0	3083.23	3655.62	489.217	38575.8
19327	33.0913	2	1062.92	2123.82	-0.0734838	50.03	DYNASASTISPPSSMEEDK	[13] Phospho (ST)|[15] Oxidation (M)	MAP1B_RAT	Microtubule-associated protein 1B OS=Rattus norvegicus GN=Map1b PE=1 SV=2	FALSE	6.31e-07	1684.19	4811.59	1220.99	4754.14	2579.73	2247.64	25.3177	280.36	757.22	1151.47	1203.35	2434.76	46960.3	48357.6	50763.5	48844	27520.2	32487.8	71672.4	77648.4	83040.1	8993.4	9425.48	7004.9	1373.09	4790.58	1239.74	4404.17	2727.02	2257.27	23.9198	256.683	712.403	793.258	571.707	1401.48	43705.1
30968	21.8211	2	952.337	1902.66	3.12662	60.52	GEAEQSEEEGEEEEDK	[6] Phospho (ST)	MAP1B_RAT	Microtubule-associated protein 1B OS=Rattus norvegicus GN=Map1b PE=1 SV=2	FALSE	0.968913	780.78	4480.66	1020.72	442.232	123.916	31900.2	25255	15884.8	17693.3	11732.5	15896.8	282.903	118.499	335.569	1983.42	30573	24785	721.544	1404.07	568.286	3257.08	939.312	118900	123174	636.554	4461.09	1036.39	409.678	130.991	32036.7	23860.6	14543.3	16646.1	8082.63	7552.51	162.842	110.285
121	28.3668	2	795.369	1588.72	-0.34233	83.04	VDHGAEIITQSPSR	[11] Phospho (ST)	MTAP2_RAT	Microtubule-associated protein 2 OS=Rattus norvegicus GN=Map2 PE=1 SV=3	TRUE	0.00535488	5.25737e+06	4.54281e+06	3.98881e+06	5.85056e+06	4.4882e+06	4.6579e+06	6.67676e+06	8.14093e+06	7.21954e+06	3.31204e+06	3.02185e+06	4.78975e+06	5.44746e+06	5.91971e+06	5.3545e+06	6.95582e+06	6.07115e+06	5.28251e+06	7.30689e+06	7.65967e+06	7.4052e+06	9.68559e+06	7.99914e+06	7.95462e+06	4.28622e+06	4.52297e+06	4.05007e+06	5.41988e+06	4.74445e+06	4.67784e+06	6.30811e+06	7.45339e+06	6.79225e+06	2.2817e+06	1.43567e+06	2.75704e+06	5.06985e+06
551	28.3668	3	530.582	1588.72	-0.0899143	34.4	VDHGAEIITQSPSR	[11] Phospho (ST)	MTAP2_RAT	Microtubule-associated protein 2 OS=Rattus norvegicus GN=Map2 PE=1 SV=3	TRUE	0.0490173	761502	809175	798482	939798	700641	817738	1.47417e+06	1.86659e+06	1.65916e+06	572810	481351	1.08558e+06	926197	858791	1.0676e+06	1.07299e+06	1.19687e+06	975012	1.26928e+06	1.15365e+06	1.17229e+06	2.39535e+06	2.07615e+06	1.8089e+06	620837	805641	810744	870616	740644	821239	1.39277e+06	1.70895e+06	1.56096e+06	394615	228688	624873	861995
13815	28.3913	1	1589.73	1588.72	-0.0654267	---	VDHGAEIITQSPSR	[11] Phospho (ST)	MTAP2_RAT	Microtubule-associated protein 2 OS=Rattus norvegicus GN=Map2 PE=1 SV=3	TRUE	0.2055	0	0	74801.9	15.9876	12085.3	70168.9	210421	59492.5	268243	0	10298.7	11530	27734	0	91694.5	98697.7	74312.3	51689.3	125849	11874.7	126895	304566	21283.9	526.257	0	0	75950.6	14.8107	12775.3	70469.3	198803	54468.1	252367	0	4892.86	6636.81	25811.5
360	45.3523	2	920.429	1838.84	-6.58272	78.09	ETSPETSLIQDEVALK	[3] Phospho (ST)	MTAP2_RAT	Microtubule-associated protein 2 OS=Rattus norvegicus GN=Map2 PE=1 SV=3	TRUE	0.406264	2.9613e+06	2.87235e+06	2.52905e+06	3.52703e+06	3.07838e+06	3.6856e+06	4.59696e+06	5.06559e+06	4.69319e+06	4.58307e+06	5.50936e+06	4.6085e+06	3.2469e+06	3.6731e+06	3.62926e+06	4.63615e+06	3.73459e+06	4.53285e+06	5.37621e+06	4.84754e+06	5.54284e+06	3.73105e+06	3.67888e+06	4.02895e+06	2.41429e+06	2.85981e+06	2.56789e+06	3.2674e+06	3.25413e+06	3.70137e+06	4.34314e+06	4.63778e+06	4.41542e+06	3.15733e+06	2.61747e+06	2.65271e+06	3.02183e+06
10517	45.3523	1	1839.85	1838.84	-5.50346	---	ETSPETSLIQDEVALK	[3] Phospho (ST)	MTAP2_RAT	Microtubule-associated protein 2 OS=Rattus norvegicus GN=Map2 PE=1 SV=3	TRUE	0.00338351	160900	192369	144167	182393	232271	241707	165874	176300	138987	102398	163322	46298.9	199894	218496	210869	266162	198988	271729	319191	328951	400561	221371	160927	231847	131178	191529	146381	168966	245533	242742	156715	161411	130761	70543.2	77593.8	26650.2	186038
29537	42.5037	2	920.433	1838.85	-1.46089	58.61	ETSPETSLIQDEVALK	[3] Phospho (ST)	MTAP2_RAT	Microtubule-associated protein 2 OS=Rattus norvegicus GN=Map2 PE=1 SV=3	FALSE	0.652533	1346.46	434.804	1253.06	184.22	0	477.461	0	509.227	0	16709.6	23072.3	33184.4	0	236.586	791.545	1750.37	386.345	830.978	267.028	2038.49	1978.01	0	824.495	0	1097.74	432.905	1272.31	170.659	0	479.505	0	466.221	0	11511.5	10961.6	19101.4	0
10517	45.3523	1	1839.85	1838.84	-5.50346	---	ETSPETSLIQDEVALK	[6] Phospho (ST)	MTAP2_RAT	Microtubule-associated protein 2 OS=Rattus norvegicus GN=Map2 PE=1 SV=3	FALSE	0.00338351	160900	192369	144167	182393	232271	241707	165874	176300	138987	102398	163322	46298.9	199894	218496	210869	266162	198988	271729	319191	328951	400561	221371	160927	231847	131178	191529	146381	168966	245533	242742	156715	161411	130761	70543.2	77593.8	26650.2	186038
5695	45.3523	3	613.955	1838.84	-6.36335	39.18	ETSPETSLIQDEVALK	[7] Phospho (ST)	MTAP2_RAT	Microtubule-associated protein 2 OS=Rattus norvegicus GN=Map2 PE=1 SV=3	FALSE	0.541026	116894	66434.7	79026.5	90955.1	116506	75296.5	224142	233157	246066	280192	241471	232168	60797.9	65909.5	79064.7	91809.3	119939	130944	138730	182606	215055	207177	211360	192407	95301.4	66144.5	80240.2	84259.5	123158	75618.9	211767	213465	231502	193027	114722	133639	56583.5
10517	45.3523	1	1839.85	1838.84	-5.50346	---	ETSPETSLIQDEVALK	[7] Phospho (ST)	MTAP2_RAT	Microtubule-associated protein 2 OS=Rattus norvegicus GN=Map2 PE=1 SV=3	FALSE	0.00338351	160900	192369	144167	182393	232271	241707	165874	176300	138987	102398	163322	46298.9	199894	218496	210869	266162	198988	271729	319191	328951	400561	221371	160927	231847	131178	191529	146381	168966	245533	242742	156715	161411	130761	70543.2	77593.8	26650.2	186038
562	40.2531	3	818.329	2451.96	-4.69988	49.75	DGSPDAPATPEKEEVPFSEYK	[3] Phospho (ST)|[9] Phospho (ST)	MTAP2_RAT	Microtubule-associated protein 2 OS=Rattus norvegicus GN=Map2 PE=1 SV=3	TRUE	0.0310298	2.92423e+06	1.88269e+06	2.62018e+06	2.68737e+06	3.24663e+06	2.98209e+06	6.27759e+06	7.32742e+06	6.4414e+06	8.47646e+06	8.8103e+06	7.90123e+06	2.05567e+06	2.21422e+06	3.4839e+06	3.81354e+06	3.33709e+06	2.69632e+06	4.02056e+06	3.46494e+06	3.91659e+06	3.46129e+06	2.03812e+06	2.27837e+06	2.38406e+06	1.87447e+06	2.66042e+06	2.48954e+06	3.432e+06	2.99485e+06	5.93098e+06	6.70859e+06	6.06016e+06	5.83953e+06	4.18573e+06	4.54804e+06	1.91317e+06
853	40.3314	2	1226.99	2451.96	-5.27506	61.18	DGSPDAPATPEKEEVPFSEYK	[3] Phospho (ST)|[9] Phospho (ST)	MTAP2_RAT	Microtubule-associated protein 2 OS=Rattus norvegicus GN=Map2 PE=1 SV=3	TRUE	0.13053	3.89222e+06	2.76804e+06	2.77447e+06	2.94123e+06	3.83996e+06	4.0036e+06	5.8771e+06	6.76471e+06	5.62121e+06	6.30002e+06	7.41716e+06	4.65376e+06	2.88488e+06	3.04449e+06	4.26755e+06	5.27211e+06	3.32888e+06	3.5484e+06	5.20173e+06	4.73817e+06	5.08929e+06	3.42486e+06	1.88523e+06	2.642e+06	3.17324e+06	2.75595e+06	2.81708e+06	2.72472e+06	4.0592e+06	4.02074e+06	5.5526e+06	6.19339e+06	5.28851e+06	4.34015e+06	3.52386e+06	2.67876e+06	2.6849e+06
602	35.637	3	830.046	2487.12	-0.630957	46.36	SGTSTPTTPGSTAITPGTPPSYSSR	[18] Phospho (ST)	MTAP2_RAT	Microtubule-associated protein 2 OS=Rattus norvegicus GN=Map2 PE=1 SV=3	FALSE	0.0497162	1.59798e+06	1.18932e+06	1.25158e+06	1.28103e+06	1.40619e+06	1.29781e+06	1.49809e+06	1.59727e+06	1.564e+06	2.35199e+06	2.28179e+06	2.43951e+06	1.04231e+06	1.05398e+06	1.20216e+06	1.45003e+06	1.11322e+06	1.07289e+06	1.71762e+06	1.45551e+06	1.54955e+06	1.78915e+06	1.32806e+06	1.319e+06	1.3028e+06	1.18413e+06	1.2708e+06	1.18673e+06	1.48647e+06	1.30337e+06	1.41538e+06	1.46238e+06	1.47143e+06	1.62031e+06	1.08407e+06	1.40421e+06	970057
605	35.637	2	1244.56	2487.11	-0.879214	76.97	SGTSTPTTPGSTAITPGTPPSYSSR	[18] Phospho (ST)	MTAP2_RAT	Microtubule-associated protein 2 OS=Rattus norvegicus GN=Map2 PE=1 SV=3	FALSE	0.811442	3.23367e+06	2.42612e+06	2.31224e+06	2.65905e+06	2.49076e+06	2.8177e+06	2.58665e+06	2.77012e+06	2.50233e+06	3.21167e+06	3.34706e+06	2.86445e+06	2.20916e+06	2.38327e+06	2.42645e+06	3.14738e+06	2.29628e+06	2.63353e+06	3.32145e+06	3.05862e+06	3.21119e+06	2.94533e+06	2.59645e+06	2.63956e+06	2.63634e+06	2.41552e+06	2.34775e+06	2.4633e+06	2.63297e+06	2.82976e+06	2.44383e+06	2.53617e+06	2.35423e+06	2.21255e+06	1.59017e+06	1.64881e+06	2.05603e+06
890	28.1994	2	619.787	1237.56	-0.0878506	50.71	KDDQSPLDIK	[5] Phospho (ST)	MTAP2_RAT	Microtubule-associated protein 2 OS=Rattus norvegicus GN=Map2 PE=1 SV=3	FALSE	0.657316	889306	832332	738051	1.14801e+06	897678	967217	1.16459e+06	1.27019e+06	1.1187e+06	775398	757377	955346	678133	774740	645314	1.25205e+06	1.11072e+06	847576	1.18676e+06	1.29117e+06	1.18674e+06	1.13821e+06	1.00524e+06	973551	725033	828697	749385	1.0635e+06	948930	971358	1.10029e+06	1.16292e+06	1.05249e+06	534180	359827	549908	631126
11719	28.2097	1	1238.57	1237.56	-0.350834	---	KDDQSPLDIK	[5] Phospho (ST)	MTAP2_RAT	Microtubule-associated protein 2 OS=Rattus norvegicus GN=Map2 PE=1 SV=3	FALSE	0.402444	80215.3	86183.9	66859.3	128078	92009.7	106647	203280	15165.6	27988.8	50288	297230	45429.1	48195.3	63391.3	50826.3	118295	91138.3	82205.9	121118	128101	105762	180777	108485	111880	65397.9	85807.5	67886.1	118650	97262.9	107103	192056	13884.7	26332.3	34644	141213	26149.5	44854.4
22521	28.2263	3	413.527	1237.56	0.34507	---	KDDQSPLDIK	[5] Phospho (ST)	MTAP2_RAT	Microtubule-associated protein 2 OS=Rattus norvegicus GN=Map2 PE=1 SV=3	FALSE	0.398467	1479.88	72.2973	3121.36	29.6063	1559.97	3496.87	4110.34	0	0	971.706	929.752	4098.05	1519.44	84.789	1434.55	4975.01	6100.4	2587.16	3139.18	2294.74	1998.56	4787.92	143.052	0	1206.51	71.9815	3169.3	27.4269	1649.04	3511.84	3883.39	0	0	669.419	441.721	2358.89	1414.12
1469	38.9815	3	791.676	2372.01	-1.09222	35.79	DGSPDAPATPEKEEVPFSEYK	[3] Phospho (ST)	MTAP2_RAT	Microtubule-associated protein 2 OS=Rattus norvegicus GN=Map2 PE=1 SV=3	FALSE	0.00685716	629498	514402	509153	702115	652558	614485	1.26922e+06	1.45851e+06	1.39435e+06	1.93561e+06	1.81324e+06	2.00582e+06	454038	507015	503433	645636	629269	611426	659058	705358	716595	437764	761115	698111	513216	512156	516972	650430	689815	617116	1.19914e+06	1.33534e+06	1.31182e+06	1.33346e+06	861463	1.15457e+06	422565
2085	38.919	2	1187.01	2372.01	-1.08899	47.73	DGSPDAPATPEKEEVPFSEYK	[3] Phospho (ST)	MTAP2_RAT	Microtubule-associated protein 2 OS=Rattus norvegicus GN=Map2 PE=1 SV=3	FALSE	0.0147642	972059	913353	686526	1.02741e+06	890025	1.03762e+06	1.28226e+06	1.46773e+06	1.29743e+06	1.34409e+06	1.44504e+06	1.11054e+06	781074	836222	698197	1.04712e+06	796157	940236	1.00916e+06	1.13391e+06	1.1136e+06	574449	823110	877406	792499	909364	697070	951779	940841	1.04206e+06	1.21146e+06	1.34378e+06	1.22064e+06	925961	686534	639241	726932
2464	29.0733	2	713.316	1424.62	-0.424864	59.69	GNAQESLDTVSPK	[11] Phospho (ST)	MTAP2_RAT	Microtubule-associated protein 2 OS=Rattus norvegicus GN=Map2 PE=1 SV=3	FALSE	0.0301564	393599	393322	373587	536655	352018	386524	368053	589963	472057	180314	168885	260317	382678	443447	456665	545380	440995	168208	711356	672460	616882	707673	713829	713208	320894	391604	379325	497150	372116	388179	347732	540138	444118	124220	80236.7	149841	356152
5568	51.9898	2	847.919	1693.82	-2.67173	63.42	SDTLQITDLLVPGSR	[3] Phospho (ST)	MTAP2_RAT	Microtubule-associated protein 2 OS=Rattus norvegicus GN=Map2 PE=1 SV=3	FALSE	0.0929503	89901.3	34365.4	51673.7	158301	174328	172497	97341.9	52811.6	44441.8	175462	159471	142930	121180	205775	163363	341790	289536	342139	750225	797793	817987	39722.9	28754.3	34449.4	73294.7	34215.3	52467.2	146648	184281	173235	91967.3	48351.4	41811.5	120878	75764	82272	112780
5723	35.7591	2	816.872	1631.73	-0.79071	53.08	VDHGAEIITQSPSR	[N-term] Carbamyl (N-term)|[11] Phospho (ST)	MTAP2_RAT	Microtubule-associated protein 2 OS=Rattus norvegicus GN=Map2 PE=1 SV=3	FALSE	5.69e-09	166217	98587	101076	127557	165601	139012	314404	343331	336134	388831	351146	303342	13639.1	26287.3	17901.3	45441.5	24005.6	35650	38123.3	36080.6	33334.8	66566	38593.9	59445.5	135514	98156.4	102628	118167	175056	139607	297045	314335	316240	267870	166828	174607	12693.6
17691	35.7122	3	544.917	1631.73	-0.482063	---	VDHGAEIITQSPSR	[N-term] Carbamyl (N-term)|[11] Phospho (ST)	MTAP2_RAT	Microtubule-associated protein 2 OS=Rattus norvegicus GN=Map2 PE=1 SV=3	FALSE	0.000186033	8165.07	4425.58	2538.81	2676.2	14860.5	4535.91	37430.9	32400.4	37714.3	55181	33032.8	30520.8	796.087	746.261	351.816	1252.14	1017.5	1010.3	417.93	957.273	0	3393.98	2109.9	829.346	6656.81	4406.25	2577.8	2479.19	15708.9	4555.33	35364.2	29664	35482.2	38014.8	15693.7	17568.1	740.904
6015	36.3212	2	1284.55	2567.08	-1.1004	52.37	SGTSTPTTPGSTAITPGTPPSYSSR	[1] Phospho (ST)|[24] Phospho (ST)	MTAP2_RAT	Microtubule-associated protein 2 OS=Rattus norvegicus GN=Map2 PE=1 SV=3	FALSE	0.920441	439069	357824	279999	563527	513802	639042	493636	539530	473696	677243	795088	571274	528970	675167	529660	842738	564232	906862	1.01962e+06	1.11452e+06	952535	135174	177738	196098	357964	356261	284299	522044	543137	641778	466381	493964	445660	466560	377743	328832	492303
6018	55.3831	4	1062.27	4245.05	-3.0632	---	DQPAALPLAAEETVNLPPSPPPSPASEQTAALEEDLLTASK	[19] Phospho (ST)	MTAP2_RAT	Microtubule-associated protein 2 OS=Rattus norvegicus GN=Map2 PE=1 SV=3	FALSE	0.54172	470457	278856	303829	414872	531907	388572	598269	731545	665986	987515	1.16491e+06	1.16477e+06	207251	319566	373674	394704	363385	426744	536497	552678	608313	946355	1.08284e+06	1.05064e+06	383554	277638	308495	384332	562276	390235	565236	669762	626569	680310	553444	670454	192884
8117	55.3831	3	1416.03	4245.05	-1.69661	46.31	DQPAALPLAAEETVNLPPSPPPSPASEQTAALEEDLLTASK	[19] Phospho (ST)	MTAP2_RAT	Microtubule-associated protein 2 OS=Rattus norvegicus GN=Map2 PE=1 SV=3	FALSE	0.747886	517192	254275	292412	412872	299104	416697	268417	269325	278771	486090	946573	864996	198087	251034	301323	451687	357262	367337	552506	475581	656815	521139	706127	552942	421656	253164	296903	382479	316181	418481	253597	246580	262272	334873	449713	497902	184356
6034	49.1706	2	1001.96	2001.9	-5.6566	79.18	SPASPFAQTFGTNLEDIK	[4] Phospho (ST)	MTAP2_RAT	Microtubule-associated protein 2 OS=Rattus norvegicus GN=Map2 PE=1 SV=3	FALSE	0.037161	226341	226668	214780	359680	298539	374040	273106	269391	239468	204032	302492	227678	248585	277010	281602	507993	412639	468028	577339	524689	581879	225684	207069	225004	184531	225678	218078	333202	315584	375642	258027	246640	225295	140560	143713	131054	231354
14830	49.4032	3	668.307	2001.9	-4.8438	---	SPASPFAQTFGTNLEDIK	[4] Phospho (ST)	MTAP2_RAT	Microtubule-associated protein 2 OS=Rattus norvegicus GN=Map2 PE=1 SV=3	FALSE	0.520293	20628.3	12812.3	20595.9	37357.7	36398.7	32336	42427.6	46973.5	51969.3	48386.3	42338.2	41431.5	13532.7	12077.6	23295.1	41440.5	47788.8	45945.7	60927.7	56217.1	45637.4	34778.4	12233.8	16493.8	16817.8	12756.4	20912.2	34607.6	38476.9	32474.4	40085	43006.4	48893.5	33333.9	20114.7	23848.5	12594.6
14830	49.4032	3	668.307	2001.9	-4.8438	---	SPASPFAQTFGTNLEDIK	[1] Phospho (ST)	MTAP2_RAT	Microtubule-associated protein 2 OS=Rattus norvegicus GN=Map2 PE=1 SV=3	FALSE	0.520293	20628.3	12812.3	20595.9	37357.7	36398.7	32336	42427.6	46973.5	51969.3	48386.3	42338.2	41431.5	13532.7	12077.6	23295.1	41440.5	47788.8	45945.7	60927.7	56217.1	45637.4	34778.4	12233.8	16493.8	16817.8	12756.4	20912.2	34607.6	38476.9	32474.4	40085	43006.4	48893.5	33333.9	20114.7	23848.5	12594.6
6255	36.3056	3	856.701	2567.08	-0.944919	37.28	SGTSTPTTPGSTAITPGTPPSYSSR	[11] Phospho (ST)|[22] Phospho (Y)	MTAP2_RAT	Microtubule-associated protein 2 OS=Rattus norvegicus GN=Map2 PE=1 SV=3	FALSE	0.539806	193531	133901	128775	319962	266845	282027	295040	347960	296555	550986	591994	584431	220499	295676	237105	353983	300704	411582	474085	528251	424009	64094.8	142723	123219	157782	133317	130752	296409	282080	283235	278750	318573	279003	379580	281254	336405	205215
6552	12.5185	2	632.758	1263.5	-0.579278	48.08	DGSPDAPATPEK	[3] Phospho (ST)	MTAP2_RAT	Microtubule-associated protein 2 OS=Rattus norvegicus GN=Map2 PE=1 SV=3	FALSE	0.419274	129317	122193	92352.6	106476	129679	40501.4	162499	36508.5	39831.4	100008	82397.3	158268	194996	196477	166108	15311.7	252092	140384	23737.8	223417	259124	24019.7	4300.85	4202.12	105429	121660	93770.9	98637.8	137083	40674.8	153527	33425.2	37473.9	68896.9	39146.6	91100.8	181480
6944	39.1535	4	1036.96	4143.79	-0.599793	43.03	ASQPSPPAHEAGYSTLAQSYTSDHPSELPEEPSSPQER	[34] Phospho (ST)	MTAP2_RAT	Microtubule-associated protein 2 OS=Rattus norvegicus GN=Map2 PE=1 SV=3	FALSE	0.354349	44272.9	169470	23777.4	258503	132844	141361	304205	341791	346939	918090	648519	952910	207153	255491	49886.6	194741	294815	215056	89664.2	352496	270352	27853.4	185896	141845	36094.8	168730	24142.5	239474	140429	141966	287408	312925	326405	632482	308109	548506	192794
10079	39.1691	3	1382.27	4143.79	-0.671375	---	ASQPSPPAHEAGYSTLAQSYTSDHPSELPEEPSSPQER	[34] Phospho (ST)	MTAP2_RAT	Microtubule-associated protein 2 OS=Rattus norvegicus GN=Map2 PE=1 SV=3	FALSE	0.854155	51037.4	172490	19269.3	248327	88040.2	134483	133914	137686	161214	317105	278220	323905	197859	238326	40453.7	181183	205165	165215	101491	338327	274394	40451.1	67288.1	69236.4	41609.7	171737	19565.3	230047	93066.8	135059	126520	126058	151673	218457	132181	186443	184144
7219	27.135	3	579.94	1736.8	-0.00656649	52.23	VGSLDNAHHVPGGGNVK	[3] Phospho (ST)	MTAP2_RAT	Microtubule-associated protein 2 OS=Rattus norvegicus GN=Map2 PE=1 SV=3	FALSE	0.0100411	31777.7	27654.5	25540.4	51405.4	42003.3	48351.6	34325.9	11602.4	5521.62	35676.3	35109.6	45709.4	45719.6	50764.3	49532.9	72818.3	77205	39675.2	104335	107823	109515	50494.6	26490.1	23396.2	25907.7	27533.8	25932.6	47621.3	44401.5	48558.6	32430.7	10622.5	5194.81	24577.8	16680.4	26310.9	42550.4
8380	29.3253	2	655.792	1309.57	-0.150581	39.72	TPGTPGTPSYPR	[4] Phospho (ST)	MTAP2_RAT	Microtubule-associated protein 2 OS=Rattus norvegicus GN=Map2 PE=1 SV=3	FALSE	0.0515368	147936	132989	53145.1	257775	143957	82666.3	55367.9	7680.64	6997.55	62748.5	40911.5	107459	116466	192943	91530.1	107604	95856.9	31742.3	177326	232585	132434	122954	224536	186922	120609	132409	53961.2	238799	152176	83020.2	52310.8	7031.98	6583.4	43228.1	19436.9	61854.8	108392
9453	43.4733	3	820.064	2457.17	-3.41765	78.39	LEETSKVSIEETVAKEEESLK	[8] Phospho (ST)	MTAP2_RAT	Microtubule-associated protein 2 OS=Rattus norvegicus GN=Map2 PE=1 SV=3	FALSE	0.20806	118954	112984	108664	157549	138239	147020	90516.8	78313	31275.4	2824.73	3407.75	373.165	54864.5	66131.2	51469.2	112226	93580.3	60101.7	162101	137108	178018	73737.8	35900.6	34756.7	96980.9	112491	110333	145951	146132	147650	85519	71699.1	29424.3	1945.99	1619.01	214.798	51061.4
10035	43.7392	3	820.066	2457.18	-0.106548	75.56	LEETSKVSIEETVAKEEESLK	[8] Phospho (ST)	MTAP2_RAT	Microtubule-associated protein 2 OS=Rattus norvegicus GN=Map2 PE=1 SV=3	FALSE	0.0792502	32676.9	7623.02	7593.02	28094.7	28817.9	21171.4	94283.3	150775	186596	282019	271653	320066	15757.6	24645.8	47051.3	61834.6	34451.1	12807.2	49523	79015.1	21213.7	29256.2	5646.88	13316.1	26640.8	7589.72	7709.63	26026.5	30463.2	21262.1	89077.6	138042	175552	194286	129061	184234	14665.3
10027	12.9025	3	551.945	1652.81	-0.45135	40.38	DKVTDGITKSPEKR	[10] Phospho (ST)	MTAP2_RAT	Microtubule-associated protein 2 OS=Rattus norvegicus GN=Map2 PE=1 SV=3	FALSE	0.125999	182248	4998.07	1969.97	6534.78	185344	3531.01	17415.2	5267.77	3866.91	7097.75	4309.86	264893	38588.8	97.3747	1016.95	1926.85	4029.49	43927.2	1387.75	107977	3135.93	1905.24	2638.67	4634.1	148583	4976.24	2000.22	6053.73	195926	3546.13	16453.6	4822.89	3638.05	4889.72	2047.59	152475	35913.8
14982	24.399	3	551.945	1652.81	-0.288118	40.59	DKVTDGITKSPEKR	[10] Phospho (ST)	MTAP2_RAT	Microtubule-associated protein 2 OS=Rattus norvegicus GN=Map2 PE=1 SV=3	FALSE	0.0480716	4759.21	167660	4432.19	285764	5786.76	5315.62	8146.07	5980.12	8399.37	244956	213768	18754.1	1898.11	49556.4	1425.55	1231.84	1444.43	2848.47	3311.49	3110.37	3224.49	2323.26	88315.8	80884.2	3880.08	166928	4500.26	264728	6117.16	5338.38	7696.3	5475.07	7902.25	168753	101560	10795.1	1766.54
23235	12.9025	2	827.413	1652.81	-1.06794	---	DKVTDGITKSPEKR	[10] Phospho (ST)	MTAP2_RAT	Microtubule-associated protein 2 OS=Rattus norvegicus GN=Map2 PE=1 SV=3	FALSE	0.226805	38460.9	44.4963	0	103.724	0	0	1999.79	799.253	0	0	0	75128.8	0	0	179.861	0	717.1	199.678	0	0	0.295641	0	88.9443	0	31356.4	44.3019	0	96.0881	0	0	1889.37	731.753	0	0	0	43245	0
10028	12.5831	2	627.802	1253.59	-0.215593	50.76	VTDGITKSPEK	[8] Phospho (ST)	MTAP2_RAT	Microtubule-associated protein 2 OS=Rattus norvegicus GN=Map2 PE=1 SV=3	FALSE	0.113528	59467.9	52910.7	41659.4	1675.82	66343.5	26737.9	104578	13261.6	27606.1	68406.9	78610.4	106382	43429.1	1302.06	48472	11984.1	92450.4	49700.6	15514.7	70158.2	85615.4	7210.2	262.687	317.751	48483	52679.6	42299.2	1552.45	70131.3	26852.3	98803.7	12141.6	25972.2	47126.3	37347.5	61234.6	40418.6
31515	21.2646	2	627.802	1253.59	-0.288687	46.08	VTDGITKSPEK	[8] Phospho (ST)	MTAP2_RAT	Microtubule-associated protein 2 OS=Rattus norvegicus GN=Map2 PE=1 SV=3	FALSE	0.632445	1205.6	916.755	249.434	6631.08	2824.8	666.92	490.121	346.901	2425.05	1768.65	16346.7	1732.39	1221.21	7029.75	1753.79	387.063	780.655	1157.11	416.054	2437.55	556.984	305.107	49195.1	60093.4	982.898	912.751	253.264	6142.95	2986.07	669.775	463.06	317.604	2281.52	1218.44	7766.24	997.185	1136.56
21575	12.5831	3	418.871	1253.59	0.0922395	---	VTDGITKSPEK	[6] Phospho (ST)	MTAP2_RAT	Microtubule-associated protein 2 OS=Rattus norvegicus GN=Map2 PE=1 SV=3	FALSE	0.478828	4050.42	4569.74	2317.62	805.788	4599.07	265.66	4930.53	0	366.93	4851.11	3187.09	8261.13	3126.1	62.569	483.781	917.394	6045.61	3051.1	518.629	3521.82	3790.19	8.85469	122.772	89.7347	3302.22	4549.78	2353.21	746.471	4861.66	266.797	4658.3	0	345.213	3341.99	1514.17	4755.2	2909.41
12014	12.4995	3	499.911	1496.71	-0.220448	32.05	DKVTDGITKSPEK	[10] Phospho (ST)	MTAP2_RAT	Microtubule-associated protein 2 OS=Rattus norvegicus GN=Map2 PE=1 SV=3	FALSE	0.339796	56377.1	3900.06	43223	2925.94	3352.67	42516.4	81824.3	78290.7	79778.2	3418.8	1613.03	61781.3	1527.98	9688.53	27315	48091.9	49676.5	575.348	41001.6	1794.41	40669.2	50272.3	1580.54	1765.3	45963.1	3883.03	43886.8	2710.55	3544.09	42698.4	77306.4	71678.7	75056.5	2355.25	766.342	35562	1422.07
18007	25.2935	3	499.911	1496.71	-0.0680052	33.05	DKVTDGITKSPEK	[10] Phospho (ST)	MTAP2_RAT	Microtubule-associated protein 2 OS=Rattus norvegicus GN=Map2 PE=1 SV=3	FALSE	0.532556	2638.39	1941.01	684.981	62905.4	2857.08	3782.88	2231.8	4735.61	623.512	2941.24	13442.7	3344.83	3944.33	26542.1	562.285	3456.04	7545.22	4034.23	1437.78	6240.33	1211.85	892.426	57766.1	43215.6	2151.02	1932.54	695.5	58274.8	3020.2	3799.07	2108.58	4335.67	586.609	2026.25	6386.56	1925.32	3670.92
18686	25.2789	2	749.362	1496.71	-1.33663	54.41	DKVTDGITKSPEK	[10] Phospho (ST)	MTAP2_RAT	Microtubule-associated protein 2 OS=Rattus norvegicus GN=Map2 PE=1 SV=3	FALSE	0.792178	4373.4	487.117	193.965	71762.1	2947.54	3210.79	3703.71	1499.49	237.821	1648.41	10474.9	7839.49	1408.02	22541.1	380.918	1631.46	4933.4	1678.94	393.924	4104.2	301.487	1136.7	78176.8	74932.3	3565.54	484.99	196.944	66479.5	3115.83	3224.53	3499.21	1372.85	223.745	1135.61	4976.57	4512.5	1310.42
22554	23.7234	3	499.911	1496.71	-0.17833	35.7	DKVTDGITKSPEK	[10] Phospho (ST)	MTAP2_RAT	Microtubule-associated protein 2 OS=Rattus norvegicus GN=Map2 PE=1 SV=3	FALSE	0.91001	197.787	62974.1	1052.91	1330.6	772.665	129.995	18.6723	307.744	432.13	68136.7	43017.3	1056.78	945.306	3849.35	596.571	1637.49	114.605	864.283	1386.85	4240.3	1226.15	2402.46	1049.55	708.03	161.252	62699.1	1069.08	1232.65	816.78	130.551	17.6414	281.753	406.554	46940.1	20437.3	608.293	879.779
26636	23.7093	2	749.362	1496.71	-2.34244	41.4	DKVTDGITKSPEK	[10] Phospho (ST)	MTAP2_RAT	Microtubule-associated protein 2 OS=Rattus norvegicus GN=Map2 PE=1 SV=3	FALSE	0.910498	20.6287	53097.2	1705.58	1388.88	227.012	203.798	365.3	124.049	1128.4	73951.4	69202.8	638.38	477.511	10016.4	249.599	3124.38	84.1508	378.2	459.957	3429.04	606.914	996.32	26510.9	23903.1	16.8181	52865.3	1731.78	1286.64	239.973	204.67	345.131	113.573	1061.61	50945.9	32878	367.459	444.411
30764	21.9304	3	499.911	1496.71	-0.176924	41.66	DKVTDGITKSPEK	[10] Phospho (ST)	MTAP2_RAT	Microtubule-associated protein 2 OS=Rattus norvegicus GN=Map2 PE=1 SV=3	FALSE	0.19542	374.993	1120.09	370.207	714.974	72240.2	593.032	579.808	385.62	225.954	1878.89	908.447	3150.97	26182.8	374.981	364.937	232.031	255.875	31326.5	4441.14	51385.2	5662.53	621.405	8444.66	3186.78	305.724	1115.2	375.892	662.342	76364.7	595.571	547.795	353.053	212.581	1294.39	431.599	1813.73	24367.9
32837	21.8858	2	749.361	1496.71	-3.39779	58.69	DKVTDGITKSPEK	[10] Phospho (ST)	MTAP2_RAT	Microtubule-associated protein 2 OS=Rattus norvegicus GN=Map2 PE=1 SV=3	FALSE	0.295843	67.129	1199.83	478.612	4161.52	42119.7	34.2114	0.401062	116.222	69.5993	2259.39	1446.68	339.797	14071.2	1863.2	136.027	0	19.3893	26250.7	1443.78	41706.1	2106.87	816.44	13001.4	12995.2	54.7289	1194.59	485.962	3855.18	44524.5	34.3578	0.378918	106.406	65.48	1556.52	687.313	195.591	13095.8
14601	12.4791	2	749.362	1496.71	-1.98692	49.9	DKVTDGITKSPEK	[8] Phospho (ST)	MTAP2_RAT	Microtubule-associated protein 2 OS=Rattus norvegicus GN=Map2 PE=1 SV=3	FALSE	0.14189	55057.3	14826.1	52077.7	6338.45	7403.19	46824.2	126359	130959	136704	28155.1	23268.8	77179.5	11609.3	17822.9	34079.6	68857.9	58075.8	6678.34	57772.2	15028.5	63240.6	85807.5	259.891	242.346	44887.1	14761.3	52877.4	5871.85	7825.87	47024.6	119383	119899	128613	19396.4	11054.9	44425.4	10804.5
12851	30.1907	2	537.807	1073.6	0.0813984	37.09	VAIIRTPPK	[6] Phospho (ST)	MTAP2_RAT	Microtubule-associated protein 2 OS=Rattus norvegicus GN=Map2 PE=1 SV=3	FALSE	0.198575	16124.5	9093.4	13744.2	9332.95	8675.03	10940.3	8532.03	6967.21	10331.7	16565.3	15443.7	26887.7	14192.4	11673.4	15310.7	17757.7	10639.9	5530.61	18233.3	13732	16606	15582.3	112735	14762.9	13146	9053.69	13955.3	8645.92	9170.32	10987.1	8060.95	6378.79	9720.2	11412	7337.26	15476.9	13208.6
16855	25.3419	2	628.276	1254.54	-1.02366	34.49	VTSEPEAVSEK	[3] Phospho (ST)	MTAP2_RAT	Microtubule-associated protein 2 OS=Rattus norvegicus GN=Map2 PE=1 SV=3	FALSE	0.457466	12513.4	12050.6	963.578	35275.3	10843.3	8028.94	17378.3	22773.3	22692	10300.9	19965.4	19265.9	8507.2	42897.6	3282.28	7474.94	10330.4	11603.7	1355.54	14121	2849.84	2854.76	80490.3	23058.3	10201.9	11998	978.376	32678.5	11462.4	8063.31	16418.8	20850	21348.9	7096.43	9485.49	11089.7	7917.49
18510	23.7644	2	628.276	1254.54	-0.991533	39.85	VTSEPEAVSEK	[3] Phospho (ST)	MTAP2_RAT	Microtubule-associated protein 2 OS=Rattus norvegicus GN=Map2 PE=1 SV=3	FALSE	0.727587	10571.5	41426.3	9392.69	50045.4	34764.7	10471.6	9657.33	5741.87	2628.52	57793	94558	18388	33524.2	20944.2	1783.77	12538.5	13303.7	34896.9	11028.8	51625.6	12387	14963.6	16280.1	16595.1	8618.76	41245.4	9536.94	46361.4	36749.6	10516.4	9124.11	5256.94	2472.95	39814.2	44924.1	10584.3	31200.4
26942	21.9304	2	628.275	1254.54	-1.32278	47.14	VTSEPEAVSEK	[3] Phospho (ST)	MTAP2_RAT	Microtubule-associated protein 2 OS=Rattus norvegicus GN=Map2 PE=1 SV=3	FALSE	0.0408777	39346.4	36982.6	5165.06	23522.1	44651.1	11808.1	11232.6	2906.45	11838.4	63904.4	36454.2	54745.2	16638.2	23750	7779.93	7344.63	16323.3	14515	10290.3	15799.4	15455.9	6533.05	924.363	1145.41	32078.3	36821	5244.39	21790.6	47200.5	11858.6	10612.4	2660.99	11137.8	44024.5	17319.2	31512	15484.8
1853	26.1157	2	690.312	1378.61	5.4943	44.18	EKEVVPDSPGDK	[8] Phospho (ST)	MAP1A_RAT	Microtubule-associated protein 1A OS=Rattus norvegicus GN=Map1a PE=1 SV=1	FALSE	0.677416	223745	217397	41475.9	75347.1	265120	36085.4	208531	58873.2	58760.4	312778	361018	324298	376619	453903	33370.4	65951	101754	392019	60740.7	444134	70871.9	93656.6	608975	161723	182415	216447	42112.9	69800.5	280257	36239.9	197017	53901.1	55282.6	215476	171518	186670	350512
6971	12.8621	2	690.31	1378.6	2.101	43.84	EKEVVPDSPGDK	[8] Phospho (ST)	MAP1A_RAT	Microtubule-associated protein 1A OS=Rattus norvegicus GN=Map1a PE=1 SV=1	FALSE	0.342594	231002	21721.5	162640	10648.8	56919	203498	457241	1.25428e+06	667637	37871.2	40481.8	338304	22924.1	9679.67	686931	378757	317927	21093.7	282835	23828.1	346975	308128	3775.81	6014.4	188331	21626.7	165137	9864.93	60168.7	204369	431995	1.14835e+06	628123	26089.9	19232.7	194732	21335.1
3102	43.7549	3	926.08	2775.22	-6.63931	75.25	TEATQGLDYVPSAGTISPTSSLEEDK	[17] Phospho (ST)	MAP1A_RAT	Microtubule-associated protein 1A OS=Rattus norvegicus GN=Map1a PE=1 SV=1	TRUE	0.14302	466825	427678	421469	512874	454891	511530	566271	677503	629739	637482	603368	675505	391641	428945	449983	541625	474886	534275	566690	535631	537819	518939	494781	486033	380593	425810	427942	475119	480863	513720	535005	620285	592467	439169	286657	388829	364493
4940	43.7704	2	1388.62	2775.22	-6.91902	67.44	TEATQGLDYVPSAGTISPTSSLEEDK	[17] Phospho (ST)	MAP1A_RAT	Microtubule-associated protein 1A OS=Rattus norvegicus GN=Map1a PE=1 SV=1	TRUE	7.76e-05	230934	306298	220249	322839	292168	345054	326321	353516	333950	404183	456297	341476	393872	439459	464960	608106	409134	547578	570133	529724	557094	414833	348480	423657	188276	304961	223631	299074	308849	346531	308304	323660	314185	278446	216785	196558	366570
4597	33.6248	3	800.309	2397.9	-0.110996	36.07	AELEEMEETHPSDEEGEETK	[19] Phospho (ST)	MAP1A_RAT	Microtubule-associated protein 1A OS=Rattus norvegicus GN=Map1a PE=1 SV=1	FALSE	1.38e-14	5398.91	3296.12	3595.39	7231.05	2464	4151.8	9106.59	10784.4	4868.02	14900.5	4276.51	26244.4	212073	271013	297744	426627	388417	291336	711985	605778	607426	375248	287010	274386	4401.62	3281.73	3650.6	6698.74	2604.68	4169.57	8603.79	9873.57	4579.9	10265.1	2031.75	15106.6	197373
4657	29.1841	2	770.83	1539.65	-0.13208	75.09	ADSVEQQDGAALEK	[3] Phospho (ST)	MAP1A_RAT	Microtubule-associated protein 1A OS=Rattus norvegicus GN=Map1a PE=1 SV=1	FALSE	0.28399	253082	224530	197215	313195	228139	239041	302598	433752	369354	132070	73637.7	197888	219864	243863	217277	285129	259828	81009.4	372071	408280	359647	376259	383148	392736	206332	223550	200244	290140	241164	240065	285890	397120	347493	90984.8	34984.9	113907	204623
5259	37.4635	2	1040.93	2079.85	-1.22177	90.58	GFKSPPCEDFSVTGESEK	[4] Phospho (ST)	MAP1A_RAT	Microtubule-associated protein 1A OS=Rattus norvegicus GN=Map1a PE=1 SV=1	FALSE	0.0287025	306132	252622	230479	327013	233017	305259	292678	324254	284239	365630	410845	379845	310859	343934	372660	462313	308777	346187	545192	484084	495879	316546	319986	266604	249583	251519	234019	302941	246321	306565	276519	296869	267416	251886	195191	218643	289311
6153	37.4635	3	694.293	2079.86	3.79826	86.95	GFKSPPCEDFSVTGESEK	[4] Phospho (ST)	MAP1A_RAT	Microtubule-associated protein 1A OS=Rattus norvegicus GN=Map1a PE=1 SV=1	FALSE	0.0670243	166209	121614	164576	181096	142127	161707	165929	206759	190661	323558	315229	371763	116191	118582	187679	184020	157141	126780	244046	181338	193752	160985	146989	92843.7	135506	121083	167104	167765	150241	162399	156767	189297	179377	222902	149764	213991	108136
5404	25.4459	2	561.739	1121.46	-0.158832	37.14	EVVPDSPGDK	[6] Phospho (ST)	MAP1A_RAT	Microtubule-associated protein 1A OS=Rattus norvegicus GN=Map1a PE=1 SV=1	TRUE	0.0126767	290326	240013	275003	251724	290971	297070	483334	181154	220562	396164	423671	430959	314944	366496	203502	520729	478878	383575	484111	490129	537833	493779	434145	435974	236696	238965	279227	233193	307584	298342	456647	165854	207508	272921	201284	248065	293113
5419	30.3058	2	830.33	1658.64	-0.846524	102.78	EGEGGAGAPDSSSFSPK	[15] Phospho (ST)	MAP1A_RAT	Microtubule-associated protein 1A OS=Rattus norvegicus GN=Map1a PE=1 SV=1	TRUE	0.829526	195647	90463	142279	151524	132404	165877	106504	121526	116222	212240	263300	335483	125669	121415	191306	238015	210004	134624	301740	211363	277733	106414	137147	71983.1	159507	90067.9	144464	140370	139964	166587	100624	111262	109343	146215	125093	193108	116958
8284	30.3058	1	1659.65	1658.65	0.313251	---	EGEGGAGAPDSSSFSPK	[15] Phospho (ST)	MAP1A_RAT	Microtubule-associated protein 1A OS=Rattus norvegicus GN=Map1a PE=1 SV=1	TRUE	0.142586	283747	211694	206799	272454	221990	253800	269846	260295	251359	337413	436967	357195	200015	217504	208609	317544	248020	303448	335507	322827	310607	130659	127734	164799	231333	210770	209975	252398	234664	254886	254947	238311	236482	232447	207601	205606	186151
5990	33.6248	2	1199.96	2397.9	-0.198764	78.98	AELEEMEETHPSDEEGEETK	[12] Phospho (ST)	MAP1A_RAT	Microtubule-associated protein 1A OS=Rattus norvegicus GN=Map1a PE=1 SV=1	FALSE	5.55e-16	9770.46	991.475	4518.13	4524.4	4874.74	6189.98	11833.8	5903.59	4911.97	6549.51	2869.13	6961.3	347566	425214	431537	643825	503541	424538	1.04266e+06	954319	938816	448184	286607	319721	7965.65	987.145	4587.51	4191.34	5153.06	6216.48	11180.4	5405.01	4621.25	4512.03	1363.11	4007.01	323474
6193	35.9492	2	874.839	1747.66	-0.867912	88.3	SPPCEDFSVTGESEK	[1] Phospho (ST)	MAP1A_RAT	Microtubule-associated protein 1A OS=Rattus norvegicus GN=Map1a PE=1 SV=1	FALSE	4.17e-09	48182.4	42475.1	47842.9	76866.8	61064.2	60260.6	88787.5	63711.9	66435	94804.6	102660	130463	202222	217613	182831	192901	164524	269206	284828	273084	270320	135667	244446	180994	39282.1	42289.6	48577.6	71208.3	64550.6	60518.5	83885.2	58331.1	62503	65311.9	48773.5	75096.2	188204
9215	28.4527	2	1207.96	2413.9	1.29823	47.36	AELEEMEETHPSDEEGEETK	[6] Oxidation (M)|[12] Phospho (ST)	MAP1A_RAT	Microtubule-associated protein 1A OS=Rattus norvegicus GN=Map1a PE=1 SV=1	FALSE	7.79e-07	61264.9	51084.7	30207.9	93148	69746.6	59831.4	31865.9	1339.56	2537.19	36316.1	34321.6	19103.4	474713	531422	403835	555873	416438	356745	663321	873633	731264	248029	154711	210624	49948	50861.6	30671.8	86291	73728.7	60087.5	30106.5	1226.42	2387.03	25018.6	16306	10996.1	441807
9641	52.1802	2	1056.02	2110.02	-5.68909	83.53	QLSPESLGTLQFGELNLGK	[3] Phospho (ST)	MAP1A_RAT	Microtubule-associated protein 1A OS=Rattus norvegicus GN=Map1a PE=1 SV=1	FALSE	0.0913899	85068.8	69994.2	71221.9	85917.6	72565.3	93782.7	177436	181861	164973	115168	191424	125490	113961	125316	138759	178580	138180	157114	151447	135539	190605	105850	112983	141629	69354.9	69688.5	72315.6	79592.9	76708.4	94184.1	167639	166502	155209	79340.7	90944.6	72233.6	106062
10267	52.2139	3	704.348	2110.02	-6.48538	---	QLSPESLGTLQFGELNLGK	[3] Phospho (ST)	MAP1A_RAT	Microtubule-associated protein 1A OS=Rattus norvegicus GN=Map1a PE=1 SV=1	FALSE	0.796109	15696.9	9475.87	14091.1	23487.5	24433.8	17421.6	78853.2	90893.7	88953.9	80622.6	59743.7	61373.3	26910	27326.6	33767.2	36657.2	37640.2	45577	37852.2	43572.3	31350.1	52839.6	45590.1	44367.3	12797.4	9434.48	14307.5	21758.5	25828.8	17496.2	74499.4	83217.3	83689.1	55541.8	28384	35327.2	25044.6
10593	34.7519	2	1117	2231.98	-0.273899	83.81	VPSAPGQESPVPDTESTAPMR	[9] Phospho (ST)	MAP1A_RAT	Microtubule-associated protein 1A OS=Rattus norvegicus GN=Map1a PE=1 SV=1	FALSE	1.16e-06	583.716	0	1224.28	0.962701	0	1195.93	1310.68	3251.63	1470.31	621.602	1938.65	2190.29	70044.8	103435	122115	196186	144162	184096	402581	269211	292348	145417	154852	132709	475.892	0	1243.08	0.891834	0	1201.05	1238.31	2977.01	1383.29	428.228	921.046	1260.76	65189.4
13682	34.7519	3	745	2231.98	0.0798094	---	VPSAPGQESPVPDTESTAPMR	[9] Phospho (ST)	MAP1A_RAT	Microtubule-associated protein 1A OS=Rattus norvegicus GN=Map1a PE=1 SV=1	FALSE	4.73e-05	0	0	253.471	1435.95	631.205	477.577	1138.88	1459.36	2372.48	3467.46	5922.6	2680.18	12120.9	18569.2	28745	30662	30610	26059.6	121140	71765.3	82176.2	66569.5	100982	66168.4	0	0	257.363	1330.25	667.243	479.621	1076	1336.11	2232.06	2388.77	2813.8	1542.74	11280.7
10735	42.0057	3	975.444	2923.31	-4.47877	54.39	ATVSPSTDETPAGTLPGGSFSHSALSVDR	[4] Phospho (ST)	MAP1A_RAT	Microtubule-associated protein 1A OS=Rattus norvegicus GN=Map1a PE=1 SV=1	FALSE	0.200145	85443.5	62633.2	68769.2	110959	96637.4	99916.6	32703.8	46300.7	36145.9	14704.8	8953.77	13448.7	63988.8	67375.1	84810.3	136692	137202	105806	164622	164706	181820	21022.7	9516.81	20493.7	69660.3	62359.7	69825.3	102791	102155	100344	30898.1	42390.4	34006.6	10130.3	4253.9	7741.25	59553.2
10756	26.1157	3	781.324	2340.95	0.972641	38.18	EDSEEQTVKPGPEEGTSEEGK	[3] Phospho (ST)	MAP1A_RAT	Microtubule-associated protein 1A OS=Rattus norvegicus GN=Map1a PE=1 SV=1	FALSE	0.262311	78585.1	79268.9	69800.5	35145.3	83258	70240.5	126370	45790.2	80961.8	109792	129772	156571	84382.8	124183	53705.8	145727	123114	76033.5	183285	153860	206173	127506	90947.8	29254.3	64068.8	78922.7	70872.4	32558.1	88011.6	70541.2	119393	41923	76170	75637	61654	90124.2	78533.6
11779	31.9828	2	1124.99	2247.97	-0.193712	72.27	VPSAPGQESPVPDTESTAPMR	[9] Phospho (ST)|[20] Oxidation (M)	MAP1A_RAT	Microtubule-associated protein 1A OS=Rattus norvegicus GN=Map1a PE=1 SV=1	FALSE	6.72e-10	2033.07	1791.41	2841.5	2411.74	3483.06	3464.17	2605.97	1241.97	3539.17	9757.62	11848.6	5481.87	128482	139842	156323	209919	130205	88398	317171	301191	320952	77927.6	20512.4	16049.2	1657.52	1783.59	2885.14	2234.2	3681.92	3479	2462.08	1137.08	3329.7	6722.13	5629.21	3155.43	119576
12398	43.442	2	938.42	1874.83	-4.21823	75.13	WLAESPVGLPPEEEDK	[5] Phospho (ST)	MAP1A_RAT	Microtubule-associated protein 1A OS=Rattus norvegicus GN=Map1a PE=1 SV=1	FALSE	0.513576	34404.4	28819.7	30486.9	56854.4	53179.4	63162.4	150002	157007	151192	249418	297727	240325	80339.8	86455.3	103442	166213	148396	156684	200090	167757	203595	55976.9	48500.8	71395	28049.2	28693.8	30955.1	52669.2	56215.7	63432.8	141720	143747	142243	171827	141449	138334	74770.8
12862	45.8344	2	828.408	1654.8	-10.1158	59.72	SSLLLDTVTSIPSSR	[10] Phospho (ST)	MAP1A_RAT	Microtubule-associated protein 1A OS=Rattus norvegicus GN=Map1a PE=1 SV=1	FALSE	0.195337	51985.1	42906.3	36329.2	57419.6	43260.7	45409.6	93624.9	108668	100020	65666.1	79121	69526.4	24078.5	34705.4	27138.7	46282.2	34983.9	32836.8	35995.1	39355.3	37484.8	132208	106179	138372	42382.4	42718.9	36887.1	53192.7	45730.7	45604	88455.5	99490.8	94100.5	45238.1	37590	40020.2	22409.4
14603	12.2303	2	578.274	1154.53	-0.575939	32.3	VRGESSEALK	[6] Phospho (ST)	MAP1A_RAT	Microtubule-associated protein 1A OS=Rattus norvegicus GN=Map1a PE=1 SV=1	FALSE	0.167355	5688.65	3625.43	4074.47	276.671	5874.93	1799.75	8277.7	3292.18	3296.9	7656.65	7504.85	13786.4	5713.89	99.1043	7226.44	469.954	9669.45	7464.78	673.287	8093.63	11517.3	1369.76	339.248	252.318	4637.84	3609.6	4137.04	256.304	6210.36	1807.45	7820.66	3014.14	3101.77	5274.75	3565.52	7935.63	5317.81
14793	45.3654	2	1108.97	2215.92	-4.53305	33.15	SPFEIISPPASPPEMTGQR	[7] Phospho (ST)|[11] Phospho (ST)|[15] Oxidation (M)	MAP1A_RAT	Microtubule-associated protein 1A OS=Rattus norvegicus GN=Map1a PE=1 SV=1	FALSE	1.08e-09	13958.6	13735.1	9884.62	27404.9	23573	16268.8	8346.37	5920.37	3726.2	34385.1	22358.2	21744.6	70195.3	221406	133838	269367	172583	239078	273852	403453	384020	85123.9	89019	188043	11380.2	13675.1	10036.4	25387.5	24918.8	16338.4	7885.54	5420.36	3505.66	23688.3	10622.3	12516.5	65329.5
15903	31.0432	2	834.813	1667.61	0.246135	86.01	GHWDDGTNDSDLEK	[10] Phospho (ST)	MAP1A_RAT	Microtubule-associated protein 1A OS=Rattus norvegicus GN=Map1a PE=1 SV=1	FALSE	0.349238	26719.5	6655.46	16716.9	11213.4	17342.5	21323.2	40376.3	59523	40690.8	46808.6	45636.5	60073.7	12971.2	13180	40441.6	61815.3	37634.2	18172.9	75154.9	48184	60997	19542.1	395.865	630.102	21783.9	6626.39	16973.7	10388	18332.6	21414.4	38147	54496	38282.5	32246.9	21681.7	34579.1	12072.1
17538	26.489	2	751.858	1501.7	-0.0732496	43.32	DTDLQQTQATEPR		MAP1A_RAT	Microtubule-associated protein 1A OS=Rattus norvegicus GN=Map1a PE=1 SV=1	FALSE	0.968356	9015.45	6770.42	109.869	1751.15	5494.74	863.961	12932.6	419.145	112.308	11853.5	21818.2	14438.6	8893.49	12321.6	112.24	1220.11	7270.25	10204.3	147.001	12769.2	835.577	1050.6	9820.19	10081.3	7350.11	6740.85	111.557	1622.24	5808.45	867.659	12218.5	383.746	105.661	8166	10365.7	8311.06	8277.01
18304	47.87	2	1100.97	2199.92	-7.19988	62.02	SPFEIISPPASPPEMTGQR	[7] Phospho (ST)|[11] Phospho (ST)	MAP1A_RAT	Microtubule-associated protein 1A OS=Rattus norvegicus GN=Map1a PE=1 SV=1	FALSE	1.17e-07	5562.38	1305.82	2873.08	4443.88	2887.81	10976.9	7152.81	396.983	254.603	9745.99	558.942	7112.21	11068.4	45566	25249.7	133555	98623.5	134425	178548	210560	218343	63684.2	95459.8	205223	4534.89	1300.12	2917.2	4116.75	3052.69	11023.9	6757.88	363.456	239.534	6714.12	265.551	4093.87	10301.2
22194	47.7456	3	734.311	2199.91	-8.95289	---	SPFEIISPPASPPEMTGQR	[7] Phospho (ST)|[11] Phospho (ST)	MAP1A_RAT	Microtubule-associated protein 1A OS=Rattus norvegicus GN=Map1a PE=1 SV=1	FALSE	7.19e-05	1275.9	0	0	306.391	547.776	1105.28	678.116	0	0	1084.91	0	507.447	871.206	2148.06	2262.34	13282.1	9769.76	8252.29	23517.3	16090.7	15125.7	12957.2	12786.2	25383	1040.21	0	0	283.836	579.051	1110.01	640.675	0	0	747.403	0	292.093	810.816
21321	26.1784	2	882.881	1763.75	-0.995191	48.99	RDSEEKDKSLELR	[3] Phospho (ST)|[9] Phospho (ST)	MAP1A_RAT	Microtubule-associated protein 1A OS=Rattus norvegicus GN=Map1a PE=1 SV=1	FALSE	0.799005	11291.4	16145.8	4385.26	43841.5	15095.5	8570.06	12239.2	3334.26	19480.2	5228.47	18312.9	9793.87	9632.11	14702.6	3055.58	11562.8	6413.74	7393.44	9608.32	16743	2853.34	18783.2	12123.8	52533.1	9205.65	16075.2	4452.61	40614.2	15957.4	8606.75	11563.4	3052.67	18327.3	3601.95	8700.38	5637.47	8964.43
2017	24.0489	2	591.263	1180.51	-0.572858	64.25	SPVVSGDTSPR	[9] Phospho (ST)	TAU_RAT	Microtubule-associated protein tau OS=Rattus norvegicus GN=Mapt PE=1 SV=3	TRUE	0.808033	84216.6	371823	93479.8	1.71719e+06	182874	95246.5	204619	119341	125522	319332	2.17342e+06	172875	170582	2.18587e+06	83474.6	95516.9	73223.9	194564	98753.8	253997	103380	122970	3.44762e+06	3.3073e+06	68660.1	370199	94915.4	1.59078e+06	193315	95654.3	193321	109262	118093	219991	1.03258e+06	99509	158757
3843	15.0787	2	591.263	1180.51	-0.400371	64.25	SPVVSGDTSPR	[9] Phospho (ST)	TAU_RAT	Microtubule-associated protein tau OS=Rattus norvegicus GN=Mapt PE=1 SV=3	FALSE	0.325237	204013	1.25596e+06	27829.2	1982.83	1.38665e+06	105428	140161	155696	119946	2.02518e+06	140842	310244	1.45762e+06	9374.12	33965.8	73173.8	170117	1.57685e+06	33952.3	2.74912e+06	89436.5	55542.6	1405.04	1569.66	166327	1.25048e+06	28256.5	1836.87	1.46582e+06	105879	132423	142547	112847	1.39517e+06	66913.3	178580	1.35658e+06
4540	12.4995	1	1181.52	1180.51	-0.356205	---	SPVVSGDTSPR	[9] Phospho (ST)	TAU_RAT	Microtubule-associated protein tau OS=Rattus norvegicus GN=Mapt PE=1 SV=3	FALSE	0.847398	283835	270.275	268162	125.561	152.409	271136	938939	928408	953674	191.163	92.456	237892	1541.02	1211.91	404762	658553	448235	1114.5	600062	1476.53	640872	1.14154e+06	145.375	625.609	231405	269.094	272280	116.318	161.11	272297	887096	849999	897230	131.694	43.9255	136934	1434.2
12145	24.102	1	1181.52	1180.51	-0.113392	---	SPVVSGDTSPR	[9] Phospho (ST)	TAU_RAT	Microtubule-associated protein tau OS=Rattus norvegicus GN=Mapt PE=1 SV=3	TRUE	0.289146	0	1659.48	0.111734	13891.2	0.033852	298.147	4254.61	45.2142	936.084	988.793	4185.6	0	73.8163	9748.74	450.718	105.106	41.8184	80.3084	298.627	187.636	0	454.793	780503	863176	0	1652.23	0.11345	12868.6	0.0357847	299.423	4019.7	41.3957	880.681	681.191	1988.56	0	68.6995
467	12.4995	2	591.264	1180.51	0.170446	72.36	SPVVSGDTSPR	[5] Phospho (ST)	TAU_RAT	Microtubule-associated protein tau OS=Rattus norvegicus GN=Mapt PE=1 SV=3	TRUE	0.97044	1.29699e+06	2684.27	962787	2800.37	7543.22	980769	2.43693e+06	2.72712e+06	2.70956e+06	4153.83	2487.53	1.60341e+06	13262.7	1172.74	1.42904e+06	2.07518e+06	1.83356e+06	7492.24	1.97298e+06	25703.7	2.11281e+06	2.77581e+06	13547.2	14219	1.05741e+06	2672.55	977573	2594.22	7973.9	984968	2.30238e+06	2.4968e+06	2.54919e+06	2861.62	1181.82	922943	12343.3
4540	12.4995	1	1181.52	1180.51	-0.356205	---	SPVVSGDTSPR	[5] Phospho (ST)	TAU_RAT	Microtubule-associated protein tau OS=Rattus norvegicus GN=Mapt PE=1 SV=3	FALSE	0.847398	283835	270.275	268162	125.561	152.409	271136	938939	928408	953674	191.163	92.456	237892	1541.02	1211.91	404762	658553	448235	1114.5	600062	1476.53	640872	1.14154e+06	145.375	625.609	231405	269.094	272280	116.318	161.11	272297	887096	849999	897230	131.694	43.9255	136934	1434.2
12145	24.102	1	1181.52	1180.51	-0.113392	---	SPVVSGDTSPR	[5] Phospho (ST)	TAU_RAT	Microtubule-associated protein tau OS=Rattus norvegicus GN=Mapt PE=1 SV=3	FALSE	0.289146	0	1659.48	0.111734	13891.2	0.033852	298.147	4254.61	45.2142	936.084	988.793	4185.6	0	73.8163	9748.74	450.718	105.106	41.8184	80.3084	298.627	187.636	0	454.793	780503	863176	0	1652.23	0.11345	12868.6	0.0357847	299.423	4019.7	41.3957	880.681	681.191	1988.56	0	68.6995
658	25.1797	2	737.304	1472.59	-0.46008	69.58	SGYSSPGSPGTPGSR	[8] Phospho (ST)	TAU_RAT	Microtubule-associated protein tau OS=Rattus norvegicus GN=Mapt PE=1 SV=3	TRUE	0.79273	2.42564e+06	1.75699e+06	250162	140736	2.00587e+06	2.13209e+06	2.92921e+06	145944	241491	2.36151e+06	2.38281e+06	2.7418e+06	2.24449e+06	2.53336e+06	169280	3.36611e+06	3.01362e+06	2.94242e+06	255273	3.25718e+06	1.04472e+06	237919	3.76884e+06	235117	1.97757e+06	1.74931e+06	254004	130376	2.1204e+06	2.14122e+06	2.76748e+06	133618	227198	1.62687e+06	1.13206e+06	1.57821e+06	2.08891e+06
1302	26.3488	2	737.304	1472.59	-0.245558	45.12	SGYSSPGSPGTPGSR	[8] Phospho (ST)	TAU_RAT	Microtubule-associated protein tau OS=Rattus norvegicus GN=Mapt PE=1 SV=3	FALSE	0.875013	208706	178138	44734.9	2.0126e+06	175432	86669.7	208751	36424.7	28125.8	265287	307167	219573	157130	183296	44872.3	113812	160331	182033	75441.9	181463	93760.4	94223.2	258184	3.45215e+06	170154	177360	45421.9	1.86444e+06	185448	87040.8	197225	33348.5	26461.2	182759	145934	126389	146238
19222	26.3488	1	1473.6	1472.59	-0.297349	---	SGYSSPGSPGTPGSR	[8] Phospho (ST)	TAU_RAT	Microtubule-associated protein tau OS=Rattus norvegicus GN=Mapt PE=1 SV=3	FALSE	0.833873	0	617.307	0	73302.5	1464.12	0	297.912	137.398	499.59	0	0	0	402.622	441.019	0	0	0	437.481	0	993.144	0	4.07862	650.771	299093	0	614.611	0	67906.4	1547.71	0	281.463	125.794	470.021	0	0	0	374.713
19969	25.1988	1	1473.6	1472.59	-0.330891	---	SGYSSPGSPGTPGSR	[8] Phospho (ST)	TAU_RAT	Microtubule-associated protein tau OS=Rattus norvegicus GN=Mapt PE=1 SV=3	TRUE	0.927438	9286.82	46851.6	0	0	57218.6	263.153	662.639	0	84.3887	52140.1	72581.8	1523.06	69222.8	100755	0	0	0	124109	421.66	123897	60.9524	0	249619	589.699	7571.35	46647	0	0	60485.4	264.279	626.053	0	79.3941	35919.9	34483.3	876.692	64424.4
2575	34.8903	2	573.781	1145.55	-0.352186	32.39	TPSLPTPPTR	[6] Phospho (ST)	TAU_RAT	Microtubule-associated protein tau OS=Rattus norvegicus GN=Mapt PE=1 SV=3	FALSE	0.0123071	223033	195070	186342	233264	244829	230223	347131	423851	412088	414306	376697	377722	304822	321393	331487	405856	314654	368394	499241	415455	447257	418442	457719	412157	181834	194218	189204	216093	258807	231208	327964	388055	387698	285420	178967	217421	283693
9565	34.8903	1	1146.56	1145.55	-0.24467	---	TPSLPTPPTR	[6] Phospho (ST)	TAU_RAT	Microtubule-associated protein tau OS=Rattus norvegicus GN=Mapt PE=1 SV=3	FALSE	0.000399538	88919.1	68914.5	62543.6	93115	91143.6	91044.2	139148	172314	147881	103331	102952	42893.7	123142	130039	128571	189357	114708	184700	203806	194595	198435	150337	165919	161000	72493.9	68613.5	63504.1	86260.5	96347.3	91433.9	131465	157762	139128	71185.9	48912.2	24690.1	114606
3367	40.5983	2	897.907	1793.8	-5.41248	76.44	STPTAEDVTAPLVEER	[1] Phospho (ST)	TAU_RAT	Microtubule-associated protein tau OS=Rattus norvegicus GN=Mapt PE=1 SV=3	FALSE	0.617948	339431	283129	272959	314769	346143	350669	553342	626009	575767	608993	627394	600089	363532	389138	532288	636315	441469	444985	740632	651382	668238	419377	243628	340185	276731	281892	277150	291597	365906	352171	522790	573140	541690	419542	298072	345418	338333
6575	33.4015	2	1188.02	2374.02	-0.309685	46.16	TDHGAEIVYKSPVVSGDTSPR	[11] Phospho (ST)|[19] Phospho (ST)	TAU_RAT	Microtubule-associated protein tau OS=Rattus norvegicus GN=Mapt PE=1 SV=3	FALSE	0.041156	249156	184917	166881	218849	203301	221002	241385	281824	245287	209339	199597	149467	299000	351268	343737	469422	336768	316425	508506	512993	503585	191335	102354	123842	203132	184109	169444	202739	214908	221948	228057	258023	230770	144216	94827.7	86034.7	278274
3373	33.4015	3	792.349	2374.02	-0.106602	33.43	TDHGAEIVYKSPVVSGDTSPR	[11] Phospho (ST)|[18] Phospho (ST)	TAU_RAT	Microtubule-associated protein tau OS=Rattus norvegicus GN=Mapt PE=1 SV=3	FALSE	0.311159	327579	244559	266746	349973	286496	295677	444944	550545	500300	491942	466194	519121	386718	454373	446321	585853	509509	413022	703935	689965	646600	335862	218776	235930	267069	243491	270843	324211	302853	296942	420377	504049	470689	338904	221487	298812	359911
6613	26.0601	2	631.247	1260.48	-0.148398	36.11	SPVVSGDTSPR	[5] Phospho (ST)|[9] Phospho (ST)	TAU_RAT	Microtubule-associated protein tau OS=Rattus norvegicus GN=Mapt PE=1 SV=3	FALSE	0.904565	537924	430199	202521	427062	489781	350317	582966	314357	330991	776801	776780	784778	416970	512226	127081	373422	664359	642026	272349	800126	374651	407925	925525	999255	438558	428320	205632	395625	517745	351817	550778	287808	311401	535147	369045	451727	388067
8090	13.2087	2	631.247	1260.48	-0.100624	35.47	SPVVSGDTSPR	[5] Phospho (ST)|[9] Phospho (ST)	TAU_RAT	Microtubule-associated protein tau OS=Rattus norvegicus GN=Mapt PE=1 SV=3	FALSE	0.982914	109793	966.501	228497	795.289	12265.2	199996	414029	831029	659340	3601.59	1669.64	198062	15241.1	1221.55	293096	490889	199426	10656.2	446058	12855.2	523437	595601	1377.87	1203.1	89512.1	962.28	232006	736.745	12965.5	200852	391169	760844	620316	2481.17	793.239	114007	14184.6
6765	36.9936	2	829.898	1657.78	-0.880414	57.5	IGSLDNITHVPGGGNK	[3] Phospho (ST)	TAU_RAT	Microtubule-associated protein tau OS=Rattus norvegicus GN=Mapt PE=1 SV=3	FALSE	0.151679	52972.6	49642.2	43735	137665	90039.5	109819	66724.1	81844.6	66388.5	117929	133739	131330	90747.7	119389	86609.7	216459	181382	210022	224415	258370	227599	34684.1	53767.9	43284.5	43187.4	49425.4	44406.6	127531	95180.2	110290	63040	74932.5	62459.3	81242.7	63539	75595.3	84457.3
27095	37.0249	3	553.601	1657.78	-1.11128	---	IGSLDNITHVPGGGNK	[3] Phospho (ST)	TAU_RAT	Microtubule-associated protein tau OS=Rattus norvegicus GN=Mapt PE=1 SV=3	FALSE	0.429705	968.847	593.81	645.387	2422.63	1114.42	1219.41	0	1267.52	2259.74	7417.48	8163.76	11486	757.103	689.477	1684.9	4707.61	5443.56	3683.54	7001.6	7443.92	4969.69	400.56	678.363	550.612	789.881	591.216	655.298	2244.3	1178.05	1224.63	0	1160.47	2126	5109.98	3878.57	6611.49	704.622
8981	26.7423	2	777.287	1552.56	-0.127242	65.49	SGYSSPGSPGTPGSR	[5] Phospho (ST)|[8] Phospho (ST)	TAU_RAT	Microtubule-associated protein tau OS=Rattus norvegicus GN=Mapt PE=1 SV=3	FALSE	0.446489	310486	230360	162255	264283	298056	284945	528889	366509	363502	456648	506808	465157	311368	379868	158949	502544	473865	447585	372453	562737	505965	285117	326768	373561	253133	229354	164747	244828	315074	286165	499688	335555	341988	314590	240782	267750	289785
17587	13.1608	2	777.287	1552.56	-0.116934	51.66	SGYSSPGSPGTPGSR	[5] Phospho (ST)|[11] Phospho (ST)	TAU_RAT	Microtubule-associated protein tau OS=Rattus norvegicus GN=Mapt PE=1 SV=3	FALSE	0.526127	17674.8	641.519	87300.4	920.975	2148.59	19334.3	51180.3	388072	292764	559.722	190.667	16819.6	3366.79	473.962	176873	57280.5	18659.6	3266.41	190425	3280.12	123722	164065	5603.49	8224.99	14409.9	638.717	88641.1	853.179	2271.26	19417.1	48354.4	355298	275437	385.599	90.5852	9681.57	3133.41
11543	29.3104	2	1203.98	2405.94	0.00233077	58.48	ESPPQPPADDGSEEPGSETSDAK	[17] Phospho (ST)	TAU_RAT	Microtubule-associated protein tau OS=Rattus norvegicus GN=Mapt PE=1 SV=3	FALSE	0.0210659	128547	144734	43830.6	217329	142380	72963.4	43142	1122.79	2270.12	30118.4	17856.2	29583.2	169382	242577	40598.7	154129	100927	24347.5	175071	316465	112351	130798	166440	184683	104801	144102	44503.7	201331	150509	73275.8	40760	1027.96	2135.77	20748.9	8483.42	17028.5	157641
12255	29.2168	3	802.987	2405.94	0.273294	---	ESPPQPPADDGSEEPGSETSDAK	[17] Phospho (ST)	TAU_RAT	Microtubule-associated protein tau OS=Rattus norvegicus GN=Mapt PE=1 SV=3	FALSE	0.0240969	53318	68778.4	19505.4	122067	68668.1	30911.9	22627.5	1067.54	783.349	19016.8	8649.31	22263.3	79861.8	119892	15271.1	63628.9	58219.4	10557.3	81518.4	158253	55940.3	74889.8	114233	101075	43469.1	68478.1	19804.9	113081	72588.6	31044.2	21378.2	977.382	736.986	13100.9	4109.25	12815	74325.9
12841	56.5709	3	1108.53	3322.56	-0.425637	62.31	HLSNVSSTGSIDMVDSPQLATLADEVSASLAK	[10] Phospho (ST)	TAU_RAT	Microtubule-associated protein tau OS=Rattus norvegicus GN=Mapt PE=1 SV=3	FALSE	1.35e-07	47702.3	3210.96	29507.1	10393.4	20043.1	35929.4	14219.7	10448	6964.44	4544.25	1553.21	29198.4	74581	127383	99687	202971	234013	183282	332305	312578	405868	96369.3	86643.2	127790	38890.7	3196.94	29960.3	9628.31	21187.5	36083.2	13434.6	9565.65	6552.24	3130.58	737.926	16806.9	69411.2
14044	54.3049	3	1113.86	3338.55	-3.40378	70.8	HLSNVSSTGSIDMVDSPQLATLADEVSASLAK	[10] Phospho (ST)|[13] Oxidation (M)	TAU_RAT	Microtubule-associated protein tau OS=Rattus norvegicus GN=Mapt PE=1 SV=3	FALSE	3.48e-05	11790.2	1829.94	9397.8	5929.05	7495.14	3847.1	1065.14	1609.28	1614.09	3694.22	0	10061.1	137119	205254	161036	212548	186648	139462	334115	371446	425581	43819.5	26387.6	28778.6	9612.31	1821.94	9542.13	5492.59	7923.06	3863.57	1006.33	1473.37	1518.56	2544.99	0	5791.27	127614
26559	22.2638	2	471.22	940.426	-0.327863	35.94	IGSTENLK	[3] Phospho (ST)	TAU_RAT	Microtubule-associated protein tau OS=Rattus norvegicus GN=Mapt PE=1 SV=3	FALSE	0.661037	2809.88	1698.4	3786.22	2442.81	10441.5	3398.17	5066.02	46057.1	36825.9	4673.7	3831.73	8897.46	3193.27	535.813	55711.2	4339.57	4039.56	3445.69	8024.1	4385.27	12953.5	3565.67	4860.39	4808.61	2290.84	1690.98	3844.37	2262.98	11037.6	3412.72	4786.31	42167.3	34646.4	3219.76	1820.44	5121.48	2971.92
27282	12.5366	2	523.791	1045.57	-0.677282	37.86	VAVVRTPPK	[6] Phospho (ST)	TAU_RAT	Microtubule-associated protein tau OS=Rattus norvegicus GN=Mapt PE=1 SV=3	FALSE	0.484383	0	0	0	20.2054	0	0	108.739	20860.3	0	0	0	0	0	229.228	1703.79	78.546	63.0253	13.8002	0	0	0	12.7523	0	0	0	0	0	18.718	0	0	102.735	19098.6	0	0	0	0	0
35926	13.3271	2	523.791	1045.57	-0.513792	34.88	VAVVRTPPK	[6] Phospho (ST)	TAU_RAT	Microtubule-associated protein tau OS=Rattus norvegicus GN=Mapt PE=1 SV=3	FALSE	0.965456	0	0	0	0	0	14.6227	46.1318	1549.14	15823.1	0	0.319871	0	0	0	175.411	25.9516	0	23.8054	695.115	0	0	0	5.79314	6.51206	0	0	0	0	0	14.6853	43.5847	1418.3	14886.6	0	0.151969	0	0
49327	25.8573	3	561.945	1682.81	-1.65974	34.93	VAVVRTPPKSPSASK	[6] Phospho (ST)|[10] Phospho (ST)	TAU_RAT	Microtubule-associated protein tau OS=Rattus norvegicus GN=Mapt PE=1 SV=3	FALSE	0.299044	1120.24	26046.7	98.2477	7407.21	5093.09	425.688	133.793	1036.64	712.276	27551.8	11636.3	548.44	7522.48	9044.84	140.149	0	99.2925	9920.36	468.815	7811.99	27.0711	14.8666	8248.36	9739.45	913.305	25932.9	99.7565	6861.94	5383.88	427.511	126.406	949.091	670.119	18980.7	5528.38	315.689	7001.04
1293	26.7904	3	769.058	2304.15	-0.0331719	34.82	AKSPVPKSPVEEVKPKPEAK	[3] Phospho (ST)|[8] Phospho (ST)	NFM_RAT	Neurofilament medium polypeptide OS=Rattus norvegicus GN=Nefm PE=1 SV=4	TRUE	0.473099	1.08102e+06	767942	720424	1.38602e+06	1.0047e+06	950646	802921	112029	724705	2.05561e+06	1.88349e+06	2.25246e+06	888287	1.12563e+06	592896	1.36688e+06	1.25639e+06	502376	902683	1.17745e+06	1.08002e+06	645685	340744	333932	881336	764588	731488	1.28399e+06	1.06206e+06	954716	758589	102568	681813	1.41613e+06	894837	1.29654e+06	826713
12309	26.7904	2	1153.08	2304.15	-0.216404	41.25	AKSPVPKSPVEEVKPKPEAK	[3] Phospho (ST)|[8] Phospho (ST)	NFM_RAT	Neurofilament medium polypeptide OS=Rattus norvegicus GN=Nefm PE=1 SV=4	TRUE	0.87727	91643.9	68631.9	50741.7	84952.1	95537.2	87259	113581	396.129	4124.23	183819	152349	170323	80964	99842.4	1005.14	111958	104622	34973.1	46212.1	111373	83887	85926.5	19811.2	24129.2	74715.4	68332.1	51521	78698.5	100992	87632.5	107310	362.674	3880.13	126635	72380.3	98039.9	75351.7
13802	26.765	5	461.838	2304.15	0.0438273	---	AKSPVPKSPVEEVKPKPEAK	[3] Phospho (ST)|[8] Phospho (ST)	NFM_RAT	Neurofilament medium polypeptide OS=Rattus norvegicus GN=Nefm PE=1 SV=4	TRUE	0.539364	18794.3	11422.3	10242.3	2074.68	18680.2	17529	18305.3	33814.6	1128.09	23457.6	14281.8	30020.2	14449.4	16584.7	858.96	23500.5	23683.8	7283.61	12879.7	18838.8	16508.4	21034.4	12112.1	281.144	15322.6	11372.4	10399.6	1921.95	19746.7	17604	17294.6	30958.8	1061.32	16160.2	6785.23	17280	13447.8
1472	12.2561	3	760.952	2279.84	-0.167164	35.39	AEEEGGSEEEVGDKSPQESK	[7] Phospho (ST)|[15] Phospho (ST)	NFM_RAT	Neurofilament medium polypeptide OS=Rattus norvegicus GN=Nefm PE=1 SV=4	TRUE	0.277029	1.19473e+06	800628	686442	3050.74	1.34062e+06	1.03823e+06	1.45465e+06	123815	173300	1.43147e+06	1.11155e+06	1.50205e+06	1.40673e+06	27468.7	1.27359e+06	180166	1.74522e+06	1.10782e+06	105957	1.55727e+06	1.20369e+06	545653	168.848	409.231	974038	797131	696984	2826.17	1.41716e+06	1.04267e+06	1.37433e+06	113358	163043	986154	528093	864597	1.30921e+06
24431	23.2197	2	1140.92	2279.83	-0.359673	50.76	AEEEGGSEEEVGDKSPQESK	[7] Phospho (ST)|[15] Phospho (ST)	NFM_RAT	Neurofilament medium polypeptide OS=Rattus norvegicus GN=Nefm PE=1 SV=4	FALSE	0.932604	814.914	14563.3	2914.74	523672	1474.98	937.196	1882.18	824.381	1971.91	16442.7	104581	568.933	4422.61	747329	1050.58	779.648	823.951	14098.5	3240.59	16257.7	5554.26	870.646	4118.79	5325.88	664.383	14499.7	2959.51	485123	1559.19	941.208	1778.26	754.758	1855.21	11327.5	49686.1	327.485	4116.04
5176	31.7586	3	1060.07	3177.18	-0.0162493	94.46	EGSSEKDEGEQEEEGETEAEGEGEEAEAK	[4] Phospho (ST)	NFM_RAT	Neurofilament medium polypeptide OS=Rattus norvegicus GN=Nefm PE=1 SV=4	TRUE	0.869353	282131	136431	215589	156266	194649	245242	252507	319183	280703	384792	318030	576197	416132	382925	565638	533314	437519	180523	547475	469385	514448	282379	30949.9	41901.7	230016	135835	218900	144762	205763	246292	238565	292227	264089	265088	151095	331666	387286
10866	31.7069	2	1589.6	3177.18	0.450362	---	EGSSEKDEGEQEEEGETEAEGEGEEAEAK	[4] Phospho (ST)	NFM_RAT	Neurofilament medium polypeptide OS=Rattus norvegicus GN=Nefm PE=1 SV=4	TRUE	0.557117	162104	85367.9	111763	94376.7	120560	139693	138333	161037	135281	189501	164863	193241	258017	235779	373200	341082	236105	129037	300569	282688	312527	136485	17173.7	26376.3	132160	84995.1	113479	87429.3	127443	140291	130695	147437	127275	130549	78325.7	111232	240132
8493	22.3726	2	759.384	1516.75	-0.306079	44.7	SPVEEVKPKPEAK	[1] Phospho (ST)	NFM_RAT	Neurofilament medium polypeptide OS=Rattus norvegicus GN=Nefm PE=1 SV=4	FALSE	0.059402	224.144	2825.28	1326.21	9357.66	223.928	876.008	4355.67	2411.63	6380.57	7378.76	50954.9	1342.04	3712.11	18578.9	5557.41	1806.98	2079.38	4155.03	2412.18	8009.59	8014.72	6388.62	1.56233e+06	2.18966e+06	182.74	2812.94	1346.58	8668.81	236.713	879.758	4115.18	2207.95	6002.93	5083.31	24208.5	772.491	3454.8
9526	27.1745	2	536.773	1071.53	-0.0931283	33.84	EQLQGLNDR		NFM_RAT	Neurofilament medium polypeptide OS=Rattus norvegicus GN=Nefm PE=1 SV=4	FALSE	0.00555706	47485.9	45450.7	38284.3	6084.04	45556.8	48706.9	63180.1	3672.36	4331.24	33873.1	16155.9	41616.1	96329.3	96188.1	54847.2	62901.5	94820.2	66432.2	41555.4	95936.9	66429.7	79098	78325.3	16568.6	38714.3	45252.2	38872.2	5636.17	48157.8	48915.4	59691.7	3362.21	4074.89	23335.5	7675.59	23954.7	89652
9890	26.2606	2	530.727	1059.44	-0.0655711	51.36	VSGSPSSGFR	[4] Phospho (ST)	NFM_RAT	Neurofilament medium polypeptide OS=Rattus norvegicus GN=Nefm PE=1 SV=4	FALSE	0.00614916	50656.2	45884.3	44839.6	51989	45082.8	47456.2	80629.8	89513.7	80155.8	49401.6	63888.9	70449.1	72334	78324.7	82606.2	78657.9	76902.9	58924.3	69257.1	62529.2	79241.1	83933.3	83845.3	71173.9	41298.9	45683.9	45528.2	48161.9	47656.8	47659.4	76177.9	81953.9	75411.7	34033.3	30353.3	40551.3	67320
11564	26.1361	3	861.053	2580.14	-0.103481	42.94	EEKEEAEEKEEEPEVEKSPVK	[18] Phospho (ST)	NFM_RAT	Neurofilament medium polypeptide OS=Rattus norvegicus GN=Nefm PE=1 SV=4	FALSE	0.852111	73933	58870.7	12870.8	33896	66435.8	45868.6	59802.2	7698.62	7321	104946	115406	136263	86067.2	139479	2131.48	104248	88544.7	47348.5	5623.16	114670	37770.9	8669.44	88827.1	50616.4	60276.1	58613.6	13068.4	31400.8	70228.9	46064.9	56500.3	7048.44	6887.7	72298.2	54828.8	78434.5	80101.1
22678	12.363	3	861.053	2580.14	0.410128	34.66	EEKEEAEEKEEEPEVEKSPVK	[18] Phospho (ST)	NFM_RAT	Neurofilament medium polypeptide OS=Rattus norvegicus GN=Nefm PE=1 SV=4	FALSE	0.875144	6318.68	437.344	11286.5	19.7983	3848.37	3569.63	22713.3	60018.2	87555.4	1860.03	1892.07	9952.14	656.214	249.794	94545.6	4420.46	2689.27	881.492	42436.3	378.984	10274.2	66905.8	1247.69	2987.84	5151.49	435.434	11459.9	18.3409	4068.09	3584.91	21459.3	54949.3	82373.4	1281.4	898.915	5728.57	610.727
17202	24.5799	2	1140.92	2279.84	-0.212004	52.74	AEEEGGSEEEVGDKSPQESK	[7] Phospho (ST)|[19] Phospho (ST)	NFM_RAT	Neurofilament medium polypeptide OS=Rattus norvegicus GN=Nefm PE=1 SV=4	FALSE	0.0542941	14320.1	13956.8	13418.4	77193.2	12061.2	15644.2	38720	15075.6	13010.9	15264.7	15315	20057.2	30290.2	79797.8	13268.8	35162.7	12327.7	20715.6	26615.9	26086.1	23406.7	19946.9	452119	674447	11674.9	13895.9	13624.5	71510.8	12749.8	15711.2	36582.2	13802.4	12240.9	10516	7276.1	11545.2	28190.5
17992	23.4852	3	846.664	2536.97	-1.73255	34.33	EKAEEEGGSEEEVGDKSPQESK	[9] Phospho (ST)|[17] Phospho (ST)	NFM_RAT	Neurofilament medium polypeptide OS=Rattus norvegicus GN=Nefm PE=1 SV=4	FALSE	0.473772	27373.1	30626.6	19477.5	74121.4	21088.3	24793.3	44676.1	29654.9	31155.7	53838.4	63026.3	50992.8	38720	61235	29272.8	27739.2	24154.2	27642.3	20192.8	35731.2	22169.4	24146.8	387520	431261	22316.7	30492.9	19776.6	68665.1	22292.3	24899.4	42209.4	27150.4	29311.7	37089.8	29943.5	29352	36036
20320	23.9159	3	820.008	2457	-2.37379	43.89	EKAEEEGGSEEEVGDKSPQESK	[17] Phospho (ST)	NFM_RAT	Neurofilament medium polypeptide OS=Rattus norvegicus GN=Nefm PE=1 SV=4	FALSE	0.823957	122953	21173.6	27131.3	32529.4	19913.6	25524.4	28463.4	17739.7	19465.4	35356.4	31681.9	109119	35003.1	47311.5	30722.9	45495	28913.7	20267.6	28361	37123.8	29071.4	21634.1	57722.3	47115.8	100241	21081.1	27548	30134.8	21050.6	25633.7	26891.9	16241.5	18313.3	24357.4	15051.9	62810.1	32576.7
23503	20.4445	2	772.785	1543.56	-0.48154	81.73	AEEEGGSEEEVGDK	[7] Phospho (ST)	NFM_RAT	Neurofilament medium polypeptide OS=Rattus norvegicus GN=Nefm PE=1 SV=4	FALSE	0.0451312	232.489	720.262	166.838	8601.31	1162.53	1138.28	2135.96	138.278	336.059	406.624	2077.39	380.976	5862.39	3561.75	246.192	770.618	1540.8	6086.06	200.461	8057.48	1237.16	592.083	255289	290615	189.543	717.116	169.4	7968.14	1228.9	1143.16	2018.03	126.6	316.169	280.128	986.958	219.295	5456.02
23907	22.9122	2	1100.94	2199.87	-0.390354	57.79	AEEEGGSEEEVGDKSPQESK	[15] Phospho (ST)	NFM_RAT	Neurofilament medium polypeptide OS=Rattus norvegicus GN=Nefm PE=1 SV=4	FALSE	0.475778	490.207	1735.37	921.631	5902.97	306.973	1281.86	1317.77	27518.6	6448.59	767.755	26789.1	46.9106	363.407	28726.7	2467.08	604.577	1705.29	475.538	1512.97	803.046	367.917	1486.53	319614	358662	399.656	1727.79	935.785	5468.43	324.499	1287.35	1245.01	25194.6	6066.92	528.915	12727.4	27.0023	338.217
26579	27.4988	2	1013.53	2025.05	-0.211058	44.49	SPVPKSPVEEVKPKPEAK	[6] Phospho (ST)	NFM_RAT	Neurofilament medium polypeptide OS=Rattus norvegicus GN=Nefm PE=1 SV=4	FALSE	0.226678	17794.3	13855.9	10553.9	419.919	9583.36	8014.98	25619.1	0	509.274	25035	23628.7	35920.8	713.624	536.746	2193.37	4143.01	3772.62	0	329.772	985.994	1744.42	24821.5	906.842	2774.23	14507.3	13795.3	10716	389.008	10130.5	8049.3	24204.6	0	479.132	17246.9	11225.9	20676.4	664.157
33173	13.7005	3	601.239	1800.69	0.300035	37.42	EKAEEEGGSEEEVGDK	[9] Phospho (ST)	NFM_RAT	Neurofilament medium polypeptide OS=Rattus norvegicus GN=Nefm PE=1 SV=4	FALSE	0.420918	1170.25	1755.62	730.276	161.746	2021.36	845.603	582.011	15185.1	8410.51	2287.33	1785.8	296.083	966.524	612.84	1838.41	4105.31	2579.42	1771.14	694.354	1998.61	993.415	736.139	16599	12743.9	954.078	1747.95	741.491	149.84	2136.77	849.223	549.876	13902.6	7912.72	1575.76	848.428	170.429	899.526
33638	13.5609	2	901.358	1800.7	3.92891	69.37	EKAEEEGGSEEEVGDK	[9] Phospho (ST)	NFM_RAT	Neurofilament medium polypeptide OS=Rattus norvegicus GN=Nefm PE=1 SV=4	FALSE	0.17649	2772.44	663.382	3585.72	1940	2352.82	3772.74	5903.76	7020.87	7113.35	1008.84	107.257	852.337	1620.9	909.887	1183.19	35586.6	2700.28	1520.17	810.138	2973.71	11595.1	2342.33	57339.2	53089.3	2260.31	660.484	3640.78	1797.19	2487.16	3788.89	5577.79	6427.93	6692.34	694.999	50.9572	490.615	1508.54
5829	38.4184	2	817.358	1632.7	-0.503403	88.5	DKSDSETEGLVFAR	[3] Phospho (ST)	E41L1_RAT	Band 4.1-like protein 1 OS=Rattus norvegicus GN=Epb41l1 PE=1 SV=1	TRUE	0.83275	162604	125553	120985	184864	197647	182437	170956	198692	177894	313376	311704	264988	143889	184126	195026	303318	240267	224554	300889	301199	279622	120740	68695.6	94295.7	132567	125005	122843	171256	208932	183219	161517	181912	167365	215888	148089	152530	133915
6297	27.3376	2	522.263	1042.51	0.824664	42.6	LVSPEPPPK	[3] Phospho (ST)	E41L1_RAT	Band 4.1-like protein 1 OS=Rattus norvegicus GN=Epb41l1 PE=1 SV=1	TRUE	0.0540138	80966	91347.2	62659.4	166810	85527.7	67802.2	82877.4	116635	110468	109408	123245	111561	134466	166369	85314.7	92403.4	103882	109968	91748.3	141439	99154.8	124016	186242	200081	66009.9	90948.3	63621.7	154530	90410.8	68092.5	78301.5	106784	103930	75372.2	58553	64216.1	125145
10297	26.914	2	574.273	1146.53	-1.31303	52.1	LPSSPASPSPK	[9] Phospho (ST)	E41L1_RAT	Band 4.1-like protein 1 OS=Rattus norvegicus GN=Epb41l1 PE=1 SV=1	FALSE	0.00480667	43166.9	43456.3	34411	40726.1	41600.2	43839.3	58696.1	116034	38209.9	53229.2	58705	76697.9	74581.3	71753.8	50893.4	73634.5	83452.6	60314.4	80252.1	86260.1	91086.2	57832.9	98392	61584.6	35193.1	43266.5	34939.5	37728.1	43975.4	44027	55455.3	106234	35948.5	36670.2	27890.5	44148.2	69411.5
11164	25.8573	2	652.318	1302.62	-8.57369	37.02	RLPSSPASPSPK	[10] Phospho (ST)	E41L1_RAT	Band 4.1-like protein 1 OS=Rattus norvegicus GN=Epb41l1 PE=1 SV=1	TRUE	0.82476	125028	117932	63181.4	84031.7	129794	104045	102628	17970.6	12732	122173	147532	151645	123349	158605	3350.37	155172	149488	122797	70789.4	191678	106963	45927.4	152353	103639	101933	117417	64151.7	77845.9	137204	104490	96961.5	16452.9	11978.5	84166.5	70091.7	87288.7	114799
12371	27.2893	2	870.388	1738.76	2.08525	34.22	LPSSPASPSPKGTPEK	[9] Phospho (ST)|[13] Phospho (ST)	E41L1_RAT	Band 4.1-like protein 1 OS=Rattus norvegicus GN=Epb41l1 PE=1 SV=1	FALSE	0.419	51030.6	28166.5	32525.6	13663.3	50795	52518.9	40645.7	58223.8	37093.1	46485.4	52717.7	54930.4	56278.2	54896.6	44929	85101.7	80900.4	69111.1	94120.4	105350	120975	29611.9	9984.69	11711.6	41604.2	28043.5	33025.2	12657.5	53695.1	52743.7	38401.5	53306.5	34897.7	32024.3	25045.9	31618.6	52377.1
17265	27.2977	3	580.593	1738.76	0.246056	---	LPSSPASPSPKGTPEK	[9] Phospho (ST)|[13] Phospho (ST)	E41L1_RAT	Band 4.1-like protein 1 OS=Rattus norvegicus GN=Epb41l1 PE=1 SV=1	FALSE	0.70864	3409.1	1635.19	3441.77	592.297	6054.78	4381.91	957.745	715.329	24.4977	3235.42	5740.84	7633.21	5560.65	1031.33	257.332	7746.52	10342.7	8998.36	420.77	10112.5	5572.64	2443.95	561.162	349.278	2779.37	1628.05	3494.63	548.696	6400.48	4400.67	904.864	654.916	23.0477	2228.92	2727.45	4393.76	5175.19
15018	31.5642	2	697.75	1393.49	0.00817614	49.99	DYCEADGLSER	[9] Phospho (ST)	E41L1_RAT	Band 4.1-like protein 1 OS=Rattus norvegicus GN=Epb41l1 PE=1 SV=1	FALSE	0.856327	11051.4	6537.76	9266.27	7034.45	9114.8	11443.9	9883.04	13230.1	11117.9	17420.2	19710.1	26951.9	15891.6	15407.2	30288.8	34603.2	26656.2	15481.6	21169.7	14468.9	19516.3	5178.77	1692.09	509.299	9010.01	6509.21	9408.57	6516.62	9635.2	11492.9	9337.36	12112.8	10459.9	12000.9	9364.18	15513.8	14790
18341	26.4478	2	948.432	1894.85	-5.07979	59.82	RLPSSPASPSPKGTPEK	[10] Phospho (ST)|[14] Phospho (ST)	E41L1_RAT	Band 4.1-like protein 1 OS=Rattus norvegicus GN=Epb41l1 PE=1 SV=1	FALSE	0.68383	76873.4	60028	35435.7	62955.2	65639.5	53722.5	45860.5	4366.01	7016.62	64049.5	61131.9	82193.2	40088.6	42418.5	8629.63	47796.6	49165.7	31771.7	31436.2	59192.2	42619.2	17887.7	38637.8	56822.5	62673.3	59765.9	35979.9	58320.8	69387.2	53952.5	43328.3	3997.28	6601.34	44124.4	29043.5	47311.4	37309.8
26385	13.2087	2	543.211	1084.41	0.0695663	36.92	SEAEEGEVR	[1] Phospho (ST)	E41L1_RAT	Band 4.1-like protein 1 OS=Rattus norvegicus GN=Epb41l1 PE=1 SV=1	FALSE	0.928917	976.958	437.647	508.895	87.7516	525.151	359.866	1677.42	3758.58	3234.75	1425.91	1344.9	3346.83	2023.03	132.949	114.818	74.8053	1855.84	1507.11	144.422	2368.19	1433.95	205.393	19578.1	18497.7	796.494	435.736	516.71	81.2919	555.134	361.406	1584.81	3441.15	3043.3	982.323	638.958	1926.47	1882.79
537	31.2163	3	839.341	2515	0.235643	64.55	ESDDKPEIEDVGSDEEEEEKK	[13] Phospho (ST)	HS90A_RAT	Heat shock protein HSP 90-alpha OS=Rattus norvegicus GN=Hsp90aa1 PE=1 SV=3	TRUE	0.85366	1.89007e+06	842932	1.66448e+06	1.15366e+06	1.35283e+06	1.77404e+06	1.72198e+06	2.30897e+06	2.0027e+06	2.88608e+06	2.22998e+06	4.23858e+06	1.90392e+06	1.75178e+06	4.21397e+06	4.42441e+06	3.12567e+06	1.10194e+06	4.89901e+06	3.33034e+06	4.27651e+06	3.0211e+06	237272	305335	1.54093e+06	839251	1.69004e+06	1.06874e+06	1.43006e+06	1.78164e+06	1.62691e+06	2.11397e+06	1.88417e+06	1.98825e+06	1.05946e+06	2.43977e+06	1.77194e+06
2499	31.2163	2	1258.51	2515	0.124049	72.92	ESDDKPEIEDVGSDEEEEEKK	[13] Phospho (ST)	HS90A_RAT	Heat shock protein HSP 90-alpha OS=Rattus norvegicus GN=Hsp90aa1 PE=1 SV=3	TRUE	0.403869	859523	440832	724793	552673	647966	807537	738210	967911	853460	1.22669e+06	997741	1.4474e+06	934061	894049	1.85068e+06	1.94649e+06	1.26996e+06	652229	2.13542e+06	1.59134e+06	1.8771e+06	1.4003e+06	199961	243625	700752	438907	735924	511988	684961	810994	697451	886166	802947	845079	474023	833143	869314
1542	32.8078	3	796.642	2386.91	-0.196469	49.37	ESDDKPEIEDVGSDEEEEEK	[13] Phospho (ST)	HS90A_RAT	Heat shock protein HSP 90-alpha OS=Rattus norvegicus GN=Hsp90aa1 PE=1 SV=3	TRUE	0.184176	526997	284491	483320	467933	393614	575711	677522	828269	758670	1.20649e+06	1.22653e+06	1.52603e+06	643890	707696	1.19161e+06	1.32114e+06	1.11321e+06	667965	1.44118e+06	1.0716e+06	1.28437e+06	905552	436973	408608	429650	283249	490742	433486	416087	578175	640113	758318	713768	831162	582719	878400	599257
1942	32.758	2	1194.46	2386.91	-0.300773	75.23	ESDDKPEIEDVGSDEEEEEK	[13] Phospho (ST)	HS90A_RAT	Heat shock protein HSP 90-alpha OS=Rattus norvegicus GN=Hsp90aa1 PE=1 SV=3	TRUE	0.0135817	895579	569447	706371	762555	704201	906873	957686	1.11201e+06	931795	1.35937e+06	1.34969e+06	1.20411e+06	1.19896e+06	1.39018e+06	1.62637e+06	2.07385e+06	1.44458e+06	1.2542e+06	2.11169e+06	1.86163e+06	2.00863e+06	1.19143e+06	589360	678972	730147	566960	717219	706421	744407	910755	904809	1.0181e+06	876646	936486	641232	693098	1.11585e+06
2503	30.9066	3	977.731	2930.17	-0.05685	50.05	ESDDKPEIEDVGSDEEEEEKKDGDK	[13] Phospho (ST)	HS90A_RAT	Heat shock protein HSP 90-alpha OS=Rattus norvegicus GN=Hsp90aa1 PE=1 SV=3	TRUE	0.674472	708710	263583	542678	432380	502460	650210	547383	780340	672762	1.32964e+06	1.02369e+06	1.87526e+06	450467	441866	1.13906e+06	1.63438e+06	1.10389e+06	354628	1.5228e+06	1.09967e+06	1.4613e+06	918918	112861	46196.4	577797	262432	551012	400551	531148	652994	517160	714437	632944	916004	486349	1.07942e+06	419241
6474	30.9215	2	1466.09	2930.17	-0.526112	46.48	ESDDKPEIEDVGSDEEEEEKKDGDK	[13] Phospho (ST)	HS90A_RAT	Heat shock protein HSP 90-alpha OS=Rattus norvegicus GN=Hsp90aa1 PE=1 SV=3	TRUE	0.947399	469752	240735	338899	376371	373685	398798	291218	362037	343536	793286	697332	846094	336712	382735	583788	921943	632513	334598	832984	763002	810028	515010	104656	108672	382979	239683	344104	348665	395020	400505	275139	331461	323203	546504	331299	487022	313372
5678	24.4383	3	792.326	2373.96	-0.415451	42.87	DKEVSDDEAEEKEEKEEEK	[5] Phospho (ST)	HS90A_RAT	Heat shock protein HSP 90-alpha OS=Rattus norvegicus GN=Hsp90aa1 PE=1 SV=3	FALSE	0.0650392	127087	151480	80712	1.32614e+06	106216	91260.6	123979	156784	119765	305932	407841	252682	286109	873802	168557	210570	148426	201942	220248	338467	269143	244309	1.73596e+06	1.76998e+06	103611	150818	81951.5	1.22852e+06	112281	91651.3	117134	143543	112677	210760	193763	145447	266276
20453	24.4383	2	1187.99	2373.96	-0.269035	72.34	DKEVSDDEAEEKEEKEEEK	[5] Phospho (ST)	HS90A_RAT	Heat shock protein HSP 90-alpha OS=Rattus norvegicus GN=Hsp90aa1 PE=1 SV=3	FALSE	0.0260297	3855.83	8241.27	1799.76	12229.8	4373.2	2741.77	6811.3	7751.54	28614.5	8668.73	13975.5	4192.08	19632.9	26131.7	3366.79	9428.31	4945.57	12434.3	8310.42	25567	8950.29	24038	285492	371982	3143.58	8205.28	1827.4	11329.5	4622.88	2753.51	6435.23	7096.89	26921	5971.98	6639.69	2413.01	18272
6238	29.2918	3	1020.43	3058.28	3.57015	62.92	ESDDKPEIEDVGSDEEEEEKKDGDKK	[13] Phospho (ST)	HS90A_RAT	Heat shock protein HSP 90-alpha OS=Rattus norvegicus GN=Hsp90aa1 PE=1 SV=3	FALSE	0.0382924	510648	435984	128085	716597	422697	217645	36553.3	33244.1	31433.8	192020	79673.7	215409	345741	532549	100233	469220	533882	103126	372441	1.01736e+06	463613	560547	303332	335345	416321	434079	130052	663846	446831	218577	34535.1	30436.5	29573.4	132285	37852.6	123992	321775
12142	25.8874	3	806.662	2416.96	-0.511962	36.62	DKEVSDDEAEEKEEKEEEK	[N-term] Carbamyl (N-term)|[5] Phospho (ST)	HS90A_RAT	Heat shock protein HSP 90-alpha OS=Rattus norvegicus GN=Hsp90aa1 PE=1 SV=3	FALSE	0.0927481	125553	86565.9	1355.79	2208.08	123479	7206.65	11401.2	16551.7	53837.9	200023	165210	274036	37727.6	50554.4	11733.2	4226.57	1655.09	33753.2	9365.39	62404.2	1833.12	10529.3	27208.6	1616.14	102361	86187.9	1376.61	2045.54	130529	7237.51	10771.7	15153.8	50651.4	137798	78490.6	157739	35112.4
23478	12.662	3	806.662	2416.96	-0.465535	36.15	DKEVSDDEAEEKEEKEEEK	[N-term] Carbamyl (N-term)|[5] Phospho (ST)	HS90A_RAT	Heat shock protein HSP 90-alpha OS=Rattus norvegicus GN=Hsp90aa1 PE=1 SV=3	FALSE	0.199854	2498.24	4233.9	44195.6	11246.6	4850.71	849.459	7786.5	5147.61	37543.1	3968.81	3927.71	2685.5	4926.12	5079.23	45005.5	10761.5	1692.37	6360.98	48377	11584.6	56550.1	51748.1	2820.5	4617.11	2036.77	4215.41	44874.4	10418.7	5127.65	853.096	7356.58	4712.87	35321.1	2734.16	1866.04	1545.81	4584.65
21713	21.6514	2	737.285	1472.56	0.476511	63.32	DKEVSDDEAEEK	[5] Phospho (ST)	HS90A_RAT	Heat shock protein HSP 90-alpha OS=Rattus norvegicus GN=Hsp90aa1 PE=1 SV=3	FALSE	0.0122988	981.835	3431.93	774.261	2211.97	1537.74	953.717	2865.34	1923.44	1738.47	5348.58	3038.67	2493.09	5415.84	6707.35	5143.7	3945.14	1322.4	3875.7	3752.87	4942.24	1411.05	1774.01	6992.8	7779.18	800.47	3416.94	786.151	2049.14	1625.54	957.8	2707.13	1761	1635.58	3684.7	1443.66	1435.05	5040.42
24146	22.2638	2	737.285	1472.56	0.0212583	49.27	DKEVSDDEAEEK	[5] Phospho (ST)	HS90A_RAT	Heat shock protein HSP 90-alpha OS=Rattus norvegicus GN=Hsp90aa1 PE=1 SV=3	FALSE	0.0134182	152.412	55.2518	64.0188	66.1075	71.5913	65.6111	137.837	239.253	149.205	55.1956	2930	635.456	654.965	649.575	677.852	175.42	97.7232	444.846	377.131	943.949	192.57	421.62	474.065	1714.23	124.259	55.0104	65.0019	61.2411	75.6787	65.892	130.226	219.047	140.374	38.0248	1392.03	365.776	609.564
23176	12.4995	2	951.877	1901.74	-1.37005	42.02	DKEVSDDEAEEKEEK	[N-term] Carbamyl (N-term)|[5] Phospho (ST)	HS90A_RAT	Heat shock protein HSP 90-alpha OS=Rattus norvegicus GN=Hsp90aa1 PE=1 SV=3	FALSE	0.89375	3094.62	436.928	1927.87	62.4394	272.106	10698.7	44490.8	24887.9	5052.87	356.416	305.444	33249.6	1133.86	716.042	10036	2081.64	9007.07	1624.2	4158.35	652.721	17075.8	3209.11	135.442	569.197	2522.98	435.02	1957.47	57.843	287.642	10744.5	42034.3	22786	4753.81	245.539	145.115	19138.8	1055.26
27754	22.6853	2	930.375	1858.74	0.147986	71.42	DKEVSDDEAEEKEEK	[5] Phospho (ST)	HS90A_RAT	Heat shock protein HSP 90-alpha OS=Rattus norvegicus GN=Hsp90aa1 PE=1 SV=3	FALSE	0.0414952	6172.21	47034.5	5683.93	9929.63	35068.2	7592.87	18907.3	8009.82	72364.8	59312.1	58079.3	10484.6	39949.9	34900.5	114489	24573.5	12484.6	41379	18511.1	48152.9	20360	47327.5	80133.6	95958.8	5032.07	46829.1	5771.22	9198.68	37070.4	7625.37	17863.4	7333.35	68081.8	40860.8	27593.2	6035.07	37180.6
1114	12.5366	2	599.765	1197.52	0.0187747	60.27	DSYVGDEAQSK		ACTB_RAT	Actin, cytoplasmic 1 OS=Rattus norvegicus GN=Actb PE=1 SV=1	TRUE	0.527783	733869	19368.6	538417	15745.5	21896.9	499002	983910	927517	988978	31625.2	29783.1	1.13292e+06	28403.1	9488.15	749818	979342	906715	17214.7	910480	38491.5	903528	829882	5602.73	3942.87	598309	19284	546686	14586.4	23147.1	501138	929584	849184	930444	21786.9	14149.8	652120	26434.2
4964	23.8681	2	599.765	1197.51	-0.442946	37.64	DSYVGDEAQSK		ACTB_RAT	Actin, cytoplasmic 1 OS=Rattus norvegicus GN=Actb PE=1 SV=1	FALSE	0.328652	6954.45	27670.8	13902	75071.1	9442.08	11900.9	6515.37	15530.4	12510.9	36021.1	32525.8	12720.8	13022.4	50952	7010.9	15775.8	6127.38	11308.7	15177.9	27950.2	9986.69	14004.4	1.01942e+06	996163	5669.82	27550	14115.5	69544.8	9981.17	11951.8	6155.63	14218.8	11770.4	24815.3	15452.9	7322.24	12119.7
18410	23.839	1	1198.52	1197.51	-0.276768	---	DSYVGDEAQSK		ACTB_RAT	Actin, cytoplasmic 1 OS=Rattus norvegicus GN=Actb PE=1 SV=1	FALSE	0.335629	7.10134	0	97.4623	202.166	25.9745	21.4288	0	1110.65	3506.47	157.515	227.302	14.1158	34.6833	1121.42	262.639	20.0653	2.10678	532.062	0	214.798	7.35438	51.8152	262954	308734	5.78957	0	98.9591	187.284	27.4575	21.5206	0	1016.85	3298.93	108.514	107.99	8.1252	32.2791
8280	45.5107	2	895.944	1789.87	-6.24361	80.95	SYELPDGQVITIGNER		ACTB_RAT	Actin, cytoplasmic 1 OS=Rattus norvegicus GN=Actb PE=1 SV=1	TRUE	0.485387	115867	104198	107939	140337	105559	136853	167696	174195	172875	224094	268236	279351	167228	179672	185288	224544	174674	198342	205796	181282	194760	122156	123194	128653	94463.9	103743	109597	130006	111586	137439	158437	159483	162643	154381	127438	160798	155636
9993	46.838	2	935.925	1869.84	-8.40594	82.59	SYELPDGQVITIGNER	[1] Phospho (ST)	ACTB_RAT	Actin, cytoplasmic 1 OS=Rattus norvegicus GN=Actb PE=1 SV=1	FALSE	0.000286574	37767.6	37428.6	41057.6	54355.9	46932	59928.9	71918.6	77284.4	65183.3	103052	137950	92892.4	93434.6	111877	90501.2	126149	93904.5	148336	158830	176979	182118	67735.8	112621	139433	30791.2	37265.1	41688.1	50354.6	49611.5	60185.5	67947.7	70757.3	61325.4	70993.8	65539.2	53469.9	86957.9
11811	53.518	2	1275.58	2549.15	-6.45063	133.95	LCYVALDFEQEMATAASSSSLEK		ACTB_RAT	Actin, cytoplasmic 1 OS=Rattus norvegicus GN=Actb PE=1 SV=1	TRUE	0.00787799	210493	138642	286460	136493	45739	167196	163517	88356.3	89403.8	33689.1	27771.3	48869.1	241900	232997	99811.2	233635	345071	213985	104945	132081	261852	131693	205103	388622	171610	138037	290859	126445	48350.4	167912	154489	80894.1	84112.3	23208.8	13194	28129.6	225132
16085	26.7423	2	488.728	975.441	0.11396	47.58	AGFAGDDAPR		ACTB_RAT	Actin, cytoplasmic 1 OS=Rattus norvegicus GN=Actb PE=1 SV=1	FALSE	0.570495	794.242	1474.44	1495.96	1072.99	1483.94	3070.31	4095.81	5158.37	4373.74	3794.7	3126.96	3990.6	1399.72	1650.13	2242.39	198.1	1376.5	1255.52	2869.12	2142.19	2484.36	473.79	3343.55	48886.7	647.529	1468	1518.94	994.005	1568.66	3083.45	3869.66	4722.72	4114.88	2614.21	1485.61	2297.03	1302.69
18740	24.79	2	488.727	975.439	-1.92345	58.46	AGFAGDDAPR		ACTB_RAT	Actin, cytoplasmic 1 OS=Rattus norvegicus GN=Actb PE=1 SV=1	FALSE	0.00734808	4159.07	11480.8	13478.3	10999.1	6035.85	19170.9	25551	5754.58	23975.4	16137.4	20228.8	10697.1	14081.8	27306	38698.1	33881	37879.4	12679.8	25757.2	15009.7	32743.6	38128.6	12575.7	15009.2	3390.81	11430.6	13685.3	10189.4	6380.47	19252.9	24140.2	5268.58	22556.4	11117.2	9610.6	6157.36	13105.6
16102	29.237	3	506.239	1515.7	0.363151	35.36	QEYDESGPSIVHR		ACTB_RAT	Actin, cytoplasmic 1 OS=Rattus norvegicus GN=Actb PE=1 SV=1	FALSE	0.00131158	9227.08	10947.9	4138.71	21831.5	6882.6	3671.58	4169.81	975.374	1469.97	2513.88	2699.52	2790.98	19509.4	45731.6	6988.34	10609.1	9407.57	3459.49	7582.01	18837.7	8359.09	46839.6	70955.4	57810.4	7522.65	10900	4202.27	20224.4	7275.56	3687.29	3939.58	892.999	1382.97	1731.84	1282.53	1606.52	18157
18780	29.3414	2	758.855	1515.7	0.435411	35.14	QEYDESGPSIVHR		ACTB_RAT	Actin, cytoplasmic 1 OS=Rattus norvegicus GN=Actb PE=1 SV=1	FALSE	4.7e-05	5409.57	7657.08	1878.89	16657	4948	4271.52	4709.79	4149.65	5545.53	2246.31	5020.26	1421.16	22671.1	60300.5	7681.5	12725.3	15460	5009.02	11463.5	31937.1	11067.4	41967.1	52987.8	45608.6	4410.31	7623.63	1907.75	15430.8	5230.5	4289.81	4449.75	3799.19	5217.31	1547.51	2385.11	818.035	21099.6
27358	40.0027	2	977.529	1953.04	-6.83394	58.74	VAPEEHPVLLTEAPLNPK		ACTB_RAT	Actin, cytoplasmic 1 OS=Rattus norvegicus GN=Actb PE=1 SV=1	FALSE	0.123384	5342.58	346.233	3030.86	2081.95	12593.6	4112.62	882.996	1132.36	1580.61	1332.44	443.622	865.229	11198.6	8021.11	22552	38739.4	20035.7	4932.78	21231.2	23806.5	23526.6	39960.8	0	19278.2	4355.7	344.721	3077.4	1928.69	13312.6	4130.23	834.242	1036.72	1487.06	917.932	210.763	498.036	10422.3
32394	33.3074	2	566.767	1131.52	-0.13537	36.58	GYSFTTTAER		ACTB_RAT	Actin, cytoplasmic 1 OS=Rattus norvegicus GN=Actb PE=1 SV=1	FALSE	0.42816	541.3	390.876	375.857	299.571	432.764	410.394	793.393	0	690.619	15041.4	11287.5	18126.2	422.432	624.442	306.773	357.403	206.525	258.792	301.769	90.9846	540.147	758.193	310.748	271.601	441.311	389.169	381.629	277.518	457.472	412.151	749.587	0	649.744	10362.2	5362.65	10433.7	393.15
2789	27.2893	3	827.046	2478.12	-0.241179	60.8	KLEQEQEGEKDAATEEPGSPVK	[19] Phospho (ST)	ADDB_RAT	Beta-adducin OS=Rattus norvegicus GN=Add2 PE=2 SV=4	TRUE	0.213295	572944	437942	387327	494581	382940	398325	571534	520931	593664	764251	681549	890376	372673	434935	386583	587844	529944	279361	464082	497293	504981	878644	466456	409974	467109	436030	393276	458174	404803	400030	539977	476936	558528	526501	323801	512511	346840
15600	27.2893	2	1240.07	2478.12	-0.139179	55.96	KLEQEQEGEKDAATEEPGSPVK	[19] Phospho (ST)	ADDB_RAT	Beta-adducin OS=Rattus norvegicus GN=Add2 PE=2 SV=4	TRUE	0.341989	65121.8	36837.2	35997.4	0	32104.4	42960.8	77896.4	20852.4	5021.26	47722.7	42282.7	60258.6	31470	42974.6	24038.8	58023	52430.1	25510.6	46653.8	56547.1	55378.6	142350	62576.2	2036.44	53092.5	36676.3	36550.3	0	33937.4	43144.7	73595.5	19091.3	4724.07	32876.7	20088.3	34685.5	29288.5
40985	26.231	2	1240.06	2478.11	-0.545937	60.75	KLEQEQEGEKDAATEEPGSPVK	[19] Phospho (ST)	ADDB_RAT	Beta-adducin OS=Rattus norvegicus GN=Add2 PE=2 SV=4	FALSE	0.542837	9.9515	0	27.1828	1064.33	0	0	0	0	65492.4	0	892.272	0	0	0	12.9459	457.576	0	40.2446	0	396.688	19.1597	307.87	355.927	554.968	8.11325	0	27.6002	985.977	0	0	0	0	61616.2	0	423.914	0	0
7130	12.363	2	640.773	1279.53	-0.740121	51.59	DAATEEPGSPVK	[9] Phospho (ST)	ADDB_RAT	Beta-adducin OS=Rattus norvegicus GN=Add2 PE=2 SV=4	TRUE	0.943566	1962.07	1377.44	41236.4	394.026	1084.93	15409.4	1078.4	188606	276752	2776.14	1666.51	3284.67	1479.61	192.109	119593	96409.7	6741.59	876.994	121251	2836.07	2303.09	234379	570.3	131.251	1599.64	1371.43	41869.7	365.02	1146.87	15475.3	1018.86	172677	260373	1912.51	791.753	1890.69	1377.05
11597	12.7785	2	640.774	1279.53	-0.489706	34.72	DAATEEPGSPVK	[9] Phospho (ST)	ADDB_RAT	Beta-adducin OS=Rattus norvegicus GN=Add2 PE=2 SV=4	FALSE	0.401107	69593.9	944.894	55973.2	511.854	1286.59	36872.6	101853	2486.43	8025.19	1325.37	1391.46	113178	1226.76	230.209	7910.33	32407.3	119021	1172.03	3043.45	2266	114564	1980.04	599.495	703.225	56738.5	940.767	56832.8	474.175	1360.04	37030.5	96229.4	2276.44	7550.21	913.064	661.077	65146.5	1141.72
13479	24.0489	2	640.774	1279.53	0.786896	43.66	DAATEEPGSPVK	[9] Phospho (ST)	ADDB_RAT	Beta-adducin OS=Rattus norvegicus GN=Add2 PE=2 SV=4	FALSE	0.251368	1171.51	3451.31	4568.15	6578.31	25534.3	3183.64	3002.4	19276.2	8789.81	25301.8	1537.01	9812.09	15969.1	4089.74	11722	1895.37	3043.36	16054.4	7611.78	19281.8	4259.63	2040.49	231573	226446	955.104	3436.23	4638.3	6094.06	26992.1	3197.27	2836.63	17648.3	8269.58	17430.7	730.226	5647.96	14862.1
18657	14.2464	2	640.774	1279.53	-0.456621	69.03	DAATEEPGSPVK	[9] Phospho (ST)	ADDB_RAT	Beta-adducin OS=Rattus norvegicus GN=Add2 PE=2 SV=4	FALSE	0.0647377	47017.4	66915.9	2615.19	2041.71	71880.6	24953.3	17589.4	9178.36	8019.12	129570	27753.8	33884.6	104401	2617.29	2971.51	3186.22	11048.1	81482	908.311	126046	1784.23	3105.13	545.041	961.744	38332.3	66623.7	2655.35	1891.41	75984.6	25060.1	16618.2	8403.2	7544.5	89262.2	13185.7	19504.4	97164.4
18727	12.363	1	1280.54	1279.53	-0.750891	---	DAATEEPGSPVK	[9] Phospho (ST)	ADDB_RAT	Beta-adducin OS=Rattus norvegicus GN=Add2 PE=2 SV=4	TRUE	0.794289	526.324	0	9191.94	0	0	1700.39	3807.86	41672.7	41647.6	189.265	600.242	4498.46	0	0	35869.3	26735.1	7177.8	0	22667.8	0	1275.72	77880.6	105.635	85.8852	429.101	0	9333.11	0	0	1707.67	3597.62	38153.2	39182.7	130.387	285.173	2589.36	0
28380	12.7785	1	1280.54	1279.53	-0.639467	---	DAATEEPGSPVK	[9] Phospho (ST)	ADDB_RAT	Beta-adducin OS=Rattus norvegicus GN=Add2 PE=2 SV=4	FALSE	0.149216	14959.1	1190.58	2441.56	37.8843	1510.01	6429.66	32449.5	147.033	903.843	1078.2	1994.2	13427.2	6301.57	0	638.82	1214.41	23298.3	5471.33	163.169	1162.03	24899.5	315.811	0.546457	0	12195.8	1185.38	2479.06	35.0955	1596.22	6457.19	30657.9	134.615	850.348	742.786	947.438	7728.84	5864.76
36155	24.0127	1	1280.54	1279.53	-0.0757874	---	DAATEEPGSPVK	[9] Phospho (ST)	ADDB_RAT	Beta-adducin OS=Rattus norvegicus GN=Add2 PE=2 SV=4	FALSE	0.00852339	0	0	0	0	61.4097	0	0	61.279	0	139.639	194.393	0	45.4053	78.1564	137.962	0	190.566	66.9036	99.5582	126.687	0	88.6407	54279.8	54306.3	0	0	0	0	64.9158	0	0	56.1037	0	96.1988	92.3552	0	42.2579
9920	25.2383	2	694.287	1386.56	0.213127	41.52	STPASPVQSPTR	[5] Phospho (ST)|[9] Phospho (ST)	ADDB_RAT	Beta-adducin OS=Rattus norvegicus GN=Add2 PE=2 SV=4	TRUE	0.81783	42448	343071	26252.8	297285	125154	39553.5	56248.6	43569.7	42635.6	479812	629134	69161.1	127937	356427	15418.8	30158.8	38759.5	213772	18519.1	292060	25438.5	32097.8	609700	608118	34606.9	341573	26656	275400	132299	39722.9	53142.9	39890	40112.2	330548	298899	39809.9	119069
12700	33.2161	2	910.377	1818.74	3.62643	51.83	TESVTSGPLSPEGSPSK	[10] Phospho (ST)|[14] Phospho (ST)	ADDB_RAT	Beta-adducin OS=Rattus norvegicus GN=Add2 PE=2 SV=4	FALSE	0.639255	37711.4	25345.6	21446.1	29420.4	30514.3	31934.8	54819.8	63621	50022.6	98026.3	94806.9	67799.1	25621.4	43406.2	35791.9	62678.3	47234.7	46960.4	54138.9	61921.1	59921.3	62202.4	39962.3	60784	30745.3	25234.9	21775.5	27254.7	32256.5	32071.5	51793	58247.9	47061.9	67531.4	45042.3	39025.9	23845.3
14490	12.9146	2	654.303	1306.59	-0.633019	45.55	STPASPVQSPTR	[5] Phospho (ST)	ADDB_RAT	Beta-adducin OS=Rattus norvegicus GN=Add2 PE=2 SV=4	FALSE	0.669914	51502.1	3380.26	21100.5	12553.9	4363.28	33373	63579.3	20612.4	86508	6117.27	4325.1	76259.6	4090.83	10455.7	38538.8	37911.1	44622.8	3277.4	42023.4	8507.47	49062.3	110422	2191.77	2601	41988.6	3365.5	21424.5	11629.8	4612.4	33515.8	60068.8	18871.6	81388	4214.26	2054.84	43895.9	3807.26
18061	25.7534	2	654.302	1306.59	-1.76644	54.65	STPASPVQSPTR	[5] Phospho (ST)	ADDB_RAT	Beta-adducin OS=Rattus norvegicus GN=Add2 PE=2 SV=4	FALSE	0.9104	11971.6	12638.7	2916.01	43300.4	11026.3	3994.94	2445.77	54333.9	45656.6	18066.6	23023.2	18949.8	7418.24	57762.2	14975.2	4597.2	5739.41	8993.25	15087.7	11356.4	7297.74	3173.14	121774	102673	9760.18	12583.5	2960.79	40112.9	11655.8	4012.04	2310.73	49745.1	42954.4	12446.3	10938.2	10907.7	6904.02
23004	23.5809	2	654.303	1306.59	-0.547305	43.39	STPASPVQSPTR	[5] Phospho (ST)	ADDB_RAT	Beta-adducin OS=Rattus norvegicus GN=Add2 PE=2 SV=4	FALSE	0.786247	1115.61	45447	1025.06	10977.6	39114.6	6877.99	11586.8	2037.08	425.47	64501.4	55224.5	1704.08	37073.2	6296.43	269.624	6405.36	6877.29	38455.4	2614.2	46118.7	2758.76	1088.95	7464.43	3548.96	909.536	45248.5	1040.8	10169.5	41347.8	6907.43	10947.1	1865.04	400.288	44435.7	26236.9	980.888	34503.3
15791	32.1026	2	870.39	1738.77	-0.17056	63.45	TESVTSGPLSPEGSPSK	[10] Phospho (ST)	ADDB_RAT	Beta-adducin OS=Rattus norvegicus GN=Add2 PE=2 SV=4	FALSE	0.900147	23467.1	13762	13427.6	13155.1	14241.2	19960.3	12928.7	22362	20817.3	37812.1	46635.6	45779.4	20182.1	22882.9	26178.1	29901.5	24656.8	16030.1	30923	26532.2	25572.1	27622.2	9499.12	7472.6	19132.3	13701.9	13633.8	12186.7	15054.3	20045.8	12214.9	20473.4	19585.2	26049.2	22156.4	26351.1	18783.1
16530	32.4473	3	740.321	2217.94	-0.743164	34.6	TESVTSGPLSPEGSPSKSPSK	[16] Phospho (ST)|[18] Phospho (ST)	ADDB_RAT	Beta-adducin OS=Rattus norvegicus GN=Add2 PE=2 SV=4	FALSE	0.29886	14980.1	14174.6	11098.3	21398.1	14650.6	19887	31918.6	42641.6	42080.6	66812.4	74662.7	62189.5	13765.2	20773.5	28388.9	33635.1	29009.4	26295.9	33186.2	27268	28189.6	20853	11452.3	11499.2	12212.9	14112.6	11268.7	19822.9	15487.1	19972.2	30156.3	39040.3	39590	46027.8	35471.9	35797	12811.1
16863	12.5366	2	729.335	1456.66	-0.105969	66.81	SRSPSTESQLASK	[3] Phospho (ST)	ADDB_RAT	Beta-adducin OS=Rattus norvegicus GN=Add2 PE=2 SV=4	FALSE	0.373176	13056.7	13210.4	1547.05	617.098	16812.6	1286.04	3385.03	6249.1	6209.12	13139.9	16663	12702.9	20298.9	718.003	2027.06	775.597	41374.8	21176.6	1647.65	28865.1	1685.42	1802.02	1675.7	595.715	10644.8	13152.7	1570.81	571.671	17772.5	1291.54	3198.13	5721.33	5841.63	9052.22	7916.52	7311.91	18891.8
23273	27.2519	3	784.345	2350.01	-3.54119	44.06	LEQEQEGEKDAATEEPGSPVK	[18] Phospho (ST)	ADDB_RAT	Beta-adducin OS=Rattus norvegicus GN=Add2 PE=2 SV=4	FALSE	0.0737538	3355.19	1986.08	902.376	1273.54	4021.32	891.209	506.075	147535	578.947	5799.45	9479.07	1625.34	1489.47	1429.3	709.496	2901.38	1087.69	787.819	1225.31	1363.94	1074.23	1113.53	719.133	493.214	2735.42	1977.41	916.234	1179.79	4250.92	895.024	478.133	135075	544.682	3995.3	4503.47	935.565	1386.23
535	25.7534	2	787.791	1573.57	-0.123913	89.96	IEDVGSDEEDDSGK	[6] Phospho (ST)	HS90B_RAT	Heat shock protein HSP 90-beta OS=Rattus norvegicus GN=Hsp90ab1 PE=1 SV=4	TRUE	0.0410963	3.42999e+06	2.65776e+06	3.08533e+06	2.82263e+06	2.97136e+06	3.31814e+06	4.95741e+06	827229	1.15841e+06	4.6332e+06	5.08072e+06	5.35402e+06	3.91519e+06	4.4639e+06	1.56926e+06	5.46645e+06	5.05419e+06	4.69584e+06	5.43841e+06	4.85395e+06	6.13929e+06	5.46337e+06	4.87263e+06	4.94141e+06	2.7964e+06	2.64615e+06	3.13271e+06	2.61485e+06	3.14101e+06	3.33235e+06	4.68369e+06	757366	1.08985e+06	3.19186e+06	2.41383e+06	3.08184e+06	3.64379e+06
5069	13.575	2	787.791	1573.57	-0.183867	73.85	IEDVGSDEEDDSGK	[6] Phospho (ST)	HS90B_RAT	Heat shock protein HSP 90-beta OS=Rattus norvegicus GN=Hsp90ab1 PE=1 SV=4	FALSE	0.799286	102213	2796.86	164531	332.277	60301.5	76887.6	183909	4.64334e+06	3.43312e+06	3049.9	1456.04	137346	68976.4	1169.42	2.94587e+06	123952	153797	7168.73	287464	18651.1	164198	339334	599.791	601.965	83332.1	2784.65	167058	307.817	63744.4	77216.8	173755	4.25119e+06	3.22993e+06	2101.11	691.756	79057.9	64195.1
14025	25.7534	1	1574.57	1573.57	-0.397331	---	IEDVGSDEEDDSGK	[6] Phospho (ST)	HS90B_RAT	Heat shock protein HSP 90-beta OS=Rattus norvegicus GN=Hsp90ab1 PE=1 SV=4	TRUE	0.695886	124186	108076	586.188	0	147915	8838.86	14735.9	440.181	1469.78	199775	242241	92475.8	170486	253136	307.022	8972.05	12612.3	269985	2048.75	290330	4691.99	10593.3	140086	86.3953	101247	107604	595.19	0	156360	8876.7	13922.2	403.006	1382.79	137627	115088	53230.2	158669
27592	13.5609	1	1574.57	1573.57	-0.459581	---	IEDVGSDEEDDSGK	[6] Phospho (ST)	HS90B_RAT	Heat shock protein HSP 90-beta OS=Rattus norvegicus GN=Hsp90ab1 PE=1 SV=4	FALSE	0.12578	662.942	291.36	570.011	479.315	291.899	173.906	673.968	448569	352606	364.147	278.808	587.87	206.04	168.382	115910	314.003	514.191	22.7225	305.525	260.545	61.3057	5358.26	0	15.7414	540.483	290.087	578.765	444.031	308.564	174.651	636.756	410686	331737	250.865	132.461	338.385	191.757
794	28.2263	4	794.083	3172.3	1.12347	---	EISDDEAEEEKGEKEEEDKEDEEKPK	[3] Phospho (ST)	HS90B_RAT	Heat shock protein HSP 90-beta OS=Rattus norvegicus GN=Hsp90ab1 PE=1 SV=4	TRUE	0.175226	1.70523e+06	1.16195e+06	1.28944e+06	1.97542e+06	1.48737e+06	1.53011e+06	1.30579e+06	193457	304473	3.2178e+06	2.49877e+06	3.47778e+06	1.83258e+06	2.00788e+06	2.468e+06	3.30135e+06	2.57354e+06	1.31033e+06	2.94533e+06	3.09369e+06	3.09398e+06	2.41715e+06	752570	679090	1.39024e+06	1.15687e+06	1.30925e+06	1.83001e+06	1.57229e+06	1.53666e+06	1.23369e+06	177118	286453	2.21678e+06	1.18716e+06	2.00185e+06	1.70555e+06
1613	28.2263	5	635.467	3172.3	0.218256	---	EISDDEAEEEKGEKEEEDKEDEEKPK	[3] Phospho (ST)	HS90B_RAT	Heat shock protein HSP 90-beta OS=Rattus norvegicus GN=Hsp90ab1 PE=1 SV=4	TRUE	0.0984378	549857	451187	411581	659023	511406	496958	428101	28580.6	118225	822935	535857	971761	621820	696026	698348	1.0899e+06	881154	325474	896337	1.05217e+06	950557	960349	319090	273665	448287	449216	417902	610510	540604	499086	404464	26166.9	111227	566929	254584	559357	578717
3855	28.2263	3	1058.44	3172.3	0.247984	51.77	EISDDEAEEEKGEKEEEDKEDEEKPK	[3] Phospho (ST)	HS90B_RAT	Heat shock protein HSP 90-beta OS=Rattus norvegicus GN=Hsp90ab1 PE=1 SV=4	TRUE	0.157694	455246	322646	292433	544896	425605	403979	321155	17329.6	39595.7	1.04845e+06	934294	975293	504639	611942	661030	987579	711161	395167	837480	1.09354e+06	897930	796512	160742	173459	371153	321236	296924	504784	449905	405708	303423	15866	37252.2	722287	443879	561390	469659
974	12.7785	2	909.352	1816.69	-0.183511	82	IEDVGSDEEDDSGKDK	[6] Phospho (ST)	HS90B_RAT	Heat shock protein HSP 90-beta OS=Rattus norvegicus GN=Hsp90ab1 PE=1 SV=4	FALSE	0.682612	3.00423e+06	61629.6	508766	1208.94	1.95086e+06	2.05597e+06	4.22391e+06	441815	484717	134153	33507.1	3.71134e+06	2.4664e+06	5686.74	455543	1.21764e+06	4.46678e+06	326057	393048	848096	4.11637e+06	421703	1935.61	2766.11	2.44929e+06	61360.4	516579	1119.94	2.06225e+06	2.06477e+06	3.99069e+06	404502	456029	92419.4	15919.1	2.13629e+06	2.29543e+06
1325	12.7785	3	606.57	1816.69	-0.484257	42.76	IEDVGSDEEDDSGKDK	[6] Phospho (ST)	HS90B_RAT	Heat shock protein HSP 90-beta OS=Rattus norvegicus GN=Hsp90ab1 PE=1 SV=4	FALSE	0.536671	1.20169e+06	9162.31	172198	7425.42	50955.4	820916	1.79667e+06	65796.1	124293	27500.6	4062.49	1.65196e+06	37536.6	14194.6	133628	352842	2.02476e+06	15788	89846.2	30843.2	1.40353e+06	90529.6	2442.05	3055.21	979712	9122.29	174843	6878.81	53864.7	824430	1.69747e+06	60239.3	116937	18945.5	1930.07	950887	34934.7
1609	25.1797	2	909.351	1816.69	-0.559132	88.63	IEDVGSDEEDDSGKDK	[6] Phospho (ST)	HS90B_RAT	Heat shock protein HSP 90-beta OS=Rattus norvegicus GN=Hsp90ab1 PE=1 SV=4	TRUE	0.27829	1.39319e+06	3.89896e+06	1.06662e+06	4.41161e+06	2.42578e+06	1.19224e+06	1.50957e+06	590722	1.25492e+06	5.79158e+06	6.26766e+06	2.20006e+06	2.37394e+06	6.15199e+06	1.37599e+06	1.72338e+06	1.49446e+06	4.69231e+06	1.56218e+06	6.28521e+06	1.92312e+06	1.88906e+06	5.43761e+06	6.00369e+06	1.13584e+06	3.88193e+06	1.083e+06	4.08685e+06	2.56428e+06	1.19734e+06	1.42622e+06	540833	1.18065e+06	3.98988e+06	2.97774e+06	1.26638e+06	2.20938e+06
2530	25.1797	3	606.57	1816.69	-0.505684	47.91	IEDVGSDEEDDSGKDK	[6] Phospho (ST)	HS90B_RAT	Heat shock protein HSP 90-beta OS=Rattus norvegicus GN=Hsp90ab1 PE=1 SV=4	TRUE	0.501918	194051	1.2324e+06	140428	1.26995e+06	1.59459e+06	150655	206189	129095	141923	2.10409e+06	1.86351e+06	389731	1.73278e+06	1.66939e+06	173078	166306	201994	1.84753e+06	174894	2.58462e+06	238855	259268	1.9809e+06	1.75704e+06	158206	1.22701e+06	142584	1.17646e+06	1.68563e+06	151300	194804	118192	133523	1.44953e+06	885348	224334	1.61267e+06
31905	25.2195	1	1817.7	1816.69	-0.413959	---	IEDVGSDEEDDSGKDK	[6] Phospho (ST)	HS90B_RAT	Heat shock protein HSP 90-beta OS=Rattus norvegicus GN=Hsp90ab1 PE=1 SV=4	TRUE	0.341532	0	0	27.5153	0	0	0	0	0	0	0	0	16.6504	0	0	0	0	0	0	0	0	0	0	63096.9	106826	0	0	27.9379	0	0	0	0	0	0	0	0	9.58415	0
10262	12.4568	2	844.332	1686.65	-1.33909	53.45	EISDDEAEEEKGEK	[3] Phospho (ST)	HS90B_RAT	Heat shock protein HSP 90-beta OS=Rattus norvegicus GN=Hsp90ab1 PE=1 SV=4	FALSE	0.982203	5603.94	93.6595	24248.1	669.65	505.962	18311.9	68238.5	127700	34864.1	213.201	414.991	45032.5	582.931	210.385	33389.2	15006.2	139289	251.592	40859.6	1108.28	223900	23911.9	576.6	421.762	4568.77	93.2504	24620.5	620.355	534.849	18390.3	64470.8	116916	32800.7	146.876	197.16	25921.3	542.523
11576	12.4791	3	563.225	1686.65	1.85467	33.08	EISDDEAEEEKGEK	[3] Phospho (ST)	HS90B_RAT	Heat shock protein HSP 90-beta OS=Rattus norvegicus GN=Hsp90ab1 PE=1 SV=4	FALSE	0.813899	25905.2	663.654	4500.23	645.734	323.844	8067.6	35503.6	12777.3	13162.4	982.492	913.024	33477	1866.69	321.748	22546.2	13264	74445.2	402.337	28635.9	1112.24	107374	11643.8	714.436	1401.23	21120	660.755	4569.34	598.2	342.334	8102.14	33543.4	11698.2	12383.4	676.85	433.774	19269.8	1737.29
18654	13.4796	3	563.225	1686.65	1.34413	35.47	EISDDEAEEEKGEK	[3] Phospho (ST)	HS90B_RAT	Heat shock protein HSP 90-beta OS=Rattus norvegicus GN=Hsp90ab1 PE=1 SV=4	FALSE	0.567192	2856.49	17995.2	1755.86	935.8	29026.5	2412.12	4666.64	9104.57	7846.92	42730.3	1027.64	5110.51	58872.2	912.723	3840.44	3914.69	12822.3	42609.9	8452.61	102219	14581.6	11464.7	677.499	709.551	2328.83	17916.6	1782.82	866.912	30683.8	2422.44	4408.98	8335.64	7382.49	29437.4	488.225	2941.67	54791.3
10488	13.4508	2	815.822	1629.63	0.181306	91.44	EKEISDDEAEEEK	[5] Phospho (ST)	HS90B_RAT	Heat shock protein HSP 90-beta OS=Rattus norvegicus GN=Hsp90ab1 PE=1 SV=4	FALSE	0.791947	16495.3	176225	10345.1	2050.91	192677	14450.8	28483.7	135376	89654	300273	18196.8	19177.7	361870	3249.08	24922.2	22596.7	31841.9	308599	17177	661046	32373.1	17972.5	3736.26	4523.93	13448.3	175455	10504	1899.94	203677	14512.6	26911	123943	84347.7	206861	8645.23	11038.9	336786
11831	24.4166	2	815.822	1629.63	0.0713074	86.39	EKEISDDEAEEEK	[5] Phospho (ST)	HS90B_RAT	Heat shock protein HSP 90-beta OS=Rattus norvegicus GN=Hsp90ab1 PE=1 SV=4	FALSE	0.0642596	4343.86	26697.8	16409.7	26959.5	9014.88	86888.9	130063	6388.63	10681.5	12371	19740.3	18484.6	30247	55015.6	14846.6	46920.9	49456.2	21455.8	18248.8	27846.7	23992.2	16441.8	360666	512144	3541.46	26581.2	16661.7	24974.9	9529.58	87260.8	122882	5849.08	10049.3	8522.52	9378.55	10640	28150.4
20493	23.0156	2	815.822	1629.63	-0.11764	68.06	EKEISDDEAEEEK	[5] Phospho (ST)	HS90B_RAT	Heat shock protein HSP 90-beta OS=Rattus norvegicus GN=Hsp90ab1 PE=1 SV=4	FALSE	0.992864	2519.94	8896.09	44725.2	210188	2407.42	1948.63	8150.4	3635.29	9111.13	7932.39	30277.9	4179.15	8067.54	78240.1	5651.36	7505.68	2342.05	7209.19	15954.2	13827.2	28448.8	22875.9	2198.93	1774.69	2054.46	8857.23	45412	194715	2544.87	1956.97	7700.38	3328.28	8571.88	5464.71	14384.9	2405.57	7508.31
23014	21.8098	2	815.822	1629.63	-0.145798	87.16	EKEISDDEAEEEK	[5] Phospho (ST)	HS90B_RAT	Heat shock protein HSP 90-beta OS=Rattus norvegicus GN=Hsp90ab1 PE=1 SV=4	FALSE	0.580615	3454.55	27591.9	105979	15709.1	12280.6	4963.81	7981.96	13055	34970.6	30134.3	359286	13479.1	20858	573114	7545.96	2444.75	2202.67	22378	39928.1	29538.6	23869.9	41704	2354.08	2971.11	2816.42	27471.4	107607	14552.7	12981.7	4985.06	7541.25	11952.4	32900.9	20759.9	170695	7758.72	19412.1
17086	32.4159	2	930.855	1859.7	0.830442	52.39	IEDVGSDEEDDSGKDK	[N-term] Carbamyl (N-term)|[6] Phospho (ST)	HS90B_RAT	Heat shock protein HSP 90-beta OS=Rattus norvegicus GN=Hsp90ab1 PE=1 SV=4	FALSE	0.00429021	47675.2	19727.8	31695.2	34840.1	35117.6	46592.8	81250.9	105551	93057.9	157852	188417	144656	15265.9	16047.9	33925.6	48524.6	34543.2	27797.1	69026.9	44477.3	44000.8	23651	6666.02	11549.9	38868.6	19641.6	32182	32275.4	37122.6	46792.2	76764.7	96636.5	87550.2	108746	89516.1	83265.6	14207.7
27128	22.0613	2	687.254	1372.49	0.603522	35.24	EISDDEAEEEK	[3] Phospho (ST)	HS90B_RAT	Heat shock protein HSP 90-beta OS=Rattus norvegicus GN=Hsp90ab1 PE=1 SV=4	FALSE	0.769369	1748.02	26376.8	1283.7	5647.34	49989.1	1722.73	1321.02	8236.33	7337.84	67052.4	65411.5	2489.88	98043.9	6689.81	3407.34	2248.99	2703.73	92076.6	6310.02	131866	6437.66	2534.8	3654.22	3821.35	1425.13	26261.6	1303.42	5231.62	52843.2	1730.11	1248.09	7540.73	6903.54	46193.1	31076.7	1433.21	91247.7
30843	34.6401	2	809.295	1616.57	1.14456	48.37	IEDVGSDEEDDSGK	[N-term] Carbamyl (N-term)|[6] Phospho (ST)	HS90B_RAT	Heat shock protein HSP 90-beta OS=Rattus norvegicus GN=Hsp90ab1 PE=1 SV=4	FALSE	0.0108062	152.863	631.546	1463.23	360.155	866.379	287.417	20024	14362.1	15472.5	33798.7	53230.9	32907.4	0	330.802	857.708	755.898	316.317	826.355	1142.1	1315.09	1364.66	0	371.091	324.777	124.626	628.788	1485.7	333.643	915.844	288.647	18918.4	13149.1	14556.8	23284.3	25289.8	18941.9	0
724	26.9533	2	777.39	1552.76	-0.152879	68.78	AAVVTSPPPTTAPHK	[6] Phospho (ST)	ADDA_RAT	Alpha-adducin OS=Rattus norvegicus GN=Add1 PE=2 SV=2	TRUE	0.000114018	1.17201e+06	997494	948533	1.37263e+06	1.03964e+06	1.07272e+06	1.18413e+06	1.24998e+06	1.24943e+06	1.28459e+06	1.33263e+06	1.49468e+06	1.46573e+06	1.55177e+06	1.20393e+06	1.94874e+06	1.85647e+06	1.1476e+06	1.73661e+06	1.79214e+06	1.96023e+06	2.09736e+06	1.57652e+06	1.5455e+06	955513	993137	963100	1.27159e+06	1.09899e+06	1.07731e+06	1.11875e+06	1.14441e+06	1.17548e+06	884965	633126	860353	1.36413e+06
3098	33.1883	2	949.948	1897.88	-0.355267	61.25	SPPDQSAVPNTPPSTPVK	[11] Phospho (ST)	ADDA_RAT	Alpha-adducin OS=Rattus norvegicus GN=Add1 PE=2 SV=2	TRUE	0.0215744	475416	348440	350523	348155	346048	413260	386141	480953	436729	665334	752861	653341	490349	507966	520595	697127	523264	546900	723720	667719	676780	670891	462087	475990	387597	346918	355906	322526	365806	415029	364821	440334	410881	458356	357681	376071	456359
9797	33.1698	3	633.635	1897.88	-0.0954004	---	SPPDQSAVPNTPPSTPVK	[15] Phospho (ST)	ADDA_RAT	Alpha-adducin OS=Rattus norvegicus GN=Add1 PE=2 SV=2	FALSE	0.650515	23848.6	16680.4	23617	24813.7	23124.3	25667.1	37892.6	45687	51021.2	97508.9	68779.6	98239	27493.2	24107.6	33198.6	37197.3	47329.7	34356.1	44148.8	35344.3	30816.2	99487.3	77134.2	52401.5	19443.3	16607.5	23979.7	22987	24444.6	25777	35800.4	41828.5	48001.4	67174.9	32676.9	56547.5	25587.4
4799	32.293	2	989.931	1977.85	-0.472169	50.24	SPPDQSAVPNTPPSTPVK	[11] Phospho (ST)|[15] Phospho (ST)	ADDA_RAT	Alpha-adducin OS=Rattus norvegicus GN=Add1 PE=2 SV=2	TRUE	0.0791653	256879	200921	178344	279122	215553	265378	274924	331258	316385	418037	509796	516885	443631	483065	502393	556616	441083	450511	718553	633202	667519	245898	160226	166263	209428	200044	181083	258575	227859	266514	259745	303282	297660	287990	242202	297525	412879
8538	32.5932	2	682.316	1362.62	-0.10662	38.56	LEGGLPQEPTSR	[11] Phospho (ST)	ADDA_RAT	Alpha-adducin OS=Rattus norvegicus GN=Add1 PE=2 SV=2	FALSE	0.575381	27149.7	24413.2	25833.1	38727.3	27058.2	33949.2	47262.1	63288.5	61039.3	80947	94791.3	91876	40868.8	47810	63680.3	62410.6	53151.8	53412.5	79678.6	60923.7	68846.7	40264	28957	30098.5	22134.6	24306.6	26229.8	35876.4	28603.1	34094.5	44652.6	57943.5	57426.7	55765.3	45034.9	52884.9	38035.9
12158	40.3445	3	1081.83	3242.48	-3.5574	50.74	SPPDQSAVPNTPPSTPVKLEGGLPQEPTSR	[11] Phospho (ST)|[14] Phospho (ST)	ADDA_RAT	Alpha-adducin OS=Rattus norvegicus GN=Add1 PE=2 SV=2	FALSE	0.00147369	94738.4	55941.6	64769.3	75840.9	103737	140322	221443	214079	196181	318079	340679	367318	24405.3	29918.6	56313.3	123005	91455.1	73759.2	91537.3	72369.1	105644	28957.7	4438.29	12294	77238.2	55697.2	65763.9	70258	109660	140922	209216	195999	184570	219128	161855	211433	22713.6
15208	12.9146	2	615.237	1228.46	-0.448217	38.79	GSEENLDETR	[2] Phospho (ST)	ADDA_RAT	Alpha-adducin OS=Rattus norvegicus GN=Add1 PE=2 SV=2	FALSE	0.721702	49401.8	2031.55	20209.5	8624.27	8971.99	41015.1	61478.5	10558.4	47483.7	1457.17	789.856	55770.5	8251.87	6242.47	42409.5	57500.7	64511.5	3065.15	51572.1	4245.6	73654.4	49327.3	2970.31	2872.26	40276.3	2022.68	20519.9	7989.41	9484.24	41190.7	58084.1	9666.73	44673.3	1003.86	375.257	32102.1	7679.86
29212	21.5316	2	615.237	1228.46	-1.29066	32.63	GSEENLDETR	[2] Phospho (ST)	ADDA_RAT	Alpha-adducin OS=Rattus norvegicus GN=Add1 PE=2 SV=2	FALSE	0.685523	4047.06	40324.5	782.046	3063.26	49015.3	1714.56	2010.19	1044.96	2318.84	57499	50050	3092.87	60460.7	2611.89	1507.24	1463.6	2328.24	63649.8	1498.76	82027.7	1649.75	870.285	2421.66	2290.3	3299.48	40148.4	794.056	2837.76	51813.7	1721.9	1899.2	956.705	2181.6	39611.7	23778.5	1780.29	56269.7
24460	31.1061	2	798.893	1595.77	-0.06023	42.56	AAVVTSPPPTTAPHK	[N-term] Carbamyl (N-term)|[6] Phospho (ST)	ADDA_RAT	Alpha-adducin OS=Rattus norvegicus GN=Add1 PE=2 SV=2	FALSE	0.000200855	6888.41	1291.07	2820.8	1060.16	4913.76	7476.75	15818.5	25120.8	18377.2	27494.9	31880.5	42501.7	465.465	0	1294.71	1204.26	195.387	246.76	1956.58	557.863	531.253	434.754	295.368	0	5615.98	1285.43	2864.12	982.114	5194.3	7508.75	14945.1	22999.2	17289.5	18941.6	15146.3	24464.5	433.199
32169	22.668	2	864.853	1727.69	-0.312327	51.92	SRSPGTPAGEGSGSPPK	[3] Phospho (ST)|[6] Phospho (ST)	ADDA_RAT	Alpha-adducin OS=Rattus norvegicus GN=Add1 PE=2 SV=2	FALSE	0.807294	15419.9	14572.8	11996.3	19065.2	9688.55	10951.7	22545	19108.4	16818.6	18883.5	28114.3	23987	17382.7	20749.4	10591.3	15920.6	9138.82	10529.9	12357.4	14618.1	13697.9	15148.8	34895.5	40671.7	12571.5	14509.1	12180.5	17661.7	10241.7	10998.6	21300.2	17494.6	15823.2	13009	13357	13807.2	16177.8
3908	25.8573	3	586.636	1756.89	-0.152969	36.18	TSPSKPSSAPALRPGPK	[2] Phospho (ST)	MAP4_RAT	Microtubule-associated protein 4 OS=Rattus norvegicus GN=Map4 PE=1 SV=1	TRUE	0.976746	173597	173543	848.483	1366.09	173357	4299.26	3082.21	1062.84	1847.03	149780	154300	303133	288825	341801	200.064	7581.98	11152.3	213743	1476.88	369249	1090	2084.04	355530	4818.44	141530	172785	861.513	1265.53	183254	4317.66	2912.03	973.082	1737.71	103185	73307.1	174487	268804
4671	35.368	2	809.895	1617.78	-0.415435	75.93	AAVGLTGNDIATPPNK	[12] Phospho (ST)	MAP4_RAT	Microtubule-associated protein 4 OS=Rattus norvegicus GN=Map4 PE=1 SV=1	TRUE	0.222356	137614	98831	92697.7	112095	130675	120369	118796	152329	141867	198337	182582	184624	125691	125940	138406	186353	136421	164843	183891	161991	158423	178255	122253	141840	112193	98399.4	94121.3	103843	138136	120884	112237	139464	133471	136637	86744	106272	116978
7407	36.5558	2	850.921	1699.83	-1.44458	55.36	VGSLDNVGHLPAGGTVK	[3] Phospho (ST)	MAP4_RAT	Microtubule-associated protein 4 OS=Rattus norvegicus GN=Map4 PE=1 SV=1	TRUE	0.00437722	73902.3	59486.5	50067.8	101857	68926.5	78718.4	63579.5	57857.6	55374.3	85026.1	12924.1	84062.6	95604.8	104211	79276.8	172832	132595	131671	143390	162259	153765	69093.6	72649	61403.5	60251	59226.7	50836.7	94359.4	72861.8	79055.4	60069.1	52971.3	52096.9	58575.4	6140.18	48387.4	88977.6
10342	12.3933	2	670.784	1339.55	-0.330623	40.7	DVSPSPETETAK	[5] Phospho (ST)	MAP4_RAT	Microtubule-associated protein 4 OS=Rattus norvegicus GN=Map4 PE=1 SV=1	FALSE	0.867686	95737.6	9440.92	63084.5	16767.7	8970.31	62046.6	129529	113049	124248	9984.76	7847.48	104122	12584.8	12565.5	102451	127392	137957	6966.65	111544	13628.2	129406	112690	7574.8	8430.42	78052.9	9399.68	64053.3	15533.3	9482.46	62312.2	122378	103501	116894	6878.61	3728.3	59933.8	11712.5
12912	31.6993	2	759.346	1516.68	-0.318432	60.75	ATSPSTLVSTGSSSR	[3] Phospho (ST)	MAP4_RAT	Microtubule-associated protein 4 OS=Rattus norvegicus GN=Map4 PE=1 SV=1	FALSE	0.944842	20860.7	10863.6	17159	17995.7	18621.6	23928.3	13328.9	17625.8	17543.2	30169.5	33968.9	43947.5	30620	28718.4	42517.1	54791.6	46807.9	23972.2	62402.8	49821.4	54694.2	10370.8	952.923	1032.39	17007.3	10816.2	17422.5	16671	19684.7	24030.8	12593	16137.2	16504.9	20784.1	16138.5	25296.7	28497.4
13651	24.6912	4	479.254	1912.99	-0.338076	---	RTSPSKPSSAPALRPGPK	[3] Phospho (ST)	MAP4_RAT	Microtubule-associated protein 4 OS=Rattus norvegicus GN=Map4 PE=1 SV=1	FALSE	0.220531	140.748	9743.81	298.374	6870.05	319.395	362.062	741.904	1358.89	874.818	9666.43	150352	1611.62	791.655	162783	422.864	349.229	1070.34	661.442	404.482	454.634	246.443	58.8615	654.113	163.056	114.749	9701.25	302.956	6364.32	337.63	363.612	700.94	1244.13	823.041	6659.31	71431.8	927.67	736.779
14783	24.6912	3	638.67	1912.99	-0.503841	37.54	RTSPSKPSSAPALRPGPK	[3] Phospho (ST)	MAP4_RAT	Microtubule-associated protein 4 OS=Rattus norvegicus GN=Map4 PE=1 SV=1	FALSE	0.408042	52.103	9792.84	63.0715	5904.11	195.958	25.2784	71.3228	86.573	107.49	14792.1	248935	2386.01	367.04	134994	80.6757	57.2615	96.6807	158.291	70.9606	235.615	68.3586	106.745	819.327	389.279	42.4785	9750.07	64.0401	5469.49	207.147	25.3866	67.3848	79.2615	101.128	10190.5	118268	1373.42	341.598
16295	12.9812	3	638.67	1912.99	-0.0616646	41.82	RTSPSKPSSAPALRPGPK	[3] Phospho (ST)	MAP4_RAT	Microtubule-associated protein 4 OS=Rattus norvegicus GN=Map4 PE=1 SV=1	FALSE	0.578016	129708	461.871	1032.18	1168.87	100258	1218.98	3769.07	313.674	525.443	116.084	41.2016	310817	85691.3	2682.99	874.801	750.83	5526.58	74012.7	1070.3	25904.2	2418.07	1336.7	1334.52	781.798	105748	459.854	1048.04	1082.83	105982	1224.2	3560.97	287.183	494.344	79.9716	19.5747	178910	79751.3
20876	23.8061	3	638.67	1912.99	-0.228192	37.36	RTSPSKPSSAPALRPGPK	[3] Phospho (ST)	MAP4_RAT	Microtubule-associated protein 4 OS=Rattus norvegicus GN=Map4 PE=1 SV=1	FALSE	0.863976	297.99	110434	96.9945	165.211	202.046	92.6055	149.604	39.3062	0	226235	831.854	3826.47	1355.41	971.132	347.459	162.143	97.9998	474.662	338.281	518.803	151.109	703.189	2366.99	1207.51	242.945	109951	98.4841	153.049	213.581	93.0019	141.344	35.9866	0	155856	395.21	2202.56	1261.45
22459	24.8694	2	670.785	1339.55	0.324869	39.77	DVSPSPETETAK	[3] Phospho (ST)	MAP4_RAT	Microtubule-associated protein 4 OS=Rattus norvegicus GN=Map4 PE=1 SV=1	FALSE	0.25553	7491.38	9178.12	1833.79	58875	7133.32	5411.59	4912.97	4535.86	2405.5	12988.5	11577	10983.8	7961.98	45534.7	1999.09	5670.66	7044.04	6883.87	8424.06	10299.2	11093.9	5617.41	102093	101455	6107.57	9138.03	1861.95	54541	7540.59	5434.75	4641.71	4152.78	2263.13	8947.91	5500.18	6322.4	7410.07
42	12.2561	2	828.343	1654.67	-0.499982	106.28	EGDGSATTDAAPATSPK	[15] Phospho (ST)	NEUM_RAT	Neuromodulin OS=Rattus norvegicus GN=Gap43 PE=1 SV=1	TRUE	0.288136	1.31414e+07	1.2049e+07	8.80865e+06	3.06178e+06	1.13863e+07	1.67008e+06	1.42574e+07	724807	1.3624e+06	8.12296e+06	7.6043e+06	1.14766e+07	1.26246e+07	1.22673e+07	7.82916e+06	496211	1.71197e+07	1.12689e+07	663587	1.92359e+07	2.03549e+07	601234	63471.1	74086.1	1.0714e+07	1.19963e+07	8.94393e+06	2.83639e+06	1.20364e+07	1.67723e+06	1.34702e+07	663593	1.28176e+06	5.596e+06	3.61277e+06	6.60604e+06	1.17495e+07
1066	22.9381	2	828.343	1654.67	-0.665697	90.08	EGDGSATTDAAPATSPK	[15] Phospho (ST)	NEUM_RAT	Neuromodulin OS=Rattus norvegicus GN=Gap43 PE=1 SV=1	TRUE	0.143021	189236	245958	209268	1.09372e+06	133948	187025	279793	173085	171025	181970	285887	188386	242441	426251	169264	200880	126545	244002	245984	388478	273745	283120	1.77001e+07	1.81165e+07	154280	244883	212482	1.01321e+06	141595	187826	264345	158467	160902	125361	135824	108437	225636
7730	12.5185	3	552.568	1654.68	5.63738	42.12	EGDGSATTDAAPATSPK	[15] Phospho (ST)	NEUM_RAT	Neuromodulin OS=Rattus norvegicus GN=Gap43 PE=1 SV=1	FALSE	0.617102	103864	126507	1154.83	547.312	100324	856.125	5073.43	3076.37	1405.61	74593.8	34532.9	10653.8	132196	2136.99	537.423	643.813	87308.3	132975	5557.22	196497	8211.53	1194.05	235.757	481.039	84678	125954	1172.56	507.023	106052	859.79	4793.31	2816.55	1322.42	51388.5	16406.4	6132.48	123032
9230	12.2561	3	552.568	1654.68	5.35222	43.76	EGDGSATTDAAPATSPK	[15] Phospho (ST)	NEUM_RAT	Neuromodulin OS=Rattus norvegicus GN=Gap43 PE=1 SV=1	FALSE	0.372053	37629.9	3170.02	102251	50.8179	4781.86	11470.1	172976	2518.7	6924.55	7999.17	5063.54	116581	343.686	1753.4	64207.2	1397.76	152929	2249.42	1735.85	2581.92	192280	1962.79	811.47	1206.79	30678.9	3156.18	103821	47.077	5054.87	11519.2	163426	2305.99	6514.72	5510.71	2405.67	67105.5	319.862
17244	22.815	3	552.566	1654.68	2.02078	36.1	EGDGSATTDAAPATSPK	[15] Phospho (ST)	NEUM_RAT	Neuromodulin OS=Rattus norvegicus GN=Gap43 PE=1 SV=1	TRUE	0.384328	2415.06	3552.04	1110.34	72527.1	4192.34	1030.93	808.883	1293.59	889.946	3625.47	8120.44	1458.24	2862.2	16992.6	910.916	923.974	814.611	3036.22	1407.73	8049.87	2257.13	1210.21	327213	196751	1968.95	3536.53	1127.39	67188.1	4431.7	1035.35	764.221	1184.34	837.274	2497.63	3857.98	839.38	2663.79
26777	22.7358	1	1655.68	1654.67	-0.044257	---	EGDGSATTDAAPATSPK	[15] Phospho (ST)	NEUM_RAT	Neuromodulin OS=Rattus norvegicus GN=Gap43 PE=1 SV=1	TRUE	0.317173	678.999	90.7056	231.478	75.9302	51.2515	227.235	65.6296	0	80.8395	58.5172	0	700.731	134.338	0	318.258	348.553	312.704	55.2446	88.1562	126.006	147.491	0	349329	425118	553.574	90.3094	235.033	70.3407	54.1777	228.208	62.006	0	76.0549	40.3132	0	403.349	125.026
2042	36.5558	2	1118.01	2234.01	-1.03508	132.03	QADVPAAVTDAAATTPAAEDAAK	[15] Phospho (ST)	NEUM_RAT	Neuromodulin OS=Rattus norvegicus GN=Gap43 PE=1 SV=1	TRUE	0.748801	775162	676022	556628	766059	662228	699017	1.42788e+06	1.47335e+06	1.30378e+06	1.25843e+06	1.24191e+06	1.24546e+06	751037	922120	678486	1.02871e+06	856406	982115	1.16119e+06	1.29062e+06	1.215e+06	659133	887334	796613	631974	673069	565177	709666	700037	702009	1.34904e+06	1.34892e+06	1.22662e+06	866947	590026	716899	698976
3432	36.5247	3	745.676	2234.01	-1.47719	69.55	QADVPAAVTDAAATTPAAEDAAK	[15] Phospho (ST)	NEUM_RAT	Neuromodulin OS=Rattus norvegicus GN=Gap43 PE=1 SV=1	TRUE	0.134068	227215	194160	173735	257369	265365	195089	711488	752908	722991	782159	629597	777690	201322	237526	190117	253517	256520	295439	346492	394471	300442	265809	484644	370703	185243	193312	176404	238423	280516	195924	672204	689321	680201	538838	299119	447647	187366
5573	25.8248	3	766.326	2295.96	-8.37845	60.83	EGDGSATTDAAPATSPKAEEPSK	[15] Phospho (ST)	NEUM_RAT	Neuromodulin OS=Rattus norvegicus GN=Gap43 PE=1 SV=1	FALSE	0.000367201	977686	712581	64878.4	106204	708298	700471	387953	105603	106678	782439	799948	1.12647e+06	81933.5	99424.5	40251.8	106430	182329	127453	77619.7	150927	66562.2	69552.7	139126	75295.6	797088	709469	65874.8	98385.5	748738	703470	366533	96684.5	100364	539031	380052	648410	76254
10445	26.6089	3	766.327	2295.96	-7.11069	38.32	EGDGSATTDAAPATSPKAEEPSK	[15] Phospho (ST)	NEUM_RAT	Neuromodulin OS=Rattus norvegicus GN=Gap43 PE=1 SV=1	FALSE	0.00694051	84303.8	34254.5	19382.8	631841	30423.8	28955.2	38518.6	14226.2	11958.7	143892	98520	55560.7	12382.9	19609.4	685.188	32040.4	16132.1	17158.9	4839.4	15876	27171.2	12618.3	4725.4	59265.3	68731.1	34104.9	19680.5	585329	32160.8	29079.2	36391.9	13024.8	11250.9	99128.7	46806.4	31981.4	11524.5
18250	25.8248	2	1148.99	2295.97	-0.393635	81.65	EGDGSATTDAAPATSPKAEEPSK	[15] Phospho (ST)	NEUM_RAT	Neuromodulin OS=Rattus norvegicus GN=Gap43 PE=1 SV=1	FALSE	0.0439701	190883	158969	9499.46	619.875	151557	112210	5644.44	21492.3	27648.5	146924	142551	129390	1774.8	3819.76	19173.5	20733.2	9528.25	37456.3	42871.7	18224.1	23898.1	12846.4	8935.77	3289.02	155623	158274	9645.34	574.244	160210	112690	5332.79	19677.2	26012.1	101217	67725.4	74478.2	1651.77
18440	12.3075	2	1148.99	2295.97	-0.352003	64.38	EGDGSATTDAAPATSPKAEEPSK	[15] Phospho (ST)	NEUM_RAT	Neuromodulin OS=Rattus norvegicus GN=Gap43 PE=1 SV=1	FALSE	0.307324	0	0	1939.03	713.848	273.011	446.097	2503.08	265168	292302	740.314	212.805	1375.83	0	0	807.213	1080.5	26.2639	147.277	9863.6	869.207	1110	9624.45	111.055	0	0	0	1968.81	661.299	288.599	448.007	2364.88	242774	275002	510.011	101.103	791.943	0
36801	13.5609	2	1148.99	2295.97	-0.260713	71.41	EGDGSATTDAAPATSPKAEEPSK	[15] Phospho (ST)	NEUM_RAT	Neuromodulin OS=Rattus norvegicus GN=Gap43 PE=1 SV=1	FALSE	0.558683	47.696	51.0287	84048.2	34.9844	239.362	399.442	157815	163.176	2047.66	50.6534	97.2365	40.5988	57.1212	146.525	138.194	6635.88	17.8357	0	24.9312	64.2248	7343.43	543.757	1542.34	2582.26	38.8855	50.8058	85338.9	32.4091	253.028	401.152	149101	149.395	1926.46	34.8957	46.1966	23.3691	53.1617
10258	26.3488	2	849.846	1697.68	-0.280914	72.78	EGDGSATTDAAPATSPK	[N-term] Carbamyl (N-term)|[15] Phospho (ST)	NEUM_RAT	Neuromodulin OS=Rattus norvegicus GN=Gap43 PE=1 SV=1	FALSE	0.036204	336202	282487	67445.6	420751	225783	178333	486785	134305	117219	404614	465516	420126	119168	256917	15413.9	104101	129441	157956	66028.3	196384	112679	71477.7	242993	558711	274099	281254	68481.4	389778	238674	179097	459908	122962	110282	278743	221165	241829	110908
12434	12.7527	3	595.265	1782.77	3.21182	54.12	KEGDGSATTDAAPATSPK	[16] Phospho (ST)	NEUM_RAT	Neuromodulin OS=Rattus norvegicus GN=Gap43 PE=1 SV=1	FALSE	0.936839	5196.57	346.707	147.116	1815.65	1145.2	1769.1	16728.7	1269.89	200.478	6044.51	1139.22	16349.1	587.945	911.271	1542.97	82.4762	4784.39	224.973	991.802	687.097	4866.81	994.066	64285	15460.2	4236.66	345.193	149.376	1682	1210.58	1776.67	15805.1	1162.65	188.613	4164.13	541.238	9410.73	547.19
19509	25.7867	2	991.915	1981.81	-0.425924	60.3	AAQPPTETAESSQAEEEK	[12] Phospho (ST)	NEUM_RAT	Neuromodulin OS=Rattus norvegicus GN=Gap43 PE=1 SV=1	FALSE	0.815483	40109.9	29530.8	1523.73	2408.84	37306	38948.9	41957.9	826.345	7718.93	32571.3	48174.5	63541.3	39863.5	55067.2	944.51	20521.2	40491.6	40713.5	4571.77	67630.1	8315.76	3614.42	36078.1	1232.41	32700.8	29401.8	1547.13	2231.51	39436	39115.7	39641.2	756.556	7262.08	22438.7	22887.5	36575.1	37100.2
26862	12.7527	2	991.914	1981.81	-0.575053	57.67	AAQPPTETAESSQAEEEK	[12] Phospho (ST)	NEUM_RAT	Neuromodulin OS=Rattus norvegicus GN=Gap43 PE=1 SV=1	FALSE	0.744572	1800.38	784.627	18460.8	71.2462	2680.61	5337.29	23076.1	54749.4	66718	1105.99	2681.42	1461.8	946.998	264.756	43640.4	11990.6	1942.11	556.577	57718	916.869	63461.5	45643.6	91.0565	130.124	1467.81	781.2	18744.4	66.0015	2833.66	5360.14	21802	50125.5	62769.3	761.928	1273.93	841.428	881.354
27964	26.5633	2	991.915	1981.81	-0.257334	68.64	AAQPPTETAESSQAEEEK	[12] Phospho (ST)	NEUM_RAT	Neuromodulin OS=Rattus norvegicus GN=Gap43 PE=1 SV=1	FALSE	0.695444	643.69	0	2508.32	45483.9	362.102	608.231	150.948	469.889	0	3383.88	3215.65	987.121	408.358	954.402	156.621	294.643	401.994	518.128	422.263	1376.19	286.216	0	0	35218.6	524.787	0	2546.85	42135.7	382.776	610.835	142.614	430.205	0	2331.19	1527.74	568.198	380.051
42528	26.5633	3	661.613	1981.82	1.50235	---	AAQPPTETAESSQAEEEK	[12] Phospho (ST)	NEUM_RAT	Neuromodulin OS=Rattus norvegicus GN=Gap43 PE=1 SV=1	FALSE	0.158526	205.06	52.4489	571.374	2180.95	95.579	97.0387	72.7911	120.053	22.0803	210.315	172.527	438.614	171.828	460.626	0	153.854	113.347	48.0842	57.6394	167.028	18.4754	33.4555	0	2854.15	167.181	52.2198	580.149	2020.4	101.036	97.4541	68.772	109.914	20.7735	144.888	81.9669	252.472	159.917
20882	12.2561	2	868.328	1734.64	1.09929	43.31	EGDGSATTDAAPATSPK	[5] Phospho (ST)|[15] Phospho (ST)	NEUM_RAT	Neuromodulin OS=Rattus norvegicus GN=Gap43 PE=1 SV=1	FALSE	0.44005	24640	830.065	20927	321.571	1683.75	16880.3	34904.3	39689.5	42603.6	2815.6	1863.96	29361	1035.2	120.789	28245.9	33021.3	36714.7	1670.25	37661.2	1279.64	39219.6	27973.3	107.758	271.618	20088.5	826.439	21248.4	297.899	1779.88	16952.6	32977.2	36337.6	40082.1	1939.69	885.559	16900.5	963.443
41746	13.744	2	868.328	1734.64	1.43391	39.78	EGDGSATTDAAPATSPK	[5] Phospho (ST)|[15] Phospho (ST)	NEUM_RAT	Neuromodulin OS=Rattus norvegicus GN=Gap43 PE=1 SV=1	FALSE	0.705069	3656.68	1272.27	4286.38	41.5797	21562.8	4135.41	5978.02	12038.3	13407.4	22687.5	7508.84	2259.83	20782.3	178.199	2754.13	6374.39	1468.82	23999.4	4662.55	38478.2	7335.22	5237.48	171.911	362.114	2981.22	1266.72	4352.21	38.5189	22793.9	4153.11	5647.95	11021.6	12613.9	15629.6	3567.42	1300.79	19341.7
35100	24.6512	2	868.332	1734.65	6.27056	40.6	EGDGSATTDAAPATSPK	[7] Phospho (ST)|[15] Phospho (ST)	NEUM_RAT	Neuromodulin OS=Rattus norvegicus GN=Gap43 PE=1 SV=1	FALSE	0.177656	6.08651	3103.57	646.37	9991.91	1619.02	1296.52	1852.54	265.199	822.23	641.736	8293.43	86.7795	1029.85	2276.58	1068.82	784.919	731.859	1909.73	2383.11	3203.03	1104.24	1386.85	2566.08	32084.9	4.96221	3090.01	656.297	9256.37	1711.46	1302.07	1750.26	242.802	773.566	442.099	3940.17	49.9513	958.464
1888	26.3147	3	728.29	2181.85	0.88642	50.22	AEEAKDEPPSEGEAEEEEK	[10] Phospho (ST)	NFL_RAT	Neurofilament light polypeptide OS=Rattus norvegicus GN=Nefl PE=1 SV=3	TRUE	0.0152802	770415	573129	665246	736146	578083	661191	824474	112363	175249	908153	1.08199e+06	1.24718e+06	1.41125e+06	1.57083e+06	372270	1.53361e+06	1.39031e+06	946573	1.46975e+06	1.29416e+06	1.79135e+06	997983	811408	748923	628104	570626	675462	681956	611088	664022	778952	102873	164877	625637	514048	717892	1.31342e+06
4884	26.3147	2	1091.93	2181.85	-0.28068	82.65	AEEAKDEPPSEGEAEEEEK	[10] Phospho (ST)	NFL_RAT	Neurofilament light polypeptide OS=Rattus norvegicus GN=Nefl PE=1 SV=3	TRUE	0.0212224	424149	287531	198616	441449	348073	330080	478007	22401.1	46811	481161	536828	477061	911188	1.12712e+06	98092.5	866563	680316	600005	506952	945954	787653	538832	512093	585294	345800	286275	201666	408952	367946	331493	451615	20509.2	44040.4	331477	255045	274602	848026
10142	12.8122	3	728.291	2181.85	2.03825	39.15	AEEAKDEPPSEGEAEEEEK	[10] Phospho (ST)	NFL_RAT	Neurofilament light polypeptide OS=Rattus norvegicus GN=Nefl PE=1 SV=3	FALSE	0.492351	25860.4	8451.85	26658.2	20037.1	27316.2	16352	41632.9	797657	659455	11046.5	9253.55	17351.5	30158.8	16370.5	1.19158e+06	34691.9	34630.1	18990.7	94779.3	29300.5	60073.6	210652	23199.9	20937	21083.5	8414.94	27067.6	18562.1	28875.8	16422	39334.2	730291	620424	7610.04	4396.32	9987.71	28068.3
18941	12.8122	2	1091.93	2181.85	-0.475446	---	AEEAKDEPPSEGEAEEEEK	[10] Phospho (ST)	NFL_RAT	Neurofilament light polypeptide OS=Rattus norvegicus GN=Nefl PE=1 SV=3	FALSE	0.78375	2848.11	1870.61	733.512	40.274	4341.65	0.785142	1426.97	51202.1	351630	2856.47	2092.73	2084.81	9175.26	109.638	467785	595.743	1479.27	7682.24	1526.97	22213.9	1417.75	801.822	241.844	330.917	2322.01	1862.44	744.777	37.3093	4589.54	0.788503	1348.18	46877.8	330819	1967.86	994.246	1200.04	8539.24
2192	26.5392	3	814.002	2438.98	-0.190417	53.57	AEEAKDEPPSEGEAEEEEKEK	[10] Phospho (ST)	NFL_RAT	Neurofilament light polypeptide OS=Rattus norvegicus GN=Nefl PE=1 SV=3	TRUE	0.0202182	600457	433782	391605	545996	477140	477773	500124	88112.8	107182	708470	789141	894550	1.13859e+06	1.22696e+06	202749	1.24206e+06	1.10086e+06	601633	1.10915e+06	1.1807e+06	1.33383e+06	856790	508514	497579	489540	431888	397619	505804	504382	479818	472510	80671.2	100839	488073	374917	514914	1.05966e+06
14040	13.0337	3	814.002	2438.98	-0.297628	35.51	AEEAKDEPPSEGEAEEEEKEK	[10] Phospho (ST)	NFL_RAT	Neurofilament light polypeptide OS=Rattus norvegicus GN=Nefl PE=1 SV=3	FALSE	0.471997	13863.5	472.262	8957.07	580.232	3381.21	9343.62	23628	68439.7	357000	1837.61	1455.32	25037	2040.99	255.595	697831	14459.6	24284	1156.29	2588.5	1371.04	22079.9	3585.86	782.129	800.362	11302.6	470.2	9094.63	537.519	3574.26	9383.62	22323.4	62659.6	335871	1265.95	691.418	14411.6	1899.51
14801	26.5106	2	1220.5	2438.98	-0.44894	48.38	AEEAKDEPPSEGEAEEEEKEK	[10] Phospho (ST)	NFL_RAT	Neurofilament light polypeptide OS=Rattus norvegicus GN=Nefl PE=1 SV=3	TRUE	0.329334	61867.2	52303.7	19011.7	8578.59	61649.7	54743.7	55072.3	8434.86	1866.84	66222	89975	62211.8	114431	141117	1178.22	129323	98689.8	78805.1	65390.3	155140	119421	88396.2	52205.8	4334.06	50439	52075.3	19303.6	7947.09	65169.5	54978.1	52031.5	7722.49	1756.35	45621.1	42746.7	35809.8	106499
15152	12.3933	3	814.001	2438.98	-0.989383	45.16	AEEAKDEPPSEGEAEEEEKEK	[10] Phospho (ST)	NFL_RAT	Neurofilament light polypeptide OS=Rattus norvegicus GN=Nefl PE=1 SV=3	FALSE	0.626478	951.567	106.289	209.844	219.461	0	9.22269	13.9849	229624	1011.3	366.402	235.081	53.8593	392.965	73.3529	54.9044	124.436	196.261	0	1525.17	317.857	296.759	2012.04	8.13121	8.31743	775.793	105.825	213.067	203.305	0	9.26217	13.2127	210231	951.445	252.418	111.686	31.002	365.725
40810	12.8621	2	1220.5	2438.98	-0.0163868	---	AEEAKDEPPSEGEAEEEEKEK	[10] Phospho (ST)	NFL_RAT	Neurofilament light polypeptide OS=Rattus norvegicus GN=Nefl PE=1 SV=3	FALSE	0.46083	222.554	0	0	149.687	0	0	1033.55	1385.03	42057.4	0	0	141.144	241.741	0	63187.1	66.8564	345.959	0	193.109	159.309	4.7306	62.9169	23.5001	171.118	181.444	0	0	138.668	0	0	976.488	1268.05	39568.2	0	0	81.2443	224.984
6351	26.7423	2	827.804	1653.59	-0.0741494	72.84	DEPPSEGEAEEEEK	[5] Phospho (ST)	NFL_RAT	Neurofilament light polypeptide OS=Rattus norvegicus GN=Nefl PE=1 SV=3	TRUE	5.73e-08	237350	181639	137842	226439	207105	222446	336509	95461.6	113668	317385	411683	433610	1.16423e+06	1.26725e+06	501906	894128	753143	699331	721814	898567	1.07782e+06	537284	754214	737421	193506	180845	139959	209770	218929	223399	317929	87399.4	106940	218650	195589	249591	1.08352e+06
33408	26.2606	2	536.773	1071.53	-0.0945538	32.59	AQLQDLNDR		NFL_RAT	Neurofilament light polypeptide OS=Rattus norvegicus GN=Nefl PE=1 SV=3	FALSE	0.827184	2000.05	1087.03	429.37	1886.81	1692.88	359.399	2346.25	47895.3	41795.1	710.853	1668.19	893.55	914.905	1401.09	2212.13	3170.37	387.313	961.81	5697.12	1364.52	2499.11	1615.03	4075.66	3307.47	1630.6	1082.28	435.964	1747.91	1789.53	360.937	2216.71	43850.3	39321.5	489.714	792.55	514.338	851.485
12475	47.0392	3	962.774	2885.3	-8.78892	68.62	AFPAYYTSHVQEEQSEVEETIEATK		NFL_RAT	Neurofilament light polypeptide OS=Rattus norvegicus GN=Nefl PE=1 SV=3	FALSE	3.49e-06	17605.4	3071.29	13043.7	54176.6	32518.5	46511.4	13675.1	4726.21	3342.96	31319	2263.51	28154	216338	201917	220294	330587	264374	237010	40918.6	37889	54782.1	232733	169359	134833	14353.3	3057.87	13244	50188.5	34375.1	46710.5	12920.1	4327.06	3145.11	21576	1075.38	16205.8	201342
5780	34.1398	2	958.918	1915.82	-0.3985	54.76	SLSDPKPLSPTAEESAK	[3] Phospho (ST)|[11] Phospho (ST)	BSN_RAT	Protein bassoon OS=Rattus norvegicus GN=Bsn PE=1 SV=3	TRUE	0.0258729	115973	73876.2	88970.8	103399	92435.4	118449	154984	166112	142586	166239	229193	165689	208244	221204	240567	322949	223107	230420	401363	312816	355051	86500.3	83193.8	80679	94550.4	73553.6	90337.1	95787.5	97713	118956	146427	152083	134147	114524	108889	95372.3	193809
16284	34.1711	3	639.614	1915.82	-0.169574	---	SLSDPKPLSPTAEESAK	[3] Phospho (ST)|[11] Phospho (ST)	BSN_RAT	Protein bassoon OS=Rattus norvegicus GN=Bsn PE=1 SV=3	TRUE	0.0231117	4092.25	3626.14	1712.81	10170.4	7419.96	4071.07	14626.9	13015.7	5095.3	26482.6	16723.5	26694.4	13667.3	12106.7	15786.6	19848.2	27245.2	21725.8	28726.9	27637.5	19980.4	7702.58	11572.1	8071.55	3336.33	3610.3	1739.11	9421.72	7843.6	4088.5	13819.3	11916.5	4793.73	18244.1	7945.24	15365.6	12719.9
16284	34.1711	3	639.614	1915.82	-0.169574	---	SLSDPKPLSPTAEESAK	[1] Phospho (ST)|[9] Phospho (ST)	BSN_RAT	Protein bassoon OS=Rattus norvegicus GN=Bsn PE=1 SV=3	FALSE	0.0231117	4092.25	3626.14	1712.81	10170.4	7419.96	4071.07	14626.9	13015.7	5095.3	26482.6	16723.5	26694.4	13667.3	12106.7	15786.6	19848.2	27245.2	21725.8	28726.9	27637.5	19980.4	7702.58	11572.1	8071.55	3336.33	3610.3	1739.11	9421.72	7843.6	4088.5	13819.3	11916.5	4793.73	18244.1	7945.24	15365.6	12719.9
7292	32.5238	2	918.935	1835.86	0.0247252	43.88	SLSDPKPLSPTAEESAK	[3] Phospho (ST)	BSN_RAT	Protein bassoon OS=Rattus norvegicus GN=Bsn PE=1 SV=3	TRUE	0.0815741	126672	91464.7	89369.1	110785	92756.5	110313	143495	186250	178747	223673	238882	242218	182283	217813	233426	266230	198525	163103	294436	244088	250925	217061	75102.6	103646	103273	91065.2	90741.6	102630	98052.4	110786	135573	170520	168168	154091	113492	139423	169648
13427	32.4907	3	612.959	1835.86	0.378034	35.53	SLSDPKPLSPTAEESAK	[3] Phospho (ST)	BSN_RAT	Protein bassoon OS=Rattus norvegicus GN=Bsn PE=1 SV=3	TRUE	0.402762	9465.05	9200.63	9652.88	13578.5	9339.7	11151.2	24910.1	39134.4	42350.3	51500.9	48057.7	73402.7	19894	23624.9	33742.7	28872	33492.9	19237	42362.5	30182.9	34508.3	51861.1	14015.3	13739.1	7716.66	9160.44	9801.12	12579	9872.94	11198.9	23534.7	35829.3	39843.8	35479.6	22832	42251.5	18514.9
9462	33.5001	2	664.828	1327.64	-0.191303	32.59	ISKFSPIEEAK	[5] Phospho (ST)	BSN_RAT	Protein bassoon OS=Rattus norvegicus GN=Bsn PE=1 SV=3	FALSE	0.000239003	22092.7	16273	19547.6	28508.2	22439.5	25573.7	34840.1	33661.3	39430.7	45135.5	40132.1	40982.6	37865.8	40987.5	40582.3	64744.3	55228.4	55747.6	64809.1	62985.9	58408.4	43348.1	34597.9	40684.7	18011.7	16201.9	19847.8	26409.7	23720.7	25683.2	32916.5	30818.4	37097	31094.4	19066.6	23590.1	35241
11756	25.8362	2	894.352	1786.69	-0.122456	82.1	IADSSVQTDDEEGEGR	[8] Phospho (ST)	BSN_RAT	Protein bassoon OS=Rattus norvegicus GN=Bsn PE=1 SV=3	FALSE	0.98868	69705.1	56424.6	2184.28	84606.7	92684.2	9004.03	5476.75	13339.8	10577.4	125479	140320	72788.6	120515	151143	2505.02	11616.8	12798.2	158350	12500.9	206640	11379.7	3231.49	64270.2	101753	56829.1	56178.2	2217.82	78378.5	97975.9	9042.58	5174.35	12213.2	9951.32	86444	66665.3	41898	112161
21004	13.106	2	894.354	1786.69	2.18324	92.12	IADSSVQTDDEEGEGR	[8] Phospho (ST)	BSN_RAT	Protein bassoon OS=Rattus norvegicus GN=Bsn PE=1 SV=3	FALSE	0.399146	9557.57	10147.2	10537.3	2234.04	11053.6	1835.63	7109.82	163945	135491	16907.3	16627.3	6175.05	2315.73	3211.71	156287	21348.6	752.64	1980.81	38041.9	4335.3	36293.5	47047.8	1368.33	1161.63	7792.09	10102.9	10699.2	2069.58	11684.7	1843.48	6717.26	150099	127472	11647.6	7899.56	3554.43	2155.21
22679	24.89	2	894.353	1786.69	0.709566	95.37	IADSSVQTDDEEGEGR	[8] Phospho (ST)	BSN_RAT	Protein bassoon OS=Rattus norvegicus GN=Bsn PE=1 SV=3	FALSE	0.393541	13837.8	11760.6	33098.7	12200.5	16750.2	89399.8	127976	1637.68	4753.46	14441.2	14842.5	74215.7	17100.3	16410.8	1859.99	202214	195529	16123.1	95079.9	22715	202395	40083.5	10590	8290.42	11281.7	11709.2	33607	11302.4	17706.5	89782.6	120910	1499.37	4472.13	9948.69	7051.62	42719.4	15915
12363	28.5211	2	811.28	1620.55	-0.340932	57.83	GEEESEEDSYDPR	[5] Phospho (ST)	BSN_RAT	Protein bassoon OS=Rattus norvegicus GN=Bsn PE=1 SV=3	TRUE	0.0262428	39931.1	35492.4	26331.5	53850.5	45176	42492.8	57525.9	1677.43	3344.43	88342.8	99311.1	83918.7	76184.5	82874.6	58632.3	109792	92911.4	96082.9	97045.6	110377	86837	48166.3	52827	53745.7	32555	35337.4	26735.9	49886.3	47755.3	42674.7	54349.7	1535.76	3146.49	60860.3	47182.3	48304.6	70903.5
31427	41.6433	2	1066.98	2131.94	-13.7264	46.39	TPPSNLSPIEDASPTEELR	[13] Phospho (ST)	BSN_RAT	Protein bassoon OS=Rattus norvegicus GN=Bsn PE=1 SV=3	FALSE	0.100903	1661.14	3687.69	1958.92	0	1136.08	0	3710.1	3294.33	0	5623.67	3738.37	2367.14	1379.94	567.563	1848.42	6357.54	366.495	4043.23	1287.04	4338.38	2772.99	2042.8	12438.9	5008.7	1354.29	3671.59	1989	0	1200.95	0	3505.25	3016.11	0	3874.21	1776.08	1362.55	1284.28
6078	43.1474	2	1175.98	2349.94	-4.21938	62.54	DNLTLWTSENQGDEGDAGEGEN		1433B_RAT	14-3-3 protein beta/alpha OS=Rattus norvegicus GN=Ywhab PE=1 SV=3	TRUE	0.167239	312804	320260	302451	312398	249114	372732	509342	518766	442192	707242	855078	856605	349881	348863	426689	465949	376757	423442	501873	361023	480639	214223	201044	279374	255023	318862	307096	289402	263337	374328	481219	474954	416020	487227	406244	493072	325628
13979	26.4179	2	591.786	1181.56	0.78357	43.49	YLSEVASGDNK		1433B_RAT	14-3-3 protein beta/alpha OS=Rattus norvegicus GN=Ywhab PE=1 SV=3	TRUE	0.941614	19111.2	15795.7	1965.13	3580.77	13428.2	932.321	16396.1	12690	4196.02	18227.4	17912.4	18968.9	23231.5	23831	1127.63	6773.91	18568.7	19366.6	4909.54	24601.1	3393.29	2466.27	28090	4900.15	15581	15726.7	1995.31	3317.18	14194.9	936.312	15490.8	11618.3	3947.68	12557	8510.09	10918.7	21621.1
25782	27.0948	2	591.787	1181.56	1.74957	38.63	YLSEVASGDNK		1433B_RAT	14-3-3 protein beta/alpha OS=Rattus norvegicus GN=Ywhab PE=1 SV=3	FALSE	0.0786492	1171	2568.26	2878.03	8609	622.65	1024.29	2671.02	1968.39	1757	946.736	346.372	3732.29	568.944	1177.85	856.016	590.517	725.171	421.859	271.769	1158.58	854.535	408.839	59.954	24535.4	954.694	2557.04	2922.23	7975.26	658.2	1028.67	2523.55	1802.15	1653.01	652.217	164.56	2148.35	529.506
17163	54.3593	3	720.331	2157.97	-10.7495	---	TAFDEAIAELDTLNEESYK		1433B_RAT	14-3-3 protein beta/alpha OS=Rattus norvegicus GN=Ywhab PE=1 SV=3	TRUE	3.97e-05	0	363.916	338.853	1848.69	4573.28	1839.86	199.661	494.701	3166.66	1836.85	451.204	955.716	13157	29483.6	36934.1	52507.6	49116.9	62258.8	5278.47	10967.2	3872.62	89375.4	9628.57	77849.1	0	362.327	344.056	1712.6	4834.39	1847.74	188.637	452.921	2979.23	1265.43	214.365	550.122	12244.9
17641	54.4345	2	1080	2157.98	-8.28402	97.65	TAFDEAIAELDTLNEESYK		1433B_RAT	14-3-3 protein beta/alpha OS=Rattus norvegicus GN=Ywhab PE=1 SV=3	TRUE	3.93e-05	1639.92	72.7977	0	3251.05	1355.32	2567.89	1503.71	0	2475.03	879.931	0	1022.96	37228.2	70347.6	50799.9	136456	105363	115513	10656.1	11723	15552.1	65504.5	24582.2	64594.7	1336.99	72.4797	0	3011.73	1432.7	2578.88	1420.69	0	2328.54	606.194	0	588.828	34647.6
22810	12.662	3	533.585	1597.73	-0.645444	32.64	AVTEQGHELSNEER		1433B_RAT	14-3-3 protein beta/alpha OS=Rattus norvegicus GN=Ywhab PE=1 SV=3	FALSE	0.918494	199.557	51.7029	112.466	433.192	266.065	3213.05	7632.04	188.483	63.6769	414.823	160.777	767.184	117.94	130.307	439.507	91.3609	6922.21	352.119	614.532	123.398	8542.33	208.122	77.675	57.5604	162.694	51.4771	114.193	401.304	281.255	3226.8	7210.65	172.564	59.9081	285.776	76.3842	441.6	109.765
24581	12.2561	3	533.584	1597.73	-1.40722	50.13	AVTEQGHELSNEER		1433B_RAT	14-3-3 protein beta/alpha OS=Rattus norvegicus GN=Ywhab PE=1 SV=3	FALSE	0.247589	287.676	316.343	2342.13	14.7507	333.952	453.295	2094.22	7276.04	2212.19	670.789	296.368	1716.41	0	0	7625.21	4794.06	408.795	61.2075	5126.38	227.84	290.709	7234.75	32.2052	65.4243	234.536	314.961	2378.1	13.6649	353.019	455.235	1978.59	6661.54	2081.26	462.114	140.803	987.987	0
35646	60.4723	2	1052.03	2102.04	-0.680128	107.93	IEAELQDICSDVLELLDK		1433B_RAT	14-3-3 protein beta/alpha OS=Rattus norvegicus GN=Ywhab PE=1 SV=3	FALSE	0.0176052	1029.01	1241.88	0	835.343	0	35.3086	2769.56	1076.43	745.911	547.64	40.5222	727.93	1757.91	18340.3	69.1226	28991.9	23874.7	7020.54	851.536	814.166	464.042	3089.48	700.435	1528.79	838.931	1236.46	0	773.851	0	35.4598	2616.64	985.519	701.764	377.275	19.2519	419.005	1636.05
7172	31.6993	2	746.307	1490.6	4.74137	58.4	DSGSSSVFAESPGGK	[11] Phospho (ST)	SRCN1_RAT	SRC kinase signaling inhibitor 1 OS=Rattus norvegicus GN=Srcin1 PE=1 SV=1	TRUE	0.532307	65586.2	43546.4	48746.4	57100.1	50864.8	67732.9	66195.3	82965.6	101375	152546	149091	217817	86553	87206.4	84945.1	131083	99608	79799.4	154946	135705	136103	82696.6	42108.2	47690.6	53471.1	43356.2	49495	52896.8	53768.9	68022.9	62540.4	75958.8	95375	105091	70832.3	125378	80553.3
7244	30.1165	1	1209.56	1208.56	-0.00151348	---	RGSDELTVPR	[3] Phospho (ST)	SRCN1_RAT	SRC kinase signaling inhibitor 1 OS=Rattus norvegicus GN=Srcin1 PE=1 SV=1	TRUE	0.409759	277814	222948	213587	291841	236869	246011	325615	364989	337516	282631	386567	295636	319061	349274	329945	435241	368996	386798	412399	428913	415169	190658	128654	241718	226496	221974	216867	270358	250393	247065	307637	334164	317540	194708	183656	170172	296944
7355	30.0835	2	605.284	1208.55	-1.58031	55.77	RGSDELTVPR	[3] Phospho (ST)	SRCN1_RAT	SRC kinase signaling inhibitor 1 OS=Rattus norvegicus GN=Srcin1 PE=1 SV=1	TRUE	0.232831	56244.9	23942.9	34627.1	52695.4	38328	41708.1	56330.5	49985.3	63622.2	119991	138394	183905	54640.1	59277.3	75409.6	87176.6	72642.4	50411.3	79773.2	82171.3	77822.8	40782.1	379781	115502	45855.3	23838.3	35158.9	48816.3	40516.4	41886.6	53220.3	45763.8	59856.7	82663.3	65750.6	105858	50852.5
10174	29.245	2	605.284	1208.55	-0.929209	36.49	RGSDELTVPR	[3] Phospho (ST)	SRCN1_RAT	SRC kinase signaling inhibitor 1 OS=Rattus norvegicus GN=Srcin1 PE=1 SV=1	FALSE	0.0612275	13591.9	7806.71	14897.6	6924.8	11061.9	11823.9	16616.7	7549.41	8856.88	3792.97	5414.33	7063.81	3696.7	13210.9	7307.54	33147.4	33490.1	5853.23	33994.8	17270.3	32667.1	219886	19952.2	4836.5	11081.2	7772.61	15126.3	6415.04	11693.5	11874.6	15699.2	6911.82	8332.68	2613.02	2572.33	4066.01	3440.45
14747	31.4894	2	918.461	1834.91	-0.0187892	48.74	KAESEELEIQKPQVK	[4] Phospho (ST)	SRCN1_RAT	SRC kinase signaling inhibitor 1 OS=Rattus norvegicus GN=Srcin1 PE=1 SV=1	TRUE	0.0578944	35626.9	23246.9	22546.9	31231.6	31004.9	31984.9	31657.3	25402.7	29116	47075.1	50652	53430.1	36239.3	36743.3	44231.7	81691.6	54725.4	28184.1	82790.3	82880.7	78142.9	61997.9	22037.8	19896.1	29045.9	23145.3	22893.2	28932.6	32775.2	32121.8	29909.4	23257.3	27392.7	32430.5	24064.5	30755	33727.3
16526	29.1986	2	810.351	1618.69	0.405185	71.3	KDSGSSSVFAESPGGK	[3] Phospho (ST)	SRCN1_RAT	SRC kinase signaling inhibitor 1 OS=Rattus norvegicus GN=Srcin1 PE=1 SV=1	FALSE	0.00544638	13485.5	12393.1	17917.1	21937.9	8379.24	14533	6274.97	0	128.198	1922.52	1083.96	1518.15	17698	33012.5	27162.3	43647.3	33697.6	10176.9	43461.1	40748.1	36457.8	60559.7	49732.6	40742.4	10994.4	12339	18192.2	20323	8857.65	14595.2	5928.51	0	120.611	1324.44	514.985	873.862	16471.2
7425	35.6028	2	739.35	1476.69	-0.29026	59.71	EKPELVDDLSPR	[10] Phospho (ST)	PCLO_RAT	Protein piccolo OS=Rattus norvegicus GN=Pclo PE=1 SV=1	TRUE	0.246785	100320	79526.1	68079.1	112467	106086	96151.4	124678	138881	118508	137679	113862	126165	98417.7	115772	99380.8	178103	134817	153137	197658	173941	191849	84507.4	69146.7	88241	81788.5	79178.8	69124.6	104188	112143	96563.1	117794	127152	111494	94848.5	54095.3	72622.3	91595.6
9757	29.0156	2	915.375	1828.74	-0.354699	100.52	IVDSGVQTDDEETADR	[8] Phospho (ST)	PCLO_RAT	Protein piccolo OS=Rattus norvegicus GN=Pclo PE=1 SV=1	TRUE	0.0223761	116868	91853.1	75937.8	141964	106734	106088	99143.4	91209.3	94170.1	131825	31358.9	117275	118504	137318	112366	200048	181190	137372	183654	216924	199393	98351.5	84269	78875.3	95279.9	91452	77104	131514	112828	106542	93669.4	83506.3	88596.6	90815.9	14898.5	67504.8	110290
10243	34.3588	2	924.88	1847.75	-0.143115	81.29	DSFSQESSPSSPSDLAK	[11] Phospho (ST)	PCLO_RAT	Protein piccolo OS=Rattus norvegicus GN=Pclo PE=1 SV=1	TRUE	0.58077	62846.6	40062.5	32446.6	48219.3	45042.3	49170.9	92127.3	82875	83056.4	92174.1	138257	100107	41932.2	57724.5	38571.6	78141.9	59662.6	74485.1	82146.3	97852	92313	34667.7	56009.2	51084.1	51237.5	39887.5	32944.9	44669.7	47614	49381.4	87040.6	75875.8	78140.6	63499.7	65685.1	57622.6	39025.5
26036	13.509	2	683.272	1364.53	3.86867	73.33	KSSTSFDDDAGR	[3] Phospho (ST)	PCLO_RAT	Protein piccolo OS=Rattus norvegicus GN=Pclo PE=1 SV=1	FALSE	0.253435	7186.84	43853.2	4220.14	48613.5	37271.8	5217.93	9974.78	21576.8	12352.7	67674.1	78211.8	9830.95	32554	49918	11035.4	20752.2	17328.7	31849.4	12193.1	58894.3	41318.1	20178	34730.7	46347.1	5859.28	43661.6	4284.95	45034.9	39399.8	5240.26	9424.04	19754.5	11621.6	46621.4	37158.1	5658.81	30297.4
102	27.7804	2	732.324	1462.63	0.0652693	81.75	AALPAGEGESPEGAK	[10] Phospho (ST)	AMPH_RAT	Amphiphysin OS=Rattus norvegicus GN=Amph PE=1 SV=1	TRUE	0.0535167	3.30427e+06	3.07982e+06	2.85823e+06	3.6073e+06	2.62953e+06	2.90346e+06	4.35432e+06	5.30838e+06	4.34773e+06	3.3911e+06	3.96733e+06	3.88609e+06	3.18263e+06	3.45173e+06	3.24737e+06	4.2039e+06	4.51885e+06	3.72639e+06	4.28005e+06	4.87883e+06	4.65605e+06	5.10735e+06	4.77045e+06	4.53242e+06	2.6939e+06	3.06637e+06	2.90212e+06	3.34175e+06	2.77967e+06	2.91589e+06	4.1139e+06	4.86006e+06	4.0904e+06	2.33617e+06	1.88486e+06	2.23688e+06	2.96201e+06
6390	27.7804	1	1463.64	1462.63	-0.128218	---	AALPAGEGESPEGAK	[10] Phospho (ST)	AMPH_RAT	Amphiphysin OS=Rattus norvegicus GN=Amph PE=1 SV=1	TRUE	0.0220393	251558	231884	192897	275200	203025	227478	424290	4784.44	8364.84	151838	222460	147489	246444	301178	229898	347724	347058	297836	327909	424559	406415	513286	362809	394465	205090	230871	195859	254942	214617	228452	400864	4380.37	7869.76	104603	105690	84896.3	229361
33346	27.7804	3	488.553	1462.64	1.39205	---	AALPAGEGESPEGAK	[10] Phospho (ST)	AMPH_RAT	Amphiphysin OS=Rattus norvegicus GN=Amph PE=1 SV=1	TRUE	0.993742	638.077	0	966.485	28.0738	943.017	3149.97	1531.05	0	168.611	386.829	591.249	3051.78	467.108	248.639	538.428	1741.08	1940.92	660.381	468.845	289.932	124.071	4425.55	0	0	520.211	0	981.327	26.0072	996.858	3163.45	1446.52	0	158.632	266.491	280.9	1756.64	434.729
1272	40.8149	3	956.096	2865.27	-4.71358	49.34	IDVESTELASSESPQAAELEAGAPQEK	[13] Phospho (ST)	AMPH_RAT	Amphiphysin OS=Rattus norvegicus GN=Amph PE=1 SV=1	TRUE	0.0203479	1.39929e+06	1.07322e+06	1.11319e+06	1.16387e+06	1.64605e+06	1.39169e+06	2.60865e+06	2.98212e+06	2.72547e+06	3.32073e+06	3.19726e+06	3.23797e+06	1.00241e+06	1.04368e+06	1.29774e+06	1.73871e+06	1.43432e+06	1.38243e+06	1.67005e+06	1.53877e+06	1.66607e+06	1.63074e+06	1.06312e+06	1.19215e+06	1.14082e+06	1.06853e+06	1.13028e+06	1.0782e+06	1.74003e+06	1.39765e+06	2.46461e+06	2.73026e+06	2.56416e+06	2.28769e+06	1.519e+06	1.86381e+06	932928
3275	40.8149	2	1433.64	2865.27	-5.3623	105.18	IDVESTELASSESPQAAELEAGAPQEK	[13] Phospho (ST)	AMPH_RAT	Amphiphysin OS=Rattus norvegicus GN=Amph PE=1 SV=1	TRUE	0.659184	940738	736225	588052	732240	863455	889413	1.14505e+06	1.30371e+06	1.17979e+06	1.3513e+06	1.34263e+06	993259	738961	831880	915254	1.2245e+06	900094	1.06673e+06	1.18979e+06	1.16754e+06	1.22943e+06	830111	588881	755522	766964	733009	597083	678337	912753	893221	1.08183e+06	1.1936e+06	1.10996e+06	930923	637876	571731	687737
3893	38.1681	4	852.42	3405.65	-6.5805	55.95	TPSPPEEASPLPSPTASPNHTLAPASPAPVRPR	[9] Phospho (ST)	AMPH_RAT	Amphiphysin OS=Rattus norvegicus GN=Amph PE=1 SV=1	TRUE	0.101802	823395	440394	508174	425551	675472	422667	907203	1.08325e+06	1.11359e+06	1.70138e+06	1.03592e+06	1.4407e+06	378091	410797	538070	778450	646778	277467	723858	700556	782176	1.51193e+06	358194	477811	671297	438470	515979	394225	714038	424477	857113	991765	1.04768e+06	1.1721e+06	492161	829287	351883
8024	41.2395	2	791.864	1581.71	-3.69112	49.49	AFSIQGAPSDSGPLR	[9] Phospho (ST)	AMPH_RAT	Amphiphysin OS=Rattus norvegicus GN=Amph PE=1 SV=1	FALSE	0.839881	69403.1	50962.2	56468.8	69320.4	81977.9	73608.8	118536	142242	122170	150638	141707	129055	45408.4	64346.9	80093	127552	98923.6	104769	117530	125178	125701	91884.1	70779.5	89254.7	56582.9	50739.6	57336	64217.4	86658.3	73923.9	111991	130229	114939	103776	67324.5	74285.7	42260.7
15582	32.7154	2	753.827	1505.64	0.265984	36.69	AALPAGEGESPEGAK	[N-term] Carbamyl (N-term)|[10] Phospho (ST)	AMPH_RAT	Amphiphysin OS=Rattus norvegicus GN=Amph PE=1 SV=1	FALSE	0.0229936	1246.62	1382.35	3446.04	1169.5	960.731	4139.56	66649.7	95286.7	65054.8	67749.7	90557.2	66033.9	1041.72	1074.84	4467.16	6681.48	3093.1	3811.99	2908.52	4918.59	4716.66	3001.86	1017.21	752.592	1016.34	1376.31	3498.96	1083.41	1015.58	4157.28	62969.7	87239.2	61204.5	46673.5	43023.3	38009.9	969.513
507	26.8849	2	566.774	1131.53	0.523789	51.02	QASISGPAPPK	[3] Phospho (ST)	SYN1_RAT	Synapsin-1 OS=Rattus norvegicus GN=Syn1 PE=1 SV=3	TRUE	0.350705	417746	432828	447812	742193	540349	658853	1.30098e+06	1.60956e+06	1.41945e+06	1.09485e+06	1.22101e+06	1.66391e+06	1.01177e+06	953028	932678	1.2053e+06	1.21702e+06	906689	1.47707e+06	1.21238e+06	1.49073e+06	716237	707703	643851	340580	430938	454689	687557	571200	661674	1.22915e+06	1.47362e+06	1.33544e+06	754256	580095	957764	941633
5660	26.8849	1	1132.54	1131.53	-0.136582	---	QASISGPAPPK	[3] Phospho (ST)	SYN1_RAT	Synapsin-1 OS=Rattus norvegicus GN=Syn1 PE=1 SV=3	TRUE	0.767266	69129.3	65963.2	58462.4	1775.63	116986	127079	361752	238701	320309	216628	227083	263335	210960	222818	101273	258867	239577	211750	265903	305184	286326	143894	93212	1152.55	56359.7	65675.1	59360.2	1644.92	123665	127623	341778	218541	301351	149238	107886	151579	196336
3713	34.9245	2	821.391	1640.77	-0.340073	64.06	GSHSQTPSPGALPLGR	[8] Phospho (ST)	SYN1_RAT	Synapsin-1 OS=Rattus norvegicus GN=Syn1 PE=1 SV=3	TRUE	0.00508827	179150	117279	125790	199273	170645	194519	267873	310575	292379	398208	382845	357766	321312	369240	448140	607982	394730	437669	587957	465739	502088	244321	253074	191996	146057	116767	127722	184604	180388	195352	253083	284345	275075	274330	181888	205934	299039
5917	45.0682	3	968.132	2901.38	-5.35013	71.36	SQSLTNAFNLPEPAPPRPSLSQDEVK	[3] Phospho (ST)	SYN1_RAT	Synapsin-1 OS=Rattus norvegicus GN=Syn1 PE=1 SV=3	TRUE	0.698151	184740	166934	163587	328946	258024	321110	387927	389914	344331	512185	476859	610824	361902	399990	404769	605080	487690	430468	599979	540405	593782	168817	110645	113456	150615	166205	166099	304731	272755	322484	366508	356984	323952	352850	226554	351598	336815
7131	49.4232	3	972.121	2913.34	-4.25647	52.06	ASTAAPVASPAAPSPGSSGGGGFFSSLSNAVK	[14] Phospho (ST)	SYN1_RAT	Synapsin-1 OS=Rattus norvegicus GN=Syn1 PE=1 SV=3	FALSE	0.559411	196483	160294	176508	348595	258155	314943	239622	237078	246764	315647	466139	421880	307274	363509	375454	567320	502905	486924	491734	461172	496828	142391	98515.5	73506.8	160188	159593	179219	322934	272894	316292	226392	217056	232159	217453	221461	242839	285974
14810	49.3877	2	1457.68	2913.34	-5.70761	32.67	ASTAAPVASPAAPSPGSSGGGGFFSSLSNAVK	[14] Phospho (ST)	SYN1_RAT	Synapsin-1 OS=Rattus norvegicus GN=Syn1 PE=1 SV=3	FALSE	0.0292705	34163.7	16696.5	23357	107567	91874.4	114885	16157.8	21184.7	15490.7	17381.7	40670.8	40117.3	95590.7	124415	130586	287766	198352	214573	209088	179618	224404	17791.8	11945.7	8829.15	27852.9	16623.6	23715.7	99648.8	97119.9	115376	15265.7	19395.5	14573.8	11974.5	19322.5	23092	88964.5
1253	12.4568	3	622.286	1863.84	-0.556761	76.04	GEAAAERPGEAAVASSPSK	[16] Phospho (ST)	MARCS_RAT	Myristoylated alanine-rich C-kinase substrate OS=Rattus norvegicus GN=Marcks PE=1 SV=2	TRUE	0.658946	876528	5189.96	683449	3415.28	8300.75	554865	1.24507e+06	1.32199e+06	1.39403e+06	5454.25	5286.29	642734	9538.93	2254.65	1.07913e+06	1.28629e+06	1.31602e+06	4748.78	1.34374e+06	9526.77	1.3397e+06	1.9959e+06	588.149	723.123	714615	5167.3	693945	3163.87	8774.68	557240	1.17633e+06	1.21034e+06	1.31152e+06	3757.5	2511.49	369965	8877.71
1292	12.4791	2	932.925	1863.84	-0.454755	75.38	GEAAAERPGEAAVASSPSK	[16] Phospho (ST)	MARCS_RAT	Myristoylated alanine-rich C-kinase substrate OS=Rattus norvegicus GN=Marcks PE=1 SV=2	TRUE	0.728986	1.18936e+06	1446.19	1.23159e+06	955.268	955.303	993666	2.60242e+06	2.79984e+06	2.85925e+06	63.9357	73.6694	529826	131.116	379.219	2.07368e+06	2.85457e+06	1.90332e+06	550.312	2.7383e+06	359.54	3.00085e+06	4.48357e+06	62.1234	119.358	969661	1439.87	1.2505e+06	884.947	1009.84	997920	2.45873e+06	2.56338e+06	2.69002e+06	44.046	35	304974	122.027
3532	24.0701	3	622.286	1863.84	0.00693123	67.75	GEAAAERPGEAAVASSPSK	[16] Phospho (ST)	MARCS_RAT	Myristoylated alanine-rich C-kinase substrate OS=Rattus norvegicus GN=Marcks PE=1 SV=2	FALSE	0.674342	122063	934194	6990.07	47640.1	874070	18177.4	12643.7	5446.55	5952.38	1.15821e+06	830714	744256	1.17753e+06	1.11703e+06	3628.61	11814.3	27766	1.06282e+06	6121.28	1.6926e+06	15262	5450.6	31543.6	31983.8	99515.5	930114	7097.42	44133.1	923975	18255.2	11945.6	4986.57	5600.09	797901	394669	428403	1.09591e+06
3729	24.0701	2	932.925	1863.84	-0.214899	56.12	GEAAAERPGEAAVASSPSK	[18] Phospho (ST)	MARCS_RAT	Myristoylated alanine-rich C-kinase substrate OS=Rattus norvegicus GN=Marcks PE=1 SV=2	TRUE	0.667281	136996	1.73086e+06	23104.5	1835.55	1.65173e+06	11944.9	9636.29	19986.2	13527.4	1.88779e+06	1.47676e+06	720181	2.07221e+06	2.40717e+06	5946.27	15777.4	20407.9	1.81348e+06	20662.8	3.72206e+06	41431	40442.6	994.709	1315.79	111690	1.7233e+06	23459.4	1700.43	1.74603e+06	11996.1	9104.24	18298.3	12726.8	1.30052e+06	701603	414544	1.92857e+06
1576	42.1155	1	865.379	864.372	-7.31729	---	LSGFSFK	[5] Phospho (ST)	MARCS_RAT	Myristoylated alanine-rich C-kinase substrate OS=Rattus norvegicus GN=Marcks PE=1 SV=2	TRUE	3.48e-07	460599	484665	403544	569676	606410	607103	720230	787144	692866	598603	615721	455903	862916	920354	894748	1.0704e+06	812293	1.03832e+06	1.25441e+06	1.20771e+06	1.22001e+06	839656	835437	917858	375516	482548	409741	527740	641033	609702	680464	720666	651858	412384	292526	262423	803100
2427	42.1595	2	433.194	864.373	-5.80518	33.99	LSGFSFK	[5] Phospho (ST)	MARCS_RAT	Myristoylated alanine-rich C-kinase substrate OS=Rattus norvegicus GN=Marcks PE=1 SV=2	TRUE	0.00047227	114172	111569	125268	149178	132088	140787	195268	209033	198367	197324	205815	235064	208726	209347	224530	239082	244609	264109	315613	281755	299193	183246	218384	190971	93082.1	111082	127192	138197	139629	141390	184487	191379	186627	135938	97781.9	135305	194257
4590	30.4524	3	938.061	2811.16	0.133692	58.61	EAAEAEPAEPGSPSAETEGASASSTSSPK	[12] Phospho (ST)	MARCS_RAT	Myristoylated alanine-rich C-kinase substrate OS=Rattus norvegicus GN=Marcks PE=1 SV=2	FALSE	0.542929	265617	109952	203264	151675	147828	213373	185383	246914	216796	283508	310505	509816	229367	228377	446975	419771	368981	173347	560100	355314	499403	238033	84046	57581.3	216552	109472	206385	140510	156268	214287	175148	226061	203965	195311	147520	293456	213468
8663	30.4601	2	1406.59	2811.16	1.27551	74.52	EAAEAEPAEPGSPSAETEGASASSTSSPK	[12] Phospho (ST)	MARCS_RAT	Myristoylated alanine-rich C-kinase substrate OS=Rattus norvegicus GN=Marcks PE=1 SV=2	FALSE	0.467333	193564	86841.1	148635	129528	124278	169899	112706	143889	124062	194525	224607	260366	193332	175666	330621	334656	263942	150814	423414	283645	369882	189060	41537.1	29860	157809	86461.8	150917	119993	131373	170626	106483	131737	116719	134010	106710	149870	179930
5940	25.1988	2	762.316	1522.62	-0.507502	79.14	AEDGAAPSPSSETPK	[8] Phospho (ST)	MARCS_RAT	Myristoylated alanine-rich C-kinase substrate OS=Rattus norvegicus GN=Marcks PE=1 SV=2	FALSE	0.941556	155971	379189	10202.3	466590	404534	30430.5	45264.4	63597.1	35649.6	437095	475231	142304	443646	624060	5213.43	45573.6	62100.1	559293	20277.7	652229	16618.8	19088.4	815494	747853	127160	377532	10358.9	432243	427630	30560.8	42765.2	58226	33539.7	301119	225780	81911.7	412894
7978	23.1868	2	762.316	1522.62	-0.414459	82.56	AEDGAAPSPSSETPK	[13] Phospho (ST)	MARCS_RAT	Myristoylated alanine-rich C-kinase substrate OS=Rattus norvegicus GN=Marcks PE=1 SV=2	FALSE	0.941208	410024	73288	37318.4	926656	76472.4	366025	193870	7004.51	12826.9	135346	130981	452326	100510	226880	6715.54	202376	537482	143871	13277.4	189847	65960.9	12188.7	1.2598e+06	1.1928e+06	334284	72967.9	37891.5	858441	80838.5	367592	183166	6412.95	12067.7	93241.2	62228.5	260364	93542.6
23393	24.6222	2	802.299	1602.58	-0.410177	70.13	AEDGAAPSPSSETPK	[8] Phospho (ST)|[13] Phospho (ST)	MARCS_RAT	Myristoylated alanine-rich C-kinase substrate OS=Rattus norvegicus GN=Marcks PE=1 SV=2	FALSE	0.776139	10500.1	51702.8	1759.5	141558	10626.4	5355.76	6849.33	2704.33	6932.62	10748.6	90876.8	13847.2	4063.8	150062	967.028	3662.34	3618.07	12002.7	2984.28	10880.1	4024.08	2995.38	191082	198451	8560.52	51477	1786.52	131138	11233.1	5378.69	6471.15	2475.94	6522.3	7404.85	43175.2	7970.59	3782.1
19690	24.6349	2	556.753	1111.49	-0.274258	50.11	AGQENISVSK	[7] Phospho (ST)	AT1A2_RAT	Sodium/potassium-transporting ATPase subunit alpha-2 OS=Rattus norvegicus GN=Atp1a2 PE=1 SV=1	TRUE	0.251377	1089.25	1202.27	186.129	4366.43	1421.9	1747.96	1508.39	1463.78	840.336	726.303	655.923	1772.46	2212.69	3997.64	555.058	1350.63	3041.32	1371.3	324.472	1890.17	745.948	223.724	66778.6	65956.2	888.041	1197.02	188.987	4045	1503.09	1755.44	1425.1	1340.15	790.6	500.358	311.626	1020.25	2059.31
29611	23.633	2	556.753	1111.49	-0.445015	59.96	AGQENISVSK	[7] Phospho (ST)	AT1A2_RAT	Sodium/potassium-transporting ATPase subunit alpha-2 OS=Rattus norvegicus GN=Atp1a2 PE=1 SV=1	FALSE	0.405868	1716.74	1943.92	674.11	39210.9	603.181	1858.5	3341.61	5665.25	478.63	1682.63	1912.9	793.112	2811.86	59587.3	1545.13	3184.08	1627.44	2965.19	1209.79	4048.75	2093.51	1524.23	1983.67	1897.5	1399.62	1935.43	684.463	36324.4	637.619	1866.46	3157.11	5186.79	450.302	1159.18	908.81	456.525	2616.94
31536	20.0241	2	556.753	1111.49	-0.0322556	64.36	AGQENISVSK	[7] Phospho (ST)	AT1A2_RAT	Sodium/potassium-transporting ATPase subunit alpha-2 OS=Rattus norvegicus GN=Atp1a2 PE=1 SV=1	TRUE	0.997958	3459.18	41100.2	1253.26	3099.42	53211.4	1298.94	1179	737.981	1652.53	76422.8	9719.73	2076.74	56518.2	1367.4	633.376	2103.99	2755.57	56140.1	2909.52	86495.9	3351.27	1765.76	2063.26	1693.65	2820.2	40920.7	1272.51	2871.26	56249.5	1304.5	1113.9	675.655	1554.72	52648.5	4617.8	1195.39	52600.5
41116	24.6349	1	1112.5	1111.49	0.0858388	---	AGQENISVSK	[7] Phospho (ST)	AT1A2_RAT	Sodium/potassium-transporting ATPase subunit alpha-2 OS=Rattus norvegicus GN=Atp1a2 PE=1 SV=1	TRUE	0.0645166	0	3.35839	0	0	0	0	0	2.14874	69.2746	113.875	320.943	0	0.542277	32.9938	159.777	0	144.975	0	0	128.47	110.705	6.571	13624.4	23415.5	0	3.34372	0	0	0	0	0	1.96727	65.1745	78.4499	152.479	0	0.504687
23861	49.2957	2	944.476	1886.94	-15.4584	67.41	MQINAEEVVVGDLVEVK	[1] Oxidation (M)	AT1A2_RAT	Sodium/potassium-transporting ATPase subunit alpha-2 OS=Rattus norvegicus GN=Atp1a2 PE=1 SV=1	TRUE	0.0218175	39326	15379.1	32166	23421.2	13851.8	32593.9	6759	3589.44	3507.29	0	719.035	924.789	52819.1	56643.7	34160.5	31183.4	52588.8	45550.1	31807.8	43625	57638.1	9901.05	19808.7	25312.4	32061.7	15311.9	32660	21697.1	14642.6	32733.5	6385.81	3286.3	3299.71	0	341.611	532.32	49157.7
1488	35.5741	2	799.343	1596.67	-0.257904	56.34	NEDASFPSTPEPVK	[5] Phospho (ST)	RTN4_RAT	Reticulon-4 OS=Rattus norvegicus GN=Rtn4 PE=1 SV=1	TRUE	0.489195	596719	477138	484116	534077	614810	547085	666373	777301	716419	831483	793196	785598	612865	615464	694367	831058	675027	727487	972117	823798	883884	545389	476239	505046	486493	475054	491551	494761	649912	549427	629580	711654	674017	572818	376844	452200	570383
4867	35.2274	3	783.024	2346.05	-2.75686	42.44	DKEDLVCSAALHSPQESPVGK	[13] Phospho (ST)	RTN4_RAT	Reticulon-4 OS=Rattus norvegicus GN=Rtn4 PE=1 SV=1	FALSE	0.667481	131576	77649.9	92135.6	92039.3	111692	114831	119004	137884	135916	192986	148936	218841	136248	137567	162263	247257	186691	108742	203163	185961	195652	142323	51845.1	46500.1	107271	77310.8	93550.6	85264	118069	115323	112433	126239	127872	132950	70758.8	125967	126804
6544	48.5483	3	932.451	2794.33	-4.43404	57.52	RGSGSVDETLFALPAASEPVIPSSAEK	[3] Phospho (ST)	RTN4_RAT	Reticulon-4 OS=Rattus norvegicus GN=Rtn4 PE=1 SV=1	TRUE	0.679612	367974	310268	315478	6192.79	1007.24	3768.76	402526	395127	365821	900024	1.16066e+06	1.09307e+06	562843	596557	660039	889257	690150	722440	9070.83	8747.48	14435.2	375914	364435	294670	300002	308913	320323	5736.91	1064.75	3784.9	380301	361757	344170	620037	551426	629185	523828
7123	50.6789	3	880.417	2638.23	-4.7878	37.33	GSGSVDETLFALPAASEPVIPSSAEK	[4] Phospho (ST)	RTN4_RAT	Reticulon-4 OS=Rattus norvegicus GN=Rtn4 PE=1 SV=1	TRUE	0.981313	170405	98912.2	104144	4309.77	7449.34	2944.73	165615	186745	164730	449269	535626	423515	176971	193491	218215	260406	210195	227262	5552.76	8894.79	7895.26	176399	121713	134352	138928	98480.2	105744	3992.52	7874.65	2957.34	156471	170974	154980	309506	254473	243780	164703
11592	50.6963	2	1320.12	2638.23	-5.41133	60.69	GSGSVDETLFALPAASEPVIPSSAEK	[4] Phospho (ST)	RTN4_RAT	Reticulon-4 OS=Rattus norvegicus GN=Rtn4 PE=1 SV=1	TRUE	0.641336	146563	91985.5	85950.5	866.513	2977.62	2468.48	82540.9	69615.1	94662.3	218822	305883	177191	149365	194827	209937	282594	199065	225415	1207.71	0	916.584	122514	79212.8	86297.8	119490	91583.8	87270.5	802.726	3147.62	2479.05	77983.5	63735.7	89059.6	150749	145324	101993	139012
16371	48.5483	2	1398.17	2794.33	-4.12991	66.93	RGSGSVDETLFALPAASEPVIPSSAEK	[5] Phospho (ST)	RTN4_RAT	Reticulon-4 OS=Rattus norvegicus GN=Rtn4 PE=1 SV=1	FALSE	0.551749	105918	100375	90910.4	1189.54	2383.85	821.506	66009.2	52598.1	53927.5	58736.9	90949.3	95302.6	139063	167904	188029	295371	194630	155378	1068.19	1619.91	5669.6	73639.5	46050.5	46824.2	86352.9	99936.4	92306.5	1101.97	2519.96	825.023	62364.6	48155.9	50735.8	40464.5	43209.6	54857.3	129423
1887	36.5871	2	859.944	1717.87	-1.22101	59.81	NLDIERPTYTNLNR		TBA1A_RAT	Tubulin alpha-1A chain OS=Rattus norvegicus GN=Tuba1a PE=1 SV=1	TRUE	9.81e-09	413573	330687	317426	441170	388177	371980	313675	336903	321550	530163	543926	508731	695856	782277	699503	845482	732384	650063	918294	920074	865047	687875	748134	572549	337178	329243	322301	408694	410339	373572	296356	308450	302519	365235	258417	292831	647620
10816	42.1908	2	912.99	1823.96	-7.31389	53.44	VGINYQPPTVVPGGDLAK		TBA1A_RAT	Tubulin alpha-1A chain OS=Rattus norvegicus GN=Tuba1a PE=1 SV=1	TRUE	0.00560591	26152.2	29945.8	31109.9	57390.5	40217.3	57212.2	58400	65242.4	56785.1	51.2728	1390.68	1148.32	77443.7	95445.3	101490	138928	109397	101506	137311	121752	142065	109534	72367.8	79988.1	21321.3	29815	31587.6	53165.8	42513.5	57457.1	55175.5	59732.4	53424.3	35.3224	660.707	660.988	72075.4
20398	42.9259	2	912.997	1823.98	0.148137	42.29	VGINYQPPTVVPGGDLAK		TBA1A_RAT	Tubulin alpha-1A chain OS=Rattus norvegicus GN=Tuba1a PE=1 SV=1	FALSE	0.056293	5522.11	7608.18	4430.7	2764.76	2277.87	6543.77	11448.7	17182.6	18384.2	157754	199659	178367	2955.03	4476.11	5441.5	7720.01	5725.64	7090.78	5784.6	6278.38	7656.11	5484.71	8339.17	6004.26	4502.06	7574.95	4498.75	2561.23	2407.92	6571.78	10816.6	15731.4	17296.1	108679	94857	102670	2750.19
12167	46.7571	2	1004.44	2006.87	-8.17392	112.69	TIGGGDDSFNTFFSETGAGK		TBA1A_RAT	Tubulin alpha-1A chain OS=Rattus norvegicus GN=Tuba1a PE=1 SV=1	FALSE	1.8e-07	23897.1	24438.3	28351	48619.3	23188.3	39132.6	11615.9	21889.4	10893.2	12685.4	5701.12	58334.6	111908	123151	86899.2	120037	104094	172803	91504.2	86268.8	84534.4	68774.1	90842	88845	19482.9	24331.6	28786.4	45040.3	24512.3	39300.1	10974.5	20040.8	10248.5	8739.13	2708.58	33578.1	104151
12408	49.4232	2	851.451	1700.89	-6.16543	69.39	AVFVDLEPTVIDEVR		TBA1A_RAT	Tubulin alpha-1A chain OS=Rattus norvegicus GN=Tuba1a PE=1 SV=1	TRUE	5.76e-07	49886.6	32919	37749.4	64784.8	60665.4	61896.3	44790.8	55760.9	48389.7	63992.9	68505.7	86889.3	81317.5	84921.1	93601	117313	110100	98989.3	113348	111057	124726	127702	80948.2	98471.2	40671.5	32775.2	38329.2	60015.8	64129.1	62161.3	42317.8	51051.6	45525.7	44085.4	32546.8	50014.5	75680.8
3813	40.4096	2	523.775	1045.53	-5.43719	54.68	DTGILDSIGR		MBP_RAT	Myelin basic protein OS=Rattus norvegicus GN=Mbp PE=1 SV=3	TRUE	0.381043	213379	190040	215470	184616	213759	186180	299134	341639	277815	249802	251028	249726	288203	264634	379312	360781	292522	245344	340002	273669	284712	235848	118778	167265	173964	189210	218779	171026	225963	186977	282618	312786	261372	172092	119262	143745	268225
5028	40.3133	1	1046.54	1045.53	-6.97131	---	DTGILDSIGR		MBP_RAT	Myelin basic protein OS=Rattus norvegicus GN=Mbp PE=1 SV=3	TRUE	3.66e-09	183603	153666	145717	157717	185515	151759	173554	181783	172634	208075	174975	142471	314770	338047	349920	427708	340373	401879	355496	346390	365743	228033	244396	228455	149688	152994	147955	146107	196107	152409	163971	166431	162417	143345	83129.9	82007.9	292951
9711	41.8466	2	730.857	1459.7	-6.54189	62.51	TQDENPVVHFFK		MBP_RAT	Myelin basic protein OS=Rattus norvegicus GN=Mbp PE=1 SV=3	TRUE	0.00030712	39078.5	32907	33288.6	55320.3	66328.6	56847.5	50376.2	65106.5	56092.9	9042.21	4379.25	1176.65	121557	121671	134618	184644	157971	155774	178960	166905	184478	103429	68726.7	73692.8	31859.9	32763.3	33799.8	51248	70115.5	57090.8	47594.8	59608	52773	6229.28	2080.56	677.294	113131
14948	41.7841	3	487.574	1459.7	-6.31693	---	TQDENPVVHFFK		MBP_RAT	Myelin basic protein OS=Rattus norvegicus GN=Mbp PE=1 SV=3	TRUE	0.000253236	10193.2	6306.08	10945	14839	11571.1	11517.5	13093.4	19440.8	17951.5	678.819	376.829	923.164	32809.7	32490.9	38081.7	53013.9	40540.2	28165.5	49049.8	42751.9	44412.6	34261.6	17722.1	24932.6	8310.32	6278.54	11113.1	13746.7	12231.7	11566.8	12370.5	17798.9	16889	467.646	179.03	531.384	30535.4
10636	23.9557	2	595.758	1189.5	-0.222846	68.23	GAYDAQGTLSK	[8] Phospho (ST)	MBP_RAT	Myelin basic protein OS=Rattus norvegicus GN=Mbp PE=1 SV=3	TRUE	0.901057	123755	100752	18468.7	40042.7	100828	119263	82778	15809.8	11663.7	142502	132085	179024	193533	44589.1	18516.7	105965	296005	216233	29013.5	231584	31979.7	23320.7	24344.9	23019.6	100895	100312	18752.3	37095	106584	119773	78207.5	14474.6	10973.4	98171.3	62753	103048	180118
13284	13.2087	2	595.758	1189.5	-0.277689	57.73	GAYDAQGTLSK	[8] Phospho (ST)	MBP_RAT	Myelin basic protein OS=Rattus norvegicus GN=Mbp PE=1 SV=3	FALSE	0.321803	14591.7	5599.89	76985	1736.42	20190.9	13618	51897.2	146032	124821	8556.2	8873.02	20068.7	14132.3	27540.3	198104	253262	20890.5	9443.53	183379	18824.2	271376	152530	2518.65	5182.75	11896.3	5575.44	78167.3	1608.59	21343.7	13676.3	49031.8	133699	117433	5894.46	4215.53	11551.8	13152.7
31043	23.9999	1	1190.51	1189.5	-0.210848	---	GAYDAQGTLSK	[8] Phospho (ST)	MBP_RAT	Myelin basic protein OS=Rattus norvegicus GN=Mbp PE=1 SV=3	TRUE	0.359038	0	8053.2	22.3998	12.4511	11621.4	0	0	34.3977	0	18302.6	5515.97	850.431	28327.3	76.1819	70.2389	197.569	8.10254	41900.8	0	42573.3	43.6315	50.0941	865.714	900.124	0	8018.03	22.7438	11.5345	12284.9	0	0	31.4927	0	12608.9	2620.61	489.518	26363.7
31564	13.3577	1	1190.51	1189.5	-0.306451	---	GAYDAQGTLSK	[8] Phospho (ST)	MBP_RAT	Myelin basic protein OS=Rattus norvegicus GN=Mbp PE=1 SV=3	FALSE	0.57713	0	26.7298	347.554	32.8219	1.72396	11.9125	2165.5	52660.1	42159.3	7.11525	56.0587	22.2559	75.4802	51.6039	45400.6	237.523	0	59.9245	13700.6	236.618	426.081	1511.33	13.5456	45.8221	0	26.6131	352.891	30.4058	1.82239	11.9635	2045.93	48212.7	39664	4.90178	26.6332	12.8108	70.248
17429	25.9522	2	555.775	1109.54	-0.0695871	54.1	GAYDAQGTLSK		MBP_RAT	Myelin basic protein OS=Rattus norvegicus GN=Mbp PE=1 SV=3	FALSE	0.254459	761.249	5702.34	360.839	1261.19	2204.45	258.776	463.936	992.14	288.228	838.335	9044.86	1607.2	14253.3	18522	227.876	284.297	160.422	9709.65	496.022	8661.87	879.287	501.213	21102.2	16969.7	620.63	5677.43	366.38	1168.35	2330.31	259.884	438.32	908.349	271.169	577.538	4297.17	925.126	13265.3
25909	26.7904	2	555.774	1109.53	-0.858959	52.24	GAYDAQGTLSK		MBP_RAT	Myelin basic protein OS=Rattus norvegicus GN=Mbp PE=1 SV=3	FALSE	0.109893	1.24437	204.824	296.076	232.374	559.259	222.097	1733.1	1404.42	1792.82	1351.13	140.422	1697.11	1639.62	2531.61	1019.73	536.739	441.9	361.887	762.645	961.253	566.075	300.395	2186.54	21215.1	1.01451	203.929	300.623	215.268	591.189	223.047	1637.41	1285.81	1686.71	930.806	66.7141	976.877	1525.96
28149	25.7867	2	555.775	1109.53	-0.440284	38.88	GAYDAQGTLSK		MBP_RAT	Myelin basic protein OS=Rattus norvegicus GN=Mbp PE=1 SV=3	FALSE	0.667503	699.632	128.587	58.7139	364.212	5478.2	67.4938	202.84	339.212	67.4008	23.6002	100.764	5893.13	3675.58	334.277	0	24.2696	15.2173	5263.56	126.319	8295.8	130.946	58.1015	98.4057	369.415	570.395	128.025	59.6156	337.401	5790.98	67.7827	191.641	310.564	63.4117	16.2584	47.8725	3392.15	3420.8
29570	24.9969	2	555.775	1109.53	-0.505503	50.81	GAYDAQGTLSK		MBP_RAT	Myelin basic protein OS=Rattus norvegicus GN=Mbp PE=1 SV=3	FALSE	0.564612	84.5269	882.289	577.526	1061.79	419.19	4179.01	1153.31	1259.44	628.358	523.708	1216.92	254.315	239.939	3639.48	273.928	18717.2	18566.3	231.656	82.2213	410.345	377.237	2974.94	933.286	1001.93	68.913	878.436	586.395	983.626	443.123	4196.9	1089.63	1153.07	591.168	360.788	578.154	146.386	223.307
33719	23.5809	2	555.774	1109.53	-1.15554	46.36	GAYDAQGTLSK		MBP_RAT	Myelin basic protein OS=Rattus norvegicus GN=Mbp PE=1 SV=3	FALSE	0.186477	372.101	1687.74	6096.36	976.211	868.919	209.505	328.005	746.18	906.591	2193.13	1443.9	835.018	1776.33	653.007	505.493	1567.36	140.402	1593.94	12770	2697.54	15040.9	17358.3	1966.77	436.597	303.366	1680.36	6189.99	904.349	918.529	210.401	309.895	683.161	852.934	1510.87	685.989	480.646	1653.19
18144	31.2792	2	708.803	1415.59	0.51624	45.31	YLATASTMDHAR	[6] Phospho (ST)	MBP_RAT	Myelin basic protein OS=Rattus norvegicus GN=Mbp PE=1 SV=3	FALSE	0.0978956	1029.78	164.242	2888.06	561.496	2063.27	3727.58	1932.12	2553.5	2822.67	6327.95	3791.54	11079.5	3560.79	3336.05	13688.8	22153.2	14829.5	8726.9	40977	23304.1	29283.3	14939.3	133.237	167.992	839.562	163.524	2932.41	520.163	2181.07	3743.53	1825.44	2337.84	2655.61	4359.39	1801.34	6377.49	3313.97
32566	31.2792	1	1416.6	1415.59	-0.991737	---	YLATASTMDHAR	[6] Phospho (ST)	MBP_RAT	Myelin basic protein OS=Rattus norvegicus GN=Mbp PE=1 SV=3	FALSE	0.00220111	1406.98	0	29.4987	1485.27	1305.44	2544.95	1547.77	28.5815	0	664.56	2189.13	1713.54	1569.79	4026.78	3569.66	7278.57	4436.01	9341.41	19565.4	13673.5	15803.9	4152.44	2135.09	3640.29	1147.08	0	29.9517	1375.94	1379.98	2555.85	1462.31	26.1677	0	457.823	1040.05	986.332	1460.98
22088	13.1608	2	716.801	1431.59	2.04459	44.11	YLATASTMDHAR	[7] Phospho (ST)|[8] Oxidation (M)	MBP_RAT	Myelin basic protein OS=Rattus norvegicus GN=Mbp PE=1 SV=3	FALSE	0.220119	9951.37	647.407	2221.27	5984.89	1452.66	4784.18	28676.3	4175.27	1796.32	1119.83	823.938	9432.22	14144.6	1348.93	638.974	7451.91	30726	14695.8	1995.56	51562.9	9835.99	2950.56	4419.47	3925.41	8113.15	644.58	2255.38	5544.32	1535.6	4804.66	27093	3822.65	1690	771.463	391.449	5429.3	13164.1
3944	45.321	2	1020.99	2039.96	-7.87883	113.06	GIVDQSQQAYQEAFEISK		1433Z_RAT	14-3-3 protein zeta/delta OS=Rattus norvegicus GN=Ywhaz PE=1 SV=1	TRUE	1.25e-08	184801	91460.2	168213	157976	88959.3	285090	285487	104989	70811.9	318239	166798	179407	759073	839072	807890	1.28289e+06	1.05943e+06	1.08592e+06	426518	374580	490676	985465	801708	943294	150664	91060.8	170796	146347	94038.4	286310	269724	96121.9	66620.9	219239	79245.1	103268	706455
10599	45.3029	3	680.994	2039.96	-10.4154	---	GIVDQSQQAYQEAFEISK		1433Z_RAT	14-3-3 protein zeta/delta OS=Rattus norvegicus GN=Ywhaz PE=1 SV=1	TRUE	1.97e-06	23784.5	3416.62	11413.1	8208.85	8583	15856.1	47129.9	13026.3	11256.9	46690.5	13138.1	21231.3	63534	61379.7	68565.3	96649	122491	118255	28887.7	39572.7	59938.1	206643	159691	179070	19391	3401.7	11588.4	7604.57	9073.04	15924	44527.7	11926.2	10590.6	32165.6	6241.86	12221	59129.9
4231	56.914	3	711.333	2130.98	-3.35014	56.94	TAFDEAIAELDTLSEESYK		1433Z_RAT	14-3-3 protein zeta/delta OS=Rattus norvegicus GN=Ywhaz PE=1 SV=1	TRUE	2.04e-06	84119.5	71594.7	67299.4	126563	210404	115250	72245	60226.9	48505.6	126193	24181.9	46816.3	416842	452093	474870	630512	686776	758642	149109	119845	150952	997722	1.12869e+06	1.15288e+06	68580.9	71282	68332.9	117246	222416	115744	68256.1	55140.5	45634.8	86935.9	11488.7	26948	387948
5571	56.9332	2	1066.5	2130.98	-1.54518	123.39	TAFDEAIAELDTLSEESYK		1433Z_RAT	14-3-3 protein zeta/delta OS=Rattus norvegicus GN=Ywhaz PE=1 SV=1	TRUE	2.53e-07	148733	81439.5	90318.3	209376	173496	193631	43785.9	24363.2	17818.7	56358.2	56951.3	52285.5	626536	701993	686538	1.14731e+06	1.08638e+06	1.01677e+06	242749	203272	261185	832384	1.06274e+06	988243	121259	81083.8	91705.4	193963	183402	194460	41368.3	22305.6	16764	38825.8	27057.3	30096.2	583106
4724	44.2864	2	1205	2407.98	-4.29583	88.41	DNLTLWTSDTQGDEAEAGEGGEN		1433Z_RAT	14-3-3 protein zeta/delta OS=Rattus norvegicus GN=Ywhaz PE=1 SV=1	TRUE	0.141663	719049	735738	800601	724302	566651	1.05797e+06	1.04215e+06	1.04616e+06	796919	1.36608e+06	1.62257e+06	1.56583e+06	868670	871142	943869	972282	854790	769031	1.09061e+06	748318	965204	463773	458183	732629	586225	732524	812896	670984	599004	1.0625e+06	984613	957803	749752	941106	770875	901312	808455
11093	44.3646	3	803.668	2407.98	-3.34278	37.79	DNLTLWTSDTQGDEAEAGEGGEN		1433Z_RAT	14-3-3 protein zeta/delta OS=Rattus norvegicus GN=Ywhaz PE=1 SV=1	TRUE	0.0192328	77650	43787.5	70033.6	70449.7	73187.3	80173	182048	201721	157303	354310	285166	312154	56044.5	47994.7	79633.6	68191.5	100268	77849.1	72587.2	75934.8	85160.2	76781.2	70202.7	98298.1	63306.4	43596.3	71109.2	65263.6	77365.9	80516.2	171996	184685	147993	244088	135481	179680	52159.6
10797	52.3393	2	1106.48	2210.94	-5.7231	87.31	TAFDEAIAELDTLSEESYK	[14] Phospho (ST)	1433Z_RAT	14-3-3 protein zeta/delta OS=Rattus norvegicus GN=Ywhaz PE=1 SV=1	FALSE	0.00317793	73923.3	43375.2	35137.3	65840.8	81504.7	78818.2	86891.5	78256.7	74477.7	65368	103676	17803.6	53219.4	80767.2	91142.9	120014	85546.5	114351	113155	160590	151376	101682	116921	155431	60268.2	43185.8	35676.9	60994.1	86158.2	79155.7	82093.9	71647.6	70069.7	45032.8	49256.1	10248	49530.3
16292	52.2745	3	737.982	2210.92	-12.343	---	TAFDEAIAELDTLSEESYK	[14] Phospho (ST)	1433Z_RAT	14-3-3 protein zeta/delta OS=Rattus norvegicus GN=Ywhaz PE=1 SV=1	FALSE	0.736164	5881.66	16533.8	3393.76	5148.19	14028.5	12676.4	25304.3	37449.1	40510.4	14899.3	14259.3	2955.05	1491.88	8790.5	10292.3	12965.3	8200.92	14026.9	7039.11	34377.8	14482.6	45636	15472.4	69609.4	4795.2	16461.6	3445.88	4769.22	14829.4	12730.7	23907.1	34286.4	38112.7	10264.3	6774.52	1700.96	1388.46
11069	28.5674	2	774.86	1547.71	0.0314275	100.73	SVTEQGAELSNEER		1433Z_RAT	14-3-3 protein zeta/delta OS=Rattus norvegicus GN=Ywhaz PE=1 SV=1	FALSE	0.119457	620.402	1469.81	53934.8	1468.4	1651.39	16661.2	25212.9	10987.3	15654.3	6192.08	10198.1	27981	28547.8	1066.13	103468	44409.9	50978.2	11916	103665	3243.37	62572.7	103424	18228.4	1118.57	505.801	1463.39	54763.1	1360.3	1745.68	16732.5	23820.8	10059.4	14727.8	4265.79	4845.05	16106.2	26568.9
5349	47.8057	3	753.381	2257.12	-5.39995	61.46	EAALTSEEVGADLEQVEVLQK		SPTN1_RAT	Spectrin alpha chain, non-erythrocytic 1 OS=Rattus norvegicus GN=Sptan1 PE=1 SV=2	TRUE	0.000183148	147212	60437	145219	106383	63777.9	161216	245414	87846.5	64891.5	196757	86283.7	110356	229274	241890	236715	311343	324199	254692	152372	125489	163715	330228	202738	345904	120019	60173	147449	98551.8	67419.3	161906	231863	80427.4	61050.8	135548	40993	63522.1	213381
6641	47.7744	2	1129.57	2257.12	-5.59428	124.6	EAALTSEEVGADLEQVEVLQK		SPTN1_RAT	Spectrin alpha chain, non-erythrocytic 1 OS=Rattus norvegicus GN=Sptan1 PE=1 SV=2	TRUE	6.82e-06	202940	90396.3	200855	154971	78723.8	271677	225646	67486.2	42394.5	158663	73519.9	73954.5	420444	421271	368881	552140	505785	419633	223510	205497	304526	388196	297616	412720	165452	90001.5	203939	143563	83218.5	272840	213187	61786.7	39885.3	109305	34929	42569.1	391299
5408	43.1942	3	826.402	2476.19	-4.34028	68.9	LDPAQSASRENLLEEQGSIALR	[8] Phospho (ST)	SPTN1_RAT	Spectrin alpha chain, non-erythrocytic 1 OS=Rattus norvegicus GN=Sptan1 PE=1 SV=2	TRUE	0.360836	190108	159671	183836	250375	242622	253679	507143	576514	514426	582296	563223	587128	213655	273002	301845	412373	336073	309325	373437	348287	417140	215897	201286	206948	154991	158974	186659	231944	256474	254765	479142	527825	483979	401150	267585	337958	198844
6755	41.0986	3	869.102	2604.28	-2.39525	45	KLDPAQSASRENLLEEQGSIALR	[7] Phospho (ST)	SPTN1_RAT	Spectrin alpha chain, non-erythrocytic 1 OS=Rattus norvegicus GN=Sptan1 PE=1 SV=2	TRUE	0.000293254	208657	160960	157453	239896	231939	216484	409569	495538	441975	465047	505724	536153	72491.9	98823.6	142939	261293	158596	126386	173631	185857	188189	65090.6	22295.6	39897.6	170114	160257	159871	222237	245181	217411	386955	453687	415816	320376	240267	308616	67466.9
13409	48.135	2	1183.6	2365.18	-7.8837	88.78	EAIVTSEELGQDLEHVEVLQK		SPTN1_RAT	Spectrin alpha chain, non-erythrocytic 1 OS=Rattus norvegicus GN=Sptan1 PE=1 SV=2	FALSE	3.99e-05	3344.79	3848.32	1431.46	12782.1	5628.45	14652	0	0	0	541.334	1112.85	2219.12	192068	196566	169440	287273	249798	207645	64815.9	66317.6	77347.1	157198	156370	120763	2726.94	3831.51	1453.44	11841.2	5949.8	14714.7	0	0	0	372.931	528.71	1277.35	178754
6344	52.9488	3	653.66	1957.96	-8.59113	47.01	GHYTEGAELVDSVLDVVR		TBB2A_RAT	Tubulin beta-2A chain OS=Rattus norvegicus GN=Tubb2a PE=1 SV=1	TRUE	3.58e-09	44318	25488.6	32518.6	51494.5	40051.8	61793	26645.4	2050.69	7138.53	28319.6	3692.82	6528.19	524229	566039	558775	733951	673864	602300	247060	237306	249942	609360	520370	556612	36131.5	25377.2	33018	47703.9	42338.6	62057.6	25174.2	1877.5	6716.03	19509.7	1754.44	3757.7	487890
10331	52.9037	2	979.986	1957.96	-9.12456	121.2	GHYTEGAELVDSVLDVVR		TBB2A_RAT	Tubulin beta-2A chain OS=Rattus norvegicus GN=Tubb2a PE=1 SV=1	TRUE	2.58e-05	4910.91	13073.6	5827.6	12149.1	11682.5	17920.6	8838.57	4226.26	9734.64	970.002	0	1498.81	262237	295868	250815	366599	368666	335929	106316	117414	122077	263883	288712	281170	4003.76	13016.6	5917.1	11254.8	12349.5	17997.4	8350.56	3869.33	9158.49	668.245	0	862.731	244059
6567	32.5649	2	678.333	1354.65	-0.733477	76.66	INVYYNEAAGNK		TBB2A_RAT	Tubulin beta-2A chain OS=Rattus norvegicus GN=Tubb2a PE=1 SV=1	TRUE	0.176254	32767.8	28532.2	28739.8	43807	29281	36243.8	57615.5	63589.1	59196.4	104504	107681	119316	60480.6	69342.1	78161.5	88119.4	75783.9	60290.2	98085.3	72315.9	87453.7	68895.4	31937.3	41897.1	26714.9	28407.6	29181.2	40582.2	30952.8	36398.9	54434.4	58218.7	55692.8	71993.7	51158.6	68679.5	56288.2
9963	34.0771	2	723.848	1445.68	-0.252446	68.27	EVDEQMLNVQNK		TBB2A_RAT	Tubulin beta-2A chain OS=Rattus norvegicus GN=Tubb2a PE=1 SV=1	TRUE	9.99e-16	531.852	334.638	807.792	961.862	714.357	805.365	1393.61	372.567	994.551	1018.73	3454.82	2309.52	46629.3	53301.9	74584.7	85092.8	76394.4	70728.4	144125	110614	121855	59571.2	68613.7	59425.7	433.608	333.176	820.197	891.056	755.142	808.813	1316.66	341.102	935.688	701.817	1641.37	1329.39	43397.1
36176	34.0491	1	1446.69	1445.68	-0.951592	---	EVDEQMLNVQNK		TBB2A_RAT	Tubulin beta-2A chain OS=Rattus norvegicus GN=Tubb2a PE=1 SV=1	TRUE	7.64e-09	0	0	44.1592	23.2058	228.267	10.5925	0	0	50.5452	94.1893	0	0	3118.69	3476.1	1655.2	6605.18	9759.33	7635.48	17967.2	16269.2	23700.1	3108.21	651.815	6071.14	0	0	44.8374	21.4976	241.3	10.6378	0	0	47.5536	64.888	0	0	2902.51
17985	26.6089	2	533.217	1064.42	0.108427	33.59	NMMAACDPR		TBB2A_RAT	Tubulin beta-2A chain OS=Rattus norvegicus GN=Tubb2a PE=1 SV=1	FALSE	0.156278	1805.34	88.4711	358.734	42.7706	245.571	1261.59	0	85.3018	33.9827	0.0992585	167.355	234.428	659.214	1749.25	0	831.064	11454.5	6160.41	0	3361.51	2816.21	3824.26	4390.86	38.5727	1471.86	88.0847	364.244	39.6221	259.591	1266.99	0	78.0977	31.9714	0.0683803	79.5096	134.939	613.519
1269	43.6922	2	915.459	1828.9	-7.52567	116.56	GVGIISEGNETVEDIAAR		AT1A3_RAT	Sodium/potassium-transporting ATPase subunit alpha-3 OS=Rattus norvegicus GN=Atp1a3 PE=1 SV=2	TRUE	1.01e-08	530368	290814	454217	444626	345194	734171	639967	163943	112911	695224	277110	293338	2.50839e+06	2.63202e+06	2.6748e+06	3.15814e+06	2.71303e+06	2.57048e+06	1.27451e+06	1.24229e+06	1.45514e+06	1.89492e+06	1.40785e+06	1.75989e+06	432398	289544	461193	411896	364902	737314	604632	150097	106228	478948	131654	168849	2.33451e+06
4809	43.6791	3	610.641	1828.9	-8.95222	54.14	GVGIISEGNETVEDIAAR		AT1A3_RAT	Sodium/potassium-transporting ATPase subunit alpha-3 OS=Rattus norvegicus GN=Atp1a3 PE=1 SV=2	TRUE	3.43e-07	52393	19085.5	48352.4	34453.2	30213	56079.8	89887.4	18761.8	11812.1	130142	28185.6	67325.6	212955	189659	201518	249419	304793	249533	110150	137474	108300	295922	211263	233905	42714.9	19002.1	49094.9	31917	31938	56319.9	84924.4	17177.3	11113	89656.1	13390.9	38753.4	198193
5289	51.4945	2	936.489	1870.96	-4.36973	124.79	MQVNAEEVVVGDLVEIK		AT1A3_RAT	Sodium/potassium-transporting ATPase subunit alpha-3 OS=Rattus norvegicus GN=Atp1a3 PE=1 SV=2	TRUE	0.0722229	493439	222661	643182	186023	169071	520067	516329	295714	173216	311916	174922	246133	473025	346625	290861	377896	498028	248488	439679	361156	439254	344168	437877	704069	402291	221688	653060	172329	178724	522293	487820	270740	162964	214882	83104.5	141677	440236
12549	51.5342	3	624.661	1870.96	-5.57924	56.15	MQVNAEEVVVGDLVEIK		AT1A3_RAT	Sodium/potassium-transporting ATPase subunit alpha-3 OS=Rattus norvegicus GN=Atp1a3 PE=1 SV=2	TRUE	0.707755	91861.9	42399	126581	28997.8	29796.2	97052.9	151152	79560.7	45110.1	97803.9	46936	77505.2	76199.8	51346.2	45562.4	60289.5	86418.9	37460.4	92057.8	63146.7	68506.9	90015.3	89724.3	175186	74893.1	42213.9	128525	26863.2	31497.4	97468.3	142806	72841.4	42440.2	67378.2	22299.1	44612.9	70917.8
8310	27.6065	2	850.362	1698.71	-0.688223	68.53	VDNSSLTGESEPQTR	[5] Phospho (ST)	AT1A3_RAT	Sodium/potassium-transporting ATPase subunit alpha-3 OS=Rattus norvegicus GN=Atp1a3 PE=1 SV=2	TRUE	0.0719695	167435	131683	125356	306620	138900	151811	114356	16155.8	15425.1	216444	290922	246971	191457	214120	195057	215302	200208	202927	194531	232790	222239	163619	189961	261397	136506	131107	127281	284048	146830	152460	108042	14791.4	14512.2	149110	138216	142160	178186
8669	26.8138	2	810.378	1618.74	-1.41507	73.02	VDNSSLTGESEPQTR		AT1A3_RAT	Sodium/potassium-transporting ATPase subunit alpha-3 OS=Rattus norvegicus GN=Atp1a3 PE=1 SV=2	FALSE	0.431093	75487.3	65738.2	57351.1	48000.3	76802.9	76775.5	54086.1	10245.5	10967.8	117267	88498.3	146938	113157	117373	16213.1	106708	110717	77338.2	17794.4	119781	111313	63855.9	58724	88151.5	61543.2	65451	58231.8	44466.9	81187.9	77104.2	51099.8	9380.19	10318.7	80786.4	42045.1	84579.3	105313
10071	50.2966	3	629.992	1886.95	-5.90709	48.42	MQVNAEEVVVGDLVEIK	[1] Oxidation (M)	AT1A3_RAT	Sodium/potassium-transporting ATPase subunit alpha-3 OS=Rattus norvegicus GN=Atp1a3 PE=1 SV=2	FALSE	0.508275	188578	151454	154404	34855.7	143217	152476	47975.3	95256.4	25861.6	167783	155645	172540	102231	233277	219589	197426	98897.3	64958.1	78922.6	266376	280854	71566.4	65055	81333.5	153744	150793	156776	32289.8	151394	153128	45326.4	87211.5	24331	115587	73946.1	99316	95144.2
39395	48.7633	2	936.969	1871.92	0.887327	54.4	GVGIISEGNETVEDIAAR	[N-term] Carbamyl (N-term)	AT1A3_RAT	Sodium/potassium-transporting ATPase subunit alpha-3 OS=Rattus norvegicus GN=Atp1a3 PE=1 SV=2	FALSE	0.315558	0	1571.91	0	0	0	0	1777.84	586.646	0	14424.8	12427.9	6878.58	0	0	1069.22	2809.7	2397	396.372	0	0	0	0	0	0	0	1565.04	0	0	0	0	1679.68	537.101	0	9937.37	5904.46	3959.39	0
1413	25.3419	3	596.935	1787.78	0.130599	---	SKEEQELHDIHSTR	[13] Phospho (ST)	GPM6A_RAT	Neuronal membrane glycoprotein M6-a OS=Rattus norvegicus GN=Gpm6a PE=1 SV=1	TRUE	0.593527	716242	628649	31274	22837.9	666991	585545	482989	15717	25545.1	553085	641146	792210	930788	1.17976e+06	22508.1	996277	1.0765e+06	685446	91883.4	1.88196e+06	124005	74849.1	917182	19846	583937	625903	31754.3	21156.8	705072	588051	456322	14389.6	24033.2	381027	304606	456005	866268
3768	12.7785	3	596.935	1787.78	-0.0112595	---	SKEEQELHDIHSTR	[13] Phospho (ST)	GPM6A_RAT	Neuronal membrane glycoprotein M6-a OS=Rattus norvegicus GN=Gpm6a PE=1 SV=1	TRUE	0.873846	30314.8	4234.97	328181	2193.74	18141.1	25329	135770	803443	710687	8928.84	4162.42	53167.6	12860.8	1397.32	745208	474255	31272.7	5675.88	1.36206e+06	12505.5	1.9514e+06	1.15238e+06	1216.03	918.727	24715	4216.47	333221	2032.25	19176.9	25437.4	128274	735589	668625	6151.18	1977.55	30603.9	11969.3
6813	12.5831	3	525.226	1572.66	0.319661	---	EEQELHDIHSTR	[10] Phospho (ST)	GPM6A_RAT	Neuronal membrane glycoprotein M6-a OS=Rattus norvegicus GN=Gpm6a PE=1 SV=1	FALSE	0.36055	630.782	547.87	2925.58	665.607	180.199	723.859	1096.74	108583	107976	621.621	428.102	566.273	1219.29	401.089	160408	16220.4	1455.84	527.62	261925	881.643	1960.21	217201	415.379	229.972	514.264	545.478	2970.5	616.609	190.487	726.958	1036.19	99412.5	101585	428.242	203.389	325.954	1134.77
10849	12.5831	2	787.336	1572.66	-0.268736	41.29	EEQELHDIHSTR	[10] Phospho (ST)	GPM6A_RAT	Neuronal membrane glycoprotein M6-a OS=Rattus norvegicus GN=Gpm6a PE=1 SV=1	FALSE	0.653941	20292.6	13407.8	4563.65	263.284	17449.4	885.197	10218.3	135895	154137	17200.3	11760.2	28383.3	22164.3	1493.88	152657	14969.5	38709.5	23546.6	255308	34475.1	18964	306987	606.267	274.851	16544.1	13349.2	4633.73	243.903	18445.6	888.986	9654.1	124418	145014	11849.5	5587.24	16337.8	20627.9
12153	25.2935	2	787.336	1572.66	-0.021005	43.32	EEQELHDIHSTR	[10] Phospho (ST)	GPM6A_RAT	Neuronal membrane glycoprotein M6-a OS=Rattus norvegicus GN=Gpm6a PE=1 SV=1	FALSE	0.37074	8877.14	7821.22	965.42	67462.9	11724.2	1825.58	1389.42	2203.85	2176.87	11670.4	11756.8	10044.3	13160	26809.6	708.139	2167.88	1382.7	13202.6	3298.4	48205.7	2841.28	3727.3	285929	305670	7237.35	7787.06	980.246	62496.7	12393.6	1833.4	1312.71	2017.72	2048.03	8039.85	5585.6	5781.6	12247.8
12979	12.8621	2	787.336	1572.66	-0.0566807	39.7	EEQELHDIHSTR	[10] Phospho (ST)	GPM6A_RAT	Neuronal membrane glycoprotein M6-a OS=Rattus norvegicus GN=Gpm6a PE=1 SV=1	FALSE	0.500774	8569.36	546.863	67206.1	12408.6	4530.52	44953.8	126191	224544	45915.3	2773.91	348.27	7464.14	5856.12	28184.9	88446.1	173386	126942	6383.66	25912.8	15530.3	311502	29887.4	661.32	1154.07	6986.42	544.474	68238.2	11495.1	4789.18	45146.3	119224	205580	43197.7	1910.98	165.461	4296.45	5450.18
15124	22.5456	3	525.226	1572.66	-0.47175	36.93	EEQELHDIHSTR	[10] Phospho (ST)	GPM6A_RAT	Neuronal membrane glycoprotein M6-a OS=Rattus norvegicus GN=Gpm6a PE=1 SV=1	FALSE	0.411403	3883.61	55469	12765.3	1777.75	120293	5741.29	13520.4	2056.03	3947.93	11148.3	4340.54	64819.4	208777	2263.32	1389.48	18235.5	5725.8	155484	19769.8	365329	30801.6	18242.4	4743.74	4200.26	3166.23	55226.7	12961.4	1646.89	127161	5765.86	12773.9	1882.39	3714.27	7680.21	2062.17	37310.8	194305
22357	24.5799	2	787.336	1572.66	-0.0493857	45.58	EEQELHDIHSTR	[10] Phospho (ST)	GPM6A_RAT	Neuronal membrane glycoprotein M6-a OS=Rattus norvegicus GN=Gpm6a PE=1 SV=1	FALSE	0.39238	2687.73	43170.2	227.1	9982.46	1504.98	2918.64	906.274	424.822	235.556	57023.5	66562.5	703.234	2624.47	153592	111.833	650.017	6014.53	2018.84	402.02	4171.6	306.392	486.594	1263.9	514.597	2191.25	42981.6	230.588	9247.62	1590.9	2931.13	856.236	388.944	221.614	39284.2	31623.5	404.79	2442.55
7153	25.3419	2	894.899	1787.78	-0.333852	57.22	SKEEQELHDIHSTR	[12] Phospho (ST)	GPM6A_RAT	Neuronal membrane glycoprotein M6-a OS=Rattus norvegicus GN=Gpm6a PE=1 SV=1	TRUE	0.892099	138238	173882	3084.2	17315.6	178131	94379.9	125498	3806.35	5300.26	171328	222726	157541	226368	374228	495.876	71879.5	150029	228749	11058.6	599515	19513.1	11555.7	512664	14962.5	112702	173123	3131.56	16041	188301	94783.9	118569	3484.88	4986.56	118030	105816	90682.6	210677
8954	12.7785	2	894.899	1787.78	-0.399966	60.09	SKEEQELHDIHSTR	[12] Phospho (ST)	GPM6A_RAT	Neuronal membrane glycoprotein M6-a OS=Rattus norvegicus GN=Gpm6a PE=1 SV=1	FALSE	0.735771	3589.31	402.885	115229	785.82	2047.99	5295.55	24835.1	318918	378146	733.798	1065.78	3794.06	1371.83	658.353	332130	22396	2149.74	1014.71	532590	538.116	571518	943342	603.083	976.788	2926.29	401.125	116999	727.973	2164.92	5318.22	23463.9	291984	355765	505.521	506.348	2183.9	1276.73
14053	34.1274	3	813.039	2436.09	-0.746879	36.58	YEDIKSKEEQELHDIHSTR	[6] Phospho (ST)	GPM6A_RAT	Neuronal membrane glycoprotein M6-a OS=Rattus norvegicus GN=Gpm6a PE=1 SV=1	FALSE	0.243691	54693.5	32948	32866.4	36135.4	35091.8	33509.2	35462.4	42422.8	38439.3	56453.7	60075.8	65182.1	38707	44629	41422.8	73221.5	64972.6	27375.7	105426	118691	109129	79685.1	19947.9	24968.3	44590.5	32804.1	33371.2	33475.3	37095.3	33652.7	33504.3	38840	36164.3	38891.6	28541.7	37519.6	36023.9
20379	34.0771	5	488.226	2436.1	0.0349212	---	YEDIKSKEEQELHDIHSTR	[6] Phospho (ST)	GPM6A_RAT	Neuronal membrane glycoprotein M6-a OS=Rattus norvegicus GN=Gpm6a PE=1 SV=1	FALSE	0.0100363	3614.05	2242.41	3140.75	2077.7	4454.27	2462.38	0	387.132	144.171	92.3001	57.1481	48.6165	3236.85	2865.56	3256.53	3516.92	4218.07	956.278	9076.95	11332	8438.14	14210.9	398.207	3210.68	2946.46	2232.61	3188.98	1924.75	4708.58	2472.92	0	354.437	135.638	63.5866	27.1508	27.9842	3012.48
14525	12.4328	3	570.276	1707.81	-5.97367	36.43	SKEEQELHDIHSTR		GPM6A_RAT	Neuronal membrane glycoprotein M6-a OS=Rattus norvegicus GN=Gpm6a PE=1 SV=1	FALSE	0.590243	1847.35	1456.5	7236.48	1205.64	1620.74	1767.54	3066.28	75917.1	44206.7	2215.9	1317.29	5608.06	1714.72	44.3929	39985.5	13070.9	3669.76	2116.36	62975.2	3405.6	5838.64	74497.4	2087.76	20119.9	1506.11	1450.14	7347.61	1116.89	1713.27	1775.11	2896.98	69505.5	41590.3	1526.56	625.841	3228.07	1595.86
21397	25.9955	3	570.279	1707.82	-1.1034	38.25	SKEEQELHDIHSTR		GPM6A_RAT	Neuronal membrane glycoprotein M6-a OS=Rattus norvegicus GN=Gpm6a PE=1 SV=1	FALSE	0.751415	46.7788	90.6411	48.6447	11521.4	277.81	486.703	449.426	283.977	250.855	545.987	1700.41	433.989	629.16	221.732	115.514	1567.43	46.3285	141.833	40.7991	587.67	75.8788	63.4336	558.514	27210.6	38.1378	90.2453	49.3917	10673.3	293.671	488.787	424.612	259.994	236.008	376.137	807.856	249.809	585.548
21774	24.9969	3	570.279	1707.82	-1.12685	44.6	SKEEQELHDIHSTR		GPM6A_RAT	Neuronal membrane glycoprotein M6-a OS=Rattus norvegicus GN=Gpm6a PE=1 SV=1	FALSE	0.296056	757.482	3007.53	693.599	21081.1	2238.54	662.515	1590.7	2306.82	1212.46	29023.5	27150.5	8707.5	904.276	41605.2	17.1307	648.128	446.729	1202.82	204.805	2653.78	1503.97	945.656	40445.5	12615.4	617.559	2994.4	704.25	19529.3	2366.35	665.352	1502.87	2111.99	1140.7	19994.6	12899.1	5012.14	841.593
24202	24.1948	3	570.279	1707.81	-1.87003	34.2	SKEEQELHDIHSTR		GPM6A_RAT	Neuronal membrane glycoprotein M6-a OS=Rattus norvegicus GN=Gpm6a PE=1 SV=1	FALSE	0.271331	694.671	12748.9	485.106	1813.55	7690.71	340.644	607.488	56.7443	65.3469	683.344	577.149	20751.8	24104.9	1213.72	21.3117	298.953	989.47	18158	1238.24	41940.4	970.84	1210.97	12353.3	11035.3	566.351	12693.3	492.556	1680.05	8129.8	342.103	573.946	51.952	61.4793	470.763	274.201	11945	22434
26641	12.3933	2	854.915	1707.82	-1.03842	---	SKEEQELHDIHSTR		GPM6A_RAT	Neuronal membrane glycoprotein M6-a OS=Rattus norvegicus GN=Gpm6a PE=1 SV=1	FALSE	0.23454	0	1.15616	0	45.3799	0	0	0	89.2409	8524.19	0	58.1977	0	0	0	7397.02	0	274.041	0	8643.44	0	48.835	23172.8	2.19094	108.407	0	1.15111	0	42.0393	0	0	0	81.704	8019.68	0	27.6495	0	0
37656	25.9955	2	854.916	1707.82	-0.0752783	82.43	SKEEQELHDIHSTR		GPM6A_RAT	Neuronal membrane glycoprotein M6-a OS=Rattus norvegicus GN=Gpm6a PE=1 SV=1	FALSE	0.900118	50.3005	0	0	187.921	82.7991	0	0	0	521.518	0	0.975404	1.1568	0	0	129.763	0	0	0	35.1127	0	0	0	232.295	17635.3	41.009	0	0	174.087	87.5264	0	0	0	490.652	0	0.46341	0.665868	0
2668	28.548	3	858.35	2572.03	2.50422	37.55	DDDAETGLTDGEEKEEPKEEEK	[9] Phospho (ST)	SYT1_RAT	Synaptotagmin-1 OS=Rattus norvegicus GN=Syt1 PE=1 SV=3	TRUE	0.227422	401.089	421.76	70636.7	970.178	40275.4	10938.2	12493.4	0	932.124	13138.2	48575.7	8241.45	110493	5221.93	15723.1	29099.7	29640.2	3373.71	8123.6	14789.7	37964.9	5381.23	8369.27	182.471	327	419.918	71721.5	898.76	42574.9	10985	11803.6	0	876.956	9051.06	23078.1	4743.87	102834
7157	30.573	4	782.838	3127.32	0.0564695	56.12	DQALKDDDAETGLTDGEEKEEPKEEEK	[14] Phospho (ST)	SYT1_RAT	Synaptotagmin-1 OS=Rattus norvegicus GN=Syt1 PE=1 SV=3	TRUE	0.278915	160416	49383.4	118424	77457.9	89775.3	125101	104891	149127	140455	227850	198087	439604	74132.5	64064.1	203288	230763	183849	34454.2	245920	158713	220863	121996	39753.3	2761.71	130784	49167.7	120243	71756	94900.9	125636	99099.6	136533	132142	156969	94110.3	253041	68993.8
13282	30.5388	3	1043.45	3127.32	0.0525295	52.42	DQALKDDDAETGLTDGEEKEEPKEEEK	[14] Phospho (ST)	SYT1_RAT	Synaptotagmin-1 OS=Rattus norvegicus GN=Syt1 PE=1 SV=3	TRUE	0.33685	74080.7	20611	54677.8	23303.2	37526.5	53851.5	33728.3	48233.7	44312.8	120059	99073.6	196792	37235.6	29463.4	99415.1	137302	90488.9	18558.8	127526	87067.4	110458	72338.1	3238.84	0	60396.5	20521	55517.6	21587.8	39669.1	54082.1	31866	44160.1	41690.1	82710.3	47069.4	113276	34654.5
15475	31.5011	3	871.708	2612.1	-0.00562699	32.41	DQALKDDDAETGLTDGEEKEEPK	[14] Phospho (ST)	SYT1_RAT	Synaptotagmin-1 OS=Rattus norvegicus GN=Syt1 PE=1 SV=3	TRUE	0.0546047	17402.9	4620.61	12412.5	7656.19	8317.94	13187.4	12501	12433.9	8743.52	18363.5	16573	35479.5	28470.8	27228.9	66871.1	75107.7	50830.7	13125.6	86372.9	58585.1	78243.5	67290.1	1560.67	2846.27	14188.2	4600.43	12603.1	7092.59	8792.85	13243.8	11810.8	11383.8	8226.02	12650.8	7873.78	20422.4	26497.2
3747	28.5674	4	678.817	2711.24	-1.88156	40.49	DKDSEVSTKPEGVHAPNQPSPVEGK	[20] Phospho (ST)	RTN1_RAT	Reticulon-1 OS=Rattus norvegicus GN=Rtn1 PE=2 SV=1	TRUE	0.035805	171478	142793	124911	221856	170540	169141	103647	124055	115922	224398	124966	253845	262802	284926	292275	462705	425539	181410	481049	506380	528464	193154	75087	60790.7	139803	142169	126829	205524	180277	169865	97924.1	113578	109061	154590	59371	146116	244585
8549	28.4779	3	904.755	2711.24	-0.543275	48.17	DKDSEVSTKPEGVHAPNQPSPVEGK	[20] Phospho (ST)	RTN1_RAT	Reticulon-1 OS=Rattus norvegicus GN=Rtn1 PE=2 SV=1	TRUE	0.0793345	86975.3	57928.3	59890.8	119582	87284.2	85996.5	34663.3	18626.8	27894.3	116926	82644.1	103660	130101	146907	141073	261480	216683	111192	287307	318391	318959	73443.2	15686.3	17471.9	70909.2	57675.3	60810.5	110779	92267.6	86364.6	32749.4	17053.7	26243.4	80551.6	39263.9	59668.2	121083
7664	43.8642	3	972.786	2915.34	-8.49838	94.25	SPPVAMETASTGVAAVPDALDHSSSPTLK	[25] Phospho (ST)	RTN1_RAT	Reticulon-1 OS=Rattus norvegicus GN=Rtn1 PE=2 SV=1	TRUE	8.88e-16	6646.4	3077.11	2849.64	2618.28	4231.59	4138.77	4477.37	8488.19	7824.93	8485.59	9562.32	5383.1	142207	156507	190346	290224	247992	180582	468428	457992	453165	281325	144194	159263	5418.67	3063.68	2893.4	2425.54	4473.19	4156.49	4230.16	7771.32	7361.81	5845.82	4543.02	3098.58	132349
10006	12.5967	2	698.786	1395.56	1.63657	36.53	GQEEQSPGLEDK	[6] Phospho (ST)	RTN1_RAT	Reticulon-1 OS=Rattus norvegicus GN=Rtn1 PE=2 SV=1	FALSE	0.288641	14357.6	14320.8	5424.62	523.165	15631.6	5095.85	6519.23	6894.55	54033.7	12226.8	4486.48	9679.1	17585	3734.21	114470	29445.6	8857.15	16622.8	218194	44849.7	18873	62897.3	942.039	503.12	11705.5	14258.3	5507.92	484.653	16524.1	5117.66	6159.28	6312.27	50835.7	8423.21	2131.51	5571.4	16366.1
10927	12.9471	2	698.786	1395.56	1.29941	47.55	GQEEQSPGLEDK	[6] Phospho (ST)	RTN1_RAT	Reticulon-1 OS=Rattus norvegicus GN=Rtn1 PE=2 SV=1	TRUE	0.698185	95118.8	16295.5	52942.4	40284	20386.2	69030.9	109523	38519	28002.3	20243.1	12902.2	126872	26172.7	65219.6	14281.3	178401	213187	25293.9	13651.7	42799.2	254277	4417.32	10599.1	14183	77548.4	16224.3	53755.5	37318.6	21550.2	69326.4	103476	35265.9	26344.9	13945.7	6129.78	73029.2	24358.5
25189	22.4614	2	698.787	1395.56	3.39079	46.47	GQEEQSPGLEDK	[6] Phospho (ST)	RTN1_RAT	Reticulon-1 OS=Rattus norvegicus GN=Rtn1 PE=2 SV=1	FALSE	0.315312	1854.08	21246.9	7274.86	127355	8352.22	3813.62	3867.27	2083.9	5514.21	26783.2	124403	1991.56	7095.02	204846	6614.38	5897.36	4994.34	10176.6	14682.5	21021.5	16382.8	14280.5	29884.2	34759.6	1511.59	21154.1	7386.58	117980	8829.08	3829.95	3653.75	1907.9	5187.84	18451.2	59103.1	1146.37	6603.21
30563	16.2049	2	698.786	1395.56	0.884445	58.11	GQEEQSPGLEDK	[6] Phospho (ST)	RTN1_RAT	Reticulon-1 OS=Rattus norvegicus GN=Rtn1 PE=2 SV=1	FALSE	0.192385	4857.3	79443.7	2330.35	24891.6	126499	3748.31	1959.77	7788.87	16826.4	130546	20734.2	6197.45	186437	33254.1	12693.5	8287.58	8808.68	193399	6762.41	357417	17233.2	6760.49	37941.1	54628.1	3960.06	79096.7	2366.14	23059.3	133721	3764.36	1851.57	7131.06	15830.5	89934.8	9850.75	3567.33	173514
4185	32.5932	3	1215.88	3644.61	-0.21813	64.42	AEPEKSEGAAEEQPEPAPAPEQEAAAPGPAAGGEAPK	[6] Phospho (ST)	BASP1_RAT	Brain acid soluble protein 1 OS=Rattus norvegicus GN=Basp1 PE=1 SV=2	TRUE	0.376198	687536	468575	529410	622329	453775	531777	482239	591151	559885	1.00071e+06	874844	1.06333e+06	464462	566273	672239	853625	652016	366206	1.07237e+06	886641	995896	536148	118042	170649	560534	466529	537540	576517	479682	534054	455613	541226	526748	689403	415635	612063	432266
5409	32.5238	4	912.161	3644.62	-0.10198	51.98	AEPEKSEGAAEEQPEPAPAPEQEAAAPGPAAGGEAPK	[6] Phospho (ST)	BASP1_RAT	Brain acid soluble protein 1 OS=Rattus norvegicus GN=Basp1 PE=1 SV=2	TRUE	0.167462	235838	176748	208740	220861	179535	206618	360669	501393	488607	591877	446696	681770	142610	185699	296349	317634	261724	139143	447560	336315	377430	493221	93354.1	120180	192273	175976	211946	204603	189786	207502	340755	459048	459688	407750	212223	392435	132724
11704	32.5402	2	1823.31	3644.61	-0.440315	---	AEPEKSEGAAEEQPEPAPAPEQEAAAPGPAAGGEAPK	[6] Phospho (ST)	BASP1_RAT	Brain acid soluble protein 1 OS=Rattus norvegicus GN=Basp1 PE=1 SV=2	TRUE	0.90666	316935	221469	190426	224063	188592	228618	115336	110092	105842	179542	152844	104297	195568	203635	171555	311013	199389	125540	291785	328332	324527	110797	40754.8	47993.4	258391	220502	193351	207569	199360	229597	108968	100794	99577.9	123689	72615.5	60034.9	182011
15943	26.4478	2	1106.95	2211.88	-0.503795	108.28	AGEASAESTGAADGAPQEEGEAK	[8] Phospho (ST)	BASP1_RAT	Brain acid soluble protein 1 OS=Rattus norvegicus GN=Basp1 PE=1 SV=2	TRUE	0.675834	84072.9	57492.5	36014.2	2051.74	59438.7	41717.1	56089.2	705.306	1422.57	70737.2	83428.7	58071.3	57164.4	56934.1	1032.96	60166.8	68128.7	59787.5	55284.8	101524	82318.9	49151	6034.22	4341.48	68542.9	57241.4	36567.3	1900.7	62832.3	41895.7	52992.3	645.74	1338.37	48731.7	39636.6	33426.5	53201.9
30447	27.2519	2	1106.95	2211.88	-0.241005	78.57	AGEASAESTGAADGAPQEEGEAK	[8] Phospho (ST)	BASP1_RAT	Brain acid soluble protein 1 OS=Rattus norvegicus GN=Basp1 PE=1 SV=2	FALSE	0.866827	2678.07	1674.18	2044.39	64987.9	5555.06	7023	3257.75	979.441	4307.95	6743.6	1524.28	1626.19	1319.74	3136.83	2441.99	11617.6	4502.73	1503.09	3840.47	3871.2	11420.8	4401.35	423.484	56284.3	2183.38	1666.86	2075.78	60203.9	5872.22	7053.06	3077.88	896.722	4052.98	4645.74	724.178	936.053	1228.26
33336	12.6128	2	1106.95	2211.88	-0.645909	82.28	AGEASAESTGAADGAPQEEGEAK	[8] Phospho (ST)	BASP1_RAT	Brain acid soluble protein 1 OS=Rattus norvegicus GN=Basp1 PE=1 SV=2	FALSE	0.869247	606.17	759.606	1442.59	4663.88	402.986	11.1772	911.904	73401.5	39175.5	2.42559	161.453	1021.97	58.4155	544.391	37694.4	1218.74	223.329	261.849	4818.47	1125.05	5274.19	2274.8	108.699	187.062	494.198	756.288	1464.74	4320.56	425.995	11.225	861.554	67202.4	36856.9	1.67102	76.7055	588.259	54.3662
16771	25.7451	2	1066.96	2131.91	-0.855806	108.21	AGEASAESTGAADGAPQEEGEAK		BASP1_RAT	Brain acid soluble protein 1 OS=Rattus norvegicus GN=Basp1 PE=1 SV=2	TRUE	0.808351	44521.7	28511	0	7430.02	39901.9	196.615	1141.27	219.56	210.101	57996.5	57304.7	56800.9	50174.9	74055.5	262.648	46.1549	470.689	38139	1191.11	58902	0.593596	985.622	32671.5	3225.18	36297.6	28386.5	0	6883.07	42180.1	197.457	1078.25	201.017	197.666	39954.5	27225.2	32695.2	46696.8
18399	25.7451	3	711.645	2131.91	-0.381657	50.79	AGEASAESTGAADGAPQEEGEAK		BASP1_RAT	Brain acid soluble protein 1 OS=Rattus norvegicus GN=Basp1 PE=1 SV=2	TRUE	0.457331	17875.3	13615.2	816.064	6649.62	20109.1	2992.99	2696.21	9754.03	13416.8	26888.6	25223.6	28979.6	28258.8	27640.4	6935.73	6468.43	1332.31	21905.9	26705.4	28512	10692.1	10991	24989.2	10452	14573.3	13555.7	828.596	6160.12	21257.2	3005.8	2547.34	8930.25	12622.7	18523.9	11983.6	16681	26300
20064	26.5392	3	711.641	2131.9	-6.04147	34	AGEASAESTGAADGAPQEEGEAK		BASP1_RAT	Brain acid soluble protein 1 OS=Rattus norvegicus GN=Basp1 PE=1 SV=2	FALSE	0.000341632	3325.78	1456.03	1182.6	20713.2	2672.1	1570.22	6048.14	7287.53	6972.91	1742.11	1500.4	2371.35	11380.7	14710.2	2677.74	25381.8	23586.2	15859.6	6281.96	21281.3	18890.3	6300.71	9556.09	13752.4	2711.44	1449.67	1200.76	19188.5	2824.66	1576.94	5714.2	6672.07	6560.21	1200.16	712.831	1364.98	10591.8
22744	12.6967	2	1066.96	2131.91	-2.96717	117.05	AGEASAESTGAADGAPQEEGEAK		BASP1_RAT	Brain acid soluble protein 1 OS=Rattus norvegicus GN=Basp1 PE=1 SV=2	FALSE	0.493757	914.57	849.602	822.811	63.5861	2491.06	1901.57	1567.83	354.225	17939	1522.98	8.47664	2233.19	4954.76	88.313	50910.9	1418.94	3794.36	4027.18	65403.8	11043.9	7796.05	45678.1	0	16.1827	745.63	845.891	835.447	58.9053	2633.29	1909.71	1481.26	324.309	16877.3	1049.2	4.02722	1285.45	4611.3
26305	12.6421	3	711.644	2131.91	-1.35559	37.36	AGEASAESTGAADGAPQEEGEAK		BASP1_RAT	Brain acid soluble protein 1 OS=Rattus norvegicus GN=Basp1 PE=1 SV=2	FALSE	0.757205	415.774	1015.68	165.925	102.474	964.625	1234.89	591.588	2049.03	2785.62	1219.98	98.3427	2763.93	1285.06	0	17835.9	633.409	1709.23	1727.85	18450.3	2443.1	7309.54	16180.5	70.8213	42.8261	338.972	1011.25	168.473	94.9305	1019.7	1240.18	558.925	1875.98	2620.75	840.457	46.7222	1590.95	1195.98
38535	13.4796	2	1066.96	2131.91	-1.07234	105.82	AGEASAESTGAADGAPQEEGEAK		BASP1_RAT	Brain acid soluble protein 1 OS=Rattus norvegicus GN=Basp1 PE=1 SV=2	FALSE	0.358553	702.857	318.792	17000.7	75.4097	226.525	382.91	13240	788.559	1314.64	496.047	1205.24	284.843	104.274	22.9668	198.594	24885.9	759.25	320.625	1103.49	192.314	76434.6	1634.52	12.9793	0	573.025	317.4	17261.7	69.8585	239.458	384.549	12509	721.961	1236.83	341.732	572.604	163.959	97.046
28708	21.1745	2	698.802	1395.59	-2.17852	63.16	ETPAASEAPSSAAK	[11] Phospho (ST)	BASP1_RAT	Brain acid soluble protein 1 OS=Rattus norvegicus GN=Basp1 PE=1 SV=2	FALSE	0.327494	328.803	54734.9	775.902	1289.2	2906.58	435.051	1158.15	580.64	3419.17	52963.1	36781.9	208.019	1573.25	9742.79	1656.54	2584.45	865.616	7829.61	1395.17	7838.72	3175.87	1612.59	69414.7	66676.5	268.066	54495.9	787.817	1194.3	3072.53	436.913	1094.21	531.602	3216.81	36486.9	17474.9	119.738	1464.2
4701	33.6524	2	526.245	1050.47	-0.0792634	36.15	AISLEGEPR	[3] Phospho (ST)	DLG2_RAT	Disks large homolog 2 OS=Rattus norvegicus GN=Dlg2 PE=1 SV=1	TRUE	0.598874	80547.9	68061.3	74834.5	80581.9	78287.2	83733.5	95779.5	116236	107315	183926	173675	176782	87996.1	91611	92894.7	125248	108215	117282	149704	126835	125851	98180.9	109602	99326.7	65669	67764.1	75983.8	74650	82756.9	84092	90491.1	106419	100963	126709	82512	101758	81896.4
7880	33.6088	1	1051.48	1050.47	-0.284951	---	AISLEGEPR	[3] Phospho (ST)	DLG2_RAT	Disks large homolog 2 OS=Rattus norvegicus GN=Dlg2 PE=1 SV=1	TRUE	0.000804815	123843	94805.4	95110.4	107686	126127	125939	98708.7	114158	109533	155206	130584	75535.1	130288	138404	130295	169753	127638	170766	188005	184083	187646	126218	126301	127392	100966	94391.4	96571	99759.2	133328	126478	93258.6	104517	103051	106923	62039.9	43478.9	121257
15093	26.4179	2	873.351	1744.69	2.33531	47.05	YQDEDGPHDHSLPR	[11] Phospho (ST)	DLG2_RAT	Disks large homolog 2 OS=Rattus norvegicus GN=Dlg2 PE=1 SV=1	TRUE	0.809175	47628.6	37243.5	16792.5	18790.7	36650.1	35923.8	48729.6	18336.8	14407.8	46383	56666.8	64832.2	46907.4	52120	3244.16	47716.2	51481.1	45520.4	43470.1	71635.1	47283.2	74611.3	65613.2	6495.89	38830.6	37080.8	17050.4	17407.4	38742.6	36077.6	46039	16788.2	13555	31953.8	26922.1	37318.2	43655.9
49286	12.3075	2	607.731	1213.45	0.159927	40.91	HYSPVECDK	[3] Phospho (ST)	DLG2_RAT	Disks large homolog 2 OS=Rattus norvegicus GN=Dlg2 PE=1 SV=1	TRUE	0.747602	10254.6	12378.5	698.429	110.38	7706.39	86.6759	325.634	863.462	2977.9	26874.4	21343.5	2725.8	27174.4	1415.64	1358.46	2868.18	15712.6	13109.9	3698.05	6497.81	815.367	1983.57	44.1646	4.29481	8360.38	12324.5	709.155	102.254	8146.38	87.047	307.655	790.538	2801.66	18514.1	10140.2	1569	25290.7
5228	35.5741	3	1068.13	3201.36	-0.783069	55.84	KAEGAALSNATGAVESTSQAGDRGSVSSYDR	[25] Phospho (ST)|[27] Phospho (ST)	PACN1_RAT	Protein kinase C and casein kinase substrate in neurons protein 1 OS=Rattus norvegicus GN=Pacsin1 PE=1 SV=1	TRUE	0.0552019	389657	249123	255244	474959	503962	414362	533720	602362	505936	743525	667268	604349	166801	314309	228130	581346	442838	355006	602842	651709	599577	187290	86825.7	151589	317679	248035	259164	439995	532735	416135	504251	551490	475992	512223	317016	347870	155239
10115	12.5831	2	475.684	949.354	-0.00719043	38.81	GSVSSYDR	[5] Phospho (ST)	PACN1_RAT	Protein kinase C and casein kinase substrate in neurons protein 1 OS=Rattus norvegicus GN=Pacsin1 PE=1 SV=1	TRUE	0.751494	42423.5	588.418	28374.6	218.662	593.704	32286.5	74393.8	69306.9	70452.3	2108.01	1846.85	86783.5	2079.46	152.518	38922.6	54478.7	51004.8	1737.71	58055.8	3094.02	53337.9	45718.6	540.498	770.144	34587	585.848	28810.3	202.565	627.601	32424.7	70286.3	63453.6	66282.6	1452.23	877.429	49953.6	1935.31
16770	22.2997	2	475.684	949.354	-0.0536958	36.04	GSVSSYDR	[5] Phospho (ST)	PACN1_RAT	Protein kinase C and casein kinase substrate in neurons protein 1 OS=Rattus norvegicus GN=Pacsin1 PE=1 SV=1	FALSE	0.318997	87.1861	363.229	60.2477	2106.32	298.882	50.964	103.502	124.391	154.41	192.703	1068.72	101.247	530.218	4630.66	102.849	45.1964	26.818	468.427	24.5213	885.147	64.0567	74.3629	110121	127649	71.081	361.642	61.173	1951.26	315.946	51.1822	97.7875	113.885	145.271	132.756	507.745	58.2789	493.464
28240	22.2997	1	950.361	949.353	-0.82688	---	GSVSSYDR	[5] Phospho (ST)	PACN1_RAT	Protein kinase C and casein kinase substrate in neurons protein 1 OS=Rattus norvegicus GN=Pacsin1 PE=1 SV=1	FALSE	0.756277	165.326	5621.12	1010.39	928.432	702.331	4269.11	5762.65	5138.83	4948.41	11477.9	1219.39	279.557	69.7599	139.24	1656.23	9745.81	3829.41	568.36	2652.11	575.501	5978.77	1318.67	61935.6	96137.4	134.787	5596.57	1025.9	860.087	742.43	4287.38	5444.47	4704.84	4655.54	7907.25	579.329	160.916	64.9242
12223	12.6128	2	677.802	1353.59	5.92417	42.73	TEQSVTPEQQK	[6] Phospho (ST)	PACN1_RAT	Protein kinase C and casein kinase substrate in neurons protein 1 OS=Rattus norvegicus GN=Pacsin1 PE=1 SV=1	TRUE	0.646454	148296	21112	68527.1	18076.6	28338.3	77273.1	143562	228572	197577	16780.4	12425.1	92360.3	24842.7	20239.6	115371	116884	100352	19518.3	141830	43527.5	195050	141267	60106.2	66239.7	120903	21019.8	69579.5	16745.9	29956.2	77604	135636	209268	185883	11560.2	5903.1	53163.7	23120.7
18040	12.6967	3	452.205	1353.59	8.6045	---	TEQSVTPEQQK	[6] Phospho (ST)	PACN1_RAT	Protein kinase C and casein kinase substrate in neurons protein 1 OS=Rattus norvegicus GN=Pacsin1 PE=1 SV=1	TRUE	0.133211	15192.1	4846.17	6527.2	10563.6	5164.14	9489.89	15480.6	12516.2	22090.1	2289.91	1000.66	2717.89	4051.37	4296.14	18545.9	11715.8	14584.2	4017.19	20374.7	5779.64	22757.3	17274.7	20392.3	15841.2	12385.8	4825.01	6627.44	9786.02	5458.98	9530.52	14625.8	11459.2	20782.7	1577.55	475.407	1564.45	3770.53
7218	25.6386	3	836.361	2506.06	0.182889	65.14	KNDGVKESSESTNTTIEDEDTK	[8] Phospho (ST)	KCC2A_RAT	Calcium/calmodulin-dependent protein kinase type II subunit alpha OS=Rattus norvegicus GN=Camk2a PE=1 SV=1	TRUE	0.673597	341874	248180	46662.9	53490	284504	306303	168727	35538.9	21865.8	367601	366071	482795	216540	301591	6262.49	296397	363554	222420	70654.5	332172	97198.2	63949.3	226520	44923.5	278723	247096	47379.6	49552.5	300748	307615	159411	32537.5	20571.6	253244	173919	277902	201530
12238	12.6967	3	836.359	2506.06	-1.51194	88.15	KNDGVKESSESTNTTIEDEDTK	[8] Phospho (ST)	KCC2A_RAT	Calcium/calmodulin-dependent protein kinase type II subunit alpha OS=Rattus norvegicus GN=Camk2a PE=1 SV=1	FALSE	0.456588	25819.3	921.053	106229	10247.2	5707.5	16049.5	106502	130036	197580	1133.96	1143.59	46173.6	4375.39	6502.72	218418	160014	24840.2	2960.02	279510	6171.88	364449	304919	5189.21	7812.86	21049.9	917.031	107861	9492.83	6033.37	16118.2	100621	119054	185886	781.199	543.315	26578	4072.1
12973	26.4478	3	836.36	2506.06	-0.101444	72.53	KNDGVKESSESTNTTIEDEDTK	[8] Phospho (ST)	KCC2A_RAT	Calcium/calmodulin-dependent protein kinase type II subunit alpha OS=Rattus norvegicus GN=Camk2a PE=1 SV=1	FALSE	0.775475	54223.7	36629.1	7423.48	292963	26315.2	19201.9	20955	5893.18	5392.1	104157	56167	56914.3	42384.4	38670.5	5202.89	21333.3	45996.6	27462.1	16268	46031.8	15755.7	8414.84	23869.7	194874	44207.4	36469.1	7537.49	271397	27817.6	19284.1	19798	5395.47	5072.96	71754.7	26684.7	32760.5	39446.4
22477	25.7	2	1254.04	2506.06	-0.549533	82.84	KNDGVKESSESTNTTIEDEDTK	[8] Phospho (ST)	KCC2A_RAT	Calcium/calmodulin-dependent protein kinase type II subunit alpha OS=Rattus norvegicus GN=Camk2a PE=1 SV=1	TRUE	0.570559	25899.7	23245.4	82.4764	1298.03	30004.2	416.699	0	0	0	46283.6	42243.3	26793	21539.9	36486.6	0	119.078	193.556	28244.8	433.02	45198	291.303	1192.36	47129.7	8036.96	21115.5	23143.9	83.743	1202.48	31717.3	418.483	0	0	0	31885.3	20069.6	15422.4	20046.8
27575	12.7527	2	1254.04	2506.06	-1.25449	60.67	KNDGVKESSESTNTTIEDEDTK	[8] Phospho (ST)	KCC2A_RAT	Calcium/calmodulin-dependent protein kinase type II subunit alpha OS=Rattus norvegicus GN=Camk2a PE=1 SV=1	FALSE	0.485307	410.103	22.4284	20566.2	28.5242	0	776.556	5911.59	3470.86	63831.1	63.5906	63.2595	267.078	176.644	0	38818.3	582.946	553.634	1210.74	47737.4	1982.2	46216.8	108768	31.7208	29.4472	334.349	22.3304	20882.1	26.4245	0	779.88	5585.19	3177.73	60053.2	43.8083	30.0543	153.733	164.4
33467	12.7316	4	627.522	2506.06	0.366594	---	KNDGVKESSESTNTTIEDEDTK	[8] Phospho (ST)	KCC2A_RAT	Calcium/calmodulin-dependent protein kinase type II subunit alpha OS=Rattus norvegicus GN=Camk2a PE=1 SV=1	FALSE	0.739218	404.348	567.542	227.827	39.2678	486.775	98.2402	1160.49	200.286	2362.73	536.286	1352.52	1552.41	372.265	32.6703	3288.54	11.5201	985.318	356.276	2606.69	570.409	1903.92	6258.47	19.8904	60.8432	329.656	565.063	231.326	36.3772	514.567	98.6608	1096.42	183.371	2222.89	369.453	642.575	893.585	346.46
9345	27.4106	2	1189.99	2377.96	-0.080889	98.39	NDGVKESSESTNTTIEDEDTK	[7] Phospho (ST)	KCC2A_RAT	Calcium/calmodulin-dependent protein kinase type II subunit alpha OS=Rattus norvegicus GN=Camk2a PE=1 SV=1	TRUE	0.127354	190699	144627	119347	187936	150030	155915	188143	5368.51	8698.91	201569	199127	174821	154917	192311	139532	220451	163838	134518	196394	234092	214458	247103	132315	156061	155473	143995	121180	174101	158595	156582	177755	4915.11	8184.06	138863	94604.2	100629	144178
32472	26.3488	2	1189.99	2377.96	-0.935128	67.75	NDGVKESSESTNTTIEDEDTK	[7] Phospho (ST)	KCC2A_RAT	Calcium/calmodulin-dependent protein kinase type II subunit alpha OS=Rattus norvegicus GN=Camk2a PE=1 SV=1	FALSE	0.16607	1426.64	54.8513	441.582	581.956	307.568	393.923	453.3	21166	125916	647.004	689.763	0	988.909	0	0	1143.38	779.299	738.281	258.641	1056.9	0	36.336	379.85	640.599	1163.11	54.6118	448.363	539.116	325.128	395.61	428.272	19378.4	118463	445.728	327.703	0	920.359
12646	26.464	3	863.016	2586.02	-0.401319	34.77	KNDGVKESSESTNTTIEDEDTK	[9] Phospho (ST)|[11] Phospho (ST)	KCC2A_RAT	Calcium/calmodulin-dependent protein kinase type II subunit alpha OS=Rattus norvegicus GN=Camk2a PE=1 SV=1	TRUE	0.432495	120222	71588.4	54479	30124.7	113812	92877.9	64961.1	40146.7	40900.7	140492	145874	152965	53508.1	81166.5	5740.91	175282	136681	69819.2	108381	133302	119706	61416.2	32079.3	13934.7	98014.5	71275.8	55315.7	27907.1	120310	93275.5	61374.4	36756.1	38480	96786.5	69304.2	88048.4	49799
20667	24.3568	2	893.379	1784.74	-0.58332	94.14	ESSESTNTTIEDEDTK		KCC2A_RAT	Calcium/calmodulin-dependent protein kinase type II subunit alpha OS=Rattus norvegicus GN=Camk2a PE=1 SV=1	FALSE	0.746795	45050.1	45520	3905.69	3932.42	41290.3	8697.11	9123.83	2641.89	2470.29	73646.5	60634.4	85742.4	98221.8	107001	893.56	8480.1	10035.1	73729	4433.5	81179.7	10474.8	3854.99	7468.96	3764.85	36728.4	45321.2	3965.67	3642.94	43647.8	8734.35	8620.07	2418.77	2324.08	50735.9	28807.2	49354.3	91413.2
130	28.912	3	637.265	1908.77	-0.0236615	69.07	SAKDSDDEEEVVHVDR	[5] Phospho (ST)	STX1B_RAT	Syntaxin-1B OS=Rattus norvegicus GN=Stx1b PE=1 SV=1	TRUE	0.0054564	7.68086e+06	6.51626e+06	5.1995e+06	8.79509e+06	7.04247e+06	6.20992e+06	6.65546e+06	9.49017e+06	7.78921e+06	3.62659e+06	1.99557e+06	5.10861e+06	7.74121e+06	9.05849e+06	6.85062e+06	1.17843e+07	1.123e+07	5.77181e+06	1.05032e+07	1.41577e+07	1.0749e+07	1.13323e+07	7.73523e+06	7.75813e+06	6.26205e+06	6.4878e+06	5.27935e+06	8.14766e+06	7.44456e+06	6.23651e+06	6.28799e+06	8.68868e+06	7.3282e+06	2.4984e+06	948085	2.94058e+06	7.2046e+06
781	28.5211	2	955.394	1908.77	-0.0693744	84.14	SAKDSDDEEEVVHVDR	[5] Phospho (ST)	STX1B_RAT	Syntaxin-1B OS=Rattus norvegicus GN=Stx1b PE=1 SV=1	TRUE	0.279749	276029	17674.2	1.81418e+06	54778.2	186877	1.63785e+06	1.12845e+06	4.30893e+06	3.91702e+06	502293	859511	454268	767559	157939	2.51651e+06	3.89282e+06	2.03524e+06	909240	3.4959e+06	246940	3.17468e+06	3.67606e+06	521853	142046	225041	17597	1.84204e+06	50745.8	197547	1.64486e+06	1.06615e+06	3.94502e+06	3.68519e+06	346035	408350	261482	714353
881	28.9588	2	955.394	1908.77	-0.22057	90.57	SAKDSDDEEEVVHVDR	[5] Phospho (ST)	STX1B_RAT	Syntaxin-1B OS=Rattus norvegicus GN=Stx1b PE=1 SV=1	TRUE	0.0960847	3.51478e+06	3.21931e+06	602680	4.20697e+06	3.33708e+06	1.48315e+06	2.36971e+06	242994	239502	1.52515e+06	649201	1.82582e+06	2.92862e+06	4.34499e+06	609847	1.80753e+06	2.8026e+06	2.42386e+06	1.5326e+06	6.93513e+06	2.02587e+06	1.93405e+06	2.84775e+06	3.86046e+06	2.86553e+06	3.20525e+06	611936	3.89728e+06	3.52761e+06	1.4895e+06	2.23887e+06	222472	225327	1.0507e+06	308433	1.05096e+06	2.72561e+06
10301	28.912	4	478.201	1908.77	-0.0526938	---	SAKDSDDEEEVVHVDR	[5] Phospho (ST)	STX1B_RAT	Syntaxin-1B OS=Rattus norvegicus GN=Stx1b PE=1 SV=1	TRUE	0.0447702	33739.1	45513.4	35280.6	49979.5	47782.3	39447.5	91501.3	120325	113695	17171.3	5669.67	21502.7	43343.6	40997.9	46615	60267.1	85508.3	40453.7	64188.2	85388.3	52633.5	235252	180222	140747	27506.8	45314.6	35822.5	46300.4	50510.4	39616.3	86449.2	110163	106966	11829.5	2693.63	12377.2	40339.1
10301	28.912	4	478.201	1908.77	-0.0526938	---	SAKDSDDEEEVVHVDR	[1] Phospho (ST)	STX1B_RAT	Syntaxin-1B OS=Rattus norvegicus GN=Stx1b PE=1 SV=1	FALSE	0.0447702	33739.1	45513.4	35280.6	49979.5	47782.3	39447.5	91501.3	120325	113695	17171.3	5669.67	21502.7	43343.6	40997.9	46615	60267.1	85508.3	40453.7	64188.2	85388.3	52633.5	235252	180222	140747	27506.8	45314.6	35822.5	46300.4	50510.4	39616.3	86449.2	110163	106966	11829.5	2693.63	12377.2	40339.1
9528	32.1325	2	812.313	1622.61	0.738793	49.49	DSDDEEEVVHVDR	[2] Phospho (ST)	STX1B_RAT	Syntaxin-1B OS=Rattus norvegicus GN=Stx1b PE=1 SV=1	FALSE	0.888352	115058	73636.3	84737.7	94677.7	100743	107942	156057	200502	181792	227620	229152	205533	107226	147259	138833	204797	167661	125129	217018	241676	211395	136724	54917.2	77383	93804.3	73314.6	86039	87708.2	106495	108404	147441	183569	171032	156810	108869	118307	99792.9
9536	31.8064	3	651.601	1951.78	0.225475	45.06	SAKDSDDEEEVVHVDR	[N-term] Carbamyl (N-term)|[5] Phospho (ST)	STX1B_RAT	Syntaxin-1B OS=Rattus norvegicus GN=Stx1b PE=1 SV=1	FALSE	4.16e-06	89336.1	48456.3	85166.4	64482.5	67548.5	83864.2	182791	268458	248772	211775	219990	260906	10163.1	9662.33	25476.6	41589.3	31475.8	9922.95	32639.5	30239.7	28321.6	30658.5	1675.31	2764.12	72833.9	48244.6	86474.4	59735.7	71405.2	84223.2	172699	245785	234048	145894	104516	150180	9458.58
12197	31.7959	2	976.897	1951.78	-0.138509	83.31	SAKDSDDEEEVVHVDR	[N-term] Carbamyl (N-term)|[5] Phospho (ST)	STX1B_RAT	Syntaxin-1B OS=Rattus norvegicus GN=Stx1b PE=1 SV=1	FALSE	9.12e-06	127404	71669.1	103005	73546.8	93763	109828	215950	279817	249057	228035	260254	211860	17782	17883.8	34497.4	65510.5	30250.1	17355.7	55734.4	45719.1	36541.3	25420.7	1699	3659.76	103870	71356.1	104587	68132.8	99116.3	110298	204027	256185	234317	157096	123645	121949	16549.4
220	50.6472	2	943.447	1884.88	-4.07391	81.41	SLSTSGESLYHVLGLDK	[3] Phospho (ST)	DNJC5_RAT	DnaJ homolog subfamily C member 5 OS=Rattus norvegicus GN=Dnajc5 PE=1 SV=1	TRUE	7.81e-09	5.83448e+06	4.94798e+06	4.44035e+06	5.17196e+06	5.02112e+06	5.49051e+06	5.3605e+06	5.4723e+06	5.1905e+06	4.65608e+06	5.70739e+06	4.32254e+06	7.0543e+06	7.35555e+06	7.45401e+06	8.93905e+06	7.17123e+06	8.23128e+06	1.05747e+07	9.95972e+06	1.0905e+07	7.40144e+06	7.90527e+06	7.39047e+06	4.75673e+06	4.92637e+06	4.50854e+06	4.79124e+06	5.3078e+06	5.51401e+06	5.06452e+06	5.01014e+06	4.8833e+06	3.20762e+06	2.71155e+06	2.4881e+06	6.56531e+06
710	50.6472	3	629.3	1884.88	-5.18852	35.01	SLSTSGESLYHVLGLDK	[3] Phospho (ST)	DNJC5_RAT	DnaJ homolog subfamily C member 5 OS=Rattus norvegicus GN=Dnajc5 PE=1 SV=1	TRUE	0.000156007	1.50421e+06	1.07642e+06	1.04161e+06	1.20579e+06	1.18564e+06	1.13706e+06	1.53459e+06	1.59678e+06	1.59957e+06	1.62853e+06	1.6763e+06	1.54543e+06	1.52023e+06	1.57573e+06	1.68815e+06	1.77112e+06	1.66332e+06	1.93168e+06	2.44074e+06	2.10952e+06	2.26949e+06	1.92384e+06	2.10385e+06	1.69434e+06	1.22635e+06	1.07172e+06	1.05761e+06	1.11703e+06	1.25334e+06	1.14193e+06	1.44986e+06	1.46193e+06	1.5049e+06	1.12191e+06	796403	889568	1.41485e+06
4561	53.817	2	964.95	1927.89	-3.57087	36.18	SLSTSGESLYHVLGLDK	[N-term] Carbamyl (N-term)|[3] Phospho (ST)	DNJC5_RAT	DnaJ homolog subfamily C member 5 OS=Rattus norvegicus GN=Dnajc5 PE=1 SV=1	TRUE	9.13e-08	455957	393980	337204	400574	453204	439055	694259	802440	730479	632363	856258	423125	147302	153890	282285	249683	151993	205468	246306	284284	266315	200268	205166	245844	371733	392260	342383	371086	479080	440935	655926	734670	687245	435642	406804	243556	137091
13938	53.5332	3	965.416	2893.23	-19.6668	41.06	MADQRQRSLSTSGESLYHVLGLDK	[N-term] Carbamyl (N-term)|[10] Phospho (ST)|[11] Phospho (ST)	DNJC5_RAT	DnaJ homolog subfamily C member 5 OS=Rattus norvegicus GN=Dnajc5 PE=1 SV=1	TRUE	8.36e-05	1390.7	39017.4	23899.7	1176.47	26253.4	5241.53	5060.12	8630.6	57363	1224.64	4662.32	4209.99	69537.9	47843.1	6432.59	82191.1	122809	57233.5	47277.8	182984	230015	45167.7	98617.4	68354.2	1133.81	38847	24266.7	1089.86	27752.3	5263.97	4780.73	7901.7	53967.9	843.667	2215.05	2423.32	64717.7
965	44.3825	2	703.83	1405.65	-5.38284	43.71	ESVPEFPLSPPK	[9] Phospho (ST)	STMN1_RAT	Stathmin OS=Rattus norvegicus GN=Stmn1 PE=1 SV=2	TRUE	0.494339	1.05258e+06	1.10169e+06	960039	1.00401e+06	912711	1.05879e+06	1.91257e+06	2.10643e+06	2.02068e+06	1.80705e+06	1.91476e+06	1.83792e+06	1.09148e+06	1.12854e+06	1.15514e+06	1.58825e+06	1.36339e+06	1.64227e+06	1.45733e+06	1.2755e+06	1.45805e+06	1.1188e+06	1.20916e+06	1.23633e+06	858149	1.09688e+06	974783	930102	964822	1.06332e+06	1.80697e+06	1.92853e+06	1.90108e+06	1.2449e+06	909694	1.05793e+06	1.01582e+06
10045	44.349	1	1406.65	1405.65	-5.6237	---	ESVPEFPLSPPK	[9] Phospho (ST)	STMN1_RAT	Stathmin OS=Rattus norvegicus GN=Stmn1 PE=1 SV=2	TRUE	0.122983	123145	173719	124202	124173	129196	143611	194119	200868	185863	88834.4	110531	42735	155161	156200	144723	219492	165424	222142	206443	179882	198456	133469	88328.1	123741	100398	172960	126110	115032	136573	144226	183401	183903	174863	61199	52512.8	24598.8	144405
4979	47.6809	2	734.859	1467.7	-6.15755	77.52	ASGQAFELILSPR	[11] Phospho (ST)	STMN1_RAT	Stathmin OS=Rattus norvegicus GN=Stmn1 PE=1 SV=2	TRUE	0.0179002	268527	241382	206547	248217	230371	262988	501381	576086	544702	346656	424804	277569	162638	189830	215633	299628	222132	251154	286853	302638	298678	239858	192196	243153	218925	240328	209719	229945	243524	264114	473698	527433	512463	238815	201823	159772	151365
985	40.7388	2	850.879	1699.74	-5.97847	77.6	GLYDGPVCEVSVTPK	[13] Phospho (ST)	DPYL2_RAT	Dihydropyrimidinase-related protein 2 OS=Rattus norvegicus GN=Dpysl2 PE=1 SV=1	TRUE	0.031142	461674	399609	355352	471973	531453	485612	1.00283e+06	1.1061e+06	1.02157e+06	1.43708e+06	1.46057e+06	1.36345e+06	1.90992e+06	1.96099e+06	2.1322e+06	2.54592e+06	2.25182e+06	2.58701e+06	916783	790188	903342	663654	528360	637441	376393	397864	360809	437230	561796	487691	947462	1.01268e+06	961106	990022	693909	784815	1.77753e+06
11087	40.8149	1	1700.75	1699.74	-5.98924	---	GLYDGPVCEVSVTPK	[13] Phospho (ST)	DPYL2_RAT	Dihydropyrimidinase-related protein 2 OS=Rattus norvegicus GN=Dpysl2 PE=1 SV=1	TRUE	0.0024824	58652.2	28741.2	38661.4	41309.4	46130.1	53422	100879	92750.9	76302	67205.1	93272.3	60276.6	357384	396691	436583	550451	390479	453821	100017	108293	103857	44210.5	41458.4	51214.9	47817.9	28615.7	39255.2	38268.4	48763.8	53650.7	95308.8	84917.6	71786	46298.4	44313.2	34695.9	332611
6090	43.3952	2	1125.02	2248.02	-5.20503	82.54	NLHQSGFSLSGAQIDDNIPR	[8] Phospho (ST)	DPYL2_RAT	Dihydropyrimidinase-related protein 2 OS=Rattus norvegicus GN=Dpysl2 PE=1 SV=1	TRUE	2.56e-06	164575	205454	142147	230440	213876	243019	241195	282265	246918	247248	286401	193776	358744	384007	379603	559126	435019	509876	619919	523408	606293	284896	285010	296794	134174	204557	144330	213477	226088	244060	227878	258427	232304	170332	136068	111540	333876
2248	43.489	3	750.346	2248.02	-4.83859	43.29	NLHQSGFSLSGAQIDDNIPR	[5] Phospho (ST)	DPYL2_RAT	Dihydropyrimidinase-related protein 2 OS=Rattus norvegicus GN=Dpysl2 PE=1 SV=1	TRUE	0.061387	377459	292920	286699	434902	396068	428352	650231	725456	672317	843670	819321	882139	515901	547280	625981	865311	800627	751815	940890	854723	904630	656982	505512	525053	307735	291641	291102	402888	418681	430186	614329	664188	632525	581214	389256	507770	480139
1400	31.6587	2	690.824	1379.63	0.188943	41.08	DESKEPIVEVR	[3] Phospho (ST)	NCAM1_RAT	Neural cell adhesion molecule 1 OS=Rattus norvegicus GN=Ncam1 PE=1 SV=1	TRUE	0.574358	872861	603858	703346	560729	564897	650959	696575	845116	838706	905094	963613	1.06223e+06	704193	678000	941267	934604	697842	401193	1.32601e+06	1.11577e+06	1.15601e+06	889653	231429	248614	711626	601221	714147	519452	597149	653746	658115	773742	789066	623529	457808	611432	655380
5243	31.6783	1	1380.64	1379.63	-0.0868191	---	DESKEPIVEVR	[3] Phospho (ST)	NCAM1_RAT	Neural cell adhesion molecule 1 OS=Rattus norvegicus GN=Ncam1 PE=1 SV=1	TRUE	0.00715303	559087	446264	391768	531303	383612	412877	342594	351242	317388	215293	309566	137734	499943	578775	449471	466706	381174	476969	606919	685597	623366	369759	468203	477938	455812	444315	397784	492192	405514	414645	323678	321578	298603	148318	147073	79281.3	465288
8103	31.6272	3	460.885	1379.63	0.450169	---	DESKEPIVEVR	[3] Phospho (ST)	NCAM1_RAT	Neural cell adhesion molecule 1 OS=Rattus norvegicus GN=Ncam1 PE=1 SV=1	TRUE	0.297808	40699.6	32885.2	45718.3	28638.7	31866.6	39658.6	48311.4	60429.6	70201.7	66006.4	61959.1	99495.1	37728.9	31373	57556.5	53776.4	55070.5	16291	84306.8	61522	63669	77553.3	9069.87	9948.26	33181.6	32741.5	46420.4	26530.5	33686	39828.3	45644	55326	66046.8	45472.5	29436.5	57270.5	35113.6
11443	33.5779	2	942.958	1883.9	-0.390172	45.89	AAFSKDESKEPIVEVR	[8] Phospho (ST)	NCAM1_RAT	Neural cell adhesion molecule 1 OS=Rattus norvegicus GN=Ncam1 PE=1 SV=1	TRUE	4.99e-05	174603	130127	121984	119154	112879	118966	98109.7	117163	99961.5	98244.9	96832.1	85233.2	29948.1	33137.6	31085.2	87621.2	66451.4	45523.1	85815.8	93389.8	89353.6	42241.2	18451.3	21686.4	142350	129558	123858	110383	119324	119475	92692.8	107268	94045.2	67682	46004.5	49061.2	27872.1
1477	48.6375	2	754.855	1507.7	-4.98904	63.68	GISALLLNQGDGDR	[3] Phospho (ST)	NAC2_RAT	Sodium/calcium exchanger 2 OS=Rattus norvegicus GN=Slc8a2 PE=2 SV=1	TRUE	0.000355957	608675	609799	541340	712946	592293	761350	565160	583509	581321	1.03047e+06	1.33755e+06	1.03237e+06	942103	1.06562e+06	1.12522e+06	1.1499e+06	928018	1.1946e+06	1.48384e+06	1.39563e+06	1.4919e+06	784114	965481	984090	496241	607136	549654	660463	626109	764609	533956	534228	546915	709901	635463	594247	876798
11101	48.6375	1	1508.7	1507.7	-4.85344	---	GISALLLNQGDGDR	[3] Phospho (ST)	NAC2_RAT	Sodium/calcium exchanger 2 OS=Rattus norvegicus GN=Slc8a2 PE=2 SV=1	TRUE	0.000313062	118947	103469	100869	115239	103748	121148	45630.3	33569	33381	12117.9	29569.5	16452.5	148912	165734	196590	171508	136990	158306	250982	272574	267643	97422.8	101126	108477	96975.1	103017	102418	106756	109671	121667	43110.9	30733.9	31405.4	8348.16	14048.3	9470.23	138589
7346	45.3523	2	818.902	1635.79	-5.78506	55.26	GISALLLNQGDGDRK	[3] Phospho (ST)	NAC2_RAT	Sodium/calcium exchanger 2 OS=Rattus norvegicus GN=Slc8a2 PE=2 SV=1	TRUE	0.000632026	150189	141548	130359	181715	150731	171565	127938	129679	91994.4	71043.8	100333	148982	152251	172808	179465	225913	188038	213237	298883	267568	306795	153458	153721	155932	122446	140930	132361	168339	159337	172300	120874	118727	86549.7	48942.8	47667.7	85755.8	141698
15555	46.0271	2	818.896	1635.78	-12.073	59.46	GISALLLNQGDGDRK	[3] Phospho (ST)	NAC2_RAT	Sodium/calcium exchanger 2 OS=Rattus norvegicus GN=Slc8a2 PE=2 SV=1	TRUE	0.885122	4253.49	2272.93	1877.17	8749.26	501.98	4002.74	24128.5	1730.74	36423.9	120178	143047	88651.7	3151.84	5685.18	2125.36	7592.36	16347.1	11606.2	9946.29	15373.1	11854.8	20035.5	10593.1	12718.7	3467.78	2263.01	1906	8105.2	530.64	4019.88	22796.2	1584.57	34268.1	82792.2	67960.9	51028.9	2933.36
2414	34.7182	3	624.979	1871.91	-0.179634	---	EALVEPASESPRPALAR	[8] Phospho (ST)	NHRF1_RAT	Na(+)/H(+) exchange regulatory cofactor NHE-RF1 OS=Rattus norvegicus GN=Slc9a3r1 PE=1 SV=3	TRUE	0.567821	221005	207739	185718	266626	209144	180351	360931	491729	504551	561522	387762	509789	232667	290252	247023	266152	225308	206337	335253	322727	303354	362365	431219	301205	180181	206832	188570	246999	221085	181123	341002	450200	474689	386839	184224	293440	216539
2848	34.7182	2	936.964	1871.91	-0.316168	63.27	EALVEPASESPRPALAR	[10] Phospho (ST)	NHRF1_RAT	Na(+)/H(+) exchange regulatory cofactor NHE-RF1 OS=Rattus norvegicus GN=Slc9a3r1 PE=1 SV=3	TRUE	0.569909	351224	305029	257633	452708	308561	291921	489989	614476	558602	604167	554609	504199	383900	500815	388539	479429	337223	430593	528474	509221	469190	441699	527428	417687	286346	303697	261590	419382	326178	293170	462935	562581	525540	416217	263492	290223	357288
6324	29.1986	2	923.374	1844.73	1.52973	95.47	SASSDTSEELNAQDSPK	[3] Phospho (ST)	NHRF1_RAT	Na(+)/H(+) exchange regulatory cofactor NHE-RF1 OS=Rattus norvegicus GN=Slc9a3r1 PE=1 SV=3	TRUE	0.0110889	257820	221121	188918	308002	233453	240461	263089	292103	249758	162055	110952	191417	334230	393095	307719	365304	315339	137895	353810	375433	318832	283076	264375	271094	210195	220155	191820	285329	246781	241491	248563	267434	234976	111641	52712.6	110182	311062
2424	34.096	2	870.372	1738.73	0.548906	61.53	SRTASLTSAASIDGSR	[3] Phospho (ST)|[5] Phospho (ST)	NDRG2_RAT	Protein NDRG2 OS=Rattus norvegicus GN=Ndrg2 PE=1 SV=1	TRUE	0.131272	596190	432389	430258	426784	386941	458849	669531	793828	726440	789171	962890	705032	350129	425002	444860	654331	479170	531794	772892	694848	697918	324792	329968	352674	486061	430501	436866	395367	409033	460813	632563	726786	683445	543668	457465	405825	325859
6495	34.032	3	580.583	1738.73	-0.253579	47.09	SRTASLTSAASIDGSR	[3] Phospho (ST)|[5] Phospho (ST)	NDRG2_RAT	Protein NDRG2 OS=Rattus norvegicus GN=Ndrg2 PE=1 SV=1	TRUE	0.0373978	68783	51728.2	64768.6	49853.8	58911.8	53417.4	111397	125248	105964	156038	148460	158538	35288	37612.2	52475.8	71905.1	68891.9	70356.4	103394	89412.9	81305.9	50429	56784.4	47791.2	56077.4	51502.3	65763.3	46183.9	62275.3	53646.1	105246	114670	99692.8	107496	70532.6	91256.1	32841.9
2581	34.39	2	708.822	1415.63	-0.274338	74.15	TASLTSAASIDGSR	[3] Phospho (ST)	NDRG2_RAT	Protein NDRG2 OS=Rattus norvegicus GN=Ndrg2 PE=1 SV=1	TRUE	0.22545	251518	204773	198106	150491	149819	160650	219795	245195	222546	270516	420266	319884	204805	217468	189524	253769	216690	243040	301729	287292	298596	243123	334205	320835	205057	203878	201148	139412	158373	161337	207659	224488	209375	186361	199667	184129	190609
5926	33.4015	2	708.822	1415.63	-0.0287991	83.66	TASLTSAASIDGSR	[9] Phospho (ST)	NDRG2_RAT	Protein NDRG2 OS=Rattus norvegicus GN=Ndrg2 PE=1 SV=1	TRUE	0.171144	90143.8	70551.4	71873.7	60548.6	58850.9	64858.4	117435	137680	123860	181360	109449	172212	70987.3	95508.8	87507.9	99104.8	89483	98445.9	174995	153588	161507	143990	165373	168502	73492.4	70243.2	72977.5	56091.4	62211	65136.1	110951	126052	116530	124941	51998.6	99127.2	66066.6
8401	34.3588	2	748.805	1495.6	0.00535199	49.46	TASLTSAASIDGSR	[3] Phospho (ST)|[9] Phospho (ST)	NDRG2_RAT	Protein NDRG2 OS=Rattus norvegicus GN=Ndrg2 PE=1 SV=1	FALSE	0.301357	76301.1	59363.9	49626.1	69788.9	61377.5	63345.4	137894	138546	125487	204790	259455	193143	47550.4	70724.6	56717.2	84509.5	64888.9	92965.9	133359	152139	114180	76783.1	81641.9	94701	62206.7	59104.7	50388.2	64651.5	64881.8	63616.6	130281	126846	118060	141082	123266	111175	44254.3
15713	36.1338	2	748.805	1495.59	-0.504714	40.44	TASLTSAASIDGSR	[1] Phospho (ST)|[3] Phospho (ST)	NDRG2_RAT	Protein NDRG2 OS=Rattus norvegicus GN=Ndrg2 PE=1 SV=1	FALSE	0.703757	27079.8	17187	15293.2	34855.7	41037.9	38186.5	66115.7	62809.1	53769.6	137809	116121	94197	22539.2	36618.8	33891.2	72180.2	49935	57699.1	67672.5	78724.9	50601.7	21305.4	30589.5	42577.3	22077.6	17111.9	15528.1	32289.9	43380.9	38350	62465.2	57504.5	50587.2	94937.8	55168.4	54220.9	20976.8
2598	27.0846	3	734.644	2200.91	-3.47989	32.14	GGTPAGSTRGSPTRPNPPVR	[3] Phospho (ST)|[7] Phospho (ST)|[11] Phospho (ST)	DPYL3_RAT	Dihydropyrimidinase-related protein 3 OS=Rattus norvegicus GN=Dpysl3 PE=1 SV=2	TRUE	0.76151	882707	722155	713788	1.30975e+06	842471	860141	941714	658470	769449	1.01424e+06	1.14201e+06	1.25037e+06	646580	801179	567544	1.10614e+06	1.15845e+06	840101	912144	1.06561e+06	1.13568e+06	759145	1.2309e+06	1.32613e+06	719653	719001	724750	1.21334e+06	890571	863823	889719	602859	723908	698720	542564	719729	601760
6528	44.9926	2	869.37	1736.72	-6.98285	81.07	GMYDGPVFDLTTTPK	[2] Oxidation (M)|[13] Phospho (ST)	DPYL3_RAT	Dihydropyrimidinase-related protein 3 OS=Rattus norvegicus GN=Dpysl3 PE=1 SV=2	TRUE	8.29e-13	17164.5	10532.1	13396.8	19536	17626.7	12879.8	39236.5	22561.3	18548.1	42939.3	31065.8	45642.1	221301	255419	219685	269282	225301	219419	342939	377553	410877	175357	166547	180851	13993.9	10486.1	13602.5	18097.9	18633.1	12935	37070.1	20655.9	17450.3	29581.3	14759.2	26272.1	205961
11861	47.5399	2	861.37	1720.73	-9.06592	68.18	GMYDGPVFDLTTTPK	[13] Phospho (ST)	DPYL3_RAT	Dihydropyrimidinase-related protein 3 OS=Rattus norvegicus GN=Dpysl3 PE=1 SV=2	TRUE	3.89e-15	303.431	1353.61	870.351	2576.09	3723.37	1235.2	612.14	734.16	568.538	1345.43	1427.98	702.122	38291.6	47733.2	72603.8	94510.6	100608	94283.1	193554	128864	144284	125631	85087.7	124375	247.381	1347.7	883.718	2386.45	3935.95	1240.49	578.341	672.156	534.889	926.878	678.427	404.15	35637.3
2838	12.2303	2	778.836	1555.66	-19.8021	53.84	ISQHGGSSTSLSSTK	[8] Phospho (ST)	DCLK1_RAT	Serine/threonine-protein kinase DCLK1 OS=Rattus norvegicus GN=Dclk1 PE=2 SV=1	TRUE	0.230558	61529.4	40571.5	7203.39	4630.01	34038.5	774.771	60896	40548.3	16372.6	57512.6	45701.4	128528	72245.9	40655.9	3344.76	6396.17	65941.4	59286.5	1438.38	76268.7	69229.8	2185.3	76.1164	999.621	50163.7	40394.3	7314.01	4289.18	35981.9	778.087	57533.7	37123.8	15403.6	39621.1	21712.5	73982.1	67238
8216	30.476	2	675.309	1348.6	0.302793	63.25	SPSPSPTSPGSLR	[8] Phospho (ST)	DCLK1_RAT	Serine/threonine-protein kinase DCLK1 OS=Rattus norvegicus GN=Dclk1 PE=2 SV=1	TRUE	0.112646	46365.8	22401.6	34655.2	32621.2	32958	39936.9	25038.8	16892.9	26960.6	71775.4	85039.9	116263	58229.9	56412.2	98197.3	98350.2	88122.4	49982.1	119261	87305.9	104467	46020.1	20959.3	13504.5	37801.1	22303.7	35187.4	30219.8	34839.7	40107.9	23656.3	15466.2	25364.9	49446.9	40402.1	66922.1	54193.6
9316	30.4308	1	1349.61	1348.6	0.164451	---	SPSPSPTSPGSLR	[8] Phospho (ST)	DCLK1_RAT	Serine/threonine-protein kinase DCLK1 OS=Rattus norvegicus GN=Dclk1 PE=2 SV=1	TRUE	0.000591847	93532.3	70907.9	70873.4	102811	88991.8	93787.9	72579.7	65641.3	65145.1	127442	170940	124133	155253	166809	159270	187273	152476	186873	194397	189534	188786	84106.2	96209.9	101033	76255	70598.3	71961.8	95243	94072.7	94189.4	68572.3	60097.5	61289.4	87796	81212.8	71452.6	144492
37849	21.344	2	778.833	1555.65	-0.230704	55.6	SLGSGEGESESRPGK	[1] Phospho (ST)	RGS14_RAT	Regulator of G-protein signaling 14 OS=Rattus norvegicus GN=Rgs14 PE=1 SV=1	TRUE	0.340616	874.51	144.671	39.0344	268.791	1486.12	346.256	198.96	56.9403	144.068	98.3575	174.26	195.73	275.111	1043.54	35.7866	140.486	584.644	162.523	69.9675	193.715	134.187	50.0625	40942.3	43592.3	712.97	144.039	39.6339	249.004	1570.97	347.738	187.975	52.1314	135.541	67.7596	82.7902	112.665	256.041
14212	25.0157	2	745.817	1489.62	-0.857073	37.43	EPGSSHLGSPDTAR	[9] Phospho (ST)	RGS14_RAT	Regulator of G-protein signaling 14 OS=Rattus norvegicus GN=Rgs14 PE=1 SV=1	TRUE	0.340736	13170	205588	14667.8	294966	120966	17744.1	22192.3	9537.23	20362.3	266211	299550	23678.6	103209	264663	17526.9	30227.8	21152.3	132270	36785.5	236649	49970.6	36494.1	345711	377725	10737.2	204690	14893.1	273252	127872	17820.1	20967	8731.76	19157.1	183396	142315	13629.7	96055.1
2953	27.2262	2	729.834	1457.65	-0.925141	68.12	HSAILASPNPDEK	[7] Phospho (ST)	STX1A_RAT	Syntaxin-1A OS=Rattus norvegicus GN=Stx1a PE=1 SV=1	TRUE	0.075299	303899	233934	256284	49756.7	276038	310362	578338	128947	51157.1	411462	455866	500739	147932	149635	115592	220365	218396	175570	130987	173045	198617	233458	46381.1	38471.8	247763	232912	260220	46093.9	291798	311691	546406	118057	48129.4	283461	216580	288231	137678
5324	28.3668	2	729.834	1457.65	-0.450145	87.45	HSAILASPNPDEK	[7] Phospho (ST)	STX1A_RAT	Syntaxin-1A OS=Rattus norvegicus GN=Stx1a PE=1 SV=1	TRUE	1.29e-05	103848	96674.4	86591.2	122640	82184.9	94182.6	188699	48241.2	87454.9	77784.5	69321	126734	136220	150290	133209	220570	191475	152050	228367	268818	231421	183676	150505	181517	84664.9	96252.2	87921	113612	86877.2	94585.8	178281	44167	82278.8	53586.6	32934.1	72949.8	126778
9055	31.0274	2	973.896	1945.78	-0.351171	112.25	TAKDSDDDDDVTVTVDR	[5] Phospho (ST)	STX1A_RAT	Syntaxin-1A OS=Rattus norvegicus GN=Stx1a PE=1 SV=1	TRUE	0.2922	324671	159078	235790	233679	247364	296211	561411	780067	651142	625929	588386	624807	184901	264230	336424	727848	496246	250025	687083	623417	605747	291676	38545.2	49992.2	264697	158384	239411	216477	261487	297479	530414	714187	612604	431209	279539	359646	172084
13283	31.2677	3	649.6	1945.78	0.00739234	34.59	TAKDSDDDDDVTVTVDR	[5] Phospho (ST)	STX1A_RAT	Syntaxin-1A OS=Rattus norvegicus GN=Stx1a PE=1 SV=1	TRUE	0.206367	47197.7	15813.8	41734.9	27394.5	31697.6	43986.4	140458	207084	186508	145945	138878	207079	19159.2	23880.5	63697.6	124306	115860	27376.8	129309	96303.4	105728	78033.3	4965.42	5514.27	38479.3	15744.8	42375.8	25377.9	33507.3	44174.7	132703	189595	175470	100543	65980.2	119197	17831.2
19783	33.8576	2	973.901	1945.79	4.29923	53.37	TAKDSDDDDDVTVTVDR	[5] Phospho (ST)	STX1A_RAT	Syntaxin-1A OS=Rattus norvegicus GN=Stx1a PE=1 SV=1	FALSE	0.394774	23566.4	15581.9	15600.3	31911	18670.8	26561.5	73038.1	78485.9	69874.1	71268.1	132689	106068	30788.3	39108.4	26884.7	45839.9	32404.3	46513.2	61487	52275.1	47915.9	17219.7	22461.5	19341.2	19213.2	15513.8	15839.9	29561.9	19736.7	26675.2	69005.4	71857.4	65738.5	49097.4	63039.9	61054	28654.1
2980	50.8925	2	982.438	1962.86	-4.59612	73.72	VGESFEETLEETVVSTK	[4] Phospho (ST)	AINX_RAT	Alpha-internexin OS=Rattus norvegicus GN=Ina PE=1 SV=2	TRUE	0.0826181	486993	344806	290357	431012	466710	458311	613863	564865	504519	495807	563841	394408	467326	604111	535090	745558	564158	689315	683422	777342	794048	351367	317991	441964	397035	343300	294816	399284	493356	460273	579970	517160	474659	341567	267879	227026	434931
5106	50.8925	3	655.295	1962.86	-4.58295	44.72	VGESFEETLEETVVSTK	[4] Phospho (ST)	AINX_RAT	Alpha-internexin OS=Rattus norvegicus GN=Ina PE=1 SV=2	TRUE	0.723502	135861	67905.8	82233.1	106908	125787	100122	231828	191049	180065	192769	194856	165131	118040	144938	146345	157357	156043	178174	179012	176452	197996	114267	88651.9	127623	110765	67609.3	83496	99038.2	132969	100551	219028	174914	169407	132800	92575	95051.2	109857
9048	49.3877	3	628.637	1882.89	-7.56665	37.34	VGESFEETLEETVVSTK		AINX_RAT	Alpha-internexin OS=Rattus norvegicus GN=Ina PE=1 SV=2	TRUE	0.00313378	85698.4	42729.2	91626.9	75097.4	46773.8	91413.2	240948	97703.2	102706	163054	65791.9	75273.7	145915	137652	146427	212933	244612	202596	90689.5	86394.6	115406	264135	142812	193792	69868.2	42542.6	93034.1	69569.2	49444.3	91804.5	227645	89451.7	96627.1	112330	31257.4	43328.5	135800
3088	33.4857	2	878.401	1754.79	-0.151784	74.07	SPSPPPDGSPAATPEIR	[3] Phospho (ST)	BIN1_RAT	Myc box-dependent-interacting protein 1 OS=Rattus norvegicus GN=Bin1 PE=1 SV=1	TRUE	0.000334445	559511	431574	433170	480580	437380	501629	734459	885246	814650	726749	836002	736256	786109	858522	853652	1.07053e+06	852261	935397	1.09382e+06	984790	1.05135e+06	822311	760159	740933	456158	429689	439823	445203	462352	503776	693906	810483	766434	500665	397181	423797	731617
12451	33.5485	3	585.936	1754.79	-0.0325598	---	SPSPPPDGSPAATPEIR	[1] Phospho (ST)	BIN1_RAT	Myc box-dependent-interacting protein 1 OS=Rattus norvegicus GN=Bin1 PE=1 SV=1	FALSE	0.228315	16487.9	14049.2	8488.99	13444.1	25484.5	15221.4	55655.3	66266.8	72374.6	82397.4	45519.5	47500.5	19700.8	25484.9	30089.5	40351.3	33117.2	43714.7	46441.1	38709	30162.9	84918.6	88199.1	70100.8	13442.2	13987.9	8619.35	12454.4	26939.5	15286.6	52582.4	60670.3	68091	56764.5	21626.1	27341.9	18335.1
4727	32.2103	3	712.312	2133.91	0.235606	46.59	GNKSPSPPPDGSPAATPEIR	[4] Phospho (ST)|[6] Phospho (ST)	BIN1_RAT	Myc box-dependent-interacting protein 1 OS=Rattus norvegicus GN=Bin1 PE=1 SV=1	TRUE	0.410854	273676	187056	207765	245407	232034	262030	413295	546177	533280	478634	509287	531390	200542	256379	301997	437607	380643	244457	484251	424233	441807	413620	122791	136669	223123	186239	210955	227342	245282	263152	390475	500049	501717	329736	241960	305874	186641
6568	32.1604	2	1067.96	2133.91	-0.0721116	56.44	GNKSPSPPPDGSPAATPEIR	[4] Phospho (ST)|[6] Phospho (ST)	BIN1_RAT	Myc box-dependent-interacting protein 1 OS=Rattus norvegicus GN=Bin1 PE=1 SV=1	TRUE	0.991204	369823	239558	281909	287305	312492	349210	412779	528216	465711	434935	496805	354859	268375	322681	411909	590146	421403	364937	642178	565250	569908	404549	143153	160559	301509	238512	286238	266155	330334	350705	389988	483606	438147	299632	236030	204261	249772
12879	33.7652	2	918.384	1834.75	-0.306971	53	SPSPPPDGSPAATPEIR	[3] Phospho (ST)|[9] Phospho (ST)	BIN1_RAT	Myc box-dependent-interacting protein 1 OS=Rattus norvegicus GN=Bin1 PE=1 SV=1	TRUE	0.0494833	48403.4	32084.4	27987.1	45119.7	43102.9	51141.6	104450	118646	104460	106616	128619	80150.5	72156.6	97052	69152.7	132724	93866.9	120317	116328	126261	119226	65836.4	67777.4	83551.8	39462.3	31944.2	28416.9	41798.3	45563.8	51360.5	98682.7	108626	98277.6	73448.9	61106.5	46135.6	67154.8
3095	31.9202	2	645.278	1288.54	0.198788	66.15	EALQDVEDENQ		1433E_RAT	14-3-3 protein epsilon OS=Rattus norvegicus GN=Ywhae PE=1 SV=1	TRUE	0.173206	97158.6	68020.4	87185.9	77517.4	74953.5	100327	117347	155005	158793	202841	226029	267173	149887	141963	192020	214882	176319	124153	263507	214024	223436	196689	74273.1	71157.5	79211.4	67723.4	88524.8	71811.1	79232.9	100756	110868	141914	149395	139740	107386	153788	139497
3917	31.9202	1	1289.55	1288.54	-0.0386793	---	EALQDVEDENQ		1433E_RAT	14-3-3 protein epsilon OS=Rattus norvegicus GN=Ywhae PE=1 SV=1	TRUE	2.31e-05	229753	183611	161287	204047	183114	213940	267261	307240	289924	304242	379391	299457	350104	374787	365946	441631	335078	374523	491992	456203	455944	406097	317732	331902	187313	182810	163764	189026	193569	214856	252504	281292	272764	209595	180247	172371	325836
8953	54.4801	2	1044.48	2086.94	-9.02194	135.98	AAFDDAIAELDTLSEESYK		1433E_RAT	14-3-3 protein epsilon OS=Rattus norvegicus GN=Ywhae PE=1 SV=1	TRUE	4.19e-09	33923.2	11083.8	17650.9	49652	37518.4	54289.2	3576.86	7446.97	5262.04	7512.68	4112.51	10866.8	324340	337617	327163	501798	457629	488798	109680	105960	121943	317498	382788	361502	27656.9	11035.4	17922	45996.9	39660.5	54521.6	3379.36	6818.04	4950.6	5175.57	1953.84	6255.06	301858
10007	54.4643	3	696.653	2086.94	-10.5618	62.38	AAFDDAIAELDTLSEESYK		1433E_RAT	14-3-3 protein epsilon OS=Rattus norvegicus GN=Ywhae PE=1 SV=1	TRUE	0.000419157	4468.53	3606.39	4188.65	12429.8	33506.4	12927.9	10625.3	6313.3	4750.67	10462.7	0	3371.36	118936	121360	126138	167231	151515	203936	32404.6	48991.2	27414.6	243046	246543	254483	3643.1	3590.64	4252.98	11514.8	35419.4	12983.2	10038.6	5780.11	4469.5	7207.84	0	1940.59	110691
3333	39.0128	2	785.361	1568.71	-0.627189	54.17	SLSSPTDNLELSAR	[4] Phospho (ST)	GIT1_RAT	ARF GTPase-activating protein GIT1 OS=Rattus norvegicus GN=Git1 PE=1 SV=1	TRUE	0.519017	59894.7	86690.1	42264.7	141091	103911	105155	309126	333214	316815	413558	408495	363898	172633	201990	90797.6	136867	171863	227783	109724	197788	148548	32455.7	214620	192572	48830.9	86311.5	42913.8	130705	109844	105605	292059	305072	298064	284905	194074	209464	160667
10357	41.2992	3	852.366	2554.08	-3.55522	62.9	HGSGAESDYENTQSGEPLLGLEGK	[7] Phospho (ST)	GIT1_RAT	ARF GTPase-activating protein GIT1 OS=Rattus norvegicus GN=Git1 PE=1 SV=1	TRUE	0.158007	73352.3	55401.8	56101.5	91584.1	85142.8	93711.8	150288	168275	149357	192210	193477	190076	125973	139543	175358	219879	180295	153184	222510	210974	204870	93947	84527.3	71308.9	59802.6	55159.8	56963.1	84842.3	90003.9	94113	141990	154064	140517	132415	91920	109410	117241
15832	41.3305	2	1278.04	2554.07	-6.65053	---	HGSGAESDYENTQSGEPLLGLEGK	[7] Phospho (ST)	GIT1_RAT	ARF GTPase-activating protein GIT1 OS=Rattus norvegicus GN=Git1 PE=1 SV=1	TRUE	0.0210018	48533.1	43962.4	32221.4	44947	39087.1	53057.6	49485.9	52378.2	48348.3	20397.6	950.593	6041.06	89298.3	84690.1	80552.5	143053	86132.5	110015	188507	164340	167637	23947	13012.7	25885.1	39568	43770.4	32716.3	41638.3	41318.8	53284.8	46753.6	47954.6	45486.7	14052.1	451.622	3477.31	83108.3
15832	41.3305	2	1278.04	2554.07	-6.65053	---	HGSGAESDYENTQSGEPLLGLEGK	[3] Phospho (ST)	GIT1_RAT	ARF GTPase-activating protein GIT1 OS=Rattus norvegicus GN=Git1 PE=1 SV=1	FALSE	0.0210018	48533.1	43962.4	32221.4	44947	39087.1	53057.6	49485.9	52378.2	48348.3	20397.6	950.593	6041.06	89298.3	84690.1	80552.5	143053	86132.5	110015	188507	164340	167637	23947	13012.7	25885.1	39568	43770.4	32716.3	41638.3	41318.8	53284.8	46753.6	47954.6	45486.7	14052.1	451.622	3477.31	83108.3
3535	26.489	2	494.716	987.418	0.180764	57.38	SGSFQGAVR	[3] Phospho (ST)	AT2B3_RAT	Plasma membrane calcium-transporting ATPase 3 OS=Rattus norvegicus GN=Atp2b3 PE=2 SV=2	TRUE	0.422571	112593	102958	88515.3	30532.2	96663	103483	104007	139308	115712	144189	169982	180830	155648	198372	182686	156694	163071	112841	190530	153833	200799	164494	149369	12292.7	91794.5	102508	89874.6	28284.6	102182	103926	98264.6	127542	108864	99333.3	80757.8	104088	144859
9398	26.5106	1	988.424	987.417	-0.853503	---	SGSFQGAVR	[3] Phospho (ST)	AT2B3_RAT	Plasma membrane calcium-transporting ATPase 3 OS=Rattus norvegicus GN=Atp2b3 PE=2 SV=2	TRUE	0.122425	59284.6	52311.1	33695.8	19251.5	61875.8	50610.8	63890.4	21904.3	49877.9	81400.2	85365	64432.6	87062.3	132591	23453	91272.3	86635.8	82184	86201.5	127756	106806	95128.2	103008	11883.1	48333.5	52082.6	34213.3	17834.3	65408.6	50827.5	60362.8	20054.4	46925.9	56077.5	40556.5	37088.2	81027.3
11202	47.8863	2	940.968	1879.92	-10.3918	74.48	EASDIILTDDNFTSIVK		AT2B3_RAT	Plasma membrane calcium-transporting ATPase 3 OS=Rattus norvegicus GN=Atp2b3 PE=2 SV=2	TRUE	0.00528677	14501.3	10266.8	10833.5	23400.8	23026.8	34213.8	38486.5	2743.23	14914.3	38630.8	19751.9	19473.2	51606.1	57979.6	43686.3	43942.8	35415.6	92495.5	18150.2	31767.4	44281.6	26444.4	20252	28453.9	11822.6	10222	10999.8	21678.2	24341.4	34360.2	36361.5	2511.55	14031.6	26613.2	9384.04	11209	48028.9
3641	34.1274	2	956.438	1910.86	-0.507599	85.03	TGSPLTVATGNDQAATEAK	[3] Phospho (ST)	SGIP1_RAT	SH3-containing GRB2-like protein 3-interacting protein 1 OS=Rattus norvegicus GN=Sgip1 PE=1 SV=1	TRUE	0.334831	288722	200942	230974	253326	237798	275175	346460	391539	349300	435815	473512	416533	302932	329650	363477	418704	335830	370469	524565	411294	453393	284914	251329	239402	235389	200064	234522	234678	251375	276353	327331	358472	328626	300237	224964	239761	281933
8824	41.0491	2	674.286	1346.56	-4.92273	45.53	DDYLETLSSPK	[9] Phospho (ST)	SGIP1_RAT	SH3-containing GRB2-like protein 3-interacting protein 1 OS=Rattus norvegicus GN=Sgip1 PE=1 SV=1	TRUE	0.0674171	37041.6	27576.9	24791.7	45146.9	34142.4	41898.4	80223.9	99431.8	80997.3	101424	113765	104409	78276.7	88719.3	93386.8	106282	77805.7	103671	104290	79501.3	84273.5	53984.8	62997.3	57055	30199.2	27456.4	25172.4	41823.4	36091.7	42077.8	75794.4	91034.4	76203.4	69872.4	54049.3	60099.1	72850.7
21439	41.1743	1	1347.56	1346.55	-7.6821	---	DDYLETLSSPK	[9] Phospho (ST)	SGIP1_RAT	SH3-containing GRB2-like protein 3-interacting protein 1 OS=Rattus norvegicus GN=Sgip1 PE=1 SV=1	TRUE	0.0133992	8958.12	7645.3	11215.1	17227.8	11302.6	14375.4	32149.9	34232.2	25600.6	21606.4	20400.2	17665.5	35301.8	32454.2	43827.3	56872.6	40599.7	47398.1	63190.2	41140.6	42614	22172.4	7743.14	9558.11	7303.37	7611.9	11387.4	15959.6	11947.9	14436.9	30374.8	31341.1	24085.4	14884.9	9692.05	10168.5	32854.8
3774	35.7278	2	706.837	1411.66	-0.710847	81.47	GILAADESTGSIAK	[11] Phospho (ST)	ALDOA_RAT	Fructose-bisphosphate aldolase A OS=Rattus norvegicus GN=Aldoa PE=1 SV=2	TRUE	8.69e-06	95685.4	70688	63538	67542.6	79257.2	76279.5	107284	103266	105646	160901	142358	128583	139365	137821	151531	166274	156455	161530	214956	168055	172539	170493	175816	172153	78010.3	70379.3	64513.7	62570.5	83782.3	76606	101360	94544.5	99393.3	110846	67633.5	74014.1	129704
7515	26.715	2	745.858	1489.7	-0.215368	50.69	LQSIGTENTEENR		ALDOA_RAT	Fructose-bisphosphate aldolase A OS=Rattus norvegicus GN=Aldoa PE=1 SV=2	TRUE	0.0496089	41952.8	39931.2	33595.3	5391.53	42724.7	38218.3	54559.2	63555.9	54602	69437.8	67176.9	108297	102091	123704	94564.1	99643.7	99207.4	75980	128994	126081	136982	131178	109728	5827.34	34203.3	39756.8	34111.3	4994.64	45164	38381.9	51546.8	58188.3	51370.4	47836.4	31915.4	62336.7	95013.9
17697	27.3187	2	745.858	1489.7	-0.147486	49.81	LQSIGTENTEENR		ALDOA_RAT	Fructose-bisphosphate aldolase A OS=Rattus norvegicus GN=Aldoa PE=1 SV=2	FALSE	0.498497	448.045	224.062	251.756	47987.1	290.782	847.165	760.661	141.078	0.904129	793.063	2294.63	1053.92	584.361	364.038	456.685	892.51	269.572	590.657	1335.99	1054.89	886.879	84.6214	574.708	89359.8	365.282	223.083	255.622	44454.6	307.384	850.792	718.662	129.163	0.850618	546.35	1090.17	606.649	543.854
9688	36.6183	2	706.836	1411.66	-1.13779	73.65	GILAADESTGSIAK	[8] Phospho (ST)	ALDOA_RAT	Fructose-bisphosphate aldolase A OS=Rattus norvegicus GN=Aldoa PE=1 SV=2	TRUE	0.00150619	25122.9	16052.1	16653	25697.9	22220	20444.5	39292.5	39555	37640	43086.2	62720.8	45853.9	34212.1	51597.8	34910.3	55159.1	48045.3	64967.2	55728.8	62790.6	50610.7	37703.1	80083	57379.9	20482.2	15982	16908.7	23806.2	23488.6	20532.1	37123	36214.3	35412.3	29682.6	29798.4	26394	31840.6
3849	27.6753	2	614.818	1227.62	-0.0840181	59.18	VEIIANDQGNR		HSP72_RAT	Heat shock-related 70 kDa protein 2 OS=Rattus norvegicus GN=Hspa2 PE=1 SV=2	TRUE	0.00122611	70928.6	62552.2	62166.5	69681.9	57369.6	63635.1	106609	7362.31	6071.51	74842	86864.5	116247	128598	124743	141639	145226	162566	107988	154957	129680	155571	189596	156353	133953	57826.6	62279	63121.2	64552.3	60645.1	63907.5	100722	6740.53	5712.16	51559.5	41268.9	66913.1	119684
19446	27.6863	1	1228.63	1227.62	-0.0702984	---	VEIIANDQGNR		HSP72_RAT	Heat shock-related 70 kDa protein 2 OS=Rattus norvegicus GN=Hspa2 PE=1 SV=2	TRUE	0.0953126	7800.08	677.716	4614.77	0	7955.1	5868.51	22748.8	0	0	3282.34	8744.78	11703.8	14577.5	13132.2	14463.1	21159.2	20560	16861.7	15832.7	20930.3	22058.7	53410.8	22402.9	0	6359.24	674.756	4685.64	0	8409.29	5893.63	21492.8	0	0	2261.24	4154.61	6736.87	13567
24385	26.8325	2	614.818	1227.62	0.113746	48.34	VEIIANDQGNR		HSP72_RAT	Heat shock-related 70 kDa protein 2 OS=Rattus norvegicus GN=Hspa2 PE=1 SV=2	TRUE	0.854425	122.423	74.5258	129.491	408.592	0	131.738	21.3125	130802	100425	88.3173	0	0	20.6954	194.684	69.4327	105.188	68.7815	119.482	118.836	38.7882	32.0641	277.639	2.36533	486.513	99.8089	74.2003	131.479	378.514	0	132.302	20.1358	119755	94481.1	60.8427	0	0	19.2608
20045	29.9745	2	846.366	1690.72	-0.358997	62.8	STAGDTHLGGEDFDNR		HSP72_RAT	Heat shock-related 70 kDa protein 2 OS=Rattus norvegicus GN=Hspa2 PE=1 SV=2	TRUE	1.78e-06	4842.83	944.915	2963.51	3866.36	3179.28	3848.63	316.118	3532.42	1946.49	3881.14	4580.06	2303.38	9883.31	13120.9	19416.5	15694.2	12715.8	6321.89	18372.1	19227.7	17937	13736.9	107694	21540.2	3948.26	940.788	3009.02	3581.74	3360.8	3865.11	298.664	3234.09	1831.29	2673.76	2175.97	1325.85	9198.22
3890	45.5688	2	782.376	1562.74	-12.5119	58.69	ANQLTEEQIAEFK	[N-term] Carbamyl (N-term)	CALL3_RAT	Calmodulin-like protein 3 OS=Rattus norvegicus GN=Calml3 PE=2 SV=1	TRUE	0.0293331	140143	128133	120218	176743	172004	186456	331590	388002	335235	305349	333379	346650	120120	142762	145668	185762	155075	179346	161855	150989	175878	202794	185265	203476	114256	127574	122064	163732	181825	187254	313282	355233	315394	210358	158387	199536	111794
32274	45.541	1	1563.75	1562.74	-9.14757	---	ANQLTEEQIAEFK	[N-term] Carbamyl (N-term)	CALL3_RAT	Calmodulin-like protein 3 OS=Rattus norvegicus GN=Calml3 PE=2 SV=1	TRUE	0.399266	3165.75	1259.36	1776.25	6745.74	17395.6	12422.2	18206.4	27685.3	20495.6	18048.2	26922.5	16318.2	1002.56	13943	14160	11012.8	9708.78	13301.6	4876.57	6658.18	9362.08	4341.07	18182.7	2062.82	2580.97	1253.86	1803.53	6249.17	18388.7	12475.3	17201.1	25347.1	19282.6	12433.6	12790.8	9392.94	933.06
15584	22.3101	2	547.236	1092.46	0.138021	40.02	DTDSEEEIR		CALL3_RAT	Calmodulin-like protein 3 OS=Rattus norvegicus GN=Calml3 PE=2 SV=1	TRUE	0.140356	721.125	4577.15	873.84	10473.5	6439.29	1189.67	1613.67	1156.2	2002.67	4228.02	15685.8	1782.12	6781.83	12651	2487.27	1056.65	1343.22	8745.71	1239.83	17524.9	2096.94	1620.01	155014	174510	587.919	4557.16	887.259	9702.51	6806.93	1194.77	1524.58	1058.56	1884.14	2912.73	7452.24	1025.81	6311.72
36365	22.4418	1	1093.46	1092.45	-2.15722	---	DTDSEEEIR		CALL3_RAT	Calmodulin-like protein 3 OS=Rattus norvegicus GN=Calml3 PE=2 SV=1	TRUE	0.314145	0	12.2372	250.058	660.722	66.0107	0	0	71.3913	65.2549	50.5931	185.719	0	0	7.65613	36.0197	0	0	18.3976	3163.5	79.5687	22.344	3547.22	32095.8	51569.3	0	12.1837	253.898	612.084	69.7796	0	0	65.3619	61.3927	34.8541	88.2341	0	0
3969	36.2588	2	876.365	1750.72	-1.67694	103.6	VVSSTSEEEEAFTEK	[6] Phospho (ST)	OXR1_RAT	Oxidation resistance protein 1 OS=Rattus norvegicus GN=Oxr1 PE=2 SV=3	TRUE	0.98409	174405	144334	136725	209428	189627	177346	278612	322163	276427	410144	475338	365475	186793	228255	160920	266588	257162	344278	234333	310219	257913	171496	314768	252849	142189	143704	138825	194011	200454	178105	263229	294955	260066	282553	225831	210372	173845
9276	50.7721	3	1125.85	3374.52	-3.82466	91.85	STEESLSEDVFTESELSPIREELPSSELR	[17] Phospho (ST)	OXR1_RAT	Oxidation resistance protein 1 OS=Rattus norvegicus GN=Oxr1 PE=2 SV=3	TRUE	0.0525396	181707	134680	142258	162786	154022	171079	98143	82523.6	79195.6	123648	219540	159044	143348	173180	179537	197477	170298	171887	207015	224625	238849	126857	136107	126304	148142	134091	144443	150803	162816	171811	92724.2	75554	74508.3	85182.4	104303	91547.4	133411
11169	35.368	2	876.366	1750.72	-1.01698	80.94	VVSSTSEEEEAFTEK	[4] Phospho (ST)	OXR1_RAT	Oxidation resistance protein 1 OS=Rattus norvegicus GN=Oxr1 PE=2 SV=3	TRUE	0.436507	45393.6	24669.7	32691.7	43711.5	37709.8	58425	51046.7	57900.5	42670.2	87636.6	88680.6	104328	53807.8	60360.3	52522.1	97855.8	52884.1	76717.1	104910	87213.8	97186.9	40410	27319	30209.4	37008.4	24561.9	33193.7	40493.8	39862.8	58675.1	48228.2	53010.5	40144.8	60373.8	42131.8	60052.7	50077.9
4013	36.1494	3	713.338	2136.99	-1.41407	40.43	SDSVLPASHGHLPQAGSLER	[17] Phospho (ST)	MINK1_RAT	Misshapen-like kinase 1 OS=Rattus norvegicus GN=Mink1 PE=1 SV=2	TRUE	0.0344533	93436.8	89242.7	79442.4	178797	150355	118511	65746	71445.8	73779.2	189048	127895	188840	162414	216763	148884	267559	240163	173658	252560	309336	276417	107442	69631	63607.1	76177.1	88853	80662.5	165635	158939	119019	62115.9	65411.8	69412.5	130237	60762.6	108699	151156
14686	36.0894	2	1069.5	2136.99	-4.54146	---	SDSVLPASHGHLPQAGSLER	[17] Phospho (ST)	MINK1_RAT	Misshapen-like kinase 1 OS=Rattus norvegicus GN=Mink1 PE=1 SV=2	TRUE	0.34038	30610.3	13055.6	18096.4	19945.4	30107.1	31130.3	11799	25355.1	25099.6	70104.8	71270.4	56253.3	53155.9	64007.9	68551.4	115794	63655.7	33225.1	114524	113109	111619	24470.1	1760.28	8833.73	24956	12998.6	18374.3	18477.1	31826	31263.6	11147.6	23213.7	23614	48296	33860.3	32380.1	49471.2
11062	31.6429	2	647.308	1292.6	-0.583266	49.71	LDSSPVLSPGNK	[4] Phospho (ST)	MINK1_RAT	Misshapen-like kinase 1 OS=Rattus norvegicus GN=Mink1 PE=1 SV=2	TRUE	0.932185	34989	19860.3	27356.8	22483.4	28051.4	33458.5	19177.1	23110.6	27035.9	49418.3	49382.8	77012.2	35078.7	33429.9	53158	60063.6	51204.9	23155	78103.3	55843.4	65622.7	34590.6	6507.42	4265.01	28525.8	19773.6	27776.9	20828.3	29653	33601.7	18118.3	21158.8	25435.7	34044.8	23461.6	44329.1	32647.1
5725	31.295	2	615.264	1228.51	0.133027	41.07	VGSLTPPSSPK	[5] Phospho (ST)|[9] Phospho (ST)	AAK1_RAT	AP2-associated protein kinase 1 OS=Rattus norvegicus GN=Aak1 PE=1 SV=1	TRUE	0.426881	83290.1	48413.8	82084.6	68170.4	67022.3	91824.2	70745.2	95952.2	90156.7	90044.4	111921	134723	102828	95529.6	166567	168736	145324	86123.6	223274	148440	192644	87911.5	26393.3	20906.2	67904.7	48202.4	83345.2	63152.2	70848.9	92217.3	66839.1	87848.6	84820.7	62032.6	53173.4	77548	95700.4
8671	31.3108	1	1229.52	1228.51	0.0850348	---	VGSLTPPSSPK	[5] Phospho (ST)|[9] Phospho (ST)	AAK1_RAT	AP2-associated protein kinase 1 OS=Rattus norvegicus GN=Aak1 PE=1 SV=1	TRUE	0.167052	125673	95123.5	101657	142321	123013	146581	118221	139201	127429	186396	226658	173026	170128	186673	211724	243467	176887	240886	257884	245628	241018	89136.9	78193.7	83377.6	102459	94708	103218	131845	130036	147208	111694	127445	119887	128410	107684	99595.6	158335
7802	27.6753	2	737.868	1473.72	-0.377951	38.57	VQTTPPPTIQGQK	[4] Phospho (ST)	AAK1_RAT	AP2-associated protein kinase 1 OS=Rattus norvegicus GN=Aak1 PE=1 SV=1	TRUE	0.0408171	78842.5	65838.1	68643.9	103628	72010.3	80462	99976.7	4990.09	10286.1	126838	162310	147562	105313	109361	84970	127797	131233	104731	116988	133058	139405	168909	140788	125216	64278.6	65550.6	69698	95999.2	76121.6	80806.5	94456.6	4568.65	9677.29	87380.2	77112.8	84938.3	98013
13439	30.7276	1	1149.55	1148.55	-0.15734	---	VGSLTPPSSPK	[5] Phospho (ST)	AAK1_RAT	AP2-associated protein kinase 1 OS=Rattus norvegicus GN=Aak1 PE=1 SV=1	TRUE	0.0915079	36592.2	29252.5	26613.7	34728.5	25744.5	30078	25157.7	8129.64	18705	51887.2	72183.1	49149.8	40558.8	36079.5	28950.6	46294.2	38661.3	49861.5	37131.1	36909.7	38872.8	37679.9	48818.7	49498.3	29832.9	29124.7	27022.4	32172	27214.4	30206.8	23768.7	7443.06	17597.9	35745.6	34293.9	28291.2	37747.3
15187	30.8222	2	575.281	1148.55	0.438898	43.24	VGSLTPPSSPK	[5] Phospho (ST)	AAK1_RAT	AP2-associated protein kinase 1 OS=Rattus norvegicus GN=Aak1 PE=1 SV=1	TRUE	0.9274	14316.7	8409.97	11625.4	7590.22	7651.6	12043.9	9499.43	7395.75	8774.25	16027.7	21662.1	27016.4	11939	7599.8	14639.9	18384.6	14865.1	8289.16	19189.2	11873.1	18257.5	16969.3	5693.14	3773.42	11672.1	8373.24	11803.9	7031.48	8088.47	12095.5	8974.93	6771.14	8254.93	11041.7	10291.6	15551	11111.4
6061	27.2977	2	1068.45	2134.88	0.028004	95.48	LAAGAESPQPASGNSPSEDDR	[15] Phospho (ST)	KPCE_RAT	Protein kinase C epsilon type OS=Rattus norvegicus GN=Prkce PE=1 SV=1	TRUE	0.129835	270671	213575	191193	364895	207034	234926	244738	2769.36	6022.13	338718	400910	371328	250069	316519	149601	324913	297928	276972	210990	342063	351914	348455	332571	427645	220673	212642	194129	338034	218855	235932	231225	2535.48	5665.71	233346	190471	213741	232735
6500	27.2708	3	712.634	2134.88	-0.510814	60.48	LAAGAESPQPASGNSPSEDDR	[15] Phospho (ST)	KPCE_RAT	Protein kinase C epsilon type OS=Rattus norvegicus GN=Prkce PE=1 SV=1	TRUE	0.228994	121003	106585	115115	116280	94172	112756	154946	35145.5	38652.9	172063	204409	251660	112655	116872	100456	138038	157765	126483	110756	139180	152821	232057	170271	151407	98651.5	106119	116883	107720	99548.7	113238	146391	32177.3	36365.2	118536	97113.9	144859	104846
11498	26.5856	2	1068.47	2134.92	19.8343	100.35	LAAGAESPQPASGNSPSEDDR	[15] Phospho (ST)	KPCE_RAT	Protein kinase C epsilon type OS=Rattus norvegicus GN=Prkce PE=1 SV=1	TRUE	0.130018	65169.6	42979.3	6739.82	228942	58122.5	51801.8	42597.9	11079.2	172498	84576.2	88457.9	86608.3	74730.5	101095	88188.2	77135.4	81568.4	88837.1	94480.2	97691.2	86583.1	14402.2	566738	493674	53131.4	42791.6	6843.32	212089	61440.9	52023.6	40246	10143.5	162288	58265.5	42026	49852.7	69550.3
15044	26.5633	3	712.634	2134.88	-0.405839	53.05	LAAGAESPQPASGNSPSEDDR	[7] Phospho (ST)	KPCE_RAT	Protein kinase C epsilon type OS=Rattus norvegicus GN=Prkce PE=1 SV=1	FALSE	0.496496	30230.2	21281.2	20246	7010.3	24349.7	24221.5	24864.9	124643	116983	37809.8	47196.7	54598.5	32092.9	24390.4	39012.9	39868.9	40232.6	34008.1	64760.9	34862.5	39522.5	25644.7	7264.99	5155.31	24646.1	21188.2	20557	6494.25	25739.9	24325.2	23492	114116	110060	26047.6	22422.9	31427.5	29868.3
9554	27.6335	2	706.792	1411.57	-0.187314	36.23	SAPTSPCDQELK	[5] Phospho (ST)	KPCE_RAT	Protein kinase C epsilon type OS=Rattus norvegicus GN=Prkce PE=1 SV=1	TRUE	0.276079	57342.4	19351.6	44875.1	42318.6	38124.2	40924.5	60895.7	91458.4	87354.8	52197.8	74373	92063.7	52208.6	21786.8	60123.9	61324.7	55594.4	44656.2	39737	38471.2	53058.5	79441.2	18798	41689.7	46750.1	19267.1	45564.3	39203.4	40300.9	41099.7	57533.4	83734.3	82184.7	35959.6	35334.3	52992.9	48589.6
6337	34.5489	2	819.88	1637.74	-0.378939	34.11	GEGPAIPGDTPPPTPR	[10] Phospho (ST)	LIPA3_RAT	Liprin-alpha-3 OS=Rattus norvegicus GN=Ppfia3 PE=1 SV=2	TRUE	0.000140352	67474.3	63792.5	46951.3	73307.8	74551.6	66565.3	55058.9	64223.2	60390.1	86389.8	117016	107197	97833.4	129622	76213.3	109223	106783	136068	117746	145970	108598	77629.9	126033	117286	55010.4	63513.9	47672.3	67911.4	78808	66850.2	52018.9	58799.2	56815.9	59514.9	55593.6	61704	91051.8
37677	32.9307	2	579.263	1156.51	-0.287891	33.74	VSSSGLDSLGR	[8] Phospho (ST)	LIPA3_RAT	Liprin-alpha-3 OS=Rattus norvegicus GN=Ppfia3 PE=1 SV=2	TRUE	0.642865	278.762	0	172.463	51.1416	131.365	0	0	248.369	137.367	2376.65	2388.23	2950.17	444.384	0	639.869	149.417	435.382	539.233	634.697	408.529	0	607.535	246.77	221.116	227.269	0	175.112	47.3769	138.866	0	0	227.393	129.237	1637.3	1134.64	1698.15	413.58
6478	47.354	3	852.437	2554.29	-5.9114	60.35	SQVETEDLILKPGVVHVIDIDR	[1] Phospho (ST)	AQP4_RAT	Aquaporin-4 OS=Rattus norvegicus GN=Aqp4 PE=1 SV=1	TRUE	1.91e-06	182114	118960	117517	147157	133804	160989	105552	67584.3	78253.3	208000	154441	195299	355723	439772	501731	425955	313294	182687	610629	561482	545403	413459	186497	215216	148474	118441	119322	136325	141444	161678	99724.2	61876.5	73621.8	143294	73374.5	112416	331065
16426	47.5399	4	934.699	3734.77	-4.78563	50.12	GSYMEVEDNRSQVETEDLILKPGVVHVIDIDR	[11] Phospho (ST)	AQP4_RAT	Aquaporin-4 OS=Rattus norvegicus GN=Aqp4 PE=1 SV=1	TRUE	7.52e-05	8804.19	0	1818.83	4844.08	7232.38	9100.57	5530.28	903.321	1433.59	1818.07	2269.64	3068.66	31028	60961.1	63443	106877	102047	37681.7	271379	242822	266384	74487.3	19242	41275.7	7177.87	0	1846.76	4487.49	7645.31	9139.53	5224.93	827.031	1348.74	1252.49	1078.29	1766.36	28877.2
6497	12.3933	2	796.81	1591.61	11.0153	59.91	SDVETATDSDTESR	[9] Phospho (ST)	DLGP2_RAT	Disks large-associated protein 2 OS=Rattus norvegicus GN=Dlgap2 PE=1 SV=3	TRUE	0.793308	150472	117273	93153.7	22046.4	165577	43882.2	166317	11366.5	33547.1	145612	136359	210231	290670	87694.7	224722	48309.9	426209	266683	50282.2	525045	563609	22906	913.788	726.598	122677	116761	94584.3	20423.5	175031	44070.1	157134	10406.6	31561.6	100314	64783.4	121012	270521
6517	34.2212	2	808.851	1615.69	-0.106928	69.64	ATGAEEYAQQDVVR	[2] Phospho (ST)	CN37_RAT	2',3'-cyclic-nucleotide 3'-phosphodiesterase OS=Rattus norvegicus GN=Cnp PE=1 SV=2	TRUE	0.052276	39179.1	26737.1	19407	40158	34386.8	44075.5	60024.3	65223.8	58759.6	79534.9	103509	87671.7	81859.7	76348.1	96540.9	132708	93019.4	96526.1	86242.9	63129.6	76637.5	48380.8	34260.1	39086.1	31941.9	26620.4	19705.1	37201.8	36350.1	44264.2	56710.2	59715.4	55281.8	54792.5	49176.5	50464.9	76185.3
14256	43.833	2	784.374	1566.73	-6.32496	51.14	NQWQLSLDDLKK	[6] Phospho (ST)	CN37_RAT	2',3'-cyclic-nucleotide 3'-phosphodiesterase OS=Rattus norvegicus GN=Cnp PE=1 SV=2	TRUE	0.78037	21328.5	18180.1	23763.6	32547.4	25683.2	37146.9	57354.2	57354.1	61460.9	49150	36985.8	41625.9	31409.6	41309.3	40395.7	80286.2	50359.7	64681.4	44139.8	46534	43469.9	20157.4	14571.3	22773.3	17388.7	18100.7	24128.5	30151.5	27149.6	37305.9	54187.5	52510.3	57823.3	33860	17571.8	23960.4	29232.3
20350	43.8642	3	523.252	1566.73	-7.037	---	NQWQLSLDDLKK	[6] Phospho (ST)	CN37_RAT	2',3'-cyclic-nucleotide 3'-phosphodiesterase OS=Rattus norvegicus GN=Cnp PE=1 SV=2	TRUE	0.0103649	4824.23	2534.3	2501.6	5421.47	7345.18	6036.49	5251.01	9756.16	11082.3	1093.72	254.389	1527.1	7124.32	7693.49	7104.07	11165.1	11361.8	9091.71	11018	8511.64	8745.64	5495.82	24036.4	3337.68	3933.09	2523.23	2540.01	5022.37	7764.54	6062.33	4961.08	8932.21	10426.3	753.479	120.859	879.019	6630.47
21475	32.4159	2	768.868	1535.72	-0.116982	65.39	ATGAEEYAQQDVVR		CN37_RAT	2',3'-cyclic-nucleotide 3'-phosphodiesterase OS=Rattus norvegicus GN=Cnp PE=1 SV=2	TRUE	0.0306944	771.852	1492.96	1302.19	2494.88	2416.46	2068.63	4358.2	2711.7	3899.6	10217.7	11221.2	12117.5	21776.2	24525.6	25384.3	27131.5	24417.8	23739.6	12757.4	8893.5	15135.5	7536.22	129.61	3885.6	629.275	1486.44	1322.19	2311.23	2554.42	2077.49	4117.57	2482.69	3668.8	7039.09	5331.16	6974.95	20266.7
6628	12.7785	2	810.375	1618.73	-0.358633	62.72	KPGNNEGSGAPSPLSK	[12] Phospho (ST)	AP180_RAT	Clathrin coat assembly protein AP180 OS=Rattus norvegicus GN=Snap91 PE=1 SV=1	TRUE	0.902159	253016	16699.1	249825	1875.11	198390	275829	610369	139005	450860	33693.2	8576.35	286657	188721	5180.27	322782	472848	453269	171604	463034	260813	870327	576361	1046.15	1710	206278	16626.2	253662	1737.07	209717	277010	576668	127266	424175	23211.6	4074.59	165003	175639
9782	12.7785	3	540.586	1618.73	-0.257168	37.66	KPGNNEGSGAPSPLSK	[12] Phospho (ST)	AP180_RAT	Clathrin coat assembly protein AP180 OS=Rattus norvegicus GN=Snap91 PE=1 SV=1	TRUE	0.614293	116735	2398.13	105887	10945.6	100002	134452	222887	57531.4	162692	7458.52	1493.43	144610	87940.8	5322.19	120841	195779	272290	78569.8	169093	148367	327156	184052	1758.31	2284.45	95171.9	2387.66	107513	10139.9	105711	135027	210580	52672.6	153063	5138.25	709.522	83239.4	81844.9
12147	12.7785	2	850.357	1698.7	-1.62411	51.67	KPGNNEGSGAPSPLSK	[8] Phospho (ST)|[12] Phospho (ST)	AP180_RAT	Clathrin coat assembly protein AP180 OS=Rattus norvegicus GN=Snap91 PE=1 SV=1	TRUE	0.786202	100177	3692.74	183452	36433.5	6896.83	155200	236621	1.11002e+06	886145	6074.3	3112.12	86282.9	9167.9	1868.51	490086	298506	221096	7557.69	509039	21074.3	496920	499145	1891.11	2311.95	81672.5	3676.62	186270	33751.5	7290.6	155865	223556	1.01627e+06	833698	4184.65	1478.55	49665.5	8532.4
16262	23.8206	2	850.357	1698.7	-0.85658	50.43	KPGNNEGSGAPSPLSK	[8] Phospho (ST)|[15] Phospho (ST)	AP180_RAT	Clathrin coat assembly protein AP180 OS=Rattus norvegicus GN=Snap91 PE=1 SV=1	FALSE	0.720719	3283.09	23921.9	10629.2	0	4077.58	12150.1	16444.6	1337.4	4131.63	80251.5	28776.5	4792.71	8815.88	1003.26	697.932	12687.2	12417.6	11086.7	4262.3	14913	3054.25	4648.19	155.766	177.328	2676.63	23817.4	10792.5	0	4310.38	12202.1	15536.6	1224.45	3887.09	55286.2	13671.6	2758.74	8204.78
16410	25.0774	2	813.374	1624.73	-0.380423	63.98	SSPATTVTSPNSTPAK	[9] Phospho (ST)	AP180_RAT	Clathrin coat assembly protein AP180 OS=Rattus norvegicus GN=Snap91 PE=1 SV=1	TRUE	0.0507782	14524.1	110885	118033	163282	50576.9	109987	162311	54803.7	62012.2	171549	222989	33657.2	58196.2	242087	58122	140171	143042	119590	257420	136815	138596	194722	333011	195309	11841.2	110401	119846	151262	53464.5	110457	153349	50175.2	58341.9	118182	105941	19373.5	54162.1
21175	25.0396	2	853.357	1704.7	-0.399123	34.8	SSPATTVTSPNSTPAK	[9] Phospho (ST)|[12] Phospho (ST)	AP180_RAT	Clathrin coat assembly protein AP180 OS=Rattus norvegicus GN=Snap91 PE=1 SV=1	FALSE	0.341207	35696.5	27626.7	68005.1	3596.91	39387	69150.8	71600.7	10941.1	40825.9	47958.3	51929.7	72417.5	36951.2	40961.9	30325.8	116788	105141	48563	120001	68347.7	130737	120227	19650.6	4797.01	29102.6	27506	69049.5	3332.13	41635.8	69446.8	67647.4	10017.1	38409.6	33039	24671.6	41684.4	34389.8
33238	13.4242	2	853.357	1704.7	-1.00102	41.94	SSPATTVTSPNSTPAK	[12] Phospho (ST)|[13] Phospho (ST)	AP180_RAT	Clathrin coat assembly protein AP180 OS=Rattus norvegicus GN=Snap91 PE=1 SV=1	FALSE	0.757496	2616.29	245.254	17113.2	6662.56	1829.34	7701.92	20923.4	72867.8	52887.3	2039.04	629.631	4747.49	1977.41	1410.21	43540.7	26294.3	6267.31	2251.09	43983.2	1671.73	45848.7	28043.8	1176.23	1260	2133.01	244.183	17376	6172.11	1933.79	7734.9	19768.1	66713.8	49757.1	1404.72	299.135	2732.71	1840.34
7087	34.4055	2	685.274	1368.53	-0.474261	51.49	NHSLEEEFER	[3] Phospho (ST)	PEX5R_RAT	PEX5-related protein OS=Rattus norvegicus GN=Pex5l PE=1 SV=1	TRUE	0.0172152	71724.4	59949.7	62875.5	75898.4	57045	61815.3	85184.6	92865.5	83594.8	78039.7	87809.2	88862	77311.1	96085.2	68782.3	118288	116601	128840	126291	145842	139193	64424.7	65366.2	73145.4	58475.5	59687.9	63841.1	70311.3	60302	62079.9	80481.3	85022.5	78647.1	53762.4	41717.8	51150	71952
15296	38.043	2	648.807	1295.6	-0.723035	32.76	SPVDSSVLEGVK	[1] Phospho (ST)	PEX5R_RAT	PEX5-related protein OS=Rattus norvegicus GN=Pex5l PE=1 SV=1	TRUE	2.22e-05	2133.95	4710.57	3671.28	3674.2	4515.44	4225.48	15385.4	14801.4	14892.3	1456.46	4587.5	5080.82	15780.1	15704.3	21628.3	28396.1	20533.4	17690.2	29956.2	24198.5	28634.2	16270	9635.14	9654.75	1739.76	4689.99	3727.66	3403.73	4773.24	4243.57	14535.9	13551.3	14010.9	1003.37	2179.5	2924.58	14686.2
7162	35.2114	2	643.33	1284.65	1.58096	39.96	KLSLTSSLNSR	[3] Phospho (ST)	RGRF2_RAT	Ras-specific guanine nucleotide-releasing factor 2 OS=Rattus norvegicus GN=Rasgrf2 PE=1 SV=1	TRUE	0.0412582	70156.1	48039	52846.1	69870	76253.3	74845	37432.2	42570	39319.5	580.675	2892.96	9646.07	70512.2	59476.1	80360.3	105412	77485.3	75204.9	125346	107035	110719	46701.3	33775	26494.6	57196.8	47829.2	53657.6	64726.6	80606.9	75165.4	35365.4	38974.8	36992.4	400.033	1374.43	5552.39	65624.4
8625	35.3212	2	683.348	1364.68	-2.7593	46.26	KFSSPPPLAVSR	[3] Phospho (ST)	RGRF2_RAT	Ras-specific guanine nucleotide-releasing factor 2 OS=Rattus norvegicus GN=Rasgrf2 PE=1 SV=1	TRUE	0.611394	27778.1	22561.9	25838.5	50643.5	56671.5	59009.3	30405.3	27487.5	23992.2	78660.7	66122.2	76095.9	57597.7	55338.1	63378.1	89332	74133.6	66810.7	96927.3	93067	90507.3	16845.1	9275.8	11079.2	22646.9	22463.3	26235.3	46915.4	59907.1	59261.9	28726.5	25166.1	22572.2	54190.2	31414.4	43801.7	53605.1
7483	25.8058	3	612.277	1833.81	-0.854232	51.58	NKGDEEEEEEKLEEK		CALX_RAT	Calnexin OS=Rattus norvegicus GN=Canx PE=1 SV=1	TRUE	0.740654	62937	51280.6	2406.74	9063.61	60330.3	12994.1	16936.2	13536.1	11738.4	49467.8	56306.3	107364	99954.7	106795	2191.46	10031.4	7982.44	68750.2	5521.86	134253	6034.41	6037.48	73460.3	21032.7	51311.2	51056.6	2443.7	8396.4	63774.8	13049.8	16001.1	12392.9	11043.7	34078.9	26750.9	61799.8	93026.1
20375	24.843	3	612.277	1833.81	-1.47452	34.02	NKGDEEEEEEKLEEK		CALX_RAT	Calnexin OS=Rattus norvegicus GN=Canx PE=1 SV=1	TRUE	0.855443	2759.62	25823.5	9006.63	16552.1	5361.19	54992.2	71401.4	5698.8	4904.33	31297.5	48385.9	4128.7	4341.69	34536.5	5185.97	114752	112747	4443.72	7392.44	5747.3	6489.94	8219.33	16728.4	8065.39	2249.86	25710.7	9144.95	15333.6	5667.28	55227.6	67459.1	5217.51	4614.06	21561.2	22987.9	2376.53	4040.73
21918	13.106	3	612.278	1833.81	0.31651	36.96	NKGDEEEEEEKLEEK		CALX_RAT	Calnexin OS=Rattus norvegicus GN=Canx PE=1 SV=1	FALSE	0.150236	18607.8	2577.11	17088.2	2076.34	5071.1	16602.8	36044.7	15778.5	67450.8	2674.55	1495.67	9890.75	2433.04	186.906	91477.6	7501.23	27899.3	1373.39	3762.21	5068.65	10959	1502.46	891.544	1678.37	15170.6	2565.85	17350.7	1923.5	5360.63	16673.9	34054.6	14445.9	63458.7	1842.53	710.588	5693.23	2264.39
28540	25.8058	2	917.913	1833.81	-0.277379	64.53	NKGDEEEEEEKLEEK		CALX_RAT	Calnexin OS=Rattus norvegicus GN=Canx PE=1 SV=1	TRUE	0.712488	233.906	3623.62	78.0014	1427.98	3852.49	0	39.9932	0	344.447	198.548	5153.37	4730.4	9208.82	12416.4	0	0	0	8319.97	149.937	18622.6	8.78509	21.8195	522.459	204.364	190.699	3607.8	79.1993	1322.86	4072.45	0	37.785	0	324.061	136.782	2448.34	2722.87	8570.48
32880	21.3651	3	612.277	1833.81	-0.715441	39.42	NKGDEEEEEEKLEEK		CALX_RAT	Calnexin OS=Rattus norvegicus GN=Canx PE=1 SV=1	FALSE	0.405153	1687.9	3955.66	53986.2	5760.78	16382.1	1933.4	1755.87	5232.77	4487.29	4007.27	5231.6	7878.4	10267.4	4572.7	3703.44	2434.87	2069.42	7378.61	139524	10361.9	171069	85461.4	1430.73	912.404	1376.11	3938.39	54815.3	5336.71	17317.4	1941.67	1658.92	4790.84	4221.7	2760.65	2485.51	4534.9	9555.68
32180	21.4981	3	832.981	2495.92	-0.299016	43.65	QKSDAEEDGGTGSQDEEDSKPK	[3] Phospho (ST)|[13] Phospho (ST)	CALX_RAT	Calnexin OS=Rattus norvegicus GN=Canx PE=1 SV=1	TRUE	0.12985	13304.2	13094.7	10564.3	18962.3	10782.9	12971.5	64726.1	54138	40005	36976.4	41816.8	64577.4	14790.9	18330.5	14918.9	18640.2	13406.2	10364	18329.9	18703.5	17615.6	19685.9	23085.5	33421.1	10846.6	13037.5	10726.5	17566.4	11398.5	13027	61152.3	49565.8	37637.2	25473.4	19867	37171.5	13765.6
7526	45.541	3	836.701	2507.08	-5.37601	44.91	VPSPGSSEDDLQEEEQLEQAIK	[7] Phospho (ST)	SCG2_RAT	Secretogranin-2 OS=Rattus norvegicus GN=Scg2 PE=2 SV=1	TRUE	0.175438	100423	71306.4	95344.5	98815	98723.7	89454.2	295112	315696	290493	363543	394330	336734	53948.7	72177.5	102162	109543	116691	127314	157620	164621	166949	179477	171397	198377	81872.6	70995	96808.7	91540.9	104360	89837.2	278818	289034	273300	250449	187345	193828	50209.1
7926	45.5107	2	1254.55	2507.09	-3.46849	80.66	VPSPGSSEDDLQEEEQLEQAIK	[6] Phospho (ST)	SCG2_RAT	Secretogranin-2 OS=Rattus norvegicus GN=Scg2 PE=2 SV=1	TRUE	0.775832	155518	190240	155499	208281	190607	256970	329292	374845	307019	362828	537027	344526	187685	216823	232963	316962	213683	270874	330095	346328	341040	212123	209491	252757	126791	189409	157887	192949	201489	258070	311110	343188	288848	249956	255139	198313	174675
19125	12.5535	2	770.31	1538.61	-0.77068	42.55	EHLGQGSSQEMEK	[8] Phospho (ST)	SCG2_RAT	Secretogranin-2 OS=Rattus norvegicus GN=Scg2 PE=2 SV=1	FALSE	0.845756	5453.38	501.312	1441.04	57.3404	504.309	2379.6	2674.6	874.71	2615.57	1796.53	1270.59	7952.63	1192.15	45.7935	20708.6	6238.19	1535.35	735.657	64213.4	3415.5	381.85	56117.6	35.3498	158.314	4446.03	499.123	1463.17	53.1193	533.102	2389.79	2526.92	800.836	2460.76	1237.65	603.652	4577.63	1109.51
20254	12.8485	2	770.312	1538.61	1.25578	49.88	EHLGQGSSQEMEK	[8] Phospho (ST)	SCG2_RAT	Secretogranin-2 OS=Rattus norvegicus GN=Scg2 PE=2 SV=1	TRUE	0.838572	11113.9	358.217	4679.61	249.391	12223.7	1418.94	2837.54	691.462	1842.33	363.389	444.523	17951.9	1683.53	191.487	2660.42	31605.4	34864.7	763.61	2052.77	2138.89	67530.8	1177.35	70.6245	306.702	9060.96	356.652	4751.47	231.033	12921.6	1425.02	2680.87	633.065	1733.29	250.343	211.191	10333.3	1566.83
7813	42.441	2	982.962	1963.91	-7.64766	111.91	GTGGVDTAAVGGVFDVSNADR		KCRB_RAT	Creatine kinase B-type OS=Rattus norvegicus GN=Ckb PE=1 SV=2	TRUE	0.000250164	163015	92022.8	162494	130081	71974.8	216953	144362	93142.5	55861.9	11998.6	19311.4	84477.2	256581	249593	179846	334762	332626	289295	229407	179019	275837	223627	193715	342141	132903	91620.9	164990	120506	76084.2	217882	136392	85276.2	52555.6	8265.99	9174.78	48626.1	238796
26150	42.5192	3	655.64	1963.9	-12.4042	---	GTGGVDTAAVGGVFDVSNADR		KCRB_RAT	Creatine kinase B-type OS=Rattus norvegicus GN=Ckb PE=1 SV=2	TRUE	0.0128603	3262.45	1853.42	2533.95	4001.72	3583.15	4632.58	11259.5	5385.64	1772.76	367.331	551.174	6646.63	4880.18	3963.15	2359.47	10610.4	16479.8	4295.84	5495.7	4919.43	5822.3	14433.7	5953.02	23961.8	2659.81	1845.33	2572.87	3707.14	3787.73	4652.41	10637.8	4930.79	1667.84	253.058	261.86	3825.88	4541.9
16986	55.7719	2	932.988	1863.96	-1.60461	91.76	LGFSEVELVQMVVDGVK	[11] Oxidation (M)	KCRB_RAT	Creatine kinase B-type OS=Rattus norvegicus GN=Ckb PE=1 SV=2	TRUE	1.4e-05	0	337.803	0	1792.63	532.374	4581.2	1089.52	0	864.776	0	0	1667.17	67360.1	75889.7	3326.25	90472.2	62192.8	61022.7	15387.3	23683.7	28903.2	34387.1	29941.5	33178.7	0	336.327	0	1660.66	562.77	4600.81	1029.36	0	813.594	0	0	959.644	62690.8
17996	59.0735	2	924.989	1847.96	-3.45233	118.44	LGFSEVELVQMVVDGVK		KCRB_RAT	Creatine kinase B-type OS=Rattus norvegicus GN=Ckb PE=1 SV=2	TRUE	0.00248063	30010.9	6266.48	25163.7	8527.3	1485.12	31489.3	13228.4	12558.1	5786.77	458.732	0	1741.49	43086.7	52051.5	65369.2	86106.7	99087.5	81438.2	40375.3	27170.7	44241.2	94732.4	78345.5	121463	24467.2	6239.11	25550.1	7899.58	1569.91	31624.1	12498	11497.5	5444.28	316.025	0	1002.42	40100
10076	25.7451	4	631.033	2520.1	-0.229004	---	ENSAAPSPIRPHSTSPAKEEQK	[14] Phospho (ST)|[15] Phospho (ST)	PALM_RAT	Paralemmin-1 OS=Rattus norvegicus GN=Palm PE=1 SV=1	TRUE	0.868467	52270.9	37276.9	13566.8	29806.3	47277.2	47665.2	28872.2	3351.4	22105.5	40548.3	85752.8	126372	36776.7	53427.5	20588.5	31401.8	82133.2	38922.1	20292.8	76460.4	28338.9	27754.4	57699.3	11037.5	42615.4	37114.1	13775.1	27612.1	49976.5	47869.3	27278.1	3068.36	20797.2	27934.2	40740.8	72741.5	34227.4
35826	25.6386	2	1261.06	2520.1	-0.445922	---	ENSAAPSPIRPHSTSPAKEEQK	[14] Phospho (ST)|[15] Phospho (ST)	PALM_RAT	Paralemmin-1 OS=Rattus norvegicus GN=Palm PE=1 SV=1	TRUE	0.886127	1244.66	7150.12	17.69	520.491	5591	194.538	120.353	257.363	186.833	18903.2	18087.4	2429.84	3512.36	8551.03	24.0728	47.1361	225.089	4662.7	175.509	24794.6	35.0942	496.02	6419.57	4775.35	1014.75	7118.89	17.9617	482.176	5910.21	195.371	113.708	235.628	175.775	13022.7	8593.26	1398.64	3268.89
8263	25.7	3	841.042	2520.1	-0.396117	43.34	ENSAAPSPIRPHSTSPAKEEQK	[13] Phospho (ST)|[14] Phospho (ST)	PALM_RAT	Paralemmin-1 OS=Rattus norvegicus GN=Palm PE=1 SV=1	TRUE	0.584508	345088	287835	79892.4	357222	284096	222501	160145	29328	34497.3	554178	489366	520112	214332	353468	21580	198189	329474	213604	63334.5	476799	137912	60841.2	249196	213103	281343	286578	81119.3	330926	300316	223453	151303	26851.1	32455.6	381779	232496	299382	199475
10076	25.7451	4	631.033	2520.1	-0.229004	---	ENSAAPSPIRPHSTSPAKEEQK	[13] Phospho (ST)|[14] Phospho (ST)	PALM_RAT	Paralemmin-1 OS=Rattus norvegicus GN=Palm PE=1 SV=1	FALSE	0.868467	52270.9	37276.9	13566.8	29806.3	47277.2	47665.2	28872.2	3351.4	22105.5	40548.3	85752.8	126372	36776.7	53427.5	20588.5	31401.8	82133.2	38922.1	20292.8	76460.4	28338.9	27754.4	57699.3	11037.5	42615.4	37114.1	13775.1	27612.1	49976.5	47869.3	27278.1	3068.36	20797.2	27934.2	40740.8	72741.5	34227.4
18129	12.9637	3	841.042	2520.1	-0.469757	42.28	ENSAAPSPIRPHSTSPAKEEQK	[13] Phospho (ST)|[14] Phospho (ST)	PALM_RAT	Paralemmin-1 OS=Rattus norvegicus GN=Palm PE=1 SV=1	TRUE	0.920087	18539.3	968.838	73347.8	238.27	48125.6	19614.2	138279	9413.18	114187	6712.78	8243.63	15523.6	25582.5	614.414	46862.4	190750	17252.2	10580.2	75194.5	30961.8	270360	102557	260.962	259.781	15114.7	964.607	74474.3	220.73	50873.3	19698.2	130644	8618.19	107429	4624.51	3916.51	8935.55	23809.2
35826	25.6386	2	1261.06	2520.1	-0.445922	---	ENSAAPSPIRPHSTSPAKEEQK	[13] Phospho (ST)|[14] Phospho (ST)	PALM_RAT	Paralemmin-1 OS=Rattus norvegicus GN=Palm PE=1 SV=1	FALSE	0.886127	1244.66	7150.12	17.69	520.491	5591	194.538	120.353	257.363	186.833	18903.2	18087.4	2429.84	3512.36	8551.03	24.0728	47.1361	225.089	4662.7	175.509	24794.6	35.0942	496.02	6419.57	4775.35	1014.75	7118.89	17.9617	482.176	5910.21	195.371	113.708	235.628	175.775	13022.7	8593.26	1398.64	3268.89
15979	33.5291	2	931.393	1860.77	-0.746219	53.69	SETMVNAQQTPLGTPK	[10] Phospho (ST)|[14] Phospho (ST)	PALM_RAT	Paralemmin-1 OS=Rattus norvegicus GN=Palm PE=1 SV=1	FALSE	0.000396361	4045.42	2723.39	1574.51	6217.76	5000.24	2541.2	13892.8	13147.2	20655.3	30069.4	33105.7	29100.7	16599.6	30461	31120	58834.8	52635.5	63109.9	115914	91725.4	92139.1	17001.5	16536.9	22993.1	3298.15	2711.5	1598.69	5760.05	5285.72	2552.08	13125.7	12036.9	19432.8	20715.1	15728.4	16750.7	15448.9
8849	12.2561	2	959.334	1916.65	-0.753709	93.81	RGGGSGGGDESEGEEVDED	[11] Phospho (ST)	PURB_RAT	Transcriptional activator protein Pur-beta OS=Rattus norvegicus GN=Purb PE=1 SV=3	TRUE	0.156551	236540	161702	152775	687.895	216505	207920	360480	311623	288412	293617	237161	300637	120468	831.461	131650	237886	206621	165710	191852	241815	180182	190214	37.5168	182.26	192846	160996	155121	637.256	228867	208811	340576	285305	271343	202276	112674	173050	112117
21849	24.0843	2	959.334	1916.65	-0.430235	87.81	RGGGSGGGDESEGEEVDED	[11] Phospho (ST)	PURB_RAT	Transcriptional activator protein Pur-beta OS=Rattus norvegicus GN=Purb PE=1 SV=3	TRUE	0.527257	52583.4	129558	30164.9	327711	56162.6	41083.7	56883.9	70582.1	77402	115469	302712	70348.1	47431	258738	19585.6	35045.8	26770.9	80500.8	35383	72797.9	35690.4	51628.7	287581	322625	42870.2	128992	30628.1	303587	59369.1	41259.6	53743.2	64621.1	72820.9	79548.1	143817	40493.2	44143.2
16823	25.3761	2	881.284	1760.55	-0.425246	61.6	GGGSGGGDESEGEEVDED	[10] Phospho (ST)	PURB_RAT	Transcriptional activator protein Pur-beta OS=Rattus norvegicus GN=Purb PE=1 SV=3	TRUE	0.0595837	93159.7	57401.4	77914	52196	96254.3	114946	211819	39877.4	59458.2	174610	176997	218223	104679	117084	79749.2	205167	165721	158280	163334	151803	198019	230513	101439	130866	75951.2	57150.7	79110.5	48353.7	101750	115438	200123	36509.5	55939.1	120291	84090.7	125612	97423.3
35015	13.8266	2	881.284	1760.55	-0.341529	38.28	GGGSGGGDESEGEEVDED	[10] Phospho (ST)	PURB_RAT	Transcriptional activator protein Pur-beta OS=Rattus norvegicus GN=Purb PE=1 SV=3	FALSE	0.915458	83.3548	29.5954	16623.8	1936.62	7.74292	124.464	1588.82	162415	148057	42.7135	49.9606	1038.64	19.1391	179.042	87044.1	187.21	41.0944	30.4247	17366.7	101.81	480.803	40582.5	3038	4634.13	67.9574	29.4662	16879.1	1794.06	8.185	124.997	1501.09	148698	139294	29.4258	23.736	597.853	17.8124
8934	28.8705	2	764.83	1527.65	-0.207626	59.51	DTASLSTTPSESPR	[8] Phospho (ST)	GEPH_RAT	Gephyrin OS=Rattus norvegicus GN=Gphn PE=1 SV=3	TRUE	0.373781	118919	101893	28940.8	119603	93971.6	48462.2	31184.5	5191.17	2138.09	136599	134870	95226.7	90768.7	95825.4	14482.6	46332.2	88334.7	105240	32735.8	135341	80180.9	42552.2	138257	122422	96952.6	101448	29385.2	110798	99336.8	48669.7	29462.7	4752.75	2011.54	94104.8	64076	54813.6	84476.7
12358	28.3365	2	764.83	1527.65	0.0874136	54.91	DTASLSTTPSESPR	[8] Phospho (ST)	GEPH_RAT	Gephyrin OS=Rattus norvegicus GN=Gphn PE=1 SV=3	TRUE	0.616703	491.643	7710.9	63719.2	13790.6	676.783	56024.6	73664.6	2259.63	3613.64	28860.3	15936.3	78166	959.551	5711.55	72298.3	80556.2	26525.9	3168.11	108191	2522.39	62800.1	103729	7108.93	6062.3	400.826	7677.22	64697.8	12775.4	715.424	56264.5	69597.4	2068.8	3399.76	19882.2	7571.27	44993.3	893.036
16955	12.363	2	554.755	1107.5	-0.300402	46.29	ASHSAVDITK	[4] Phospho (ST)	GEPH_RAT	Gephyrin OS=Rattus norvegicus GN=Gphn PE=1 SV=3	TRUE	0.612901	18234.3	11590.8	17042.5	1651.8	12970.4	18521.1	28840.5	28937.6	23831.3	15267.3	12799.6	36019.9	12103.1	1153.72	30370.2	31963.5	31335.7	11353.8	36832.3	18240.2	40923.8	35496.9	1103.18	2297.26	14866	11540.2	17304.2	1530.21	13710.9	18600.3	27248.1	26493.7	22420.9	10517.8	6081.05	20733.5	11264.2
9412	41.4894	2	636.83	1271.64	-6.09919	47.78	AQSPLLPEPLK	[3] Phospho (ST)	MAP6_RAT	Microtubule-associated protein 6 OS=Rattus norvegicus GN=Map6 PE=1 SV=1	TRUE	0.00933407	28320.4	26754.2	26524.7	40233.3	34739.4	40602.7	59983.6	72246	65733	58364.6	57015.6	56764.9	63944.5	67724.3	67908.2	93419.4	82767.7	93321.8	104961	92864.5	102322	41517.3	35795.7	38464.8	23089	26637.4	26932.1	37271.6	36722.8	40776.5	56671.7	66144.5	61842.5	40208	27087.9	32674.6	59512
13980	23.7829	2	558.758	1115.5	-0.250656	54.45	GQSPTAPGPPK	[3] Phospho (ST)	MAP6_RAT	Microtubule-associated protein 6 OS=Rattus norvegicus GN=Map6 PE=1 SV=1	TRUE	0.597828	790.12	2512.54	2110.01	5991.93	378.287	1218.57	1126.81	9414.1	6184.33	1864.29	5331.04	1455.95	890.777	9426.72	1842	1084.07	1069.12	842.436	962.036	2054.33	714.303	849.597	218055	194425	644.169	2501.57	2142.41	5550.85	399.885	1223.78	1064.6	8619.04	5818.3	1284.33	2532.75	838.063	829.03
36974	23.7644	1	1116.51	1115.5	-0.20777	---	GQSPTAPGPPK	[3] Phospho (ST)	MAP6_RAT	Microtubule-associated protein 6 OS=Rattus norvegicus GN=Map6 PE=1 SV=1	TRUE	0.296188	0	35.0715	0	0	44.9257	0	0	66.3706	78.0695	3.29232	1.24429	0	0.464537	1.87415	1.34847	0	0	0	41.746	75.5426	35.3991	0	37409.2	38702.9	0	34.9183	0	0	47.4906	0	0	60.7653	73.4489	2.26811	0.591158	0	0.432336
10232	42.0372	3	793.379	2377.11	-5.31567	34.47	SLGSLSQGSANATVLDVAQTGGHK	[1] Phospho (ST)	RPGF2_RAT	Rap guanine nucleotide exchange factor 2 OS=Rattus norvegicus GN=Rapgef2 PE=1 SV=2	TRUE	0.000726261	58557.9	42683.2	43322.3	70935.8	84849.9	83288.4	103842	97916.2	93772.6	24671.7	13921.2	19603.5	98000.8	98815	116333	166604	132458	118542	139242	135972	148318	126154	72017.5	86390.9	47741.1	42496.8	43987.6	65713.9	89694.3	83644.9	98108.3	89646.7	88222.6	16996.6	6613.88	11284	91207.6
24409	42.0372	2	1189.56	2377.11	-6.09105	---	SLGSLSQGSANATVLDVAQTGGHK	[1] Phospho (ST)	RPGF2_RAT	Rap guanine nucleotide exchange factor 2 OS=Rattus norvegicus GN=Rapgef2 PE=1 SV=2	TRUE	0.0019262	9899.44	6174.06	6556.69	4836.56	11196.9	12777.2	203.744	5261.04	887.061	433.486	1850.74	146.766	15046.2	16339.2	18571	27615.3	19195.9	17397.9	36129	37186.4	17750	7862.33	3550.82	3184.17	8070.81	6147.1	6657.39	4480.52	11836.2	12831.9	192.495	4816.72	834.56	298.633	879.281	84.4805	14003.3
16367	25.9021	2	501.742	1001.47	-0.219225	36.74	RSSFLNAK	[3] Phospho (ST)	RPGF2_RAT	Rap guanine nucleotide exchange factor 2 OS=Rattus norvegicus GN=Rapgef2 PE=1 SV=2	TRUE	0.948115	16168.6	15853.2	1001.79	1886.27	13691.9	1436.15	4915.31	5357	4912.42	21020.5	25434.2	35576.1	16995.1	21181.2	2001.67	1312.87	913.711	9796.28	16658.2	20852.9	2582.64	3017.72	39542.9	17338.5	13181.9	15783.9	1017.18	1747.42	14473.6	1442.3	4643.92	4904.58	4621.67	14481.2	12083.7	20478	15817
10630	34.2703	2	757.804	1513.59	-0.214159	42.45	DISNLEENDETR	[3] Phospho (ST)	S6A17_RAT	Sodium-dependent neutral amino acid transporter SLC6A17 OS=Rattus norvegicus GN=Slc6a17 PE=1 SV=1	TRUE	0.644755	21525.8	12965.2	21058.3	36954.9	31758.3	44023.9	14448.5	11736.6	14319.9	50778.1	72532.9	48783.5	33715.5	38848.6	31208.2	49338.5	39914.8	55182.7	89765.7	90706.2	87317.9	5011.24	10031.9	5766.2	17549.6	12908.6	21381.7	34234.5	33571.5	44212.4	13650.7	10745.4	13472.4	34981.6	34460.1	28080.3	31378.4
11651	49.5327	3	935.423	2803.25	-3.73146	58.77	EHSNEHVTESVADLLALEEPVDYK	[3] Phospho (ST)	S6A17_RAT	Sodium-dependent neutral amino acid transporter SLC6A17 OS=Rattus norvegicus GN=Slc6a17 PE=1 SV=1	TRUE	0.0838244	126103	93506.2	92858	137765	104800	140511	61151.9	34366.5	38710	122033	167624	153642	148346	188017	185406	223168	190384	124909	331842	334434	374414	117110	24624.3	60820.9	102809	93097.8	94284	127624	110784	141112	57775.5	31464.1	36418.9	84069.7	79637.7	88438.1	138063
10699	26.6385	3	854.056	2559.14	-0.539169	80.26	REHANIDAQSGSQASNPSATVSPR	[22] Phospho (ST)	SIR2_RAT	NAD-dependent protein deacetylase sirtuin-2 OS=Rattus norvegicus GN=Sirt2 PE=1 SV=1	TRUE	0.457182	77476.1	53628.4	42128.8	37649	60273	83659.1	93628.3	66049.2	59396	78331.8	59899.5	126532	84084.6	97053.8	3038.84	145588	139454	46357.2	17442.1	136507	120822	32917	46485.8	32151.8	63164.7	53394.1	42775.8	34877.5	63714.3	84017.3	88458.7	60471.1	55880.6	53963.6	28458	72833.4	78256
28252	27.0948	2	1202.53	2403.04	-0.447757	70.62	EHANIDAQSGSQASNPSATVSPR	[21] Phospho (ST)	SIR2_RAT	NAD-dependent protein deacetylase sirtuin-2 OS=Rattus norvegicus GN=Sirt2 PE=1 SV=1	TRUE	0.573186	428.204	1523.18	283.065	392.847	169.51	1534.46	250.749	173304	147382	211.687	313.105	416.516	736.806	944.957	96.5331	1298.39	1672.95	349.269	414.654	332.165	1529.92	464.507	1381.37	2821.99	349.106	1516.52	287.412	363.928	179.188	1541.03	236.904	158668	138659	145.834	148.755	239.751	685.731
10711	37.9491	2	860.37	1718.73	-0.236117	68.12	GMYDGPVYEVPATPK	[2] Oxidation (M)|[13] Phospho (ST)	DPYL1_RAT	Dihydropyrimidinase-related protein 1 OS=Rattus norvegicus GN=Crmp1 PE=1 SV=1	TRUE	8.97e-11	1594.31	404.809	3251.75	2575.34	2740.53	3462.03	1095.57	3520.16	1957.67	5113.66	7986.57	8335.34	81899.9	75992	98249.2	110358	74466.4	75423.5	146503	140689	168399	51813.8	27875.5	30515.4	1299.81	403.041	3301.69	2385.76	2896.99	3476.85	1035.08	3222.87	1841.81	3522.85	3794.39	4797.92	76222.7
44650	37.9491	1	1719.73	1718.73	-0.228714	---	GMYDGPVYEVPATPK	[2] Oxidation (M)|[13] Phospho (ST)	DPYL1_RAT	Dihydropyrimidinase-related protein 1 OS=Rattus norvegicus GN=Crmp1 PE=1 SV=1	TRUE	2.8e-07	0	0	0	0	0	0	0	0	0	0	0	0	8793.21	5047.2	4639.57	6215.3	4258.7	7002.76	7009.35	14598.4	7189.56	0	0	668.359	0	0	0	0	0	0	0	0	0	0	0	0	8183.68
13276	38.0117	3	769.676	2306.01	-1.02862	38.1	NLHQSNFSLSGAQIDDNNPR	[10] Phospho (ST)	DPYL1_RAT	Dihydropyrimidinase-related protein 1 OS=Rattus norvegicus GN=Crmp1 PE=1 SV=1	TRUE	0.819136	25565.5	8693.9	17435.4	26090.6	32211.2	31699.1	82980.6	101015	89457.4	153707	130851	175975	32083.8	36640.4	62826.5	95154.2	71727.3	52362.3	110630	104150	101299	57348.4	19378.1	20102.1	20843	8655.93	17703.1	24170	34050.3	31834.8	78398.9	92483.8	84162.8	105891	62166.8	101293	29859.8
13200	45.4149	2	1076.48	2150.95	-6.6135	93.58	ATLSDSEIETNSATSTIFGK	[4] Phospho (ST)	MADD_RAT	MAP kinase-activating death domain protein OS=Rattus norvegicus GN=Madd PE=1 SV=1	TRUE	0.158807	43367	48759	47830.4	79907.1	64659.1	88544.7	52989.8	50424.9	45955.4	88132.5	137687	105635	70014.4	94252.3	71955.7	127049	84582.7	116709	113421	107559	118248	44441.8	47263.2	58394.4	35356.2	48546.1	48564.9	74024.9	68350.8	88923.7	50064.1	46166.3	43235.5	60715.5	65414.5	60804.7	65161.1
28285	22.6853	3	536.269	1605.79	-0.965067	43.49	KRSPTENVNTPVGK	[3] Phospho (ST)	MADD_RAT	MAP kinase-activating death domain protein OS=Rattus norvegicus GN=Madd PE=1 SV=1	TRUE	0.00786421	35.5281	384.485	967.384	906.504	166.652	531.914	292.923	211.47	240.601	513.244	2541.27	207.798	180.005	1055.38	215.652	5536.59	2874.69	2160.37	621.661	1018.7	724.439	7302.36	64310.4	50929.2	28.9653	382.806	982.24	839.773	176.167	534.192	276.75	193.61	226.361	353.58	1207.35	119.611	167.528
14514	29.4027	2	882.871	1763.73	0.0720067	55.06	HTGPNSPDTANDGFVR	[6] Phospho (ST)	HNRH1_RAT	Heterogeneous nuclear ribonucleoprotein H OS=Rattus norvegicus GN=Hnrnph1 PE=1 SV=2	TRUE	0.00202153	34421.3	25345.8	14941.7	58260	24592.3	11782.7	4757.78	593.384	138.604	8265.41	3767.9	12384.1	38518.1	78954.1	17555.8	50519	50133.4	7838.74	53701.5	74744.7	55028.2	130741	128445	123147	28063	25235.1	15171.2	53971.3	25996.4	11833.1	4495.09	543.27	130.401	5694.13	1790.11	7128.45	35848.1
18074	29.2819	3	588.916	1763.73	-0.0851426	---	HTGPNSPDTANDGFVR	[9] Phospho (ST)	HNRH1_RAT	Heterogeneous nuclear ribonucleoprotein H OS=Rattus norvegicus GN=Hnrnph1 PE=1 SV=2	TRUE	0.00157525	4059.5	6202.55	2058.51	8381.35	1971.78	1883.64	1374.62	90.7819	0	643.999	459.891	1448.76	11397.5	19315.2	5000.95	10945.5	15997.3	985.3	14784.5	18351.9	14217	50274.5	62762.1	45747.5	3309.63	6175.46	2090.12	7764.37	2084.36	1891.7	1298.72	83.1149	0	443.658	218.492	833.923	10607.5
17272	48.1062	2	921.441	1840.87	-9.35094	76.33	STGEAFVQFASQEIAEK		HNRH1_RAT	Heterogeneous nuclear ribonucleoprotein H OS=Rattus norvegicus GN=Hnrnph1 PE=1 SV=2	TRUE	2.93e-07	4130.89	2659.98	9740.7	9004.87	3825.2	12315.6	6615.79	1284.8	761.94	279.562	1055.13	4632.54	55736.8	57014.7	40502.9	103233	97277.2	103292	17399.1	20927.8	16571.9	46432.7	60397.8	66662.9	3367.83	2648.36	9890.3	8341.99	4043.59	12368.3	6250.51	1176.29	716.844	192.594	501.288	2666.54	51873.2
14521	37.2285	2	804.832	1607.65	-0.623486	65.98	YDLDFKSPDDASR	[7] Phospho (ST)	ENOA_RAT	Alpha-enolase OS=Rattus norvegicus GN=Eno1 PE=1 SV=4	TRUE	0.149727	10582.5	7239.55	11106.6	15185.1	10090.6	16535.3	13440.8	17571.4	16997.8	53403.4	72644.6	62976.6	12136.3	23040.5	22620.5	58930.2	44804.5	45399.5	57606.8	57032.3	43230.1	16927.1	14498.3	13179.7	8627.71	7207.93	11277.2	14067.2	10666.7	16606.1	12698.7	16087.4	15991.8	36790.2	34513.1	36250.1	11295
19562	47.5399	2	902.968	1803.92	-8.2086	114.03	AAVPSGASTGIYEALELR		ENOA_RAT	Alpha-enolase OS=Rattus norvegicus GN=Eno1 PE=1 SV=4	TRUE	0.0043924	8243.44	9483.3	5297.8	13130.8	7211.6	13981.9	7201.49	2267.32	551.621	344.999	0	1328.93	19093.6	26941.8	29836.7	70800.2	59970.5	38701.7	28596.9	29115	33928.1	51239.5	1703.13	43266.2	6720.7	9441.88	5379.16	12164.2	7623.34	14041.7	6803.87	2075.83	518.973	237.673	0	764.95	17770
14558	14.1145	2	547.236	1092.46	0.306098	46.33	DTDSEEEIR		CALM_RAT	Calmodulin OS=Rattus norvegicus GN=Calm1 PE=1 SV=2	TRUE	0.303824	9199.37	130349	3549.15	152928	98030.9	7818.45	8401.52	12134.8	9265.38	218744	245180	20722.1	78248.9	174550	2593.54	9699.36	13270	83378.7	2970.41	143261	5770.48	5538.58	6004.68	5786.31	7500.06	129780	3603.66	141671	103628	7851.92	7937.64	11109.9	8717	150695	116484	11927.9	72824.8
48759	12.1567	2	454.222	906.43	0.808783	41.28	DGDGTITTK		CALM_RAT	Calmodulin OS=Rattus norvegicus GN=Calm1 PE=1 SV=2	TRUE	0.691113	0	58.9242	145.455	0	58.1195	188.744	40.3994	10.9655	14.3683	0	51.6267	88.2988	0	21.9853	0	75.0191	1.83367	0.843986	66.0837	87.3451	131.228	546.37	97.3485	1320.47	0	58.6668	147.688	0	61.4378	189.552	38.1688	10.0395	13.5179	0	24.5276	50.8258	0
15471	33.5291	2	717.332	1432.65	0.013818	32.99	LEDEQPPTLSPK	[10] Phospho (ST)	KCMA1_RAT	Calcium-activated potassium channel subunit alpha-1 OS=Rattus norvegicus GN=Kcnma1 PE=1 SV=3	TRUE	8.06e-07	6687.2	4017.87	1481.81	7887.44	6937.14	6376.93	2840.46	3132.53	3560.29	16489.1	3732.9	12102.8	20754	23397.3	21609.9	20113	18007.6	19800.8	27346	26164.4	22013.2	16307.9	18335.3	12906.3	5451.94	4000.32	1504.57	7306.82	7333.21	6404.23	2683.63	2867.97	3349.57	11359.5	1773.48	6966.5	19315.4
15589	32.3217	2	795.38	1588.75	-2.12146	52.48	RLEDEQPPTLSPK	[11] Phospho (ST)	KCMA1_RAT	Calcium-activated potassium channel subunit alpha-1 OS=Rattus norvegicus GN=Kcnma1 PE=1 SV=3	TRUE	0.837421	27817.3	22062	21161.9	29737.5	26325.8	29164.8	11943.6	19305.9	14495.3	41295.8	51510.4	48470.9	26339.4	29353.3	28500.9	40492	33377.3	27964	51960	43692.4	39324.8	23006.3	3710.83	8578.42	22678.8	21965.6	21486.9	27548.4	27828.8	29289.7	11284.2	17675.4	13637.4	28449.2	24472.4	27900.4	24513.6
16113	41.2836	3	875.726	2624.16	-1.42904	49.62	TNSPDLDSQSLSLSSGADQEPLQR	[3] Phospho (ST)	ABLM2_RAT	Actin-binding LIM protein 2 OS=Rattus norvegicus GN=Ablim2 PE=2 SV=1	TRUE	0.183857	16954.4	9524.02	13537.5	21511.1	22261.7	17790.6	56038.4	67465.5	61544.8	125469	111864	126823	11882.2	19130.4	21885.9	45547.5	38554.6	33795.7	32287.6	40863.6	43425	19900.3	13846.2	10021.1	13822.6	9482.42	13745.4	19927.6	23532.7	17866.8	52944.3	61767.7	57902.2	86437.2	53146	73001.1	11058.5
16355	34.5489	2	1001.95	2001.89	-0.0752789	40.96	TSSESIVSVPASSTSGSPSR	[17] Phospho (ST)	ABLM2_RAT	Actin-binding LIM protein 2 OS=Rattus norvegicus GN=Ablim2 PE=2 SV=1	TRUE	0.116977	25570.7	14584.8	10544	25823.1	11672	25648.5	21647.8	29648.9	23879.2	27316.8	60538.2	57116.2	16602.9	33807.8	20705.1	42335.7	35192.9	44257.7	43946.9	37854	37124	26678.6	32639.1	34178.5	20847.3	14521.1	10706	23922.2	12338.4	25758.3	20452.6	27144.9	22465.9	18818.9	28761.4	32876.7	15452.1
17230	27.2977	2	951.345	1900.67	12.8655	44.48	ESSDSTNTTIEDEDAK	[5] Phospho (ST)|[9] Phospho (ST)	KCC2B_RAT	Calcium/calmodulin-dependent protein kinase type II subunit beta OS=Rattus norvegicus GN=Camk2b PE=1 SV=1	TRUE	0.507014	159529	70636.2	106340	199548	202219	184109	185698	154589	110101	399402	480737	251488	73830.9	157667	92513.3	298439	259782	196738	211459	330264	236580	115892	58752.2	119071	130061	70327.7	107973	184859	213765	184897	175445	141533	103584	275153	228396	144759	68713
33653	22.9811	2	514.226	1026.44	0.128945	35.13	NSSAITSPK	[N-term] Carbamyl (N-term)|[7] Phospho (ST)	KCC2B_RAT	Calcium/calmodulin-dependent protein kinase type II subunit beta OS=Rattus norvegicus GN=Camk2b PE=1 SV=1	TRUE	0.000715385	25183.1	16535.7	4446.83	2145.54	18468.2	17523.9	21252.2	6771.08	8514.18	37245.8	33739.3	43828.3	6691.48	4834.67	2061.07	5496.33	7613.49	8822.89	1766.78	10443.6	3034.97	1895.19	3457.62	2511.53	20531.3	16463.5	4515.13	1987.6	19522.6	17599	20078.7	6199.23	8010.26	25659	16029.4	25228.1	6227.63
39838	23.5809	2	871.366	1740.72	0.53858	87.88	ESSDSTNTTIEDEDAK		KCC2B_RAT	Calcium/calmodulin-dependent protein kinase type II subunit beta OS=Rattus norvegicus GN=Camk2b PE=1 SV=1	TRUE	0.57212	124.757	10856.2	628.169	3590.36	9908.35	2737.39	6627.49	127.698	584.829	19376.2	9002.8	656.115	18295.8	8747.79	499.22	239.153	854.777	12874.5	125.263	16949.9	354.904	357.827	865.146	637.068	101.712	10808.8	637.816	3326.06	10474.1	2749.11	6261.56	116.914	550.216	13348.5	4277.19	377.667	17027.6
48670	24.8694	2	871.366	1740.72	0.129388	80.47	ESSDSTNTTIEDEDAK		KCC2B_RAT	Calcium/calmodulin-dependent protein kinase type II subunit beta OS=Rattus norvegicus GN=Camk2b PE=1 SV=1	FALSE	0.547762	47.8687	0	0	312.296	59.7214	292.853	344.611	85.0425	0	0	189.081	186.164	155.932	20192.4	0.125293	23.96	81.9759	0	222.585	173.718	1.40712	0.529533	1837.81	1583.23	39.0263	0	0	289.307	63.1311	294.106	325.584	77.8602	0	0	89.8317	107.158	145.123
17694	13.1608	2	748.33	1494.65	-0.563251	75.06	ATQQSLGEQSNPR	[5] Phospho (ST)	DLGP4_RAT	Disks large-associated protein 4 OS=Rattus norvegicus GN=Dlgap4 PE=2 SV=1	TRUE	0.144786	30349.9	22268.8	4075.44	41985.1	35521.3	5509.48	12115.6	3943.06	6378.43	40050	48459.7	21343.3	32111.6	62556.1	2868.41	4790.85	6307.18	30082.4	1686.49	73485.9	9189.15	5190.93	480.686	1000.62	24743.6	22171.5	4138.02	38894.4	37549.3	5533.06	11446.7	3610.05	6000.92	27590.9	23023	12285.5	29885.6
30228	21.7658	2	748.341	1494.67	13.9263	50.15	ATQQSLGEQSNPR	[5] Phospho (ST)	DLGP4_RAT	Disks large-associated protein 4 OS=Rattus norvegicus GN=Dlgap4 PE=2 SV=1	TRUE	0.789014	327.102	6209.08	241.172	35790.1	2256.32	793.312	3911.23	300.999	182.218	5783.66	8676.09	344.23	1531.29	8633.88	237.482	2054.18	677.97	3188.63	120.065	7009.27	214.901	138.079	68446	69397.3	266.679	6181.97	244.876	33155.5	2385.14	796.708	3695.28	275.578	171.433	3984.43	4121.97	198.143	1425.14
32141	16.2883	2	421.682	841.349	0.280984	32.71	SHSYLR	[3] Phospho (ST)	DLGP4_RAT	Disks large-associated protein 4 OS=Rattus norvegicus GN=Dlgap4 PE=2 SV=1	TRUE	0.36324	94.7452	68.4378	224.218	50.2923	26.8411	138.975	168.939	244.087	307.057	248.691	831.146	88.9596	127.134	41.7702	249.973	156.414	82.2044	156.497	125.601	52.6732	195.293	129.267	4228.7	29501.1	77.2438	68.1389	227.661	46.5902	28.3736	139.57	159.611	223.473	288.883	171.326	394.874	51.2062	118.322
18547	25.1529	2	509.78	1017.55	-0.328072	47.22	GLSATVTGGQK		MYPR_RAT	Myelin proteolipid protein OS=Rattus norvegicus GN=Plp1 PE=1 SV=2	TRUE	0.847504	11268.3	8602.5	859.382	53.722	11292.9	1308.32	557.867	7813.13	3036.45	10432.3	12908.7	18589.1	36500.3	42265.3	2774.12	660.088	1805.01	34024.9	1495.08	36673.2	807.107	464.762	28247	135.436	9186.83	8564.93	872.579	49.7673	11937.6	1313.92	527.066	7153.28	2856.73	7186.96	6132.85	10700.1	33970.2
20452	26.372	2	509.78	1017.55	0.0277234	39.74	GLSATVTGGQK		MYPR_RAT	Myelin proteolipid protein OS=Rattus norvegicus GN=Plp1 PE=1 SV=2	FALSE	0.429534	1389	747.172	1784.08	9660.28	450.925	605.545	562.23	5459.07	3967.65	925.32	1088.38	219.522	651.272	862.436	2514.34	2274.32	2500.86	1608.77	2611.09	691.853	863.588	1646.03	884.215	31454.1	1132.42	743.909	1811.48	8949.16	476.67	608.137	531.187	4998.03	3732.82	637.463	517.083	126.36	606.127
28667	23.4997	2	509.78	1017.55	-0.403026	39.24	GLSATVTGGQK		MYPR_RAT	Myelin proteolipid protein OS=Rattus norvegicus GN=Plp1 PE=1 SV=2	TRUE	0.683794	470.464	58.9761	6303.99	102.155	21.7716	12277.7	5916.24	898.606	815.993	169.602	122.933	255.739	101.498	64.9907	2256.21	47069.1	41400.3	167.673	1576.93	68.529	2057.94	5405.84	21.0754	97.8443	383.559	58.7185	6400.8	94.6353	23.0146	12330.3	5589.59	822.715	767.697	116.84	58.4048	147.206	94.4623
37576	20.0448	2	509.78	1017.55	-0.309142	50.12	GLSATVTGGQK		MYPR_RAT	Myelin proteolipid protein OS=Rattus norvegicus GN=Plp1 PE=1 SV=2	FALSE	0.0982059	35.2172	12.9695	4561.81	5.906	26.078	42.6072	21.0926	265.176	40.6563	28.303	102.007	57.7872	46.3227	63.1195	635.402	393.575	13.6722	203.84	36810.9	17.7635	46643.1	16973.5	18.896	29.9632	28.7119	12.9128	4631.87	5.47124	27.567	42.7896	19.928	242.781	38.25	19.4983	48.4632	33.263	43.1117
18997	33.4203	2	654.814	1307.61	-0.381925	77.26	TSASIGSLCADAR		MYPR_RAT	Myelin proteolipid protein OS=Rattus norvegicus GN=Plp1 PE=1 SV=2	TRUE	0.0245381	5051.53	3494.24	4208.93	7810.32	6419.13	6098.65	1913.97	216.141	1296.37	718.568	2.45094	182.879	13010.9	11921	10927.3	18302.8	14243.7	14505.6	6060.26	4461.5	5183.09	1532.56	1274.79	2445.55	4118.41	3478.98	4273.57	7235.37	6785.63	6124.76	1808.29	197.887	1219.65	495.029	1.16443	105.267	12109
24308	12.1567	2	503.224	1004.43	1.21311	32.21	SHSLEAPGK	[3] Phospho (ST)	DLGP3_RAT	Disks large-associated protein 3 OS=Rattus norvegicus GN=Dlgap3 PE=1 SV=2	TRUE	0.694606	621.561	468.46	1124.67	75.0421	195.873	1051.97	1448.98	3609.82	1191.92	3914.05	3183.63	3587.6	1404.89	1433.57	1420.19	777.087	3145.49	3330.72	733.944	1419.56	2802.46	1731.35	268.376	342.109	506.746	466.414	1141.94	69.518	207.056	1056.47	1368.98	3304.95	1121.37	2696.43	1512.53	2065.07	1307.51
17437	27.933	1	1598.65	1597.64	-0.332817	---	FYYSSGSSSPTHAK	[9] Phospho (ST)	CLD11_RAT	Claudin-11 OS=Rattus norvegicus GN=Cldn11 PE=1 SV=1	TRUE	0.0112448	53212.5	20210.5	31307.7	0	38981.5	50532.9	26841.8	853.902	0	1152.91	9917.86	4404.17	114201	124051	101862	118118	71650.9	96757	99584.7	127409	99771.8	92189.3	39600.9	2850.24	43383	20122.2	31788.5	0	41207.1	50749.3	25359.8	781.786	0	794.254	4711.93	2535.09	106285
382	27.933	2	799.83	1597.65	0.467779	51.73	FYYSSGSSSPTHAK	[7] Phospho (ST)	CLD11_RAT	Claudin-11 OS=Rattus norvegicus GN=Cldn11 PE=1 SV=1	TRUE	2.71e-07	2.39699e+06	1.92279e+06	1.89101e+06	2.58793e+06	2.17791e+06	2.38976e+06	1.32673e+06	1.4553e+06	1.35176e+06	1.63505e+06	1.49387e+06	2.09143e+06	4.37476e+06	4.68763e+06	4.29128e+06	5.50516e+06	4.4586e+06	3.78186e+06	4.90915e+06	5.1645e+06	4.96933e+06	3.32007e+06	2.37922e+06	2.31996e+06	1.95421e+06	1.9144e+06	1.92005e+06	2.39742e+06	2.30225e+06	2.39999e+06	1.25348e+06	1.33239e+06	1.27175e+06	1.1264e+06	709730	1.20385e+06	4.07151e+06
17437	27.933	1	1598.65	1597.64	-0.332817	---	FYYSSGSSSPTHAK	[7] Phospho (ST)	CLD11_RAT	Claudin-11 OS=Rattus norvegicus GN=Cldn11 PE=1 SV=1	FALSE	0.0112448	53212.5	20210.5	31307.7	0	38981.5	50532.9	26841.8	853.902	0	1152.91	9917.86	4404.17	114201	124051	101862	118118	71650.9	96757	99584.7	127409	99771.8	92189.3	39600.9	2850.24	43383	20122.2	31788.5	0	41207.1	50749.3	25359.8	781.786	0	794.254	4711.93	2535.09	106285
17437	27.933	1	1598.65	1597.64	-0.332817	---	FYYSSGSSSPTHAK	[8] Phospho (ST)	CLD11_RAT	Claudin-11 OS=Rattus norvegicus GN=Cldn11 PE=1 SV=1	FALSE	0.0112448	53212.5	20210.5	31307.7	0	38981.5	50532.9	26841.8	853.902	0	1152.91	9917.86	4404.17	114201	124051	101862	118118	71650.9	96757	99584.7	127409	99771.8	92189.3	39600.9	2850.24	43383	20122.2	31788.5	0	41207.1	50749.3	25359.8	781.786	0	794.254	4711.93	2535.09	106285
10437	36.6496	2	821.331	1640.65	-1.50792	38.34	FYYSSGSSSPTHAK	[N-term] Carbamyl (N-term)|[9] Phospho (ST)	CLD11_RAT	Claudin-11 OS=Rattus norvegicus GN=Cldn11 PE=1 SV=1	FALSE	3.37e-05	64656.3	47302.4	44543.7	79965.3	55451.8	64009.9	54368.2	47769.5	51734.1	108428	161508	140797	27535.3	35689.9	28060.8	44143.8	39218.4	51146.3	30305.1	33845.4	35055.7	16185.1	24770.5	20584.1	52713	47095.8	45227.7	74078.8	58617.7	64283.9	51366.3	43735.1	48672.1	74697.5	76731.5	81044.6	25626.6
11221	30.5102	2	839.813	1677.61	0.160532	36.13	FYYSSGSSSPTHAK	[5] Phospho (ST)|[9] Phospho (ST)	CLD11_RAT	Claudin-11 OS=Rattus norvegicus GN=Cldn11 PE=1 SV=1	TRUE	0.313039	63690.8	25595.2	42877.9	45900.6	43864.4	57301.5	13915.5	24459.4	17260.7	68239.3	93052.2	96007.2	90620.5	70571.5	153428	180024	137793	84654	178458	127795	155656	40694.4	4400.48	4325.37	51925.8	25483.4	43536.4	42521.7	46368.8	57546.8	13147.1	22393.7	16239.1	47010.8	44208.7	55262.9	84338.9
962	43.1474	2	1097.44	2192.86	-4.65765	55.31	DNLTLWTSDQQDDDGGEGNN		1433G_RAT	14-3-3 protein gamma OS=Rattus norvegicus GN=Ywhag PE=1 SV=2	TRUE	0.208819	2.02108e+06	2.059e+06	1.96421e+06	2.06597e+06	1.72948e+06	2.56421e+06	3.89911e+06	4.11118e+06	3.55777e+06	5.06452e+06	6.27029e+06	5.76109e+06	2.31591e+06	2.46623e+06	2.72556e+06	3.04832e+06	2.66385e+06	3.16237e+06	3.39387e+06	2.51704e+06	3.13344e+06	1.78385e+06	1.81171e+06	2.30793e+06	1.64774e+06	2.05e+06	1.99438e+06	1.91389e+06	1.82822e+06	2.57519e+06	3.68383e+06	3.76397e+06	3.3472e+06	3.489e+06	2.97899e+06	3.31615e+06	2.15537e+06
6547	43.1635	3	731.962	2192.86	-4.35132	60.39	DNLTLWTSDQQDDDGGEGNN		1433G_RAT	14-3-3 protein gamma OS=Rattus norvegicus GN=Ywhag PE=1 SV=2	TRUE	0.0524862	115400	68948.1	121054	106865	106653	85036	339948	368883	366935	657129	571406	680905	72011	81698.3	104323	111038	179256	183740	146111	133331	96778.4	147900	188213	137232	94083.5	68647	122913	98998.7	112742	85400	321178	337729	345218	452703	271473	391937	67019.3
1696	34.7989	3	777.068	2328.18	-0.292344	35.79	TPALSPQRPLTTQQPQSGTLK	[1] Phospho (ST)	SYN2_RAT	Synapsin-2 OS=Rattus norvegicus GN=Syn2 PE=1 SV=1	TRUE	0.31367	394630	311273	299940	524296	382295	390713	457277	582119	584976	1.44842e+06	1.20949e+06	1.4119e+06	536504	691526	713174	897128	670783	512136	976520	845069	827640	728515	606784	413407	321734	309913	304547	485700	404121	392386	432029	532956	550353	997831	574621	812707	499314
4224	34.7809	2	1165.1	2328.18	-0.307774	36.61	TPALSPQRPLTTQQPQSGTLK	[1] Phospho (ST)	SYN2_RAT	Synapsin-2 OS=Rattus norvegicus GN=Syn2 PE=1 SV=1	TRUE	0.0358423	290986	202193	214766	387481	276965	309655	317183	388727	376770	776474	613194	550615	407272	573934	539679	721945	484445	462661	737229	652688	641843	481779	359138	250338	237235	201310	218065	358957	292778	310981	299670	355897	354470	534921	291326	316941	379040
2554	35.5112	3	803.723	2408.15	-0.698425	38.28	TPALSPQRPLTTQQPQSGTLK	[1] Phospho (ST)|[5] Phospho (ST)	SYN2_RAT	Synapsin-2 OS=Rattus norvegicus GN=Syn2 PE=1 SV=1	TRUE	0.153926	313888	229007	241346	356430	388103	343488	431480	512343	495005	787012	725216	781661	460253	546741	583240	767574	620411	538829	753370	688661	721636	471363	296576	307805	255906	228007	245052	330192	410261	344959	407657	469074	465708	542182	344547	449934	428349
1864	30.7181	1	1395.66	1394.65	6.1368	---	EGSPLKEESLAR	[3] Phospho (ST)	ERMIN_RAT	Ermin OS=Rattus norvegicus GN=Ermn PE=1 SV=1	TRUE	0.815125	432345	492706	345406	563833	293325	371163	404132	179930	381156	557909	757510	651176	578262	496113	243542	606919	540443	538989	499830	492400	483652	268381	318917	409685	352482	490554	350710	522327	310073	372752	381818	164734	358597	384350	359890	374825	538178
3740	30.6647	2	698.33	1394.65	1.11883	34.23	EGSPLKEESLAR	[3] Phospho (ST)	ERMIN_RAT	Ermin OS=Rattus norvegicus GN=Ermn PE=1 SV=1	TRUE	0.858173	285156	143115	221233	177506	179890	222518	254948	279555	302239	392198	413395	599056	232550	225975	397810	459679	350580	187118	504462	359053	431728	322826	86655	59577.1	232482	142490	224631	164439	190160	223471	240872	255945	284351	270190	196402	344824	216430
2273	30.9794	3	782.648	2344.92	0.129725	46.17	EGEEPTVYSDDEEPKDEAAR	[9] Phospho (ST)	PGRC1_RAT	Membrane-associated progesterone receptor component 1 OS=Rattus norvegicus GN=Pgrmc1 PE=1 SV=3	TRUE	0.419999	522456	212808	480856	289573	312699	457290	493348	733628	661550	615147	635101	1.11591e+06	295733	291002	761110	802315	644057	263528	999633	606708	862027	595718	63597.8	66105.8	425947	211879	488241	268256	330552	459247	466108	671669	622396	423782	301734	642332	275233
3931	30.9698	2	1173.47	2344.92	0.197534	63.9	EGEEPTVYSDDEEPKDEAAR	[9] Phospho (ST)	PGRC1_RAT	Membrane-associated progesterone receptor component 1 OS=Rattus norvegicus GN=Pgrmc1 PE=1 SV=3	TRUE	0.539807	497012	239396	440423	308112	325266	457417	497654	647652	558808	518470	557943	705798	324334	307860	650635	803152	522754	303605	901208	631507	804434	523476	74569	88428.1	405204	238350	447187	285431	343837	459375	470177	592955	525734	357180	265076	406266	301852
2509	26.6765	2	618.256	1234.5	0.0134213	72.77	GGLSDGEGPPGGR	[4] Phospho (ST)	SV2A_RAT	Synaptic vesicle glycoprotein 2A OS=Rattus norvegicus GN=Sv2a PE=1 SV=2	TRUE	5.57e-05	282614	275808	229735	333300	263039	274607	183112	220256	203960	276760	338569	331125	355134	404644	335868	312479	341173	290338	412315	424024	462612	416257	392330	358508	230409	274604	233263	308765	278057	275783	173002	201654	191889	190663	160853	190599	330517
18611	26.6385	1	1235.5	1234.5	-0.372315	---	GGLSDGEGPPGGR	[4] Phospho (ST)	SV2A_RAT	Synaptic vesicle glycoprotein 2A OS=Rattus norvegicus GN=Sv2a PE=1 SV=2	TRUE	0.147304	22531.5	25246.1	14636.3	1986.02	24749.4	20821.4	11250.6	1134.83	2396.82	23145.3	26639.4	12173.7	36800.2	47097.3	1517.15	25425.1	30106.9	34959.2	27976.3	56148.8	40178.9	40412.3	20036.3	2483.22	18369.5	25135.8	14861	1839.82	26162.4	20910.5	10629.4	1038.99	2254.96	15945	12656.2	7007.32	34249.2
3863	26.1361	3	460.545	1378.61	-0.771902	36.82	SESPKEPEQLR	[3] Phospho (ST)	ROA1_RAT	Heterogeneous nuclear ribonucleoprotein A1 OS=Rattus norvegicus GN=Hnrnpa1 PE=1 SV=3	TRUE	0.492213	81916.5	107596	85905.3	53785.4	131668	86556.6	277770	131687	271887	210015	221840	254020	139856	164075	213929	169824	176049	168433	141252	185331	166983	246997	224772	48605.6	66784.8	107127	87224.6	49826.1	139186	86927.2	262433	120566	255795	144682	105395	146217	130162
3928	35.2434	3	667.286	1998.84	2.0802	36.7	GSYLTHEASGLDEQGEAR	[9] Phospho (ST)	CADM4_RAT	Cell adhesion molecule 4 OS=Rattus norvegicus GN=Cadm4 PE=1 SV=1	TRUE	0.00550742	46180.1	36312.6	61569	55031.4	56883.7	59520.9	59323.1	105853	103697	2761.2	35055	2540.58	88385.3	89354.3	113312	153568	107570	83338.6	136588	121443	154999	162645	83846.4	62642.5	37649.7	36154	62514.6	50980.4	60131.4	59775.7	56047.7	96913	97559.3	1902.22	16654.5	1462.39	82258.6
4005	35.2556	2	1000.42	1998.83	-0.169776	84	GSYLTHEASGLDEQGEAR	[9] Phospho (ST)	CADM4_RAT	Cell adhesion molecule 4 OS=Rattus norvegicus GN=Cadm4 PE=1 SV=1	TRUE	1.86e-05	280185	172113	190626	200362	195664	220506	277592	323031	277377	297129	294983	305658	369029	381143	495988	672179	481064	432687	573167	535337	528157	408224	252322	286251	228429	171361	193554	185613	206836	221450	262265	295749	260960	204696	140145	175941	343449
15076	35.4933	3	667.287	1998.84	3.95511	33.35	GSYLTHEASGLDEQGEAR	[9] Phospho (ST)	CADM4_RAT	Cell adhesion molecule 4 OS=Rattus norvegicus GN=Cadm4 PE=1 SV=1	TRUE	0.236462	4323.8	2933.84	3478.46	2221.31	9857.07	8358.42	20884.5	9208.01	14566.7	169043	96652.8	148667	3549.55	5504.97	14319.4	14357.7	13955.2	2586.81	16698.1	14741.9	13434.7	10467	1608.71	4836.37	3525.11	2921.03	3531.88	2057.79	10419.8	8394.21	19731.3	8430.35	13704.6	116456	45919.3	85574.6	3303.5
3967	38.2933	3	1111.18	3330.52	-1.11793	61.8	KQTPPASPSPQPAEDRPPSSPIYEDAAPLK	[3] Phospho (ST)|[20] Phospho (ST)	SRC8_RAT	Src substrate cortactin OS=Rattus norvegicus GN=Cttn PE=1 SV=1	TRUE	0.0396271	563937	448848	449051	558527	491143	600309	981856	1.10606e+06	1.00644e+06	1.09706e+06	1.09372e+06	1.23149e+06	412110	455798	596842	911914	637189	418734	791934	773959	807472	382109	118734	152333	459767	446887	455947	517412	519185	602879	927644	1.01265e+06	946872	755776	519619	708860	383543
5191	38.2933	4	833.637	3330.52	-1.00358	38.71	KQTPPASPSPQPAEDRPPSSPIYEDAAPLK	[3] Phospho (ST)|[20] Phospho (ST)	SRC8_RAT	Src substrate cortactin OS=Rattus norvegicus GN=Cttn PE=1 SV=1	TRUE	0.00826276	265001	139351	190789	238641	352380	204254	701538	812999	807379	1.02435e+06	652277	954611	130482	158672	231162	304821	291628	172809	295692	296207	301666	334968	86068	119776	216049	138743	193719	221074	372499	205128	662804	744338	759594	705683	309894	549485	121437
11451	37.6671	4	813.645	3250.55	-1.35233	38.51	KQTPPASPSPQPAEDRPPSSPIYEDAAPLK	[3] Phospho (ST)	SRC8_RAT	Src substrate cortactin OS=Rattus norvegicus GN=Cttn PE=1 SV=1	TRUE	0.301962	60274.9	25724.3	50518.4	43166.7	46640.7	37381	85378.3	134381	116397	10451.6	1518.19	2163.37	25493.2	25773.8	58752.9	82725.1	61129.2	22699	65114.1	49059.7	60111.6	135271	31979.3	22519.7	49140.8	25612	51294.2	39989.1	49303.6	37541	80664.2	123032	109508	7200.2	721.285	1245.26	23726
11554	37.6358	3	1084.52	3250.55	-2.04128	---	KQTPPASPSPQPAEDRPPSSPIYEDAAPLK	[3] Phospho (ST)	SRC8_RAT	Src substrate cortactin OS=Rattus norvegicus GN=Cttn PE=1 SV=1	TRUE	0.15208	97080.6	60856.9	70655.4	69688.9	60505.4	79419	93416.9	153708	121025	12857.7	4067.29	4467.69	59158.7	65122.6	95348.9	162062	83618.5	47216.5	114366	110721	109760	151291	40317.2	30508.6	79147.8	60591.1	71740.4	64558.8	63959.9	79759	88259	140727	113862	8857.83	1932.35	2571.65	55057.9
4025	28.16	4	644.296	2573.15	-0.598907	---	SHSPTHTPTPETKPPTEDELHR	[7] Phospho (ST)	RGS7_RAT	Regulator of G-protein signaling 7 OS=Rattus norvegicus GN=Rgs7 PE=2 SV=2	TRUE	0.00362585	226775	179785	166063	245459	184305	175292	137805	122933	149767	377949	276054	437784	310121	368801	312595	494720	434024	175708	516887	628644	541387	569387	223230	176417	184885	179000	168613	227390	194827	176042	130196	112550	140903	260373	131152	251993	288624
5361	28.1473	5	515.638	2573.15	-0.219397	46.76	SHSPTHTPTPETKPPTEDELHR	[7] Phospho (ST)	RGS7_RAT	Regulator of G-protein signaling 7 OS=Rattus norvegicus GN=Rgs7 PE=2 SV=2	TRUE	0.000583032	117861	98183.5	86187.6	120717	101560	90213	89273.8	100502	111014	131437	81882.3	166125	167161	166284	148565	248437	216024	66020.1	266220	304921	264491	462372	170787	131364	96089.7	97754.7	87511.2	111831	107358	90599.2	84344.7	92014.5	104443	90548.7	38901.9	95623.4	155573
4119	27.9824	2	870.427	1738.84	-0.818944	49.65	TNPPTQKPPSPPVSGR	[10] Phospho (ST)	ABI1_RAT	Abl interactor 1 OS=Rattus norvegicus GN=Abi1 PE=1 SV=3	TRUE	0.0433597	349030	294766	245096	392092	304683	320027	459424	555551	507097	394610	433998	394510	404425	461118	342108	568257	464686	332645	496318	588961	543133	656890	396814	398852	284557	293479	248860	363229	322079	321397	434058	508632	477084	271851	206190	227085	376391
4127	43.5829	3	587.982	1760.93	-4.17372	---	KLSLPTDLKPDLDVK	[6] Phospho (ST)	STXB5_RAT	Syntaxin-binding protein 5 OS=Rattus norvegicus GN=Stxbp5 PE=1 SV=1	TRUE	0.0124457	188802	158740	147781	233068	197391	214903	124141	134899	133183	248209	213806	249498	265279	240522	283150	322639	295331	212496	357213	330716	331872	234797	128697	146081	153926	158047	150051	215911	208661	215823	117287	123507	125301	170994	101578	143614	246890
8005	43.5515	2	881.47	1760.92	-4.26189	41.12	KLSLPTDLKPDLDVK	[3] Phospho (ST)	STXB5_RAT	Syntaxin-binding protein 5 OS=Rattus norvegicus GN=Stxbp5 PE=1 SV=1	TRUE	0.0031165	97337.5	103734	89140.4	138822	130149	137027	47809.2	54869.5	45247.1	94940.1	91846.7	75431.7	156457	178309	165894	203162	162707	135594	203721	208995	209484	105712	61730.2	83751.6	79357.3	103281	90509.3	128602	137580	137614	45169.5	50235.5	42569.1	65405.3	43636	43419.4	145612
4132	25.929	2	635.782	1269.55	0.475391	33.86	SADVSPTTEGVK	[5] Phospho (ST)	TRIM2_RAT	Tripartite motif-containing protein 2 OS=Rattus norvegicus GN=Trim2 PE=1 SV=2	TRUE	0.921904	223822	178988	18892.3	37981.9	197445	25656.7	24561	5556.42	7181.54	237729	258695	294012	227599	262135	2302.24	29167	20463.9	287518	41585.9	280063	29368.8	43309.7	393530	38956.5	182478	178206	19182.4	35186	208718	25766.6	23204.9	5087.16	6756.5	163774	122905	169237	211822
12468	24.399	2	635.781	1269.55	-0.795904	35.93	SADVSPTTEGVK	[5] Phospho (ST)	TRIM2_RAT	Tripartite motif-containing protein 2 OS=Rattus norvegicus GN=Trim2 PE=1 SV=2	TRUE	0.995665	45200.6	32767.8	204638	6308.28	30886.2	223748	275325	33090.7	50018.5	39370.6	41637.7	62917.2	13374.7	13420.2	27792.9	322434	307907	15359.2	327104	16005.4	362069	317260	10623.2	12320.7	36851.1	32624.7	207781	5843.91	32649.6	224705	260123	30296.1	47058.1	27122.8	19781.9	36215.9	12447.6
16687	13.744	2	635.781	1269.55	-1.71424	37.89	SADVSPTTEGVK	[5] Phospho (ST)	TRIM2_RAT	Tripartite motif-containing protein 2 OS=Rattus norvegicus GN=Trim2 PE=1 SV=2	TRUE	0.991844	5381.35	2260.14	23957.9	8646.05	7848.82	8202.8	22223.8	321730	275640	4276.26	1371.08	9553.89	3774.13	6585.03	247931	14704.5	5460.58	4250.33	25698.9	4614.62	15561.2	25475.4	12475.2	15621.1	4387.3	2250.26	24325.8	8009.58	8296.94	8237.92	20996.7	294559	259326	2945.96	651.394	5499.33	3512.51
21229	25.7451	1	1270.56	1269.55	-0.463578	---	SADVSPTTEGVK	[5] Phospho (ST)	TRIM2_RAT	Tripartite motif-containing protein 2 OS=Rattus norvegicus GN=Trim2 PE=1 SV=2	TRUE	0.238884	22396.8	20527.3	58.0602	249.072	25700.5	2.28637	0	0	9.42746	30566.6	40848.8	16231.8	26808.6	50034.4	10.1856	516.53	159.505	47349.6	1990.7	50063.5	511.952	850.843	92651.8	778.936	18259.7	20437.7	58.9519	230.737	27167.8	2.29616	0	0	8.86948	21057.7	19407.1	9343.21	24950.2
4233	12.363	2	587.268	1172.52	-0.532585	53.66	APTAAPSPEPR	[7] Phospho (ST)	SAFB1_RAT	Scaffold attachment factor B1 OS=Rattus norvegicus GN=Safb PE=1 SV=2	TRUE	0.905313	137593	31890.3	101632	3376.9	118589	105820	246974	266459	254987	56726.7	28052.9	211227	114873	9578.33	161768	185016	208991	80287.1	166598	76392.5	190058	225310	11553.1	14826.9	112176	31751	103193	3128.32	125360	106273	233338	243955	239895	39079.7	13327.8	121585	106910
13786	24.89	2	587.269	1172.52	-0.1007	55.31	APTAAPSPEPR	[7] Phospho (ST)	SAFB1_RAT	Scaffold attachment factor B1 OS=Rattus norvegicus GN=Safb PE=1 SV=2	TRUE	0.766929	3197.42	116038	2538.32	177869	35897.9	4152.41	3391.99	7367.49	4922.06	164207	189439	6146.52	45639.7	193056	3390.48	2874.48	4271	60315.5	3815.36	155675	3178.18	3603.35	250663	244493	2606.79	115531	2577.3	164775	37947.4	4170.19	3204.71	6745.27	4630.75	113124	90001.9	3538.01	42476
29227	12.4568	1	1173.53	1172.52	-1.28002	---	APTAAPSPEPR	[7] Phospho (ST)	SAFB1_RAT	Scaffold attachment factor B1 OS=Rattus norvegicus GN=Safb PE=1 SV=2	TRUE	0.818675	0.255039	0	1059.53	0	0	808.995	1916.98	905.833	19262	0	0	0	0	0	4920.18	9304.98	640.358	0	10580.6	0	0	22538.6	0	0	0.207928	0	1075.8	0	0	812.458	1811.14	829.331	18122	0	0	0	0
4259	27.4309	2	912.917	1823.82	-0.273567	54.64	TEEVLSPDGSPSKSPSK	[14] Phospho (ST)	ADDG_RAT	Gamma-adducin OS=Rattus norvegicus GN=Add3 PE=1 SV=2	TRUE	0.0753345	264258	205911	176936	267544	211741	214079	268020	5275.96	9264.75	243463	269303	249596	286581	311477	262913	376430	276019	229608	295873	366207	373417	282469	182168	184735	215444	205012	179653	247849	223830	214996	253222	4830.38	8716.41	167724	127945	143671	266716
5110	27.4309	3	608.947	1823.82	-0.203036	38.39	TEEVLSPDGSPSKSPSK	[12] Phospho (ST)	ADDG_RAT	Gamma-adducin OS=Rattus norvegicus GN=Add3 PE=1 SV=2	TRUE	0.0381743	125026	117006	109423	138730	105752	109942	153630	161024	147145	148349	164523	196577	153799	146320	169859	174399	186754	139575	173033	169597	180172	167168	140177	122812	101931	116495	111103	128517	111790	110413	145148	147425	138436	102199	78164.2	113152	143137
13271	28.7453	2	952.899	1903.78	-1.48862	38.06	TEEVLSPDGSPSKSPSK	[10] Phospho (ST)|[14] Phospho (ST)	ADDG_RAT	Gamma-adducin OS=Rattus norvegicus GN=Add3 PE=1 SV=2	TRUE	0.163223	112842	91111.9	79971.9	107721	89876	103656	93125.3	60000.9	85703.9	110184	99891.9	115643	117594	141511	124886	177229	129193	106799	182925	187451	174613	70845.9	58556.7	47773.1	91997.9	90713.9	81200.1	99790.8	95007.4	104099	87983.5	54933.6	80631.5	75906.9	47458.2	66565.4	109443
24564	29.1078	3	635.603	1903.79	0.372474	---	TEEVLSPDGSPSKSPSK	[10] Phospho (ST)|[14] Phospho (ST)	ADDG_RAT	Gamma-adducin OS=Rattus norvegicus GN=Add3 PE=1 SV=2	TRUE	0.00886733	7551.73	8934.81	8464.68	11948.5	7298.44	7741.79	6974.68	736.957	3962.29	15235.1	9488.61	19802.6	16227.7	19457.8	16845.3	15201.5	24929.9	16995.7	20274.7	23683.6	19715.6	8006.32	15756.6	5817.04	6156.77	8895.79	8594.67	11068.9	7715.14	7774.93	6589.58	674.717	3727.78	10495.6	4508	11398.6	15102.9
4272	25.1229	2	494.752	987.49	-0.165688	34.82	LSSPVLHR	[3] Phospho (ST)	DREB_RAT	Drebrin OS=Rattus norvegicus GN=Dbn1 PE=1 SV=3	TRUE	0.364932	2857.76	19062.8	311479	75332.1	2985.11	308750	551074	54906.1	568724	19826.8	91188.2	4764.72	6323.48	104696	598995	549807	507952	4298.27	496538	6033.32	639394	649910	51612.2	46826.6	2329.87	18979.5	316262	69786.6	3155.54	310071	520648	50269	535064	13658.9	43323.1	2742.63	5885.15
24490	25.0996	1	988.497	987.489	-1.00027	---	LSSPVLHR	[3] Phospho (ST)	DREB_RAT	Drebrin OS=Rattus norvegicus GN=Dbn1 PE=1 SV=3	TRUE	0.647412	6.50251	0.424043	25117.7	28.7842	0.799416	32577.8	98230.2	0	1746.16	50.6854	17.4014	4.05189	0	39.51	0	54904.1	47852.4	0	35404.2	0	45695.9	112410	303.498	7.24775	5.30136	0.422191	25503.5	26.6653	0.845058	32717.2	92806.5	0	1642.81	34.9177	8.26733	2.33231	0
4694	26.6385	2	727.834	1453.65	-2.34261	66.62	SRSDIDVNAAAGAK	[3] Phospho (ST)	CLAP2_RAT	CLIP-associating protein 2 OS=Rattus norvegicus GN=Clasp2 PE=2 SV=1	TRUE	0.175007	98008.8	83647.9	51650	54904.1	105272	105142	101494	11017.1	11281.1	86856	100336	138533	148750	168041	6856.16	166293	174728	117184	40126.9	227241	190187	108548	119870	157500	79904.6	83282.6	52443.2	50862.5	111282	105593	95890.5	10086.6	10613.4	59836	47669.1	79741.4	138439
12435	27.2708	2	727.835	1453.65	-1.11585	51.3	SRSDIDVNAAAGAK	[3] Phospho (ST)	CLAP2_RAT	CLIP-associating protein 2 OS=Rattus norvegicus GN=Clasp2 PE=2 SV=1	TRUE	0.13093	17929.3	19826.9	8098.52	152581	21894.9	14454.4	10266.9	24730.2	18201.3	45940.9	57311.5	26450.1	29197.1	47389.6	17841.7	30065	22322.4	21982	43666.2	48813.3	48301.3	33765.1	45652.2	155674	14617.4	19740.3	8222.89	141349	23144.9	14516.3	9700.01	22641.6	17124	31649.2	27228.4	15225	27173.2
29143	27.2519	3	485.559	1453.66	0.079713	---	SRSDIDVNAAAGAK	[3] Phospho (ST)	CLAP2_RAT	CLIP-associating protein 2 OS=Rattus norvegicus GN=Clasp2 PE=2 SV=1	TRUE	0.980224	380.911	702.757	1162.03	8449.54	1508.53	626.654	1509.98	3954.67	768.659	1920.83	1702.79	1456	1677.47	2116.9	2009.19	1175.65	539.91	1293.43	381.288	2278.11	397.376	899.882	3187.41	10445.2	310.549	699.688	1179.87	7827.54	1594.66	629.336	1426.61	3620.68	723.165	1323.28	808.989	838.089	1561.19
5005	28.2387	2	703.323	1404.63	-6.01518	45.1	SSESAHVATLPAR	[2] Phospho (ST)	SPTN2_RAT	Spectrin beta chain, non-erythrocytic 2 OS=Rattus norvegicus GN=Sptbn2 PE=1 SV=2	TRUE	5.83e-05	142720	135553	128735	228541	149245	165515	143423	126087	158392	70999.5	58281.6	97616.4	195513	213603	200212	271074	232724	150228	306084	300692	292783	260927	232431	203423	116356	134961	130712	211717	157766	166223	135504	115438	149017	48912.3	27689.3	56189.1	181960
5012	24.927	2	460.181	918.348	-0.00592589	49.61	VDSFTDR	[3] Phospho (ST)	PPM1E_RAT	Protein phosphatase 1E OS=Rattus norvegicus GN=Ppm1e PE=1 SV=1	TRUE	0.00845705	138695	112661	131394	123161	136431	152990	131973	155263	135709	172448	154466	198254	173484	182426	289657	223695	204976	185297	245217	226413	269098	132440	139176	106655	113075	112169	133412	114095	144221	153645	124687	142151	127677	118801	73386.4	114117	161458
9572	25.0774	1	919.355	918.348	-0.398094	---	VDSFTDR	[3] Phospho (ST)	PPM1E_RAT	Protein phosphatase 1E OS=Rattus norvegicus GN=Ppm1e PE=1 SV=1	TRUE	0.0364245	134390	133223	76758.5	35020.7	165060	145885	178734	137088	120342	173233	183434	116678	185036	261566	102720	215731	164959	223397	159499	310718	186188	142468	255656	91711.9	109566	132641	77937.3	32442.7	174484	146510	168865	125510	113220	119342	87148.8	67161.5	172209
5015	37.8146	3	839.686	2516.04	-0.848305	53.45	IYHLPDAESDEDEDFKEQTR	[9] Phospho (ST)	SEPT2_RAT	Septin-2 OS=Rattus norvegicus GN=Sept2 PE=1 SV=1	TRUE	0.56382	207968	111538	165172	173773	161988	194390	429885	476662	436505	719906	676666	666655	167380	224288	328511	531618	374383	227151	470935	389150	402199	272248	93494.2	97366.4	169552	111051	167708	160981	171237	195222	406149	436405	410670	495951	321481	383735	155778
9426	37.6985	2	1259.03	2516.04	-0.587832	74.01	IYHLPDAESDEDEDFKEQTR	[9] Phospho (ST)	SEPT2_RAT	Septin-2 OS=Rattus norvegicus GN=Sept2 PE=1 SV=1	TRUE	0.00414174	137796	97623.1	96831.7	133340	99268.4	126917	104395	97692.5	106361	96294.9	112880	83311.3	138632	178759	179123	359849	223371	201017	279768	278690	280769	128546	63711.2	76540	112342	97196.7	98318.8	123524	104936	127460	98630.6	89441.9	100066	66338.6	53628.8	47954.9	129023
5154	34.3745	2	523.221	1044.43	-0.430808	37.75	GFSEEQLR	[3] Phospho (ST)	TAGL3_RAT	Transgelin-3 OS=Rattus norvegicus GN=Tagln3 PE=1 SV=2	TRUE	1.57e-05	33920.3	22115.9	24487.2	30990.3	31419.5	34986.9	32618.2	36070.7	40534.6	59054.4	62017.3	65813.9	54648	58376.4	52637.8	82861.7	74114.7	79382	116432	115820	101310	58264.3	77165.5	70331.8	27654.5	22019.3	24863.2	28709	33213.3	35136.7	30817.2	33024.3	38135.5	40683.2	29464.1	37883.3	50859.9
7828	34.39	1	1045.43	1044.43	-0.410989	---	GFSEEQLR	[3] Phospho (ST)	TAGL3_RAT	Transgelin-3 OS=Rattus norvegicus GN=Tagln3 PE=1 SV=2	TRUE	1.26e-05	39307	27703.6	30047.9	44540.8	47627.8	43897.6	79275.5	87380.4	73907	82126.6	81679.8	59869.2	81741.2	89103.3	78058.8	134402	111061	156501	148802	161807	155655	98230.7	124503	121540	32046.2	27582.6	30509.3	41262	50347	44085.5	74898.4	80000.7	69532.7	56577.9	38805.7	34461.4	76075.1
5239	51.8831	2	1009.94	2017.87	-4.59381	102.59	EVSADLSEEENLLTDFK	[7] Phospho (ST)	PTPRZ_RAT	Receptor-type tyrosine-protein phosphatase zeta OS=Rattus norvegicus GN=Ptprz1 PE=1 SV=1	TRUE	0.550915	226266	226836	197340	389426	365039	413901	586685	549245	532164	363223	446680	331910	374840	470295	425191	405593	302827	356958	503142	473303	552460	337584	263807	346957	184470	225845	200371	360759	385880	415673	554292	502859	500667	250228	212216	191052	348856
5304	27.747	3	692.611	2074.81	-0.357625	51.96	AEDSSEGHEEEVLGGHGEK	[4] Phospho (ST)	PTPRN_RAT	Receptor-type tyrosine-protein phosphatase-like N OS=Rattus norvegicus GN=Ptprn PE=2 SV=2	TRUE	0.0416033	146716	136552	116965	168853	108725	119603	149716	9668.38	9670.89	122587	138586	156145	145200	174794	154668	181126	172733	96872.8	182592	211891	213650	266184	155171	138504	119615	135955	118761	156424	114932	120115	141450	8851.84	9098.51	84451.8	65841.6	89879.2	135135
19282	27.747	2	1038.41	2074.81	-0.163299	56.96	AEDSSEGHEEEVLGGHGEK	[4] Phospho (ST)	PTPRN_RAT	Receptor-type tyrosine-protein phosphatase-like N OS=Rattus norvegicus GN=Ptprn PE=2 SV=2	TRUE	0.010926	17055.8	4842.68	10076.7	4106.88	11063	9359.23	23524.2	1649.17	65.8042	5381.13	6923.48	13925.8	17052.7	16293.1	17132.8	18705.2	17531.9	7512.83	22037.6	26824.8	19705.1	52416.8	24237.3	15565.7	13905.3	4821.53	10231.5	3804.56	11694.7	9399.3	22225.4	1509.89	61.9095	3707.12	3289.31	8015.88	15870.6
5589	40.1251	3	742.043	2223.11	-4.26651	32.06	VAAGHELQPLAIVDQRPSSR	[19] Phospho (ST)	CXA1_RAT	Gap junction alpha-1 protein OS=Rattus norvegicus GN=Gja1 PE=1 SV=2	TRUE	0.0226033	243580	129824	217994	179507	284429	251173	128980	4785	28903.9	14660.5	6987.19	6847.57	165178	143126	319826	408980	313679	113264	471731	301186	444158	292111	35123	71327	198585	129257	221341	166293	300668	252248	121858	4380.88	27193.2	10099.8	3319.58	3941.54	153728
10882	40.0939	2	1112.56	2223.11	-4.57473	54.99	VAAGHELQPLAIVDQRPSSR	[19] Phospho (ST)	CXA1_RAT	Gap junction alpha-1 protein OS=Rattus norvegicus GN=Gja1 PE=1 SV=2	TRUE	0.670056	172168	101960	99104.1	118498	206642	149654	156215	178506	179290	257618	272477	239384	109233	93390.4	189739	307821	181005	90582.9	290874	256948	275980	207211	52826	88511.6	140365	101515	100626	109775	218440	150295	147590	163430	168679	177476	129453	137792	101661
5705	27.9949	2	665.289	1328.56	-0.712459	38.55	AIYQGPSSPDKS	[7] Phospho (ST)	COMT_RAT	Catechol O-methyltransferase OS=Rattus norvegicus GN=Comt PE=1 SV=2	TRUE	0.0225112	110847	110116	102433	143732	97813.4	120162	152361	10767.5	35058.2	147403	160971	181045	151211	156669	147640	195314	184296	161382	222231	187026	184994	173103	148277	135601	90371.7	109635	104006	133151	103398	120676	143949	9858.16	32983.3	101548	76476.6	104212	140730
5968	33.3702	2	692.865	1383.72	-0.185924	60.83	KVPLPGPGSPEVK	[9] Phospho (ST)	CSKI1_RAT	Caskin-1 OS=Rattus norvegicus GN=Caskin1 PE=1 SV=1	TRUE	0.123388	81551.1	65156.4	64417.7	93484.4	85166.7	89941.9	107668	127325	131478	151383	139846	129478	101313	116202	103058	151896	121977	110129	160941	173857	166735	120971	79009.2	93055.3	66486.9	64871.8	65407	86602.7	90029.2	90326.9	101724	116572	123696	104289	66440.3	74528.9	94290
5971	35.2274	2	839.395	1676.78	-0.451541	46.67	ASSLNENVDHSALLK	[3] Phospho (ST)	NEB2_RAT	Neurabin-2 OS=Rattus norvegicus GN=Ppp1r9b PE=1 SV=1	TRUE	0.0508033	88665.9	49570	55322.4	91983.4	95609.8	106181	110565	126494	109343	116630	98034.1	106073	132275	115736	154793	235428	167756	168860	315225	255690	276789	71699.6	50381.3	49116.2	72287.5	49353.5	56172	85212.2	101069	106636	104460	115811	102872	80347.9	46575.6	61056.6	123106
5987	12.363	2	491.716	981.417	-0.0731926	38.53	VISPSEDR	[3] Phospho (ST)	KPCA_RAT	Protein kinase C alpha type OS=Rattus norvegicus GN=Prkca PE=1 SV=3	TRUE	0.747452	48219.4	7969.49	38127.5	5034.7	6527.18	42103.1	61093.1	96838.2	89392.7	12267.6	18986.7	127757	11899.8	1502.57	84559	81617.4	89267.7	19332.4	91133.3	13606.3	69989	73191.4	5609.49	5507.59	39312.3	7934.68	38713	4664.08	6899.84	42283.3	57720	88659.8	84101.9	8451.27	9020.5	73538.4	11074.9
11816	13.5921	2	491.716	981.417	0.0929619	40.77	VISPSEDR	[3] Phospho (ST)	KPCA_RAT	Protein kinase C alpha type OS=Rattus norvegicus GN=Prkca PE=1 SV=3	TRUE	0.619868	1359.83	55116.1	800.891	83621.6	42799.3	1171.56	6655.32	2475	1859.37	102754	134264	4800.64	57822.4	122780	1219.75	1271.95	4070.34	58699.9	870.603	75639.2	1749.57	964.902	4017.88	3724.53	1108.64	54875.4	813.191	77465.9	45242.9	1176.57	6287.86	2265.98	1749.32	70788.6	63788.3	2763.31	53814.2
19175	21.8561	2	491.716	981.417	0.0987611	33.38	VISPSEDR	[3] Phospho (ST)	KPCA_RAT	Protein kinase C alpha type OS=Rattus norvegicus GN=Prkca PE=1 SV=3	TRUE	0.0291712	923.547	651.441	5558.91	3364.85	728.279	1336.86	1862.62	1286.55	1675.24	802.154	1619.13	819.499	1134.88	2150.23	840.186	2069.02	882.689	1535.41	9383.59	2565.1	12244.6	6861.92	132971	156433	752.949	648.596	5644.28	3117.15	769.86	1342.58	1759.78	1177.9	1576.09	552.613	769.243	471.713	1056.21
6206	45.2285	2	909.462	1816.91	-5.57337	61.79	RNSLPQIPTLNLESR	[3] Phospho (ST)	FAK2_RAT	Protein-tyrosine kinase 2-beta OS=Rattus norvegicus GN=Ptk2b PE=1 SV=1	TRUE	0.000678533	149519	162122	129513	176959	177723	198455	142073	153640	142666	194329	215564	158904	203366	215608	190336	265194	204092	231039	257302	239286	270433	202572	156747	171542	121900	161414	131502	163932	187870	199305	134229	140665	134222	133875	102413	91466.9	189269
6268	38.7156	2	767.837	1533.66	-0.954495	76.97	SQSIDEIDVGTYK	[3] Phospho (ST)	LRRC7_RAT	Leucine-rich repeat-containing protein 7 OS=Rattus norvegicus GN=Lrrc7 PE=1 SV=2	TRUE	0.0778413	41030.7	31903.4	26942.4	58832.3	50163.8	62376.5	78776	100113	94764	189255	198064	182870	83908.1	89772.5	95877.6	132071	110710	130152	185664	184177	182446	73889.9	80317.8	87426.3	33451.4	31764	27356.2	54501.5	53027.9	62643.5	74426.5	91658.1	89155.3	130380	94099.5	105262	78091.8
6310	26.8431	2	537.261	1072.51	0.666932	37.03	HVTLPSSPR	[7] Phospho (ST)	UBR4_RAT	E3 ubiquitin-protein ligase UBR4 OS=Rattus norvegicus GN=Ubr4 PE=1 SV=2	TRUE	7.3e-05	29599.3	27981.5	29837.8	2353.85	27922.4	34946.2	25244.7	19616.7	31536.9	14567.3	11861.5	30601	60601.9	62893.3	57813.6	68373	68083	47326.8	76270.4	68403.7	82187.6	77840.7	96652.7	28254.7	24131.7	27859.2	30296	2180.57	29516.6	35095.8	23850.9	17960	29670.4	10035.6	5635.35	17614.3	56401.1
6372	32.8993	2	914.422	1826.83	-0.234981	66.61	NLTSSSLNDISDKPEK	[6] Phospho (ST)	S4A4_RAT	Electrogenic sodium bicarbonate cotransporter 1 OS=Rattus norvegicus GN=Slc4a4 PE=1 SV=1	TRUE	0.016757	188812	116136	148838	119654	125563	157483	60528.3	77640.5	66566.5	119612	111441	123979	166904	155853	207591	252373	175310	139239	372100	340802	361955	157298	72859.5	73778.3	153935	115629	151123	110846	132732	158157	57186.4	71083.3	62626.7	82402	52945.3	71363.6	155334
6479	40.502	3	760.001	2276.98	-5.90755	50.88	DLHESSFSLSGSQIDDHVPK	[8] Phospho (ST)	DPYL5_RAT	Dihydropyrimidinase-related protein 5 OS=Rattus norvegicus GN=Dpysl5 PE=1 SV=1	TRUE	0.00456222	49022.8	30145.2	32982.5	46087.7	48015.6	44129.5	65816.7	57977.4	44931.4	108156	99452.4	121214	132776	124429	169338	220056	189947	121363	296636	270097	284580	91303.2	18799.1	47825.1	39967.3	30013.5	33489	42695	50757	44318.4	62182.7	53080.9	42272.1	74510	47249.4	69772.2	123572
6536	51.55	2	892.438	1782.86	-4.76213	74.01	VASEEEEVPLVVYLK	[3] Phospho (ST)	SYNPO_RAT	Synaptopodin OS=Rattus norvegicus GN=Synpo PE=2 SV=2	TRUE	0.0318785	124038	115572	97434.9	161315	140858	164520	148857	190479	166188	174929	243454	142152	125591	154138	169267	255691	199296	248576	232453	242107	261704	136119	153052	195745	101126	115067	98931.2	149440	148900	165224	140638	174392	156352	120511	115664	81824.5	116885
6597	28.3202	2	611.284	1220.55	-0.739819	32.34	SPSAVGPSGGGLR	[1] Phospho (ST)	S1PR5_RAT	Sphingosine 1-phosphate receptor 5 OS=Rattus norvegicus GN=S1pr5 PE=2 SV=1	TRUE	5.07e-05	101581	119459	76088	112344	72998.2	79957.9	57185.2	22196.2	21406.6	61711.9	49303.6	85659.7	154371	164810	147857	160645	162712	148012	153261	150770	141609	135382	133038	109824	82816.8	118937	77256.5	104074	77166	80300.2	54027.8	20321.6	20139.7	42514	23423.9	49306.7	143671
6656	41.3805	2	854.842	1707.67	-5.13586	72.71	GSESPNSFLDQEYR	[4] Phospho (ST)	CNKR2_RAT	Connector enhancer of kinase suppressor of ras 2 OS=Rattus norvegicus GN=Cnksr2 PE=1 SV=1	TRUE	0.00491948	73380.7	52427.1	67303.3	80198.7	69671.1	85606.1	66515.1	68160.3	65470.1	112339	116232	109037	83525.1	86665	102907	116393	91939.3	118818	120009	103476	103659	93906.7	90214.8	102468	59825.7	52198.1	68336.9	74295	73648.9	85972.5	62842.6	62403.8	61595.2	77391.7	55221.3	62762.9	77735.3
6748	26.8325	3	674.28	2019.82	0.693608	44.19	EEQTDTSDGESVTHHIR	[7] Phospho (ST)	GNL1_RAT	Guanine nucleotide-binding protein-like 1 OS=Rattus norvegicus GN=Gnl1 PE=2 SV=1	TRUE	0.0489945	63396.3	52689	57813.2	82730.4	52679.7	63197	78200.8	8182.71	7228.28	68431.2	61065.6	92375.7	78618.9	88804.3	29201.6	104305	106342	52533.8	49319.7	107737	127340	143353	103181	87536.8	51685.7	52458.8	58701	76640.3	55687.4	63467.6	73883	7491.64	6800.47	47143	29012	53172.5	73169.2
19821	26.8138	2	1010.92	2019.82	0.65312	---	EEQTDTSDGESVTHHIR	[7] Phospho (ST)	GNL1_RAT	Guanine nucleotide-binding protein-like 1 OS=Rattus norvegicus GN=Gnl1 PE=2 SV=1	TRUE	0.1092	20401.5	15010.2	14031.6	15130.4	18766.2	21081.2	27486.6	1353.19	488.377	12467	8657.14	13329.6	21515.5	24806.4	2226.79	26549.1	27250.1	16451.5	6682.51	48505.9	41452	53303.2	22016.4	17719.7	16632.9	14944.6	14247.1	14016.6	19837.6	21171.5	25969	1238.91	459.472	8588.68	4112.97	7672.68	20024
6775	28.3365	2	793.858	1585.7	-0.107905	37.63	TPSPPEPEPAGTAQK	[3] Phospho (ST)	BCAS1_RAT	Breast carcinoma-amplified sequence 1 homolog (Fragment) OS=Rattus norvegicus GN=Bcas1 PE=1 SV=2	TRUE	0.0157719	150878	167214	107425	210672	139194	138020	123663	11247.5	17006.5	190768	170040	198168	251319	203565	163576	281154	280961	247991	162319	365572	217758	161862	202864	207622	123008	166484	109075	195164	147142	138611	116835	10297.6	15999.9	131422	80785.3	114068	233898
6848	44.9926	3	1074.48	3220.42	-6.51582	74.52	IAESHLQTISNLSENQASEEEDELGELR	[18] Phospho (ST)	PPR1B_RAT	Protein phosphatase 1 regulatory subunit 1B OS=Rattus norvegicus GN=Ppp1r1b PE=2 SV=1	TRUE	0.223077	197900	156789	151255	232453	215431	241180	519180	569482	499091	400349	398906	379819	242665	312755	309598	454825	351165	392751	448226	485453	516776	335720	291824	310596	161343	156104	153578	215342	227731	242213	490514	521387	469552	275805	189519	218628	225844
7007	47.258	2	1067.5	2132.98	-8.92978	117.39	ANSFVGTAQYVSPELLTEK	[3] Phospho (ST)	PDPK1_RAT	3-phosphoinositide-dependent protein kinase 1 OS=Rattus norvegicus GN=Pdpk1 PE=1 SV=2	TRUE	0.55115	188982	178630	163279	215755	172415	234078	283166	291909	278244	302802	451475	336776	199308	219010	235986	337610	247864	286891	316903	261707	281919	273530	242526	272824	154073	177850	165787	199873	182259	235080	267531	267256	261776	208604	214494	193852	185492
9198	47.2423	3	712.001	2132.98	-10.6378	49.35	ANSFVGTAQYVSPELLTEK	[3] Phospho (ST)	PDPK1_RAT	3-phosphoinositide-dependent protein kinase 1 OS=Rattus norvegicus GN=Pdpk1 PE=1 SV=2	TRUE	0.244343	42261.1	23557.4	30949.9	36758.4	35461.8	34622.3	87027	87495.7	91884.6	116772	133410	103675	22878.7	25164.3	39369.4	48767.1	43318.8	48475.8	54383.4	45872.2	38863	82171.7	67040.4	65357.5	34454.6	23454.5	31425.2	34052.5	37486.5	34770.5	82221.9	80106.3	86446.3	80445.3	63382.3	59676.4	21292.8
7097	35.5741	2	1030.91	2059.8	-0.579416	64.62	DSGLEDGGESPSFDTPSQR	[12] Phospho (ST)	S4A10_RAT	Sodium-driven chloride bicarbonate exchanger OS=Rattus norvegicus GN=Slc4a10 PE=1 SV=1	TRUE	0.410691	150278	113700	121126	136036	116077	154082	64138	79702.6	83915.7	163072	199876	174213	126253	129735	143293	182042	132313	167819	259854	234132	241905	73767.9	67273.8	91219.6	122519	113204	122986	126021	122704	154742	60596.7	72971.3	78949.1	112342	94960.2	100279	117501
7258	33.5967	2	681.281	1360.55	-0.144759	36.98	GEPNVSYICSR	[7] Phospho (Y)	GSK3A_RAT	Glycogen synthase kinase-3 alpha OS=Rattus norvegicus GN=Gsk3a PE=1 SV=1	TRUE	0.946842	57035.9	48405.4	49577.5	61141.4	47497	57240.3	130322	156866	151540	208360	216443	208804	158544	164708	177765	211553	174342	188705	74780.3	64019.7	70201	36587.9	44928.2	46082.3	46500.2	48194	50338.9	56640.6	50208.8	57485.4	123126	143618	142571	143541	102831	120190	147554
7288	36.1963	2	594.325	1186.64	13.2546	32.78	DTQLQQIVDK		CANB1_RAT	Calcineurin subunit B type 1 OS=Rattus norvegicus GN=Ppp3r1 PE=1 SV=2	TRUE	0.0107737	78214.7	55556.1	52297.2	69147.5	64419	56545.8	52744.7	70119.1	72513.1	41884.4	24793.2	50364.1	65974.6	75458.1	58330	68541.6	57821.6	64197.9	83358.9	77015.8	71621.9	74836.4	97015.1	108902	63766.8	55313.4	53100.4	64057.3	68097	56787.9	49832.5	64197.2	68221.3	28854.6	11779.2	28990.2	61401.3
7557	43.3485	2	818.837	1635.66	-4.5218	79.68	SNSSEASSGDFLDLK	[3] Phospho (ST)	HN1_RAT	Hematological and neurological expressed 1 protein OS=Rattus norvegicus GN=Hn1 PE=2 SV=3	TRUE	0.00828685	90438.8	94071.7	87976.1	123911	104769	126475	228226	259032	244972	267001	272164	259672	80795.3	84400	112998	135599	121587	130755	141532	117148	119680	74765.6	72310.9	76300.3	73732.9	93660.8	89327.2	114790	110751	127016	215625	237155	230473	183940	129304	149471	75194.8
7576	25.1229	2	655.767	1309.52	0.0195181	43	EAQELGSPEDR	[7] Phospho (ST)	ARHG2_RAT	Rho guanine nucleotide exchange factor 2 OS=Rattus norvegicus GN=Arhgef2 PE=2 SV=1	TRUE	0.323947	136183	133057	126481	56569.4	156246	127517	157531	14815	21058.2	228556	221040	227771	173160	192088	20555.9	221435	180035	194195	210760	228986	237910	126088	181765	60060.9	111027	132475	128423	52405.1	165167	128063	148833	13563.8	19811.8	157454	105015	131108	161156
20479	13.7005	2	655.768	1309.52	2.02617	41.18	EAQELGSPEDR	[7] Phospho (ST)	ARHG2_RAT	Rho guanine nucleotide exchange factor 2 OS=Rattus norvegicus GN=Arhgef2 PE=2 SV=1	TRUE	0.341626	25001.5	3598.44	1700.61	1549.58	6943.57	17141.2	16196.3	142294	108981	10676.9	6555.93	22595	2303.66	4154.65	99744.6	18841	23322.9	2280.44	6929.26	2415.01	2500.96	3892.53	10377.7	13665.8	20383.2	3582.72	1726.73	1435.51	7340.01	17214.6	15302	130276	102530	7355.46	3114.7	13005.9	2143.98
36966	25.0596	1	1310.53	1309.52	-0.467648	---	EAQELGSPEDR	[7] Phospho (ST)	ARHG2_RAT	Rho guanine nucleotide exchange factor 2 OS=Rattus norvegicus GN=Arhgef2 PE=2 SV=1	TRUE	0.773456	243.923	4270.87	0	0	5791.52	0	0	0	0	10001.6	13581.1	565.647	3376.94	14414.6	0	111.07	0	13105.6	0	17393.4	0	0	371.809	359.465	198.865	4252.22	0	0	6122.19	0	0	0	0	6890.22	6452.32	325.593	3142.86
7775	26.231	3	560.264	1677.77	-1.76403	44.76	AGGGRPSSPSPSVVSEK	[15] Phospho (ST)	CAPS1_RAT	Calcium-dependent secretion activator 1 OS=Rattus norvegicus GN=Cadps PE=1 SV=1	TRUE	0.0942941	60566.1	63186.2	35564.4	60104.6	58483.9	49414.9	42301.5	12602.2	12012.6	80506.2	80543.6	99060.2	74169.7	84380.5	18515.5	92324.7	102180	72391.5	80629.1	103364	103069	63607.8	77317.1	45248.9	49378.3	62910.2	36110.5	55680.1	61823	49626.4	39965.9	11537.9	11301.6	55461.6	38265.9	57020.2	69028.4
9687	26.208	2	839.893	1677.77	-0.973187	74.69	AGGGRPSSPSPSVVSEK	[15] Phospho (ST)	CAPS1_RAT	Calcium-dependent secretion activator 1 OS=Rattus norvegicus GN=Cadps PE=1 SV=1	TRUE	0.80141	67038.3	60551.8	2471.43	99707.1	63966.5	48314.9	35973.2	9996.32	25109	51282.8	72233.5	66975.8	76049.4	98543.5	5405.12	91695.9	83564.7	69532.9	7341.22	122858	9228.62	9550.93	168307	103097	54654.9	60287.3	2509.39	92367.3	67618.6	48521.8	33987	9152.09	23622.9	35329.3	34317.8	38552.1	70777.8
7840	30.0835	2	1068.5	2134.98	-0.225624	94.39	ATPATEESTVPAAQSSAAPAAK	[2] Phospho (ST)	CAMKV_RAT	CaM kinase-like vesicle-associated protein OS=Rattus norvegicus GN=Camkv PE=1 SV=1	TRUE	0.00391412	111641	52940.8	75122.6	87067.6	57826.5	83199.4	28315.6	32790.8	24796.3	113548	134581	175510	105445	122732	134085	154242	128733	69544.2	204229	156079	185174	66219.7	408761	287799	91018.6	52709.6	76276.3	80658.2	61128.1	83555.5	26752.2	30021.4	23328.8	78224.6	63938.6	101026	98135.8
11032	30.0489	3	712.667	2134.98	0.223271	44.11	ATPATEESTVPAAQSSAAPAAK	[2] Phospho (ST)	CAMKV_RAT	CaM kinase-like vesicle-associated protein OS=Rattus norvegicus GN=Camkv PE=1 SV=1	TRUE	0.00828924	16952.1	6506.02	11152.8	10613.4	9235.19	14957.4	6097.2	8393.73	7508.84	19881.9	19043.5	34593.6	13532.5	14989.1	22547.7	21037.9	26630.9	8289.13	33095.8	30700.8	27995.7	19753.9	204646	110662	13820.7	6477.61	11324.1	9832.13	9762.47	15021.5	5760.56	7684.84	7064.42	13696.9	9047.5	19912.5	12594.5
7912	26.5106	2	790.811	1579.61	1.7632	59.7	VDNEEWTGGGGHSR	[13] Phospho (ST)	SCG1_RAT	Secretogranin-1 OS=Rattus norvegicus GN=Chgb PE=1 SV=2	TRUE	0.74091	114354	111997	71883.5	53292.3	120083	96285.1	192676	38590.2	71844.9	144992	163459	164225	112517	147002	33695.8	119126	101871	95124.1	120555	136383	142392	127875	106285	23866.6	93230.3	111508	72987.4	49369.3	126939	96697.3	182038	35331	67592.7	99886.5	77658.5	94529.7	104718
10065	26.489	3	527.542	1579.61	-0.110394	35.01	VDNEEWTGGGGHSR	[13] Phospho (ST)	SCG1_RAT	Secretogranin-1 OS=Rattus norvegicus GN=Chgb PE=1 SV=2	TRUE	0.928277	36105.3	31200.1	33751.3	799.919	30267.1	38408.6	72744.7	106881	82684.7	42815.6	47446.6	77961.2	36310.2	39815.2	48444.5	40480.2	40452.3	27211.3	51518.9	36049.5	52992.5	54747	41691.7	3220.08	29435.9	31063.8	34269.6	741.034	31995.2	38573	68728.2	97854.6	77791	29496.1	22541.7	44875.4	33793.3
13896	27.1926	2	790.81	1579.61	0.324162	41.37	VDNEEWTGGGGHSR	[13] Phospho (ST)	SCG1_RAT	Secretogranin-1 OS=Rattus norvegicus GN=Chgb PE=1 SV=2	TRUE	0.433123	19510	18943.2	13220.5	126344	17519	16711.4	17457.6	1667.6	2927.74	36717.6	61431.3	26180.2	11098.5	13949	7361.65	9271.74	10273.3	10242.1	6451.49	19066	6553.73	7421.77	25528.5	107731	15906.1	18860.5	13423.5	117043	18519.3	16782.9	16493.7	1526.77	2754.46	25295.2	29185.7	15069.7	10329.1
7998	38.1681	2	917.914	1833.81	-0.847385	120.34	SSSVGSSSSYPISSAVPR	[3] Phospho (ST)	PLEC_RAT	Plectin OS=Rattus norvegicus GN=Plec PE=1 SV=2	TRUE	0.719836	76050.5	48321.1	44570.7	58620.1	61770.1	86964.3	90908.9	88507	79838.2	218199	222708	205369	93790.3	95475.9	136645	145330	107041	103217	173834	151592	163707	67733.3	35404.6	42673	62002.4	48110.1	45255.2	54304.9	65296.9	87336.6	85889.5	81032.1	75112.9	150320	105808	118213	87288.9
8373	32.1325	2	857.383	1712.75	-5.9963	60.59	SSTPLPTVSSSAENTR	[3] Phospho (ST)	LAP2_RAT	Lamina-associated polypeptide 2, isoform beta OS=Rattus norvegicus GN=Tmpo PE=1 SV=3	TRUE	0.605375	67387.2	41370.8	53157	55242.4	50220.7	70729.7	65162.9	73369.3	78001.5	102767	112038	132247	64347.4	70844	67119.5	99402.3	78853.9	54761.6	128481	97185.6	107771	74099.3	20081	17159.3	54939.4	41190.2	53973.3	51175.8	53088	71032.5	61565	67172.9	73384.9	70797.4	53228.8	76122.7	59886.9
8555	26.914	3	723.674	2168	-0.325256	76.54	HPSSQLAGPGVEGGEGTQKPR	[3] Phospho (ST)	PRRT2_RAT	Proline-rich transmembrane protein 2 OS=Rattus norvegicus GN=Prrt2 PE=1 SV=1	TRUE	0.00138197	72223.9	55533.1	49766	74873	60947.5	68173	73030.4	22405.7	59871.3	68880.2	69239.2	109353	113279	117079	93794	151811	135763	65044.4	152052	167815	191916	119373	60217.2	58751.6	58882.7	55290.5	50530.3	69361.4	64427.2	68464.8	68998.1	20513.4	56327.8	47452.3	32895.2	62944.8	105427
8674	24.9072	3	641.601	1921.78	5.62992	48.04	GPDRTPPSEEDSAEAER	[5] Phospho (ST)	SGTA_RAT	Small glutamine-rich tetratricopeptide repeat-containing protein alpha OS=Rattus norvegicus GN=Sgta PE=1 SV=1	TRUE	0.714507	79309.5	94144.9	9460.17	6398.91	101187	25748.9	14170.4	9659.7	14548.3	150739	116453	118961	120863	147139	12930.1	27633.3	167211	171557	21363.2	217952	22097.5	18686.3	11978.9	10307.7	64659.4	93733.7	9605.45	5927.86	106964	25859.2	13388	8843.89	13687.3	103845	55326.1	68475.1	112485
9085	12.6128	3	641.601	1921.78	6.2452	56.86	GPDRTPPSEEDSAEAER	[5] Phospho (ST)	SGTA_RAT	Small glutamine-rich tetratricopeptide repeat-containing protein alpha OS=Rattus norvegicus GN=Sgta PE=1 SV=1	TRUE	0.960448	99023	9437.45	123584	4627.17	18398.5	125570	199780	204492	218220	12179.5	4092.52	89162.9	20943.4	2639.04	231200	399503	392176	15739.2	350431	37244.9	461007	381126	889.09	1252.78	80731.4	9396.24	125482	4286.55	19448.9	126107	188750	187221	205305	8390.62	1944.34	51323.2	19491.7
10606	12.5967	2	961.899	1921.78	7.67129	32.46	GPDRTPPSEEDSAEAER	[5] Phospho (ST)	SGTA_RAT	Small glutamine-rich tetratricopeptide repeat-containing protein alpha OS=Rattus norvegicus GN=Sgta PE=1 SV=1	TRUE	0.858693	53990	514.829	140234	340.57	1997.43	132268	326886	471771	412206	1481.66	945.421	28472.2	2510.74	398.306	257033	483094	222654	2028.22	422800	1982.8	527588	582898	1290.33	637.498	44017	512.581	142388	315.499	2111.47	132834	308838	431928	387810	1020.73	449.165	16388.9	2336.7
8692	25.391	2	620.813	1239.61	-0.298057	38.91	HQPAASPVVVR	[6] Phospho (ST)	MOBP_RAT	Myelin-associated oligodendrocyte basic protein OS=Rattus norvegicus GN=Mobp PE=1 SV=1	TRUE	0.342416	98632.8	83780.9	64180.4	2035.82	91321.3	77727.8	116356	489.959	4126.94	97591.3	115057	111241	159045	186768	2880.64	250287	190764	164756	45305.9	195126	87547.4	37342.3	161156	2957.22	80413.2	83415	65166.1	1885.96	96535.3	78060.5	109931	448.58	3882.69	67231.7	54663.3	64031.5	148020
16714	13.2087	2	620.813	1239.61	-0.174288	39.86	HQPAASPVVVR	[6] Phospho (ST)	MOBP_RAT	Myelin-associated oligodendrocyte basic protein OS=Rattus norvegicus GN=Mobp PE=1 SV=1	TRUE	0.159827	92.5947	87.0857	5255.24	17100	76.5946	84.0913	823.721	170125	116349	74.209	48.2084	193.128	229.048	2209.25	151614	2034.98	2797.75	242.735	105124	220.531	109661	63695.8	1617.59	908.803	75.4905	86.7054	5335.95	15841.2	80.9677	84.4513	778.24	155758	109463	51.1234	22.9036	111.167	213.17
8753	43.9737	3	739.347	2215.02	-4.98789	45.98	HAFSPVASVESASGEVLHSPK	[11] Phospho (ST)	FETUA_RAT	Alpha-2-HS-glycoprotein OS=Rattus norvegicus GN=Ahsg PE=1 SV=2	TRUE	0.00247021	101603	76095.1	67865	123032	109182	108188	87516.4	90106.4	93865.1	156847	130212	156072	178628	201488	204979	205806	181094	139915	203327	202455	207193	135367	87612.5	78028.4	82834.6	75762.8	68907.2	113975	115416	108651	82684.3	82496.5	88309.6	108054	61863.3	89836.6	166246
8796	23.9557	2	607.774	1213.53	-0.456976	67.07	AISPTSATSSGR	[3] Phospho (ST)	MYO5A_RAT	Unconventional myosin-Va OS=Rattus norvegicus GN=Myo5a PE=1 SV=1	TRUE	0.432084	252532	206459	6575.13	35760.2	193407	150042	40181.1	24349.8	23537.3	236988	237633	279158	277602	51363.6	30309.1	22843.3	303123	264803	8275.7	360095	7125.81	4465.36	71944.7	89685.9	205884	205557	6676.11	33127.8	204449	150684	37962.5	22293.4	22144.2	163264	112899	160686	258359
11174	13.8115	2	607.774	1213.53	-0.0277717	68.21	AISPTSATSSGR	[3] Phospho (ST)	MYO5A_RAT	Unconventional myosin-Va OS=Rattus norvegicus GN=Myo5a PE=1 SV=1	TRUE	0.665432	28227.2	5080.86	136281	2176.58	24837.9	81420.4	110912	47750.2	136490	9206.55	3249.12	43103.3	17044.2	2947.45	178922	285357	88156	18952.2	238480	30068.7	333799	227523	1304.61	1303.09	23013.1	5058.67	138373	2016.35	26256	81768.9	104788	43717.4	128412	6342.49	1543.64	24810.7	15862.7
14271	24.9072	2	607.774	1213.53	-0.0244964	45.75	AISPTSATSSGR	[3] Phospho (ST)	MYO5A_RAT	Unconventional myosin-Va OS=Rattus norvegicus GN=Myo5a PE=1 SV=1	TRUE	0.430008	1102.76	3528.82	1102.18	2197.1	3333.09	469.87	951.934	3061.74	2400.2	4589.13	11892.8	3419.45	2071.22	246920	543.088	1067.8	794.749	2193.22	12076.7	4458.09	2275.9	1036.68	18403.8	3192.89	899.058	3513.4	1119.11	2035.36	3523.39	471.881	899.374	2803.16	2258.14	3161.5	5650.2	1968.28	1927.65
32918	23.9159	1	1214.54	1213.53	-0.405274	---	AISPTSATSSGR	[3] Phospho (ST)	MYO5A_RAT	Unconventional myosin-Va OS=Rattus norvegicus GN=Myo5a PE=1 SV=1	TRUE	0.670845	0	19851.3	0	261.677	14493.4	0	0	0	0	21197.5	29972.4	0.00658468	24780	96.0749	49.646	0	0	29062.8	0	42331.4	0	0.17086	551.989	4723.58	0	19764.6	0	242.414	15320.9	0	0	0	0	14603.2	14239.8	0.00379022	23062.3
34547	13.944	1	1214.54	1213.53	0.00312324	---	AISPTSATSSGR	[3] Phospho (ST)	MYO5A_RAT	Unconventional myosin-Va OS=Rattus norvegicus GN=Myo5a PE=1 SV=1	TRUE	0.864393	498.387	0.18507	16492.8	0	4.13722	694.284	8885.6	1277.57	36550.4	0	3.2357	195.321	0	20.4792	551.289	12693.1	1366.39	0	35784.8	44.8163	33891.2	68034.8	0.00885229	0	406.324	0.184262	16746	0	4.37343	697.257	8394.99	1169.67	34387.1	0	1.53727	112.429	0
42326	24.927	1	1214.54	1213.53	-0.367935	---	AISPTSATSSGR	[3] Phospho (ST)	MYO5A_RAT	Unconventional myosin-Va OS=Rattus norvegicus GN=Myo5a PE=1 SV=1	TRUE	0.0957506	0	0	0	0	0	0	0	0	0	0	0	0	0	41654.2	0	0	0	23.0828	0	0	0	0	1487.04	0	0	0	0	0	0	0	0	0	0	0	0	0	0
8813	29.1684	2	640.299	1278.58	-1.27436	33.83	SIIIHTSEDGK	[1] Phospho (ST)	CNR1_RAT	Cannabinoid receptor 1 OS=Rattus norvegicus GN=Cnr1 PE=1 SV=1	TRUE	0.0139095	43490.4	41231.2	40059.1	71436.8	38104	55457.2	12201.1	0	79.8004	4943.21	1154.82	2678.14	68534.5	89176.4	94574.9	64867	48305.8	25635.7	114640	109133	113458	50342	66941	61295.7	35456.8	41051.1	40674.3	66178.1	40279.6	55694.7	11527.5	0	75.0773	3405.43	548.652	1541.57	63783.8
8857	26.1361	2	675.823	1349.63	-1.90802	46.78	KPSASLPSPSGSR	[8] Phospho (ST)	EMAL1_RAT	Echinoderm microtubule-associated protein-like 1 OS=Rattus norvegicus GN=Eml1 PE=2 SV=2	TRUE	0.209996	116201	132705	41838.4	84578.5	132858	54343.6	62934.4	26192.6	40360.2	120603	163557	173816	221189	270870	26999	114454	108052	163622	72507.9	251564	99267.4	84933	181272	59479.3	94736.3	132125	42480.9	78352.4	140444	54576.3	59459.6	23980.5	37971.5	83084.8	77705.1	100050	205857
8960	12.2561	2	568.728	1135.44	-0.940451	34.74	TQSVYDDTK	[3] Phospho (ST)	EAA2_RAT	Excitatory amino acid transporter 2 OS=Rattus norvegicus GN=Slc1a2 PE=1 SV=2	TRUE	0.778303	847.792	441.24	30817.7	337.036	151.138	41119.3	2745.75	23095.8	16558.5	385.615	1234.5	2598.71	310.493	214.082	55330.8	26011.9	12047.8	337.069	70676.4	221.282	2445.85	21882	1101.41	1638.83	691.187	439.313	31290.9	312.225	159.768	41295.3	2594.15	21145.2	15578.5	265.654	586.506	1495.85	288.97
10130	12.6421	2	568.728	1135.44	-1.04127	39.29	TQSVYDDTK	[3] Phospho (ST)	EAA2_RAT	Excitatory amino acid transporter 2 OS=Rattus norvegicus GN=Slc1a2 PE=1 SV=2	TRUE	0.351728	47762	39971.3	7446.69	1295.49	49696.1	19131.9	26628.3	3206.52	15257.2	60846.1	64443.2	74408.1	57331.4	197.763	12532.4	13409.8	28036.4	23064.9	25936.1	93354.1	96861.1	15570.5	605.098	881.454	38939.3	39796.7	7561.05	1200.13	52533.5	19213.8	25158	2935.71	14354.2	41917.5	30616.7	42830.2	53357.3
30149	19.897	2	568.728	1135.44	-0.934475	42.31	TQSVYDDTK	[3] Phospho (ST)	EAA2_RAT	Excitatory amino acid transporter 2 OS=Rattus norvegicus GN=Slc1a2 PE=1 SV=2	FALSE	0.742811	73.9659	7302.39	119.35	12773.4	599.069	129.251	302.746	631.834	160.584	10205.4	3095.07	136.879	222.774	6394.77	199.417	150.911	115.644	2462.69	106.232	1999.98	253.399	126.07	55135.6	61522.4	60.3028	7270.5	121.183	11833.1	633.273	129.805	286.031	578.473	151.079	7030.63	1470.46	78.7892	207.331
31687	14.2464	2	568.729	1135.44	-0.903075	40.21	TQSVYDDTK	[3] Phospho (ST)	EAA2_RAT	Excitatory amino acid transporter 2 OS=Rattus norvegicus GN=Slc1a2 PE=1 SV=2	TRUE	0.255713	4404.3	9027.63	464.138	75708.7	13717.4	1227.01	2574.82	427.23	628.63	13246	8791.46	8150.12	11201.2	76639.9	939.49	621.113	513.931	8028.94	450.222	11351.6	1013.52	1251.37	278.77	237.321	3590.73	8988.2	471.266	70135.5	14500.6	1232.27	2432.65	391.148	591.424	9125.33	4176.78	4691.31	10424.7
9058	32.6168	3	831.655	2491.94	-0.01885	71.06	RASVCAEAYNPDEEEDDAESR	[3] Phospho (ST)	KAP3_RAT	cAMP-dependent protein kinase type II-beta regulatory subunit OS=Rattus norvegicus GN=Prkar2b PE=1 SV=3	TRUE	0.357091	66668.5	39597.3	53508.4	59101.2	39114.1	62887	114968	148869	142189	164253	199519	230094	80960.7	94138.6	179281	208294	150126	105904	80266.4	41591.8	57555.7	46298.3	16285.8	20576.1	54353.4	39424.3	54330.2	54750.6	41347.3	63156.3	108620	136296	133774	113156	94790.8	132445	75348.6
11237	32.6009	2	1246.98	2491.94	0.109815	101.03	RASVCAEAYNPDEEEDDAESR	[3] Phospho (ST)	KAP3_RAT	cAMP-dependent protein kinase type II-beta regulatory subunit OS=Rattus norvegicus GN=Prkar2b PE=1 SV=3	TRUE	0.511023	88493.4	58819.9	69950.8	70811.1	59286.3	74369.6	108755	139202	112365	118531	149831	127903	111839	121343	165075	244454	157406	157000	75944	55806.3	73778.9	39566.9	13060.8	22922	72146.9	58563	71025	65598.5	62671.2	74687.9	102750	127446	105715	81657	71184.2	73622.7	104086
[truncated: 166 more rows]
[truncated: 11 more columns]
