# Supplementary material for: Sex- and estrous-cycle dependent dorsal hippocampal phosphoproteomic changes induced by low-dose ketamine
Source: Sci Rep. 2022 Feb 2;12:1820. doi: 10.1038/s41598-022-05937-x (PMC8810966; doi:10.1038/s41598-022-05937-x)
Supplement: Supplementary file 15 — Supplementary Table S15. [file 41598_2022_5937_MOESM15_ESM.xlsx]

## Sheet: LF15-002_Saland_C5_EN_Design#1_
Table S15. Diestrus Females vs. Males: Protein-level identification and statistical analysis for TiO2-enriched fractions, including raw and normalized abundance values. AEN, Saline-treated males; CEN, Saline-treated diestrus females.
									Normalized abundance																								Raw abundance
									AEN												CEN												AEN												CEN
Accession	Peptide count	Unique peptides	Confidence score	Anova (p)	Max fold change	Highest mean condition	Lowest mean condition	Description	03012014_SS_9M_Run1	03012014_SS_9M_Run2	03012014_SS_9M_Run3	03012014_SS_10M_Run1	03012014_SS_10M_Run2	03012014_SS_10M_Run3	03012014_SS_11M_Run1	03012014_SS_11M_Run2	03012014_SS_11M_Run3	03012014_SS_12M_Run1	03012014_SS_12M_Run2	03012014_SS_12M_Run3	03012014_SS_1F_Run1	03012014_SS_1F_Run2	03012014_SS_1F_Run3	03012014_SS_2F_Run1	03012014_SS_2F_Run2	03012014_SS_2F_Run3	03012014_SS_16F_Run1	03012014_SS_16F_Run2	03012014_SS_16F_Run3	03012014_SS_17F_Run1	03012014_SS_17F_Run2	03012014_SS_17F_Run3	03012014_SS_9M_Run1	03012014_SS_9M_Run2	03012014_SS_9M_Run3	03012014_SS_10M_Run1	03012014_SS_10M_Run2	03012014_SS_10M_Run3	03012014_SS_11M_Run1	03012014_SS_11M_Run2	03012014_SS_11M_Run3	03012014_SS_12M_Run1	03012014_SS_12M_Run2	03012014_SS_12M_Run3	03012014_SS_1F_Run1	03012014_SS_1F_Run2	03012014_SS_1F_Run3	03012014_SS_2F_Run1	03012014_SS_2F_Run2
NFH_RAT	46	46	2450.78	1.62912e-05	1.87211	CEN	AEN	Neurofilament heavy polypeptide OS=Rattus norvegicus GN=Nefh PE=1 SV=4	601136	451616	601899	622049	697263	673148	963374	458984	636281	853909	708778	1.03118e+06	1.31634e+06	1.36003e+06	1.84145e+06	1.68073e+06	1.0275e+06	1.01502e+06	1.07843e+06	1.68273e+06	1.8261e+06	755146	970501	983775	517787	444252	571045	572779	696755	673148	1.03753e+06	475605	657460	577296	360050	641751	1.22698e+06	1.4363e+06	1.92999e+06	770299	406654
MTAP2_RAT	28	28	1548.58	0.0156071	1.25574	AEN	CEN	Microtubule-associated protein 2 OS=Rattus norvegicus GN=Map2 PE=1 SV=3	5.0571e+06	4.41238e+06	4.60532e+06	5.35939e+06	5.51511e+06	5.5085e+06	7.38516e+06	5.79849e+06	7.89283e+06	7.91224e+06	7.87516e+06	7.09201e+06	6.01733e+06	4.45232e+06	6.45753e+06	5.09715e+06	4.73904e+06	4.48171e+06	5.73829e+06	5.67986e+06	5.58577e+06	3.60006e+06	3.6071e+06	3.80262e+06	4.35592e+06	4.34043e+06	4.36924e+06	4.9349e+06	5.5111e+06	5.5085e+06	7.9536e+06	6.00846e+06	8.15555e+06	5.34917e+06	4.00048e+06	4.41369e+06	5.60882e+06	4.702e+06	6.768e+06	2.33609e+06	1.87556e+06
MARCS_RAT	8	8	521.06	0.954793	1.04519	CEN	AEN	Myristoylated alanine-rich C-kinase substrate OS=Rattus norvegicus GN=Marcks PE=1 SV=2	860594	991800	852507	171156	1.11831e+06	689537	1.42272e+06	1.48714e+06	1.54484e+06	1.2695e+06	956528	1.02532e+06	297364	1.62664e+06	1.45877e+06	1.25882e+06	561589	487994	882142	1.13559e+06	1.42504e+06	476439	1.64767e+06	1.69178e+06	741270	975627	808807	157600	1.1175e+06	689537	1.53223e+06	1.54099e+06	1.59626e+06	858262	485904	638104	277176	1.71787e+06	1.52891e+06	576934	222259
KCC2A_RAT	11	11	941.73	0.435266	1.05614	CEN	AEN	Calcium/calmodulin-dependent protein kinase type II subunit alpha OS=Rattus norvegicus GN=Camk2a PE=1 SV=1	1.41334e+06	1.1475e+06	1.15263e+06	1.39011e+06	1.17726e+06	1.26687e+06	1.1909e+06	1.49507e+06	1.33675e+06	1.74178e+06	1.96395e+06	1.91415e+06	1.47367e+06	1.73964e+06	1.43278e+06	1.17454e+06	1.14679e+06	1.13236e+06	1.66784e+06	1.70397e+06	1.61851e+06	1.53545e+06	1.69072e+06	1.83914e+06	1.21737e+06	1.12879e+06	1.09354e+06	1.28001e+06	1.1764e+06	1.26687e+06	1.28257e+06	1.54921e+06	1.38125e+06	1.17755e+06	997661	1.19126e+06	1.37362e+06	1.8372e+06	1.50167e+06	538309	453863
TAU_RAT	13	13	705.07	0.654136	1.07892	CEN	AEN	Microtubule-associated protein tau OS=Rattus norvegicus GN=Mapt PE=1 SV=3	1.316e+06	57866.1	1.04327e+06	43504.8	802510	1.13717e+06	1.99754e+06	2.19658e+06	2.12854e+06	416277	64522.8	1.45599e+06	57960.1	2.0993e+06	732953	2.11619e+06	414247	153798	1.01099e+06	1.67928e+06	1.65597e+06	223618	1.69489e+06	1.81969e+06	1.13353e+06	56922.5	989795	40059	801926	1.13717e+06	2.15129e+06	2.27612e+06	2.19939e+06	281429	32776.7	906131	54025.2	2.21703e+06	768193	969877	163946
DPYL5_RAT	2	2	47.65	7.17292e-08	3.52284	CEN	AEN	Dihydropyrimidinase-related protein 5 OS=Rattus norvegicus GN=Dpysl5 PE=1 SV=1	25085.4	16446.4	19367.7	24350.4	29984.4	26217.1	26313.2	26192.4	20303	54725.9	45551.4	60305.6	54412.1	75249.7	88448.2	90801.9	73159.7	68489.7	110414	142013	142360	149571	150783	174807	21607.2	16178.2	18374.9	22421.7	29962.6	26217.1	28338.5	27140.8	20978.8	36998.1	23139.5	37530.9	50718.1	79469.8	92700.7	41615.7	28954.3
KPCE_RAT	2	2	215.84	0.647248	1.03049	AEN	CEN	Protein kinase C epsilon type OS=Rattus norvegicus GN=Prkce PE=1 SV=1	146326	122975	116618	236537	129009	134622	126478	12477	77344.8	197325	214785	213385	271135	118279	164946	106099	183349	186218	182218	199347	194719	10576.3	37899.6	21976.4	126038	120970	110640	217802	128915	134622	136213	12928.8	79919.4	133404	109108	132799	252728	124912	172876	48626.7	72563.8
SRC8_RAT	1	1	94.75	0.000876233	2.02836	AEN	CEN	Src substrate cortactin OS=Rattus norvegicus GN=Cttn PE=1 SV=1	777428	590939	684000	803902	897059	807029	1.47089e+06	1.70645e+06	1.65227e+06	2.16101e+06	1.66945e+06	1.9561e+06	444020	907439	842111	425791	309689	298008	459468	692174	682728	779298	825327	816094	669636	581302	648937	740228	896406	807029	1.5841e+06	1.76825e+06	1.70727e+06	1.46097e+06	848059	1.21737e+06	413876	958329	882599	195146	122565
AT1A3_RAT	7	7	718.44	8.88458e-10	7.51012	CEN	AEN	Sodium/potassium-transporting ATPase subunit alpha-3 OS=Rattus norvegicus GN=Atp1a3 PE=1 SV=2	384575	199953	452113	248763	209092	464469	482724	205366	128455	443645	195071	241391	1.15351e+06	1.23813e+06	1.14696e+06	1.93203e+06	1.18111e+06	1.16871e+06	3.31597e+06	3.37967e+06	3.93084e+06	2.93202e+06	2.99823e+06	3.07694e+06	331253	196692	428937	229060	208940	464469	519879	212802	132731	299932	99093.7	150229	1.0752e+06	1.30757e+06	1.2021e+06	885477	467446
AT1A2_RAT;AT1A4_RAT;ATP4A_RAT	1	1	67.49	0.429798	1.42413	CEN	AEN	Sodium/potassium-transporting ATPase subunit alpha-2 OS=Rattus norvegicus GN=Atp1a2 PE=1 SV=1	15294.7	16772.8	4102.91	2000.47	21513.9	13463.9	9416.95	5601.71	3841.65	27305.3	5972.55	21221.5	1857.96	7252.08	22852.9	35916.5	30928.4	21797.3	16244	22427.3	32981.2	5270.87	4955.79	6162.55	13174.1	16499.3	3892.59	1842.02	21498.2	13463.9	10141.8	5804.55	3969.53	18460.1	3033.98	13207.1	1731.82	7658.78	23951.7	16461	12240.5
AT1A1_RAT	2	2	202.99	0.000631658	11.2324	CEN	AEN	Sodium/potassium-transporting ATPase subunit alpha-1 OS=Rattus norvegicus GN=Atp1a1 PE=1 SV=1	9541.47	471.563	7774.28	3498.16	2189.53	15324.6	14322.6	1818.14	0	4400.67	685.869	2598.08	30514.8	5588.81	22418.4	136076	47386.4	53029.8	79608.1	52365.1	103701	42175.7	77189.8	53373.4	8218.52	463.873	7375.76	3221.09	2187.94	15324.6	15425	1883.97	0	2975.13	348.412	1616.91	28443.1	5902.23	23496.2	62365.5	18754.1
CLD11_RAT	4	4	139.24	8.06509e-09	2.3168	CEN	AEN	Claudin-11 OS=Rattus norvegicus GN=Cldn11 PE=1 SV=1	789091	684928	670252	924872	807024	810004	372434	552191	407818	600635	515772	697102	1.35151e+06	1.82197e+06	1.51492e+06	1.1941e+06	1.26922e+06	1.16238e+06	1.35537e+06	1.60297e+06	1.36956e+06	1.90529e+06	1.79867e+06	1.79946e+06	679681	673759	635894	851616	806436	810004	401100	572186	421393	406067	262005	433839	1.25975e+06	1.92415e+06	1.58776e+06	547274	502318
DPYL2_RAT	5	5	334.53	3.32241e-08	2.43359	CEN	AEN	Dihydropyrimidinase-related protein 2 OS=Rattus norvegicus GN=Dpysl2 PE=1 SV=1	331102	310165	294642	391241	416419	406424	571529	644216	598967	858236	819356	763920	1.23428e+06	1.35366e+06	1.22265e+06	1.21262e+06	1.16548e+06	1.09358e+06	1.57022e+06	1.2752e+06	1.30653e+06	1.3507e+06	1.37922e+06	1.42594e+06	285194	305107	279538	360252	416115	406424	615520	667543	618904	580222	416222	475423	1.15048e+06	1.42958e+06	1.28144e+06	555760	461263
NEUM_RAT	9	9	724.9	0.954097	1.03611	AEN	CEN	Neuromodulin OS=Rattus norvegicus GN=Gap43 PE=1 SV=1	702296	418197	352997	416807	464571	593097	858905	737103	719914	831219	758736	1.0659e+06	492659	398623	418320	626599	775595	725695	771905	639347	647506	625002	764401	758074	604921	411377	334902	383793	464233	593097	925015	763794	743878	561956	385428	663360	459212	420978	438433	287178	306956
MAP1B_RAT	27	27	1872.19	0.391478	1.15766	CEN	AEN	Microtubule-associated protein 1B OS=Rattus norvegicus GN=Map1b PE=1 SV=2	1.72444e+06	1.5523e+06	1.51838e+06	1.89629e+06	1.62185e+06	1.74249e+06	1.76365e+06	1.13049e+06	1.75498e+06	2.71085e+06	2.93586e+06	2.62519e+06	2.94651e+06	1.58672e+06	3.15405e+06	2.49778e+06	2.26723e+06	2.25748e+06	3.16101e+06	2.62252e+06	2.52564e+06	1.08396e+06	1.28382e+06	1.21263e+06	1.48534e+06	1.52699e+06	1.44055e+06	1.74609e+06	1.62067e+06	1.74249e+06	1.8994e+06	1.17143e+06	1.8134e+06	1.83271e+06	1.49138e+06	1.63378e+06	2.74647e+06	1.6757e+06	3.3057e+06	1.14477e+06	897299
ADDA_RAT	10	10	441.58	0.199633	1.20358	CEN	AEN	Alpha-adducin OS=Rattus norvegicus GN=Add1 PE=2 SV=2	268533	209996	215382	241867	230448	259636	242296	300860	285155	462809	503001	456040	335012	472978	386986	305677	178689	168910	534411	371033	400139	403104	431370	436067	231300	206572	204341	222709	230280	259636	260946	311754	294646	312888	255518	283815	312268	499503	405592	140096	70719.6
BIN1_RAT	4	4	226.8	0.24103	1.0949	CEN	AEN	Myc box-dependent-interacting protein 1 OS=Rattus norvegicus GN=Bin1 PE=1 SV=1	391436	298012	336647	351575	358713	386112	478203	600427	568846	587734	611359	528054	451600	679515	550106	639494	429691	401667	465479	404519	443115	500170	523513	529899	337162	293152	319390	323728	358451	386112	515010	622169	587781	397345	310562	328633	420941	717622	576555	293089	170058
NHRF1_RAT	2	2	192	0.874484	1.03171	AEN	CEN	Na(+)/H(+) exchange regulatory cofactor NHE-RF1 OS=Rattus norvegicus GN=Slc9a3r1 PE=1 SV=3	262485	247107	228782	353991	265896	241217	330268	436728	436111	456925	331254	381077	394109	331420	383436	290680	362840	345537	211429	310920	298419	303648	309150	308162	226091	243078	217055	325953	265703	241217	355689	452542	450627	308910	168273	237162	367353	350007	401871	133223	143601
E41L1_RAT	11	11	633.22	0.0940091	1.26534	CEN	AEN	Band 4.1-like protein 1 OS=Rattus norvegicus GN=Epb41l1 PE=1 SV=1	213597	236297	218646	187893	231491	286145	197655	127359	159384	275740	284155	334653	298509	368127	432458	287216	179005	182791	374622	333801	407814	175560	223293	220309	183981	232443	207438	173011	231322	286145	212869	131971	164690	186417	144347	208270	278243	388772	453251	131635	70844.6
SYN2_RAT	3	3	153.86	0.606012	1.08209	CEN	AEN	Synapsin-2 OS=Rattus norvegicus GN=Syn2 PE=1 SV=1	391417	306044	329365	512922	461334	442721	446349	530379	534380	1.14501e+06	921947	940836	657796	810239	776779	324488	285245	258335	614221	727767	747657	792332	780717	758691	337146	301054	312481	472295	460998	442721	480705	549585	552168	774098	468337	585526	613138	855678	814126	148717	112891
ADDG_RAT	3	3	102.96	0.0119376	1.22035	CEN	AEN	Gamma-adducin OS=Rattus norvegicus GN=Add3 PE=1 SV=2	123673	108308	90941.4	135626	116396	109639	107211	86209.1	116378	139399	126684	123867	170663	128893	182198	107132	150207	153278	102919	175058	153981	121651	123146	120247	106525	106541	86279.6	124884	116311	109639	115464	89330.8	120251	94242.2	64353.8	77088.3	159077	136121	190958	49100.1	59447.2
KCC2B_RAT	2	2	133.6	0.412657	1.2149	AEN	CEN	Calcium/calmodulin-dependent protein kinase type II subunit beta OS=Rattus norvegicus GN=Camk2b PE=1 SV=1	47842.1	24775	36977.2	62219.2	65136.7	55457.1	51856.9	37926.4	34375.3	130648	140978	72780.1	107327	59232.3	105687	26527.1	34816.4	34598.1	46973	41844.6	40440.1	33279.1	39164.8	56476.8	41208.7	24371	35081.7	57291	65089.2	55457.1	55848.3	39299.7	35519.5	88326.4	71614.9	45294.4	100041	62554	110768	12157.7	13779.2
AINX_RAT	3	3	190.47	6.27894e-07	1.80865	CEN	AEN	Alpha-internexin OS=Rattus norvegicus GN=Ina PE=1 SV=2	197647	141170	133656	183151	211552	188370	249367	222326	208699	235651	240462	174695	356918	267307	294500	459823	525122	475960	368303	282572	339088	299117	318161	329926	170243	138868	126805	168645	211398	188370	268561	230377	215646	159315	122152	108721	332687	282298	308659	210743	207827
SCG2_RAT	2	2	125.57	0.00968185	1.7049	AEN	CEN	Secretogranin-2 OS=Rattus norvegicus GN=Scg2 PE=2 SV=1	121433	133345	135990	154223	152557	174696	274286	303686	274343	387382	416062	313483	210548	210890	192855	59365.9	70540.1	54775.9	163254	119280	133527	147600	143967	160055	104596	131170	129019	142007	152446	174696	295398	314683	283475	261894	211354	195095	196254	222717	202127	27208.2	27917.6
DLGP2_RAT	3	3	98.73	0.099667	3.78817	CEN	AEN	Disks large-associated protein 2 OS=Rattus norvegicus GN=Dlgap2 PE=1 SV=3	964.773	8680.99	866.799	25270.4	4440.25	818.541	985.951	983.522	2279.34	14795.5	6203.23	4325.27	140086	6893.36	8029.98	2108.01	46723.8	40417.3	6517.96	7009.79	2825.42	1300.09	2595.2	2993.76	831.004	8539.43	822.366	23268.8	4437.02	818.541	1061.84	1019.14	2355.21	10002.7	3151.16	2691.82	130575	7279.95	8416.06	966.129	18491.8
MAP1A_RAT	19	19	1335.98	0.772503	1.01739	CEN	AEN	Microtubule-associated protein 1A OS=Rattus norvegicus GN=Map1a PE=1 SV=1	493229	529985	444876	551316	606339	542520	611282	441170	545217	840738	848570	758185	598624	580458	798978	614056	538530	487456	793317	733938	695078	483089	492573	522756	424841	521343	422071	507649	605897	542520	658332	457145	563365	568392	431062	471853	557983	613011	837392	281430	213133
GPM6A_RAT	4	4	195.21	0.0492007	2.04219	CEN	AEN	Neuronal membrane glycoprotein M6-a OS=Rattus norvegicus GN=Gpm6a PE=1 SV=1	65726.4	22464.7	177483	239653	14547.8	57807	116395	378669	327032	102928	73390.1	138248	234088	548367	105118	100689	215860	188470	51131.4	110449	547935	144902	589487	664527	56613.2	22098.3	168385	220671	14537.2	57807	125354	392380	337918	69585.6	37281.2	86038.2	218195	579119	110172	46147	85430.7
GEPH_RAT	2	2	124.59	0.922527	1.02358	CEN	AEN	Gephyrin OS=Rattus norvegicus GN=Gphn PE=1 SV=3	53272.8	45159	51707	47645.8	45837.7	49836.1	45756.1	50081.8	46935	67262.1	58842.6	72013	42511.4	71989.7	52147.1	41105.4	37725.6	38018.9	48965.9	53671.4	60536.6	73297.2	61412.6	67926.5	45886.4	44422.6	49056.4	43872	45804.3	49836.1	49278	51895.3	48497.3	45473.4	29891.3	44817	39625.3	76027	54654.3	18839.2	14930.6
NDRG2_RAT	6	6	426.25	0.0250721	1.3126	AEN	CEN	Protein NDRG2 OS=Rattus norvegicus GN=Ndrg2 PE=1 SV=1	330793	266553	284343	238334	235916	256835	340893	396209	366238	478822	507407	437215	310183	348264	320956	364458	312185	307805	262590	158572	194809	172879	199981	201020	284927	262206	269767	219456	235744	256835	367132	410556	378429	323713	257756	272099	289125	367795	336388	167036	123553
REM2_RAT	2	2	77.23	0.450119	1.28437	CEN	AEN	GTP-binding protein REM 2 OS=Rattus norvegicus GN=Rem2 PE=1 SV=2	811.05	3015.69	1404.56	80792	1915.56	1147.65	1064.36	2436.27	2345.66	8328.99	94996.8	1515.04	97634.7	1483.71	3912.7	869.031	68317	57304.1	1394.98	10352.9	738.983	3767.82	5487.87	5319.06	698.595	2966.51	1332.56	74392.8	1914.16	1147.65	1146.28	2524.49	2423.74	5630.92	48257.1	942.882	91006.3	1566.92	4100.82	398.288	27037.7
TOM70_RAT	3	3	172.44	2.91211e-13	27.9817	CEN	AEN	Mitochondrial import receptor subunit TOM70 OS=Rattus norvegicus GN=Tomm70a PE=1 SV=1	4305.95	1852.86	1929.34	4314.87	3030.67	5631.96	3035.36	3709.8	2610.16	12381.5	6518.01	8012.23	192017	214916	193466	72997.3	52210.3	52969.8	215170	109040	131805	106098	132009	131569	3708.92	1822.65	1830.44	3973.11	3028.47	5631.96	3268.99	3844.13	2697.05	8370.7	3311.07	4986.38	178981	226969	202768	33455.6	20663.2
NFM_RAT	18	18	1052.74	0.399944	1.0498	CEN	AEN	Neurofilament medium polypeptide OS=Rattus norvegicus GN=Nefm PE=1 SV=4	531650	1.04278e+06	417670	567989	514830	503795	424726	204871	388305	977919	1.43984e+06	1.04817e+06	459268	595712	2.98076e+06	301268	193767	217963	249771	2.02743e+06	351778	282352	378605	425413	457935	1.02578e+06	396260	523001	514456	503795	457418	212289	401230	661134	731421	652324	428088	629120	3.12407e+06	138075	76687
EPN1_RAT	2	2	144.63	6.36956e-07	2.01277	CEN	AEN	Epsin-1 OS=Rattus norvegicus GN=Epn1 PE=1 SV=1	73208.4	55114.6	57301.6	104294	95166.5	100969	108199	105874	100845	92259.6	106032	92337.8	208343	191169	196694	247134	261009	239058	143080	126841	139251	144539	143185	156844	63057.9	54215.9	54364.3	96033.4	95097.2	100969	116527	109708	104202	62373.3	53862.9	57466.1	194199	201890	206151	113265	103299
BSN_RAT	6	6	350.75	0.00491739	1.39329	CEN	AEN	Protein bassoon OS=Rattus norvegicus GN=Bsn PE=1 SV=3	104490	74697.9	72931.8	81187.2	103751	109956	129733	113921	111365	199540	206480	195099	143792	217826	181799	242377	176938	161681	201100	190737	176821	127600	134795	138867	90002.1	73479.8	69193.2	74756.7	103676	109956	139719	118046	115072	134902	104889	121419	134030	230042	190540	111084	70026.5
PCLO_RAT	4	4	292.09	0.968318	1.06905	CEN	AEN	Protein piccolo OS=Rattus norvegicus GN=Pclo PE=1 SV=1	89651.9	70771.8	63221.5	103748	96105.9	84381.5	94189.9	68675.4	90391.6	113652	95240.8	100395	146807	94138.4	152257	77173.6	128237	120610	101797	93217.8	96948.9	40489.8	48651	44006.3	77221.5	69617.7	59980.7	95530.1	96035.9	84381.5	101440	71162.2	93400.4	76836	48381.1	62480.7	136840	99417.7	159578	35369.7	50752.1
SPTN1_RAT	7	7	667.9	5.82211e-05	2.06813	CEN	AEN	Spectrin alpha chain, non-erythrocytic 1 OS=Rattus norvegicus GN=Sptan1 PE=1 SV=2	235361	158544	245550	250619	214371	300320	407510	360512	321933	474002	375777	400926	389648	409583	408303	596956	401516	411627	781846	818378	975182	758844	922501	871631	202728	155959	232963	230769	214215	300320	438876	373566	332649	320455	190890	249515	363195	432552	427934	273593	158908
PLEC_RAT	1	1	120.34	0.0227536	1.33458	CEN	AEN	Plectin OS=Rattus norvegicus GN=Plec PE=1 SV=2	71822.9	48501	47206.6	60404.1	66561.1	87744.6	78312.7	77523.2	73511.7	242895	233302	170310	95676.6	153561	121309	230325	138671	130540	175445	129645	138667	116633	121400	127152	61864.4	47710.1	44786.7	55619.7	66512.6	87744.6	84340.5	80330.4	75958.6	164212	118515	105992	89181.1	162172	127141	105561	54881.6
PALM_RAT	4	4	161.79	0.00611102	1.71036	AEN	CEN	Paralemmin-1 OS=Rattus norvegicus GN=Palm PE=1 SV=1	91151.3	109036	58727.4	164258	144591	71761.3	93685	97829.9	102513	205484	200757	151838	128277	114408	181625	25382	55320.8	54807.5	33507.2	70111.7	53021.7	24570.6	58923.5	72159.1	78512.9	107258	55717	151248	144486	71761.3	100896	101372	105926	138920	101982	94495.8	119569	120824	190358	11632.9	21894.3
AMPH_RAT	4	4	335.84	0.0312081	1.28292	AEN	CEN	Amphiphysin OS=Rattus norvegicus GN=Amph PE=1 SV=1	1.81521e+06	1.65875e+06	1.64873e+06	1.85702e+06	1.82781e+06	1.76557e+06	2.43356e+06	1.30451e+06	2.60646e+06	2.69523e+06	2.65169e+06	2.45886e+06	1.95669e+06	1.3389e+06	1.98276e+06	2.00908e+06	1.75959e+06	1.73905e+06	1.88629e+06	1.9067e+06	1.93183e+06	879347	925610	955256	1.56353e+06	1.6317e+06	1.56421e+06	1.70993e+06	1.82648e+06	1.76557e+06	2.62087e+06	1.35175e+06	2.69322e+06	1.82214e+06	1.34702e+06	1.53026e+06	1.82385e+06	1.41399e+06	2.07809e+06	920790	696391
STXB5_RAT	3	3	69.35	0.00154169	1.43001	CEN	AEN	Syntaxin-binding protein 5 OS=Rattus norvegicus GN=Stxbp5 PE=1 SV=1	91029.7	88586.6	83915.1	124205	114667	117392	49444.3	55905.7	52333.6	121344	94276.6	108170	104110	133692	140484	124972	114437	117967	91449.5	161033	150665	154303	134809	146902	78408.1	87142	79613.5	114367	114584	117392	53250	57930.1	54075.6	82036.2	47891.3	67319.2	97041.5	141189	147238	57276.5	45290.8
PACN1_RAT	3	3	137.48	0.0148849	1.38271	AEN	CEN	Protein kinase C and casein kinase substrate in neurons protein 1 OS=Rattus norvegicus GN=Pacsin1 PE=1 SV=1	167747	108564	121009	192651	216128	171334	198355	276159	227945	286261	279328	217438	151998	248777	202265	125285	134112	115205	85568.8	127919	117715	127091	173215	172071	144489	106794	114806	177392	215971	171334	213623	286159	235532	193530	141895	135322	141679	262729	211990	57419.9	53077.5
HNRH1_RAT	2	2	162.75	4.03805e-07	7.08449	CEN	AEN	Heterogeneous nuclear ribonucleoprotein H OS=Rattus norvegicus GN=Hnrnph1 PE=1 SV=2	14738.1	17673.2	11463.7	30252.1	12028.9	10618.7	5034	5509.64	2433.29	7424.71	2708.8	8733.54	79714	102033	69957.6	28403.8	21414.8	20226.1	65133.6	77320.7	92805.4	117047	124324	112818	12694.6	17385	10876.1	27856	12020.1	10618.7	5421.47	5709.15	2514.28	5019.57	1376.03	5435.29	74302.2	107755	73321.1	13017.8	8475.31
TR150_RAT	2	2	101.49	0.106365	2.45835	CEN	AEN	Thyroid hormone receptor-associated protein 3 OS=Rattus norvegicus GN=Thrap3 PE=1 SV=1	15010.4	17089.8	17537.2	10798.3	15844.5	16266.1	20821.3	139997	99687.3	10196.6	13304.3	17165.3	15824.9	206300	19598.5	26664.6	12148.3	11608.8	19548.2	32637.3	32726.9	194761	188436	207643	12929.2	16811.1	16638.2	9943.03	15832.9	16266.1	22423.9	145066	103006	6893.53	6758.39	10682.8	14750.6	217869	20540.8	12220.7	4807.93
S4A4_RAT	1	1	66.61	0.0230846	1.42635	CEN	AEN	Electrogenic sodium bicarbonate cotransporter 1 OS=Rattus norvegicus GN=Slc4a4 PE=1 SV=1	176303	116929	158222	118091	131367	157614	52389.9	68101.2	60118.8	121889	120202	116404	110256	193927	170737	145978	87481.4	82232.8	203929	210968	221201	175803	189317	201673	151858	115022	150111	108737	131271	157614	56422.4	70567.2	62120	82404.6	61060.8	72443.4	102771	204803	178945	66903.6	34622.4
DNJC5_RAT	2	2	158.85	3.22177e-11	1.56953	CEN	AEN	DnaJ homolog subfamily C member 5 OS=Rattus norvegicus GN=Dnajc5 PE=1 SV=1	3.70339e+06	3.23593e+06	3.12137e+06	3.4076e+06	3.53354e+06	3.56239e+06	3.37285e+06	3.50726e+06	3.4499e+06	3.57587e+06	3.89293e+06	2.94743e+06	5.54959e+06	5.88703e+06	5.24675e+06	6.25823e+06	6.0007e+06	6.18922e+06	4.99472e+06	4.60359e+06	4.96633e+06	4.77658e+06	5.29386e+06	5.07139e+06	3.18991e+06	3.18316e+06	2.96136e+06	3.13769e+06	3.53097e+06	3.56239e+06	3.63246e+06	3.63426e+06	3.56474e+06	2.41751e+06	1.97756e+06	1.83432e+06	5.17283e+06	6.21718e+06	5.49901e+06	2.86823e+06	2.37489e+06
SGIP1_RAT	3	3	166.97	0.985835	1.01112	CEN	AEN	SH3-containing GRB2-like protein 3-interacting protein 1 OS=Rattus norvegicus GN=Sgip1 PE=1 SV=1	259214	225117	228758	294371	242876	262889	326422	192237	338129	367975	375993	334476	342510	232160	340772	349056	308552	292715	334528	356932	358451	180087	192313	198742	223273	221446	217031	271055	242699	262889	351547	199198	349384	248774	191000	208160	319257	245180	357157	159977	122115
CAMKV_RAT	1	1	94.39	0.937409	1.15245	CEN	AEN	CaM kinase-like vesicle-associated protein OS=Rattus norvegicus GN=Camkv PE=1 SV=1	106139	53336.3	80421.8	87350.4	61059.8	82877.9	24660	26699.9	21667.7	114654	125050	162082	302144	162497	130312	46285.8	23646.4	16321.1	97776.7	45094	44711.4	69592.5	67175.7	84661.5	91422.8	52466.6	76299.3	80431.7	61015.4	82877.9	26558.2	27666.7	22389	77513	63523.8	100871	281631	171610	136578	21213.4	9358.5
RTN1_RAT	4	4	286.01	0.000312449	2.53539	CEN	AEN	Reticulon-1 OS=Rattus norvegicus GN=Rtn1 PE=2 SV=1	79123.3	64546.4	60743.6	107459	90969	81108.4	39698.4	55262.7	49257.8	116482	62454	107284	194041	341809	318002	78489.5	65253.7	73700.9	98775.6	238244	220444	242282	216323	230968	68152.6	63493.8	57629.9	98947.7	90902.8	81108.4	42754	57263.8	50897.4	78749.1	31725.8	66768.1	180867	360978	333291	35972.8	25825.4
S6A17_RAT	2	2	95.69	0.00525916	1.50344	CEN	AEN	Sodium-dependent neutral amino acid transporter SLC6A17 OS=Rattus norvegicus GN=Slc6a17 PE=1 SV=1	70072.6	52837.6	61014.3	85436.7	70506	92282.4	32492.7	20121.2	23290	91602.2	104533	91566.2	102174	111669	115170	113820	89867.3	87495.5	100798	109514	116571	76852.1	83729.9	88706.5	60356.9	51976	57886.6	78669.6	70454.7	92282.4	34993.7	20849.8	24065.3	61928.8	53101.3	56985.9	95237.5	117931	120707	52165	35566.7
KCNQ2_RAT	3	3	151	0.955469	1.82687	CEN	AEN	Potassium voltage-gated channel subfamily KQT member 2 OS=Rattus norvegicus GN=Kcnq2 PE=1 SV=1	4795.56	1519.5	3479.1	2841.93	13037.6	4744.81	4163.78	5491.31	7846.81	1175.77	455.054	6662.79	2127.63	18665	3099.13	3885.69	138.907	46.9194	5159.63	15153.4	11728.1	4107.06	17820.6	20763.8	4130.64	1494.72	3300.76	2616.83	13028.2	4744.81	4484.27	5690.15	8108.01	794.893	231.161	4146.56	1983.19	19711.8	3248.13	1780.86	54.975
MYPT1_RAT	1	1	47.08	8.22997e-07	2.88091	CEN	AEN	Protein phosphatase 1 regulatory subunit 12A OS=Rattus norvegicus GN=Ppp1r12a PE=1 SV=2	10847	6755.37	5822.74	17511.6	17761.4	15870.3	17447.7	19189.2	19380.8	21693	17218	19533.6	51653.1	47340.5	42241.4	73588.8	68971.8	66326.2	34796.6	31980.3	30425.8	30358.9	36011.6	30884.6	9343.03	6645.21	5524.26	16124.6	17748.5	15870.3	18790.6	19884	20025.9	14665.8	8746.52	12156.7	48146.4	49995.4	44272.3	33726.7	27296.9
AP180_RAT	3	3	231.24	0.714635	1.23057	CEN	AEN	Clathrin coat assembly protein AP180 OS=Rattus norvegicus GN=Snap91 PE=1 SV=1	121230	43409.9	136586	66002.2	107755	114581	199930	248322	230273	85993.5	110077	164691	70995.6	269601	49594.2	118149	58993.2	51118.7	89325.7	179621	282135	255427	282757	296688	104421	42702.1	129585	60774.4	107676	114581	215318	257314	237938	58137	55917.8	102495	66175.8	284721	51978.7	54149.3	23347.7
ALDOA_RAT	4	4	278.97	0.000366662	1.62843	CEN	AEN	Fructose-bisphosphate aldolase A OS=Rattus norvegicus GN=Aldoa PE=1 SV=2	48649.2	40557.8	38792.4	45460.8	48563.4	42523.4	55437.8	42550.3	42732.5	90678.1	84141.6	86228	93794.6	67539.7	88209.6	115468	110442	104806	97646	107608	119023	57620.7	60457.9	62432.7	41903.9	39896.4	36803.9	41860	48528	42523.4	59704.9	44091.1	44154.9	61304	42742.8	53663.7	87426.9	71327.4	92450.6	52920.6	43709.7
PSIP1_RAT	1	1	66.72	0.124556	3.95001	CEN	AEN	PC4 and SFRS1-interacting protein OS=Rattus norvegicus GN=Psip1 PE=2 SV=1	74545.2	22789.4	49000.2	26599.7	11876.1	58788.7	180294	181685	179883	7096.32	4443.42	148833	18875	97999.3	38513	54265.5	263533	862892	15702.1	46699.3	121454	1.99086e+06	107089	118171	64209.3	22417.7	46488.4	24492.8	11867.4	58788.7	194171	188264	185870	4797.56	2257.2	92625.7	17593.6	103495	40364.7	24870.6	104298
RMD3_RAT	1	1	80.47	0.0457145	1.7785	AEN	CEN	Regulator of microtubule dynamics protein 3 OS=Rattus norvegicus GN=Rmdn3 PE=2 SV=1	39281.7	24062.7	40114.6	38680.3	34754.2	50021	75569.8	97957.5	93054.1	135856	163307	147120	38474.9	62181.8	48291.3	31042.7	19802.8	18133.1	91834	27710.7	38388.4	48167.1	57251.6	47133.4	33835.2	23670.3	38058.3	35616.6	34728.9	50021	81386.5	101505	96151.6	91847.2	82957.6	91559.8	35862.9	65669	50613.1	14227.3	7837.32
RTN4_RAT	4	4	296.51	0.00736867	1.47719	CEN	AEN	Reticulon-4 OS=Rattus norvegicus GN=Rtn4 PE=1 SV=1	404516	325695	350466	183615	229496	184692	393079	428973	423746	902372	964128	832724	594036	651569	608633	838425	758174	778974	884377	817120	854381	498043	522350	500899	348429	320383	332501	169072	229329	184692	423335	444507	437851	610060	489764	518243	553706	688110	637896	384261	300062
NFL_RAT	4	4	492.84	0.0605591	1.87369	CEN	AEN	Neurofilament light polypeptide OS=Rattus norvegicus GN=Nefl PE=1 SV=3	653300	510754	500518	702102	585255	576937	629933	95527	120618	835358	899020	938864	1.6749e+06	384998	1.94398e+06	1.28123e+06	1.38396e+06	1.41778e+06	1.18418e+06	1.54837e+06	1.38788e+06	228263	392780	377806	562718	502425	474861	646491	584828	576937	678420	98986.2	124633	564754	456690	584298	1.56119e+06	406589	2.03745e+06	587206	547727
SRCN1_RAT	4	4	223.55	0.104777	1.15603	CEN	AEN	SRC kinase signaling inhibitor 1 OS=Rattus norvegicus GN=Srcin1 PE=1 SV=1	133014	104637	112466	139903	123699	126908	137779	152263	160137	191213	220562	205813	211540	105764	203933	220772	181686	168767	190350	174776	150060	133644	171263	177997	114571	102931	106701	128822	123609	126908	148384	157776	165468	129272	112043	128087	197178	111695	213738	101183	71905.7
ACTG_RAT;ACTA_RAT;ACTB_RAT	9	9	635.13	0.722011	1.04477	AEN	CEN	Actin, cytoplasmic 2 OS=Rattus norvegicus GN=Actg1 PE=1 SV=1	417220	370025	394439	103569	282020	338232	527147	495991	536934	570732	138561	566932	178104	457193	422938	432693	99128.4	144139	385154	482862	603102	160900	575747	596648	359372	363991	374219	95365.7	281815	338232	567722	513952	554807	385850	70387.2	352828	166012	482833	443272	198309	39232
S4A10_RAT	1	1	67.87	0.123522	1.18598	CEN	AEN	Sodium-driven chloride bicarbonate exchanger OS=Rattus norvegicus GN=Slc4a10 PE=1 SV=1	144752	115105	128425	136793	122159	154680	55944.2	70492.5	76795	169583	199686	152034	151142	146157	144742	155368	132943	117494	283326	140105	147031	127963	129120	134949	124681	113228	121841	125958	122070	154680	60250.3	73045.1	79351.3	114649	101438	94618	140881	154354	151701	71207.2	52614.6
ARHG7_RAT	1	1	36.84	0.0232113	3.38268	CEN	AEN	Rho guanine nucleotide exchange factor 7 OS=Rattus norvegicus GN=Arhgef7 PE=1 SV=1	20757.4	19403.6	25640.5	24231.6	16620.3	17911.2	13335	5703.39	12347	13657.1	5770.54	11576.1	20269.9	202086	23287.2	4221.98	22460.6	24315.3	10385.8	20875.9	51198.8	111840	84941.1	56522.7	17879.3	19087.2	24326.2	22312.3	16608.2	17911.2	14361.4	5909.92	12758	9233.08	2931.36	7204.34	18893.7	213419	24406.8	1934.99	8889.21
DLGP4_RAT	1	1	44.42	0.672577	2.88817	CEN	AEN	Disks large-associated protein 4 OS=Rattus norvegicus GN=Dlgap4 PE=2 SV=1	303.859	300.2	248.414	5131.39	230.489	165.815	104.359	125.402	54.7441	928.367	2109.14	190.291	2220.71	115.574	153.366	52.4933	13045.7	10986.9	299.47	948.736	230.336	376.63	64.5164	76.6977	261.728	295.304	235.68	4724.95	230.321	165.815	112.391	129.942	56.5664	627.634	1071.42	118.427	2069.95	122.055	160.74	24.0584	5163.09
ROA1_RAT	1	1	35.26	0.477799	2.49416	CEN	AEN	Heterogeneous nuclear ribonucleoprotein A1 OS=Rattus norvegicus GN=Hnrnpa1 PE=1 SV=3	32981.2	728.703	13087.6	443.18	10577	25143.9	22247.4	180344	46495.3	317.998	408.861	56796	105.771	260063	890.802	21126.5	3476.96	1431.57	12535.1	27680.6	30485.3	224230	178430	211198	28408.3	716.82	12416.8	408.077	10569.3	25143.9	23959.8	186874	48043	214.987	207.696	35346.8	98.5905	274647	933.631	9682.58	1376.07
AAK1_RAT	3	3	124.33	0.00521783	1.32283	CEN	AEN	AP2-associated protein kinase 1 OS=Rattus norvegicus GN=Aak1 PE=1 SV=1	103493	85377.8	100016	115281	101279	117373	95176.6	78165.1	103680	156612	177851	160091	158116	188357	162188	173063	145416	133462	199215	166140	177486	106079	115325	119703	89143.6	83985.5	94889.4	106150	101206	117373	102502	80995.5	107132	105880	90346	99632.3	147381	198920	169986	79317.1	57551.1
PPME1_RAT	1	1	36.09	0.847614	1.42707	AEN	CEN	Protein phosphatase methylesterase 1 OS=Rattus norvegicus GN=Ppme1 PE=1 SV=2	1181.63	19240.6	1215.56	9649.6	5047.69	928.979	1419.36	13404.8	6445.62	65161.7	60745.3	2126.28	18621.2	6125.21	37854.6	1343.25	4001.6	3301.4	2401.32	4521.25	2407.7	4284.53	23532.3	22340	1017.79	18926.8	1153.25	8885.29	5044.01	928.979	1528.61	13890.2	6660.17	44053.4	30857.8	1323.28	17357	6468.71	39674.7	615.628	1583.71
ARRB1_RAT	1	1	120.48	0.0228676	3.17504	CEN	AEN	Beta-arrestin-1 OS=Rattus norvegicus GN=Arrb1 PE=1 SV=1	2279.42	2261.18	911.124	5289.51	2370.51	2245.81	2728.12	1960.35	2067.79	6616.97	2880.95	1859.15	2127.83	5330.82	4978.52	881.513	23803.3	22928.6	6113.97	22365.1	2767.93	2140.1	6172.45	6661.18	1963.37	2224.31	864.419	4870.55	2368.79	2245.81	2938.11	2031.34	2136.62	4473.48	1463.48	1157.03	1983.38	5629.78	5217.88	404.009	9420.61
SGTA_RAT	2	2	131.67	0.000565078	1.8353	CEN	AEN	Small glutamine-rich tetratricopeptide repeat-containing protein alpha OS=Rattus norvegicus GN=Sgta PE=1 SV=1	49436.2	43495.2	52016.4	39553	43150.2	52538.2	73810.4	114262	90495.7	65798.9	46128.3	68417.7	94868.4	207133	111024	103461	70038.3	80798.3	51301.3	76893.3	129110	133031	137965	160846	42581.8	42785.9	49350	36420.1	43118.8	52538.2	79491.6	118399	93508	44484.2	23432.6	42579.5	88427.8	218750	116362	47417.5	27719
MINK1_RAT	2	2	90.06	0.00268222	1.54486	CEN	AEN	Misshapen-like kinase 1 OS=Rattus norvegicus GN=Mink1 PE=1 SV=2	73651.9	62903	66215.4	112614	109030	88452.4	46066.9	50772.8	54410.5	112938	100349	125651	129828	190777	194381	99289	95219.5	79060.7	79571.9	149599	144424	122272	131803	133354	63439.9	61877.2	62821.1	103694	108951	88452.4	49612.7	52611.3	56221.6	76352.9	50975.8	78198.5	121014	201476	203726	45505.4	37684.9
CSKI1_RAT	2	2	101.54	0.0140692	1.26467	CEN	AEN	Caskin-1 OS=Rattus norvegicus GN=Caskin1 PE=1 SV=1	39664.7	33543.6	35197.5	47978.4	47762.8	47351.9	48522.7	59829	63230.7	85383.3	70890.2	63079.5	54854	83767.9	68830.2	88508.3	73983.1	66487.9	45891.2	59258.9	66431.7	64320.6	74228.7	65904.7	34165	32996.6	33393.2	44178.2	47728	47351.9	52257.5	61995.4	65335.5	57724.4	36011.3	39257.3	51130	88465.6	72139.5	40564.5	29280.2
EAA2_RAT	2	2	87.08	0.0536383	2.16014	AEN	CEN	Excitatory amino acid transporter 2 OS=Rattus norvegicus GN=Slc1a2 PE=1 SV=2	39751	44211.6	32616.9	92511	41866.6	38529.9	60097.7	5166.7	6084.94	77382	73308.7	68438.5	34208.5	9321.89	27462.1	12066.9	44831	36469.8	19974.3	29706.9	24843.9	11125.2	10183.3	8291.78	34239.4	43490.6	30944.9	85183.5	41836.1	38529.9	64723.4	5353.79	6287.48	52315.1	37239.8	42592.5	31886.1	9844.67	28782.4	5530.41	17742.7
MAP6_RAT	2	2	98.67	0.000876291	2.19248	CEN	AEN	Microtubule-associated protein 6 OS=Rattus norvegicus GN=Map6 PE=1 SV=1	22159.3	22861.9	21027	105906	29428.6	27474.6	32719.4	45285.3	36728.6	45866.6	53306.2	41848.2	148410	68386.6	55519.7	56397.8	209904	172616	53740.4	51459.5	59230	56801.7	62964.4	67070.3	19086.8	22489	19949.1	97517.2	29407.2	27474.6	35237.9	46925.1	37951.2	31008.7	27078.8	26044.1	138334	72221.7	58189.1	25847.9	83073.6
PURB_RAT	2	2	147.2	0.0796566	1.6414	AEN	CEN	Transcriptional activator protein Pur-beta OS=Rattus norvegicus GN=Purb PE=1 SV=3	153235	102668	118422	14063.9	170367	160164	249109	151870	152149	243710	175844	235652	3210.08	137330	163819	135984	229.876	1698.85	115358	151126	148340	98444.9	100544	118067	131989	100994	112352	12950	170243	160164	268283	157370	157213	164764	89326.4	146657	2992.15	145032	171695	62323.2	90.9779
RGRF2_RAT	2	2	83.06	0.328357	1.12884	CEN	AEN	Ras-specific guanine nucleotide-releasing factor 2 OS=Rattus norvegicus GN=Rasgrf2 PE=1 SV=1	45342.5	34444.8	37079.2	52047.8	56956.1	53574.9	27194.1	31171.7	31156.1	59180.4	62437.6	51147.6	46158.1	60901	57131	74544.8	77227.5	63394.6	41100.3	39014.6	40462.3	31060.1	42734.5	37801.2	39055.7	33883.1	35178.4	47925.3	56914.6	53574.9	29287.3	32300.4	32193.2	40009.7	31717.5	31831.5	43024.4	64316.4	59877.8	34164.9	30564.3
DLG2_RAT	2	2	73.66	0.000147573	1.39912	CEN	AEN	Disks large homolog 2 OS=Rattus norvegicus GN=Dlg2 PE=1 SV=1	96994.5	83269.9	92197.2	97600.3	107755	104968	84704.7	101610	97530.9	170090	140239	115081	134752	147352	133797	177198	210085	185225	152969	136098	137572	125769	133563	133344	83545.9	81912	87471.1	89869.8	107677	104968	91224.5	105289	100777	114992	71239.6	71620.4	125603	155616	140230	81212.2	83145
RGS14_RAT	1	1	56.26	0.183499	10.4284	CEN	AEN	Regulator of G-protein signaling 14 OS=Rattus norvegicus GN=Rgs14 PE=1 SV=1	4607.96	1687.37	510.897	590.09	2089.09	913.607	3027.35	1226.35	593.393	1086.08	340.068	5658	3564.03	747.715	2648.81	710.965	109463	102589	1229.17	5071.19	503.883	4958.43	539.175	842.699	3969.06	1659.85	484.708	543.351	2087.57	913.607	3260.37	1270.76	613.145	734.261	172.75	3521.23	3322.07	789.648	2776.17	325.845	43322
STX1A_RAT	2	2	223.56	0.00795268	1.57406	AEN	CEN	Syntaxin-1A OS=Rattus norvegicus GN=Stx1a PE=1 SV=1	251193	168283	230194	143036	224861	255555	444659	326271	475583	431891	412538	480521	161732	215136	285204	237798	139566	137203	165561	206094	225335	235314	208277	225238	216365	165539	218394	131707	224697	255555	478885	338086	491413	291985	209564	299050	150752	227201	298916	108986	55236
KCND2_RAT	1	1	50.72	0.0700985	1.23444	CEN	AEN	Potassium voltage-gated channel subfamily D member 2 OS=Rattus norvegicus GN=Kcnd2 PE=1 SV=1	41199.9	32258.9	36380.3	40519.7	51608.4	44215.6	45587.3	57987.9	52892.7	89272	85669.9	90111.6	53340.3	64914.7	66914.9	65364.3	54873.9	47510.2	110493	80592	92579.5	49118.1	63015.1	75523.8	35487.4	31732.9	34515.4	37310.3	51570.8	44215.6	49096.2	60087.7	54653.3	60353.5	43519.2	56080.6	49719	68555.2	70132.1	29957.3	21717.4
TRIM2_RAT	1	1	39.2	0.580092	1.06654	CEN	AEN	Tripartite motif-containing protein 2 OS=Rattus norvegicus GN=Trim2 PE=1 SV=2	268089	37998.7	217455	14953	211336	232229	251590	33328.5	41065.5	47576.5	45312.1	314428	9689.24	35539.9	21651.3	400972	64150.4	51676.1	280987	466121	407881	19951.4	35447.4	35442.5	230918	37379	206308	13768.7	211182	232229	270955	34535.3	42432.4	32164.7	23018	195683	9031.44	37533	22692.3	183771	25388.7
CH60_RAT	2	2	169.49	0.000551103	2.65594	CEN	AEN	60 kDa heat shock protein, mitochondrial OS=Rattus norvegicus GN=Hspd1 PE=1 SV=1	49843.1	37868.2	81576.5	29579.5	25294.5	91184.7	91705.8	64529.7	37766.7	81796.6	40052.1	47915.1	45400.2	49599	59665.7	267927	116077	99129	232858	180457	242511	119503	205053	185500	42932.2	37250.7	77394.8	27236.7	25276	91184.7	98764.5	66866.4	39023.8	55299.6	20345.9	29819.8	42317.9	52380.6	62534.4	122795	45939.5
GIT1_RAT	2	2	127.4	0.359251	1.01637	CEN	AEN	ARF GTPase-activating protein GIT1 OS=Rattus norvegicus GN=Git1 PE=1 SV=1	79221.4	83012.7	60629.7	130713	104990	112468	235601	251748	245713	331581	301232	323481	183251	190419	184033	194434	190475	182673	255566	193426	216676	153833	180195	172403	68237.1	81659	57521.8	120360	104914	112468	253735	260864	253892	224169	153022	201317	170810	201098	192881	89111.6	75384
MADD_RAT	2	2	176.15	0.00286316	1.67424	CEN	AEN	MAP kinase-activating death domain protein OS=Rattus norvegicus GN=Madd PE=1 SV=1	12146.5	31027.5	16239.7	23823	20124.3	24751.4	14631.5	15137.1	15002.1	34740.5	34504.2	31016.8	33175.2	36072	54765.7	36648.6	57105.5	33183.1	46868.7	64550.4	23281.7	20910.8	25932.6	24816	10462.4	30521.5	15407.2	21936.1	20109.7	24751.4	15757.7	15685.3	15501.4	23486.8	17527.7	19303.2	30923	38094.9	57398.8	16796.6	22600.6
RPGF2_RAT	1	1	36.74	0.537686	1.03181	AEN	CEN	Rap guanine nucleotide exchange factor 2 OS=Rattus norvegicus GN=Rapgef2 PE=1 SV=2	428.582	7672	643.696	506.573	2862.87	355.394	1058.69	13586.9	560.018	9421.89	10939.5	14080.1	633.451	12243.3	8552.63	920.255	5037.8	3211.8	1896.94	1050.9	2479.4	1128.77	10610.6	12435.2	369.158	7546.9	610.7	466.449	2860.78	355.394	1140.18	14078.9	578.659	6369.79	5557.12	8762.72	590.446	12929.9	8963.84	421.765	1993.8
TYB4_RAT	2	2	100.72	0.261641	1.32305	AEN	CEN	Thymosin beta-4 OS=Rattus norvegicus GN=Tmsb4x PE=2 SV=2	31216.8	40099.5	14045.1	16866.1	71656.1	44058.5	25396.7	18565.2	20946.9	100009	42541.5	102450	15127.9	51533.4	94360.5	19612.5	5549.87	4037.25	16463.3	34021.3	29338.8	40177.2	44698.2	44046.4	26888.5	39445.6	13325.1	15530.2	71603.9	44058.5	27351.5	19237.5	21644.2	67612.6	21610.5	63759.5	14100.9	54423.4	98897.3	8988.68	2196.47
CALL3_RAT;CALM_RAT	2	2	121.39	0.202964	1.26549	AEN	CEN	Calmodulin-like protein 3 OS=Rattus norvegicus GN=Calml3 PE=2 SV=1	92814	83432.4	83613.7	61157.6	92390.8	98255.8	180167	210737	197692	173475	118085	178662	48098.3	87660.1	70294.2	91801.8	134113	107132	110701	98397.2	116635	98766.2	129234	148170	79945.1	82071.9	79327.6	56313.5	92323.5	98255.8	194035	218367	204272	117280	59985.7	111190	44832.9	92576.2	73673.9	42074	53077.6
1433T_RAT	2	2	114.25	9.51472e-09	8.37978	CEN	AEN	14-3-3 protein theta OS=Rattus norvegicus GN=Ywhaq PE=1 SV=1	11371.2	6996.67	9583.97	6972.64	13258.6	14698.4	13520	1125.96	16161	9528.93	9530.5	16001.1	63791	55371.2	63151.6	54565.1	45568.4	46350.2	115378	147262	144402	113017	115215	114815	9794.51	6882.57	9092.69	6420.36	13249	14698.4	14560.6	1166.73	16698.9	6442.15	4841.37	9958.24	59460.2	58476.5	66187.9	25007.9	18034.6
ABLM2_RAT	2	2	90.58	0.858735	1.22374	AEN	CEN	Actin-binding LIM protein 2 OS=Rattus norvegicus GN=Ablim2 PE=2 SV=1	21179.1	12079.9	14571.5	24715.1	19004.7	21793.9	34484.2	44930.1	36036.3	81637	70990.2	69994.2	31862.1	37357.7	36055.1	22410.6	29792	24133.1	42790.9	24564.9	34031.4	25652.4	27028.6	33202.4	18242.6	11882.9	13824.6	22757.5	18990.8	21793.9	37138.5	46557.1	37235.8	55191.7	36062.1	43560.7	29699	39452.7	37788.6	10271.1	11790.8
AKA12_RAT	2	2	118.7	0.000258251	1.62547	CEN	AEN	A-kinase anchor protein 12 OS=Rattus norvegicus GN=Akap12 PE=1 SV=1	18057.8	12492.4	16092.3	12990.8	15179.3	18671.8	20251.5	23939.5	19446.1	27066.9	32663.3	36383.9	27759.7	51798.4	37729.5	43024.7	28160.8	25275.4	42072.5	25581	27293	32446.6	34470.4	36015.1	15554	12288.6	15267.4	11961.8	15168.2	18671.8	21810.3	24806.4	20093.4	18298.9	16592.5	22643.4	25875.1	54703.3	39543.5	19718.8	11145.2
HSP72_RAT;GRP78_RAT	2	2	118.95	0.111016	1.811	CEN	AEN	Heat shock-related 70 kDa protein 2 OS=Rattus norvegicus GN=Hspa2 PE=1 SV=2	26089.6	24026.3	23887.1	23657.4	24193.4	23645.5	37698.3	42265.7	39966.5	25489.1	29690	39763.6	55500.6	62706	43750.1	24511.6	8648.31	9769.88	49476.1	83388	76069.2	80994.6	80367.1	77454.3	22472.2	23634.5	22662.6	21783.5	24175.8	23645.5	40600	43796.2	41296.8	17232.2	15082.1	24746.7	51732.7	66222.6	45853.6	11234	3422.73
SIR2_RAT	2	2	179.88	0.281059	1.64847	CEN	AEN	NAD-dependent protein deacetylase sirtuin-2 OS=Rattus norvegicus GN=Sirt2 PE=1 SV=1	33136.8	21700.2	35454.5	12678	33096.7	51573.9	51296.3	62766.6	45754.4	20711	24798.3	48323.3	32469.4	80457.7	60786.5	12533	10826.1	13885.7	39715.2	81779	84936.9	100765	98602.6	110698	28542.3	21346.4	33637.1	11673.8	33072.6	51573.9	55244.6	65039.4	47277.4	14001.9	12597.2	30073.8	30265.1	84969.8	63709.1	5744.05	4284.64
MYPR_RAT	2	2	126.08	0.0636803	2.39218	CEN	AEN	Myelin proteolipid protein OS=Rattus norvegicus GN=Plp1 PE=1 SV=2	5803.01	4152.52	2605.08	2858.16	6438.85	6456.06	2481.77	3227.82	1228.97	3399.86	4167.66	5952.51	2782.13	4505.5	10771.6	16879.4	1624.49	1494.09	20484.3	28777	10307.3	5886.8	7295.1	5864.66	4998.41	4084.81	2471.54	2631.78	6434.16	6456.06	2672.79	3344.7	1269.88	2298.52	2117.12	3704.52	2593.25	4758.17	11289.5	7736.05	642.922
1433E_RAT	2	2	249.42	1.71594e-10	3.79681	CEN	AEN	14-3-3 protein epsilon OS=Rattus norvegicus GN=Ywhae PE=1 SV=1	172790	133161	144705	172791	173920	191660	177775	211092	208504	270028	286196	267753	635793	672868	575550	491411	467053	444943	962970	966217	961091	963503	1.01329e+06	997044	148832	130989	137287	159105	173794	191660	191459	218736	215444	182556	145384	166635	592629	710603	603222	225220	184845
SCG1_RAT	1	1	103.75	0.0102375	1.63031	AEN	CEN	Secretogranin-1 OS=Rattus norvegicus GN=Chgb PE=1 SV=2	89085.5	79230.6	54312.9	40246.4	83995	75313.6	119935	163697	130698	101219	124317	129797	98714.4	90605	111951	25494.4	30476.1	24944.9	49755.7	62618.7	55693.8	30572.6	74254.4	75973.1	76733.6	77938.6	51528.7	37058.6	83933.8	75313.6	129167	169625	135049	68430.6	63151.4	80778.6	92012.7	95686.2	117334	11684.4	12061.5
CAPS1_RAT	1	1	119.45	0.528526	1.23904	CEN	AEN	Calcium-dependent secretion activator 1 OS=Rattus norvegicus GN=Cadps PE=1 SV=1	46347.8	49431	8762.77	64954.7	51495.2	46792	37557.9	27167.4	32192.8	55570.1	58730.3	59185.8	34944.1	59773.3	113027	67520.1	53126.7	62476.5	56617.9	104456	14633.9	15861.7	37477.1	46920	39921.5	48624.9	8313.58	59809.8	51457.7	46792	40448.8	28151.2	33264.4	37568.9	29834.2	36834.1	32571.8	63125.5	118461	30945.3	21025.9
DPYL1_RAT	2	2	95.03	0.00256212	1.89164	CEN	AEN	Dihydropyrimidinase-related protein 1 OS=Rattus norvegicus GN=Crmp1 PE=1 SV=1	10113.5	4416.74	9379.89	13060.7	16478.7	15345.5	35364	46165.7	40978.6	88829.5	82644.8	78744	37220.2	75612.8	59769.2	85989.6	58217.7	53109.6	64561.8	61852.7	72040.1	85490.8	87392.9	93943	8711.25	4344.71	8899.07	12026.2	16466.7	15345.5	38086	47837.4	42342.6	60054.3	41982.5	49006.1	34693.3	79853.2	62642.8	39410.2	23040.8
CRK_RAT	1	1	51.97	0.00165562	2.33477	AEN	CEN	Adapter molecule crk OS=Rattus norvegicus GN=Crk PE=1 SV=1	12033.8	14818.5	14632.8	22463	19466.5	25006	45933.5	58815	41342.8	52614.6	64226.3	50873.4	20262.8	18851.7	27737.9	19010.3	19074.2	16401.7	13261.3	9226.15	6274.28	11199.7	8292.37	11250.1	10365.3	14576.8	13882.7	20683.8	19452.3	25006	49469.1	60944.7	42719	35570.7	32626.1	31660.9	18887.2	19908.9	29071.5	8712.67	7548.97
DNM1L_RAT	1	1	33.19	0.0426855	32.2031	CEN	AEN	Dynamin-1-like protein OS=Rattus norvegicus GN=Dnm1l PE=1 SV=1	680.176	1325.02	7.58164	1068.47	980.313	3270.83	576.252	26.3673	1249.85	394.306	0.391058	250.433	62860.8	733.029	81807.7	88916.3	6536.99	1639.91	13262.3	30943.5	28893.8	0	146.82	815.078	585.867	1303.41	7.193	983.843	979.599	3270.83	620.606	27.322	1291.46	266.575	0.198653	155.856	58593.2	774.137	85741	40751.5	2587.14
BASP1_RAT	3	3	363.16	0.000536165	1.63982	AEN	CEN	Brain acid soluble protein 1 OS=Rattus norvegicus GN=Basp1 PE=1 SV=2	413106	308368	330063	355564	310657	340903	299598	374464	368112	632824	488855	599007	172924	443287	326193	163234	141495	141751	186336	229039	211179	303019	301006	320820	355827	303340	313144	327401	310431	340903	322659	388023	380366	427829	248332	372790	161184	468147	341876	74812.3	55999.3
HBA_RAT	1	1	49.37	0.00135585	10.8944	CEN	AEN	Hemoglobin subunit alpha-1/2 OS=Rattus norvegicus GN=Hba1 PE=1 SV=3	304.044	0	714.373	1346.11	355.972	1194.73	0	0	234.366	0	129.285	250.896	17597	310.864	5183.21	2243.72	426.627	227.764	2974.69	4526.89	7615.56	851.901	3320.2	4071.03	261.887	0	677.753	1239.49	355.713	1194.73	0	0	242.167	0	65.675	156.144	16402.3	328.298	5432.42	1028.33	168.846
HDGF_RAT	2	2	116.96	8.13885e-06	5.8875	CEN	AEN	Hepatoma-derived growth factor OS=Rattus norvegicus GN=Hdgf PE=1 SV=2	1544.53	1822	1265.31	3192.39	1146.29	1589.95	1815.86	710.709	1168.46	1159.9	773.506	1773.12	3892.68	15845	11890.9	554.072	10149.7	8307.12	5465.49	6576.31	9222.24	11553	10713.4	11581.3	1330.38	1792.29	1200.44	2939.53	1145.46	1589.95	1955.63	736.444	1207.35	784.164	392.931	1103.49	3628.4	16733.6	12462.6	253.939	4016.95
VIME_RAT	1	1	51.8	0.132543	2.72368	CEN	AEN	Vimentin OS=Rattus norvegicus GN=Vim PE=1 SV=2	14053.1	29221.6	6575.43	64546.6	11060.6	5713.87	10320.5	728.303	4724.03	23409.4	11877.9	8237.62	80215.4	69146.9	78332.1	416.391	15070.2	13692	2974.66	52865.6	35867.1	67008.7	66937.2	36249.5	12104.6	28745.1	6238.36	59434.1	11052.5	5713.87	11114.9	754.675	4881.27	15826.2	6033.79	5126.65	74769.6	73024.8	82098.2	190.838	5964.3
COMT_RAT	2	2	81.85	0.20875	1.18718	AEN	CEN	Catechol O-methyltransferase OS=Rattus norvegicus GN=Comt PE=1 SV=2	60926	56119.9	60249.7	72010.6	56237.8	71040.4	82288.2	5848.53	81208.7	78659.5	77824.4	90010.7	94178.4	7491.79	87661.6	66282	64864.7	63033	90022.9	87951	91618.7	4319.98	5570.95	4492.42	52478.4	55204.8	57161.2	66306.9	56196.8	71040.4	88622	6060.3	83911.9	53178.8	39533.8	56017.8	87784.6	7911.93	91876.3	30377.9	25671.4
STMN1_RAT	2	2	110.98	0.0321551	1.27666	AEN	CEN	Stathmin OS=Rattus norvegicus GN=Stmn1 PE=1 SV=2	678435	763905	685380	688053	668013	732955	1.13613e+06	1.27095e+06	1.24828e+06	1.13964e+06	1.15969e+06	1.00115e+06	782859	774308	726689	912383	974348	927157	621912	446404	509068	689609	685306	701388	584368	751448	650246	633555	667526	732955	1.22358e+06	1.31697e+06	1.28983e+06	770469	589106	623062	729711	817732	761627	418157	385617
EMAL1_RAT	1	1	52.94	0.860668	2.294	CEN	AEN	Echinoderm microtubule-associated protein-like 1 OS=Rattus norvegicus GN=Eml1 PE=2 SV=2	4120.56	11199.7	10990.9	16030	8697.44	25808.2	20883.5	48529.8	15973.7	5534.69	20337.9	642.646	5121.93	79491.9	1530.29	47613	1892.74	2786.62	1346.7	2858.98	17230.6	86287.2	90933.7	95897.6	3549.24	11017.1	10427.4	14760.3	8691.11	25808.2	22490.9	50287.1	16505.4	3741.8	10331.4	399.948	4774.2	83949.9	1603.87	21821.7	749.087
SYNJ1_RAT	2	2	74.06	0.0112688	1.55316	CEN	AEN	Synaptojanin-1 OS=Rattus norvegicus GN=Synj1 PE=1 SV=3	8410.13	4410.03	4918.25	20290.5	33749.9	19098.3	27286.4	31464	34162.7	121394	102651	100390	70646.8	77669.4	77333.8	51556.8	50479	43357.2	74377.8	84647.1	91333.3	51835.1	62315.5	53803.6	7244.05	4338.12	4666.14	18683.3	33725.3	19098.3	29386.7	32603.3	35299.9	82070	52145.4	62477.3	65850.6	82025.1	81051.9	23629.2	19978
DC1L1_RAT	2	2	112.76	0.392165	1.09997	AEN	CEN	Cytoplasmic dynein 1 light intermediate chain 1 OS=Rattus norvegicus GN=Dync1li1 PE=1 SV=1	38410.7	16587.8	31425.9	22718.2	24002.8	37349.7	28033.8	35677.8	37387.6	56574.7	56555.7	71835.6	42714.6	69992	46246.7	55274.1	5812.91	8170.08	43337	18145.3	23237.5	29957.7	32848.7	39328.3	33085	16317.3	29814.9	20918.8	23985.3	37349.7	30191.6	36969.7	38632.1	38248	28729.6	44706.6	39814.7	73917.2	48470.3	25332.8	2300.57
APBA2_RAT	1	1	46.76	0.639875	1.81642	CEN	AEN	Amyloid beta A4 precursor protein-binding family A member 2 OS=Rattus norvegicus GN=Apba2 PE=1 SV=1	2691.98	9250.72	1028.63	17493.9	8474.55	2623.31	4812.01	298.312	3975.87	19021.4	9833.03	6203.91	43967.5	76.0111	49381.7	379.661	4421.61	5844	15480.6	22654.5	11587.8	1037.86	536.246	313.387	2318.73	9099.86	975.897	16108.3	8468.38	2623.31	5182.39	309.114	4108.21	12859.6	4995.05	3860.98	40982.6	80.2739	51756	174.004	1749.94
VAMP2_RAT;VAMP3_RAT	2	2	205.88	1.55795e-06	22.5412	CEN	AEN	Vesicle-associated membrane protein 2 OS=Rattus norvegicus GN=Vamp2 PE=1 SV=2	997.726	566.309	690.192	843.714	1045.98	1268.15	1091.86	1700.41	149.534	8522.46	2219.41	864.448	9339.72	7962.36	15364.4	7504.68	3929.97	2463.36	54711.3	62378.2	77611.8	75347.6	62969.5	70343.2	859.388	557.074	654.812	776.887	1045.22	1268.15	1175.9	1761.99	154.511	5761.72	1127.43	537.986	8705.65	8408.9	16103.1	3439.49	1555.36
PTPRZ_RAT	1	1	102.59	4.59055e-06	1.83011	CEN	AEN	Receptor-type tyrosine-protein phosphatase zeta OS=Rattus norvegicus GN=Ptprz1 PE=1 SV=1	215293	229588	211187	397329	387750	417135	526250	490085	486668	381692	419455	311158	620281	495491	550474	651414	733732	792654	921240	596275	667732	674345	749043	734462	185442	225844	200361	365858	387468	417135	566756	507831	502867	258048	213078	193648	578170	523279	576940	298551	290388
UBA1_RAT	1	1	37.25	4.61275e-07	1.54209	CEN	AEN	Ubiquitin-like modifier-activating enzyme 1 OS=Rattus norvegicus GN=Uba1 PE=1 SV=1	64469	53856.9	57813.8	52331.4	70469.7	64687.2	47849.1	58855	49734.6	84067.5	74389.2	75517.6	93571	99228.2	97685.6	95702	112168	108084	69173.9	96480.4	89212.5	99166.4	96671.8	105652	55530.2	52978.7	54850.2	48186.4	70418.4	64687.2	51532.1	60986.2	51390.1	56834.9	37788.8	46998.1	87218.4	104793	102382	43861.5	44392.5
CADM4_RAT	1	1	120.7	3.25429e-06	1.6016	CEN	AEN	Cell adhesion molecule 4 OS=Rattus norvegicus GN=Cadm4 PE=1 SV=1	356565	237514	301439	268532	294751	304346	327609	394590	375587	433961	384956	382510	459518	710255	687620	570648	466906	462409	437405	415294	452825	575938	653931	613527	307127	233640	285987	247262	294536	304346	352826	408878	388089	293385	195553	238054	428321	750087	720680	261536	184787
SEPT8_RAT	1	1	45.11	0.360365	1.41431	CEN	AEN	Septin-8 OS=Rattus norvegicus GN=Sept8 PE=1 SV=1	16754	4859.35	10859.8	18403.8	9188.43	15226.9	17622.2	16661.2	18211.2	18455.6	79300.5	22335.8	10912.9	17885.3	2347.49	28416.7	57731.2	78892.4	18283.6	20620.2	30082	39681.7	21794.3	23928.8	14431	4780.11	10303.1	16946.1	9181.74	15226.9	18978.6	17264.5	18817.4	12477.2	40283.6	13900.6	10172	18888.3	2460.35	13023.8	22848.2
AT2B3_RAT	1	1	58.41	0.0624486	1.32615	CEN	AEN	Plasma membrane calcium-transporting ATPase 3 OS=Rattus norvegicus GN=Atp2b3 PE=2 SV=2	53369	62482.7	47654	86901.5	64958	52406.7	46397.9	70096.5	51708.4	91115	97021.4	85171.9	74729.8	95807.2	74665.9	66539.4	44477.7	44539.9	81865.2	118115	130183	113011	113739	115554	45969.2	61463.8	45211.2	80018.3	64910.7	52406.7	49969.2	72634.7	53429.6	61599.5	49285.6	53006.4	69656.4	101180	78255.8	30495.9	17602.9
ERMIN_RAT	1	1	34.47	0.124202	1.29276	AEN	CEN	Ermin OS=Rattus norvegicus GN=Ermn PE=1 SV=1	268481	145288	236113	178499	189345	222884	223246	253375	275838	400896	390375	547200	148027	336407	264898	311941	83068.1	64757.2	166787	156927	177539	254155	298314	314259	231256	142918	224010	164361	189207	222884	240429	262550	285020	271031	198305	340548	137978	355273	277634	142967	32875.8
ABI1_RAT	1	1	45.72	0.326075	1.14325	CEN	AEN	Abl interactor 1 OS=Rattus norvegicus GN=Abi1 PE=1 SV=3	367149	332012	284203	444814	359787	352342	430523	441353	458988	447456	426868	415896	475428	541399	550819	250070	302622	286862	313189	613062	517383	518497	550451	523692	316243	326597	269635	409582	359525	352342	463661	457334	474267	302508	216843	258831	443151	571761	577302	114610	119769
AQP4_RAT	1	1	61.62	7.78787e-08	3.14511	CEN	AEN	Aquaporin-4 OS=Rattus norvegicus GN=Aqp4 PE=1 SV=1	172728	120385	126010	148451	141744	161366	93178	59880.2	71309.8	212137	144580	185681	282632	325559	374707	359532	269480	289331	312838	573479	608174	571995	566418	615808	148779	118422	119550	136693	141641	161366	100350	62048.5	73683.5	143418	73444.5	115558	263444	343816	392723	164778	106652
IDH3A_RAT	1	1	61.74	1.48923e-10	7.54609	CEN	AEN	Isocitrate dehydrogenase [NAD] subunit alpha, mitochondrial OS=Rattus norvegicus GN=Idh3a PE=1 SV=1	114974	77607.7	167352	131413	68375.2	180769	78501	36336	26777	94760.9	45995.3	83317.4	469814	471893	506859	793919	487706	525048	601731	792331	873793	883309	1.02457e+06	916344	99032.4	76342.2	158773	121005	68325.4	180769	84543.3	37651.8	27668.3	64064.3	23365	51852.3	437918	498358	531228	363864	193019
CLAP2_RAT	1	1	88.93	0.010052	1.84703	CEN	AEN	CLIP-associating protein 2 OS=Rattus norvegicus GN=Clasp2 PE=2 SV=1	72510	45802.8	37533.2	10303.7	61700.6	79633.6	78255.1	47557.7	7621.08	51228.8	50722.5	95365.9	92868.7	76282.6	107349	115484	82683	77643.5	89067.3	167714	149281	27417.7	101710	91339.7	62456.3	45055.8	35609.2	9487.56	61655.7	79633.6	84278.4	49279.8	7874.76	34633.9	25766.4	59350.6	86563.8	80560.6	112511	52927.8	32723.4
AMPD2_RAT	1	1	67.3	0.164602	1.39895	CEN	AEN	AMP deaminase 2 OS=Rattus norvegicus GN=Ampd2 PE=2 SV=2	54917.8	51107	32561.9	64501.4	59905.8	58298.6	46708.3	25826.8	4347.76	75722.8	59192.9	90608.4	94968.1	21670.6	94945.7	51278.5	65268.8	55288.2	75116.2	143506	130472	48449.3	47873.8	43685.4	47303.3	50273.6	30892.7	59392.5	59862.2	58298.6	50303.5	26762	4492.48	51193.4	30069.2	56389.8	88520.8	22885.9	99510.6	23501.6	25831.3
KPCA_RAT	1	1	38.53	0.405327	1.11593	AEN	CEN	Protein kinase C alpha type OS=Rattus norvegicus GN=Prkca PE=1 SV=3	63002	66505.1	56184.6	17305.9	68920.5	61088.9	88741	97559.9	96239.7	137289	113416	149532	29654.5	88149.8	66361.2	171988	10467.9	14376.2	62295.5	113430	126371	54858	83630.1	88680.5	54266.6	65420.5	53304.5	15935.2	68870.3	61088.9	95571.5	101093	99443.2	92815.8	57614	93060.8	27641.3	93093.3	69551.8	78824.2	4142.86
PPR1B_RAT	1	1	71.87	0.114689	1.19986	CEN	AEN	Protein phosphatase 1 regulatory subunit 1B OS=Rattus norvegicus GN=Ppp1r1b PE=2 SV=1	186497	156895	158354	229608	226039	238228	446292	495367	453504	423707	363561	327188	318602	345252	293092	262767	253402	269508	393149	422029	468808	478612	477288	463251	160639	154336	150237	211422	225874	238228	480643	513304	468600	286453	184684	203624	296972	364614	307184	120429	100289
LRRC7_RAT	1	1	75.04	0.00620282	1.4936	CEN	AEN	Leucine-rich repeat-containing protein 7 OS=Rattus norvegicus GN=Lrrc7 PE=1 SV=2	38503.1	33883.4	30328.5	58563.2	54058.4	62998.7	66856.5	98223.3	81420.4	190109	182574	165493	118751	133351	115634	130640	113422	100926	194993	121909	152102	122012	140545	143425	33164.6	33330.8	28773.8	53924.7	54019	62998.7	72002.5	101780	84130.6	128526	92745	102994	110689	140829	121193	59873.9	44889.1
FAK2_RAT	1	1	61.79	0.0192259	1.3494	CEN	AEN	Protein-tyrosine kinase 2-beta OS=Rattus norvegicus GN=Ptk2b PE=1 SV=1	141202	163943	137711	177211	187170	198735	124557	133797	131274	199496	198129	141820	234304	242078	238171	115726	130190	125891	243972	271835	302696	225930	250798	229553	121624	161269	130652	163175	187034	198735	134144	138642	135643	134872	100647	88261	218397	255654	249622	53038.8	51525
SYUA_RAT	1	1	165.63	0.0270249	1.42547	CEN	AEN	Alpha-synuclein OS=Rattus norvegicus GN=Snca PE=1 SV=1	36839	18248.7	47177.5	32382.1	23145.5	36638.1	41402.9	44198.7	38550.4	59268.6	40546.5	70640.1	36686	46200.2	46359.4	68709.2	33890.2	36914.3	43738.5	51718.6	73544.6	82706.7	76735.4	99907.5	31731.2	17951.1	44759.1	29817.2	23128.6	36638.1	44589.7	45799.1	39833.6	40069.3	20597.1	43962.6	34195.4	48791.1	48588.3	31490.3	13412.7
GSK3A_RAT	1	1	47.7	0.0109138	1.42385	CEN	AEN	Glycogen synthase kinase-3 alpha OS=Rattus norvegicus GN=Gsk3a PE=1 SV=1	54234.4	49094.5	53316.1	62238.1	50515.1	57375	114195	139792	142052	213600	217525	195152	155445	186867	156620	153507	117714	122655	227520	153455	170386	151501	166464	158768	46714.7	48293.9	50583	57308.5	50478.3	57375	122985	144854	146781	144407	110500	121452	144892	197347	164150	70354.2	46587.6
SAFB1_RAT	1	1	50.14	0.755416	1.04258	CEN	AEN	Scaffold attachment factor B1 OS=Rattus norvegicus GN=Safb PE=1 SV=2	128020	25579.5	108017	3231.16	91190.5	105929	232695	250371	255672	43124.2	15881.8	184566	3549.3	230033	37120.7	135396	59573.1	36738.3	78068.9	173565	193107	149208	203734	205681	110269	25162.4	102480	2975.23	91124.1	105929	250606	259437	264182	29154.6	8067.76	114864	3308.33	242933	38905.5	62053.9	23577.2
PDPK1_RAT	1	1	166.74	0.186076	1.20315	AEN	CEN	3-phosphoinositide-dependent protein kinase 1 OS=Rattus norvegicus GN=Pdpk1 PE=1 SV=2	109199	102233	103552	126336	109615	134976	163872	168909	169426	212704	278381	206614	147746	140672	135784	78908.2	93547.8	96661.5	175727	126061	137842	147370	136158	150916	94058.2	100566	98243.7	116329	109536	134976	176486	175025	175065	143801	141414	128585	137716	148561	142313	36164.7	37023.3
CDS2_RAT	1	1	66.87	0.370714	9.35134	CEN	AEN	Phosphatidate cytidylyltransferase 2 OS=Rattus norvegicus GN=Cds2 PE=2 SV=1	5600.52	24276.9	3213.28	13733.7	14974.1	4572.15	3435.73	13611.1	4181.77	46677.2	24572.1	8313.83	29691.3	2517.05	21493.4	10218.7	793645	665743	7805.3	4915.94	10340.2	7472.07	4010.58	5338.28	4823.99	23881	3048.57	12645.9	14963.2	4572.15	3700.18	14104	4320.96	31556.7	12482.3	5174.08	27675.6	2658.21	22526.8	4683.38	314100
EI2BE_RAT	1	1	40.68	0.853406	1.22276	AEN	CEN	Translation initiation factor eIF-2B subunit epsilon OS=Rattus norvegicus GN=Eif2b5 PE=1 SV=2	12105.7	9656.32	16596.7	14623.7	13274.4	16807	32249.7	36474.2	32242.8	57805.3	60674.7	42839.9	15881.2	18088.2	17692	21296.4	25871.8	28745.4	28921.6	23055.2	27050.2	23986.9	26453.6	25393	10427.2	9498.85	15745.9	13465.4	13264.7	16807	34732	37794.9	33316	39080	30822	26661.3	14803	19102.5	18542.7	9760.43	10239.2
COTL1_RAT	1	1	49.58	0.130793	1.4572	AEN	CEN	Coactosin-like protein OS=Rattus norvegicus GN=Cotl1 PE=1 SV=1	10281.4	12114.5	8547.28	801.4	13221.9	9633.03	21863.5	11546.1	13420.8	18904	19090.4	18224.7	341.46	9050.78	18481	3950.2	1419.59	980.274	14093	23172.7	16366.2	4867.46	6448.29	9015.66	8855.86	11917	8109.14	737.924	13212.3	9633.03	23546.3	11964.2	13867.6	12780.3	9697.69	11342.1	318.278	9558.35	19369.5	1810.43	561.829
CLVS2_RAT	1	1	38.29	0.00875374	1.46614	CEN	AEN	Clavesin-2 OS=Rattus norvegicus GN=Clvs2 PE=1 SV=1	5419.78	6615.07	6393.6	11617.1	11101.7	11844.6	17984.8	23856.6	23558.4	31508.2	25785.6	27547.7	23788.5	29098.1	23705	30162.1	27717.8	23487.7	25262.2	17752.3	28024.1	20185.3	26302.1	22482.7	4668.31	6507.2	6065.86	10697	11093.6	11844.6	19369.1	24720.5	24342.6	21301.5	13098.7	17144.2	22173.5	30729.9	24844.8	13823.7	10969.8
RP3A_RAT	1	1	45.25	0.660078	1.53223	CEN	AEN	Rabphilin-3A OS=Rattus norvegicus GN=Rph3a PE=1 SV=1	68632.6	53110.4	57450.1	82732.4	67741.9	78134	175066	288957	164241	124022	109204	144630	99264.9	123160	105561	24825	32603.7	16577.6	227284	239052	219751	367485	361623	349264	59116.5	52244.4	54505.1	76179.4	67692.5	78134	188541	299420	169707	83846.4	55474.1	90010.2	92525.8	130067	110636	11377.6	12903.5
TBB2A_RAT;TBB2B_RAT;TBB3_RAT	4	4	336.65	4.00121e-11	22.2769	CEN	AEN	Tubulin beta-2A chain OS=Rattus norvegicus GN=Tubb2a PE=1 SV=1	31987.5	28494.5	29506.8	39693.3	30702.9	41902.3	15343.7	7679.9	10297.8	11052.1	2477.87	3852.29	449255	501758	428344	371162	302537	342055	318812	484208	559038	569450	682564	626667	27552.4	28029.8	27994.2	36549.4	30680.5	41902.3	16524.7	7957.99	10640.6	7471.9	1258.73	2397.46	418755	529897	448939	170109	119735
NAC2_RAT	2	2	128.15	0.000548797	1.42453	CEN	AEN	Sodium/calcium exchanger 2 OS=Rattus norvegicus GN=Slc8a2 PE=2 SV=1	241925	252917	239644	301714	262626	314448	203263	207008	205994	422325	481368	378581	419222	356379	348145	355651	379576	378709	617714	408789	439687	421363	432895	444537	208381	248792	227359	277816	262434	314448	218908	214504	212851	285518	244529	235608	390761	376365	364883	162999	150225
CN37_RAT	3	3	189.38	0.00366602	2.05831	CEN	AEN	2',3'-cyclic-nucleotide 3'-phosphodiesterase OS=Rattus norvegicus GN=Cnp PE=1 SV=2	19474.7	15992.9	15530.3	24898	22274.3	27857.1	36137.6	36175.8	39757.8	51593.7	47071.9	42018	55939.2	56483.5	56805.3	25558.6	21907.6	22775.5	102476	90049.6	93790	79422.6	87289.5	87156	16774.5	15732.1	14734.2	22925.9	22258	27857.1	38919.2	37485.8	41081.2	34880.6	23911.9	26149.7	52141.5	59651.1	59536.5	11713.8	8670.34
P5I11_RAT	1	1	32.59	0.83667	1.26373	AEN	CEN	Tumor protein p53-inducible protein 11 OS=Rattus norvegicus GN=Tp53i11 PE=2 SV=1	237.073	218.484	277.616	6789.19	0	330.002	773.345	0	525.549	147.469	120.015	496.651	5171.18	0	115.21	61.4609	58.6106	316.004	142.122	373.545	250.756	603.874	445.531	307.809	204.202	214.921	263.385	6251.44	0	330.002	832.87	0	543.043	99.6982	60.966	309.089	4820.11	0	120.749	28.1684	23.1963
PDLI4_RAT	1	1	33.22	0.052781	1.34975	CEN	AEN	PDZ and LIM domain protein 4 OS=Rattus norvegicus GN=Pdlim4 PE=2 SV=2	32113.5	20942.1	16894.1	36902.3	22583.2	23697.6	43227.8	52744.3	47175.4	63956.1	63462.2	60540	64185.2	76339.7	66508.3	77383.2	70426.4	66075.1	49569.3	38879	43251.4	32216.9	38154	30611.7	27660.9	20600.6	16028.1	33979.4	22566.8	23697.6	46555.1	54654.2	48745.7	43238.3	32238	37676.9	59827.7	80620.9	69706	35465.7	27872.6
CXA1_RAT	1	1	91.25	0.0350031	1.8036	AEN	CEN	Gap junction alpha-1 protein OS=Rattus norvegicus GN=Gja1 PE=1 SV=2	244744	151956	210686	207640	363706	265768	540091	621761	601259	1.03399e+06	760855	819077	137638	158188	243867	249870	152564	123284	163401	338575	310794	470321	420702	458535	210810	149478	199886	191193	363441	265768	581662	644276	621273	699041	386505	509749	128294	167059	255592	114519	60379.9
NDRG1_RAT	1	1	38.52	0.0484944	1.27327	CEN	AEN	Protein NDRG1 OS=Rattus norvegicus GN=Ndrg1 PE=1 SV=1	10071.8	4457.94	6857.78	9232.61	7849.42	8707.28	7793.96	13793	13286	22755.1	25792.8	21957.3	13701.2	22266.1	15055.5	21316.5	13189.7	15309.4	21050.8	11094.5	18664.2	12553.8	14366.3	15675.2	8675.29	4385.24	6506.24	8501.33	7843.7	8707.28	8393.87	14292.5	13728.3	15383.9	13102.4	13665	12771	23514.8	15779.4	9769.63	5220.06
PSA3_RAT	1	1	58.11	3.30434e-06	8.6164	CEN	AEN	Proteasome subunit alpha type-3 OS=Rattus norvegicus GN=Psma3 PE=1 SV=3	448.242	356.004	618.623	78.1452	1069.48	525.377	1014.62	6217.84	2323.34	1525.95	1412.15	1111.08	9052.44	26815.8	33328.6	9550.11	11092.3	12186.6	6177.06	12008.8	6649.79	1471.67	5588.66	9979.46	386.092	350.199	586.912	71.9556	1068.71	525.377	1092.72	6443	2400.67	1031.64	717.356	691.477	8437.87	28319.7	34931.1	4376.94	4390
CNKR2_RAT	1	1	83.98	0.607834	1.0582	AEN	CEN	Connector enhancer of kinase suppressor of ras 2 OS=Rattus norvegicus GN=Cnksr2 PE=1 SV=1	69276.1	53514	72031.6	81345.6	73037.9	86207.1	58484.9	60234.8	59394.4	121072	107156	102447	92819.7	103213	87954.3	56102.3	50224.5	54885.1	112080	63458.9	68411.5	60430.3	70208	72487.6	59670.8	52641.4	68339.2	74902.5	72984.7	86207.1	62986.5	62416	61371.4	81852.1	54434	63757.7	86518.2	109001	92183.1	25712.4	19877.3
PEX5R_RAT	1	1	51.87	0.0312298	1.30117	CEN	AEN	PEX5-related protein OS=Rattus norvegicus GN=Pex5l PE=1 SV=1	67856.9	61250.3	67254.5	76817.8	61000.2	62263.9	74496.1	81285.9	76039.6	79725.3	78072.2	84697.7	124820	129768	128059	124537	112573	100058	85532.9	69435.4	74744.7	54822.6	64614.6	64039	58448.3	60251.5	63806.9	70733.3	60955.7	62263.9	80230.1	84229.3	78570.6	53899.3	39659.7	52711.3	116346	137046	134216	57077	44553.1
FNBP1_RAT	1	1	36.86	0.949666	1.45899	AEN	CEN	Formin-binding protein 1 OS=Rattus norvegicus GN=Fnbp1 PE=1 SV=2	11660.8	1610.67	7425.68	1366.54	1027	10660.7	16459	30120.7	15988.2	3862.45	71.817	29054.6	590.153	7340.41	6002.54	16002.6	623.601	1125.43	2012.9	8695.75	11986.8	15526.3	10014.9	8707.16	10044	1584.41	7045.03	1258.3	1026.25	10660.7	17725.8	31211.4	16520.4	2611.26	36.4821	18082	550.088	7752.06	6291.14	7334.2	246.802
PGRC2_RAT	1	1	45.31	0.00143886	1.78264	CEN	AEN	Membrane-associated progesterone receptor component 2 OS=Rattus norvegicus GN=Pgrmc2 PE=2 SV=1	35269.8	20140.5	37503.3	32824.3	37375.9	48643.6	59163.3	65654.3	66467.1	75677.2	75605.4	68247.6	65020.3	125315	82520.7	74451	51434.3	60326.7	57022.2	84478.7	88224.7	140035	140342	140652	30379.6	19812.1	35580.8	30224.4	37348.7	48643.6	63717.1	68031.7	68679.5	51162.5	38406.6	42473.6	60606	132342	86488.2	34121.9	20356.1
SHRM2_RAT	1	1	39.12	0.391241	1.2309	AEN	CEN	Protein Shroom2 OS=Rattus norvegicus GN=Shroom2 PE=2 SV=1	35973.9	28191.8	39717.7	33385.4	37815.1	44975.7	69269.3	87140.7	86996.6	86117.7	101839	100394	43044.8	84985.9	63482.7	53894.2	33255.4	30215.3	60381.1	38817.8	48399.8	46655	53914.5	53738.4	30986	27732.1	37681.7	30741	37787.5	44975.7	74601	90296.1	89892.4	58220.9	51732.9	62479.7	40122.5	89752	66534.9	24700.4	13161.4
MOBP_RAT	1	1	54.04	0.118932	2.78733	CEN	AEN	Myelin-associated oligodendrocyte basic protein OS=Rattus norvegicus GN=Mobp PE=1 SV=1	45424.5	287.566	39202.7	8740.16	34008.3	38735.4	50867.3	75704.4	54300.8	554.454	401.459	42779.2	5620.93	93658.7	6583.98	94082.6	4744.79	3583.8	66535.3	161752	127813	190057	165962	169470	39126.3	282.876	37193.1	8047.88	33983.5	38735.4	54782.6	78445.8	56108.3	374.846	203.936	26623.5	5239.33	98911.1	6900.53	43119.3	1877.84
AT2B2_RAT	1	1	39.06	0.00962178	4.75389	AEN	CEN	Plasma membrane calcium-transporting ATPase 2 OS=Rattus norvegicus GN=Atp2b2 PE=2 SV=2	484868	55368.6	379018	44042	472171	383224	1.13246e+06	1.39953e+06	1.34005e+06	115375	69739.9	628815	2567.99	212217	145484	114440	5131.29	5456.39	90280.2	211409	182516	52466	160453	185860	417639	54465.7	359589	40553.6	471827	383224	1.21962e+06	1.45021e+06	1.38465e+06	78000.8	35427	391341	2393.65	224118	152479	52449.5	2030.8
ARHG2_RAT	1	1	45	0.360453	1.4119	CEN	AEN	Rho guanine nucleotide exchange factor 2 OS=Rattus norvegicus GN=Arhgef2 PE=2 SV=1	51409.6	44740.5	30458.8	20059.6	55542.9	46693.8	48707.7	46923.4	42908.2	78341.3	68728	72745.3	15775.9	65048.4	69057.9	60400	185103	76092.2	67809.1	87990.3	82944.2	14219.6	62578.4	70370.4	44281.5	44010.9	28897.4	18470.7	55502.5	46693.8	52456.8	48622.5	44336.4	52963.6	34912.9	45272.8	14704.9	68696.4	72378.2	27682.1	73258.2
LAP2_RAT	1	1	77.55	0.123076	1.26635	AEN	CEN	Lamina-associated polypeptide 2, isoform beta OS=Rattus norvegicus GN=Tmpo PE=1 SV=3	63871.3	41987.1	57721.8	56717.4	53835.4	71350.5	57467.4	65727.7	68057	107741	109076	128027	38545.8	109260	69705.3	78146	17754	16620.2	53304.1	53314.3	65031.8	55251.9	66882.9	72340.2	55015.4	41302.4	54762.9	52225	53796.2	71350.5	61890.7	68107.8	70322.4	72839.8	55409.3	79677.4	35928.9	115387	73056.6	35815.4	7026.5
AATC_RAT	1	1	97.48	7.58589e-05	3.69467	CEN	AEN	Aspartate aminotransferase, cytoplasmic OS=Rattus norvegicus GN=Got1 PE=1 SV=3	3019.32	2318.74	1310.05	7397.42	8663.13	3113.7	5633.75	23658.9	6115.98	59134	120363	96291.1	69925.4	68008.1	65671.9	44590.9	50682.2	56044.6	114342	152768	167420	151338	161007	143374	2600.68	2280.93	1242.89	6811.5	8656.83	3113.7	6067.39	24515.6	6319.56	39978.3	61142.7	59926.4	65178.2	71822.1	68829.3	20436.6	20058.4
SNPH_RAT	1	1	36.22	0.849825	1.46157	CEN	AEN	Syntaphilin OS=Rattus norvegicus GN=Snph PE=2 SV=1	23293.7	3732.11	47806.2	78.9386	1334.52	61977.1	75477.4	104360	93864.5	4776.33	3283.61	7556.5	83.145	100241	6070.63	125861	661.61	59.5508	7439.33	11164.1	119385	5875.21	123338	124702	20064	3671.25	45355.6	72.6861	1333.55	61977.1	81286.9	108139	96988.9	3229.1	1668.03	4702.76	77.5003	105862	6362.5	57683.6	261.845
F131B_RAT	1	1	36.58	0.495151	1.05686	CEN	AEN	Protein FAM131B OS=Rattus norvegicus GN=Fam131b PE=2 SV=1	44992.4	42108.1	41621.9	38031.2	42372	49573.8	54474.3	58823	60876.6	63939.5	51831.4	37874.1	58317.3	68525.5	60879.5	69411.3	48729.7	48762.2	44119	37075.9	43765.7	44224.4	46381.3	49676.6	38754.1	41421.4	39488.3	35018.9	42341.2	49573.8	58667.2	60953	62902.9	43227.1	26329.7	23570.8	54358.1	72368.5	63806.5	31812.1	19285.7
IMPCT_RAT	1	1	35.3	0.569544	1.21968	CEN	AEN	Protein IMPACT OS=Rattus norvegicus GN=Impact PE=2 SV=1	35660.3	8455.78	28934.4	9699.97	33758.8	31680.3	41634.6	54562.3	43601.6	8752.96	9178.33	39118.5	6790.58	54357.7	8532.86	33771.6	20623	9907.59	35089.5	49666	42581.6	57500.1	49017.1	52996.8	30715.9	8317.89	27451.2	8931.67	33734.3	31680.3	44839.2	56538.1	45052.9	5917.55	4662.47	24345.3	6329.57	57406.2	8943.11	15478	8161.94
1433G_RAT	1	1	120.9	0.686321	1.04936	AEN	CEN	14-3-3 protein gamma OS=Rattus norvegicus GN=Ywhag PE=1 SV=2	2.02219e+06	2.15487e+06	2.23034e+06	2.18849e+06	1.94045e+06	2.66535e+06	3.704e+06	3.93086e+06	3.54879e+06	5.81256e+06	6.3211e+06	5.93199e+06	2.3786e+06	2.36143e+06	2.04297e+06	1.96161e+06	1.36852e+06	1.48947e+06	7.86498e+06	3.79041e+06	4.29831e+06	3.99376e+06	4.35128e+06	4.55294e+06	1.74181e+06	2.11973e+06	2.11601e+06	2.01514e+06	1.93903e+06	2.66535e+06	3.9891e+06	4.0732e+06	3.66691e+06	3.92965e+06	3.21103e+06	3.69175e+06	2.21712e+06	2.49386e+06	2.1412e+06	899031	541619
MRP_RAT	1	1	89.65	0.911983	1.05176	AEN	CEN	MARCKS-related protein OS=Rattus norvegicus GN=Marcksl1 PE=2 SV=3	154644	153470	42876.4	40491.9	144284	134792	178993	59329	77910.5	207867	215994	185050	45045.3	100992	194160	264237	91362.8	70497.1	154681	177596	134148	56006.1	119059	109392	133202	150968	40678.5	37284.7	144179	134792	192770	61477.4	80503.9	140531	109722	115165	41987.1	106656	203495	121103	36158.5
ARM10_RAT	1	1	114.53	0.287084	1.07385	CEN	AEN	Armadillo repeat-containing protein 10 OS=Rattus norvegicus GN=Armc10 PE=2 SV=1	190890	166175	152185	217973	241499	276285	250429	252062	197353	340706	423535	201112	314585	220905	263661	242322	250598	254511	355632	227187	261093	220229	237173	277231	164423	163465	144384	200708	241324	276285	269705	261189	203922	230339	215150	125161	293228	233293	276338	111059	99178.9
EF1D_RAT	1	1	98.34	0.340522	1.26496	AEN	CEN	Elongation factor 1-delta OS=Rattus norvegicus GN=Eef1d PE=1 SV=2	118890	71845.8	89266.9	211838	217440	210680	240850	291491	216491	584773	467856	345001	269291	292866	347651	36392.1	85857.4	76201.1	108947	170534	130214	307513	247261	351390	102405	70674.2	84691	195059	217282	210680	259388	302046	223697	395343	237664	214710	251009	309290	364366	16679	33979.7
SHAN1_RAT	1	1	40.9	0.499215	1.01541	AEN	CEN	SH3 and multiple ankyrin repeat domains protein 1 OS=Rattus norvegicus GN=Shank1 PE=1 SV=1	23857.5	24381.3	26212.4	42549.9	32968.8	36013.6	36807.2	49338.4	52810.3	113029	115038	118425	44905.5	59768.8	50761.3	43714.2	40248.5	34954.4	91032	48671.1	57145.2	59939.3	62042.4	68059.4	20549.6	23983.7	24868.7	39179.7	32944.8	36013.6	39640.2	51124.9	54568.1	76414.6	58437.8	73701.4	41856.9	63120.7	53201.9	20034.8	15929.1
SHAN2_RAT	1	1	52.15	2.05552e-06	3.25289	CEN	AEN	SH3 and multiple ankyrin repeat domains protein 2 OS=Rattus norvegicus GN=Shank2 PE=1 SV=2	28639.7	21524.6	15487	63098.9	60507.2	62841.8	55094.4	52651.7	60977.4	133107	160769	88461.2	215070	208468	199509	155888	141520	140916	329727	254335	271307	214149	234575	247127	24668.7	21173.6	14693.2	58101.1	60463.1	62841.8	59335.1	54558.2	63007.1	89988.4	81668.6	55053.5	200469	220159	209101	71445.7	56009.2
LAT2_RAT	1	1	102.77	0.166643	1.29875	CEN	AEN	Large neutral amino acids transporter small subunit 2 OS=Rattus norvegicus GN=Slc7a8 PE=1 SV=1	6149.19	6843.27	6957.91	8140.09	6270.8	8781.59	6255.62	5925.81	4287.22	27016.1	25374.6	22124.9	12683.8	8716.68	7224	29331.1	12595	5398.24	32885.4	10421.5	16910.8	11353.3	15395	11283.1	5296.59	6731.67	6601.24	7495.34	6266.23	8781.59	6737.12	6140.38	4429.92	18264.6	12890	13769.3	11822.7	9205.52	7571.32	13442.8	4984.71
SNAB_RAT	1	1	130.86	2.45276e-05	12.4966	CEN	AEN	Beta-soluble NSF attachment protein OS=Rattus norvegicus GN=Napb PE=1 SV=1	14611.8	4620.7	18077.6	5086.51	2842.39	20977	22842.9	8627.94	5437.45	21053.4	1669.03	7068.75	31997.1	75463.3	61091	113794	7409.88	10600.9	124313	203089	267748	243892	277516	244078	12585.9	4545.35	17150.9	4683.63	2840.32	20977	24601.1	8940.36	5618.44	14233.4	847.846	4399.21	29824.8	79695.4	64028.2	52153.5	2932.6
ITSN1_RAT	1	1	67.39	2.22802e-05	2.15298	CEN	AEN	Intersectin-1 OS=Rattus norvegicus GN=Itsn1 PE=1 SV=1	18000.8	11135.5	13107.4	24652.9	24009.1	28477.1	22120.4	25227.2	21049.4	57016.2	55937.4	49509.5	57127.3	61313.8	54547.9	89438.6	83413.2	83001.1	58669.5	48737.5	58980	48458.8	53527.9	56851.6	15504.9	10953.9	12435.5	22700.3	23991.6	28477.1	23823	26140.7	21750.1	38546.5	28415.5	30812.1	53248.9	64752.3	57170.5	40990.9	33012.3
PRRT2_RAT	1	1	64.12	0.0784191	1.79344	CEN	AEN	Proline-rich transmembrane protein 2 OS=Rattus norvegicus GN=Prrt2 PE=1 SV=1	25351.6	24980.4	20526.3	35037.4	25726.6	21877.3	21465.2	6916.74	2771.63	21946	25175.9	34911.1	49843.4	47570	67208.6	18998.3	16538.3	16828.5	25862.8	66514.2	58368.1	6635.83	52001.4	51917.5	21836.6	24573	19474.1	32262.2	25707.9	21877.3	23117.4	7167.2	2863.89	14836.9	12789	21726.8	46459.5	50237.8	70440	8707.16	6545.35
MAG_RAT	1	1	51.5	0.0137487	1.34421	CEN	AEN	Myelin-associated glycoprotein OS=Rattus norvegicus GN=Mag PE=1 SV=1	97191.2	80589.1	100518	116057	112502	111569	33294.6	40840.2	31801.8	48618	41043.6	50386.5	83699.5	100191	106549	111568	102244	104702	88449.1	77984.8	86314.7	92839.7	106214	101192	83715.4	79274.9	95365.5	106864	112420	111569	35857.3	42319	32860.4	32868.8	20849.6	31357.9	78017.2	105810	111672	51133	40465
NSF1C_RAT	1	1	38.2	0.923693	1.0253	AEN	CEN	NSFL1 cofactor p47 OS=Rattus norvegicus GN=Nsfl1c PE=1 SV=1	28504.4	30535.3	36520.9	45976.2	32373.1	37319	65409.7	74130.2	71597.1	39381.9	46267.4	61541.6	46399.5	52233.5	53798.4	53862.2	51713	49640.1	26056.6	51273.1	45952.8	37116.2	44085.9	43368.6	24552.2	30037.4	34648.8	42334.6	32349.5	37319	70444.4	76814.5	73980.4	26624.7	23503.2	38300.2	43249.4	55162.8	56385	24685.8	20466.4
NOL3_RAT	1	1	34.95	0.00100945	1.78158	CEN	AEN	Nucleolar protein 3 OS=Rattus norvegicus GN=Nol3 PE=1 SV=1	31128.3	24356.6	22710	21666.3	25890.5	24073.1	26673.3	31241.3	31836	34750.8	36578.7	49149.1	63192.7	54568.8	58026.1	94008.4	83002.6	78802.9	46459.7	32445.8	36249.1	27364.5	33887.3	33457	26812.3	23959.4	21545.8	19950.2	25871.6	24073.1	28726.3	32372.5	32895.7	23493.7	18581.5	30587.7	58902.6	57629.1	60815.9	43085.3	32849.9
PSMD1_RAT	1	1	45.13	0.347247	1.5695	AEN	CEN	26S proteasome non-ATPase regulatory subunit 1 OS=Rattus norvegicus GN=Psmd1 PE=2 SV=1	72339.4	16047	68369.7	2821.93	2803.19	71382.8	97991.9	209208	178432	20770.4	650.593	69878.5	598.544	113867	73712.8	37328.6	249.137	0	24171.8	43401.4	59372.9	30424.8	63433	69972.4	62309.4	15785.3	64865	2598.42	2801.15	71382.8	105534	216784	184371	14042.1	330.493	43488.6	557.909	120253	77256.8	17108.2	98.6006
CCG8_RAT	1	1	35.45	0.689561	1.12961	CEN	AEN	Voltage-dependent calcium channel gamma-8 subunit OS=Rattus norvegicus GN=Cacng8 PE=1 SV=1	62642	10735.4	39536	24463.1	34116.5	42927.9	71296.3	70295.2	74784	10266.1	2579.14	75485.3	25711.7	93035.5	33515.7	53339	7907.71	7704.1	42298.6	70886.2	86400.6	12933.1	70710.3	81968	53956.5	10560.4	37509.3	22525.4	34091.7	42927.9	76784	72840.6	77273.3	6940.55	1310.17	46978	23966.2	98253	35127.1	24446	3129.62
WIPF3_RAT	1	1	43.62	0.00509037	1.49447	CEN	AEN	WAS/WASL-interacting protein family member 3 OS=Rattus norvegicus GN=Wipf3 PE=1 SV=1	27264.3	22664.7	26406.1	25334.9	27255	33207.9	45893.6	67045	69802.1	49486.5	53391.4	49487.3	43085.6	80018.5	57437.4	79935.4	41341.2	37415.8	50771.5	55468.2	66423.9	75209	79001.1	76999.5	23484	22295.1	25052.5	23328.2	27235.2	33207.9	49426	69472.7	72125.6	33456	27122.1	30798.2	40160.6	84505.9	60198.9	36635.4	16361.5
RS3_RAT	1	1	46.04	0.833183	1.00479	AEN	CEN	40S ribosomal protein S3 OS=Rattus norvegicus GN=Rps3 PE=1 SV=1	22217.3	25233.8	22211	33953.3	26147	34282.1	35500.7	36038.6	35978.6	83529.8	85719	64561.5	32447.8	42241.5	39390.2	36674.8	28118.7	13241.7	68646.9	43535.4	52781.4	39087.2	57597.3	49199.9	19136.8	24822.3	21072.5	31264	26128	34282.1	38233.2	37343.6	37176.2	56471.4	43544.1	40179.6	30244.9	44610.5	41284	16808.6	11128.5
FXYD7_RAT	1	1	72.34	0.363812	1.3369	AEN	CEN	FXYD domain-containing ion transport regulator 7 OS=Rattus norvegicus GN=Fxyd7 PE=1 SV=1	33649.9	30841.9	21791.6	37754.8	55590.5	46678	104535	103801	102058	114935	141706	84127.4	72515.5	72165	63240.9	70631	81305.1	79759.9	42819.5	31458.4	30694.8	32235.4	40661.1	38857.5	28984.2	30338.9	20674.5	34764.3	55550	46678	112581	107559	105456	77703.3	71984.9	52356.4	67592.5	76212.1	66281.5	32371.1	32178
SUCA_RAT	1	1	72.93	1.58763e-09	9.83441	CEN	AEN	Succinyl-CoA ligase [ADP/GDP-forming] subunit alpha, mitochondrial OS=Rattus norvegicus GN=Suclg1 PE=2 SV=2	27904.5	5477.13	18987.4	20326.3	6342.69	28569.3	17477.1	11852.4	9876.53	27894.6	2405.17	11380.2	156375	119310	126192	129866	63237.4	82632.5	224041	165935	194583	175031	226872	189647	24035.4	5387.82	18014.1	18716.3	6338.07	28569.3	18822.4	12281.6	10205.3	18858.5	1221.79	7082.43	145759	126001	132259	59519.2	25027.4
FETUA_RAT	1	1	50.87	0.0206171	1.32359	CEN	AEN	Alpha-2-HS-glycoprotein OS=Rattus norvegicus GN=Ahsg PE=1 SV=2	95029.5	77262.8	74256.8	125525	112800	109949	79176.5	79289.8	84254	167993	122773	142307	136178	193966	194190	112544	107343	97503.2	76120.6	145372	160009	153261	159960	145333	81853.4	76002.9	70450.3	115583	112718	109949	85270.7	82161	87058.5	113574	62366.9	88564.1	126933	204843	203526	51580.3	42483
SYN3_RAT	1	1	49.9	0.755736	1.07158	CEN	AEN	Synapsin-3 OS=Rattus norvegicus GN=Syn3 PE=1 SV=1	3949.4	308.707	4772.35	3722.55	270.966	4426.29	8946.87	11553.9	11373.5	55.1827	632.29	14403.1	1472.16	10904	322.723	8573.37	409.886	88.5349	154.932	179.128	14993.2	11186.6	8926.42	11814.7	3401.8	303.673	4527.71	3427.7	270.768	4426.29	9635.51	11972.3	11752.1	37.3069	321.195	8963.71	1372.21	11515.5	338.239	3929.29	162.22
SCN2B_RAT	1	1	37.75	0.910823	1.42218	CEN	AEN	Sodium channel subunit beta-2 OS=Rattus norvegicus GN=Scn2b PE=1 SV=1	22931.4	18894.4	23044.1	5882.02	27390.7	27213.6	24626.8	1268	2237.49	17633.5	17080.9	23279.5	13368.9	3378.07	35543.5	29542.8	10746.7	8862.81	46052.4	73777.2	72809.1	1623.07	3183.89	1877.92	19751.9	18586.3	21862.8	5416.13	27370.8	27213.6	26522.3	1313.92	2311.97	11921.3	8676.88	14487.9	12461.3	3567.51	37252.4	13539.9	4253.22
TERA_RAT	1	1	104.72	2.8062e-06	38.3217	CEN	AEN	Transitional endoplasmic reticulum ATPase OS=Rattus norvegicus GN=Vcp PE=1 SV=3	3283.88	6.83869	3451.64	4610.57	5123.45	4195.96	8431.84	2964.5	705.299	7748.51	2476.97	2017.3	36887.1	54807.7	47764.2	63686.3	22719.7	27490.2	186392	235382	273754	244391	274200	257646	2828.56	6.72717	3274.71	4245.38	5119.72	4195.96	9080.84	3071.85	728.776	5238.48	1258.27	1255.46	34382.8	57881.3	50060.7	29188.3	8991.74
KCC2G_RAT	1	1	55.43	8.88397e-05	2.92677	CEN	AEN	Calcium/calmodulin-dependent protein kinase type II subunit gamma OS=Rattus norvegicus GN=Camk2g PE=2 SV=1	2686.76	3242.44	2268.11	10330.4	3458.99	3380.63	10026.8	10516.5	9416.85	6730.31	5578.03	13169.7	11080.6	12066.6	16087.6	5776.23	14049.3	13444.3	17212.8	28249.9	29042	28478.4	29874.8	31137.1	2314.24	3189.56	2151.85	9512.15	3456.47	3380.63	10798.6	10897.4	9730.31	4550.11	2833.57	8196.14	10328.3	12743.3	16861.1	2647.32	5560.27
DHPR_RAT	1	1	116.12	3.16669e-07	19.4868	CEN	AEN	Dihydropteridine reductase OS=Rattus norvegicus GN=Qdpr PE=1 SV=1	2308.12	1641.54	575.707	2942.15	3134.71	1106.71	1807.39	3582.19	1565.78	2149.51	3243.21	8962.71	26251.9	26443	30742.1	17980.3	4905.65	4078.57	107619	79075.6	94904.9	79111.6	96536	75801.4	1988.1	1614.77	546.195	2709.11	3132.43	1106.71	1946.51	3711.9	1617.9	1453.2	1647.51	5577.91	24469.6	27926	32220.2	8240.6	1941.51
PP1R7_RAT	1	1	45.92	0.0355358	1.42035	CEN	AEN	Protein phosphatase 1 regulatory subunit 7 OS=Rattus norvegicus GN=Ppp1r7 PE=1 SV=1	41191.2	26675.4	24909.3	27639.1	33837.6	39555.6	63509	78106.3	57739.4	19394.3	27443.2	42604.2	62378.5	72491	61903.7	28689.1	28889.1	28237.1	56711.8	57733.3	68950.4	65610.4	81650.7	72224.2	35479.9	26240.4	23632.4	25449.9	33813	39555.6	68397.4	80934.6	59661.3	13111.7	13940.8	26514.6	58143.7	76556.3	64880	13148.6	11433.4
LDHA_RAT	1	1	109.7	0.000163723	12.7532	CEN	AEN	L-lactate dehydrogenase A chain OS=Rattus norvegicus GN=Ldha PE=1 SV=1	8741.98	2837.62	4063.76	7644.92	9228.3	5376.96	3474.25	319.499	3952.52	2250.34	0.386106	1298.55	39603	30886.3	31656.1	51247.7	41543	44320.1	66107.6	72975.4	73236.1	56617.3	58937.7	60186.9	7529.88	2791.35	3855.45	7039.39	9221.58	5376.96	3741.67	331.068	4084.08	1521.37	0.196137	808.15	36914.3	32618.5	33178.1	23487.5	16441.4
WDR44_RAT	1	1	46.45	0.740989	1.04557	AEN	CEN	WD repeat-containing protein 44 OS=Rattus norvegicus GN=Wdr44 PE=1 SV=1	26772	16253.5	19622.5	27644.7	23974.3	26040.9	18163.8	20167.6	22360.8	56691.1	56865.5	54611.5	38285.1	42368.1	35342.1	21959.1	6148.11	17331.9	52887.7	32538.2	40729.7	15045	24383.5	26058.4	23060	15988.4	18616.6	25455	23956.8	26040.9	19561.9	20897.9	23105.1	38326.7	28886.9	33987.2	35686	44744.1	37041.4	10064.1	2433.23
ITPR1_RAT	1	1	46.91	0.605657	1.09062	CEN	AEN	Inositol 1,4,5-trisphosphate receptor type 1 OS=Rattus norvegicus GN=Itpr1 PE=1 SV=2	572.535	9437.52	187.664	14205.4	8228	235.076	402.682	374.593	184.24	21491.5	21028.5	2052.78	1673.63	341.981	7709.73	922.569	23877.3	22136.6	9701.81	16247	1194.83	674.132	494.341	531.564	493.151	9283.62	178.044	13080.2	8222.01	235.076	433.677	388.157	190.373	14529.6	10682.2	1277.54	1560.01	361.16	8080.41	422.826	9449.89
TAGL3_RAT	1	1	35.88	1.8617e-05	1.816	CEN	AEN	Transgelin-3 OS=Rattus norvegicus GN=Tagln3 PE=1 SV=2	69753	51065.4	58984.1	76026.4	84386.8	79809.2	98497.4	108932	104194	132044	133356	119979	239796	243386	228130	152496	147800	135903	173219	131421	124309	142935	156460	152670	60081.5	50232.6	55960.5	70004.6	84325.3	79809.2	106079	112876	107662	89270.2	67743	74668.3	223516	257036	239098	69891	58494.6
QCR1_RAT	1	1	75.73	5.60432e-05	4.0204	CEN	AEN	Cytochrome b-c1 complex subunit 1, mitochondrial OS=Rattus norvegicus GN=Uqcrc1 PE=1 SV=1	36635.5	16300.5	30089.6	44121.3	25223	30339	32192.4	15690.4	16508.3	4006.32	3459.76	3741.5	41527.1	32132.4	30228.1	177935	67718.5	77606.1	84688.5	71415.8	125121	86513.2	131340	112274	31555.9	16034.7	28547.1	40626.6	25204.6	30339	34670.3	16258.6	17057.8	2708.52	1757.51	2328.51	38707.8	33934.4	31681.5	81549.8	26800.9
PDCD4_RAT	1	1	39.12	0.0365581	1.45791	AEN	CEN	Programmed cell death protein 4 OS=Rattus norvegicus GN=Pdcd4 PE=1 SV=2	16738.1	18485.1	14436.4	15370.5	16142.9	16917.1	25279.1	2647.9	16980.3	15276.5	16625.8	17304.8	18302.8	2080.07	15809.3	19342.5	433.466	964.729	16248.6	27833.7	23919	3008.14	2059.26	1834.59	14417.3	18183.6	13696.4	14153	16131.2	16917.1	27224.9	2743.78	17545.5	10327.8	8445.71	10769.6	17060.2	2196.72	16569.4	8864.91	171.552
MCES_RAT	1	1	58.18	0.233885	1.23871	AEN	CEN	mRNA cap guanine-N7 methyltransferase OS=Rattus norvegicus GN=Rnmt PE=2 SV=1	13446.4	4701.97	14029	7743.24	12165	14243.7	19155	24081.1	23450.3	28728.1	31686.4	38524.9	6983.68	28493.9	16147.9	20966.5	32.2383	717.002	14182.4	15110.2	17190.9	21488.8	23176.7	22764.5	11582	4625.29	13309.8	7129.92	12156.1	14243.7	20629.4	24953.1	24230.9	19422	16096.3	23975.8	6509.56	30091.9	16924.3	9609.23	12.7589
LRC4B_RAT	1	1	54.31	0.732414	1.06434	CEN	AEN	Leucine-rich repeat-containing protein 4B OS=Rattus norvegicus GN=Lrrc4b PE=1 SV=1	32732.4	31940.3	30252.2	42700.1	32073.5	32511.4	30793.7	45999.1	42159.1	13284.6	4281.03	22743.9	33989	40969.4	39258.7	6886.61	2840.45	3942.63	31763.4	42610.9	43139.7	46421.9	46055.6	46851.5	28194	31419.4	28701.4	39318	32050.2	32511.4	33163.9	47664.7	43562.4	8981.22	2174.71	14154.6	31681.5	43267	41146.2	3156.23	1124.16
KPYM_RAT	1	1	75.86	0.000101423	69.4815	CEN	AEN	Pyruvate kinase PKM OS=Rattus norvegicus GN=Pkm PE=1 SV=3	554.279	25.7537	0	1308.17	525.9	2673.07	1190.65	1552.3	1498.09	1450.26	0	996.19	25710.5	25167.4	35935.7	4285.33	998.08	2227.56	73294.8	125024	152895	119458	126104	127019	477.427	25.3337	0	1204.55	525.517	2673.07	1282.29	1608.51	1547.95	980.464	0	619.975	23965	26578.8	37663.5	1964.02	395.009
HBB1_RAT	1	1	37.45	0.265798	1.28489	CEN	AEN	Hemoglobin subunit beta-1 OS=Rattus norvegicus GN=Hbb PE=1 SV=3	17190.8	13963.6	18444.8	20502	22501.6	20362.3	15468.7	20782.4	19491.8	50281.6	45185.3	52031.1	19052.5	34671.6	29313.5	32363.5	10569.3	11010.8	47588.7	51150.2	57345.4	32792.5	42061	38369.8	14807.2	13735.9	17499.3	18878.1	22485.2	20362.3	16659.4	21535	20140.6	33993.5	22953.5	32381.3	17759	36616	30722.9	14832.6	4182.99
BCKD_RAT	1	1	57.52	0.816735	1.43309	CEN	AEN	[3-methyl-2-oxobutanoate dehydrogenase [lipoamide]] kinase, mitochondrial OS=Rattus norvegicus GN=Bckdk PE=1 SV=2	3035.31	17398.2	1740.79	3985.84	4584.44	3181.04	3679.58	30486.6	19667.7	22619.8	23498.8	4740.12	1878.98	38548	28616	2405.45	601.74	1906.54	2722.9	4345.9	1670.37	39443.8	35522.2	40990.7	2614.45	17114.4	1651.56	3670.14	4581.1	3181.04	3962.8	31590.5	20322.4	15292.4	11937.1	2950	1751.42	40709.8	29991.8	1102.45	238.15
MOG_RAT	1	1	63.87	0.601736	1.02396	CEN	AEN	Myelin-oligodendrocyte glycoprotein OS=Rattus norvegicus GN=Mog PE=1 SV=1	2130.64	11843.4	885.902	3260.82	5568.75	2099.37	2792.37	19888.4	25692.1	17999.6	18164.6	2709.94	1625.39	28853.2	21850.6	972.588	3579.06	2754.08	1079.15	3062.15	1086.66	2171.97	18948.2	29761.5	1835.22	11650.3	840.49	3002.54	5564.7	2099.37	3007.3	20608.6	26547.3	12168.9	9227.38	1686.52	1515.05	30471.3	22901.2	445.75	1416.48
IDHG1_RAT	1	1	160.63	7.77156e-16	39.7403	CEN	AEN	Isocitrate dehydrogenase [NAD] subunit gamma 1, mitochondrial OS=Rattus norvegicus GN=Idh3g PE=2 SV=2	4030.31	14900.6	3478.17	11586.8	6995.29	11065.3	5100.12	3254.62	4270.73	5722.87	2869.18	9519.96	197448	206671	200027	182890	206264	189450	252735	403669	380097	348680	359374	362949	3471.5	14657.7	3299.88	10669.1	6990.2	11065.3	5492.68	3372.47	4412.89	3869.02	1457.51	5924.71	184044	218262	209644	83821.1	81632.9
RHG44_RAT	1	1	35.56	0.119583	2.04415	CEN	AEN	Rho GTPase-activating protein 44 OS=Rattus norvegicus GN=Arhgap44 PE=1 SV=2	13913.6	13740	10974.5	22978.8	19887.9	16859.4	12852.8	13791.5	11332.2	16063.5	5304.9	13297.9	48475.7	54748.2	56326.8	3169.81	5676.78	7644.58	18155.3	34423.7	28307.3	27109	30035.2	35471.1	11984.5	13515.9	10411.9	21158.7	19873.5	16859.4	13842.1	14290.9	11709.4	10859.9	2694.82	8275.88	45184.7	57818.5	59034.9	1452.77	2246.69
AFAD_RAT	1	1	55.52	0.654955	1.24308	CEN	AEN	Afadin OS=Rattus norvegicus GN=Mllt4 PE=1 SV=1	18833	2595.44	21786.8	450.177	1227.86	18432.8	33927.9	41931.8	44673.7	1250.16	2401.48	33618.5	271.152	60684.6	3083.35	10966.3	3792.68	2284.42	17591.6	26027.5	55669.2	12998	39011.6	42501.6	16221.8	2553.11	20670	414.52	1226.97	18432.8	36539.3	43450.2	46160.8	845.187	1219.92	20922.3	252.743	64087.9	3231.6	5026.01	1501.02
RIMS2_RAT	1	1	50.37	0.859769	1.03937	CEN	AEN	Regulating synaptic membrane exocytosis protein 2 OS=Rattus norvegicus GN=Rims2 PE=1 SV=1	24988.1	16102.9	21661.8	17653.3	27460.5	28268.5	26105.5	29789.8	26726.1	34519	37661.7	40903.5	20197.9	32821.9	33330.2	32467.8	15332.5	13987.1	31351.7	38920.2	38527.8	22474.6	31718.5	33776.8	21523.4	15840.3	20551.4	16255	27440.5	28268.5	28114.9	30868.5	27615.8	23337	19131.7	25456.1	18826.7	34662.6	34932.7	14880.4	6068.11
AT2A2_RAT	1	1	34.71	0.106648	1.58043	AEN	CEN	Sarcoplasmic/endoplasmic reticulum calcium ATPase 2 OS=Rattus norvegicus GN=Atp2a2 PE=1 SV=1	17189	11162.3	11938.3	20009	13942.5	19922.2	14181.8	19942.1	15149.1	50015.9	49757.2	59715.5	16415.3	17021.7	12040	20900.7	18805.3	17438.8	22789.5	12908.5	12763.5	11053.3	13900.3	15635.4	14805.7	10980.2	11326.4	18424.1	13932.4	19922.2	15273.4	20664.2	15653.3	33813.9	25276	37163.7	15300.9	17976.3	12618.9	9579.09	7442.54
GDIA_RAT	1	1	36.56	0.293763	1.07945	CEN	AEN	Rab GDP dissociation inhibitor alpha OS=Rattus norvegicus GN=Gdi1 PE=1 SV=1	4436.19	6390.67	9625.24	8976.26	6641.84	4028.19	5136.21	1799.88	5810	11042.2	4230.91	6832.23	4065.6	6345.52	3561.7	212.326	632.685	304.332	3792.73	7454.08	18492.5	8103.52	15415.6	12523.9	3821.1	6286.45	9131.84	8265.28	6637.01	4028.19	5531.54	1865.05	6003.39	7465.24	2149.24	4252.01	3789.59	6701.38	3732.94	97.3117	250.397
SPRL1_RAT	1	1	38.92	0.0623678	1.21429	AEN	CEN	SPARC-like protein 1 OS=Rattus norvegicus GN=Sparcl1 PE=2 SV=1	22190	14200.4	11649.9	3785.07	24654.8	26384.1	16541.2	755.667	23931.6	13661.4	20700.6	23947.8	9120.66	706.175	40092.8	12861.6	307.967	797.415	18891.5	45735.9	36562.7	451.108	255.832	900.747	19113.3	13968.8	11052.7	3485.27	24636.9	26384.1	17814.4	783.031	24728.2	9235.94	10515.6	14903.8	8501.46	745.777	42020.4	5894.63	121.884
SRC_RAT	1	1	47.96	0.0749267	1.23999	CEN	AEN	Proto-oncogene tyrosine-protein kinase Src OS=Rattus norvegicus GN=Src PE=1 SV=4	43106.8	27008.4	23967.7	37775	39039.5	47584.8	30435.7	55336.8	48226.3	51810.7	33021	52302.3	66827.2	60801.9	53763.2	43902.9	23051	39249.6	67591.1	49421.2	55117.3	45480.1	51176.2	50738.5	37130	26567.9	22739.1	34783	39011.1	47584.8	32778.3	57340.6	49831.6	35027.3	16774.3	32550.1	62290.3	64211.7	56348.1	20121.3	9122.87
SEPT2_RAT	1	1	122.49	0.180466	1.1794	CEN	AEN	Septin-2 OS=Rattus norvegicus GN=Sept2 PE=1 SV=1	162476	104587	140167	149475	137101	160557	231389	252491	245759	407342	367057	327869	193941	288229	289386	203371	175835	160494	220242	247752	256698	382911	367942	381373	139948	102882	132982	137636	137001	160557	249199	261634	253939	275388	186460	204048	180774	304393	303300	93207.4	69589.9
CAC1E_RAT	1	1	46.93	0.398538	1.55498	CEN	AEN	Voltage-dependent R-type calcium channel subunit alpha-1E OS=Rattus norvegicus GN=Cacna1e PE=1 SV=1	17076.4	11922.2	13765.7	11970.4	14284.4	15516.1	10657.9	2481.75	14435.6	5235.41	5421.57	12137.8	4447.52	26987.2	21213.2	17145.3	2377.24	3476.72	19782.3	30377.2	30005.5	7029.6	21439.3	25493.4	14708.7	11727.8	13060	11022.3	14274	15516.1	11478.3	2571.61	14916.1	3539.47	2754.08	7553.95	4145.58	28500.7	22233.1	7857.94	940.836
KCMA1_RAT	1	1	57.72	0.719687	1.08742	AEN	CEN	Calcium-activated potassium channel subunit alpha-1 OS=Rattus norvegicus GN=Kcnma1 PE=1 SV=3	31946.6	23375.8	22972.4	32224.1	29365.9	30475.4	9962.55	15972.9	13724.7	44132.9	51288.6	49351.4	14133.1	30353.5	27111.1	23873.1	14780.5	6944.28	34208.1	38209.2	43193.4	32247.8	34025.1	27191.7	27517.1	22994.6	21794.8	29671.8	29344.6	30475.4	10729.4	16551.3	14181.5	29836.6	26053.9	30713.7	13173.6	32055.7	28414.6	10941.3	5849.65
PP2BA_RAT	1	1	133.1	0.000212293	26.7123	CEN	AEN	Serine/threonine-protein phosphatase 2B catalytic subunit alpha isoform OS=Rattus norvegicus GN=Ppp3ca PE=1 SV=1	8041.13	4957.58	6107.47	5090.54	6032.53	10841.2	1789.37	1590.69	0	1242.17	708.377	424.984	30645.4	4115.96	44010.7	38953.8	25582.8	15542	162132	175103	227719	165789	180121	181116	6926.2	4876.74	5794.39	4687.34	6028.14	10841.2	1927.1	1648.29	0	839.787	359.846	264.487	28564.9	4346.79	46126.7	17853.1	10124.9
PRC2A_RAT	1	1	64.15	0.314656	1.08427	AEN	CEN	Protein PRRC2A OS=Rattus norvegicus GN=Prrc2a PE=1 SV=1	9431.97	9781.14	8095.44	4659.32	11884	11468.6	14180.5	8040.76	16668.2	15657.4	12066.7	15800.8	2044.42	13255.6	15778.9	13302.6	962.64	2957.08	13352.9	16214.9	15938.1	8070.65	11756.6	13396.3	8124.21	9621.63	7680.45	4290.27	11875.4	11468.6	15272	8331.92	17223.1	10585.4	6129.73	9833.56	1905.62	13999	16537.6	6096.74	380.983
ETBR2_RAT	1	1	43.61	4.50355e-06	2.86696	CEN	AEN	Prosaposin receptor GPR37L1 OS=Rattus norvegicus GN=Gpr37l1 PE=2 SV=1	37164.1	31932.3	30005.4	31570.9	39944.4	40940	10278.9	5948.33	10109.6	19174.7	11537.2	14709.8	65337.9	77304.1	84054.6	66596.6	65914.1	68078.7	49808.1	88289.7	88709.3	47749.9	60793.2	49618.5	32011.2	31411.6	28467.3	29070.3	39915.3	40940	11070.1	6163.72	10446.1	12963.3	5860.77	9154.6	60902.2	81639.4	88095.9	30522.1	26086.8
ODPA_RAT	3	3	116.18	5.48641e-08	19.9029	CEN	AEN	Pyruvate dehydrogenase E1 component subunit alpha, somatic form, mitochondrial OS=Rattus norvegicus GN=Pdha1 PE=1 SV=2	516.892	340.715	363.044	677.695	890.833	598.207	289.334	764.759	448.754	462.569	107.867	354.619	21083.2	11647.6	28976.5	15168.5	2102.13	1616.93	4334.2	11461.3	10552	1573.23	3874.76	3350.7	445.224	335.159	344.434	624.017	890.184	598.207	311.604	792.451	463.691	312.726	54.7948	220.696	19651.8	12300.8	30369.7	6951.93	831.956
OXR1_RAT	3	3	293.91	0.214017	1.13827	CEN	AEN	Oxidation resistance protein 1 OS=Rattus norvegicus GN=Oxr1 PE=2 SV=3	124633	101927	110558	138143	134999	135905	128692	137620	119928	214078	249385	195884	187313	152668	149103	241593	229154	239218	174380	124232	129208	123832	141154	147643	107352	100264	104890	127201	134901	135905	138597	142604	123920	144730	126684	121908	174597	161229	156272	110725	90692
KAP3_RAT	1	1	151.83	0.126381	1.18343	CEN	AEN	cAMP-dependent protein kinase type II-beta regulatory subunit OS=Rattus norvegicus GN=Prkar2b PE=1 SV=3	145972	98387.3	132412	128133	103076	138229	194263	248314	230513	287133	327319	332437	172356	292293	179815	222806	165959	190005	307841	184971	217619	276999	292226	297337	125733	96782.9	125624	117984	103001	138229	209216	257306	238186	194120	166274	206891	160655	308685	188460	102115	65681.4
HN1_RAT	1	1	79.68	0.000510223	1.94609	AEN	CEN	Hematological and neurological expressed 1 protein OS=Rattus norvegicus GN=Hn1 PE=2 SV=3	86845.6	95180	96956.4	128051	112250	130165	201998	231970	227570	273402	262930	251531	103010	126965	109945	97228.8	99730.3	98591.2	68100.9	52093.3	55489.6	90556.2	87411.8	89376.3	74804.2	93627.9	91986.3	117909	112168	130165	217546	240370	235145	184837	133565	156539	96016.3	134086	115231	44561.3	39470.1
CNR1_RAT	1	1	33.43	0.000884158	4.32831	CEN	AEN	Cannabinoid receptor 1 OS=Rattus norvegicus GN=Cnr1 PE=1 SV=1	21986.9	16635.9	24646.6	27379.7	21324.9	21951.1	18486.8	22942.9	21624.1	15335.2	14156	21709.4	49989.4	97191.3	19394.7	13877.3	151360	160451	16290.6	44142.4	32334.9	168699	154323	166145	18938.3	16364.6	23383.2	25211	21309.4	21951.1	19909.8	23773.7	22343.9	10367.6	7191.06	13510.8	46595.6	102642	20327.2	6360.16	59903.6
PP14A_RAT	1	1	35.61	0.0577995	17.8884	CEN	AEN	Protein phosphatase 1 regulatory subunit 14A OS=Rattus norvegicus GN=Ppp1r14a PE=2 SV=1	464.049	530.78	925.679	1380.66	1632.79	406.609	273.492	411.237	205.157	2323.86	2033.68	723.309	4197.05	580.219	1924.92	1783.2	106122	78106.8	320.932	620.193	977.292	6524.52	537.028	646.062	399.708	522.125	878.228	1271.3	1631.6	406.609	294.543	426.128	211.986	1571.08	1033.08	450.149	3912.11	612.758	2017.47	817.266	41999.9
DCLK1_RAT	3	3	198.42	0.000131153	1.97508	CEN	AEN	Serine/threonine-protein kinase DCLK1 OS=Rattus norvegicus GN=Dclk1 PE=2 SV=1	48745.8	38484.9	41519.3	67308.1	47952.4	49187.9	29332	29563.1	30442.3	69955.7	84197.5	75201.5	138191	111522	93031.3	117737	166984	148954	98586.5	72801.6	65546.6	63105.8	66739.9	65331.3	41987	37857.3	39391	61976.9	47917.5	49187.9	31589.7	30633.6	31455.6	47294.4	42771.2	46801.4	128809	117777	97504.2	53960.3	66087.2
UCHL1_RAT	1	1	96.84	0.000223162	6.7979	CEN	AEN	Ubiquitin carboxyl-terminal hydrolase isozyme L1 OS=Rattus norvegicus GN=Uchl1 PE=1 SV=2	543.307	366.162	897.38	2396.51	1358.4	1089.7	1742.43	1387.24	2005.5	3108.96	5355.8	2807.53	7364.99	6044.5	10621.1	248.426	16222.7	17668.7	7512.64	20775.4	18565.5	14001.5	20293.6	17433.2	467.976	360.191	851.38	2206.69	1357.41	1089.7	1876.55	1437.47	2072.26	2101.85	2720.68	1747.26	6864.98	6383.48	11131.8	113.857	6420.45
CALX_RAT	3	3	131.48	0.634457	1.4764	CEN	AEN	Calnexin OS=Rattus norvegicus GN=Canx PE=1 SV=1	22746.4	7177.01	6675.03	18326.8	6504.2	23296.3	38966.6	21221.8	15050.9	15377.3	30026	22953.9	10579.5	6529.26	9166.35	22760.7	141993	20937.8	17554.7	43902.9	17848.7	14664.1	15414.2	15744.4	19592.5	7059.98	6332.86	16875.2	6499.46	23296.3	41965.9	21990.2	15551.9	10396	15252.8	14285.3	9861.3	6895.43	9607.06	10431.5	56196.3
DPYL3_RAT	3	3	190.83	0.916902	1.00664	AEN	CEN	Dihydropyrimidinase-related protein 3 OS=Rattus norvegicus GN=Dpysl3 PE=1 SV=2	275948	234637	261334	408507	299408	287726	276189	106832	232349	340185	328729	389209	416395	297532	389414	308653	314864	322502	237598	319634	324765	113643	189800	183564	237687	230811	247938	376150	299190	287726	297448	110700	240083	229986	166990	242223	388126	314218	408137	141460	124614
SYT1_RAT	3	3	169.19	0.0599973	1.53392	AEN	CEN	Synaptotagmin-1 OS=Rattus norvegicus GN=Syt1 PE=1 SV=3	98876.9	47776.5	85165.8	41865.3	65984.5	79851.3	59502	58045.2	66701.8	130776	105967	197764	16295.6	106517	78104.6	45402.3	3465.14	1605.7	28460.1	60422.6	59111.8	97343.2	87085.5	93062.9	85167.3	46997.4	80800.1	38549.3	65936.5	79851.3	64081.9	60147	68922.1	88412.5	53829.9	123078	15189.3	112490	81859.8	20808.5	1371.4
NCAM1_RAT	3	3	147.2	0.0423539	1.11352	CEN	AEN	Neural cell adhesion molecule 1 OS=Rattus norvegicus GN=Ncam1 PE=1 SV=1	527722	419197	455670	416774	394844	418130	357468	409646	402552	442104	461188	441087	345967	520568	452209	585701	480558	449855	414421	458023	475576	488396	541437	517874	454552	412361	432312	383763	394557	418130	384983	424480	415951	298890	234277	274509	322479	549762	473950	268434	190190
CLIP2_RAT	1	1	53.43	0.631187	1.60922	AEN	CEN	CAP-Gly domain-containing linker protein 2 OS=Rattus norvegicus GN=Clip2 PE=1 SV=1	9148.11	191.287	6619.54	163.617	72.6807	8533.33	12922.7	8764.19	11463.3	262.037	147.326	15272.5	325.162	8065.29	2757.51	4410.62	0	29.9097	958.93	2610.8	9104.36	6263.44	3870.03	7315.88	7879.7	188.168	6280.21	150.657	72.6278	8533.33	13917.3	9081.55	11844.9	177.153	74.8399	9504.76	303.087	8517.59	2890.09	2021.45	0
PPM1E_RAT	1	1	49.61	0.00262287	2.58955	CEN	AEN	Protein phosphatase 1E OS=Rattus norvegicus GN=Ppm1e PE=1 SV=1	46406.6	9598.54	50869.6	99507.5	41806.8	56353.4	39350.5	46647.8	41556.6	12751.9	12413.8	64896	155534	124722	18540.5	115647	237477	223005	58042	93507	96587.5	73924.1	64156.3	91014.4	39972.2	9442.01	48262	91625.9	41776.4	56353.4	42379.4	48336.9	42939.9	8621.1	6306.04	40387.8	144975	131716	19432	53002.4	93986
TBA1A_RAT;TBA1C_RAT;TBA3_RAT;TBA4A_RAT	4	4	277.3	0.000124127	1.59408	CEN	AEN	Tubulin alpha-1A chain OS=Rattus norvegicus GN=Tuba1a PE=1 SV=1	149028	133556	137486	183576	160811	159162	119666	134395	123862	251178	240066	238957	282536	294429	288196	183834	175155	182405	276917	313141	333893	290369	319628	298268	128365	131378	130439	169036	160694	159162	128877	139261	127985	169812	121951	148714	263355	310941	302052	84253.8	69320.8
STX1B_RAT	3	3	338.83	0.293422	1.10987	AEN	CEN	Syntaxin-1B OS=Rattus norvegicus GN=Stx1b PE=1 SV=1	3.68675e+06	3.34481e+06	2.81217e+06	4.41624e+06	3.78867e+06	3.21931e+06	3.10888e+06	600087	3.81908e+06	2.11954e+06	1.28427e+06	2.44601e+06	5.31267e+06	1.42589e+06	6.68956e+06	915793	2.81221e+06	3.00991e+06	1.44473e+06	4.48597e+06	3.39236e+06	530207	591296	605589	3.17557e+06	3.29027e+06	2.66801e+06	4.06645e+06	3.78591e+06	3.21931e+06	3.34817e+06	621817	3.94621e+06	1.43294e+06	652393	1.52227e+06	4.952e+06	1.50586e+06	7.01119e+06	419720	1.11299e+06
CANB1_RAT	1	1	32.78	0.0598809	1.37955	CEN	AEN	Calcineurin subunit B type 1 OS=Rattus norvegicus GN=Ppp3r1 PE=1 SV=2	84484.3	79494.3	78067.7	75282.3	82705.8	66311.6	57695.8	65307.1	65570.6	7394.47	50631	21827.2	65624.2	59749.3	60868	59834.9	82325.8	57802.5	111142	118047	94530.3	96848.1	112162	94721.9	72770.3	78198	74065.8	69319.5	82645.6	66311.6	62136.7	67671.9	67753.2	4999.13	25719.9	13584.1	61169	63100	63794.5	27423.1	32582
ADT1_RAT	1	1	52.46	0.0013623	1.94579	CEN	AEN	ADP/ATP translocase 1 OS=Rattus norvegicus GN=Slc25a4 PE=1 SV=3	50790.6	24358.6	46710.6	36305.4	31636	31284.3	32308.5	13785.5	26563.9	50086.4	12467.4	56550.3	32847.6	30072.4	31517.1	88160.8	57159.3	69710.1	83146.8	67908.5	83720	90933.8	86964.6	81173.2	43748.3	23961.4	44316.2	33429.8	31612.9	31284.3	34795.3	14284.7	27448.1	33861.6	6333.28	35193.8	30617.6	31758.9	33032.4	40405.3	22621.9
PTPRN_RAT	1	1	58.26	0.272374	1.08066	AEN	CEN	Receptor-type tyrosine-protein phosphatase-like N OS=Rattus norvegicus GN=Ptprn PE=2 SV=2	79964	71812.2	69305.3	86570.3	64644.6	67017.7	75920.6	96892.1	83325.4	75286.1	60317	89131.9	79840	106329	101993	47637.7	55777	58870.6	36969.8	78746.3	72041.2	80891.2	58841	73566.7	68876.7	70641.2	65752.7	79713.3	64597.5	67017.7	81764.3	100401	86099	50898.1	30640.2	55470.9	74419.6	112292	106897	21833	22074.8
FKB1A_RAT	1	1	72.39	0.000489922	9.05009	CEN	AEN	Peptidyl-prolyl cis-trans isomerase FKBP1A OS=Rattus norvegicus GN=Fkbp1a PE=1 SV=3	971.598	1329.14	1420.71	1410.69	831.798	934.619	2058.84	2163.55	1389.25	287.663	417.855	860.017	2488.28	16164.9	7155.45	474.02	979.256	1036.63	8549.29	12532.6	19493	20140.2	21151.4	17221.6	836.883	1307.47	1347.88	1298.95	831.192	934.619	2217.31	2241.89	1435.5	194.478	212.265	535.228	2319.36	17071.5	7499.47	217.249	387.559
KCRB_RAT	4	4	398.57	9.16945e-10	5.40041	CEN	AEN	Creatine kinase B-type OS=Rattus norvegicus GN=Ckb PE=1 SV=2	71360.5	37515.4	69474.5	55232	34236.3	96999.6	92266.1	49460.1	32119.2	114895	54704.2	56111.1	215951	176204	170630	390447	253159	242376	480631	369358	502646	379367	482259	464898	61466.1	36903.7	65913.1	50857.2	34211.4	96999.6	99367.9	51251.1	33188.3	77675.9	27789	34920.5	201290	186086	178834	178947	100193
LIPA3_RAT	1	1	33.74	0.661885	1.14718	CEN	AEN	Liprin-alpha-3 OS=Rattus norvegicus GN=Ppfia3 PE=1 SV=2	267.817	0	187.208	19.452	304.801	151.024	466.323	355.355	788.146	4871.91	2905.73	2699.8	0	761.308	464.953	3346.14	4025.77	3813.32	471.676	0	1338.85	187.896	523.523	0	230.683	0	177.611	17.9113	304.579	151.024	502.216	368.223	814.381	3293.71	1476.07	1680.21	0	804.003	487.307	1533.58	1593.28
NMT1_RAT	1	1	35.66	0.596533	4.49475	CEN	AEN	Glycylpeptide N-tetradecanoyltransferase 1 OS=Rattus norvegicus GN=Nmt1 PE=2 SV=1	1242.28	1563.19	1640.13	1547.11	2499.99	1042.1	1123.78	1269.37	2031.62	1893.61	1455.64	762.026	3707.9	218.018	1366.54	1490.02	39402.1	28690.7	1752.37	1548.64	851.112	899.942	432.72	863.909	1070.04	1537.7	1556.06	1424.57	2498.16	1042.1	1210.28	1315.34	2099.25	1280.2	739.444	474.244	3456.17	230.244	1432.24	682.895	15594.1
PHIPL_RAT	1	1	47.21	3.16968e-07	3.20059	CEN	AEN	Phytanoyl-CoA hydroxylase-interacting protein-like OS=Rattus norvegicus GN=Phyhipl PE=2 SV=2	3569.13	2843.77	3821.07	6070.23	7134.86	5348.52	5154.39	4886.95	4463.63	5849.99	6600.43	4091.35	10192.2	27366.9	26826.5	16356.6	5700.27	10196.1	18761.4	12733.4	21982.9	10531.8	14225.3	16631.9	3074.26	2797.4	3625.2	5589.43	7129.67	5348.52	5551.12	5063.91	4612.21	3954.96	3352.93	2546.24	9500.29	28901.7	28116.3	7496.44	2255.99
1433Z_RAT	4	4	528.39	8.49927e-09	4.13735	CEN	AEN	14-3-3 protein zeta/delta OS=Rattus norvegicus GN=Ywhaz PE=1 SV=1	390220	345561	429702	433003	396034	582492	488878	426164	334637	778403	674636	670352	1.36354e+06	1.32636e+06	1.22759e+06	1.43413e+06	1.03238e+06	1.07215e+06	3.08496e+06	2.59736e+06	2.93836e+06	2.77413e+06	2.86747e+06	2.89913e+06	336115	339926	407675	398706	395745	582492	526507	441595	345776	526249	342706	417191	1.27097e+06	1.40074e+06	1.28662e+06	657282	408585
DLDH_RAT	1	1	90.07	0.00331914	98.4366	CEN	AEN	Dihydrolipoyl dehydrogenase, mitochondrial OS=Rattus norvegicus GN=Dld PE=1 SV=1	281.048	0	269.107	176.337	258.128	0	0.83484	10.1734	176.141	705.005	0	0	1061.04	3712.96	3033.83	3618.16	0	0	23616.4	22532.2	25659.9	31832.3	30931.7	38744.7	242.08	0	255.312	162.37	257.94	0	0.899098	10.5418	182.004	476.627	0	0	989.007	3921.19	3179.7	1658.25	0
ENOA_RAT;ENOB_RAT;ENOG_RAT	4	4	367.22	2.55382e-07	5.06601	CEN	AEN	Alpha-enolase OS=Rattus norvegicus GN=Eno1 PE=1 SV=4	42323.4	17241.7	44515.5	27777.1	12595.1	66886.7	51860.7	16716.4	16971.5	38241.1	9042.43	11052.2	96149.5	62511.6	77760.2	255370	81390.7	119259	185129	137023	222188	144035	216006	202743	36455.2	16960.6	42233.6	25577	12585.9	66886.7	55852.4	17321.7	17536.4	25853.3	4593.44	6878.27	89621.9	66017.3	81498.8	117039	32211.9
VDAC1_RAT	1	1	49.07	0.000684036	1.67267	CEN	AEN	Voltage-dependent anion-selective channel protein 1 OS=Rattus norvegicus GN=Vdac1 PE=1 SV=4	37971.1	34182.3	36345.1	39064.1	48744.2	43255.5	75806.2	88212	90717	146146	127421	121548	110338	133726	114915	119899	110425	88626.4	152775	125799	129402	130378	133030	138383	32706.3	33624.9	34482	35970	48708.7	43255.5	81641.1	91406.3	93736.6	98803.7	64728.2	75645.1	102847	141226	120440	54951.5	43703
SV2A_RAT	1	1	83.24	0.000632402	1.37062	CEN	AEN	Synaptic vesicle glycoprotein 2A OS=Rattus norvegicus GN=Sv2a PE=1 SV=2	309403	328091	270133	396001	325184	316112	179878	208800	189800	334613	370102	337676	362402	373118	413393	355361	351661	354799	404856	512007	506033	399042	427037	427660	266503	322741	256286	364635	324947	316112	193723	216361	196118	226219	188007	210151	337798	394043	433268	162866	139176
P4K2A_RAT	1	1	41.2	0.197449	1.08188	AEN	CEN	Phosphatidylinositol 4-kinase type 2-alpha OS=Rattus norvegicus GN=Pi4k2a PE=1 SV=1	11992.8	13578.4	1305.87	3243.85	15279.7	10482.5	10827.4	3000.16	12162.5	17364.2	15976.3	17846.7	386.366	20167.7	25158.4	8750.18	35.6726	291.906	18263.8	21271.9	2411.83	3725.48	6241.83	16284.6	10329.9	13356.9	1238.93	2986.91	15268.5	10482.5	11660.8	3108.8	12567.4	11739.3	8115.77	11106.8	360.136	21298.8	26368	4010.32	14.1181
SYN1_RAT	4	4	235.52	0.0114619	2.12892	CEN	AEN	Synapsin-1 OS=Rattus norvegicus GN=Syn1 PE=1 SV=3	127230	127451	130503	252591	201128	226512	204696	716871	566153	335593	353688	356604	343426	826625	378590	297558	319254	327170	318482	329042	360532	1.37771e+06	1.41996e+06	1.36369e+06	109590	125373	123813	232585	200982	226512	220452	742830	584998	226882	179669	221931	320111	872983	396792	136375	126351
RABE1_RAT	1	1	60.37	0.0459597	1.88487	CEN	AEN	Rab GTPase-binding effector protein 1 OS=Rattus norvegicus GN=Rabep1 PE=1 SV=1	24510.8	28481.8	16779	40450.1	28436.1	22639.1	11166.5	23139.2	24183.5	3982.26	4091.88	8821.95	45993.2	62725.7	29529.4	5303.39	47031.9	52664.8	8756.76	28689	26060.8	47273.2	45517.4	46568.7	21112.3	28017.3	15918.9	37246.2	28415.4	22639.1	12026	23977.1	24988.5	2692.25	2078.62	5490.31	42870.7	66243.4	30949.2	2430.61	18613.8
1433B_RAT	4	4	433.15	0.00282926	2.08027	CEN	AEN	14-3-3 protein beta/alpha OS=Rattus norvegicus GN=Ywhab PE=1 SV=3	102083	108674	112409	108061	90543.3	131673	158442	154726	138713	243105	270306	270778	202284	197263	173207	190289	130836	135005	596037	443609	465065	426857	489370	480879	87928.9	106902	106647	99501.6	90477.3	131673	170638	160329	143330	164354	137312	168517	188551	208325	181535	87212.1	51780.7
EF1A2_RAT	1	1	63.38	0.178255	2.09323	CEN	AEN	Elongation factor 1-alpha 2 OS=Rattus norvegicus GN=Eef1a2 PE=2 SV=1	590.941	1367.68	1422.92	3135.44	5837.16	1696.52	24886.4	21912.6	3324.79	1417.6	595.444	21873.2	509.905	4032.93	1267.85	55423.6	26306.6	9966.63	4254.73	1687.71	4631.2	18655	37779.8	19814.9	509.005	1345.37	1349.98	2887.09	5832.91	1696.52	26801.9	22706.1	3435.46	958.387	302.478	13612.7	475.288	4259.1	1328.8	25401.4	10411.3
PTRF_RAT	1	1	33.82	0.118632	1.23786	CEN	AEN	Polymerase I and transcript release factor OS=Rattus norvegicus GN=Ptrf PE=1 SV=1	8505.29	7638.53	9929.16	18435.2	13665.6	12538.6	16089.8	19158.7	19175.1	20173.1	20420.9	17633.5	17612.6	17055.4	22836.2	40591.3	12060.7	15385.5	18546.1	14353.3	16417	16710.9	19318.6	16091.9	7326.01	7513.97	9420.18	16975.1	13655.7	12538.6	17328.2	19852.5	19813.4	13638.3	10373.5	10974.1	16416.8	18011.9	23934.1	18603.5	4773.26
S14L2_RAT	1	1	36.38	0.271908	1.30071	CEN	AEN	SEC14-like protein 2 OS=Rattus norvegicus GN=Sec14l2 PE=1 SV=1	3879.5	977.404	38.112	1865.2	11762.3	82.948	128.204	3563.32	122.592	3177.47	3369.05	16275.7	459.101	5486.17	876.017	261.786	14063.8	10282.8	2021.1	2808.39	284.546	11582.3	5406.82	5313.51	3341.6	961.466	36.1583	1717.46	11753.7	82.948	138.072	3692.35	126.673	2148.17	1711.44	10129.1	427.933	5793.84	918.135	119.98	5566
UBXN1_RAT	1	1	50.72	0.94213	3.58047	CEN	AEN	UBX domain-containing protein 1 OS=Rattus norvegicus GN=Ubxn1 PE=3 SV=2	4221.32	7037.78	1716.72	17471.9	7215	5256.34	2357.83	103.423	1676.82	597.806	502.089	1168.19	41591.3	27559.7	34050.8	0	14448.5	25980.6	1193.91	14110.9	8643.18	348.613	8680.03	0	3636.03	6923.02	1628.72	16088	7209.75	5256.34	2539.31	107.168	1732.64	404.155	255.055	727.022	38767.7	29105.3	35687.9	0	5718.27
HOME3_RAT	1	1	44.36	0.0450257	5.39177	CEN	AEN	Homer protein homolog 3 OS=Rattus norvegicus GN=Homer3 PE=2 SV=2	2495.27	1544.83	1691.05	4826.8	1260.31	2481.88	2897.79	5235.74	2823.21	3394.47	1005.39	3872.22	30453.2	5040.68	1408.87	2664.17	62505.2	52793.1	1357.94	1306.98	5914.42	9432.91	3180.44	4722.56	2149.3	1519.63	1604.36	4444.49	1259.39	2481.88	3120.83	5425.33	2917.19	2294.87	510.727	2409.86	28385.8	5323.37	1476.61	1221.02	24737.6
MBP_RAT	6	6	318.41	3.28979e-06	1.7348	CEN	AEN	Myelin basic protein OS=Rattus norvegicus GN=Mbp PE=1 SV=3	162224	114278	126728	118169	145980	148279	148998	196751	183458	120504	133879	173134	182301	281963	191867	365545	282848	256481	227961	255167	165982	226050	301189	337381	139732	112415	120232	108810	145873	148279	160466	203875	189565	81468.4	68008.5	107749	169924	297776	201092	167534	111943
MAP4_RAT	6	6	296.9	0.0243659	1.40367	CEN	AEN	Microtubule-associated protein 4 OS=Rattus norvegicus GN=Map4 PE=1 SV=1	119034	57313.1	105013	78456.2	77780	123539	107858	61432.6	59730	76910.9	90567.1	56671.2	88664.4	105924	97699.1	156869	88678.7	79965.1	102979	209116	216626	84381.8	105181	87666	102530	56378.5	99630.3	72241.9	77723.3	123539	116160	63657.2	61718.2	51996.6	46006.9	35269.1	82645	111864	102396	71895.2	35096.3
MGRN1_RAT	1	1	33.91	0.700892	7.01565	CEN	AEN	E3 ubiquitin-protein ligase MGRN1 OS=Rattus norvegicus GN=Mgrn1 PE=1 SV=1	153.52	112.268	174.27	412.746	227.117	307.646	1578.24	889.31	112.938	664.925	159.785	193.421	2613.6	431.93	99.6416	101.207	16035	12280.1	0	1374.8	1339.52	296.401	65.8912	343.17	132.234	110.437	165.337	380.054	226.951	307.646	1699.72	921.513	116.697	449.531	81.1686	120.375	2436.16	456.153	104.432	46.3846	6346.16
CSN1_RAT	1	1	81.4	0.127948	1.61639	CEN	AEN	COP9 signalosome complex subunit 1 OS=Rattus norvegicus GN=Gps1 PE=1 SV=1	682.033	15057.6	513.031	942.504	991.946	978.358	1701.08	31830.1	26761.6	1834.01	5724.54	395.125	671.077	24121.1	6685.82	2029.42	5080.09	3847.53	2059.76	2711.56	2786.33	26743.1	31477.4	33078.8	587.467	14812	486.732	867.852	991.224	978.358	1832.01	32982.7	27652.4	1239.91	2907.99	245.905	625.517	25473.8	7007.27	930.108	2010.54
PHLB1_RAT	1	1	34.52	0.632796	2.4961	CEN	AEN	Pleckstrin homology-like domain family B member 1 (Fragment) OS=Rattus norvegicus GN=Phldb1 PE=2 SV=2	473.371	238.568	87.087	1.92856	267.253	951.655	881.697	5309.24	132.318	22.875	132.74	145.985	1.26406	6985.53	18.122	774.235	155.146	63.5344	18.9663	395.583	1037.83	3312.47	1366.71	7448.66	407.737	234.678	82.6228	1.7758	267.059	951.655	949.562	5501.5	136.723	15.4649	67.4302	90.8531	1.17825	7377.28	18.9932	354.842	61.4019
HNRPK_RAT	1	1	96.83	0.318955	8.30197	CEN	AEN	Heterogeneous nuclear ribonucleoprotein K OS=Rattus norvegicus GN=Hnrnpk PE=1 SV=1	2393.3	160.036	102.448	86.7226	0	614.85	1259.71	259.255	0	791.875	0	1038.98	0	312.558	0	18686.5	14509.4	1485.83	0	2287.36	1724.3	2953.18	8913.57	4810.15	2061.47	157.427	97.1967	79.8536	0	614.85	1356.67	268.643	0	535.357	0	646.606	0	330.086	0	8564.26	5742.37
BEGIN_RAT	1	1	35.04	0.876232	1.46507	CEN	AEN	Brain-enriched guanylate kinase-associated protein OS=Rattus norvegicus GN=Begain PE=1 SV=1	445.179	0	426.115	354.239	632.034	584.87	7.77452	95.9573	64.9919	232.477	58.8814	43.7477	302.832	111.963	1073.53	139.654	0	0	280.14	1185.58	379.944	129.548	491.468	221.846	383.454	0	404.272	326.181	631.574	584.87	8.37294	99.432	67.1552	157.169	29.911	27.2262	282.272	118.242	1125.14	64.0053	0
SYNPO_RAT	1	1	72.4	0.00791175	1.22405	CEN	AEN	Synaptopodin OS=Rattus norvegicus GN=Synpo PE=2 SV=2	117403	114139	104261	161550	145600	163997	129108	168277	150092	171668	225891	131083	218832	191818	191071	159526	209398	206600	189870	136063	166751	160184	168246	184207	101125	112278	98916.4	148755	145494	163997	139045	174370	155088	116058	114750	81578.8	203976	202575	200257	73112.8	82873.2
SPTN2_RAT	1	1	34.74	0.02856	1.46889	CEN	AEN	Spectrin beta chain, non-erythrocytic 2 OS=Rattus norvegicus GN=Sptbn2 PE=1 SV=2	130549	134384	127970	204326	151449	158110	122248	101337	145578	68203	50385.9	86638.7	246231	72091.2	269141	136473	173334	171231	142623	277432	268330	122372	157475	138956	112448	132192	121410	188142	151338	158110	131658	105006	150423	46109.5	25595.4	53919.2	229514	76134.1	282081	62547.3	68600.2
HS90A_RAT	9	9	762.98	0.635018	1.11369	CEN	AEN	Heat shock protein HSP 90-alpha OS=Rattus norvegicus GN=Hsp90aa1 PE=1 SV=3	1.70452e+06	897809	1.61488e+06	1.26269e+06	1.41489e+06	1.72693e+06	1.46059e+06	1.90404e+06	1.71754e+06	3.02054e+06	2.37184e+06	3.49931e+06	1.28679e+06	3.38679e+06	2.43917e+06	2.0966e+06	913019	905596	1.46699e+06	1.76152e+06	1.91553e+06	2.89472e+06	2.9274e+06	3.17044e+06	1.46819e+06	883168	1.5321e+06	1.16267e+06	1.41386e+06	1.72693e+06	1.57301e+06	1.97299e+06	1.77471e+06	2.04207e+06	1.20487e+06	2.17778e+06	1.19943e+06	3.57673e+06	2.55644e+06	960900	361344
MATR3_RAT	1	1	39.83	0.154245	16.2292	CEN	AEN	Matrin-3 OS=Rattus norvegicus GN=Matr3 PE=1 SV=2	212.049	342.844	322.663	528.33	283.664	338.614	556.293	423.022	348.7	666.603	1416.16	862.528	518.781	422.544	588.073	867.166	53258.9	43228.5	451.58	523.008	1448.4	121.626	541.456	297.872	182.648	337.253	306.123	486.483	283.458	338.614	599.112	438.339	360.307	450.665	719.391	536.791	483.561	446.24	616.347	397.434	21078.2
ADDB_RAT	10	10	509.32	0.0229683	1.44657	AEN	CEN	Beta-adducin OS=Rattus norvegicus GN=Add2 PE=2 SV=4	318133	162227	252938	164429	239853	229768	383173	360641	401178	349264	211158	458493	86900.8	276999	200113	115434	174614	149796	149053	292770	296086	103073	289450	306826	274023	159581	239972	151405	239678	229768	412666	373700	414531	236124	107266	285342	81001.1	292533	209734	52904.9	69106.6
RBGPR_RAT	1	1	52.76	0.060547	12.3604	AEN	CEN	Rab3 GTPase-activating protein non-catalytic subunit OS=Rattus norvegicus GN=Rab3gap2 PE=1 SV=2	0	0	0	372.9	494.39	380.745	2674.43	911.857	405.935	19367.3	11256.6	15251.9	270.973	0	1201.11	0	0	0	0	0	502.878	0	877.332	1283.18	0	0	0	343.364	494.03	380.745	2880.28	944.876	419.447	13093.5	5718.21	9491.96	252.576	0	1258.85	0	0
HS90B_RAT	10	10	725.32	0.497876	1.21625	AEN	CEN	Heat shock protein HSP 90-beta OS=Rattus norvegicus GN=Hsp90ab1 PE=1 SV=4	4.34017e+06	4.79691e+06	3.82462e+06	5.74059e+06	4.67824e+06	4.04508e+06	3.91944e+06	991962	1.04524e+06	8.5739e+06	6.971e+06	7.10651e+06	6.19795e+06	2.37555e+06	8.64239e+06	3.50515e+06	4.77975e+06	4.32828e+06	3.17601e+06	4.41146e+06	4.25117e+06	1.44779e+06	1.46272e+06	1.49276e+06	3.7384e+06	4.71869e+06	3.62857e+06	5.2859e+06	4.67483e+06	4.04508e+06	4.22112e+06	1.02788e+06	1.08003e+06	5.79649e+06	3.54118e+06	4.42271e+06	5.77718e+06	2.50878e+06	9.05791e+06	1.60646e+06	1.89168e+06
ACTN4_RAT	1	1	35.43	0.48183	1.52026	CEN	AEN	Alpha-actinin-4 OS=Rattus norvegicus GN=Actn4 PE=1 SV=2	5328.38	6066.99	7797.8	2550.9	5319.94	6704.26	8740.5	4950	8051.6	5221.41	5971.29	2710.78	3469.33	1406.01	6910.91	16418.8	21944.2	14848.7	7120.5	11533.5	11187.6	4447.08	3889.28	2351.49	4589.59	5968.05	7398.07	2348.85	5316.06	6704.26	9413.26	5129.24	8319.61	3530	3033.34	1687.05	3233.8	1484.86	7243.18	7524.97	8684.83
CLH1_RAT	1	1	35.07	0.89043	1.33638	CEN	AEN	Clathrin heavy chain 1 OS=Rattus norvegicus GN=Cltc PE=1 SV=3	903.081	1353.3	1589.96	4335.13	852.712	880.623	2930.66	3585.04	1590.53	2125.47	2770.23	1292.57	291.273	865.429	255.459	7760.46	5019.38	2291.25	2482.48	1462.63	4383.66	2797.12	2553.85	2189.91	777.866	1331.23	1508.45	3991.76	852.091	880.623	3156.23	3714.86	1643.47	1436.95	1407.24	804.428	271.498	913.963	267.742	3556.72	1986.51
SRBS2_RAT	1	1	36.76	0.142039	9.45092	CEN	AEN	Sorbin and SH3 domain-containing protein 2 OS=Rattus norvegicus GN=Sorbs2 PE=1 SV=2	4736.76	167.131	407.242	854.025	386.453	399.037	226.785	991.301	414.79	675.413	3591.16	1174.45	1535.2	275.578	385.232	1165.65	60177.3	43012.1	273.807	21552	2379.02	393.158	768.395	627.39	4080	164.406	386.366	786.381	386.172	399.037	244.241	1027.2	428.597	456.622	1824.26	730.914	1430.97	291.033	403.754	534.232	23816.3
DREB_RAT	1	1	40.61	0.314697	3.50805	CEN	AEN	Drebrin OS=Rattus norvegicus GN=Dbn1 PE=1 SV=3	10253	16219.4	12409.4	397401	6426.97	10754.3	16720.3	10565.3	5835.38	27190.6	36024.5	14376.4	435584	15464.3	16760.5	12338	671040	758746	7857.08	12240	12587.5	15867.3	10812.3	9859.95	8831.4	15955	11773.3	365924	6422.29	10754.3	18007.3	10947.9	6029.62	18382.5	18300	8947.11	406012	16331.5	17566.3	5654.68	265577
DYN1_RAT	1	1	94.02	1.3168e-05	27.4366	CEN	AEN	Dynamin-1 OS=Rattus norvegicus GN=Dnm1 PE=1 SV=2	1130.67	542.686	1985.04	2757.18	1997.71	2195.37	3682.13	1195.49	1226.77	2027.16	2008.82	3599.37	5348.31	8455.93	3902.43	4459.28	8558.63	5575.44	132926	98050.8	116027	81320	96265.6	107147	973.896	533.836	1883.28	2538.79	1996.26	2195.37	3965.55	1238.78	1267.6	1370.49	1020.45	2240.06	4985.21	8930.14	4090.06	2043.75	3387.24
MYO5A_RAT	1	1	82.24	0.844961	1.22791	CEN	AEN	Unconventional myosin-Va OS=Rattus norvegicus GN=Myo5a PE=1 SV=1	91212.4	75002.1	23406.7	25613.8	75011.2	40926.8	15376.3	63357.5	59000.7	84509.2	32906.2	101572	21796.1	140561	94259.2	20716.7	22493.8	15040	88350	130161	16655.4	11591.1	134214	148835	78565.5	73779	22206.9	23585.1	74956.6	40926.8	16559.8	65651.7	60964.6	57133.5	16715.9	63213.2	20316.3	148444	98791.1	9494.73	8902.35
FBP1L_RAT	1	1	34.82	0.422573	1.19779	CEN	AEN	Formin-binding protein 1-like OS=Rattus norvegicus GN=Fnbp1l PE=1 SV=2	3749.48	3388.04	945.181	2435.7	1230.27	2476.05	2866.71	2851.32	1430.89	3915.77	3608.95	4452.83	1036.45	3259.3	5385.55	2586.28	4522.33	3001.65	2272.76	6982.31	1737.39	2503.21	3240.15	3420.19	3229.6	3332.79	896.73	2242.77	1229.37	2476.05	3087.36	2954.57	1478.52	2647.31	1833.3	2771.2	966.085	3442.08	5644.48	1185.33	1789.8
DBNL_RAT	1	1	35.77	0.672649	1.73388	CEN	AEN	Drebrin-like protein OS=Rattus norvegicus GN=Dbnl PE=1 SV=1	10296	351.929	8201.7	4340.28	2900.63	5353.5	14590.1	38267.5	21208.5	1219.79	242.256	7041.78	119.771	55469.7	126.087	1367.68	316.915	542.793	1873.52	2172.12	19156	22349.5	45408.2	48783.9	8868.46	346.19	7781.27	3996.5	2898.52	5353.5	15713.1	39653.2	21914.4	824.656	123.063	4382.43	111.64	58580.5	132.149	626.828	125.425
NEB2_RAT	1	1	45.6	1.16844e-05	1.748	CEN	AEN	Neurabin-2 OS=Rattus norvegicus GN=Ppp1r9b PE=1 SV=1	81231.2	47385.2	58046.7	87975.7	98306.6	102534	92021.9	110187	99773.9	103642	91606.6	70465.3	165603	229020	216941	168063	139634	128742	109188	113154	130231	132123	146933	143844	69968.3	46612.5	55071.2	81007.4	98235	102534	99104.9	114177	103095	70068.8	46535	43853.8	154360	241863	227372	77025.5	55262.9
NCKP1_RAT	1	1	50.74	0.800207	3.32396	CEN	AEN	Nck-associated protein 1 OS=Rattus norvegicus GN=Nckap1 PE=2 SV=1	1205.68	740.77	895.374	379.262	932.531	1057.16	497.568	646.833	366.986	574.855	355.224	730.352	0.0641882	1452.54	1369.24	168.34	69.2596	31.4057	3993.44	5291.58	6098.06	416.589	4356.49	4616.41	1038.51	728.691	849.476	349.222	931.852	1057.16	535.867	670.255	379.201	388.638	180.449	454.532	0.0598304	1534	1435.07	77.1523	27.4108
PGRC1_RAT	1	1	113.09	0.0740936	1.34609	AEN	CEN	Membrane-associated progesterone receptor component 1 OS=Rattus norvegicus GN=Pgrmc1 PE=1 SV=3	950156	459365	967243	596785	666629	906763	858360	1.21371e+06	1.10903e+06	1.15271e+06	1.10846e+06	1.64882e+06	423347	1.32333e+06	823216	945051	169245	139739	551795	497065	602572	994118	1.04914e+06	1.12722e+06	818414	451874	917661	549516	666143	906763	924429	1.25766e+06	1.14594e+06	779305	563085	1.02614e+06	394606	1.39754e+06	862796	433129	66982
[truncated: 7 more columns]
