# Supplementary material for: Sex- and estrous-cycle dependent dorsal hippocampal phosphoproteomic changes induced by low-dose ketamine
Source: Sci Rep. 2022 Feb 2;12:1820. doi: 10.1038/s41598-022-05937-x (PMC8810966; doi:10.1038/s41598-022-05937-x)
Supplement: Supplementary file 16 — Supplementary Table S16. [file 41598_2022_5937_MOESM16_ESM.xlsx]

## Sheet: LF15-002_Saland_C5_EN_Design#1_
Table S16. Diestrus Females vs. Males: Peptide-level identification, phosphosite location and statistical analysis for TiO2-enriched fractions, including raw and normalized abundance values. AEN, Saline-treated males; CEN, Saline-treated diestrus females.
													Normalized abundance																								Raw abundance
													AEN												CEN												AEN												CEN
#	Retention time (min)	Charge	m/z	Measured mass	Mass error (ppm)	Score	Sequence	Modifications	Accession	Description	Use in quantitation	Anova	03012014_SS_9M_Run1	03012014_SS_9M_Run2	03012014_SS_9M_Run3	03012014_SS_10M_Run1	03012014_SS_10M_Run2	03012014_SS_10M_Run3	03012014_SS_11M_Run1	03012014_SS_11M_Run2	03012014_SS_11M_Run3	03012014_SS_12M_Run1	03012014_SS_12M_Run2	03012014_SS_12M_Run3	03012014_SS_1F_Run1	03012014_SS_1F_Run2	03012014_SS_1F_Run3	03012014_SS_2F_Run1	03012014_SS_2F_Run2	03012014_SS_2F_Run3	03012014_SS_16F_Run1	03012014_SS_16F_Run2	03012014_SS_16F_Run3	03012014_SS_17F_Run1	03012014_SS_17F_Run2	03012014_SS_17F_Run3	03012014_SS_9M_Run1	03012014_SS_9M_Run2	03012014_SS_9M_Run3	03012014_SS_10M_Run1	03012014_SS_10M_Run2	03012014_SS_10M_Run3	03012014_SS_11M_Run1	03012014_SS_11M_Run2	03012014_SS_11M_Run3	03012014_SS_12M_Run1	03012014_SS_12M_Run2	03012014_SS_12M_Run3	03012014_SS_1F_Run1
447	12.7541	2	687.308	1372.6	-1.6695	37.78	SPAEVKSPATVK	[1] Phospho (ST)|[7] Phospho (ST)	NFH_RAT	Neurofilament heavy polypeptide OS=Rattus norvegicus GN=Nefh PE=1 SV=4	TRUE	0.613688	515124	128936	444658	47756	656468	479910	912234	844154	990389	535394	173791	858908	158136	2.18725e+06	1.72806e+06	1.40433e+06	14191	9919.45	697418	1.6001e+06	1.74641e+06	1.45146e+06	1.85186e+06	2.01917e+06	443700	126834	421864	43973.4	655990	479910	982449	874721	1.02336e+06	361960	88283.7	534538	147400
2645	24.8389	2	687.309	1372.6	-1.09028	41.44	SPAEVKSPATVK	[1] Phospho (ST)|[7] Phospho (ST)	NFH_RAT	Neurofilament heavy polypeptide OS=Rattus norvegicus GN=Nefh PE=1 SV=4	FALSE	0.0156974	59395.7	81345.1	50511.7	118457	84386.1	50304	84440.1	62457.7	87959.9	99253.6	138713	96335.7	468141	88266.3	147518	190741	2.03554e+06	1.72283e+06	103589	86748.8	95630.4	107080	110608	91352.8	51160.3	80018.6	47922.4	109074	84324.7	50304	90939.6	64719.4	90887.8	67101.7	70464.2	59954.2	436359
6899	12.7541	3	458.542	1372.6	0.00398783	---	SPAEVKSPATVK	[1] Phospho (ST)|[7] Phospho (ST)	NFH_RAT	Neurofilament heavy polypeptide OS=Rattus norvegicus GN=Nefh PE=1 SV=4	TRUE	0.0280765	11867.7	3266.12	12949.3	1224.78	16783.4	12480.4	26023.2	26777.5	27769.9	9337.19	2516.66	20756	3256.4	64440.5	38910.5	44705.4	17492.6	16607.4	18858.8	57074.5	66116.7	5834.53	50172.2	60920.7	10222.2	3212.86	12285.5	1127.77	16771.2	12480.4	28026.3	27747.1	28694.2	6312.53	1278.43	12917.4	3035.32
6904	23.9645	2	687.308	1372.6	-1.89481	35.73	SPAEVKSPATVK	[1] Phospho (ST)|[7] Phospho (ST)	NFH_RAT	Neurofilament heavy polypeptide OS=Rattus norvegicus GN=Nefh PE=1 SV=4	FALSE	0.0573778	43643.1	54344.8	15309.3	615969	25606.4	35690.8	36720	27647.9	21471.5	75745.4	115498	65290.8	1.47277e+06	55597.4	62281.5	117150	733763	603584	55444.3	100355	63660.6	41809.5	66542.6	50271.9	37591.9	53458.6	14524.5	567180	25587.8	35690.8	39546.4	28649.1	22186.2	51208.6	58671.4	40633.5	1.37279e+06
17786	12.6276	1	1373.61	1372.6	-0.972805	---	SPAEVKSPATVK	[1] Phospho (ST)|[7] Phospho (ST)	NFH_RAT	Neurofilament heavy polypeptide OS=Rattus norvegicus GN=Nefh PE=1 SV=4	TRUE	0.0864542	1883.62	0	1428.65	42.7219	0	1108.94	19676	11153.8	11636.5	96.113	0	2342.62	1990.7	37830.6	2415.58	25722.8	0	298.13	2019.56	10008.7	36431.6	659.633	64584	62610.7	1622.45	0	1355.42	39.338	0	1108.94	21190.5	11557.7	12023.8	64.9784	0	1457.92	1855.56
21143	24.8125	3	458.542	1372.6	-0.247041	---	SPAEVKSPATVK	[1] Phospho (ST)|[7] Phospho (ST)	NFH_RAT	Neurofilament heavy polypeptide OS=Rattus norvegicus GN=Nefh PE=1 SV=4	FALSE	0.00754306	294.245	233.089	294.422	354.032	1128.16	172.549	548.351	750.437	373.788	31.2158	241.251	558.871	5969.27	413.35	351.099	930.099	46469.1	38490.2	1064.41	935.701	768.745	629.381	441.965	893.759	253.447	229.288	279.33	325.99	1127.34	172.549	590.558	777.611	386.231	21.1038	122.552	347.812	5564.02
27412	24.1603	3	458.542	1372.6	0.178337	---	SPAEVKSPATVK	[1] Phospho (ST)|[7] Phospho (ST)	NFH_RAT	Neurofilament heavy polypeptide OS=Rattus norvegicus GN=Nefh PE=1 SV=4	FALSE	0.138516	921.524	406.682	159.04	11931.5	199.316	215.435	139.078	234.95	98.5353	460.602	1099.25	1142.42	27919	237.964	304.397	1274.42	15222.4	12238.4	374.588	1770.34	844.133	187.971	376.918	370.442	793.752	400.05	150.888	10986.5	199.171	215.435	149.783	243.458	101.815	311.396	558.405	710.982	26023.5
31190	24.8701	1	1373.61	1372.6	-0.667241	---	SPAEVKSPATVK	[1] Phospho (ST)|[7] Phospho (ST)	NFH_RAT	Neurofilament heavy polypeptide OS=Rattus norvegicus GN=Nefh PE=1 SV=4	FALSE	0.0196083	0	0	0	0	0.298437	0	2.35971	0	0	73.6178	0	3.92652	2882.86	0	195.585	0	87230.3	65527.4	0	4.61498	0	0	93.8232	137.892	0	0	0	0	0.29822	0	2.54134	0	0	49.7703	0	2.44366	2687.15
700	26.981	2	701.324	1400.63	-0.895054	46.71	SPAEVKSPVTVK	[1] Phospho (ST)|[7] Phospho (ST)	NFH_RAT	Neurofilament heavy polypeptide OS=Rattus norvegicus GN=Nefh PE=1 SV=4	TRUE	0.223084	801198	787573	871303	1.08965e+06	895233	982608	1.24766e+06	185983	240010	1.19132e+06	1.23636e+06	1.33693e+06	2.29943e+06	410121	2.33294e+06	2.47759e+06	2.00768e+06	1.98301e+06	1.66207e+06	2.2805e+06	2.40386e+06	348008	392964	268441	690109	774730	826639	1.00334e+06	894581	982608	1.34369e+06	192717	247999	805405	628054	832032	2.14332e+06
10403	26.9678	3	467.886	1400.64	0.0107776	---	SPAEVKSPVTVK	[1] Phospho (ST)|[7] Phospho (ST)	NFH_RAT	Neurofilament heavy polypeptide OS=Rattus norvegicus GN=Nefh PE=1 SV=4	TRUE	0.677671	11461.3	15654.8	21984.6	2515.98	16692.9	20484.7	27470.4	2991.51	755.259	25497.6	30547.2	41512.9	2266.53	1330.79	49608	68001.5	3283.47	1690.61	31766.5	56671.5	78157.7	3475.41	4259.05	3006.5	9872.16	15399.5	20857.7	2316.7	16680.7	20484.7	29584.8	3099.84	780.399	17238	15517.6	25835.4	2112.65
18035	26.981	1	1401.64	1400.64	-0.146294	---	SPAEVKSPVTVK	[1] Phospho (ST)|[7] Phospho (ST)	NFH_RAT	Neurofilament heavy polypeptide OS=Rattus norvegicus GN=Nefh PE=1 SV=4	TRUE	0.566266	16150.8	15088	12108.7	0	23776.9	20621.7	46267.3	0	0	21697.8	24366.9	10428.1	0	0	72944.7	77357.2	0	33.9921	54277.3	100688	70117.8	175.167	86.843	266.882	13911.5	14842	11488	0	23759.6	20621.7	49828.6	0	0	14669.1	12378	6489.89	0
2492	27.3401	3	554.278	1659.81	-0.322174	34.78	EEIKPPAEVKSPEK	[11] Phospho (ST)	NFH_RAT	Neurofilament heavy polypeptide OS=Rattus norvegicus GN=Nefh PE=1 SV=4	FALSE	0.24145	24711.3	16342.7	17454.7	6869.72	22199.9	20287.5	35596.5	801952	52346.1	8844.42	14055.7	12891.9	4237.06	850472	23793.4	20192.5	8918.08	7599.2	21956.2	31110.2	25792.2	895886	778562	800768	21285	16076.2	16559.9	6325.59	22183.7	20287.5	38336.4	830991	54088.5	5979.38	7140.12	8023.24	3949.4
4351	28.1378	2	830.913	1659.81	-0.136373	39.84	EEIKPPAEVKSPEK	[11] Phospho (ST)	NFH_RAT	Neurofilament heavy polypeptide OS=Rattus norvegicus GN=Nefh PE=1 SV=4	FALSE	0.136259	278533	266739	233095	321458	289397	285796	450591	4737.7	529522	450264	376408	396718	330117	1235.14	544914	290018	335317	345871	145942	460283	397656	3412.19	8658.04	5055.06	239914	262389	221146	295996	289186	285796	485273	4909.26	547148	304407	191210	246896	307706
6450	27.3039	2	830.913	1659.81	-0.27255	---	EEIKPPAEVKSPEK	[11] Phospho (ST)	NFH_RAT	Neurofilament heavy polypeptide OS=Rattus norvegicus GN=Nefh PE=1 SV=4	FALSE	0.522498	5468.39	1283.66	2436.39	451.886	3586.39	3991.47	11507.2	522009	19729.5	653.417	2890.16	1450.96	931.767	471666	4750.57	436.172	40.4024	216.967	4136.58	6964.94	4215.54	636871	590012	628695	4710.19	1262.72	2311.5	416.094	3583.77	3991.47	12392.9	540911	20386.2	441.751	1468.16	903.001	868.51
2507	27.0285	3	688.963	2063.87	-14.8572	36.55	SPAEVKSPATVKSPVEAK	[1] Phospho (ST)|[7] Phospho (ST)|[13] Phospho (ST)	NFH_RAT	Neurofilament heavy polypeptide OS=Rattus norvegicus GN=Nefh PE=1 SV=4	FALSE	0.0267958	276950	225438	279917	322890	394043	351464	420089	550044	192456	602778	560839	549856	695797	702216	1.09632e+06	380009	192014	219308	454458	711906	731843	948381	1.00123e+06	1.20057e+06	238550	221762	265568	297315	393756	351464	452423	569961	198862	407516	284899	342201	648559
2746	27.8757	3	688.972	2063.89	-2.2439	33.8	SPAEVKSPATVKSPVEAK	[1] Phospho (ST)|[7] Phospho (ST)|[13] Phospho (ST)	NFH_RAT	Neurofilament heavy polypeptide OS=Rattus norvegicus GN=Nefh PE=1 SV=4	TRUE	0.00182814	445722	404331	441264	724957	482834	502231	610797	305894	638281	778389	658753	822665	1.48395e+06	1.37912e+06	1.29948e+06	944474	1.03987e+06	1.03349e+06	768880	943146	1.07719e+06	455823	547578	536906	383921	397737	418644	667536	482482	502231	657810	316970	659527	526239	334638	511983	1.38321e+06
5051	27.8598	2	1032.96	2063.9	-1.03304	37.98	SPAEVKSPVTVKSPAEAK	[1] Phospho (ST)|[10] Phospho (ST)|[13] Phospho (ST)	NFH_RAT	Neurofilament heavy polypeptide OS=Rattus norvegicus GN=Nefh PE=1 SV=4	FALSE	0.000321287	419354	353758	338226	534701	466353	450470	486672	195917	480866	463023	395459	364797	1.39145e+06	488318	1.367e+06	708744	886401	909244	669327	916861	816589	392159	499840	461252	361209	347989	320888	492349	466014	450470	524132	203012	496872	313033	200888	227030	1.29698e+06
6233	26.9015	2	1032.94	2063.87	-13.985	41.44	SPAEVKSPVTVKSPAEAK	[1] Phospho (ST)|[10] Phospho (ST)|[13] Phospho (ST)	NFH_RAT	Neurofilament heavy polypeptide OS=Rattus norvegicus GN=Nefh PE=1 SV=4	FALSE	0.0124074	166164	142269	143275	257709	226795	207506	225896	299942	33689.6	261594	224495	190741	767264	157994	710509	209047	129380	155120	262702	470186	381493	654166	647932	580244	143125	139949	135930	237297	226630	207506	243284	310803	34811	176854	114041	118707	715175
3261	24.4812	2	701.307	1400.6	0.526182	41.68	SPAEVKSPAEVK	[1] Phospho (ST)|[7] Phospho (ST)	NFH_RAT	Neurofilament heavy polypeptide OS=Rattus norvegicus GN=Nefh PE=1 SV=4	FALSE	0.0321621	168455	601894	73957.2	892173	344910	82097.8	83635.1	639171	90082.3	896663	1.07647e+06	321634	1.99305e+06	241143	1.08246e+06	247816	1.25036e+06	930159	429907	663045	276224	1.65582e+06	561160	633334	145098	592079	70166.1	821507	344659	82097.8	90072.6	662316	93080.8	606201	546830	200168	1.85774e+06
4091	27.2856	2	694.317	1386.62	-0.328023	36.52	SPVEVKSPASVK	[1] Phospho (ST)|[7] Phospho (ST)	NFH_RAT	Neurofilament heavy polypeptide OS=Rattus norvegicus GN=Nefh PE=1 SV=4	FALSE	0.906613	121007	106830	108131	132947	115378	125467	169755	30881.7	45831.4	158796	172109	169481	275058	25796	319434	293933	243636	249270	211963	273569	300357	17396.2	30313.9	14217.5	104229	105088	102588	122416	115294	125467	182821	31999.9	47357	107356	87429.1	105476	256384
8768	25.7617	2	694.316	1386.62	-1.57667	37.39	SPVEVKSPASVK	[1] Phospho (ST)|[7] Phospho (ST)	NFH_RAT	Neurofilament heavy polypeptide OS=Rattus norvegicus GN=Nefh PE=1 SV=4	FALSE	0.445681	16051.1	29105.6	7657.42	29445.2	19271.6	14508.1	25117.5	172339	49398.5	57585.8	56416.5	32385	31651.4	323694	27909.2	6257.45	43599.9	40710.8	7908.05	9287.02	8787.08	354052	338015	351124	13825.6	28630.9	7264.89	27113	19257.6	14508.1	27050.8	178579	51042.8	38931.6	28658.8	20154.7	29502.6
25233	27.3039	3	463.214	1386.62	-0.0376937	---	SPVEVKSPASVK	[1] Phospho (ST)|[7] Phospho (ST)	NFH_RAT	Neurofilament heavy polypeptide OS=Rattus norvegicus GN=Nefh PE=1 SV=4	FALSE	0.546069	357.357	372.39	500.777	406.419	166.846	382.348	986.372	2913.68	0	1215.32	267.763	2266.97	0	111.264	2205.92	1701.97	628.464	362.114	1593.18	2880.19	4607.24	1330.68	1936.12	789.466	307.809	366.317	475.106	374.228	166.725	382.348	1062.29	3019.18	0	821.632	136.02	1410.84	0
4177	12.5342	3	614.947	1841.82	-0.485953	38.93	SPAEAKSPVEVKSPEK	[7] Phospho (ST)|[13] Phospho (ST)	NFH_RAT	Neurofilament heavy polypeptide OS=Rattus norvegicus GN=Nefh PE=1 SV=4	FALSE	0.788473	145501	4376.29	189842	7162.93	92507.6	170375	266929	565206	504336	5052.08	2357.72	201942	6958.23	301898	13233.4	103882	1877.16	5792.23	31358	115248	191154	177364	213593	246486	125327	4304.92	180110	6595.58	92440.3	170375	287475	585673	521124	3415.52	1197.69	125678	6485.83
13782	25.2479	3	614.947	1841.82	-0.478141	38.88	SPAEAKSPVEVKSPEK	[7] Phospho (ST)|[13] Phospho (ST)	NFH_RAT	Neurofilament heavy polypeptide OS=Rattus norvegicus GN=Nefh PE=1 SV=4	FALSE	0.520727	8579.37	139211	7315.49	154405	23328.2	8957.77	6769.42	6702.84	7260.01	250031	162516	13745	108806	8071.16	145511	17686.5	160728	140560	2319.14	3409.46	4202.1	5589.97	6219.47	5843.24	7389.82	136941	6940.49	142175	23311.2	8957.77	7290.47	6945.55	7501.67	169037	82555.9	8554.16	101419
18652	25.2479	2	921.917	1841.82	-1.01758	34.55	SPAEAKSPVEVKSPEK	[7] Phospho (ST)|[13] Phospho (ST)	NFH_RAT	Neurofilament heavy polypeptide OS=Rattus norvegicus GN=Nefh PE=1 SV=4	FALSE	0.341874	13969.5	25492.8	2770.08	118545	29497.7	10114	19471.9	2670.38	13108.6	27785.7	137996	9390.82	102323	5315.48	9594.41	3442.53	139219	112459	6183.02	11256.4	1808.67	1960.04	4059.48	3721.76	12032.6	25077	2628.08	109155	29476.2	10114	20970.6	2767.08	13544.9	18784.9	70100.1	5844.34	95376
42450	23.4078	2	921.917	1841.82	-1.25103	32.39	SPAEAKSPVEVKSPEK	[7] Phospho (ST)|[13] Phospho (ST)	NFH_RAT	Neurofilament heavy polypeptide OS=Rattus norvegicus GN=Nefh PE=1 SV=4	FALSE	0.676753	1232.8	58895.9	973.406	546.297	852.845	635.078	364.464	609.588	117.445	85812.8	710.535	1595.59	688.846	223.822	37893.1	209.922	4430.7	3789.42	1273.57	1862.18	1413.23	1166.65	114.729	131.172	1061.87	57935.5	923.508	503.027	852.224	635.078	392.517	631.662	121.354	58014.9	360.942	993.012	642.081
5118	26.1976	3	679.628	2035.86	-2.65249	32.47	SPAEAKSPAEVKSPATVK	[1] Phospho (ST)|[7] Phospho (ST)|[13] Phospho (ST)	NFH_RAT	Neurofilament heavy polypeptide OS=Rattus norvegicus GN=Nefh PE=1 SV=4	FALSE	0.18198	281911	282029	266024	377556	286435	280314	417946	79937.2	106328	452771	550453	523665	811684	220128	831026	680992	740495	714286	426371	614996	718488	117785	150197	159476	242824	277430	252387	347652	286226	280314	450115	82831.7	109868	306102	279623	325901	756579
8970	13.6396	3	679.629	2035.87	-0.402294	37.26	SPAEAKSPAEVKSPATVK	[1] Phospho (ST)|[7] Phospho (ST)|[13] Phospho (ST)	NFH_RAT	Neurofilament heavy polypeptide OS=Rattus norvegicus GN=Nefh PE=1 SV=4	FALSE	0.484471	3977.84	17525.9	6030.18	20601.6	37622.2	4353.87	7163.47	365442	316707	107168	7058.78	4428.43	8170.24	834949	340268	18562.3	933.895	780.664	9374.15	31324	11064.6	135852	601161	727109	3426.31	17240.1	5721.07	18969.8	37594.8	4353.87	7714.85	378674	327249	72452.5	3585.77	2756.02	7615.57
9140	26.2328	2	1018.94	2035.86	-0.937663	46.45	SPAEAKSPAEVKSPATVK	[1] Phospho (ST)|[7] Phospho (ST)|[13] Phospho (ST)	NFH_RAT	Neurofilament heavy polypeptide OS=Rattus norvegicus GN=Nefh PE=1 SV=4	FALSE	0.671794	182212	139366	21567.7	21994.6	209877	159796	172243	29244	25320.2	226025	211661	204121	44719.6	44057.3	648157	229604	133577	127192	239083	458919	112498	38348.2	45392.4	39038.9	156947	137093	20462.1	20252.5	209724	159796	185501	30303	26163	152807	107521	127034	41683.6
12297	26.8011	2	1018.94	2035.87	-0.134536	36.35	SPAEAKSPAEVKSPATVK	[1] Phospho (ST)|[7] Phospho (ST)|[13] Phospho (ST)	NFH_RAT	Neurofilament heavy polypeptide OS=Rattus norvegicus GN=Nefh PE=1 SV=4	FALSE	0.0123912	39469.5	50939.7	28623.9	236889	41179	39250.3	39682.1	20396.4	24958.3	50595.9	46995.7	29859.2	593584	43300	138004	99894.5	409222	462136	64605.7	77270.2	67557.3	41196.5	56430.3	36285.6	33997	50109	27156.6	218126	41149	39250.3	42736.5	21134.9	25789	34206	23873.2	18582.8	553286
5367	27.2499	2	762.371	1522.73	-0.988137	42.96	KEEVKSPVEEVK	[N-term] Carbamyl (N-term)|[6] Phospho (ST)	NFH_RAT	Neurofilament heavy polypeptide OS=Rattus norvegicus GN=Nefh PE=1 SV=4	FALSE	0.000101411	193840	156637	145805	185705	178607	165139	361718	14486	46820.2	326621	335509	306286	66839.6	14763	83560	23739.6	18458.3	16292.9	38127.1	86802.1	80029.4	11289.6	16917.4	11472.1	166964	154083	138331	170996	178477	165139	389560	15010.5	48378.6	220816	170434	190616	62301.8
6479	27.0439	3	662.314	1983.92	-6.30048	53.8	SPAEVKSPATVKSPVEAK	[7] Phospho (ST)|[13] Phospho (ST)	NFH_RAT	Neurofilament heavy polypeptide OS=Rattus norvegicus GN=Nefh PE=1 SV=4	FALSE	0.170195	139935	134326	141514	109442	162769	152321	196029	31184.4	8840.86	227508	195891	261285	124602	79577.3	149927	118890	90035.1	94034.9	68756.1	123539	121842	6830.68	47672.8	8274.86	120532	132135	134260	100773	162650	152321	211117	32313.6	9135.14	153810	99510.2	162610	116143
8331	27.6203	3	662.317	1983.93	-1.1035	38.52	SPAEVKSPATVKSPVEAK	[7] Phospho (ST)|[13] Phospho (ST)	NFH_RAT	Neurofilament heavy polypeptide OS=Rattus norvegicus GN=Nefh PE=1 SV=4	FALSE	0.120982	80597.9	72986.7	76252.3	246866	70252.7	68077.5	86684	6367.34	89550.6	114121	90348	128927	128037	14876.7	78859.6	61128.8	154021	154498	28267.3	55188.5	62303.6	6730.77	11196.8	6517.62	69422.8	71796.5	72343.5	227313	70201.6	68077.5	93356.2	6597.9	92531.4	77153.1	45895.6	80237.2	119344
16203	27.6203	2	992.973	1983.93	-0.376359	---	SPAEVKSPATVKSPVEAK	[7] Phospho (ST)|[13] Phospho (ST)	NFH_RAT	Neurofilament heavy polypeptide OS=Rattus norvegicus GN=Nefh PE=1 SV=4	FALSE	0.0817591	28016.3	25551.1	25439.6	107623	30296.5	26706.8	38837.6	449.873	36054.2	23768.5	25999.4	22570.2	52096.2	347.021	29258.8	14931.6	46663.6	45650.1	8556.01	27595.9	20432.9	0	0	433.441	24131.8	25134.4	24135.5	99098.9	30274.4	26706.8	41827	466.164	37254.3	16069	13207.3	14046.5	48559.4
13307	27.0634	2	992.972	1983.93	-1.41518	42.15	SPAEVKSPATVKSPVEAK	[7] Phospho (ST)|[10] Phospho (ST)	NFH_RAT	Neurofilament heavy polypeptide OS=Rattus norvegicus GN=Nefh PE=1 SV=4	FALSE	0.325632	60022.9	52111.1	43257.3	33189.2	73163.7	68457	95975.7	3712.59	1029.64	87013.4	68648.5	77047.5	47167	23217.9	61025.4	37169.9	46566.1	45549.1	17727.8	55851.6	38570.4	999.873	15842.6	1049.92	51700.6	51261.3	41039.9	30560.4	73110.4	68457	103363	3847.03	1063.91	58826.5	34872.5	47950.2	43964.8
6527	12.9137	3	662.307	1983.9	1.10503	46.33	SPAEAKSPAEVKSPVEAK	[7] Phospho (ST)|[13] Phospho (ST)	NFH_RAT	Neurofilament heavy polypeptide OS=Rattus norvegicus GN=Nefh PE=1 SV=4	FALSE	0.210039	73567.1	34437.9	151003	115016	28628.7	152029	305287	561520	493890	34206.5	52360.1	95832.3	3902.94	418324	48904.9	63203.9	10083.6	5853.22	19104.6	46443.3	128833	271725	227115	276199	63366.9	33876.3	143262	105906	28607.8	152029	328786	581853	510330	23125.7	26598.2	59640.9	3637.97
7286	13.3151	2	584.286	1166.56	-0.243676	55.31	TLDVKSPEAK	[6] Phospho (ST)	NFH_RAT	Neurofilament heavy polypeptide OS=Rattus norvegicus GN=Nefh PE=1 SV=4	FALSE	0.605691	50356.9	1617.07	115437	787.486	1279.86	159879	216596	301768	258053	1712.2	3267.71	6576.57	132.379	175897	1608.45	261728	958.458	335.485	1034.59	7218.73	171044	10636.3	157411	173412	43374.8	1590.7	109520	725.112	1278.93	159879	233268	312695	266642	1157.55	1659.95	4092.9	123.391
15634	23.7829	2	584.286	1166.56	-0.371248	48.07	TLDVKSPEAK	[6] Phospho (ST)	NFH_RAT	Neurofilament heavy polypeptide OS=Rattus norvegicus GN=Nefh PE=1 SV=4	FALSE	0.250572	181403	171759	1845.09	2100.59	200114	12589.3	4155.88	3435.06	4132.83	278012	5608.2	357770	2866.3	4194.34	160608	8144.95	4157.2	3007.35	98730.4	110133	4682.89	2807.17	2065.51	2832.34	156251	168958	1750.51	1934.21	199969	12589.3	4475.76	3559.44	4270.4	187953	2848.89	222657	2671.71
16203	27.6203	2	992.973	1983.93	-0.376359	---	SPAEVKSPVTVKSPAEAK	[7] Phospho (ST)|[13] Phospho (ST)	NFH_RAT	Neurofilament heavy polypeptide OS=Rattus norvegicus GN=Nefh PE=1 SV=4	FALSE	0.0817591	28016.3	25551.1	25439.6	107623	30296.5	26706.8	38837.6	449.873	36054.2	23768.5	25999.4	22570.2	52096.2	347.021	29258.8	14931.6	46663.6	45650.1	8556.01	27595.9	20432.9	0	0	433.441	24131.8	25134.4	24135.5	99098.9	30274.4	26706.8	41827	466.164	37254.3	16069	13207.3	14046.5	48559.4
7551	26.2212	3	662.305	1983.89	-0.582025	40.61	SPAEVKSPVEAKSPAEAK	[7] Phospho (ST)|[13] Phospho (ST)	NFH_RAT	Neurofilament heavy polypeptide OS=Rattus norvegicus GN=Nefh PE=1 SV=4	FALSE	0.0065684	134354	261847	82249.3	213789	255745	110803	183005	98640.1	262914	471510	404991	237716	100882	187401	308200	111926	63397.9	64314.4	80255.8	133266	121111	62799.3	77332.9	118987	115726	257577	78033.1	196856	255559	110803	197091	102212	271666	318770	205730	147942	94033.5
22545	25.4657	2	992.954	1983.89	-0.68993	39.73	SPAEVKSPVEAKSPAEAK	[7] Phospho (ST)|[13] Phospho (ST)	NFH_RAT	Neurofilament heavy polypeptide OS=Rattus norvegicus GN=Nefh PE=1 SV=4	FALSE	0.155344	3461.47	67107.1	14077.5	1425.86	70330.1	3892.6	38668.5	478.672	1461.28	116571	95215	2875.61	323.186	21810.4	60276.3	7495.04	76.5937	0	3295.23	2668.18	29902.2	186.529	26145	16732.7	2981.52	66012.8	13355.9	1312.93	70278.9	3892.6	41644.8	496.005	1509.92	78809.1	48368	1789.63	301.245
17050	26.0263	2	992.954	1983.89	-18.9137	47.54	SPAEVKSPVTVKSPAEAK	[10] Phospho (ST)|[13] Phospho (ST)	NFH_RAT	Neurofilament heavy polypeptide OS=Rattus norvegicus GN=Nefh PE=1 SV=4	FALSE	0.310983	40527	42293	342.666	83545.9	41123.5	24035.9	16658.4	29356.6	104675	53801.2	49796.5	42906	54495.2	23994.6	75372.5	11596.5	24526.1	21380.7	18275	48604.5	198.299	22478.2	2764.27	17485.8	34907.8	41603.3	325.1	76928.6	41093.6	24035.9	17940.6	30419.7	108160	36373	25296	26702.4	50795.5
7617	27.566	3	657.646	1969.92	0.102307	39.94	SPAEAKSPVEVKSPASVK	[7] Phospho (ST)|[13] Phospho (ST)	NFH_RAT	Neurofilament heavy polypeptide OS=Rattus norvegicus GN=Nefh PE=1 SV=4	FALSE	0.0220056	68461.9	55271.1	59267.4	77809.9	66957.4	59296.7	87367.4	3885.96	95724.7	93705.6	74695.1	105343	48677.9	3537.95	69315.1	55442.4	39470.9	35615.5	24373	51787.8	60721.1	1103.17	1190.16	1696	58969.5	54369.8	56229.3	71646.9	66908.7	59296.7	94092.1	4026.68	98911.1	63350.8	37944.1	65559.9	45373.2
14717	27.5366	2	985.965	1969.92	-0.414444	46.67	SPAEAKSPVEVKSPASVK	[7] Phospho (ST)|[13] Phospho (ST)	NFH_RAT	Neurofilament heavy polypeptide OS=Rattus norvegicus GN=Nefh PE=1 SV=4	FALSE	0.11568	41338.7	30453.4	26782.7	29718.2	35157.5	33221.6	48564.3	53980.6	63785.6	27528.1	27933.1	32928.9	21767.3	39789.1	38009.3	19480.7	1106.66	3348.45	9104.62	28704.8	23990.7	63777.3	62534.6	59130.7	35606.9	29956.8	25409.7	27364.3	35131.9	33221.6	52302.3	55935.3	65908.8	18610.7	14189.7	20493.2	20289.5
7660	13.0967	2	961.901	1921.79	0.213515	35.39	SPAEAKSPVEVKSPEK	[1] Phospho (ST)|[7] Phospho (ST)|[13] Phospho (ST)	NFH_RAT	Neurofilament heavy polypeptide OS=Rattus norvegicus GN=Nefh PE=1 SV=4	FALSE	0.816121	42455.7	452.408	138230	164.108	792.965	124592	302669	211676	303948	379.444	537.043	18338.6	265.362	526156	1263.78	161985	49.0179	51.1988	293.425	2366.27	323428	28815.9	338355	407153	36569.1	445.03	131144	151.11	792.387	124592	325965	219341	314065	256.528	272.811	11413	247.347
11450	26.083	2	961.9	1921.79	-0.772921	37.99	SPAEAKSPVEVKSPEK	[1] Phospho (ST)|[7] Phospho (ST)|[13] Phospho (ST)	NFH_RAT	Neurofilament heavy polypeptide OS=Rattus norvegicus GN=Nefh PE=1 SV=4	FALSE	0.43616	126342	283854	72140.9	335924	325904	87289.8	106143	78041.1	90969.2	407997	318669	199400	602641	99782.2	530885	133796	434768	438368	197391	358409	123697	83596.7	125397	99242.7	108824	279225	68442.9	309317	325667	87289.8	114313	80867	93997.2	275832	161880	124096	561728
7995	27.8911	2	915.492	1828.97	-0.0889447	45.84	AKSPVKEEIKPPAEVK	[3] Phospho (ST)	NFH_RAT	Neurofilament heavy polypeptide OS=Rattus norvegicus GN=Nefh PE=1 SV=4	FALSE	0.0876525	149585	143627	110568	159713	152766	146730	212325	1945.44	276729	245636	241899	241022	195090	993.179	365233	125633	27924.7	4849	52041.6	339666	249391	10928.1	9714.77	13809.4	128844	141285	104901	147063	152655	146730	228668	2015.88	285940	166065	122882	149999	181846
8620	26.1579	2	661.341	1320.67	-0.826468	79.44	SPAEVKSPVTVK	[7] Phospho (ST)	NFH_RAT	Neurofilament heavy polypeptide OS=Rattus norvegicus GN=Nefh PE=1 SV=4	FALSE	0.445884	110419	116171	111430	7868.47	123155	115091	207424	822.551	478.711	134225	131680	172733	21796.9	331.325	166197	183276	120055	100487	94185.2	203893	181941	636.158	696.333	1033.53	95109	114277	105718	7245.23	123066	115091	223389	852.336	494.645	90744.8	66891.8	107500	20317.1
10937	26.788	2	661.342	1320.67	-0.380424	64.55	SPAEVKSPVTVK	[7] Phospho (ST)	NFH_RAT	Neurofilament heavy polypeptide OS=Rattus norvegicus GN=Nefh PE=1 SV=4	FALSE	0.450566	139.886	4592.3	262.701	123297	272.946	621.832	193.467	576.499	38.9055	1154.54	1596.54	442.913	126029	196.737	2096.51	344.265	206146	201609	76.17	752.928	351.768	472.229	953.112	32.08	120.49	4517.41	249.234	113531	272.748	621.832	208.358	597.375	40.2005	780.541	811.023	275.645	117473
15322	26.1579	3	441.23	1320.67	-0.00132784	35.31	SPAEVKSPVTVK	[7] Phospho (ST)	NFH_RAT	Neurofilament heavy polypeptide OS=Rattus norvegicus GN=Nefh PE=1 SV=4	FALSE	0.137413	17137.2	21993.9	8057.06	1433.39	17813	19171.8	33570.9	7438.03	4472.17	22021.7	23432.4	38231.5	314.919	3066.49	23283.1	40845.2	4739.87	11315	17270.9	32679.9	4181.94	4062.91	2202.97	4485.75	14761.1	21635.2	7644.04	1319.85	17800	19171.8	36154.9	7707.37	4621.03	14888	11903.3	23793.2	293.539
15467	13.8957	2	661.34	1320.67	-2.87441	72.11	SPAEVKSPVTVK	[7] Phospho (ST)	NFH_RAT	Neurofilament heavy polypeptide OS=Rattus norvegicus GN=Nefh PE=1 SV=4	FALSE	0.791068	3078.42	62600.4	1639.4	119989	15985.1	1616.2	2540.59	229180	150126	27220.5	143458	1200.54	104903	168362	18429	3374.49	314.936	203.38	3639.93	12288.4	737.154	230746	179910	187723	2651.59	61579.5	1555.36	110486	15973.5	1616.2	2736.14	237479	155123	18402.7	72874.6	747.149	97781.3
23543	13.8879	3	441.23	1320.67	-1.2414	34.45	SPAEVKSPVTVK	[7] Phospho (ST)	NFH_RAT	Neurofilament heavy polypeptide OS=Rattus norvegicus GN=Nefh PE=1 SV=4	FALSE	0.361544	248.152	2806.03	480.225	2734.99	821.47	338.853	728.927	42131.6	6768.55	564.561	5060.99	378.641	488.018	40564.2	941.884	3014.24	544.93	463.951	979.117	902.644	365.456	39241.2	30231.7	33436.8	213.745	2760.27	455.608	2518.37	820.871	338.853	785.033	43657.2	6993.85	381.679	2570.92	235.646	454.886
9040	23.9645	2	661.324	1320.63	0.272865	76.43	SPAEAKSPVEVK	[7] Phospho (ST)	NFH_RAT	Neurofilament heavy polypeptide OS=Rattus norvegicus GN=Nefh PE=1 SV=4	FALSE	0.876251	6895.94	46459.7	39931.6	250730	7846.4	5342.99	16939.2	14277.2	42285.4	65279.6	68888.6	7904.22	344088	6975.54	7859.89	7860.63	603099	484958	2532.62	6033.19	80268.7	10029.6	17295.3	17957.4	5939.8	45702.1	37884.7	230871	7840.69	5342.99	18243	14794.2	43692.9	44133.1	34994.5	4919.16	320728
15731	23.9645	3	441.218	1320.63	0.427603	---	SPAEAKSPVEVK	[7] Phospho (ST)	NFH_RAT	Neurofilament heavy polypeptide OS=Rattus norvegicus GN=Nefh PE=1 SV=4	FALSE	0.822672	603.018	512.696	112.414	9316.5	642.979	3282.9	3719.38	495.341	636.578	1325.68	2083.74	1036.87	410.292	206.823	305.459	3251.72	92008.4	73661.5	655.886	1040.02	2167.68	180.693	327.853	313.108	519.408	504.336	106.651	8578.58	642.511	3282.9	4005.66	513.277	657.767	896.245	1058.51	645.291	382.438
34571	22.4552	3	441.218	1320.63	0.486047	35.41	SPAEAKSPVEVK	[7] Phospho (ST)	NFH_RAT	Neurofilament heavy polypeptide OS=Rattus norvegicus GN=Nefh PE=1 SV=4	FALSE	0.329473	423.164	8996.71	939.533	48044	586.33	444.297	739.679	1123.08	6843.46	15729.9	11629.6	1714.04	61095.2	400.2	1008.35	1839.57	4502.58	3326.05	513.393	591.106	2968.01	444.298	304.658	459.99	364.491	8850	891.371	44238.6	585.903	444.297	796.612	1163.74	7071.26	10634.4	5907.71	1066.72	56947.5
9132	24.8125	3	646.959	1937.85	0.564319	42.26	SPAEAKSPAEAKPPAEAK	[1] Phospho (ST)|[7] Phospho (ST)	NFH_RAT	Neurofilament heavy polypeptide OS=Rattus norvegicus GN=Nefh PE=1 SV=4	FALSE	0.760085	35544.3	120668	24732.5	495847	65833.1	25357.9	32126.6	26193.9	35349.3	100853	460358	83902.5	714356	38115.5	120031	29276.6	367278	326522	42891.5	68293	48474.4	30078.7	35911.7	30444.7	30615.9	118701	23464.7	456573	65785.1	25357.9	34599.4	27142.4	36525.9	68182.7	233856	52216.4	665859
19683	24.6021	2	969.934	1937.85	-0.161638	40.86	SPAEAKSPAEAKPPAEAK	[1] Phospho (ST)|[7] Phospho (ST)	NFH_RAT	Neurofilament heavy polypeptide OS=Rattus norvegicus GN=Nefh PE=1 SV=4	FALSE	0.163988	3256.02	15641	736.397	17896.5	3768.82	3057.85	2273.36	1353.77	304.575	18692	12889.8	3372.72	281634	3130.32	35803.4	2236.09	146420	128057	3181.77	10389.4	2142.69	1176.75	2659.04	2507.68	2804.57	15385.9	698.648	16479	3766.07	3057.85	2448.34	1402.79	314.713	12637	6547.86	2099	262514
9656	26.1579	2	1032.94	2063.86	-0.336507	51.6	SPAEAKSPAEVKSPVEAK	[1] Phospho (ST)|[7] Phospho (ST)|[13] Phospho (ST)	NFH_RAT	Neurofilament heavy polypeptide OS=Rattus norvegicus GN=Nefh PE=1 SV=4	FALSE	0.334176	151027	101266	78603.6	39322.2	245110	174744	258041	109719	155059	236530	224914	182374	76036.4	484024	667906	71941.1	55305.8	38255.7	196226	450930	277891	216739	453424	463073	130087	99614.4	74574.3	36207.7	244932	174744	277902	113692	160220	159909	114253	113500	70874.3
11713	12.3667	2	967.924	1933.83	-0.71303	47.26	SPAGAKSPAEAKSPVVAK	[1] Phospho (ST)|[7] Phospho (ST)|[13] Phospho (ST)	NFH_RAT	Neurofilament heavy polypeptide OS=Rattus norvegicus GN=Nefh PE=1 SV=4	FALSE	0.505697	20991	366.27	18437.2	29.247	31004.3	27475.7	32155.8	50098.4	50951	9464.22	169.331	18636.3	140.616	140410	88445.6	45653.3	111.929	78.7075	23859.5	76638.7	70396.9	88108.8	97056.2	107885	18080.5	360.297	17492.1	26.9304	30981.7	27475.7	34630.9	51912.5	52646.9	6398.4	86.0179	11598.3	131.07
19369	24.9697	3	645.619	1933.83	-0.466297	39.25	SPAGAKSPAEAKSPVVAK	[1] Phospho (ST)|[7] Phospho (ST)|[13] Phospho (ST)	NFH_RAT	Neurofilament heavy polypeptide OS=Rattus norvegicus GN=Nefh PE=1 SV=4	FALSE	0.0185401	4289.93	26817.4	2335.15	47428.6	4940.03	3761.22	2098.59	4461.07	1809.83	20466.4	50368.3	10412.9	108823	11817.3	21157.8	16146	86664.4	69863.5	13410.9	12532	11510.5	14244.6	14661.2	16371.4	3695.12	26380.1	2215.45	43672	4936.44	3761.22	2260.12	4622.61	1870.07	13836.6	25586.4	6480.45	101435
23583	24.9697	2	967.924	1933.83	-0.829364	57.18	SPAGAKSPAEAKSPVVAK	[1] Phospho (ST)|[7] Phospho (ST)|[13] Phospho (ST)	NFH_RAT	Neurofilament heavy polypeptide OS=Rattus norvegicus GN=Nefh PE=1 SV=4	FALSE	0.114848	8202.16	11568	3292.3	43517.4	12640.9	5384.41	6056.04	1783.92	2309.72	11674.2	14437.5	7699.01	173028	4911.41	14944.3	10751.1	128163	100592	10134.9	24961.4	8115.99	3714.04	6029.41	3973.98	7064.91	11379.3	3123.53	40070.5	12631.6	5384.41	6522.18	1848.52	2386.6	7892.46	7334.07	4791.45	161281
12185	20.0604	2	687.293	1372.57	2.81221	34.58	SPAEAKSPAEVK	[1] Phospho (ST)|[7] Phospho (ST)	NFH_RAT	Neurofilament heavy polypeptide OS=Rattus norvegicus GN=Nefh PE=1 SV=4	FALSE	0.481845	7301.57	182314	5731.58	69363.3	23936.1	3089.08	4611.25	4921.6	3495.65	130453	48838	12110.2	7418.56	7463.45	81765.3	27512.9	1.36684e+06	1.16272e+06	9298.52	9315.63	17540.6	7751.4	5592.94	7845.88	6289.19	179341	5437.77	63869.3	23918.7	3089.08	4966.19	5099.81	3612.01	88194.2	24809	7536.72	6914.92
15423	23.0434	2	687.292	1372.57	1.2487	41.24	SPAEAKSPAEVK	[1] Phospho (ST)|[7] Phospho (ST)	NFH_RAT	Neurofilament heavy polypeptide OS=Rattus norvegicus GN=Nefh PE=1 SV=4	FALSE	0.0423636	12041.5	13001.1	8319.83	26366.5	15275	7881.22	8765.37	11412.3	9745.18	29400.8	28357.3	30857	28792.6	18898.5	12105	71045.6	252177	154270	20426.8	21545.5	15226.8	12343.3	21597.8	15153.8	10371.9	12789.1	7893.34	24278.1	15263.9	7881.22	9440.05	11825.5	10069.6	19876.8	14405.1	19203.7	26837.9
24219	18.1378	2	687.291	1372.57	0.124519	40.89	SPAEAKSPAEVK	[1] Phospho (ST)|[7] Phospho (ST)	NFH_RAT	Neurofilament heavy polypeptide OS=Rattus norvegicus GN=Nefh PE=1 SV=4	FALSE	0.324377	1880.81	5815.72	763.398	1499.7	939.362	970.803	1105.95	1233.66	759.245	15563	2815.52	3504.21	2372.87	1173.24	8474.64	6962.14	19554.2	169966	650.834	632.572	1806.6	1738.31	1107.06	1602.25	1620.03	5720.88	724.265	1380.91	938.678	970.803	1191.07	1278.33	784.518	10521.5	1430.25	2180.83	2211.78
12898	12.7541	2	804.375	1606.73	-15.9487	35.54	SPEQVKSPAKEEAK	[7] Phospho (ST)	NFH_RAT	Neurofilament heavy polypeptide OS=Rattus norvegicus GN=Nefh PE=1 SV=4	FALSE	0.808862	47327.7	3215.33	34509.1	329.852	720.292	29058.4	46262.8	64444.1	60832.1	350.895	3139.05	30692.4	225.006	71413.2	3010.58	42847.6	3419.75	23.574	2553.32	9755.68	67956.9	13238.5	56236.5	65735.7	40765.6	3162.89	32740.1	303.726	719.768	29058.4	49823.7	66777.7	62857	237.227	1594.6	19101.3	209.73
13263	28.2459	3	910.051	2727.13	2.03078	34.97	SPAEVKSPAEVKSPAEAKSPAEAK	[1] Phospho (ST)|[7] Phospho (ST)|[13] Phospho (ST)|[19] Phospho (ST)	NFH_RAT	Neurofilament heavy polypeptide OS=Rattus norvegicus GN=Nefh PE=1 SV=4	FALSE	0.229918	84739	30658.9	47702.6	149126	189248	123412	91891.4	153240	49342.9	248366	175472	132407	300117	271756	471894	44687	77893.1	74097.4	69614	152536	90291.9	245569	158963	313134	72989.7	30159	45257.3	137315	189110	123412	98964.4	158789	50985.4	167911	89137.4	82402.7	279742
13717	12.7541	3	652.97	1955.89	-5.80062	46.97	SPAEAKSPAEVKSPATVK	[7] Phospho (ST)|[13] Phospho (ST)	NFH_RAT	Neurofilament heavy polypeptide OS=Rattus norvegicus GN=Nefh PE=1 SV=4	FALSE	0.808683	4980.98	96665.5	37868.6	6512.11	2562.07	29406.6	86794.2	140972	130707	4278.63	64419.2	9298.4	2827.41	77980.4	124190	27740.3	2737.18	3294.51	3744.87	66150.9	38154.3	53892.2	36833.6	49331.9	4290.35	95089.2	35927.4	5996.31	2560.2	29406.6	93474.8	146076	135058	2892.62	32724.1	5786.82	2635.45
18604	24.557	3	652.966	1955.87	-13.1609	46.3	SPAEAKSPAEVKSPATVK	[7] Phospho (ST)|[13] Phospho (ST)	NFH_RAT	Neurofilament heavy polypeptide OS=Rattus norvegicus GN=Nefh PE=1 SV=4	FALSE	0.914111	64156.2	7024.51	6919.56	92845.5	26939	12099.3	6860.31	14111.6	7223.33	9585.81	7052.63	90164.7	66980.2	1485.49	3295.25	11546.9	138425	111380	18542.9	37752.7	23801.3	30611.4	2258.56	2942.36	55260.7	6909.96	6564.85	85491.6	26919.4	12099.3	7388.35	14622.6	7463.77	6480.61	3582.64	56113.7	62432.9
19995	25.9483	3	652.974	1955.9	-0.139903	42.54	SPAEAKSPAEVKSPATVK	[7] Phospho (ST)|[13] Phospho (ST)	NFH_RAT	Neurofilament heavy polypeptide OS=Rattus norvegicus GN=Nefh PE=1 SV=4	FALSE	0.961604	2983.73	13352.1	756.112	65368.4	4075.42	1928.21	997.216	4217.83	492.869	10513.1	12723.3	7112.19	21622.4	6522.51	13005.9	666.191	4735.8	31999.3	1059.62	1822.45	390.758	6671.27	3698.14	6370.07	2570.02	13134.3	717.353	60190.8	4072.45	1928.21	1073.97	4370.56	509.274	7107.52	6463.26	4426.24	20154.4
25498	12.7148	2	978.956	1955.9	-1.76763	45.13	SPAEAKSPAEVKSPATVK	[7] Phospho (ST)|[13] Phospho (ST)	NFH_RAT	Neurofilament heavy polypeptide OS=Rattus norvegicus GN=Nefh PE=1 SV=4	FALSE	0.403105	281.398	19098.6	14001.2	72.0803	109.769	2026.85	36857.4	25749.8	40329.5	0.55674	16940.5	0	30.8744	14629.6	9021.5	4058.24	0	0	0	446.057	5302.47	51.2732	6938.55	6437.96	242.381	18787.2	13283.4	66.3711	109.689	2026.85	39694.3	26682.2	41672	0.376391	8605.58	0	28.7784
30942	25.6016	2	978.957	1955.9	-0.507937	38.03	SPAEAKSPAEVKSPATVK	[7] Phospho (ST)|[13] Phospho (ST)	NFH_RAT	Neurofilament heavy polypeptide OS=Rattus norvegicus GN=Nefh PE=1 SV=4	FALSE	0.923257	0	24947.1	0	0.023836	6.00636	0	0.109415	506.308	0	35106.7	26190.2	0	0	66.9348	17841	0	0	0	0	9.13023	0	323.527	1095.25	1244.06	0	24540.3	0	0.021948	6.00199	0	0.117837	524.642	0	23734.3	13304.3	0	0
36571	25.916	2	978.957	1955.9	-0.9615	49.18	SPAEAKSPAEVKSPATVK	[7] Phospho (ST)|[13] Phospho (ST)	NFH_RAT	Neurofilament heavy polypeptide OS=Rattus norvegicus GN=Nefh PE=1 SV=4	FALSE	0.753892	14.0953	123.59	0	24545.2	0	0	184.328	380.949	990.376	902.677	273.769	27.7963	13804.5	3616.26	0	5.19642	17452.6	14257.7	0	0	0	281	994.288	1130.36	12.141	121.575	0	22601.1	0	0	198.515	394.743	1023.34	610.266	139.071	17.2989	12867.3
17519	25.6016	3	652.974	1955.9	-0.16116	43.46	SPAEAKSPAEVKSPATVK	[7] Phospho (ST)|[16] Phospho (ST)	NFH_RAT	Neurofilament heavy polypeptide OS=Rattus norvegicus GN=Nefh PE=1 SV=4	FALSE	0.0959053	5374.83	64205.3	910.519	2910.22	9505.4	2133.44	2555.89	1289.2	813.642	112684	85265.7	9690.95	763.373	116.101	52803.2	2920.89	1154.38	1256.11	7180.85	5969.75	627.225	2293.88	1512.85	2280.54	4629.6	63158.3	863.844	2679.71	9498.48	2133.44	2752.61	1335.88	840.725	76181.6	43313.8	6031.12	711.548
14141	23.2045	2	590.286	1178.56	-0.842115	40.56	SPVEVKSPEK	[7] Phospho (ST)	NFH_RAT	Neurofilament heavy polypeptide OS=Rattus norvegicus GN=Nefh PE=1 SV=4	FALSE	0.381248	1280.36	5098.2	6043.94	11467.9	2440.36	1700.17	3074.7	3392.2	2684.88	7331.83	2811.09	2938.89	517.993	18793.3	3203.55	983.797	209425	161662	1887.3	4260.66	2389.25	1053.83	10615.3	7127.6	1102.84	5015.07	5734.12	10559.6	2438.59	1700.17	3311.36	3515.04	2774.25	4956.77	1428	1829.01	482.827
14365	26.3839	2	668.828	1335.64	-0.876539	46.54	SPATVKSPVEAK	[N-term] Carbamyl (N-term)|[7] Phospho (ST)	NFH_RAT	Neurofilament heavy polypeptide OS=Rattus norvegicus GN=Nefh PE=1 SV=4	FALSE	0.0239727	31992.1	5619.12	23607.9	8781.8	24353.5	25944.5	56624	42375.4	8047.11	43493.6	57890.2	56250.2	5825.15	38589.5	7468.02	10195.9	6568.71	6761.35	6838.81	9127.63	11323.9	9928.19	43838.4	29464.7	27556.3	5527.49	22397.7	8086.23	24335.8	25944.5	60982.4	43909.9	8314.97	29404.4	29407.4	35007.1	5429.68
15669	25.0107	2	676.82	1351.63	-1.02445	59.71	EEVKSPVEEVK	[5] Phospho (ST)	NFH_RAT	Neurofilament heavy polypeptide OS=Rattus norvegicus GN=Nefh PE=1 SV=4	FALSE	0.941856	41243.3	6268.41	15470.6	22967.3	44681.2	47832	76285.8	2980.44	2021.68	4124.64	13513.7	61267.6	8390.72	5152.05	4493.49	59394.5	34207.4	30756.1	70832.3	135307	13198.1	6409.43	7400.61	6561.99	35524.8	6166.19	14677.5	21148.2	44648.7	47832	82157.6	3088.36	2088.98	2788.51	6864.78	38129.6	7821.07
16338	14.2669	2	676.821	1351.63	-0.305607	53.59	EEVKSPVEEVK	[5] Phospho (ST)	NFH_RAT	Neurofilament heavy polypeptide OS=Rattus norvegicus GN=Nefh PE=1 SV=4	FALSE	0.640817	14656.3	65767	738.899	563.668	9589.27	12350.2	6059.6	56224.8	59430.7	81887.8	2550.98	3350.53	1155.02	131134	10582.3	14245.4	6928.8	10925.9	3157.55	3696.27	4813.9	12420.9	162147	167695	12624.2	64694.5	701.022	519.022	9582.28	12350.2	6526.02	58260.8	61408.9	55361.3	1295.86	2085.19	1076.61
17984	23.981	2	676.82	1351.63	-1.07505	37.77	EEVKSPVEEVK	[5] Phospho (ST)	NFH_RAT	Neurofilament heavy polypeptide OS=Rattus norvegicus GN=Nefh PE=1 SV=4	FALSE	0.935824	1366.49	23385.5	33135.9	70869.4	6959.75	924.063	4087.08	1866.86	11863.3	22693.8	70502	2740.23	75589.5	7397.14	15745.1	1512.15	25079.3	12211.3	853.017	1686.93	132381	4632.98	5211.56	5563.04	1177.02	23004.2	31437.3	65256.1	6954.68	924.063	4401.67	1934.46	12258.2	15342.4	35814.1	1705.37	70457.8
21005	26.614	2	676.82	1351.63	-0.866708	47.3	EEVKSPVEEVK	[5] Phospho (ST)	NFH_RAT	Neurofilament heavy polypeptide OS=Rattus norvegicus GN=Nefh PE=1 SV=4	FALSE	0.313631	1172.76	4088.95	948.485	42267.6	1123.31	1452.09	2001.92	5029.06	4050.23	3338.09	2793.93	3111.63	529.298	2211.05	3383.39	592.669	4404.94	57853.4	675.909	1246	1528.19	998.552	1357.52	1058.62	1010.15	4022.27	899.864	38919.7	1122.49	1452.09	2156.01	5211.17	4185.04	2256.76	1419.28	1936.51	493.364
42367	26.6388	3	451.549	1351.63	-0.953244	---	EEVKSPVEEVK	[5] Phospho (ST)	NFH_RAT	Neurofilament heavy polypeptide OS=Rattus norvegicus GN=Nefh PE=1 SV=4	FALSE	0.0153224	32.7237	245.663	135.24	2950.67	122.9	37.2902	172.237	21.8066	14.267	0	0	0	26.0722	320.795	73.5	168.403	162.542	4893.78	216.631	720.571	285.718	369.772	181.46	386.631	28.1865	241.657	128.308	2716.96	122.811	37.2902	185.494	22.5963	14.7419	0	0	0	24.3021
15842	27.6301	3	867.398	2599.17	-0.0571218	35.15	SPVVAKSPAEAKSPAEAKPPAEAK	[1] Phospho (ST)|[7] Phospho (ST)|[13] Phospho (ST)	NFH_RAT	Neurofilament heavy polypeptide OS=Rattus norvegicus GN=Nefh PE=1 SV=4	FALSE	0.0273725	49582.9	37295.8	32009.2	63347.2	49037.7	38708.1	32197.2	11983.1	28261.6	57666.3	43028.9	48433.9	51396.2	59801.1	84821	8885.34	12054.3	2620.28	11804.3	28175.5	28301.8	6311.04	22214.5	11689.9	42708.1	36687.6	30368.4	58329.7	49002	38708.1	34675.4	12417	29202.4	38986	21858.1	30142.7	47906.9
15851	22.8044	2	647.325	1292.64	-1.32991	67.77	SPATVKSPVEAK	[7] Phospho (ST)	NFH_RAT	Neurofilament heavy polypeptide OS=Rattus norvegicus GN=Nefh PE=1 SV=4	FALSE	0.169992	1493.88	2089.05	498.149	13594.9	10787.9	2170.28	1523.96	2188.12	218.161	2877.19	17425.5	12714.2	44371.5	2582.8	6597.41	1505.47	269557	188690	4786.92	12749.4	739.239	3154.04	2183.25	1413.87	1286.75	2054.98	472.613	12518.1	10780.1	2170.28	1641.26	2267.35	225.423	1945.16	8851.93	7912.62	41359.2
18776	24.1312	2	647.322	1292.63	-5.7182	59.96	SPAEVKSPATVK	[7] Phospho (ST)	NFH_RAT	Neurofilament heavy polypeptide OS=Rattus norvegicus GN=Nefh PE=1 SV=4	FALSE	0.152481	378.986	285.718	287.29	2851.31	11984	315.681	87.3487	54.068	105.813	3373	589.314	655.362	9342.06	385.777	15426	714.144	86222.9	64517.4	905.337	554.521	331.921	308.56	146.891	209.144	326.439	281.059	272.563	2625.47	11975.2	315.681	94.072	56.0259	109.335	2280.36	299.364	407.862	8707.83
16393	12.7951	2	992.954	1983.89	-1.19399	37.41	SPAEAKSPAEAKSPVEVK	[7] Phospho (ST)|[13] Phospho (ST)	NFH_RAT	Neurofilament heavy polypeptide OS=Rattus norvegicus GN=Nefh PE=1 SV=4	FALSE	0.811693	3467.45	9.16124	55405.5	4.42569	203.902	37878.7	141336	213085	220007	70.0903	4.05816	817.042	45.3135	136439	84.9531	8221.51	187.531	55.6635	683.65	18.7424	28524.3	84122.6	79029.4	88662.2	2986.68	9.01185	52565.3	4.07515	203.754	37878.7	152215	220801	227330	47.3854	2.06149	508.483	42.2372
32835	24.506	2	978.942	1955.87	2.72383	49.73	SPAEVKSPAEAKSPAEAK	[7] Phospho (ST)|[13] Phospho (ST)	NFH_RAT	Neurofilament heavy polypeptide OS=Rattus norvegicus GN=Nefh PE=1 SV=4	FALSE	0.590461	743.174	368.581	83.7142	6132.92	22563.2	0	61.0621	9.28998	0.387438	136.39	488.396	88.5174	14715.1	50.7326	105.657	14.9099	38712.9	30119.2	1255.45	1647.65	0	19.273	13.4601	86.7528	640.131	362.57	79.4229	5647.16	22546.7	0	65.7621	9.62638	0.400334	92.2084	248.099	55.0885	13716.1
18793	26.7367	2	682.827	1363.64	0.086221	37.02	SPAEVKSPVEAK	[N-term] Carbamyl (N-term)|[7] Phospho (ST)	NFH_RAT	Neurofilament heavy polypeptide OS=Rattus norvegicus GN=Nefh PE=1 SV=4	FALSE	0.544225	7038.18	6595.09	4635.01	2816.55	8153.17	7433.4	12111.1	169512	4787.6	5995.88	6545.22	3927.25	6771.15	6706.65	12982.9	4879.32	5131.5	4783.65	4095.66	16315.9	13388.7	23326.9	20911.8	25571.5	6062.32	6487.55	4397.41	2593.46	8147.23	7433.4	13043.3	175650	4946.96	4053.59	3324.88	2444.11	6311.46
19632	29.1131	2	1025.95	2049.88	-0.199352	40.17	SPAEAKSPVEVKSPASVK	[1] Phospho (ST)|[7] Phospho (ST)|[13] Phospho (ST)	NFH_RAT	Neurofilament heavy polypeptide OS=Rattus norvegicus GN=Nefh PE=1 SV=4	FALSE	0.830885	30673.2	20919.5	15537.8	38441.3	37225.8	35239.3	18267.1	0	17403.1	19116.6	1998.45	2735.05	142796	38285.8	159346	4388.13	46695.7	49896	21711.9	65519.7	43655.5	0	1886.12	552.985	26420.3	20578.3	14741.3	35396.5	37198.7	35239.3	19673.1	0	17982.3	12924	1015.19	1702.15	133101
19897	27.9684	2	1025.95	2049.88	-0.134472	34.78	SPAEAKSPVEVKSPASVK	[1] Phospho (ST)|[7] Phospho (ST)|[13] Phospho (ST)	NFH_RAT	Neurofilament heavy polypeptide OS=Rattus norvegicus GN=Nefh PE=1 SV=4	FALSE	0.858661	4298.29	2039.21	2199.24	684.476	2246.19	2049.72	1119.63	27928.8	1339.7	2227.36	1510.26	2152.22	371.489	75844.4	6930.56	15362.9	0	38.837	3588.56	1542.07	1308.52	80821.8	73354.5	76394.2	3702.32	2005.96	2086.5	630.261	2244.56	2049.72	1205.81	28940.1	1384.29	1505.84	767.192	1339.43	346.268
22346	18.4258	2	638.303	1274.59	-0.176759	40.2	SPAEAKPPAEAK	[1] Phospho (ST)	NFH_RAT	Neurofilament heavy polypeptide OS=Rattus norvegicus GN=Nefh PE=1 SV=4	FALSE	0.0334556	914.616	1239	819.591	23327.7	575.378	1306.98	5392.47	3453.11	3093.47	2906.41	2344.51	971.069	2471.7	4223.47	3345.92	5834.04	722580	549242	2212.65	1416.86	9446.65	7075.72	4982.26	4561.25	787.802	1218.8	777.577	21480	574.959	1306.98	5807.54	3578.15	3196.44	1964.92	1190.98	604.341	2303.9
22700	12.3343	2	815.859	1629.7	-0.625091	36.39	SPVKEEAKSPAEAK	[1] Phospho (ST)|[9] Phospho (ST)	NFH_RAT	Neurofilament heavy polypeptide OS=Rattus norvegicus GN=Nefh PE=1 SV=4	FALSE	0.0491142	2270.18	79.3443	2255.49	173.03	888.425	3971.05	4162.82	3413.58	3907.86	0.613877	1635.71	4126.43	377.928	11105	3482.77	3760.11	140581	4593.84	813.663	4528	5103.89	1787.08	5603.9	17351.4	1955.42	78.0505	2139.87	159.325	887.778	3971.05	4483.23	3537.19	4037.94	0.415019	830.921	2568.07	352.27
25582	14.0371	2	674.282	1346.55	-2.25868	43.99	SPASVKSPSEAK	[1] Phospho (ST)|[7] Phospho (ST)	NFH_RAT	Neurofilament heavy polypeptide OS=Rattus norvegicus GN=Nefh PE=1 SV=4	FALSE	0.0681392	539.26	1367.53	8102.92	2795.46	907.864	1230.71	3493.91	535.567	665.438	952.91	1526.67	670.749	582.426	966.478	2119.04	2833.05	82842.6	9070.56	2983.78	6714.75	6275.21	18733.8	1276.44	338.698	464.49	1345.22	7687.56	2574.04	907.203	1230.71	3762.84	554.96	687.588	644.227	775.529	417.438	542.885
26177	24.3463	3	618.963	1853.87	-1.67447	40.36	SPAGAKSPAEAKSPVVAK	[7] Phospho (ST)|[13] Phospho (ST)	NFH_RAT	Neurofilament heavy polypeptide OS=Rattus norvegicus GN=Nefh PE=1 SV=4	FALSE	0.79586	194.852	485.022	180.99	3079.92	126.648	0.931761	40.1766	1414.83	104.458	747.762	255.263	174.908	134.949	232.052	314.782	212.447	25728.6	22670.6	0	65.4163	72.0262	3347	64.9171	60.7136	167.835	477.112	171.712	2835.97	126.556	0.931761	43.2691	1466.06	107.935	505.534	129.67	108.853	125.787
43427	21.4217	3	618.963	1853.87	-0.319604	35.82	SPAGAKSPAEAKSPVVAK	[7] Phospho (ST)|[13] Phospho (ST)	NFH_RAT	Neurofilament heavy polypeptide OS=Rattus norvegicus GN=Nefh PE=1 SV=4	FALSE	0.600932	194.622	1385.87	222.03	76042	2272.98	103.904	85.9457	100.927	96.0389	5659.09	258.944	328.218	710.334	100.777	516.354	109.369	6857.7	3639.08	96.5876	335.349	174.287	313.415	148.197	164.088	167.637	1363.27	210.648	70019	2271.32	103.904	92.561	104.582	99.2356	3825.9	131.54	204.265	662.109
41227	24.3284	2	927.941	1853.87	-0.793087	34.64	SPAGAKSPAEAKSPVVAK	[1] Phospho (ST)|[13] Phospho (ST)	NFH_RAT	Neurofilament heavy polypeptide OS=Rattus norvegicus GN=Nefh PE=1 SV=4	FALSE	0.130785	0	0	0	0.898921	0	0	0	0	102.88	0.0300437	0.0099399	0	0	0	10.5598	0	12144.6	11029.8	0	0.931006	0	0	0	69.8145	0	0	0	0.827721	0	0	0	0	106.305	0.0203114	0.00504934	0	0
51195	13.3151	2	647.32	1292.62	18.0198	56.19	SPAEAKSPAEVK	[7] Phospho (ST)	NFH_RAT	Neurofilament heavy polypeptide OS=Rattus norvegicus GN=Nefh PE=1 SV=4	FALSE	0.696403	21685.2	103070	1511.07	39245.8	5737.55	6540.31	3620.55	2198.73	1780.69	19342.7	78854.7	14530.1	29646.9	4658.98	19986.5	11044.1	18861.9	34963.1	4279.1	15861.9	5148.14	1834.27	2946.49	3742.52	18678.5	101389	1433.61	36137.3	5733.37	6540.31	3899.23	2278.35	1839.96	13076.9	40057.2	9042.78	27634.2
531	12.4901	2	668.277	1334.54	0.5112	66.75	HSPTEDEEIAK	[2] Phospho (ST)	MAP1B_RAT	Microtubule-associated protein 1B OS=Rattus norvegicus GN=Map1b PE=1 SV=2	FALSE	0.809909	438394	416904	389689	150330	416736	406348	548553	711464	631967	449431	86929	593716	62056.8	911856	645088	553063	38772.6	33142.7	340461	873274	789920	759214	820719	817339	377609	410106	369713	138423	416432	406348	590776	737226	653003	303844	44158.8	369497	57843.8
3946	44.5297	3	669.299	2004.87	-4.268	68.09	LGGDGSPTQVDVSQFGSFK	[8] Phospho (ST)	MAP1B_RAT	Microtubule-associated protein 1B OS=Rattus norvegicus GN=Map1b PE=1 SV=2	FALSE	0.93996	167606	94813.4	106684	133242	151001	109185	249179	269414	297380	456543	299635	330416	140626	136679	133401	185262	165329	157794	199372	189172	295116	280680	256769	288509	144367	93267.2	101215	122689	150892	109185	268359	279170	307279	308652	152211	205633	131079
971	44.5142	2	1003.44	2004.87	-4.77871	98.88	LGGDGSPTQVDVSQFGSFK	[6] Phospho (ST)	MAP1B_RAT	Microtubule-associated protein 1B OS=Rattus norvegicus GN=Map1b PE=1 SV=2	TRUE	0.271537	1.45006e+06	1.63072e+06	1.50156e+06	1.78253e+06	1.62878e+06	1.86313e+06	1.99488e+06	2.21417e+06	2.06849e+06	2.99342e+06	3.28077e+06	2.65922e+06	2.52321e+06	2.47418e+06	2.17836e+06	1.91024e+06	2.01452e+06	1.93236e+06	3.29092e+06	1.95046e+06	2.2198e+06	2.07869e+06	2.27882e+06	2.23611e+06	1.249e+06	1.60413e+06	1.42458e+06	1.64134e+06	1.62759e+06	1.86313e+06	2.14843e+06	2.29434e+06	2.13734e+06	2.02374e+06	1.66659e+06	1.65495e+06	2.35191e+06
1147	27.9921	3	815.973	2444.9	-0.109664	55.78	GEAEQSEEEGEEEEDKAEDAR	[6] Phospho (ST)	MAP1B_RAT	Microtubule-associated protein 1B OS=Rattus norvegicus GN=Map1b PE=1 SV=2	TRUE	0.951915	1.54677e+06	1.32631e+06	1.36391e+06	1.81769e+06	1.40401e+06	1.41193e+06	1.56289e+06	64236.4	1.52231e+06	2.6011e+06	2.60027e+06	2.71342e+06	3.15338e+06	406297	3.62658e+06	2.39482e+06	2.32817e+06	2.46612e+06	3.04097e+06	3.20736e+06	3.13754e+06	182192	404756	269826	1.3323e+06	1.30468e+06	1.294e+06	1.67372e+06	1.40299e+06	1.41193e+06	1.68319e+06	66562.5	1.57298e+06	1.75851e+06	1.3209e+06	1.68868e+06	2.93929e+06
1311	26.6541	3	815.973	2444.9	-0.156975	37.62	GEAEQSEEEGEEEEDKAEDAR	[6] Phospho (ST)	MAP1B_RAT	Microtubule-associated protein 1B OS=Rattus norvegicus GN=Map1b PE=1 SV=2	FALSE	0.435012	44939.4	69398.9	23476.1	194600	32511.7	28135.1	42217.9	1.91564e+06	134090	35969	59930.5	37743.2	87777.3	4.11116e+06	98160	15956.1	15005.8	50514.2	14506.1	20367.6	12583.1	597106	4.22387e+06	4.69662e+06	38708.5	68267.2	22272.7	179187	32488	28135.1	45467.5	1.98501e+06	138553	24317.3	30443.9	23489.3	81818.1
4089	28.012	2	1223.46	2444.9	0.0302158	86.57	GEAEQSEEEGEEEEDKAEDAR	[6] Phospho (ST)	MAP1B_RAT	Microtubule-associated protein 1B OS=Rattus norvegicus GN=Map1b PE=1 SV=2	TRUE	0.77306	798101	603123	523615	883093	743455	714572	752681	14244.5	655149	1.01453e+06	1.12301e+06	864587	1.79955e+06	169070	2.15902e+06	1.12372e+06	1.18301e+06	1.13991e+06	1.59938e+06	1.85545e+06	1.33311e+06	63035.5	182936	104369	687442	593287	496774	813146	742913	714572	810615	14760.3	676956	685884	570475	538073	1.67738e+06
7843	26.6388	2	1223.46	2444.9	-0.133439	67.43	GEAEQSEEEGEEEEDKAEDAR	[6] Phospho (ST)	MAP1B_RAT	Microtubule-associated protein 1B OS=Rattus norvegicus GN=Map1b PE=1 SV=2	FALSE	0.226574	2188.34	2019.44	281.365	1796.34	3450.25	831.712	436.518	705105	50562.8	2167.01	3923.16	923.268	3474.61	1.43457e+06	3311.36	139.813	1291.98	842.951	1780.52	4407.59	559.782	1.66045e+06	1.96095e+06	1.96084e+06	1884.92	1986.51	266.942	1654.06	3447.73	831.712	470.117	730638	52245.9	1465.04	1992.91	574.592	3238.72
1161	33.2911	2	942.88	1883.75	-0.0358662	43.64	ESSPTYSPGFSDSTSGAK	[3] Phospho (ST)	MAP1B_RAT	Microtubule-associated protein 1B OS=Rattus norvegicus GN=Map1b PE=1 SV=2	TRUE	0.83415	1.17467e+06	927735	997926	1.05754e+06	945797	1.06158e+06	854942	970582	910014	1.35725e+06	1.65274e+06	1.54948e+06	1.15911e+06	1.52414e+06	1.30977e+06	1.83244e+06	967877	952462	1.36908e+06	775702	818304	839451	889111	924668	1.0118e+06	912607	946771	973773	945108	1.06158e+06	920748	1.00573e+06	940306	917589	839569	964312	1.08041e+06
11695	33.2755	1	1884.75	1883.75	-0.215146	---	ESSPTYSPGFSDSTSGAK	[3] Phospho (ST)	MAP1B_RAT	Microtubule-associated protein 1B OS=Rattus norvegicus GN=Map1b PE=1 SV=2	TRUE	0.716232	197388	163195	161285	136540	136895	170620	112469	113514	89361.8	115111	128910	55036	197770	174350	176409	203981	302628	276959	177543	68125.2	50314.4	76515.9	84194.1	90364.9	170020	160534	153017	125725	136795	170620	121126	117624	92336.3	77822.3	65484.4	34251.4	184343
15646	33.2911	3	628.923	1883.75	0.0713602	---	ESSPTYSPGFSDSTSGAK	[3] Phospho (ST)	MAP1B_RAT	Microtubule-associated protein 1B OS=Rattus norvegicus GN=Map1b PE=1 SV=2	TRUE	0.418382	6331.92	5834.06	6843.98	11468	6606.66	5640.02	13074.8	14738.3	19623.6	51140.1	21868.6	33844.3	6509.09	12114	12024.8	28145.4	5487.39	4630.51	5137.29	10481.7	17862.3	11993.1	11642	12553.3	5453.98	5738.92	6493.15	10559.7	6601.84	5640.02	14081.1	15272	20276.8	34573.9	11109	21062.9	6067.19
1364	35.581	2	751.86	1501.71	-0.467484	53	SPSLSPSPPSPIEK	[10] Phospho (ST)	MAP1B_RAT	Microtubule-associated protein 1B OS=Rattus norvegicus GN=Map1b PE=1 SV=2	FALSE	0.0021561	579591	501313	549944	547435	658525	584272	473359	541627	523708	882559	799505	718176	612178	872974	717854	1.10122e+06	957354	833324	830588	630398	747518	707787	776872	693755	499229	493138	521753	504075	658046	584272	509793	561240	541140	596665	406138	446954	570617
20592	35.5339	1	1502.71	1501.7	-1.08023	---	SPSLSPSPPSPIEK	[10] Phospho (ST)	MAP1B_RAT	Microtubule-associated protein 1B OS=Rattus norvegicus GN=Map1b PE=1 SV=2	FALSE	0.615671	41741.2	22585.1	20790.9	19120.2	20765.8	36813.3	10159.8	13412.3	7808.4	33371.8	16389.5	1191.45	50188.1	45899.2	27464.3	24619	52170.6	26730.5	10258	9399.63	6095.4	7878.55	15543.1	10865.5	35953.7	22216.8	19725.1	17605.7	20750.7	36813.3	10941.8	13897.9	8068.32	22561.4	8325.65	741.492	46780.8
1387	35.7371	2	834.837	1667.66	-0.435419	88.99	TPEEGGYSYEISEK	[1] Phospho (ST)	MAP1B_RAT	Microtubule-associated protein 1B OS=Rattus norvegicus GN=Map1b PE=1 SV=2	FALSE	0.0018965	781910	659096	741927	740165	693108	797016	640454	691220	668228	1.01616e+06	1.10359e+06	964874	1.22245e+06	1.40544e+06	1.25757e+06	1.67509e+06	1.49524e+06	1.44631e+06	1.36699e+06	716454	839585	750313	899976	841208	673496	648348	703895	681540	692603	797016	689750	716250	690471	686990	560609	600486	1.13945e+06
18271	35.7682	1	1668.67	1667.66	0.347173	---	TPEEGGYSYEISEK	[1] Phospho (ST)	MAP1B_RAT	Microtubule-associated protein 1B OS=Rattus norvegicus GN=Map1b PE=1 SV=2	FALSE	0.425126	57424.5	58866.1	40230.6	50459.5	38638.2	75676.9	41764.8	31513.1	34590.9	39407.9	46315.9	15369.9	183357	137872	163554	77170.8	96834.3	65294.7	19754	24481	20060.1	18622.9	41464.3	25546.3	49462.4	57906.2	38168.4	46462.8	38610.1	75676.9	44979.4	32654.2	35742.3	26642.2	23527.9	9565.4	170909
2322	50.5046	2	1110.98	2219.95	-2.23629	136.67	SPPLIGSESAYEDFLSADDK	[1] Phospho (ST)	MAP1B_RAT	Microtubule-associated protein 1B OS=Rattus norvegicus GN=Map1b PE=1 SV=2	FALSE	7.93559e-07	917657	913568	846712	885057	888041	1.03957e+06	715551	691671	724993	927511	1.09939e+06	695560	1.81583e+06	1.52258e+06	1.56624e+06	1.36196e+06	1.38589e+06	1.35253e+06	1.76393e+06	995309	1.12757e+06	1.13148e+06	1.24236e+06	1.31882e+06	790421	898671	803309	814955	887394	1.03957e+06	770628	716717	749125	627056	558478	432879	1.69255e+06
11173	50.5514	3	740.989	2219.95	-2.18948	---	SPPLIGSESAYEDFLSADDK	[1] Phospho (ST)	MAP1B_RAT	Microtubule-associated protein 1B OS=Rattus norvegicus GN=Map1b PE=1 SV=2	FALSE	0.000285633	45397.5	25223.8	34446.2	33631.6	46126	24936	41024.1	49512.2	47601.8	114082	49478.4	35691.1	52535.5	66611	61589.5	85180.2	74720.6	78619	57556.2	62475	89865.7	82019.3	75584.6	95091.1	39103	24812.5	32680.5	30967.7	46092.4	24936	44181.7	51305	49186.3	77126.6	25134.4	22212.2	48968.8
4159	26.6656	2	648.795	1295.58	0.347984	38.52	DVSDERLSPAK	[8] Phospho (ST)	MAP1B_RAT	Microtubule-associated protein 1B OS=Rattus norvegicus GN=Map1b PE=1 SV=2	FALSE	0.00012597	159757	167323	129031	252658	168851	146299	134070	233106	137644	186578	200783	204498	356554	220972	250946	222632	276574	266961	172771	258586	256866	240906	266571	252419	137606	164595	122416	232646	168729	146299	144390	241547	142226	126138	101995	127269	332348
4215	45.2176	3	813.688	2438.04	-4.5694	57.34	QGFSDKESPVSDLTSDLYQDK	[8] Phospho (ST)	MAP1B_RAT	Microtubule-associated protein 1B OS=Rattus norvegicus GN=Map1b PE=1 SV=2	FALSE	0.207629	204176	197588	210609	238457	213175	224598	476116	529069	498813	620539	580103	673822	311327	329722	291227	305335	275471	283764	689337	585588	697440	646217	642623	684323	175867	194366	199813	219569	213020	224598	512763	548227	515416	419523	294685	419350	290191
6378	45.2176	2	1220.03	2438.04	-5.37196	53.46	QGFSDKESPVSDLTSDLYQDK	[8] Phospho (ST)	MAP1B_RAT	Microtubule-associated protein 1B OS=Rattus norvegicus GN=Map1b PE=1 SV=2	FALSE	0.00282831	125686	165520	150065	175561	130700	174734	263772	280558	250512	254466	298918	235337	257789	290052	230076	206381	201389	201292	475378	400713	436231	406799	444656	429893	108259	162821	142372	161655	130605	174734	284075	290717	258850	172035	151847	146461	240288
4300	35.8979	2	791.843	1581.67	-0.461857	38.86	SPSLSPSPPSPIEK	[5] Phospho (ST)|[10] Phospho (ST)	MAP1B_RAT	Microtubule-associated protein 1B OS=Rattus norvegicus GN=Map1b PE=1 SV=2	FALSE	0.000713244	204097	186059	161852	199626	267012	221405	192299	222168	220207	398481	388367	296448	410822	403547	409246	562613	523224	452390	408264	253028	316953	256627	295577	287160	175799	183025	153555	183815	266818	221405	207100	230213	227536	269398	197285	184493	382931
4887	34.264	2	982.863	1963.71	-0.177933	41.54	ESSPTYSPGFSDSTSGAK	[3] Phospho (ST)|[6] Phospho (Y)	MAP1B_RAT	Microtubule-associated protein 1B OS=Rattus norvegicus GN=Map1b PE=1 SV=2	FALSE	0.942161	407841	289517	343947	374236	319872	398703	314493	356169	316646	552811	653676	526751	578167	549859	594772	537930	541376	513012	478460	230021	237327	224311	249083	280231	351292	284796	326316	344594	319640	398703	338700	369066	327186	373735	332059	327821	538915
6012	30.5119	2	697.85	1393.69	0.112163	48.28	VQSLEGEKLSPK	[10] Phospho (ST)	MAP1B_RAT	Microtubule-associated protein 1B OS=Rattus norvegicus GN=Map1b PE=1 SV=2	FALSE	0.210399	182229	103628	156262	118448	128937	141203	145889	155579	179163	314757	300242	417369	113103	215549	181424	159944	48980	39168.8	128846	133947	146710	208209	225574	248295	156962	101938	148252	109066	128844	141203	157118	161212	185127	212795	152519	259748	105425
6429	33.6521	2	533.253	1064.49	0.367928	64.92	SDISPLTPR	[4] Phospho (ST)	MAP1B_RAT	Microtubule-associated protein 1B OS=Rattus norvegicus GN=Map1b PE=1 SV=2	FALSE	0.0090498	52859	49396.1	51843.9	55797.6	55830.9	51522.9	56772	68218.5	67980.3	108330	87726.9	84992.1	69145.7	72299.8	71359.7	110204	102593	90137.8	70860.3	80824.6	76585.8	78953.1	82449.3	81956	45530	48590.6	49186.3	51378	55790.3	51522.9	61141.8	70688.7	70243.2	73237.6	44564.1	52894.5	64451.4
6487	33.699	2	661.324	1320.63	0.149526	57.79	DLTGQVSTPPVK	[8] Phospho (ST)	MAP1B_RAT	Microtubule-associated protein 1B OS=Rattus norvegicus GN=Map1b PE=1 SV=2	FALSE	0.721988	55118.4	44720.9	53639	58859.7	53389.4	58912.8	52020.9	63523.8	65105.4	126817	108459	108108	57327.3	68478.6	63146.9	69123.1	58772.6	54121	85489.7	69132.2	76413.4	75996.8	85943.2	77538.3	47476	43991.7	50889.4	54197.6	53350.5	58912.8	56025	65824.1	67272.6	85736.3	55095.8	67280.3	53435.4
21167	33.7303	1	1321.64	1320.63	-0.123105	---	DLTGQVSTPPVK	[8] Phospho (ST)	MAP1B_RAT	Microtubule-associated protein 1B OS=Rattus norvegicus GN=Map1b PE=1 SV=2	FALSE	0.919191	26151	27199.1	17118.4	22811.1	26079.4	19344.2	15369.8	12831.9	10874.6	24012.5	8944.81	5099.66	29811.3	25930.5	22203.3	15367.7	15063.2	15252.5	19690	14535.5	10097.6	12376.1	13854.9	13595.4	22525.1	26755.5	16240.9	21004.3	26060.4	19344.2	16552.8	13296.6	11236.6	16234	4543.85	3173.76	27787.4
8535	51.9729	3	962.797	2885.37	-1.7938	70.6	VLSPLRSPPLIGSESAYEDFLSADDK	[7] Phospho (ST)	MAP1B_RAT	Microtubule-associated protein 1B OS=Rattus norvegicus GN=Map1b PE=1 SV=2	FALSE	1.59712e-07	277583	273622	240308	273073	278085	250131	191646	202700	203149	272570	309634	201114	140803	147243	145838	182167	183916	177294	102346	107361	150608	111343	123547	123247	239096	269160	227990	251444	277883	250131	206397	210040	209911	184274	157290	125162	131244
8951	43.5913	3	889.731	2666.17	7.00491	38.57	ESTAAYQTSSSPPIDAAAAEPYGFR	[11] Phospho (ST)	MAP1B_RAT	Microtubule-associated protein 1B OS=Rattus norvegicus GN=Map1b PE=1 SV=2	FALSE	0.00285315	157334	134467	130720	201113	197742	207668	161552	170298	180250	262230	259589	291844	93622.9	93668.5	99702.6	141791	157773	157565	156127	142412	139163	164560	155924	172345	135519	132275	124020	185184	197598	207668	173986	176465	186250	177284	131868	181628	87266.8
15914	43.6879	2	1334.08	2666.15	-1.97222	---	ESTAAYQTSSSPPIDAAAAEPYGFR	[11] Phospho (ST)	MAP1B_RAT	Microtubule-associated protein 1B OS=Rattus norvegicus GN=Map1b PE=1 SV=2	FALSE	0.148553	39875.1	69462	57362.4	126372	111786	121923	41865	53304	40990.5	49132.3	7751.79	25604.5	32198.9	37378.8	35035.3	41820.5	48966.8	38082.6	45056.2	17805.5	24560.2	28401	42367.2	44213.6	34346.3	68329.3	54422	116363	111705	121923	45087.4	55234.1	42354.9	33216.5	3937.81	15934.8	30012.9
11152	37.629	2	1152.92	2303.83	-0.474915	86.88	FEDEGAGFEESSEAGDYEEK	[12] Phospho (ST)	MAP1B_RAT	Microtubule-associated protein 1B OS=Rattus norvegicus GN=Map1b PE=1 SV=2	FALSE	0.929709	72837.9	65316.4	79271.6	102874	66666.4	121628	55650	57361.9	51256.2	146525	184490	208509	73774.3	78797.6	77339	297563	293492	213453	169058	18354.3	32757.9	46589.7	76487.4	70473.5	62738.7	64251.3	75208.1	94726.1	66617.9	121628	59933.4	59439	52962.4	99060.4	93718.7	129765	68765.7
32869	37.7229	3	768.949	2303.83	-0.666926	---	FEDEGAGFEESSEAGDYEEK	[12] Phospho (ST)	MAP1B_RAT	Microtubule-associated protein 1B OS=Rattus norvegicus GN=Map1b PE=1 SV=2	FALSE	0.267644	1941.05	0	429.661	1418.16	4808.29	1968.87	3680.99	3663.38	515.346	16880.4	16761.3	16083	242.805	318.18	0	23092.1	10625.7	9723.08	1814.95	0	0	1370.36	2335.37	4318.93	1671.92	0	407.636	1305.83	4804.79	1968.87	3964.32	3796.04	532.5	11412.2	8514.5	10009.2	226.321
11259	32.8029	2	833.321	1664.63	0.41357	89.98	TPEDGGYSCEITEK	[1] Phospho (ST)	MAP1B_RAT	Microtubule-associated protein 1B OS=Rattus norvegicus GN=Map1b PE=1 SV=2	FALSE	6.01058e-05	24902.8	15575	27256.5	26514.2	24395.6	34180.5	21956	36049.4	34249.9	49307	54026.3	50652.5	58280	88389.7	55240	60285.2	64303.1	55671.8	77352	40621.8	47163.2	49182.3	52137.2	57588.9	21450	15321	25859.3	24414.1	24377.9	34180.5	23646	37354.8	35389.9	33334.6	27444.6	31523.4	54323.3
13544	35.5208	2	1029.44	2056.86	-2.86975	46.31	TIKSPCDSGYSYETIEK	[4] Phospho (ST)	MAP1B_RAT	Microtubule-associated protein 1B OS=Rattus norvegicus GN=Map1b PE=1 SV=2	FALSE	0.105816	67021.4	42252.6	56435.6	76465.2	71465	75198.6	50343.5	59435.4	51742.9	70533.1	79815	64924.9	99393.5	126720	104554	93551.1	79385.7	83587.3	19093.6	17997.5	15479	11986	20818.2	8738.49	57728.7	41563.6	53542.6	70408.7	71413	75198.6	54218.5	61587.6	53465.3	47684.8	40545	40405.7	92645.7
13567	54.1581	3	989.452	2965.34	-1.50665	48.46	VLSPLRSPPLIGSESAYEDFLSADDK	[3] Phospho (ST)|[7] Phospho (ST)	MAP1B_RAT	Microtubule-associated protein 1B OS=Rattus norvegicus GN=Map1b PE=1 SV=2	FALSE	0.00338119	40405.5	28973.6	16991.4	76326.6	97554	89795.8	17421.1	17548.3	8920.28	23057.1	28281.4	11268.3	193704	106731	138484	134981	162760	152204	77299	46442	46356.8	26884.8	38572.5	30334.8	34803.2	28501.1	16120.4	70281.1	97483	89795.8	18762.1	18183.8	9217.21	15588	14366.6	7012.77	180553
14621	28.2263	2	1244.97	2487.93	-0.419246	75.21	AETEEAEEPEEDGEDNVSGSASK	[18] Phospho (ST)	MAP1B_RAT	Microtubule-associated protein 1B OS=Rattus norvegicus GN=Map1b PE=1 SV=2	FALSE	0.588117	169049	131623	116728	181655	151989	141609	110776	951.068	97000.7	230219	268833	223871	248522	106690	233149	138795	192565	169295	212912	130773	76702.3	5818.81	10101.4	8099.18	145610	129477	110745	167267	151879	141609	119302	985.507	100229	155643	136563	139326	231650
15684	28.3102	3	830.317	2487.93	0.36414	---	AETEEAEEPEEDGEDNVSGSASK	[18] Phospho (ST)	MAP1B_RAT	Microtubule-associated protein 1B OS=Rattus norvegicus GN=Map1b PE=1 SV=2	FALSE	0.333304	69050.5	57962.2	66582	76029.1	62655.5	61273.1	51656	1452.46	58170.2	124973	132440	140177	82297.8	40901.4	102230	88315.8	86777.3	77000.2	66715.1	59802.8	51857.7	2878.82	2610.74	4191.58	59476.5	57017	63168.9	70007.1	62609.9	61273.1	55632.1	1505.05	60106.4	84489.8	67277.6	87238.4	76710.6
15041	12.39	2	709.868	1417.72	-7.60245	35.59	SKPSAASPKPGALK	[7] Phospho (ST)	MAP1B_RAT	Microtubule-associated protein 1B OS=Rattus norvegicus GN=Map1b PE=1 SV=2	FALSE	0.0507794	189.451	26106.9	559.796	19945	18.582	84.0902	134.543	53.9055	202.965	287.01	54767.9	982.771	22612.2	1973.34	48162.5	1200.56	1492.44	677.292	2314.65	69314.6	2741.09	2844.87	2020.64	790.277	163.183	25681.2	531.1	18365.2	18.5684	84.0902	144.899	55.8574	209.721	194.037	27821.4	611.624	21077.1
15953	29.8983	2	1244.97	2487.93	0.0789455	111.58	AETEEAEEPEEDGEDNVSGSASK	[3] Phospho (ST)	MAP1B_RAT	Microtubule-associated protein 1B OS=Rattus norvegicus GN=Map1b PE=1 SV=2	FALSE	0.62216	41450.7	105310	20094.3	138484	30878.9	24886.4	886.275	2279.43	1109.84	41527.8	53207.4	40979	300757	84413.1	149130	13367.7	94562.4	144286	39087.3	6306.19	3653.96	2411.19	7227.67	10531.4	35703.5	103593	19064.3	127515	30856.4	24886.4	954.492	2361.97	1146.79	28075.4	27028.7	25503.1	280339
21570	24.0334	2	762.352	1522.69	-1.33277	32.96	EEQSPVKAEVAEK	[4] Phospho (ST)	MAP1B_RAT	Microtubule-associated protein 1B OS=Rattus norvegicus GN=Map1b PE=1 SV=2	FALSE	0.477036	3687.9	105594	1728.65	7392.4	115322	4689.37	9494.88	5315.07	20655.1	143686	11399.8	4990.6	9552.67	4525.57	174613	3939.44	16248.1	12783	8782.9	10502.8	1885.65	21691.7	3380.47	2396.16	3176.56	103872	1640.03	6806.88	115238	4689.37	10225.7	5507.53	21342.6	97140.5	5790.95	3105.88	8904.14
22646	26.9678	3	830.318	2487.93	1.07053	---	AETEEAEEPEEDGEDNVSGSASK	[22] Phospho (ST)	MAP1B_RAT	Microtubule-associated protein 1B OS=Rattus norvegicus GN=Map1b PE=1 SV=2	FALSE	0.0740889	5837.29	3787.37	3288.31	14456.7	4273.41	4268.8	4741.87	81107.3	4364.57	6252.62	5301.64	7686.22	16496.9	56288.1	10412.3	2366.41	9017.19	15554.3	4034.63	7663.23	4122.98	63781.3	66211.1	94109.9	5027.93	3725.61	3119.75	13311.7	4270.29	4268.8	5106.86	84044.2	4509.85	4227.16	2693.16	4783.49	15376.9
23677	27.0155	2	1244.97	2487.93	-0.306118	72.1	AETEEAEEPEEDGEDNVSGSASK	[22] Phospho (ST)	MAP1B_RAT	Microtubule-associated protein 1B OS=Rattus norvegicus GN=Map1b PE=1 SV=2	FALSE	0.954235	1703.5	905.363	1146.47	1352.77	1078.95	569.337	1589.22	127504	2676.32	2254.39	2128.24	1580	259.346	105535	677.897	338.701	0	476.077	1137.83	3590.74	1181.22	111006	124304	132815	1467.3	890.599	1087.7	1245.62	1078.16	569.337	1711.54	132121	2765.4	1524.11	1081.12	983.31	241.739
26031	23.7158	2	952.34	1902.67	6.56863	64.87	GEAEQSEEEGEEEEDK	[6] Phospho (ST)	MAP1B_RAT	Microtubule-associated protein 1B OS=Rattus norvegicus GN=Map1b PE=1 SV=2	FALSE	0.132395	35767.6	5259.7	1686.12	627.767	1985.34	37496.9	22765.3	22251.5	17322.3	13947	17064.7	35509.6	92886.8	11010	3537.06	12158.1	56432.4	49782.1	7363.87	49440.8	10243.1	15282.9	40851.6	38636.9	30808.3	5173.93	1599.69	578.044	1983.89	37496.9	24517.6	23057.2	17898.9	9429.06	8668.65	22099.3	86580.7
42152	23.7829	3	635.229	1902.67	7.09913	---	GEAEQSEEEGEEEEDK	[6] Phospho (ST)	MAP1B_RAT	Microtubule-associated protein 1B OS=Rattus norvegicus GN=Map1b PE=1 SV=2	FALSE	0.924413	11566.6	2733.26	459.147	1335.7	3453.54	12246	6581.83	17528.4	13622.9	6995.48	5638.14	15483	2355.1	14630.1	1877.35	9560.8	1061.52	949.497	6056.61	20275	2898.55	4485.52	26987.6	17192.6	9962.86	2688.69	435.61	1229.9	3451.02	12246	7088.44	18163.2	14076.4	4729.38	2864.1	9635.78	2195.21
190	28.5342	2	795.37	1588.72	0.0880668	83.04	VDHGAEIITQSPSR	[11] Phospho (ST)	MTAP2_RAT	Microtubule-associated protein 2 OS=Rattus norvegicus GN=Map2 PE=1 SV=3	TRUE	0.181638	4.96833e+06	4.59372e+06	4.26105e+06	5.74605e+06	4.73728e+06	4.66933e+06	5.84296e+06	295303	6.55375e+06	3.33996e+06	2.75674e+06	4.41418e+06	6.57897e+06	299896	6.50506e+06	3.05742e+06	3.88307e+06	3.70951e+06	4.57396e+06	6.70236e+06	6.08813e+06	253257	295753	252807	4.27945e+06	4.51881e+06	4.04263e+06	5.29092e+06	4.73383e+06	4.66933e+06	6.2927e+06	305996	6.7719e+06	2.25802e+06	1.40039e+06	2.74715e+06	6.13232e+06
421	27.6575	2	795.369	1588.72	-0.710736	71.01	VDHGAEIITQSPSR	[11] Phospho (ST)	MTAP2_RAT	Microtubule-associated protein 2 OS=Rattus norvegicus GN=Map2 PE=1 SV=3	FALSE	0.30513	18337.2	8178.51	19057.8	96495.6	13691.5	17315.1	21042.6	6.94967e+06	38432.5	57639.8	57364.8	51665	16106.5	6.48014e+06	14696.3	12085.4	65693	55827.3	4245.74	10895.6	17144.8	7.74869e+06	7.40625e+06	7.22438e+06	15794.7	8045.15	18080.9	88852.6	13681.5	17315.1	22662.3	7.20132e+06	39711.8	38968.1	29140.6	32153.5	15013
707	28.5342	3	530.582	1588.72	0.00500329	34.4	VDHGAEIITQSPSR	[11] Phospho (ST)	MTAP2_RAT	Microtubule-associated protein 2 OS=Rattus norvegicus GN=Map2 PE=1 SV=3	TRUE	0.175363	720000	818088	853050	942070	739812	820015	1.2928e+06	63643.7	1.5172e+06	583045	444849	1.00692e+06	1.00868e+06	51512.4	1.06543e+06	627997	616484	655713	818754	1.44018e+06	1.39991e+06	50920.6	51559.8	49785.8	620170	804747	809322	867452	739274	820015	1.39231e+06	65948.3	1.56771e+06	394175	225977	626653	940203
13527	28.5468	1	1589.73	1588.72	-0.0499663	---	VDHGAEIITQSPSR	[11] Phospho (ST)	MTAP2_RAT	Microtubule-associated protein 2 OS=Rattus norvegicus GN=Map2 PE=1 SV=3	TRUE	0.0125377	86872.3	23353.4	81427.9	19.6876	70888.5	88517.9	228831	2804.67	262910	1613.8	17359.5	10663	0.330181	0	40607.9	107032	0	0	84174.7	163629	184314	0	0	0	74827.2	22972.6	77253.9	18.1282	70836.8	88517.9	246444	2906.23	271661	1091.03	8818.42	6636.08	0.307765
16643	27.6575	1	1589.73	1588.72	-0.602122	---	VDHGAEIITQSPSR	[11] Phospho (ST)	MTAP2_RAT	Microtubule-associated protein 2 OS=Rattus norvegicus GN=Map2 PE=1 SV=3	FALSE	0.0978448	0	0	56.099	16.1885	0	228.606	0	229079	0.006861	0	0	0	0	74911.4	0	370.957	0	485.057	0	0	67.6194	252113	252547	233170	0	0	53.2233	14.9063	0	228.606	0	237374	0.00708938	0	0	0	0
394	45.6264	2	920.43	1838.85	-5.37386	56.49	ETSPETSLIQDEVALK	[3] Phospho (ST)	MTAP2_RAT	Microtubule-associated protein 2 OS=Rattus norvegicus GN=Map2 PE=1 SV=3	TRUE	0.0638381	2.80465e+06	2.904e+06	2.70739e+06	3.54959e+06	3.25744e+06	3.70219e+06	4.03048e+06	4.46565e+06	4.27662e+06	4.66168e+06	5.12269e+06	4.24045e+06	4.72497e+06	4.71416e+06	4.20271e+06	3.81357e+06	4.21247e+06	4.0292e+06	5.27898e+06	3.79026e+06	4.00427e+06	4.15703e+06	4.08403e+06	4.29493e+06	2.41578e+06	2.85664e+06	2.56861e+06	3.26844e+06	3.25507e+06	3.70219e+06	4.34071e+06	4.62736e+06	4.41897e+06	3.15159e+06	2.60226e+06	2.63903e+06	4.40419e+06
11729	45.5928	1	1839.85	1838.85	-4.18936	---	ETSPETSLIQDEVALK	[3] Phospho (ST)	MTAP2_RAT	Microtubule-associated protein 2 OS=Rattus norvegicus GN=Map2 PE=1 SV=3	TRUE	0.218	154004	191529	154304	184319	245758	242716	147281	156026	130710	129105	151659	42853.7	324393	287473	283553	95292.4	147537	131702	197312	170127	155149	187800	195108	163764	132651	188405	146394	169720	245579	242716	158617	161676	135061	87283.4	77040.5	26669.8	302370
11729	45.5928	1	1839.85	1838.85	-4.18936	---	ETSPETSLIQDEVALK	[6] Phospho (ST)	MTAP2_RAT	Microtubule-associated protein 2 OS=Rattus norvegicus GN=Map2 PE=1 SV=3	FALSE	0.218	154004	191529	154304	184319	245758	242716	147281	156026	130710	129105	151659	42853.7	324393	287473	283553	95292.4	147537	131702	197312	170127	155149	187800	195108	163764	132651	188405	146394	169720	245579	242716	158617	161676	135061	87283.4	77040.5	26669.8	302370
5799	45.6264	3	613.957	1838.85	-3.77589	39.18	ETSPETSLIQDEVALK	[7] Phospho (ST)	MTAP2_RAT	Microtubule-associated protein 2 OS=Rattus norvegicus GN=Map2 PE=1 SV=3	FALSE	0.945139	110656	67350.9	84575.6	91625.4	123247	75397.4	196632	205986	225809	288931	222510	214848	105046	112174	98570.1	130273	122505	119172	138315	144816	218589	214186	148481	191928	95313.1	66252.6	80240.2	84368	123158	75397.4	211766	213445	233325	195335	113032	133710	97914.3
11729	45.5928	1	1839.85	1838.85	-4.18936	---	ETSPETSLIQDEVALK	[7] Phospho (ST)	MTAP2_RAT	Microtubule-associated protein 2 OS=Rattus norvegicus GN=Map2 PE=1 SV=3	FALSE	0.218	154004	191529	154304	184319	245758	242716	147281	156026	130710	129105	151659	42853.7	324393	287473	283553	95292.4	147537	131702	197312	170127	155149	187800	195108	163764	132651	188405	146394	169720	245579	242716	158617	161676	135061	87283.4	77040.5	26669.8	302370
523	40.4015	3	818.329	2451.96	-4.86021	48.3	DGSPDAPATPEKEEVPFSEYK	[3] Phospho (ST)|[9] Phospho (ST)	MTAP2_RAT	Microtubule-associated protein 2 OS=Rattus norvegicus GN=Map2 PE=1 SV=3	TRUE	0.0137597	2.7508e+06	1.89991e+06	2.78977e+06	2.69093e+06	3.4281e+06	2.97534e+06	5.4613e+06	6.4208e+06	5.81507e+06	8.59247e+06	8.18878e+06	7.23209e+06	2.20359e+06	3.49802e+06	3.02605e+06	3.84932e+06	2.48508e+06	2.33379e+06	2.79838e+06	2.23434e+06	2.51279e+06	3.08268e+06	3.06616e+06	3.32806e+06	2.3694e+06	1.86892e+06	2.64676e+06	2.47779e+06	3.42561e+06	2.97534e+06	5.88166e+06	6.65331e+06	6.00863e+06	5.80905e+06	4.15979e+06	4.50086e+06	2.05399e+06
933	40.3782	2	1226.99	2451.96	-4.99884	64.03	DGSPDAPATPEKEEVPFSEYK	[3] Phospho (ST)|[9] Phospho (ST)	MTAP2_RAT	Microtubule-associated protein 2 OS=Rattus norvegicus GN=Map2 PE=1 SV=3	TRUE	0.00833157	3.68666e+06	2.80654e+06	2.96895e+06	2.96521e+06	4.06605e+06	4.02738e+06	5.15182e+06	5.99124e+06	5.12222e+06	6.42885e+06	6.94341e+06	4.32888e+06	3.21139e+06	4.50588e+06	4.24918e+06	3.74083e+06	2.87247e+06	2.58521e+06	3.4633e+06	2.53867e+06	2.41276e+06	3.06849e+06	3.12867e+06	3.3185e+06	3.17549e+06	2.76078e+06	2.81676e+06	2.73034e+06	4.06309e+06	4.02738e+06	5.54836e+06	6.20819e+06	5.29272e+06	4.34631e+06	3.52716e+06	2.69406e+06	2.99337e+06
702	35.7371	3	830.046	2487.12	-0.438725	37.37	SGTSTPTTPGSTAITPGTPPSYSSR	[18] Phospho (ST)	MTAP2_RAT	Microtubule-associated protein 2 OS=Rattus norvegicus GN=Map2 PE=1 SV=3	FALSE	0.00229651	1.51097e+06	1.20388e+06	1.34098e+06	1.28706e+06	1.48635e+06	1.30536e+06	1.31683e+06	1.41781e+06	1.43155e+06	2.39243e+06	2.15662e+06	2.2519e+06	730352	1.22848e+06	1.09904e+06	1.73357e+06	1.31172e+06	1.24423e+06	1.13734e+06	880229	1.1154e+06	1.02731e+06	1.16092e+06	1.1377e+06	1.30147e+06	1.18424e+06	1.27224e+06	1.18512e+06	1.48527e+06	1.30536e+06	1.41819e+06	1.46915e+06	1.4792e+06	1.61743e+06	1.09553e+06	1.40146e+06	680769
750	35.7242	2	1244.56	2487.12	-0.654878	69.26	SGTSTPTTPGSTAITPGTPPSYSSR	[18] Phospho (ST)	MTAP2_RAT	Microtubule-associated protein 2 OS=Rattus norvegicus GN=Map2 PE=1 SV=3	FALSE	0.000258412	3.06299e+06	2.45499e+06	2.47499e+06	2.67242e+06	2.63034e+06	2.83238e+06	2.26687e+06	2.45582e+06	2.28254e+06	3.26522e+06	3.15699e+06	2.62172e+06	2.18824e+06	2.60114e+06	2.39406e+06	2.35666e+06	2.33652e+06	2.01855e+06	2.38737e+06	1.66624e+06	1.71517e+06	1.79153e+06	1.99166e+06	1.98396e+06	2.6383e+06	2.41495e+06	2.34812e+06	2.46074e+06	2.62842e+06	2.83238e+06	2.44135e+06	2.54475e+06	2.35852e+06	2.2075e+06	1.60371e+06	1.63162e+06	2.03968e+06
939	28.213	2	619.787	1237.56	0.0281728	51.03	KDDQSPLDIK	[5] Phospho (ST)	MTAP2_RAT	Microtubule-associated protein 2 OS=Rattus norvegicus GN=Map2 PE=1 SV=3	FALSE	0.0931948	825038	829357	779437	1.14028e+06	934618	959385	1.00695e+06	165535	1.14843e+06	782062	703869	876911	1.13894e+06	186060	1.19436e+06	482052	512037	549781	807469	1.16542e+06	1.08026e+06	124270	159598	141679	710644	815833	739482	1.04996e+06	933937	959385	1.08445e+06	171529	1.18666e+06	528723	357556	545742	1.06162e+06
11007	28.2263	1	1238.57	1237.56	-0.0350887	---	KDDQSPLDIK	[5] Phospho (ST)	MTAP2_RAT	Microtubule-associated protein 2 OS=Rattus norvegicus GN=Map2 PE=1 SV=3	FALSE	0.130711	75486.5	57142.2	70962.3	1389.84	93744	101361	173675	3647.9	191188	40630.1	62144.9	41362.4	23999.8	2536.32	107258	52640.1	2552.66	2632.9	61258.1	171669	127469	4534.24	5124.3	3079.03	65020.1	56210.4	67324.7	1279.76	93675.8	101361	187043	3779.99	197552	27468.5	31568.8	25741.7	22370.5
1551	39.0545	3	791.676	2372.01	-1.02165	42.83	DGSPDAPATPEKEEVPFSEYK	[3] Phospho (ST)	MTAP2_RAT	Microtubule-associated protein 2 OS=Rattus norvegicus GN=Map2 PE=1 SV=3	FALSE	0.00329719	595129	520383	545466	708316	688074	614728	1.11442e+06	1.28937e+06	1.2665e+06	1.96133e+06	1.68435e+06	1.86864e+06	432173	610210	497544	784804	815344	741963	527555	495273	544739	457427	523821	530677	512613	511897	517505	652212	687573	614728	1.2002e+06	1.33606e+06	1.30866e+06	1.32598e+06	855628	1.16294e+06	402833
2291	39.0209	2	1187.01	2372.01	-1.19541	48.05	DGSPDAPATPEKEEVPFSEYK	[3] Phospho (ST)	MTAP2_RAT	Microtubule-associated protein 2 OS=Rattus norvegicus GN=Map2 PE=1 SV=3	FALSE	0.000109731	917334	924588	735205	1.03897e+06	931882	1.03064e+06	1.12272e+06	1.29285e+06	1.16111e+06	1.36451e+06	1.33435e+06	1.0373e+06	779459	931861	781896	829653	975256	921651	695223	550673	513902	500293	584153	593992	790143	909511	697518	956680	931203	1.03064e+06	1.20913e+06	1.33967e+06	1.19976e+06	922491	677832	645558	726542
3690	29.3194	2	713.317	1424.62	0.199762	59.69	GNAQESLDTVSPK	[11] Phospho (ST)	MTAP2_RAT	Microtubule-associated protein 2 OS=Rattus norvegicus GN=Map2 PE=1 SV=3	FALSE	0.730431	311819	355310	334325	464383	318879	331453	260819	1838.97	409583	94009	75171.2	146112	619631	308550	555835	8351.59	118668	159207	218543	402355	416275	11720	122726	32411.1	268585	349516	317188	427601	318647	331453	280895	1905.56	423216	63555.9	38186	90932.5	577564
4775	28.3885	2	713.316	1424.62	-1.00318	49.34	GNAQESLDTVSPK	[9] Phospho (ST)	MTAP2_RAT	Microtubule-associated protein 2 OS=Rattus norvegicus GN=Map2 PE=1 SV=3	FALSE	0.547721	46927.7	26653.6	45577.4	66342.3	31416.6	40524.7	42300	519960	48141.5	79140.1	67852.5	87758.6	59671.5	188658	28043	29497	38471.9	41424.6	20920.6	33325.5	36294.8	573341	454933	567228	40421.1	26218.9	43241.1	61087.6	31393.7	40524.7	45555.8	538789	49744	53503.7	34468.2	54616.3	55620.4
20154	28.3587	1	1425.63	1424.62	0.0245805	---	GNAQESLDTVSPK	[9] Phospho (ST)	MTAP2_RAT	Microtubule-associated protein 2 OS=Rattus norvegicus GN=Map2 PE=1 SV=3	FALSE	0.688156	627.518	0	75.9453	701.251	229.237	852.471	1887.09	105064	658.341	205.859	982.081	0	828.466	29395.6	0	1499.51	0	0	212.601	481.396	402.608	101672	82443	96044.9	540.511	0	72.0523	645.707	229.07	852.471	2032.34	108868	680.255	139.173	498.884	0	772.222
4424	52.1764	2	847.92	1693.83	-1.53641	64.58	SDTLQITDLLVPGSR	[3] Phospho (ST)	MTAP2_RAT	Microtubule-associated protein 2 OS=Rattus norvegicus GN=Map2 PE=1 SV=3	FALSE	1.94375e-08	85075.6	34776.9	55261.2	159384	184488	173629	84933.6	46989	40331.6	178791	149143	132197	666538	548184	566509	462655	548914	517692	653156	488684	552192	333674	351572	353440	73279.7	34209.8	52428.5	146760	184354	173629	91471	48690.5	41674.1	120874	75762.5	82272.2	621287
20154	28.3587	1	1425.63	1424.62	0.0245805	---	GNAQESLDTVSPK	[6] Phospho (ST)	MTAP2_RAT	Microtubule-associated protein 2 OS=Rattus norvegicus GN=Map2 PE=1 SV=3	FALSE	0.688156	627.518	0	75.9453	701.251	229.237	852.471	1887.09	105064	658.341	205.859	982.081	0	828.466	29395.6	0	1499.51	0	0	212.601	481.396	402.608	101672	82443	96044.9	540.511	0	72.0523	645.707	229.07	852.471	2032.34	108868	680.255	139.173	498.884	0	772.222
4996	49.5104	2	1001.96	2001.9	-2.7933	79.18	SPASPFAQTFGTNLEDIK	[4] Phospho (ST)	MTAP2_RAT	Microtubule-associated protein 2 OS=Rattus norvegicus GN=Map2 PE=1 SV=3	FALSE	0.000788079	213449	230733	226105	358599	315159	373278	239489	239795	218020	211732	283522	211634	522541	502880	461263	236397	296687	260993	544314	375963	381124	322959	362879	363289	183854	226971	214514	330195	314929	373278	257923	248478	225277	143144	144026	131710	487066
13535	49.3847	3	668.308	2001.9	-2.83386	---	SPASPFAQTFGTNLEDIK	[4] Phospho (ST)	MTAP2_RAT	Microtubule-associated protein 2 OS=Rattus norvegicus GN=Map2 PE=1 SV=3	FALSE	0.301764	19745.6	13520	22823.5	37847.6	38900.9	32804.8	36769.4	41060.9	46398.8	45961.6	39556.7	39652.3	29257.3	44520.3	39317.4	25510.3	17596.3	19562.5	40856.2	51107.1	67004.1	61937.5	56462.6	59479.5	17007.8	13299.6	21653.6	34849.8	38872.6	32804.8	39599.6	42547.7	47943.3	31072.9	20094.3	24677.5	27271.1
13535	49.3847	3	668.308	2001.9	-2.83386	---	SPASPFAQTFGTNLEDIK	[1] Phospho (ST)	MTAP2_RAT	Microtubule-associated protein 2 OS=Rattus norvegicus GN=Map2 PE=1 SV=3	FALSE	0.301764	19745.6	13520	22823.5	37847.6	38900.9	32804.8	36769.4	41060.9	46398.8	45961.6	39556.7	39652.3	29257.3	44520.3	39317.4	25510.3	17596.3	19562.5	40856.2	51107.1	67004.1	61937.5	56462.6	59479.5	17007.8	13299.6	21653.6	34849.8	38872.6	32804.8	39599.6	42547.7	47943.3	31072.9	20094.3	24677.5	27271.1
5635	35.8848	2	816.872	1631.73	-0.528926	53.08	VDHGAEIITQSPSR	[N-term] Carbamyl (N-term)|[11] Phospho (ST)	MTAP2_RAT	Microtubule-associated protein 2 OS=Rattus norvegicus GN=Map2 PE=1 SV=3	FALSE	1.60395e-10	156699	99788.3	108169	129767	173688	140675	277080	310104	300814	385024	336261	280271	27894.7	29559	27990	15919.6	19325.2	8208.51	26040.9	25616.4	25774.1	32616.8	36788.5	46281.9	134973	98161.1	102624	119488	173561	140675	298407	321333	310827	260300	170816	174426	26001
16498	35.94	3	544.917	1631.73	-0.335599	---	VDHGAEIITQSPSR	[N-term] Carbamyl (N-term)|[11] Phospho (ST)	MTAP2_RAT	Microtubule-associated protein 2 OS=Rattus norvegicus GN=Map2 PE=1 SV=3	FALSE	0.000326073	8346.1	5088	2999.54	3553.57	16295.8	5455.55	37692.5	36025.4	37657.1	62389.1	35909.4	31510.2	2093.11	688.292	771.398	350.536	924.341	293.456	0	898.172	2414.82	2269.36	0	2240.84	7188.89	5005.03	2845.78	3272.11	16284	5455.55	40593.7	37329.9	38910.5	42179	18241.5	19610.3	1951.01
5881	46.6405	4	875.154	3496.59	-7.37721	35.57	EESTETPDIPAIPSDVTQPQPEAVVSEPAEVR	[3] Phospho (ST)	MTAP2_RAT	Microtubule-associated protein 2 OS=Rattus norvegicus GN=Map2 PE=1 SV=3	FALSE	0.578699	114803	71345.8	74014.6	131457	227236	115937	322779	381531	365849	462229	314380	204529	101374	124255	111073	82033.6	89437	108025	113775	241208	362361	375224	303793	384891	98885.5	70182.4	70220.5	121044	227070	115937	347623	395346	378027	312496	159701	127288	94491.7
7545	46.6585	2	1749.3	3496.59	-5.68346	---	EESTETPDIPAIPSDVTQPQPEAVVSEPAEVR	[3] Phospho (ST)	MTAP2_RAT	Microtubule-associated protein 2 OS=Rattus norvegicus GN=Map2 PE=1 SV=3	FALSE	0.154674	282052	364930	292887	484460	415115	533431	340812	355908	329636	552871	682706	429544	514224	539421	507908	114003	82607.5	90068.4	408097	328739	348353	417487	431322	439466	242945	358979	277873	446088	414812	533431	367045	368795	340608	373775	346806	267325	479313
5911	36.3328	3	856.701	2567.08	-0.662997	36.94	SGTSTPTTPGSTAITPGTPPSYSSR	[11] Phospho (ST)|[22] Phospho (Y)	MTAP2_RAT	Microtubule-associated protein 2 OS=Rattus norvegicus GN=Map2 PE=1 SV=3	FALSE	0.472074	189422	140819	140714	327118	289713	288313	274412	317401	292980	623449	614443	585285	445375	329751	367788	818189	714842	741820	420098	230879	262045	161008	201080	204632	163158	138523	133501	301208	289502	288313	295534	328894	302733	421491	312129	364250	415138
6005	36.4398	2	1284.55	2567.08	-0.734317	57.16	SGTSTPTTPGSTAITPGTPPSYSSR	[1] Phospho (ST)|[24] Phospho (ST)	MTAP2_RAT	Microtubule-associated protein 2 OS=Rattus norvegicus GN=Map2 PE=1 SV=3	FALSE	0.182184	419007	367366	301977	579611	554121	658043	467526	495325	474535	751260	843479	561976	1.15632e+06	788026	854674	1.06524e+06	1.07113e+06	946827	787534	362101	411123	361879	369845	421273	360910	361375	286498	533702	553717	658043	503512	513261	490330	507899	428476	349743	1.07782e+06
6264	12.308	4	414.211	1652.81	-0.017225	33.15	DKVTDGITKSPEKR	[10] Phospho (ST)	MTAP2_RAT	Microtubule-associated protein 2 OS=Rattus norvegicus GN=Map2 PE=1 SV=3	FALSE	0.189693	48704.8	2388.81	36273.6	1941.42	54744.8	62631.7	69754.6	87449.9	75398.1	640.565	248.083	37506.8	239.167	23400.8	4911.47	10983.9	147.514	369.568	1858.58	19414.7	25250	18560.8	16754.2	22395.3	41951.7	2349.86	34414.1	1787.65	54704.9	62631.7	75123.7	90616.5	77907.9	433.062	126.023	23342.2	222.93
10569	12.308	2	827.413	1652.81	-0.652564	---	DKVTDGITKSPEKR	[10] Phospho (ST)	MTAP2_RAT	Microtubule-associated protein 2 OS=Rattus norvegicus GN=Map2 PE=1 SV=3	FALSE	0.413873	36482.4	76.4606	34463.9	274.289	41037.1	47908	96480	97062.5	109109	316.45	0	72497.2	165.746	23796.7	364.794	6423.72	31.1301	0	2499.82	19324.5	19228.1	10334.9	11885.4	13148.6	31424	75.2138	32697.3	252.563	41007.2	47908	103906	100577	112741	213.94	0	45118.4	154.493
14696	24.3463	3	551.945	1652.81	-0.229659	40.59	DKVTDGITKSPEKR	[10] Phospho (ST)	MTAP2_RAT	Microtubule-associated protein 2 OS=Rattus norvegicus GN=Map2 PE=1 SV=3	FALSE	0.0925889	5282.07	200525	4527.93	289463	6480.38	5532.66	7028.78	5558.21	7136.93	280456	248371	18493.9	53871	8040.96	5513.43	1378.08	75069.8	49193.2	1912.56	2914.36	1592.15	3485.83	6763.6	6099.21	4549.69	197255	4295.83	266536	6475.67	5532.66	7569.79	5759.48	7374.49	189606	126169	11509.6	50213.7
20241	24.3104	4	414.211	1652.81	0.0954699	33.43	DKVTDGITKSPEKR	[10] Phospho (ST)	MTAP2_RAT	Microtubule-associated protein 2 OS=Rattus norvegicus GN=Map2 PE=1 SV=3	FALSE	0.561932	3576.68	2455.26	303.885	66524	4411.73	2668.7	2386.57	612.888	335.607	6588.75	32848	4457.46	8085.57	952.001	3562.02	3295.7	14189.7	8901.9	5268.86	9332.15	419.994	334.208	360.066	406.27	3080.77	2415.22	288.308	61254.8	4408.52	2668.7	2570.26	635.081	346.778	4454.41	16686.3	2774.09	7536.64
33388	24.3284	2	827.414	1652.81	-0.34043	---	DKVTDGITKSPEKR	[10] Phospho (ST)	MTAP2_RAT	Microtubule-associated protein 2 OS=Rattus norvegicus GN=Map2 PE=1 SV=3	FALSE	0.081261	24.9437	123.815	57.1237	56927.7	222.717	5.37443	149.872	2416.67	183.791	2812.08	55126	113.259	361.306	24.0781	114.851	0.00464105	909.474	29.7744	277.72	83.6647	140.866	80.7684	10.0843	109.855	21.4852	121.796	54.1955	52418.7	222.555	5.37443	161.408	2504.18	189.909	1901.14	28003.3	70.4864	336.777
8349	27.2268	3	579.94	1736.8	0.00893892	39.86	VGSLDNAHHVPGGGNVK	[3] Phospho (ST)	MTAP2_RAT	Microtubule-associated protein 2 OS=Rattus norvegicus GN=Map2 PE=1 SV=3	FALSE	0.358087	28637.7	25901.4	26524.2	2388.99	41570.5	43442	27578	1315.68	33427.7	28877.7	28317.1	39029.4	38022.4	3224.5	76774.6	33470.8	1313.2	1171.35	28941.9	79134.1	86396.1	5634.4	4481.57	1813.37	24667	25479	25164.6	2199.76	41540.2	43442	29700.7	1363.32	34540.4	19523.1	14384.7	24289.8	35441
9344	29.4893	2	655.793	1309.57	0.20037	32.54	TPGTPGTPSYPR	[4] Phospho (ST)	MTAP2_RAT	Microtubule-associated protein 2 OS=Rattus norvegicus GN=Map2 PE=1 SV=3	FALSE	0.833018	126001	150707	110695	228176	135662	119766	108404	32661.7	138191	71091	49324.6	107201	362575	302348	242218	27858.9	30291.5	41458.3	33174.2	79672.9	82407	163809	156866	126161	108530	148249	105020	210103	135564	119766	116748	33844.4	142791	48062	25056.2	66716	337960
9754	12.8543	3	499.911	1496.71	-0.261298	37.7	DKVTDGITKSPEK	[10] Phospho (ST)	MTAP2_RAT	Microtubule-associated protein 2 OS=Rattus norvegicus GN=Map2 PE=1 SV=3	FALSE	0.277096	52687.5	7413.91	46111.4	3282.37	1599.62	42796.7	70870.3	82336.3	83174	1148.03	2670.57	58772.2	320.655	31711.2	1511.42	22420.3	2002.53	864.614	6096.59	21950.7	37457.6	18891.1	25473.7	27034.5	45382.2	7293.01	43747.7	3022.38	1598.46	42796.7	76325.2	85317.7	85942.5	776.143	1356.62	36576.7	298.886
20651	25.0107	3	499.911	1496.71	-0.17334	35.7	DKVTDGITKSPEK	[10] Phospho (ST)	MTAP2_RAT	Microtubule-associated protein 2 OS=Rattus norvegicus GN=Map2 PE=1 SV=3	FALSE	0.572491	1852.15	1848.74	470.754	55358	480.769	5152.31	1606.56	525.953	663.387	2547.14	38695.1	596.667	2051.85	10255.9	1352.98	9926.69	1537.06	939.297	521.335	15856	466.532	11790.9	4328.25	5379.43	1595.34	1818.59	446.622	50973.3	480.419	5152.31	1730.22	544.999	685.468	1722.03	19656.6	371.334	1912.55
23988	25.0654	2	749.363	1496.71	-1.02743	54.41	DKVTDGITKSPEK	[10] Phospho (ST)	MTAP2_RAT	Microtubule-associated protein 2 OS=Rattus norvegicus GN=Map2 PE=1 SV=3	FALSE	0.393687	3914.07	2630.83	461.208	73678.4	4603.72	3552.23	3328.69	1222.92	660.168	6866.75	77110.6	5985.32	39019.1	1950.21	1297.35	2729.19	45476.1	40851.6	5594.76	12187.1	347.528	6071.07	23116.8	23705.1	3371.37	2587.93	437.566	67842.6	4600.36	3552.23	3584.9	1267.2	682.143	4642.35	39171.2	3724.94	36370.1
24349	23.7284	3	499.911	1496.71	-0.198623	46.84	DKVTDGITKSPEK	[10] Phospho (ST)	MTAP2_RAT	Microtubule-associated protein 2 OS=Rattus norvegicus GN=Map2 PE=1 SV=3	FALSE	0.999662	758.318	61656.3	3192.61	2678.72	68009.4	941.894	874.403	1410.84	645.822	69148.5	1677.99	4329.54	2604.81	2096.66	38712.1	2388.61	3628.25	3401.6	432.068	1468.53	16908.9	17690	2759.18	3151.15	653.176	60650.8	3028.95	2466.54	67959.9	941.894	941.706	1461.93	667.319	46748.7	852.398	2694.48	2427.97
37910	23.6578	2	749.362	1496.71	-1.76197	58.69	DKVTDGITKSPEK	[10] Phospho (ST)	MTAP2_RAT	Microtubule-associated protein 2 OS=Rattus norvegicus GN=Map2 PE=1 SV=3	FALSE	0.659191	623.295	54689.8	2168.18	6574.36	39531.3	266.913	537.071	397.639	312.845	75979	2956.92	3065.69	32085.2	1066.79	29577.8	33.8415	9954.51	10869.9	84.9311	508.245	7788.51	10911.3	418.935	336.176	536.874	53798	2057.03	6053.63	39502.5	266.913	578.41	412.037	323.258	51366.5	1502.08	1907.92	29906.9
10940	12.8295	2	749.363	1496.71	-0.944809	49.9	DKVTDGITKSPEK	[8] Phospho (ST)	MTAP2_RAT	Microtubule-associated protein 2 OS=Rattus norvegicus GN=Map2 PE=1 SV=3	FALSE	0.201	51867	8118.95	61937	7629.71	1103.13	54977.2	119429	118681	124413	879.343	4645.57	59142.1	70.3391	41167.9	5014.06	36676.3	219.014	214.473	8315.97	24230.4	48513.5	10722.6	41684.2	49740.9	44675.5	7986.55	58762.1	7025.39	1102.33	54977.2	128622	122978	128555	594.491	2359.89	36806.9	65.5637
12417	44.016	3	820.064	2457.17	-2.7058	75.56	LEETSKVSIEETVAKEEESLK	[8] Phospho (ST)	MTAP2_RAT	Microtubule-associated protein 2 OS=Rattus norvegicus GN=Map2 PE=1 SV=3	FALSE	0.283517	137940	119441	121277	178717	167633	162992	155225	136339	176322	183056	2250.01	99074.1	55433.4	83215.2	90864.6	102537	99731.4	101542	32301.1	65517.9	57747	64852.4	59774.1	57979.7	118815	117493	115060	164561	167511	162992	167173	141276	182191	123758	1142.97	61658.4	51670.1
12543	30.2604	1	1074.61	1073.6	0.0599191	---	VAIIRTPPK	[6] Phospho (ST)	MTAP2_RAT	Microtubule-associated protein 2 OS=Rattus norvegicus GN=Map2 PE=1 SV=3	FALSE	0.542324	100169	90388.9	86033.9	102985	83051.5	83472	81231.8	95790.6	84820.9	86906.4	101893	83138.2	82488	96151.6	87053	101347	127863	114455	64872.7	79338.1	62972.9	75669.7	84209.1	78312.6	86280	88914.9	81623.7	94827.8	82991.1	83472	87484.3	99259.2	87644.3	58754.2	51760.4	51740.8	76887.9
24612	30.1344	2	537.807	1073.6	0.262603	34.86	VAIIRTPPK	[6] Phospho (ST)	MTAP2_RAT	Microtubule-associated protein 2 OS=Rattus norvegicus GN=Map2 PE=1 SV=3	FALSE	0.0401881	6680.74	995.345	3906.36	2372.14	3307.06	5309.41	2617.7	3342.81	4816.9	424.405	636.279	1476.81	10247.2	7386.15	5559.51	2146.84	3258.27	3546.81	2192.12	5920.75	4762.5	2606.84	3469.75	6029.72	5754.44	979.114	3706.12	2184.25	3304.65	5309.41	2819.19	3463.85	4977.23	286.925	323.222	919.087	9551.55
21047	23.5844	2	627.802	1253.59	-0.264222	46.64	VTDGITKSPEK	[8] Phospho (ST)	MTAP2_RAT	Microtubule-associated protein 2 OS=Rattus norvegicus GN=Map2 PE=1 SV=3	FALSE	0.323423	134.629	2078.96	876.757	272.246	1501.89	206.762	484.334	109.565	388.824	2368.9	752.965	471.37	2257.67	367.619	1171.07	319.522	48165.1	43413.6	196.595	94.6858	1448.15	5491.45	111.928	147.603	115.962	2045.06	831.814	250.682	1500.8	206.762	521.614	113.533	401.767	1601.53	382.496	293.355	2104.39
21862	24.0458	2	628.276	1254.54	-1.22882	34.83	VTSEPEAVSEK	[3] Phospho (ST)	MTAP2_RAT	Microtubule-associated protein 2 OS=Rattus norvegicus GN=Map2 PE=1 SV=3	FALSE	0.148531	50970.8	72632.5	12204.9	68782.8	86888.7	21213.9	17828.7	11447.6	11849.3	115446	91212.1	74779.8	18432.2	12304.9	49464.1	15570.7	17419.4	15486.4	37600.4	51942.7	24424	47475	21514.8	22105.5	43903.6	71448.1	11579.3	63334.7	86825.4	21213.9	19201	11862.1	12243.8	78048.6	46334.5	46539	17180.9
43187	20.6906	2	632.757	1263.5	-1.6599	45.32	DGSPDAPATPEK	[3] Phospho (ST)	MTAP2_RAT	Microtubule-associated protein 2 OS=Rattus norvegicus GN=Map2 PE=1 SV=3	FALSE	0.910181	3581.15	6581.55	1800.89	9647.22	2764.52	4390.34	6371.05	1586.15	2182.06	6631.25	739.604	7293.56	177375	1698.5	3163.75	3631.9	7789.63	7628.48	605.963	620.806	7760.56	1002.6	2471.74	5181.52	3084.61	6474.22	1708.57	8883.09	2762.51	4390.34	6861.43	1643.58	2254.69	4483.14	375.709	4539.12	165333
2605	26.1976	2	690.311	1378.61	3.59103	32.17	EKEVVPDSPGDK	[8] Phospho (ST)	MAP1A_RAT	Microtubule-associated protein 1A OS=Rattus norvegicus GN=Map1a PE=1 SV=1	TRUE	0.259315	308114	462806	253162	372461	584667	274602	500885	152442	429300	779298	752864	492080	341546	163140	892270	364732	273777	252902	434435	798189	752115	111777	135612	122003	265393	455259	240185	342960	584241	274602	539439	157962	443590	526854	382445	306244	318359
3977	12.9895	2	690.311	1378.61	4.19296	43.84	EKEVVPDSPGDK	[8] Phospho (ST)	MAP1A_RAT	Microtubule-associated protein 1A OS=Rattus norvegicus GN=Map1a PE=1 SV=1	FALSE	0.564678	180600	12689.7	154875	9377.14	63168.6	182418	343227	933345	523900	14694.1	19673.5	270955	1484.13	816887	22253.7	117134	111.971	434.155	68905.7	148618	238633	1.40097e+06	796875	884716	155560	12482.8	146936	8634.41	63122.6	182418	369645	967142	541339	9934.14	9993.88	168628	1383.37
4098	26.1041	3	460.545	1378.61	8.01201	---	EKEVVPDSPGDK	[8] Phospho (ST)	MAP1A_RAT	Microtubule-associated protein 1A OS=Rattus norvegicus GN=Map1a PE=1 SV=1	TRUE	0.208136	56275.7	74237.4	18209.1	20507	76646.5	71783	217772	11834.3	30626.8	135182	153293	183182	27147.4	8923.17	148352	139626	37480.8	36257.5	121691	200264	28111.9	7960.54	6818.73	7953.74	48472.9	73026.8	17275.7	18882.7	76590.7	71783	234534	12262.8	31646.2	91391.6	77870.8	114003	25304.4
3010	43.9509	3	926.083	2775.23	-4.15188	75.25	TEATQGLDYVPSAGTISPTSSLEEDK	[17] Phospho (ST)	MAP1A_RAT	Microtubule-associated protein 1A OS=Rattus norvegicus GN=Map1a PE=1 SV=1	TRUE	0.36161	440991	434626	452845	514905	472777	510637	491390	510602	532240	635956	556554	641721	444524	492700	436552	424856	428286	386389	776481	609862	736188	702775	704565	731807	379846	427539	429631	474122	472433	510637	529212	529091	549956	429946	282722	399373	414345
6631	43.9219	2	1388.62	2775.22	-4.7078	69.84	TEATQGLDYVPSAGTISPTSSLEEDK	[17] Phospho (ST)	MAP1A_RAT	Microtubule-associated protein 1A OS=Rattus norvegicus GN=Map1a PE=1 SV=1	TRUE	0.00469195	218600	310960	235603	321799	309938	347366	292697	307505	302928	411691	423029	320274	488275	505185	467392	332320	340253	308845	535943	354408	344781	383374	366876	406880	188291	305889	223526	296310	309713	347366	315226	318640	313011	278329	214893	199321	455126
5693	29.2216	2	770.83	1539.65	-0.0313027	75.09	ADSVEQQDGAALEK	[3] Phospho (ST)	MAP1A_RAT	Microtubule-associated protein 1A OS=Rattus norvegicus GN=Map1a PE=1 SV=1	FALSE	0.512746	236190	220798	206297	302009	238511	237784	263524	103.743	342285	123099	59372.4	166138	289814	78032.5	294163	4165.46	87053	118076	139679	263278	266039	3512.9	28193.6	13193.1	203441	217197	195722	278088	238338	237784	283808	107.5	353678	83222.5	30160.4	103395	270139
7899	28.1796	2	770.83	1539.65	0.0471744	70.32	ADSVEQQDGAALEK	[3] Phospho (ST)	MAP1A_RAT	Microtubule-associated protein 1A OS=Rattus norvegicus GN=Map1a PE=1 SV=1	FALSE	0.769679	11715	9803.26	10254.5	26801.4	8125.04	12130.2	18703.1	411310	20494.5	18747.9	18336.3	24599.2	15859.7	206229	4136.46	4296.85	15099.8	11936.6	4193.11	5314.52	5158.69	319191	297177	329148	10090.7	9643.39	9728.85	24678.5	8119.12	12130.2	20142.7	426204	21176.6	12674.8	9314.62	15309.2	14783
5717	37.5195	2	1040.93	2079.85	-1.2562	85.19	GFKSPPCEDFSVTGESEK	[4] Phospho (ST)	MAP1A_RAT	Microtubule-associated protein 1A OS=Rattus norvegicus GN=Map1a PE=1 SV=1	FALSE	0.0141299	289244	252831	246254	328954	245672	305965	257558	286175	259200	376675	380906	350154	362656	372771	343137	369877	522906	435113	342373	277919	280042	307637	347322	350208	249140	248708	233630	302899	245493	305965	277383	296538	267828	254656	193495	217917	338035
6499	37.5195	3	694.291	2079.85	1.21676	86.95	GFKSPPCEDFSVTGESEK	[4] Phospho (ST)	MAP1A_RAT	Microtubule-associated protein 1A OS=Rattus norvegicus GN=Map1a PE=1 SV=1	FALSE	0.484149	131451	104837	166725	158658	133746	145711	143630	179708	168057	282936	202210	300619	91298.5	148398	119171	202302	189982	182378	170100	130844	148290	183643	172836	173864	113225	103128	158179	146091	133648	145711	154686	186216	173651	191283	102720	187089	85100.3
7967	33.7146	2	1199.96	2397.9	0.242948	63.93	AELEEMEETHPSDEEGEETK	[12] Phospho (ST)	MAP1A_RAT	Microtubule-associated protein 1A OS=Rattus norvegicus GN=Map1a PE=1 SV=1	FALSE	3.21965e-14	9251.86	1452.45	5012.11	5693.42	4852.25	6628.67	10294.5	5500.54	4661.86	6101.54	5235.35	6670.23	597350	691511	668044	124313	101972	126324	364665	330778	335587	437784	470734	467834	7969.07	1428.77	4755.19	5242.47	4848.72	6628.67	11086.9	5699.72	4817.04	4125.02	2659.49	4151.2	556796
6297	33.7772	3	800.309	2397.91	0.403544	40.91	AELEEMEETHPSDEEGEETK	[19] Phospho (ST)	MAP1A_RAT	Microtubule-associated protein 1A OS=Rattus norvegicus GN=Map1a PE=1 SV=1	FALSE	1.03679e-11	5725.87	2514.88	3418.42	6898.76	2538.94	3794.98	7315.11	7941.15	4372.45	14801.7	14158.3	24586.8	379004	499631	434595	109863	65668.6	92947.6	246357	263716	345285	375219	395664	402372	4931.96	2473.87	3243.19	6352.34	2537.09	3794.98	7878.16	8228.71	4517.99	10006.9	7192.22	15301.5	353273
6553	30.3438	2	830.33	1658.65	-0.554047	86.91	EGEGGAGAPDSSSFSPK	[15] Phospho (ST)	MAP1A_RAT	Microtubule-associated protein 1A OS=Rattus norvegicus GN=Map1a PE=1 SV=1	TRUE	0.196615	186030	92286.8	153029	148018	139851	167348	93424.2	110330	108376	216311	250272	307105	177865	266516	186358	161218	72656.5	59790.2	180586	79585.2	89129.3	99819.4	107138	127522	160237	90781.8	145184	136294	139749	167348	100615	114325	111984	146240	127135	191126	165790
8811	30.3075	1	1659.65	1658.65	0.319219	---	EGEGGAGAPDSSSFSPK	[15] Phospho (ST)	MAP1A_RAT	Microtubule-associated protein 1A OS=Rattus norvegicus GN=Map1a PE=1 SV=1	TRUE	0.654969	269676	215040	221780	276259	235137	255825	237677	230798	232178	343777	409698	330192	316513	304909	266011	419416	463136	418184	330814	159506	134908	143562	156711	172103	232285	211533	210411	254378	234966	255825	255971	239155	239907	232415	208121	205494	295025
7287	35.94	2	874.839	1747.66	-0.390594	77.1	SPPCEDFSVTGESEK	[1] Phospho (ST)	MAP1A_RAT	Microtubule-associated protein 1A OS=Rattus norvegicus GN=Map1a PE=1 SV=1	FALSE	8.12849e-09	46408.2	43660.5	51184.3	77265.3	64534.5	60768.6	68959.6	57323.6	60453.9	82070.3	101265	102061	244199	291286	190229	182944	184156	162792	230719	122133	149021	120857	164214	155307	39973.6	42948.5	48560.6	71145.4	64487.5	60768.6	74267.5	59399.4	62466.2	55484.7	51441.2	63517.1	227620
8075	52.3611	2	1056.02	2110.03	-3.66677	102.84	QLSPESLGTLQFGELNLGK	[3] Phospho (ST)	MAP1A_RAT	Microtubule-associated protein 1A OS=Rattus norvegicus GN=Map1a PE=1 SV=1	FALSE	0.00359922	80525.5	66779.6	76897.9	86380.5	76754.6	94838.4	155590	161386	148426	130167	180510	117829	158629	147952	139091	104024	99857.7	109457	377796	243454	267217	251157	255527	276920	69360.4	65690.6	72956	79538.6	76698.7	94838.4	167566	167230	153366	88001.2	91696.7	73330.7	147860
9796	52.3611	3	704.349	2110.03	-3.84278	---	QLSPESLGTLQFGELNLGK	[3] Phospho (ST)	MAP1A_RAT	Microtubule-associated protein 1A OS=Rattus norvegicus GN=Map1a PE=1 SV=1	FALSE	0.0474035	14857.4	9590.88	15049	23669.4	26322	17496.2	70229.9	80311.9	80994.2	81861.2	55875.2	56721.3	36882.9	32562	28932.1	45412.4	39772.8	36989	92593.5	92109.4	119134	110728	107734	123104	12797.4	9434.48	14277.5	21794.6	26302.8	17496.2	75635.6	83220	83690.2	55343.3	28383.9	35300.3	34378.9
10252	14.1746	2	561.739	1121.46	-0.184126	34.19	EVVPDSPGDK	[6] Phospho (ST)	MAP1A_RAT	Microtubule-associated protein 1A OS=Rattus norvegicus GN=Map1a PE=1 SV=1	FALSE	0.23924	2243.7	1824.12	10301.1	2850.21	1731.61	2748.01	4976.31	366031	233757	2782.5	1434.16	2952.3	2824.82	340761	2399.62	3265.22	28301.1	1851.73	1673.74	3136.86	7903.3	405946	327256	424481	1932.6	1794.38	9773.09	2624.45	1730.35	2748.01	5359.34	379286	241538	1881.14	728.534	1837.35	2633.04
22841	14.1965	1	1122.47	1121.46	-0.61519	---	EVVPDSPGDK	[6] Phospho (ST)	MAP1A_RAT	Microtubule-associated protein 1A OS=Rattus norvegicus GN=Map1a PE=1 SV=1	FALSE	0.349233	81.102	108.414	102.608	341.974	437.864	1470.39	1519.88	168194	71544.5	97.6461	231.325	823.205	130.844	40418.8	570.553	522.301	384.234	182.961	75.9029	390.937	1723.92	220546	149783	178956	69.857	106.646	97.3481	314.887	437.545	1470.39	1636.86	174285	73926	66.0149	117.51	512.319	121.961
10604	43.4506	2	938.419	1874.82	-5.38812	76.3	WLAESPVGLPPEEEDK	[5] Phospho (ST)	MAP1A_RAT	Microtubule-associated protein 1A OS=Rattus norvegicus GN=Map1a PE=1 SV=1	FALSE	0.351311	33302.9	30421.1	34137.6	62130.1	58042.6	68309.9	136054	140368	139371	266283	291827	252551	154074	163457	154802	25823.3	19946.9	21243.4	428337	270945	289805	312977	324925	332472	28685.4	29925	32387.7	57209	58000.3	68309.9	146526	145451	144010	180024	148244	157174	143614
11358	42.1059	3	975.442	2923.3	-6.46814	43.85	ATVSPSTDETPAGTLPGGSFSHSALSVDR	[4] Phospho (ST)	MAP1A_RAT	Microtubule-associated protein 1A OS=Rattus norvegicus GN=Map1a PE=1 SV=1	FALSE	0.00153391	84839.5	79066.9	85934.3	108319	111251	107599	37199.2	41286.5	24601.7	20724.7	13834.2	98481.2	155252	206777	199766	201980	221613	196188	96692.4	104833	125775	81701.6	80189.3	73071.7	73076.3	77777.5	81529.2	99739.4	111170	107599	40062.5	42781.5	25420.6	14011.2	7027.58	61289.4	144712
13086	34.7934	2	1117	2231.98	0.156139	89.75	VPSAPGQESPVPDTESTAPMR	[9] Phospho (ST)	MAP1A_RAT	Microtubule-associated protein 1A OS=Rattus norvegicus GN=Map1a PE=1 SV=1	FALSE	2.82299e-09	561.475	498.034	1393.68	41.2581	766.534	2703.61	1623.22	3035.13	1260.62	827.162	1399.98	2393.81	304589	250182	214380	9703.04	17304.8	15623.2	191943	91664.2	119006	139466	145988	137116	483.625	489.913	1322.24	37.9902	765.976	2703.61	1748.16	3145.03	1302.58	559.214	711.171	1489.78	283911
16433	34.8407	3	745	2231.98	0.423782	---	VPSAPGQESPVPDTESTAPMR	[9] Phospho (ST)	MAP1A_RAT	Microtubule-associated protein 1A OS=Rattus norvegicus GN=Map1a PE=1 SV=1	FALSE	1.39357e-05	406.147	0	619.782	1423.58	999.527	509.516	701.915	471.414	1530.26	1800.51	2363	2600.41	56453.2	44376.8	36620.3	6073.2	5034.54	7471.52	30920.8	36205.3	55836.5	64098.9	57515.8	50768.4	349.834	0	588.011	1310.82	998.799	509.516	755.942	488.485	1581.19	1217.26	1200.37	1618.35	52620.6
16908	31.9982	2	1124.99	2247.97	-0.0109321	50.52	VPSAPGQESPVPDTESTAPMR	[9] Phospho (ST)|[20] Oxidation (M)	MAP1A_RAT	Microtubule-associated protein 1A OS=Rattus norvegicus GN=Map1a PE=1 SV=1	FALSE	3.03151e-10	1933.74	1217.16	3130.65	2063.41	3676.34	3219.88	2283.46	702.037	2735.43	11589.1	10091.5	6941.48	55905.1	159325	108711	157667	34684.6	39212	37649.4	51379.5	40838	62518.1	61451	68926	1665.62	1197.32	2970.17	1899.98	3673.66	3219.88	2459.22	727.458	2826.48	7834.98	5126.33	4320	52109.7
17034	31.0963	2	834.813	1667.61	0.256684	69.14	GHWDDGTNDSDLEK	[10] Phospho (ST)	MAP1A_RAT	Microtubule-associated protein 1A OS=Rattus norvegicus GN=Map1a PE=1 SV=1	FALSE	0.256357	24402.3	6729.27	17870.9	11029.6	17635.5	21114	33044.9	50580.1	35847.9	44133.3	41422.4	52699.4	12081.5	43637.1	26824.1	6285.06	271.426	239.617	34076.5	26615.5	31743.8	42038.6	48765.1	55831.7	21018.8	6619.54	16954.9	10155.9	17622.6	21114	35588.4	52411.6	37041.1	29836.9	21042	32797.3	11261.3
17613	28.5468	2	1207.96	2413.9	1.53425	42.16	AELEEMEETHPSDEEGEETK	[6] Oxidation (M)|[12] Phospho (ST)	MAP1A_RAT	Microtubule-associated protein 1A OS=Rattus norvegicus GN=Map1a PE=1 SV=1	FALSE	0.46359	36080.9	38567.6	12826.2	88786.9	47823.6	30776.6	13957.3	730.722	5545.44	21799	17014.1	9228.32	442695	1739.17	502368	423494	34860.1	25458.1	75742.4	144199	80959.4	1397.82	1289.81	1943.61	31078.2	37938.6	12168.8	81754.4	47788.8	30776.6	15031.6	757.182	5730.03	14737.5	8642.94	5743.21	412640
17949	29.2372	2	1207.96	2413.9	-0.00409097	38.46	AELEEMEETHPSDEEGEETK	[6] Oxidation (M)|[12] Phospho (ST)	MAP1A_RAT	Microtubule-associated protein 1A OS=Rattus norvegicus GN=Map1a PE=1 SV=1	FALSE	0.107442	1281.69	1694.38	1162.95	3722.41	3767.6	1318.62	1988.37	0	1676.99	1339.71	77.0777	1772.97	21497.4	5692	21487.6	706.211	649301	621887	2773.67	820.388	4937.26	32.3835	931.402	289.744	1103.98	1666.75	1103.33	3427.57	3764.86	1318.62	2141.42	0	1732.81	905.727	39.1545	1103.4	20038
18042	27.6575	2	1207.96	2413.91	2.72106	34.57	AELEEMEETHPSDEEGEETK	[6] Oxidation (M)|[12] Phospho (ST)	MAP1A_RAT	Microtubule-associated protein 1A OS=Rattus norvegicus GN=Map1a PE=1 SV=1	FALSE	0.898525	3897.58	1196.87	2665.62	8488.28	2529.52	2039.35	3898.62	2344.29	5724.64	2338.11	2558.16	3699.45	1134.17	396300	2842.68	1896.46	7.42841	350.547	1350.29	2123.09	1927.84	4083.42	116194	143602	3357.17	1177.35	2528.97	7815.95	2527.68	2039.35	4198.7	2429.18	5915.19	1580.71	1299.51	2302.34	1057.17
18566	26.3676	2	751.858	1501.7	-0.270698	43.32	DTDLQQTQATEPR		MAP1A_RAT	Microtubule-associated protein 1A OS=Rattus norvegicus GN=Map1a PE=1 SV=1	FALSE	0.203544	11614.3	7914.93	2743.89	1753.22	9405.98	9219.81	18327.7	1013.53	1567.67	17273.9	23987.5	24555.5	18273.1	284.086	7549.2	2629.37	13988.9	3452.76	15210.7	30462	12955.3	224.981	247.618	264.209	10004	7785.86	2603.23	1614.35	9399.13	9219.81	19738.4	1050.23	1619.85	11678.3	12185.3	15282	17032.6
19087	13.5223	2	882.881	1763.75	-0.570494	35.27	RDSEEKDKSLELR	[3] Phospho (ST)|[9] Phospho (ST)	MAP1A_RAT	Microtubule-associated protein 1A OS=Rattus norvegicus GN=Map1a PE=1 SV=1	FALSE	0.828961	163.808	1566.04	12274.6	249.371	164.412	431.605	444.118	135340	100709	1048.28	2856.79	422.581	337.321	78574	436.716	1341.66	85.5815	30.1608	448.028	643.476	8718.07	17127.8	56817.5	65342.7	141.095	1540.5	11645.4	229.619	164.292	431.605	478.302	140240	104061	708.701	1451.21	262.992	314.42
24341	26.788	3	781.323	2340.95	-0.177849	43.63	EDSEEQTVKPGPEEGTSEEGK	[3] Phospho (ST)	MAP1A_RAT	Microtubule-associated protein 1A OS=Rattus norvegicus GN=Map1a PE=1 SV=1	FALSE	0.44746	2774.86	2410.15	394.79	50111.7	1699.58	1752.98	1015.67	3183.84	1387.67	2692.2	703.72	1600.5	76219.8	9337.57	3912.69	1303.68	4458.79	50340.1	1184.35	3123.82	1810.22	461.922	989.637	484.645	2390.11	2370.85	374.552	46142.5	1698.34	1752.98	1093.85	3299.13	1433.86	1820.1	357.481	996.068	71045.3
34275	26.788	2	1171.48	2340.95	-0.593454	---	EDSEEQTVKPGPEEGTSEEGK	[3] Phospho (ST)	MAP1A_RAT	Microtubule-associated protein 1A OS=Rattus norvegicus GN=Map1a PE=1 SV=1	FALSE	0.980231	35.2649	0	114.454	14583.1	1111.4	0	180.176	512.239	0	856.698	0	0	35292.2	566.427	525.194	0	0	6358.79	0	936.277	100.153	0	0	0	30.3754	0	108.587	13428	1110.59	0	194.045	530.788	0	579.182	0	0	32896.2
254	12.39	3	506.592	1516.75	-0.387788	33.22	SPVEEVKPKPEAK	[1] Phospho (ST)	NFM_RAT	Neurofilament medium polypeptide OS=Rattus norvegicus GN=Nefm PE=1 SV=4	TRUE	0.946813	55463.9	1.49115e+06	52162.8	133.423	34733.7	51099.8	71298.3	66508.9	100944	57829.4	913329	148021	413.822	291928	4.59298e+06	64308.1	858.014	500.58	150154	3.12259e+06	84052.9	83889.5	150812	203718	47773.7	1.46683e+06	49488.9	122.855	34708.4	51099.8	76786.2	68917.3	104304	39096.3	463959	92120.5	385.728
1269	12.39	2	759.384	1516.75	-0.563545	40.44	SPVEEVKPKPEAK	[1] Phospho (ST)	NFM_RAT	Neurofilament medium polypeptide OS=Rattus norvegicus GN=Nefm PE=1 SV=4	TRUE	0.850713	15101.6	562551	16740.8	8.83522	11511.6	17771.5	39659.8	25518.9	58627.6	32385.9	1.05995e+06	66010.7	10.3122	134462	2.03539e+06	29372.2	103.187	79.7856	75451.9	1.91432e+06	27339.8	53422.2	89000.9	109744	13007.7	553377	15882.6	8.13542	11503.3	17771.5	42712.4	26443	60579.1	21894.9	538439	41081.5	9.6121
3688	23.9103	2	759.384	1516.75	-0.356138	35.88	SPVEEVKPKPEAK	[1] Phospho (ST)	NFM_RAT	Neurofilament medium polypeptide OS=Rattus norvegicus GN=Nefm PE=1 SV=4	FALSE	0.0112152	17919.9	19510.9	14621.9	34400.4	14888.3	17831.1	43798	28919.7	29594.5	36880.7	48831.7	32636.1	104927	27308.3	59386.2	26268	1.9502e+06	1.45964e+06	21760.7	57641.5	42771.5	66036.9	77798.7	61380.2	15435.2	19192.7	13872.4	31675.7	14877.5	17831.1	47169.1	29966.9	30579.6	24933.6	24805.8	20311	97803.1
14540	21.7972	2	759.384	1516.75	-0.268926	44.55	SPVEEVKPKPEAK	[1] Phospho (ST)	NFM_RAT	Neurofilament medium polypeptide OS=Rattus norvegicus GN=Nefm PE=1 SV=4	FALSE	0.684425	315.895	1316.13	212.262	7034.54	113.036	352.914	878.826	1638.38	766.094	5569.31	21022.8	2326.86	1.25129e+06	2227.18	3006.78	396.28	9.29591	20.614	239.657	7024.28	3603.68	7449.84	5965.16	5916.48	272.096	1294.67	201.381	6477.36	112.954	352.914	946.47	1697.71	791.595	3765.2	10679.3	1448.11	1.16634e+06
1586	26.9015	3	769.058	2304.15	-0.0632271	32.65	AKSPVPKSPVEEVKPKPEAK	[3] Phospho (ST)|[8] Phospho (ST)	NFM_RAT	Neurofilament medium polypeptide OS=Rattus norvegicus GN=Nefm PE=1 SV=4	TRUE	0.0109654	1.00772e+06	771329	768015	1.3404e+06	1.04979e+06	953061	704578	99600.8	623843	2.05097e+06	1.7364e+06	2.03583e+06	916479	272096	1.36285e+06	389148	446608	486059	193573	569878	515199	57775.4	204942	194230	867998	758751	728646	1.23423e+06	1.04903e+06	953061	758810	103207	644608	1.38658e+06	882069	1.26699e+06	854259
12646	26.9015	2	1153.08	2304.15	-0.32462	41.25	AKSPVPKSPVEEVKPKPEAK	[3] Phospho (ST)|[8] Phospho (ST)	NFM_RAT	Neurofilament medium polypeptide OS=Rattus norvegicus GN=Nefm PE=1 SV=4	TRUE	0.104196	86112.3	69451.4	54541.7	97828.3	100843	87373.2	100582	350.001	2837.14	192326	144503	160691	90994.7	741.791	136381	24715.4	52021.6	61380.1	9566.2	81262.3	47461.4	1027.23	203.178	361.139	74172.6	68318.9	51745.8	90079.6	100770	87373.2	108324	362.674	2931.58	130024	73405.6	100006	84817.1
14980	26.9015	5	461.838	2304.15	0.0192966	---	AKSPVPKSPVEEVKPKPEAK	[3] Phospho (ST)|[8] Phospho (ST)	NFM_RAT	Neurofilament medium polypeptide OS=Rattus norvegicus GN=Nefm PE=1 SV=4	TRUE	0.0508329	11891.1	11255	10693.8	13497.4	14986.3	14914.6	15828.2	188.798	194.318	19643.6	11790.5	26536.5	8572.79	82.3586	21772.4	6172.19	0	1215.14	1161.22	15759.3	16819.7	908.869	342.874	0	10242.4	11071.4	10145.6	12428.3	14975.4	14914.6	17046.5	195.634	200.786	13280.3	5989.43	16514.9	7990.78
5234	12.237	3	846.664	2536.97	-1.50227	46.68	EKAEEEGGSEEEVGDKSPQESK	[9] Phospho (ST)|[17] Phospho (ST)	NFM_RAT	Neurofilament medium polypeptide OS=Rattus norvegicus GN=Nefm PE=1 SV=4	FALSE	0.365765	38361.2	371583	34093.8	660223	38124.8	36770.8	54571.7	50935.7	36157.6	32753.9	42052.4	46480.6	32795.9	101024	1.05768e+06	23320.7	3693.67	1007.17	54063.9	480661	26253.7	22549.4	26246.9	27728.3	33042.3	365523	32346.1	607929	38097	36770.8	58772.1	52780.1	37361.2	22143.7	21362.1	28927	30569.4
12856	24.1095	3	846.663	2536.97	-1.76864	33.28	EKAEEEGGSEEEVGDKSPQESK	[9] Phospho (ST)|[17] Phospho (ST)	NFM_RAT	Neurofilament medium polypeptide OS=Rattus norvegicus GN=Nefm PE=1 SV=4	FALSE	0.277828	25968	26901.4	19204.5	47417	18211.4	23045.5	37381.5	24012.1	18383.8	40585.1	37953.6	34036.9	114729	24672.2	52356.9	9490.12	468440	422647	30853.6	24349.8	21749.2	14963.5	25693.9	19833.3	22367.5	26462.7	18220.1	43661.3	18198.1	23045.5	40258.8	24881.6	18995.8	27438	19279.9	21182.8	106940
36590	24.1095	2	1269.49	2536.97	-0.831315	---	EKAEEEGGSEEEVGDKSPQESK	[9] Phospho (ST)|[17] Phospho (ST)	NFM_RAT	Neurofilament medium polypeptide OS=Rattus norvegicus GN=Nefm PE=1 SV=4	FALSE	0.0614698	127.739	161.96	32.8059	103.945	371.24	168.067	201.377	0	0	277.137	0	135.272	1648.9	135.653	129.589	525.915	54771.7	54894	187.672	616.345	105.989	0	256.03	58.7942	110.027	159.319	31.1242	95.7118	370.97	168.067	216.878	0	0	187.362	0	84.1861	1536.95
5525	31.7817	3	1060.07	3177.18	-0.0102998	94.46	EGSSEKDEGEQEEEGETEAEGEGEEAEAK	[4] Phospho (ST)	NFM_RAT	Neurofilament medium polypeptide OS=Rattus norvegicus GN=Nefm PE=1 SV=4	TRUE	0.800658	265700	137388	231296	157189	205175	246250	220860	281288	255888	389409	296866	528891	187955	680284	483887	267627	34656.5	48898.8	198407	232852	251215	401877	438872	477770	228860	135148	219440	144739	205026	246250	237860	291474	264406	263265	150804	329153	175195
11124	31.7942	2	1589.6	3177.18	0.364354	---	EGSSEKDEGEQEEEGETEAEGEGEEAEAK	[4] Phospho (ST)	NFM_RAT	Neurofilament medium polypeptide OS=Rattus norvegicus GN=Nefm PE=1 SV=4	TRUE	0.394272	152961	85222.5	119560	94909.8	127451	140916	121371	141157	122581	191196	156687	178527	173378	407543	309018	122462	47053.7	55755.3	121000	145621	113247	248156	251642	290415	131752	83832.8	113431	87392.4	127359	140916	130713	146269	126662	129261	79595.1	111106	161607
5842	27.5221	3	676.026	2025.06	0.160001	35.2	SPVPKSPVEEVKPKPEAK	[6] Phospho (ST)	NFM_RAT	Neurofilament medium polypeptide OS=Rattus norvegicus GN=Nefm PE=1 SV=4	FALSE	0.000136895	192437	161223	148271	164676	128905	117341	156425	4952.79	179103	361728	295977	351524	32053.6	114.068	46860.1	21799.2	23726.9	18176	7299.7	29233.5	24929.6	289.176	1186.78	918.358	165755	158594	140670	151633	128812	117341	168466	5132.13	185064	244551	150352	218769	29877.5
20545	27.5221	2	1013.53	2025.05	-0.367988	44.49	SPVPKSPVEEVKPKPEAK	[6] Phospho (ST)	NFM_RAT	Neurofilament medium polypeptide OS=Rattus norvegicus GN=Nefm PE=1 SV=4	FALSE	1.57737e-05	19424	16734	13446.9	12952.9	12562.4	10558.8	31134.9	291.622	39080.6	34204	27563.7	32818.5	657.47	13.6806	1477.71	358.168	0	0	0	1497.07	1102.29	104.965	298.479	0	16730.8	16461.1	12757.6	11927	12553.2	10558.8	33531.4	302.181	40381.5	23124.1	14002	20424.5	612.834
10060	26.9351	2	1394.1	2786.18	-0.0464758	41.67	EEAEEKEEEPEVEKSPVKSPEAK	[15] Phospho (ST)|[19] Phospho (ST)	NFM_RAT	Neurofilament medium polypeptide OS=Rattus norvegicus GN=Nefm PE=1 SV=4	FALSE	0.763761	170641	123374	109143	205889	201874	158088	175714	3008.95	1724.03	236421	168830	185638	381499	4394.4	569615	144711	218243	223747	91352.7	332650	194155	6257.16	5242.93	5214.39	146982	121362	103549	189581	201727	158088	189239	3117.9	1781.42	159836	85763.4	115531	355599
21886	13.0827	2	1394.1	2786.18	-0.674281	38.3	EEAEEKEEEPEVEKSPVKSPEAK	[15] Phospho (ST)|[19] Phospho (ST)	NFM_RAT	Neurofilament medium polypeptide OS=Rattus norvegicus GN=Nefm PE=1 SV=4	FALSE	0.193176	275.554	264.647	176.762	345.281	433.954	166.203	244.545	224801	861.403	267.044	43.878	315.288	193.425	32087.3	53.4421	466.284	1494.57	617.144	29.9598	193.056	299.465	524274	263759	301720	237.347	260.331	167.701	317.932	433.638	166.203	263.368	232941	890.076	180.539	22.2894	196.218	180.293
10686	23.893	3	734.298	2199.87	0.784049	43.98	AEEEGGSEEEVGDKSPQESK	[15] Phospho (ST)	NFM_RAT	Neurofilament medium polypeptide OS=Rattus norvegicus GN=Nefm PE=1 SV=4	FALSE	0.0935676	31031.8	88988.2	14789.2	167111	23273.9	26524.1	18901.1	272612	51139.7	61215.3	160481	45853.1	1.5466e+06	124630	50746.7	20311.6	873797	736842	24475.5	37838	28490.1	200945	164684	186825	26729.1	87537	14031.1	153875	23256.9	26524.1	20356	282483	52841.9	41385.4	81522.1	28536.5	1.4416e+06
16793	23.8833	2	1100.94	2199.87	-0.479305	58.85	AEEEGGSEEEVGDKSPQESK	[15] Phospho (ST)	NFM_RAT	Neurofilament medium polypeptide OS=Rattus norvegicus GN=Nefm PE=1 SV=4	FALSE	0.35244	20410.5	12715	16059.5	60771.3	12558.4	10956.5	12481.8	83405	117270	18655.8	13456.3	56036.6	91817	141951	19004.7	2538.43	444274	336598	6911.37	12580.7	8551.97	37083	109063	90938.4	17580.5	12507.6	15236.2	55957.8	12549.2	10956.5	13442.6	86425.1	121173	12612.5	6835.6	34874.2	85583.5
34688	22.0831	2	1100.94	2199.87	-0.430284	58.73	AEEEGGSEEEVGDKSPQESK	[15] Phospho (ST)	NFM_RAT	Neurofilament medium polypeptide OS=Rattus norvegicus GN=Nefm PE=1 SV=4	FALSE	0.829341	566.873	2946.31	251.536	4730.81	285.068	96.4554	597.85	17183.3	747.583	443.021	18133	221.084	429706	762.188	191.568	331.532	304.826	307.411	121.697	553.737	186.498	16652.6	4001.68	4227.09	488.274	2898.26	238.642	4356.1	284.861	96.4554	643.867	17805.5	772.467	299.51	9211.33	137.591	400533
10807	27.418	2	536.773	1071.53	0.0635883	33.4	EQLQGLNDR		NFM_RAT	Neurofilament medium polypeptide OS=Rattus norvegicus GN=Nefm PE=1 SV=4	FALSE	0.203525	41474.4	42473.4	41506.3	21911.7	41488.3	43783.2	48630.6	4226.15	40089.8	31933.5	28293.3	48367.5	38243.1	1392.29	77104.1	50270.8	5522.08	6321.08	74073.5	121715	121245	2907.21	6551.62	1747.75	35723.9	41780.7	39378.6	20176.2	41458.1	43783.2	52373.7	4379.18	41424.3	21589	14372.6	30101.3	35646.8
10838	25.8643	2	530.727	1059.44	-0.10334	49.45	VSGSPSSGFR	[4] Phospho (ST)	NFM_RAT	Neurofilament medium polypeptide OS=Rattus norvegicus GN=Nefm PE=1 SV=4	FALSE	0.259545	42560.8	41349.8	42538.8	6566.66	40982.8	43946.2	68392.3	2750.68	32892.9	45516.3	54281.4	59188.5	5156.9	15499.1	77666.3	72115.7	10856.2	11543.8	50098.1	71888.5	75197.6	2870.26	5277.36	6237.54	36659.7	40675.5	40358.2	6046.54	40953	43946.2	73656.5	2850.28	33987.7	30771.9	27574.2	36835.7	4806.8
13405	24.4812	2	1140.92	2279.83	-0.259053	55.38	AEEEGGSEEEVGDKSPQESK	[7] Phospho (ST)|[15] Phospho (ST)	NFM_RAT	Neurofilament medium polypeptide OS=Rattus norvegicus GN=Nefm PE=1 SV=4	FALSE	0.102848	14884.8	15428.9	14080.4	120517	13173.1	15478.2	33768.6	13263.1	12677.2	20588.1	28911	18428.8	1.45331e+06	14638.4	51348.7	11425.6	522236	425239	32400.9	25713.3	16007.2	15307.7	24490.5	13581.4	12821	15177.3	13358.6	110972	13163.5	15478.2	36367.8	13743.4	13099.2	13918.8	14686.4	11469.1	1.35464e+06
13505	13.4308	3	732.326	2193.95	-0.710589	33.79	EEAEEKEEEPEVEKSPVK	[15] Phospho (ST)	NFM_RAT	Neurofilament medium polypeptide OS=Rattus norvegicus GN=Nefm PE=1 SV=4	FALSE	0.500629	11501	3892.36	10273.1	1616.21	4725.55	9213.01	10141.1	83007.2	68773.6	593.684	3097.34	6491.27	198.535	222839	645.036	8947.87	2.25989	36.8094	1379.04	7842	9636.2	32717	167069	190759	9906.39	3828.88	9746.53	1488.19	4722.11	9213.01	10921.6	86013	71062.8	401.368	1573.41	4039.82	185.057
32926	13.4308	2	1097.99	2193.96	-0.455231	---	EEAEEKEEEPEVEKSPVK	[15] Phospho (ST)	NFM_RAT	Neurofilament medium polypeptide OS=Rattus norvegicus GN=Nefm PE=1 SV=4	FALSE	0.542887	0	87.1842	0	0	0	0	0	0	3022.33	22.0642	39.241	0	0	25041	0	0	0	0	0	0	0	3.79294	12148.6	30836.1	0	85.7624	0	0	0	0	0	0	3122.93	14.9167	19.9339	0	0
14331	26.1579	3	861.053	2580.14	0.055022	32.36	EEKEEAEEKEEEPEVEKSPVK	[18] Phospho (ST)	NFM_RAT	Neurofilament medium polypeptide OS=Rattus norvegicus GN=Nefm PE=1 SV=4	FALSE	0.275841	64269.2	49505.9	2044.64	29446.9	66383.4	40164.9	38874	2905.11	2266.1	90685.7	106579	121676	26531.6	2999.58	118138	22029.9	10370	40711.7	24568.6	65436.9	1931.68	8086.7	4786.58	6978.8	55358.1	48698.6	1939.83	27114.6	66335.1	40164.9	41866.2	3010.31	2341.53	61309.2	54140.7	75724.6	24730.3
16508	23.2045	2	772.785	1543.56	-0.539477	64.21	AEEEGGSEEEVGDK	[7] Phospho (ST)	NFM_RAT	Neurofilament medium polypeptide OS=Rattus norvegicus GN=Nefm PE=1 SV=4	FALSE	0.137102	4018.07	2140.13	476.755	1167	1080.5	1361.22	918.448	337.043	284.229	2015.16	947.947	2971.61	9692.62	439.421	4538.96	773.706	325009	275679	2200.97	8808.71	516.833	491.521	778.05	473.583	3460.95	2105.23	452.316	1074.56	1079.72	1361.22	989.142	349.248	293.69	1362.37	481.545	1849.37	9034.58
27013	13.7508	2	772.785	1543.56	-0.36012	63.47	AEEEGGSEEEVGDK	[7] Phospho (ST)	NFM_RAT	Neurofilament medium polypeptide OS=Rattus norvegicus GN=Nefm PE=1 SV=4	FALSE	0.133717	1955.65	5354.58	2858.38	166076	939.608	1816.71	7267.94	1854.72	2059.69	903.121	4570.77	2272.74	1519.55	2823.6	4177.89	6948.97	157.356	52.3006	1277.74	3696.54	7217.35	512.702	600.714	3057.32	1684.49	5267.26	2711.86	152922	938.924	1816.71	7827.36	1921.89	2128.25	610.566	2321.89	1414.43	1416.39
33433	18.9552	2	772.785	1543.56	-0.173732	91.86	AEEEGGSEEEVGDK	[7] Phospho (ST)	NFM_RAT	Neurofilament medium polypeptide OS=Rattus norvegicus GN=Nefm PE=1 SV=4	FALSE	0.337884	624.38	626.402	204.136	11278.2	1100.17	735.09	3550.14	246.135	235.87	362.936	1389.29	617.135	489031	291.171	946.553	1672.83	232.04	1057.61	3355.51	1796.69	1423.01	1031.8	364.413	663.633	537.808	616.188	193.672	10384.9	1099.37	735.09	3823.39	255.048	243.722	245.367	705.743	384.071	455831
18710	22.7806	3	846.664	2536.97	-1.51712	41.73	EKAEEEGGSEEEVGDKSPQESK	[9] Phospho (ST)|[21] Phospho (ST)	NFM_RAT	Neurofilament medium polypeptide OS=Rattus norvegicus GN=Nefm PE=1 SV=4	FALSE	0.848905	4611.06	18845.4	5658.2	62398.4	14672.9	4914.91	3989.66	3547.74	1883.89	17029.6	19165	21344.7	1.09061e+06	2585.84	26945.8	1975.38	36642.1	32922.9	4117.47	7968.79	2318.94	1851.62	1772.83	2110.19	3971.72	18538.1	5368.15	57456	14662.3	4914.91	4296.74	3676.21	1946.59	11513.1	9735.57	13283.8	1.01657e+06
21255	41.621	2	918.952	1835.89	-7.7856	74.04	FVEEIIEETKVEDEK		NFM_RAT	Neurofilament medium polypeptide OS=Rattus norvegicus GN=Nefm PE=1 SV=4	FALSE	1.26019e-10	5981.5	1840.02	2042.15	3735.33	3539.37	6442.65	2978.75	1480.85	1388.5	3744.17	1060.66	1007.48	21374.7	14010.4	25111.9	28580.2	20538.9	21252.3	29108.5	44328.7	60424.2	29952.8	48909.1	40519.5	5152.15	1810.01	1937.47	3439.47	3536.79	6442.65	3208.03	1534.48	1434.72	2531.29	538.803	627.001	19923.5
21541	41.6425	3	612.972	1835.89	-6.07163	---	FVEEIIEETKVEDEK		NFM_RAT	Neurofilament medium polypeptide OS=Rattus norvegicus GN=Nefm PE=1 SV=4	FALSE	9.22621e-07	1814.24	407.337	2655.64	2330.7	763.271	1311.4	2043.91	3683.62	1226.29	2446.72	1122.53	1822.51	5859.14	3285.72	5929.99	13712	2850.43	9359.12	12342	17785.5	33352	12179.1	25278	16394.3	1562.69	400.695	2519.5	2146.1	762.715	1311.4	2201.23	3817	1267.11	1654.13	570.233	1134.23	5461.37
25273	23.341	2	1140.92	2279.83	-0.319194	43.72	AEEEGGSEEEVGDKSPQESK	[7] Phospho (ST)|[19] Phospho (ST)	NFM_RAT	Neurofilament medium polypeptide OS=Rattus norvegicus GN=Nefm PE=1 SV=4	FALSE	0.248733	415.203	9479.83	1597.84	478114	1237.5	485.764	1047.05	933.855	343.711	10381.1	27004.7	1020.45	22909.4	398.147	36093.8	80.5443	210.48	333.636	1345.5	3245.77	655.372	683.064	714.762	715.264	357.634	9325.24	1515.93	440245	1236.6	485.764	1127.64	967.671	355.152	7018.27	13718	635.074	21354.1
36675	21.9302	2	901.354	1800.69	-0.51713	40.28	EKAEEEGGSEEEVGDK	[9] Phospho (ST)	NFM_RAT	Neurofilament medium polypeptide OS=Rattus norvegicus GN=Nefm PE=1 SV=4	FALSE	0.205664	191.693	157.062	77.4018	381.783	380.885	322.198	222.404	105.762	132.809	393.275	224.416	658.127	327.503	107.34	475.068	225.462	96325.5	84038.3	201.824	251.947	236.28	75.251	225.009	236.943	165.115	154.501	73.4341	351.544	380.608	322.198	239.523	109.591	137.23	265.878	114.001	409.583	305.269
41821	23.2145	3	803.65	2407.93	-1.26377	39.73	AEEEGGSEEEVGDKSPQESKK	[7] Phospho (ST)|[15] Phospho (ST)	NFM_RAT	Neurofilament medium polypeptide OS=Rattus norvegicus GN=Nefm PE=1 SV=4	FALSE	0.137401	8212.97	3037.75	1460.27	1228.59	1518.21	2313.94	794.183	757.57	255.995	5275.09	3955.92	12403.6	954.85	234.079	2137.34	0	39661.6	34667.6	336.569	1853.13	110.262	510.855	130.717	227.248	7074.22	2988.21	1385.42	1131.28	1517.11	2313.94	855.312	785.002	264.516	3566.29	2009.55	7719.32	890.025
5341	38.5988	2	817.359	1632.7	-0.459288	79.65	DKSDSETEGLVFAR	[3] Phospho (ST)	E41L1_RAT	Band 4.1-like protein 1 OS=Rattus norvegicus GN=Epb41l1 PE=1 SV=1	TRUE	0.0111426	153528	126825	129411	185281	208408	182182	150185	178223	161386	312460	294526	243312	253134	267917	269274	314782	277186	259657	214602	222390	218646	194960	214123	217655	132241	124757	122777	170606	208257	182182	161744	184676	166758	211242	149615	151425	235949
16481	38.7258	3	545.241	1632.7	-0.933768	---	DKSDSETEGLVFAR	[3] Phospho (ST)	E41L1_RAT	Band 4.1-like protein 1 OS=Rattus norvegicus GN=Epb41l1 PE=1 SV=1	TRUE	0.826739	10426.3	5221.95	8127.87	9110.37	21242.2	7763.42	13199.9	13079.7	19864.5	39011.9	26006	25880	12402.6	14659.5	14652.8	17082.8	13228.4	14615	6143.84	17923.4	16937.2	16399.4	20644.9	18130.4	8980.7	5136.79	7711.22	8388.77	21226.8	7763.42	14215.9	13553.3	20525.7	26374.5	13210.7	16106.3	11560.6
6288	42.059	2	865.378	1728.74	-0.982179	61.03	GACSTPELPQFESVK	[5] Phospho (ST)	E41L1_RAT	Band 4.1-like protein 1 OS=Rattus norvegicus GN=Epb41l1 PE=1 SV=1	TRUE	0.00192627	174121	362260	230520	346710	213851	407022	110247	150499	124344	116193	87275.6	222450	623283	463865	637929	230883	237858	268686	411803	334085	563499	261529	287786	286639	149979	356352	218703	319248	213696	407022	118733	155948	128483	78553.9	44334.9	138441	580969
7263	26.2505	2	971.371	1940.73	0.00831793	98.98	GPSSQEDESGGIEDSPDR	[15] Phospho (ST)	E41L1_RAT	Band 4.1-like protein 1 OS=Rattus norvegicus GN=Epb41l1 PE=1 SV=1	TRUE	0.241095	302714	214583	287878	22578.1	250971	261467	319334	40275.2	172558	359555	444657	512316	6706.9	357939	375520	298900	8742.49	5416	491317	427004	424359	53790.8	147326	138502	260742	211084	273121	20789.8	250788	261467	343914	41733.6	178302	243082	225880	318838	6251.57
20275	13.8957	2	971.371	1940.73	-0.418099	99.84	GPSSQEDESGGIEDSPDR	[15] Phospho (ST)	E41L1_RAT	Band 4.1-like protein 1 OS=Rattus norvegicus GN=Epb41l1 PE=1 SV=1	FALSE	0.672946	1268.99	5352.18	546.852	574.302	2533.75	474.183	1263.85	350377	164934	956.401	32804.6	425.005	44.6082	267423	2699.99	1183.89	931.501	152.793	871.326	2273.62	976.727	483678	421899	496865	1093.04	5264.9	518.819	528.813	2531.91	474.183	1361.12	363065	170424	646.587	16664.3	264.5	41.5798
7737	27.3401	2	522.263	1042.51	1.31654	42.66	LVSPEPPPK	[3] Phospho (ST)	E41L1_RAT	Band 4.1-like protein 1 OS=Rattus norvegicus GN=Epb41l1 PE=1 SV=1	FALSE	0.000132688	70209	94942.5	68211.7	181946	93017.9	67201	71822	102218	86212.4	107337	113611	87051.4	144325	102362	142419	134704	178250	166196	115808	137147	134317	147028	146065	144808	60474.3	93394.2	64715.1	167534	92950.2	67201	77350.2	105919	89082.1	72566.4	57712.7	54176.1	134527
10491	26.8011	2	574.273	1146.53	-0.954366	51.62	LPSSPASPSPK	[9] Phospho (ST)	E41L1_RAT	Band 4.1-like protein 1 OS=Rattus norvegicus GN=Epb41l1 PE=1 SV=1	FALSE	0.000310723	41549.6	47357.9	46322.8	57045.9	43649.2	44808.9	51533.7	38742.9	40721.5	59578.6	71165.7	68922.6	62328.1	82926.4	86540.8	92171.3	49000.9	46459.8	76912.8	111330	121641	70882.3	78385	82415.2	35788.7	46585.6	43948.3	52527.5	43617.4	44808.9	55500.3	40145.8	42077	40278.9	36151.2	42893.7	58096.7
11238	27.2002	2	971.371	1940.73	-0.116703	71	GPSSQEDESGGIEDSPDR	[4] Phospho (ST)	E41L1_RAT	Band 4.1-like protein 1 OS=Rattus norvegicus GN=Epb41l1 PE=1 SV=1	FALSE	0.0970953	107451	116769	89438.3	419007	93176.4	99708.8	69408.2	73482.1	60542.3	200087	231671	160194	624815	134505	169443	97340.7	351777	365760	227143	144170	106427	115371	130896	139776	92552.9	114865	84853.6	385819	93108.6	99708.8	74750.6	76142.9	62557.5	135271	117686	99695.9	582396
12588	25.2055	2	652.32	1302.62	-6.77466	37.02	RLPSSPASPSPK	[10] Phospho (ST)	E41L1_RAT	Band 4.1-like protein 1 OS=Rattus norvegicus GN=Epb41l1 PE=1 SV=1	FALSE	0.317697	120306	115106	64012.1	69587.8	141154	108505	106716	10776.7	25485.3	131183	132787	143862	23115.1	12993.5	170061	176615	29841.3	83356.7	126364	233903	172172	23179.6	13716.2	12913.4	103626	113229	60730.8	64076	141051	108505	114930	11166.9	26333.6	88688.2	67454.3	89531.8	21545.8
13757	27.3589	2	870.389	1738.76	2.81928	42.42	LPSSPASPSPKGTPEK	[7] Phospho (ST)|[9] Phospho (ST)	E41L1_RAT	Band 4.1-like protein 1 OS=Rattus norvegicus GN=Epb41l1 PE=1 SV=1	FALSE	0.706292	43297.1	29059.4	33809.7	2246.37	48411.1	47142.4	31354.4	28315.9	8092.3	41116.3	43098.6	47219	12915	12615.4	104775	71264.5	8037.17	2555.32	50180.7	82378	69236	50733.8	50714.6	49513.6	37293.8	28585.6	32076.6	2068.44	48375.8	47142.4	33767.8	29341.2	8361.66	27797.2	21893.5	29386.6	12038.2
14997	31.59	2	697.75	1393.49	0.063387	53.48	DYCEADGLSER	[9] Phospho (ST)	E41L1_RAT	Band 4.1-like protein 1 OS=Rattus norvegicus GN=Epb41l1 PE=1 SV=1	FALSE	0.168523	10771.5	6904.91	10105.1	7078.57	9631.52	11822.2	8803.13	11728.1	10035.7	17955.1	18440.5	24933.6	13920.9	42055.6	28761.8	24280.3	2267.48	4249.94	20962.9	18468.4	24868.4	21287.1	26501.8	23397.7	9277.99	6792.31	9587.05	6517.91	9624.5	11822.2	9480.71	12152.7	10369.7	12138.8	9367.53	15517.3	12975.8
19347	26.4139	2	948.433	1894.85	-4.31044	59.82	RLPSSPASPSPKGTPEK	[10] Phospho (ST)|[14] Phospho (ST)	E41L1_RAT	Band 4.1-like protein 1 OS=Rattus norvegicus GN=Epb41l1 PE=1 SV=1	FALSE	0.208269	50807.1	39582.1	25669.4	13998.5	50372.3	42764.9	29690.2	1630.57	5468.62	43311.5	45031.7	47436.2	31887.6	9996.12	49515.2	16883.9	45826.4	33963.4	14672	28651.5	15594.4	1716.24	1825.13	3278.51	43762.6	38936.6	24353.5	12889.7	50335.6	42764.9	31975.5	1689.61	5650.65	29281.3	22875.5	29521.7	29722.8
42084	12.6397	2	543.211	1084.41	0.143719	34.68	SEAEEGEVR	[1] Phospho (ST)	E41L1_RAT	Band 4.1-like protein 1 OS=Rattus norvegicus GN=Epb41l1 PE=1 SV=1	FALSE	0.539504	647.052	62.2216	347.877	1139.32	0	509.554	157.04	711.247	79.3005	223.208	0	2466.92	5350.48	430.471	2.32714	515.259	436.614	99.5236	107.38	384.984	554.478	123.224	251.132	137.776	557.336	61.207	330.044	1049.08	0	509.554	169.127	737.002	81.9401	150.903	0	1535.28	4987.24
203	13.0669	2	591.263	1180.51	-0.0858831	85.38	SPVVSGDTSPR	[9] Phospho (ST)	TAU_RAT	Microtubule-associated protein tau OS=Rattus norvegicus GN=Mapt PE=1 SV=3	TRUE	0.812574	1.38048e+06	56849.6	1.05492e+06	2146.83	1.44138e+06	1.08326e+06	2.25102e+06	2.54411e+06	2.53842e+06	1.03108e+06	4772.1	1.69271e+06	2551.53	2.25627e+06	2.01199e+06	1.58866e+06	116074	92641.2	882640	1.84569e+06	1.96283e+06	247663	1.71256e+06	1.83076e+06	1.18908e+06	55922.6	1.00085e+06	1976.79	1.44033e+06	1.08326e+06	2.42428e+06	2.63624e+06	2.62291e+06	697077	2424.17	1.05345e+06	2378.31
1368	24.6348	2	591.263	1180.51	-0.454472	73.35	SPVVSGDTSPR	[9] Phospho (ST)	TAU_RAT	Microtubule-associated protein tau OS=Rattus norvegicus GN=Mapt PE=1 SV=3	FALSE	0.552921	144216	1.78049e+06	107358	1.73357e+06	241406	105458	211984	126772	163724	1.4909e+06	2.21315e+06	282429	1.97661e+06	99899.9	361305	138693	2.51227e+06	2.18869e+06	138710	153562	102535	87033.3	106361	104158	124220	1.75146e+06	101855	1.59626e+06	241230	105458	228300	131363	169174	1.00794e+06	1.12425e+06	175769	1.84242e+06
2416	13.0669	1	1181.52	1180.51	-0.39547	---	SPVVSGDTSPR	[9] Phospho (ST)	TAU_RAT	Microtubule-associated protein tau OS=Rattus norvegicus GN=Mapt PE=1 SV=3	TRUE	0.837615	273741	271.553	292167	663.396	87583.3	281112	854305	834255	877753	151.677	114.921	224448	446.877	625708	3149.67	585694	259.655	215.34	148671	459448	549991	59080.3	674785	728250	235786	267.125	277190	610.851	87519.6	281112	920062	864464	906971	102.543	58.3784	139685	416.539
11368	24.6669	1	1181.52	1180.51	-0.439027	---	SPVVSGDTSPR	[9] Phospho (ST)	TAU_RAT	Microtubule-associated protein tau OS=Rattus norvegicus GN=Mapt PE=1 SV=3	FALSE	0.886667	51.8798	147.071	0	13325.3	69.9561	388.64	3291.69	219.058	285.838	0	4448.73	315.758	15676.2	4.63154	215.24	0	598434	438175	0	263.252	0	241.857	273.8	408.779	44.6866	144.673	0	12269.9	69.9051	388.64	3545.05	226.99	295.352	0	2259.89	196.511	14611.9
1202	13.594	2	737.303	1472.59	-0.89563	72.48	SGYSSPGSPGTPGSR	[8] Phospho (ST)	TAU_RAT	Microtubule-associated protein tau OS=Rattus norvegicus GN=Mapt PE=1 SV=3	TRUE	0.10025	14718.3	15998.8	1.65358e+06	16932.2	83156.6	16806.4	361762	2.91445e+06	2.60334e+06	12894.3	11369.1	12309.5	23163	3.11129e+06	31817.3	194374	785946	107826	82674.5	141611	1.31579e+06	309467	2.36673e+06	2.56789e+06	12677.6	15737.9	1.56882e+06	15591	83096	16806.4	389608	3.01998e+06	2.68999e+06	8717.36	5775.36	7660.77	21590.4
1956	25.4657	2	737.304	1472.59	0.169546	81.9	SGYSSPGSPGTPGSR	[8] Phospho (ST)	TAU_RAT	Microtubule-associated protein tau OS=Rattus norvegicus GN=Mapt PE=1 SV=3	FALSE	0.273618	65190.2	1.66189e+06	112928	31667.8	1.32512e+06	38267.5	50931.8	9472.31	24781.7	2.23112e+06	2.04371e+06	57993	30101.7	15345.7	2.60166e+06	109668	111791	97888.5	343002	60344.6	80963.8	9295.32	9341.5	13764.3	56151.4	1.63479e+06	107140	29159.5	1.32415e+06	38267.5	54852	9815.31	25606.6	1.50838e+06	1.03818e+06	36091.8	28058.1
4304	23.6578	2	737.303	1472.59	-0.723763	64.75	SGYSSPGSPGTPGSR	[8] Phospho (ST)	TAU_RAT	Microtubule-associated protein tau OS=Rattus norvegicus GN=Mapt PE=1 SV=3	TRUE	0.917021	2.23863e+06	100478	124583	110772	794910	2.00164e+06	2.49311e+06	130883	192952	204488	177312	2.41372e+06	147708	196202	151826	3.94849e+06	338796	260448	1.89732e+06	2.49784e+06	1.13887e+06	53203.5	172492	177744	1.92824e+06	98839.8	118197	101998	794331	2.00164e+06	2.68501e+06	135623	199375	138247	90072.2	1.50217e+06	137680
19413	13.4946	1	1473.6	1472.59	-0.311361	---	SGYSSPGSPGTPGSR	[8] Phospho (ST)	TAU_RAT	Microtubule-associated protein tau OS=Rattus norvegicus GN=Mapt PE=1 SV=3	TRUE	0.0917331	0	0	4483.07	0	0	0	0	166038	173170	37.76	0	0	10.706	108266	72.5104	0	1119.52	262.133	0	268.019	390.336	1439.49	158062	154431	0	0	4253.27	0	0	0	0	172050	178934	25.5281	0	0	9.97919
26596	25.4447	1	1473.6	1472.59	-0.301953	---	SGYSSPGSPGTPGSR	[8] Phospho (ST)	TAU_RAT	Microtubule-associated protein tau OS=Rattus norvegicus GN=Mapt PE=1 SV=3	FALSE	0.260006	158.807	47179.8	0	0	7289.27	0	228.024	0	0	52328.3	67898.6	0	0	0	90982.3	0	0	0	304.963	0	0	168.513	0	120.592	136.788	46410.4	0	0	7283.96	0	245.575	0	0	35377.2	34491.6	0	0
41344	23.9103	1	1473.6	1472.59	-0.403753	---	SGYSSPGSPGTPGSR	[8] Phospho (ST)	TAU_RAT	Microtubule-associated protein tau OS=Rattus norvegicus GN=Mapt PE=1 SV=3	TRUE	0.77679	40425.4	0	87.3453	0	504.302	28702.7	32413.1	0	0	174.056	0	24784.1	0	154.99	0	31341.9	547.079	0	21660.1	93002.7	42.6994	0	32.8742	0	34820.3	0	82.8678	0	503.935	28702.7	34907.9	0	0	117.673	0	15424.3	0
2838	34.9999	2	573.781	1145.55	-0.130883	32.39	TPSLPTPPTR	[6] Phospho (ST)	TAU_RAT	Microtubule-associated protein tau OS=Rattus norvegicus GN=Mapt PE=1 SV=3	FALSE	0.0326165	214648	200070	203865	240090	260873	232387	303995	374882	379480	424167	356416	346172	342802	366187	328336	575346	510521	488571	312282	259046	293541	324401	345558	321122	184886	196807	193415	221073	260683	232387	327393	388456	392111	286763	181055	215439	319529
10117	34.8906	1	1146.56	1145.55	-0.00920478	---	TPSLPTPPTR	[6] Phospho (ST)	TAU_RAT	Microtubule-associated protein tau OS=Rattus norvegicus GN=Mapt PE=1 SV=3	FALSE	0.0032842	86400.5	71335.9	66937	96377.3	98406.1	91546.9	131479	147161	133156	99927.2	89175	39497.1	191663	166524	155838	208238	249524	212807	129027	92667	86125.1	109528	121169	121887	74420.8	70172.6	63505.8	88743.6	98334.4	91546.9	141599	152490	137588	67557	45299.7	24580.9	178651
3073	40.636	2	897.907	1793.8	-4.4769	91.35	STPTAEDVTAPLVEER	[2] Phospho (ST)	TAU_RAT	Microtubule-associated protein tau OS=Rattus norvegicus GN=Mapt PE=1 SV=3	FALSE	0.0649133	326189	289996	295943	321420	371670	359827	488656	554686	526156	620147	588227	564728	485609	554262	535312	763895	558612	490401	549066	457310	431260	446844	446445	502001	280962	285267	280773	295961	371400	359827	526269	574771	543670	419258	298811	351456	452641
8358	33.4166	2	1188.02	2374.02	-0.124873	46.77	TDHGAEIVYKSPVVSGDTSPR	[11] Phospho (ST)|[19] Phospho (ST)	TAU_RAT	Microtubule-associated protein tau OS=Rattus norvegicus GN=Mapt PE=1 SV=3	FALSE	0.539244	234903	187530	177544	219313	213789	221976	208481	244417	223059	211723	191836	137613	319499	399245	367994	300720	266070	261785	131906	129353	134950	161807	188553	192585	202333	184472	168443	201942	213633	221976	224528	253268	230484	143138	97450.3	85643.1	297808
3943	33.4796	3	792.349	2374.02	0.0718514	49.08	TDHGAEIVYKSPVVSGDTSPR	[11] Phospho (ST)|[18] Phospho (ST)	TAU_RAT	Microtubule-associated protein tau OS=Rattus norvegicus GN=Mapt PE=1 SV=3	FALSE	0.989318	308710	247043	284426	352987	301130	296748	388459	486144	456816	498221	437096	484857	386906	572806	521141	585050	344364	316773	228363	275365	314335	342334	360500	352820	265907	243014	269846	325028	300911	296748	418359	503747	472022	336829	222039	301749	360639
6222	13.6396	2	631.247	1260.48	-0.231853	35.47	SPVVSGDTSPR	[5] Phospho (ST)|[9] Phospho (ST)	TAU_RAT	Microtubule-associated protein tau OS=Rattus norvegicus GN=Mapt PE=1 SV=3	FALSE	0.972604	101377	1190.26	247421	1086.04	13571.7	201664	367975	748115	599867	2959.09	1824.62	181247	1259.5	455826	13544.4	209904	743.73	657.004	28770.9	27436	228234	541024	488050	590233	87320.9	1170.85	234738	1000.02	13561.8	201664	396299	775205	619835	2000.53	926.884	112799	1173.99
7385	25.9483	2	631.247	1260.48	-0.169741	34.52	SPVVSGDTSPR	[5] Phospho (ST)|[9] Phospho (ST)	TAU_RAT	Microtubule-associated protein tau OS=Rattus norvegicus GN=Mapt PE=1 SV=3	FALSE	0.209019	509385	434367	212840	430722	519652	343224	499749	276577	275912	793649	736776	710437	478618	192221	592122	364682	519529	507460	423006	515047	341962	192808	224923	239795	438757	427284	201929	396606	519274	343224	538216	286592	285097	536557	374272	442138	446125
18273	13.6867	1	1261.49	1260.48	-0.482846	---	SPVVSGDTSPR	[5] Phospho (ST)|[9] Phospho (ST)	TAU_RAT	Microtubule-associated protein tau OS=Rattus norvegicus GN=Mapt PE=1 SV=3	FALSE	0.591686	720.891	314.81	27342.2	325.186	120.051	7407.96	66845	251391	193759	131.352	94.7749	1047.23	121.375	81326	122.191	5933.89	1382.36	212.371	589.357	1302.88	18307.8	189687	172742	207655	620.938	309.676	25940.6	299.429	119.963	7407.96	71990.1	260494	200209	88.8019	48.1444	651.737	113.135
6493	37.0966	2	829.898	1657.78	-0.98488	52.14	IGSLDNITHVPGGGNK	[3] Phospho (ST)	TAU_RAT	Microtubule-associated protein tau OS=Rattus norvegicus GN=Mapt PE=1 SV=3	FALSE	1.42083e-05	50173	50285.4	46799.6	138482	95422.2	110267	60756.1	72754.2	61189	130579	118372	136291	226270	217881	200660	183641	228042	220461	162995	145540	168467	123559	153353	132718	43216.3	49465.4	44400.6	127513	95352.7	110267	65432.6	75388.7	63225.8	88279.4	60131.3	84820.2	210908
9207	34.6241	3	819.004	2453.99	0.00639095	32.43	TDHGAEIVYKSPVVSGDTSPR	[11] Phospho (ST)|[15] Phospho (ST)|[19] Phospho (ST)	TAU_RAT	Microtubule-associated protein tau OS=Rattus norvegicus GN=Mapt PE=1 SV=3	FALSE	0.701708	192402	85259	125140	326638	351832	293460	207905	271485	189164	473066	448126	292826	686179	534159	668332	276883	316676	308058	132770	121799	102953	257129	193026	248856	165725	83868.6	118725	300766	351576	293460	223907	281316	195461	319823	227642	182239	639594
11008	26.7707	2	777.287	1552.56	-0.119941	51.75	SGYSSPGSPGTPGSR	[5] Phospho (ST)|[8] Phospho (ST)	TAU_RAT	Microtubule-associated protein tau OS=Rattus norvegicus GN=Mapt PE=1 SV=3	FALSE	0.354319	274336	220827	161530	269622	291676	262229	429366	250814	290070	450873	461574	396880	392752	278114	442190	345525	296307	320050	235012	251941	215213	128118	191302	230922	236299	217226	153250	248266	291463	262229	462415	259896	299725	304818	234474	246997	366088
14685	13.6132	2	777.287	1552.56	-0.246349	44.47	SGYSSPGSPGTPGSR	[5] Phospho (ST)|[8] Phospho (ST)	TAU_RAT	Microtubule-associated protein tau OS=Rattus norvegicus GN=Mapt PE=1 SV=3	FALSE	0.308081	15605.4	1985.17	95416.6	1481.76	1854.14	18926.2	46713.7	358488	266705	394.168	1137.92	14999.8	15274.7	263437	5013.19	27074.6	17608.3	5041.16	3459.64	2385.59	32334.5	230548	204309	248390	13441.7	1952.79	90525.5	1364.4	1852.79	18926.2	50309.3	371469	275583	266.482	578.047	9335.08	14237.7
13238	29.4473	2	1203.98	2405.94	0.253911	66.28	ESPPQPPADDGSEEPGSETSDAK	[17] Phospho (ST)	TAU_RAT	Microtubule-associated protein tau OS=Rattus norvegicus GN=Mapt PE=1 SV=3	FALSE	0.623267	120225	158225	48193.2	216745	144741	72802.7	38664.9	1316.61	18011.4	27728.6	16689.3	26321.7	291625	171480	263802	2336.27	164448	172500	19783.2	78174.9	22693.4	17185	57987.2	24463.2	103556	155645	45722.8	199578	144636	72802.7	41640.9	1364.29	18610.9	18746.2	8477.93	16381.2	271827
26694	21.2109	2	471.221	940.427	-0.132578	42.27	IGSTENLK	[3] Phospho (ST)	TAU_RAT	Microtubule-associated protein tau OS=Rattus norvegicus GN=Mapt PE=1 SV=3	FALSE	0.0794686	10437.5	1037.03	3866.66	1300.53	2386.34	3484.6	3179.67	30116.6	29744.2	3949.49	1666.64	25253.9	3815.15	83513.7	1531.22	6474.3	26436.5	17899	5519.31	6384.95	11785.9	7280.3	42943.5	55514.9	8990.29	1020.12	3668.45	1197.52	2384.6	3484.6	3424.42	31207.1	30734.3	2670.1	846.629	15716.7	3556.14
28646	13.3151	2	523.791	1045.57	-0.580327	37.86	VAVVRTPPK	[6] Phospho (ST)	TAU_RAT	Microtubule-associated protein tau OS=Rattus norvegicus GN=Mapt PE=1 SV=3	FALSE	0.208387	0	0	0	0	0	0	40.4276	18103.3	0	0	0	0	4.71099	324.827	0	34.2713	0	0	17.8637	55.3102	0	52.804	2107.41	0	0	0	0	0	0	0	43.5394	18758.8	0	0	0	0	4.39116
37171	13.7508	2	523.791	1045.57	-0.495652	34.88	VAVVRTPPK	[6] Phospho (ST)	TAU_RAT	Microtubule-associated protein tau OS=Rattus norvegicus GN=Mapt PE=1 SV=3	FALSE	0.915948	13.947	0	30.6234	0	11.1472	25.6401	45.2675	512.64	13672.9	0	0	10.4798	0	2156.74	0	0	0	0	29.2912	49.424	47.5604	455.301	54.8531	1173.75	12.0132	0	29.0536	0	11.1391	25.6401	48.7518	531.203	14128	0	0	6.52208	0
198	26.788	4	794.098	3172.36	20.3668	---	EISDDEAEEEKGEKEEEDKEDEEKPK	[3] Phospho (ST)	HS90B_RAT	Heat shock protein HSP 90-beta OS=Rattus norvegicus GN=Hsp90ab1 PE=1 SV=4	TRUE	0.027075	6.12307e+06	4.83874e+06	5.41938e+06	6.58711e+06	5.85823e+06	5.45516e+06	4.21851e+06	1.29791e+06	829273	9.19079e+06	5.86386e+06	1.01817e+07	4.60469e+06	2.92818e+06	8.08134e+06	2.37023e+06	1.96657e+06	2.04975e+06	1.22532e+06	3.26323e+06	2.9012e+06	1.70386e+06	1.40425e+06	1.62113e+06	5.27409e+06	4.75983e+06	5.14158e+06	6.06537e+06	5.85397e+06	5.45516e+06	4.54321e+06	1.34491e+06	856877	6.21355e+06	2.97876e+06	6.33657e+06	4.29208e+06
1240	28.2459	4	794.083	3172.3	1.01444	---	EISDDEAEEEKGEKEEEDKEDEEKPK	[3] Phospho (ST)	HS90B_RAT	Heat shock protein HSP 90-beta OS=Rattus norvegicus GN=Hsp90ab1 PE=1 SV=4	FALSE	0.058225	1.62015e+06	1.23027e+06	1.2785e+06	1.86636e+06	1.6242e+06	1.43532e+06	1.04586e+06	112431	1.28272e+06	3.17506e+06	1.99957e+06	3.34233e+06	1.43295e+06	161172	2.68467e+06	855245	930184	942218	745926	1.46439e+06	1.09138e+06	199114	237031	206607	1.39552e+06	1.21021e+06	1.21297e+06	1.71853e+06	1.62302e+06	1.43532e+06	1.12636e+06	116502	1.32542e+06	2.14654e+06	1.01576e+06	2.08009e+06	1.33567e+06
1326	26.8198	3	1058.46	3172.36	19.8727	34.75	EISDDEAEEEKGEKEEEDKEDEEKPK	[3] Phospho (ST)	HS90B_RAT	Heat shock protein HSP 90-beta OS=Rattus norvegicus GN=Hsp90ab1 PE=1 SV=4	TRUE	0.142852	1.9007e+06	1.44453e+06	1.3685e+06	2.20699e+06	1.95907e+06	1.74207e+06	1.39763e+06	356949	91857	3.39419e+06	2.46386e+06	3.3567e+06	1.8553e+06	790457	3.10795e+06	634445	677860	716117	399034	1.1809e+06	800208	556735	454066	524718	1.63716e+06	1.42098e+06	1.29835e+06	2.03218e+06	1.95765e+06	1.74207e+06	1.5052e+06	369874	94914.6	2.29468e+06	1.25161e+06	2.08903e+06	1.72934e+06
2298	28.2263	5	635.467	3172.3	0.225148	---	EISDDEAEEEKGEKEEEDKEDEEKPK	[3] Phospho (ST)	HS90B_RAT	Heat shock protein HSP 90-beta OS=Rattus norvegicus GN=Hsp90ab1 PE=1 SV=4	FALSE	0.13202	520700	446221	436647	638181	543652	498406	378749	25790.7	431151	836512	498362	891538	452545	69453.7	900075	260952	311624	336899	170431	617154	477610	85958.1	106215	86161.8	448503	438945	414264	587633	543256	498406	407902	26724.6	445503	565535	253162	554845	421822
3881	26.8198	5	635.479	3172.36	18.9538	---	EISDDEAEEEKGEKEEEDKEDEEKPK	[3] Phospho (ST)	HS90B_RAT	Heat shock protein HSP 90-beta OS=Rattus norvegicus GN=Hsp90ab1 PE=1 SV=4	TRUE	0.403962	244856	252203	262915	36457.1	270637	263501	265877	15835.1	13758.2	320270	193560	431337	179769	29261	357705	127879	77951.5	98856.9	45894.7	219267	261693	517823	9419.56	15823.9	210906	248090	249437	33569.4	270440	263501	286342	16408.5	14216.2	216522	98325.9	268441	167564
5246	28.2459	3	1058.44	3172.3	0.230823	51.77	EISDDEAEEEKGEKEEEDKEDEEKPK	[3] Phospho (ST)	HS90B_RAT	Heat shock protein HSP 90-beta OS=Rattus norvegicus GN=Hsp90ab1 PE=1 SV=4	FALSE	0.0904353	430623	309515	313727	502001	454451	407616	282600	13849.4	362063	1.0471e+06	818038	958955	353160	38251.1	893358	222143	268487	284628	138450	443260	279606	49196.4	48287.9	44517.4	370916	304468	297645	462239	454120	407616	304352	14350.9	374115	707904	415553	596802	329184
16640	26.8547	2	1587.19	3172.36	19.9546	---	EISDDEAEEEKGEKEEEDKEDEEKPK	[3] Phospho (ST)	HS90B_RAT	Heat shock protein HSP 90-beta OS=Rattus norvegicus GN=Hsp90ab1 PE=1 SV=4	TRUE	0.180971	64856.1	48978.9	29113.1	2218.85	72979.8	60703.6	61077	0	0	100323	74705.8	99779.2	45274.1	0	107008	8442.63	0	0	4222.58	54474.3	10955.5	3118.98	106.479	51.1075	55863.7	48180.2	27620.8	2043.1	72926.6	60703.6	65778.2	0	0	67824.6	37949.6	62097.2	42200.5
267	12.7541	2	909.351	1816.69	-0.332027	91.82	IEDVGSDEEDDSGKDK	[6] Phospho (ST)	HS90B_RAT	Heat shock protein HSP 90-beta OS=Rattus norvegicus GN=Hsp90ab1 PE=1 SV=4	FALSE	0.826902	2.81682e+06	43094	1.94039e+06	1480.86	1.44597e+06	2.18967e+06	3.75931e+06	3.80761e+06	3.38062e+06	120123	22760.7	3.45209e+06	2134.92	4.20295e+06	89416.5	2.55715e+06	1844.16	1088.01	2.25839e+06	5.15483e+06	4.38755e+06	4.34868e+06	4.20546e+06	4.60229e+06	2.42626e+06	42391.3	1.84092e+06	1363.57	1.44492e+06	2.18967e+06	4.04867e+06	3.94548e+06	3.49315e+06	81210.5	11562.1	2.14839e+06	1989.98
383	12.7541	3	606.57	1816.69	-0.43835	57.28	IEDVGSDEEDDSGKDK	[6] Phospho (ST)	HS90B_RAT	Heat shock protein HSP 90-beta OS=Rattus norvegicus GN=Hsp90ab1 PE=1 SV=4	FALSE	0.718997	1.15672e+06	27854.9	864224	1527.89	645656	903484	1.62519e+06	1.31863e+06	1.43099e+06	67859.1	7920.91	1.59376e+06	2396.67	1.51482e+06	42720.6	1.02862e+06	517.763	400.987	847555	2.17093e+06	2.03912e+06	1.21153e+06	1.41127e+06	1.6048e+06	996339	27400.7	819923	1406.87	645186	903484	1.75029e+06	1.36638e+06	1.47863e+06	45877	4023.72	991869	2233.96
1667	25.1763	2	909.351	1816.69	-0.49103	88.63	IEDVGSDEEDDSGKDK	[6] Phospho (ST)	HS90B_RAT	Heat shock protein HSP 90-beta OS=Rattus norvegicus GN=Hsp90ab1 PE=1 SV=4	TRUE	0.82777	1.29323e+06	3.88388e+06	1.10803e+06	4.22312e+06	2.19e+06	1.16482e+06	1.32554e+06	503942	1.10596e+06	5.87636e+06	5.81853e+06	2.03274e+06	5.90146e+06	1.62905e+06	6.82898e+06	1.47807e+06	5.51123e+06	4.14964e+06	1.90588e+06	2.04563e+06	1.71226e+06	506026	1.01225e+06	954021	1.11392e+06	3.82054e+06	1.05123e+06	3.88862e+06	2.1884e+06	1.16482e+06	1.42757e+06	522190	1.14278e+06	3.97279e+06	2.95574e+06	1.26507e+06	5.50081e+06
3060	25.1763	3	606.57	1816.69	-0.441604	54.77	IEDVGSDEEDDSGKDK	[6] Phospho (ST)	HS90B_RAT	Heat shock protein HSP 90-beta OS=Rattus norvegicus GN=Hsp90ab1 PE=1 SV=4	TRUE	0.764213	149275	1.22739e+06	131411	1.29835e+06	570027	129764	161686	99498.7	111880	2.11728e+06	1.74533e+06	279490	1.553e+06	139665	2.30077e+06	321861	1.55734e+06	1.20011e+06	345666	305241	280133	122741	154800	137832	128578	1.20737e+06	124675	1.19551e+06	569612	129764	174131	103102	115604	1.43142e+06	886602	173939	1.44757e+06
34032	25.0807	1	1817.7	1816.69	-0.421648	---	IEDVGSDEEDDSGKDK	[6] Phospho (ST)	HS90B_RAT	Heat shock protein HSP 90-beta OS=Rattus norvegicus GN=Hsp90ab1 PE=1 SV=4	TRUE	0.13885	0	0	32.6367	794.175	0	0	3.71122	0	139.947	0	0	0	54627.1	0	0	2.8036	103976	67511	0	433.997	0	235.094	0	0	0	0	30.9637	731.271	0	0	3.99688	0	144.606	0	0	0	50918.4
1042	25.7384	2	787.791	1573.57	-0.0992234	92.17	IEDVGSDEEDDSGK	[6] Phospho (ST)	HS90B_RAT	Heat shock protein HSP 90-beta OS=Rattus norvegicus GN=Hsp90ab1 PE=1 SV=4	TRUE	0.60385	3.24453e+06	2.69502e+06	3.15448e+06	2.86674e+06	3.11378e+06	3.31923e+06	4.32799e+06	701753	982837	4.72248e+06	4.75317e+06	4.93774e+06	4.39974e+06	1.61004e+06	5.14344e+06	5.57452e+06	4.44433e+06	4.70286e+06	5.602e+06	6.16521e+06	6.78706e+06	932842	1.35328e+06	1.22471e+06	2.79467e+06	2.65107e+06	2.99278e+06	2.63968e+06	3.11151e+06	3.31923e+06	4.66112e+06	727164	1.01555e+06	3.19269e+06	2.41455e+06	3.07299e+06	4.10104e+06
1989	14.3858	2	787.791	1573.57	-0.127687	81.8	IEDVGSDEEDDSGK	[6] Phospho (ST)	HS90B_RAT	Heat shock protein HSP 90-beta OS=Rattus norvegicus GN=Hsp90ab1 PE=1 SV=4	FALSE	0.663038	31919.2	11914.9	310176	764.999	118576	50140.5	115887	4.14802e+06	3.21425e+06	10333.9	4968.61	62266.3	243.612	4.96416e+06	13393.9	55802	24227.7	464.626	70356.5	145814	113813	5.48722e+06	5.1064e+06	5.75449e+06	27493.5	11720.6	294276	704.406	118490	50140.5	124807	4.29822e+06	3.32124e+06	6986.39	2523.99	38751.2	227.073
17614	14.1267	1	1574.57	1573.57	-0.453394	---	IEDVGSDEEDDSGK	[6] Phospho (ST)	HS90B_RAT	Heat shock protein HSP 90-beta OS=Rattus norvegicus GN=Hsp90ab1 PE=1 SV=4	FALSE	0.75968	545.139	258.124	706.371	588.436	741.907	202.728	569.826	407122	329428	441.552	233.992	653.514	396.006	161686	482.907	1036.67	1215.86	1562.18	47.2271	32.9955	0	649304	635239	635657	469.554	253.914	670.162	541.829	741.366	202.728	613.686	421864	340393	298.517	118.865	406.712	369.121
5120	12.2624	2	844.332	1686.65	-1.05251	58.4	EISDDEAEEEKGEK	[3] Phospho (ST)	HS90B_RAT	Heat shock protein HSP 90-beta OS=Rattus norvegicus GN=Hsp90ab1 PE=1 SV=4	FALSE	0.189231	84443.6	18376.2	85922	13118.8	80252.4	91509.9	102163	308452	274109	49115	5441.93	110083	5149.77	480128	204979	119108	24002.9	24814.2	98014	276032	250374	421303	459297	502999	72735.3	18076.5	81517.5	12079.7	80193.9	91509.9	110027	319621	283233	33204.8	2764.43	68510	4800.15
6500	12.2852	3	563.224	1686.65	0.330654	32.37	EISDDEAEEEKGEK	[3] Phospho (ST)	HS90B_RAT	Heat shock protein HSP 90-beta OS=Rattus norvegicus GN=Hsp90ab1 PE=1 SV=4	FALSE	0.0521475	26503.3	6129.23	19468.7	1158.35	29796.1	31741.3	33944.6	43298.6	40174.8	27406.2	1152.93	33851.5	799.54	121194	77105.6	64022.5	28498.5	18942.3	41310.6	124941	111400	104909	114042	141825	22828.5	6029.28	18470.7	1066.6	29774.4	31741.3	36557.4	44866.5	41512	18528.3	585.673	21067.3	745.259
9021	13.2131	2	687.254	1372.49	1.41592	36.8	EISDDEAEEEK	[3] Phospho (ST)	HS90B_RAT	Heat shock protein HSP 90-beta OS=Rattus norvegicus GN=Hsp90ab1 PE=1 SV=4	FALSE	0.956226	44545.4	6186.8	18717.6	3878.08	9601.94	32373.9	35636.8	42631.4	38103.5	7186.85	2801.8	56016.8	2524.2	118845	11599.8	67423.5	225.728	123.373	66476.9	92345	110214	7665.61	130395	155667	38369.1	6085.91	17758.1	3570.91	9594.95	32373.9	38379.8	44175.1	39371.9	4858.76	1423.28	34861.8	2352.83
9257	24.6669	2	815.822	1629.63	0.0263785	83.29	EKEISDDEAEEEK	[5] Phospho (ST)	HS90B_RAT	Heat shock protein HSP 90-beta OS=Rattus norvegicus GN=Hsp90ab1 PE=1 SV=4	FALSE	8.04044e-05	4096.27	9994.63	2429.65	10090.1	6067.91	3398.35	1587.94	1642.91	1072.82	2265.55	4081.09	4239.71	68473.1	19067.1	16223.7	3535.12	390283	328340	15655	24403.4	12958	24727.7	17368.3	14018	3528.31	9831.65	2305.1	9290.91	6063.49	3398.35	1710.16	1702.4	1108.53	1531.65	2073.14	2638.56	63824.5
13914	24.5798	2	972.901	1943.79	-0.628382	61.79	EKEISDDEAEEEKGEK	[5] Phospho (ST)	HS90B_RAT	Heat shock protein HSP 90-beta OS=Rattus norvegicus GN=Hsp90ab1 PE=1 SV=4	FALSE	0.00454766	10891.8	13433.5	19119.5	27654.8	6754.26	9426.05	12433.2	4840.66	9935.75	8186.67	16908.9	9068.47	166992	9734.53	29316.7	12270.4	410176	305677	21836.9	33985.2	31188.1	13184.9	26385.5	16860.6	9381.62	13214.4	18139.4	25464.3	6749.35	9426.05	13390.2	5015.95	10266.5	5534.7	8589.51	5643.73	155654
16374	32.7463	2	930.857	1859.7	2.91038	52.39	IEDVGSDEEDDSGKDK	[N-term] Carbamyl (N-term)|[6] Phospho (ST)	HS90B_RAT	Heat shock protein HSP 90-beta OS=Rattus norvegicus GN=Hsp90ab1 PE=1 SV=4	FALSE	0.000814107	43540	17059.1	34573.8	35188.7	38273.3	46604.6	70571	94458.7	86664.1	165858	179156	137230	24119.4	41700.5	29718.1	9980.16	7542.27	7837.47	40530.3	27338.5	27820.6	26339.6	32364.3	25344.9	37503.1	16780.9	32801.5	32401.6	38245.5	46604.6	76002.9	97879.1	89548.9	112131	91009.1	85404.3	22481.9
17192	23.2617	2	973.399	1944.78	-0.490943	58.87	IEDVGSDEEDDSGKDKK	[6] Phospho (ST)	HS90B_RAT	Heat shock protein HSP 90-beta OS=Rattus norvegicus GN=Hsp90ab1 PE=1 SV=4	FALSE	0.87846	5527.69	22719.3	4491.66	70241.1	13622.2	4358.94	3800.18	9431.98	3887.99	14251.1	70038.2	18312.7	7493	3382.89	8346.21	3517.29	311042	263017	5014.45	33157.9	11237.3	7559.79	3910.97	4933.64	4761.26	22348.9	4261.41	64677.5	13612.2	4358.94	4092.68	9773.52	4017.41	9634.64	35578.5	11396.9	6984.3
30168	34.8176	2	809.295	1616.57	1.39294	48.37	IEDVGSDEEDDSGK	[N-term] Carbamyl (N-term)|[6] Phospho (ST)	HS90B_RAT	Heat shock protein HSP 90-beta OS=Rattus norvegicus GN=Hsp90ab1 PE=1 SV=4	FALSE	0.0689689	322.539	704.614	2712.47	660.184	2330.83	828.312	16793.1	13062.4	14552	43255.5	52281.8	37503.7	2752.93	1801.4	2296.2	944.469	2165.26	1356.45	3393.99	1592.05	0	1138.43	2883.21	1478.03	277.818	693.123	2573.43	607.893	2329.13	828.312	18085.7	13535.4	15036.4	29243.4	26558.5	23340.3	2566.03
595	12.9502	2	599.765	1197.51	-0.059403	78.11	DSYVGDEAQSK		ACTG_RAT	Actin, cytoplasmic 2 OS=Rattus norvegicus GN=Actg1 PE=1 SV=1	TRUE	0.155014	747211	863787	583034	29365.6	682626	539696	861996	818358	897122	1.43905e+06	125047	1.1684e+06	18752.6	728133	882089	515470	11349.5	7828.88	486880	1.01271e+06	855136	62581.2	700593	764945	643608	849701	553147	27039.7	682129	539696	928345	847991	926984	972890	63522.1	727151	17479.5
3676	12.9895	1	1198.52	1197.51	-0.41267	---	DSYVGDEAQSK		ACTG_RAT	Actin, cytoplasmic 2 OS=Rattus norvegicus GN=Actg1 PE=1 SV=1	TRUE	0.489019	190104	253.286	174265	737.544	261.513	166644	420032	436525	473001	107.164	246.665	225052	37.4478	270888	630.704	214178	71.6048	107.867	97.585	935.78	340729	4823.08	439379	466796	163745	249.155	165332	679.126	261.323	166644	452362	452331	488745	72.4499	125.302	140061	34.9055
5082	24.506	2	599.765	1197.51	-0.235789	37.64	DSYVGDEAQSK		ACTG_RAT	Actin, cytoplasmic 2 OS=Rattus norvegicus GN=Actg1 PE=1 SV=1	FALSE	0.191088	3294.72	27118	9953.98	58748.3	6551.33	7487.8	4150.66	9348.47	6996.85	23681.2	41541.5	4623.56	519043	10059.2	18165	7238.3	686057	602011	4087.93	5152.73	4197.39	13928.1	15270.1	15778.6	2837.9	26675.8	9443.73	54095.1	6546.56	7487.8	4470.14	9686.98	7229.74	16009.9	21102.5	2877.46	483805
19044	24.506	1	1198.52	1197.51	-0.473623	---	DSYVGDEAQSK		ACTG_RAT	Actin, cytoplasmic 2 OS=Rattus norvegicus GN=Actg1 PE=1 SV=1	FALSE	0.712614	36.0643	0.35974	12.9429	304.1	53.4952	66.6266	0	17.774	596.011	0	224.426	0.131888	307.572	86.8823	0.104811	0	175612	122849	0	0	0	69.8908	214.292	0	31.0639	0.353873	12.2794	280.013	53.4562	66.6266	0	18.4176	615.85	0	114.006	0.0820798	286.691
7476	45.718	2	895.945	1789.88	-4.85059	88.42	SYELPDGQVITIGNER		ACTG_RAT	Actin, cytoplasmic 2 OS=Rattus norvegicus GN=Actg1 PE=1 SV=1	TRUE	0.779788	110041	105928	117230	141676	113742	138904	148065	154056	158270	231663	253167	260811	150664	155122	159799	103056	99744.3	103909	224657	203861	203827	176456	194466	202313	94783.3	104201	111220	130455	113659	138904	159461	159635	163538	156619	128606	162315	140436
11057	53.7847	2	1275.59	2549.16	-3.17429	133.95	LCYVALDFEQEMATAASSSSLEK		ACTG_RAT	Actin, cytoplasmic 2 OS=Rattus norvegicus GN=Actg1 PE=1 SV=1	TRUE	3.41765e-05	204306	140106	308787	138928	49430.8	169451	151348	79035	82410.5	41372.5	37222.4	46529.3	364857	217436	226295	465376	186220	320570	443828	231077	409614	238838	392805	355891	175979	137822	292958	127924	49394.8	169451	162997	81896.9	85153.7	27970.4	18908.5	28957.4	340087
12810	47.2384	2	935.926	1869.84	-7.40657	75.4	SYELPDGQVITIGNER	[1] Phospho (ST)	ACTG_RAT	Actin, cytoplasmic 2 OS=Rattus norvegicus GN=Actg1 PE=1 SV=1	FALSE	0.00144812	32928.3	34908.3	43516.4	57437.6	47570.3	60252.2	61181.5	65832.8	56360.4	97287.6	128186	84693.5	143968	126717	96833.6	89472	104380	91447.4	172253	87682	102319	61449	79986	80314.9	28362.7	34339	41285.7	52888.1	47535.7	60252.2	65890.7	68216.7	58236.5	65772.5	65116.6	52708.7	134194
13874	46.9405	3	856.054	2565.14	-8.26445	61.94	LCYVALDFEQEMATAASSSSLEK	[12] Oxidation (M)	ACTG_RAT	Actin, cytoplasmic 2 OS=Rattus norvegicus GN=Actg1 PE=1 SV=1	FALSE	0.000268953	37955.1	43102	59949	38872.9	22957.4	43146.1	73091.1	57236	36460.6	22273.2	16360.6	21410.7	84060.4	36418.9	55198.4	305910	210985	295068	91954.8	64626.2	152088	52830.2	123665	68162.7	32692.5	42399.1	56875.9	35793.9	22940.7	43146.1	78717	59308.5	37674.3	15058.1	8310.98	13324.9	78353.5
18589	46.9549	2	1283.58	2565.14	-9.99945	---	LCYVALDFEQEMATAASSSSLEK	[12] Oxidation (M)	ACTG_RAT	Actin, cytoplasmic 2 OS=Rattus norvegicus GN=Actg1 PE=1 SV=1	FALSE	0.000180043	44874.7	37260.6	62752.1	40374.3	22170.5	34984.8	36435.9	27445.9	25752.7	17819.1	7002.25	8373.01	97684.5	25480.8	63480.4	268427	191949	208686	93821.6	55540	125314	40600.8	110902	57343.7	38652.7	36653	59535.4	37176.4	22154.3	34984.8	39240.5	28439.8	26609.9	12046.9	3557.05	5210.91	91052.7
16734	24.8701	2	488.727	975.439	-1.54697	45.07	AGFAGDDAPR		ACTG_RAT	Actin, cytoplasmic 2 OS=Rattus norvegicus GN=Actg1 PE=1 SV=1	FALSE	0.854273	16246.2	7543.5	5642.07	8708.76	27183.5	18902	25495.2	4939.74	6218.34	10095.2	12557.5	44728.1	15944.8	4465.84	8132.51	34784.6	23839.2	24841.4	25286.2	32886.9	5233.55	4757.27	5270.77	5211.73	13993.6	7420.48	5352.85	8018.97	27163.7	18902	27457.6	5118.61	6425.33	6824.96	6379.02	27836.4	14862.3
26854	23.8451	2	488.727	975.439	-1.93662	42.54	AGFAGDDAPR		ACTG_RAT	Actin, cytoplasmic 2 OS=Rattus norvegicus GN=Actg1 PE=1 SV=1	FALSE	0.940565	4036.02	7717.66	18936.8	6789.23	5020.95	3121.61	5625.43	11151.1	10707.3	12415.6	11657.5	11339	5792.7	7594.8	7592.23	12011.2	5339.58	1679.95	6908.2	11642.8	42324.1	8681.79	9020.58	9129.36	3476.41	7591.81	17966.1	6251.48	5017.3	3121.61	6058.43	11554.9	11063.7	8393.74	5921.84	7056.81	5399.43
32606	16.5814	2	488.728	975.441	0.35095	45.05	AGFAGDDAPR		ACTG_RAT	Actin, cytoplasmic 2 OS=Rattus norvegicus GN=Actg1 PE=1 SV=1	FALSE	0.133204	1325.96	3714.14	1656.83	127.954	1421.24	1593.6	1453.49	26216.1	5224.12	3759.48	2171.27	2583.68	111.197	21838.7	3833.11	7439.68	2426.26	7153.09	2863.1	2723.01	4210.28	26625.1	15643.3	19190.9	1142.11	3653.58	1571.9	117.819	1420.2	1593.6	1565.36	27165.5	5398.02	2541.64	1102.98	1607.94	103.648
17416	29.4893	3	506.239	1515.7	0.60074	37.15	QEYDESGPSIVHR		ACTG_RAT	Actin, cytoplasmic 2 OS=Rattus norvegicus GN=Actg1 PE=1 SV=1	FALSE	0.0196387	304.163	7757.18	34.4594	3527.45	100.991	34.5856	19.2486	83.1521	20.2403	141.549	0	179.303	1004.4	57477.5	3674.43	5.74235	368.658	266.125	78.5846	10829.5	8467.43	257.991	28801.5	4715.33	261.99	7630.68	32.6929	3248.05	100.918	34.5856	20.7301	86.1631	20.914	95.6958	0	111.588	936.214
18140	29.7723	3	506.24	1515.7	0.915082	38.67	QEYDESGPSIVHR		ACTG_RAT	Actin, cytoplasmic 2 OS=Rattus norvegicus GN=Actg1 PE=1 SV=1	FALSE	0.18033	1504.99	1391.61	1270.23	12800.5	1227.05	1361.81	1293.88	508.454	1430.49	1599.35	3834.1	2160.14	53528.1	1475	37929.6	3029.2	6551.16	5752.17	2681.72	2200.12	1842.04	249.037	1670.7	1315.52	1296.32	1368.92	1205.12	11786.7	1226.16	1361.81	1393.47	526.866	1478.11	1081.26	1947.67	1344.35	49894.1
20031	29.6622	2	758.856	1515.7	1.04299	34.59	QEYDESGPSIVHR		ACTG_RAT	Actin, cytoplasmic 2 OS=Rattus norvegicus GN=Actg1 PE=1 SV=1	FALSE	0.00172082	4884.18	10398	2799.25	18617.9	4864.08	5056.84	3933.77	4257.45	5726.84	1340.61	6837.99	2406.34	47868.8	35860.8	48038.4	1523.9	19560.9	21784.2	6783.25	32888.8	27980.8	3806.3	41501.8	21133.1	4206.98	10228.5	2655.76	17143.2	4860.54	5056.84	4236.55	4411.62	5917.47	906.336	3473.61	1497.58	44619
22595	55.4541	2	939.922	1877.83	-11.0678	42.4	EEEIAALVIDNGSGMCK	[N-term] Carbamyl (N-term)	ACTG_RAT	Actin, cytoplasmic 2 OS=Rattus norvegicus GN=Actg1 PE=1 SV=1	FALSE	9.80141e-06	172.574	0	2875.61	0	0	828.275	0	0	754.36	0	0	0	5230.97	649.985	6619.54	18.5839	3366.89	4472.62	28590.4	30612.5	29447.4	38011	30907.4	38054.3	148.646	0	2728.2	0	0	828.275	0	0	779.47	0	0	0	4875.84
34318	32.618	2	566.767	1131.52	-0.395334	36.58	GYSFTTTAER		ACTG_RAT	Actin, cytoplasmic 2 OS=Rattus norvegicus GN=Actg1 PE=1 SV=1	FALSE	0.91733	39.2471	79.8313	1.3443	9.13705	81.6064	22.967	965.691	1225.6	817.666	2418.67	8614.89	8113.47	81.7833	356.952	110.189	932.826	5584.43	6226.05	147.271	116.19	116.57	228.606	119.577	7.8125	33.8054	78.5294	1.27539	8.41334	81.547	22.967	1040.02	1269.98	844.883	1635.17	4376.25	5049.39	76.231
730	31.2037	3	839.341	2515	0.192124	52.34	ESDDKPEIEDVGSDEEEEEKK	[13] Phospho (ST)	HS90A_RAT	Heat shock protein HSP 90-alpha OS=Rattus norvegicus GN=Hsp90aa1 PE=1 SV=3	TRUE	0.826906	1.79307e+06	854499	1.78432e+06	1.16394e+06	1.43213e+06	1.78168e+06	1.50972e+06	2.04264e+06	1.82042e+06	2.94289e+06	2.09509e+06	3.94181e+06	930375	3.52677e+06	2.39437e+06	2.24694e+06	409389	412084	1.18297e+06	1.83956e+06	2.12676e+06	3.30071e+06	3.43896e+06	3.60371e+06	1.54446e+06	840564	1.69285e+06	1.07174e+06	1.43109e+06	1.78168e+06	1.62592e+06	2.11661e+06	1.88101e+06	1.98958e+06	1.06428e+06	2.45317e+06	867212
3260	31.1879	2	1258.51	2515	0.188737	72.92	ESDDKPEIEDVGSDEEEEEKK	[13] Phospho (ST)	HS90A_RAT	Heat shock protein HSP 90-alpha OS=Rattus norvegicus GN=Hsp90aa1 PE=1 SV=3	TRUE	0.724856	811283	446105	777174	555159	685016	807530	646816	857481	776764	1.24037e+06	930150	1.33586e+06	548816	1.55886e+06	1.22883e+06	903401	300921	321211	527947	908335	855942	1.47312e+06	1.43899e+06	1.65115e+06	698796	438830	737335	511187	684517	807530	696602	888531	802620	838569	472504	831370	511557
9089	31.2425	4	629.758	2515	0.353635	---	ESDDKPEIEDVGSDEEEEEKK	[13] Phospho (ST)	HS90A_RAT	Heat shock protein HSP 90-alpha OS=Rattus norvegicus GN=Hsp90aa1 PE=1 SV=3	TRUE	0.588809	54988.5	17909.7	68429.3	21238.2	41356.4	53678	61711	92135.3	91975.7	125010	70486.5	206291	14444.2	144489	65255.5	94338.4	3650.97	2644.65	28676.6	66583.7	139382	159864	164912	156228	47364.2	17617.6	64921.5	19556	41326.3	53678	66461	95471.6	95037.2	84514.8	35806.2	128384	13463.6
1662	32.8843	3	796.643	2386.91	-0.0156461	49.37	ESDDKPEIEDVGSDEEEEEK	[13] Phospho (ST)	HS90A_RAT	Heat shock protein HSP 90-alpha OS=Rattus norvegicus GN=Hsp90aa1 PE=1 SV=3	TRUE	0.0496959	497314	287340	516054	469669	414451	575826	590869	728043	689366	1.22624e+06	1.14902e+06	1.41054e+06	600421	1.38117e+06	854594	923462	679601	674406	885721	700440	888894	1.08298e+06	1.11624e+06	1.17222e+06	428360	282654	489601	432468	414149	575826	636349	754406	712313	829017	583687	877845	559658
2135	32.8692	2	1194.46	2386.91	-0.10337	75.84	ESDDKPEIEDVGSDEEEEEK	[13] Phospho (ST)	HS90A_RAT	Heat shock protein HSP 90-alpha OS=Rattus norvegicus GN=Hsp90aa1 PE=1 SV=3	TRUE	0.000175743	843655	574273	753703	763467	742594	907962	837420	980107	846549	1.37339e+06	1.26241e+06	1.09926e+06	1.27459e+06	2.01121e+06	1.55418e+06	1.29193e+06	1.04724e+06	1.04905e+06	1.40403e+06	1.11594e+06	1.06603e+06	1.53311e+06	1.54843e+06	1.68104e+06	726680	564909	715067	702996	742053	907962	901877	1.0156e+06	874727	928499	641288	684118	1.18806e+06
2478	12.4901	3	792.327	2373.96	-0.167094	43.82	DKEVSDDEAEEKEEKEEEK	[5] Phospho (ST)	HS90A_RAT	Heat shock protein HSP 90-alpha OS=Rattus norvegicus GN=Hsp90aa1 PE=1 SV=3	FALSE	0.335552	33354.1	693432	30608.4	6334.39	31348.2	32279.2	28399.5	52630.8	31164.3	93885.9	1.18315e+06	74811.1	4663.74	142441	3.48364e+06	37165.3	358789	185563	50148.5	301241	45300.4	223146	57405.9	55827.1	28729.5	682124	29039.3	5832.67	31325.4	32279.2	30585.5	54536.6	32201.6	63472.7	601022	46558.4	4347.12
3373	24.506	3	792.326	2373.96	-0.349162	42.87	DKEVSDDEAEEKEEKEEEK	[5] Phospho (ST)	HS90A_RAT	Heat shock protein HSP 90-alpha OS=Rattus norvegicus GN=Hsp90aa1 PE=1 SV=3	FALSE	0.0703461	118706	146214	81597.2	1.06426e+06	108087	86383.4	105041	106865	79005	293792	350323	222509	2.74248e+06	147439	291224	121545	1.41795e+06	1.15082e+06	165423	222560	157174	294018	206139	170652	102247	143830	77414.5	979966	108008	86383.4	113126	110735	81634.8	198622	177960	138478	2.55629e+06
12594	12.2093	2	1187.99	2373.96	-0.368392	72.34	DKEVSDDEAEEKEEKEEEK	[5] Phospho (ST)	HS90A_RAT	Heat shock protein HSP 90-alpha OS=Rattus norvegicus GN=Hsp90aa1 PE=1 SV=3	FALSE	0.831916	986.768	0	917.462	105.309	0	520.512	3646.32	121	2370.55	10381.2	18140.9	4425.51	261.122	13593.7	1416.52	0	123.522	49.5287	37472.8	364821	0	931.362	3179.36	0	849.95	0	870.431	96.9679	0	520.512	3926.99	125.381	2449.46	7018.34	9215.35	2754.2	243.395
15589	12.4591	2	1187.99	2373.96	-0.311946	78.01	DKEVSDDEAEEKEEKEEEK	[5] Phospho (ST)	HS90A_RAT	Heat shock protein HSP 90-alpha OS=Rattus norvegicus GN=Hsp90aa1 PE=1 SV=3	FALSE	0.799052	663.861	59341.7	1178.92	90.1011	683.482	1717.56	3512.5	3238.2	7143.93	4633.72	240489	1365.56	236.063	3419.11	554667	577.973	171.508	227.03	838.488	30857	1814.17	2708.32	4621.45	6387.71	571.815	58374	1118.49	82.9645	682.984	1717.56	3782.86	3355.46	7381.73	3132.69	122165	849.852	220.037
23068	24.506	2	1187.99	2373.96	-0.359916	57.65	DKEVSDDEAEEKEEKEEEK	[5] Phospho (ST)	HS90A_RAT	Heat shock protein HSP 90-alpha OS=Rattus norvegicus GN=Hsp90aa1 PE=1 SV=3	FALSE	0.56895	4521.1	4689.25	1809.64	9513.75	3318.57	2433.46	2959.86	1735.93	2795.95	5933.38	4534.13	5437.17	99733.6	1497.23	20175.3	0	192595	122687	6571.14	11011.6	7479.77	3873.61	10778.6	6483.13	3894.24	4612.78	1716.88	8760.2	3316.15	2433.46	3187.68	1798.79	2889.02	4011.34	2303.28	3383.8	92962.7
23097	24.2405	2	1187.99	2373.96	-0.293087	62.29	DKEVSDDEAEEKEEKEEEK	[5] Phospho (ST)	HS90A_RAT	Heat shock protein HSP 90-alpha OS=Rattus norvegicus GN=Hsp90aa1 PE=1 SV=3	FALSE	0.0696219	0	1218.98	64.6009	1283.3	273.183	191.271	0	2875.43	675.847	3020.67	1424.42	342.843	279205	1332.6	858.702	335.392	370.674	4096.3	380.223	9827.48	1220.82	692.675	307.468	511.462	0	1199.1	61.2894	1181.65	272.984	191.271	0	2979.55	698.343	2042.16	723.589	213.367	260250
3623	30.968	3	977.731	2930.17	-0.0213551	44.57	ESDDKPEIEDVGSDEEEEEKKDGDK	[13] Phospho (ST)	HS90A_RAT	Heat shock protein HSP 90-alpha OS=Rattus norvegicus GN=Hsp90aa1 PE=1 SV=3	TRUE	0.061721	669265	266934	581307	433176	531279	652382	479476	690943	614052	1.34715e+06	955376	1.72419e+06	230944	945016	682045	506440	47961.9	46945	209619	375333	419947	764618	725005	853942	576470	262581	551509	398865	530892	652382	516382	715962	634491	910756	485319	1.07304e+06	215265
7870	30.9053	2	1466.09	2930.17	-0.638844	46.48	ESDDKPEIEDVGSDEEEEEKKDGDK	[13] Phospho (ST)	HS90A_RAT	Heat shock protein HSP 90-alpha OS=Rattus norvegicus GN=Hsp90aa1 PE=1 SV=3	TRUE	0.0807345	443994	246367	363663	381414	397830	401738	255762	320770	313488	806561	653001	779975	260788	592870	538235	323286	250288	210449	161997	278351	249628	369753	349659	393041	382433	242349	345021	351204	397540	401738	275449	332386	323923	545285	331716	485414	243083
5192	29.4267	5	612.661	3058.27	0.187874	---	ESDDKPEIEDVGSDEEEEEKKDGDKK	[13] Phospho (ST)	HS90A_RAT	Heat shock protein HSP 90-alpha OS=Rattus norvegicus GN=Hsp90aa1 PE=1 SV=3	FALSE	0.992387	268812	318884	78854.1	529486	276835	110103	34032.5	9737.53	43706	59574.3	13908.3	74430.6	257729	316674	450754	1591.44	120677	141284	10746.9	231596	131734	136816	70967.7	32828.8	231540	313684	74812	487547	276634	110103	36652	10090.1	45160.8	40275.9	7065.23	46321.6	240232
7029	29.4267	3	1020.43	3058.28	3.96177	62.92	ESDDKPEIEDVGSDEEEEEKKDGDKK	[13] Phospho (ST)	HS90A_RAT	Heat shock protein HSP 90-alpha OS=Rattus norvegicus GN=Hsp90aa1 PE=1 SV=3	FALSE	0.742499	483765	441001	137134	717779	444614	217488	32239.3	7671.83	47554.7	183692	69973.5	198456	476745	440287	680227	7193.43	204833	238088	19262.8	228917	105485	135217	57851.6	36619.9	416689	433810	130104	660926	444290	217488	34720.8	7949.63	49137.7	124187	35545.6	123508	444378
11681	25.8033	3	806.662	2416.96	-0.2853	34.08	DKEVSDDEAEEKEEKEEEK	[N-term] Carbamyl (N-term)|[5] Phospho (ST)	HS90A_RAT	Heat shock protein HSP 90-alpha OS=Rattus norvegicus GN=Hsp90aa1 PE=1 SV=3	FALSE	0.0161543	5510.02	78116.5	2075.9	3531.56	120908	2564.75	4140.43	6268.61	20594.4	210936	152442	24987.8	1575.74	30219.8	2430.64	2796.42	746.472	1130.96	14003.6	3625.36	701.582	2761.99	11913.3	8257.84	4746.04	76842.7	1969.49	3251.84	120820	2564.75	4459.12	6495.6	21279.9	142606	77438.8	15551.1	1468.77
13727	12.8906	3	806.662	2416.96	-0.332561	36.15	DKEVSDDEAEEKEEKEEEK	[N-term] Carbamyl (N-term)|[5] Phospho (ST)	HS90A_RAT	Heat shock protein HSP 90-alpha OS=Rattus norvegicus GN=Hsp90aa1 PE=1 SV=3	FALSE	0.715025	520.544	5335.9	43935.4	9193.71	855.634	498.885	1520.79	145233	183497	594.813	4056.44	1022.07	1677.65	75393.5	6142.21	1125.64	198.153	196.209	850.703	4104.47	1131.52	3311.17	50159.9	48201.4	448.37	5248.89	41683.2	8465.51	855.011	498.885	1637.85	150492	189605	402.13	2060.62	636.084	1563.75
19090	25.2936	3	806.662	2416.96	-0.429091	36.62	DKEVSDDEAEEKEEKEEEK	[N-term] Carbamyl (N-term)|[5] Phospho (ST)	HS90A_RAT	Heat shock protein HSP 90-alpha OS=Rattus norvegicus GN=Hsp90aa1 PE=1 SV=3	FALSE	0.160042	71604.3	260.068	1352.87	372.569	2406.93	68040.8	96491.6	802.925	239.593	752.378	1175.29	141957	986.225	492.408	577.362	14251.6	88.4963	68.9944	3627.72	32866.7	397.353	1198.44	738.189	644.88	61676.1	255.827	1283.52	343.059	2405.18	68040.8	103919	831.999	247.568	508.654	597.033	88346.6	919.27
19054	12.2624	2	951.877	1901.74	-0.654454	42.02	DKEVSDDEAEEKEEK	[N-term] Carbamyl (N-term)|[5] Phospho (ST)	HS90A_RAT	Heat shock protein HSP 90-alpha OS=Rattus norvegicus GN=Hsp90aa1 PE=1 SV=3	FALSE	0.821167	18562.7	18.8753	13399.8	0	129.101	17635.9	38090.2	28949.8	34545.1	0	102.853	29665.9	97.0449	16493.4	102.976	4326.73	672.703	61.0938	39.7169	770.116	8753.34	10156.3	11569.9	17774.7	15989	18.5675	12712.9	0	129.007	17635.9	41022	29998.1	35694.9	0	52.2479	18462.5	90.4565
20025	21.4217	2	737.285	1472.55	-0.350729	80.43	DKEVSDDEAEEK	[5] Phospho (ST)	HS90A_RAT	Heat shock protein HSP 90-alpha OS=Rattus norvegicus GN=Hsp90aa1 PE=1 SV=3	FALSE	0.00295894	2043.27	7282.93	1484.62	4566.01	2647.99	2464.43	4246.58	4101.49	2803.59	12880.4	6853.04	5842.83	14465.6	6607.47	6192.76	13028.3	79688.9	47656.5	10939.2	7575.48	3043.92	6756.96	11750.8	8265.54	1759.97	7164.17	1408.52	4204.35	2646.06	2464.43	4573.44	4250.01	2896.92	8707.96	3481.25	3636.26	13483.5
20905	20.9739	2	737.285	1472.56	0.11999	42.86	DKEVSDDEAEEK	[5] Phospho (ST)	HS90A_RAT	Heat shock protein HSP 90-alpha OS=Rattus norvegicus GN=Hsp90aa1 PE=1 SV=3	FALSE	0.02827	153.444	909.601	46.1059	307.137	213.011	27.8009	45.2245	204.903	71.6516	1409.02	199.599	407.089	450.642	406.582	511.644	202.21	4252.3	4023.17	469.702	350.364	83.4658	438.453	521.374	486.894	132.168	894.768	43.7425	282.81	212.856	27.8009	48.7055	212.323	74.0366	952.584	101.394	253.351	420.048
25605	20.2747	2	930.377	1858.74	1.89126	77.64	DKEVSDDEAEEKEEK	[5] Phospho (ST)	HS90A_RAT	Heat shock protein HSP 90-alpha OS=Rattus norvegicus GN=Hsp90aa1 PE=1 SV=3	FALSE	0.000491842	193.098	345.453	151.161	177.339	4177.31	140.585	257.901	248.947	1510.02	173.735	142.099	141.088	1036.52	26274.3	1412.34	465.699	484933	455354	815.04	683.982	2160.92	4814.04	12722.8	16149.8	166.325	339.82	143.412	163.292	4174.27	140.585	277.752	257.961	1560.29	117.456	72.1842	87.8057	966.151
28479	22.8271	2	930.375	1858.74	-0.0401005	67.93	DKEVSDDEAEEKEEK	[5] Phospho (ST)	HS90A_RAT	Heat shock protein HSP 90-alpha OS=Rattus norvegicus GN=Hsp90aa1 PE=1 SV=3	FALSE	1.82292e-06	4886.04	6666.79	3904.86	7784.78	10966.2	4200.07	4725.42	4597.45	4631.63	16346.5	7603.41	9253.01	28005.9	13502.5	23112.5	17911	77988.8	49396.9	17526.4	26434.6	16994.2	14286.9	25121.6	14765.7	4208.58	6558.08	3704.69	7168.18	10958.3	4200.07	5089.14	4763.93	4785.8	11051.2	3862.43	5758.58	26104.6
2935	13.0089	2	694.286	1386.56	0.151214	38.36	STPASPVQSPTR	[5] Phospho (ST)|[9] Phospho (ST)	ADDB_RAT	Beta-adducin OS=Rattus norvegicus GN=Add2 PE=2 SV=4	TRUE	0.477581	291730	24930.8	218848	30377.6	250516	202764	406809	381622	424867	161853	9297.67	419570	24812.5	272800	154055	130882	372462	297158	186513	295292	309290	230788	244198	289760	251281	24524.3	207630	27971.5	250333	202764	438122	395441	439009	109423	4723.09	261118	23128
19259	13.0225	1	1387.56	1386.56	-0.56028	---	STPASPVQSPTR	[5] Phospho (ST)|[9] Phospho (ST)	ADDB_RAT	Beta-adducin OS=Rattus norvegicus GN=Add2 PE=2 SV=4	TRUE	0.816432	14728	46.0959	23419	12.897	0	17336.4	68796.5	49442.2	59612.5	0	0	16479.1	56.3392	20288.1	0	7820.99	1432.18	0	113.596	0	21565.6	1096.79	38480.6	36299.3	12685.9	45.3442	22218.5	11.8755	0	17336.4	74091.8	51232.5	61596.8	0	0	10255.7	52.5143
3201	27.3589	3	827.046	2478.12	-0.128422	57.46	KLEQEQEGEKDAATEEPGSPVK	[19] Phospho (ST)	ADDB_RAT	Beta-adducin OS=Rattus norvegicus GN=Add2 PE=2 SV=4	TRUE	0.000713973	524928	420380	400694	459554	383441	381309	472862	437196	498128	754560	608589	796899	235213	355804	317873	118393	148416	147801	178671	396327	376128	37833.5	360564	371929	452146	413524	380154	423154	383162	381309	509259	453027	514709	510130	309155	495947	219244
24948	14.0295	3	827.046	2478.12	-0.271972	39.95	KLEQEQEGEKDAATEEPGSPVK	[19] Phospho (ST)	ADDB_RAT	Beta-adducin OS=Rattus norvegicus GN=Add2 PE=2 SV=4	FALSE	0.577698	1088.12	1195.3	441.521	155.359	2577.35	1039.09	3120.44	50785.4	34479.1	1841.94	4153.12	20.3172	15.5504	16057.5	1688.85	6124.54	80.0136	98.789	3674.12	3197.12	3373.62	325190	24752.1	31670.3	937.249	1175.81	418.888	143.053	2575.48	1039.09	3360.63	52624.3	35626.8	1245.27	2109.73	12.6443	14.4947
4978	12.7541	2	640.774	1279.53	-0.276285	66.95	DAATEEPGSPVK	[9] Phospho (ST)	ADDB_RAT	Beta-adducin OS=Rattus norvegicus GN=Add2 PE=2 SV=4	TRUE	0.368337	109374	39772.8	104173	3298.46	77344.9	80085.8	169826	175264	181923	122829	12081.4	131385	618.765	152753	112815	76756.8	1230.55	4276.06	65138.5	138081	146740	35923.3	156498	166191	94209.3	39124.2	98832.9	3037.2	77288.6	80085.8	182897	181611	187979	83040.4	6137.19	81766.9	576.757
14968	12.7541	1	1280.54	1279.53	-0.273645	---	DAATEEPGSPVK	[9] Phospho (ST)	ADDB_RAT	Beta-adducin OS=Rattus norvegicus GN=Add2 PE=2 SV=4	TRUE	0.753377	13639.5	1550.84	11679.4	42.6015	8256.96	7808.53	31225.3	38400.3	39002.3	8549.08	3507.16	11147.8	1.65538	29351.3	15594.8	12448.9	300.278	153.613	16721.6	48611.4	34533.9	3578.41	68609.4	56299.4	11748.3	1525.55	11080.7	39.2272	8250.94	7808.53	33628.8	39790.8	40300.5	5779.71	1781.59	6937.78	1.543
17861	24.5344	2	640.775	1279.54	1.51002	57.29	DAATEEPGSPVK	[9] Phospho (ST)	ADDB_RAT	Beta-adducin OS=Rattus norvegicus GN=Add2 PE=2 SV=4	FALSE	0.0341957	5765.21	8047.18	4561.02	87689.1	26548.7	5479.84	4216.39	20752.5	9657.67	21435	13332.8	13437.6	93214.7	39743.6	18363.2	5387.25	115840	102782	5565.84	11440.8	8304.87	71700.9	78885.8	80168.2	4965.85	7915.96	4327.22	80743.5	26529.3	5479.84	4540.93	21504	9979.14	14491.4	6772.9	8362.87	86886.3
47026	24.506	1	1280.54	1279.53	-0.60283	---	DAATEEPGSPVK	[9] Phospho (ST)	ADDB_RAT	Beta-adducin OS=Rattus norvegicus GN=Add2 PE=2 SV=4	FALSE	0.0151272	0	0	0	0	101.88	0	0	0	0	0	0	0	180.209	71.4334	0	0	16259	12983.4	0	0	0	0	3179.93	2480.8	0	0	0	0	101.806	0	0	0	0	0	0	0	167.974
13517	33.3382	2	910.375	1818.73	1.22191	51.83	TESVTSGPLSPEGSPSK	[10] Phospho (ST)|[14] Phospho (ST)	ADDB_RAT	Beta-adducin OS=Rattus norvegicus GN=Add2 PE=2 SV=4	FALSE	0.00496299	32939.9	24925.3	22686.3	29613.9	31072.3	31204.5	40941.1	53264.3	46397.5	106139	101754	68597.3	34527.6	20623.4	39532.7	29537.7	11838.6	12765.1	36378.9	23259.7	18423.2	22690.6	29435.9	27868.6	28372.7	24518.8	21523.4	27268.3	31049.6	31204.5	44092.4	55193.1	47941.9	71756.8	51689.6	42691.3	32183.5
13521	13.2131	2	654.303	1306.59	-0.882236	43.75	STPASPVQSPTR	[5] Phospho (ST)	ADDB_RAT	Beta-adducin OS=Rattus norvegicus GN=Add2 PE=2 SV=4	FALSE	0.780591	40586.9	1516.61	23851.2	10922.6	491.253	30308.7	48047.2	86074.9	82756.5	589.967	1183.6	56539.2	1345.42	54601	5371.6	23352.8	721.309	139.22	12511.7	8639.09	53439.3	10600.3	58193.2	63716.9	34959.4	1491.87	22628.6	10057.5	490.895	30308.7	51745.5	89191.7	85511.1	398.855	601.252	35187	1254.08
25928	24.3781	2	654.303	1306.59	-1.01278	43.39	STPASPVQSPTR	[5] Phospho (ST)	ADDB_RAT	Beta-adducin OS=Rattus norvegicus GN=Add2 PE=2 SV=4	FALSE	0.990437	16083.1	47557.2	4077.17	14493.4	44858.3	8265.84	12701.7	9236.47	802.056	67378.7	43675.6	30264.3	18445.9	1969.86	35578.8	8775.14	40976.4	30308.6	27396	38279.6	8757.25	31173.8	5263.47	6186.74	13853.1	46781.7	3868.17	13345.4	44825.6	8265.84	13679.3	9570.93	828.754	45552.2	22186.6	18834.9	17193.7
15178	32.0702	2	870.39	1738.77	-0.37013	63.45	TESVTSGPLSPEGSPSK	[10] Phospho (ST)	ADDB_RAT	Beta-adducin OS=Rattus norvegicus GN=Add2 PE=2 SV=4	FALSE	0.220425	21984.4	13539.2	14883.1	13611.7	15492.8	20211.2	10821.7	19580.2	18893.6	38271.5	43440.6	42654	8872.14	25567.4	22312	37131.3	1735.96	5092.42	18597.7	14577.3	21778.6	18085.6	22384.4	19960.3	18936.2	13318.4	14120.2	12533.6	15481.5	20211.2	11654.7	20289.2	19522.5	25874	22067.3	26545.5	8269.81
15325	27.6203	3	784.347	2350.02	-1.4478	44.06	LEQEQEGEKDAATEEPGSPVK	[18] Phospho (ST)	ADDB_RAT	Beta-adducin OS=Rattus norvegicus GN=Add2 PE=2 SV=4	FALSE	0.26331	2720.19	3893.36	1464.14	4961.6	2940.79	1940.23	1162.48	138315	2557.91	6876.6	6302.64	2924.73	2682.24	94722.1	3877.9	3117.14	4616.23	2877.55	679.603	1632.23	2647.9	129280	117248	126198	2343.03	3829.87	1389.09	4568.61	2938.64	1940.23	1251.95	143324	2643.05	4649.01	3201.66	1820.19	2500.14
22877	27.5841	2	1176.02	2350.02	-0.504179	---	LEQEQEGEKDAATEEPGSPVK	[18] Phospho (ST)	ADDB_RAT	Beta-adducin OS=Rattus norvegicus GN=Add2 PE=2 SV=4	FALSE	0.921899	39.1993	0	268.842	233.579	333.556	0	353.305	71584.5	0	180.17	245.629	285.8	0	32876.1	0	0	107.51	212.328	0	0	0	64784.8	61959.6	75388.9	33.7642	0	255.061	215.078	333.313	0	380.5	74176.6	0	121.806	124.776	177.866	0
15676	32.5048	3	740.322	2217.94	-0.46494	34.6	TESVTSGPLSPEGSPSKSPSK	[16] Phospho (ST)|[18] Phospho (ST)	ADDB_RAT	Beta-adducin OS=Rattus norvegicus GN=Add2 PE=2 SV=4	FALSE	0.237565	15280	14874.6	13687.5	22399	16118.1	20315	29066.6	37870.8	41026.6	77790.1	78666.9	80167.6	21101.6	33286.3	21909.2	23558.2	14406.1	19947.1	23934.1	17205.5	34209.1	23411.9	29007.7	23753	13161.4	14632.1	12985.9	20624.9	16106.4	20315	31303.9	39242.1	42392.3	52591	39961.8	49892	19669
16473	32.4577	2	1109.98	2217.94	-0.189533	---	TESVTSGPLSPEGSPSKSPSK	[16] Phospho (ST)|[18] Phospho (ST)	ADDB_RAT	Beta-adducin OS=Rattus norvegicus GN=Add2 PE=2 SV=4	FALSE	0.407262	27088.3	22514.2	23886.4	35350.1	26279.8	38380.9	33044	51778.1	44317.7	68545.8	79450.1	45491.6	45335.1	54647.3	48051.4	40038.8	24213.2	23636.9	35655	24330.6	30231.7	27008.1	33941.7	34975.5	23332.4	22147	22662	32550.2	26260.7	38380.9	35587.4	53653.1	45792.9	46341.2	40359.6	28311.5	42257.3
22303	12.5736	2	729.334	1456.65	-2.00876	49.87	SRSPSTESQLASK	[3] Phospho (ST)	ADDB_RAT	Beta-adducin OS=Rattus norvegicus GN=Add2 PE=2 SV=4	FALSE	0.873968	2695.83	4444.86	1494.64	1086.98	86.0071	1912.69	4300.29	3984.27	3103.74	250.512	1375.82	2330.03	1448	2964.84	27217.8	1914.47	0	72.605	1738.28	34480.6	1783.55	4727.95	3292.13	1749.73	2322.04	4372.38	1418.02	1000.89	85.9444	1912.69	4631.29	4128.55	3207.05	169.362	698.897	1450.08	1349.69
22987	30.8738	3	713.667	2137.98	-0.119542	---	TESVTSGPLSPEGSPSKSPSK	[18] Phospho (ST)	ADDB_RAT	Beta-adducin OS=Rattus norvegicus GN=Add2 PE=2 SV=4	FALSE	0.149838	16365.8	4459.52	11069.3	8325.88	10385.8	12398.7	9940.68	9837.43	12932.3	32094.5	21062.8	50587.2	3510.07	20868.5	11791.3	16643.6	798.406	0	4464.22	7430.48	13167.9	12801.5	12648.9	15610.2	14096.6	4386.8	10501.8	7666.41	10378.3	12398.7	10705.8	10193.6	13362.7	21697.9	10699.6	31482.8	3271.77
27014	30.8266	2	1070	2137.98	0.139022	58.99	TESVTSGPLSPEGSPSKSPSK	[18] Phospho (ST)	ADDB_RAT	Beta-adducin OS=Rattus norvegicus GN=Add2 PE=2 SV=4	FALSE	0.211721	18239.5	7355.52	14366.8	11776.7	15206.6	18639.1	7674.72	10470.5	12669.3	27468.3	20077.9	27827.3	9187.88	22477.2	23919.8	11401	1751.9	4731.49	7654.32	10065.4	13743.1	12581.2	17770.3	19877.6	15710.5	7235.57	13630.3	10843.9	15195.5	18639.1	8265.45	10849.7	13091.1	18570.3	10199.3	17318.2	8564.12
2960	48.1602	3	753.381	2257.12	-4.78008	68.41	EAALTSEEVGADLEQVEVLQK		SPTN1_RAT	Spectrin alpha chain, non-erythrocytic 1 OS=Rattus norvegicus GN=Sptan1 PE=1 SV=2	TRUE	1.15976e-07	139873	61290.3	156055	107121	67484.8	162052	215295	78083.3	60084.9	197439	78970.9	103723	260985	287299	281900	628850	310125	330283	763979	780470	1.06342e+06	853111	1.0007e+06	996575	120479	60290.8	148056	98635.9	67435.7	162052	231866	80910.8	62085	133481	40116.2	64551.5	243267
4346	48.1731	2	1129.57	2257.12	-5.50242	117.56	EAALTSEEVGADLEQVEVLQK		SPTN1_RAT	Spectrin alpha chain, non-erythrocytic 1 OS=Rattus norvegicus GN=Sptan1 PE=1 SV=2	TRUE	3.44555e-08	192892	92255.1	216000	156999	83245.4	273680	202214	59627.5	40792.3	167642	69735.3	68455.9	518170	510404	505667	664211	366697	368095	1.08807e+06	1.08875e+06	1.18375e+06	948807	1.26932e+06	1.11091e+06	166147	90750.7	204928	144564	83184.8	273680	217778	61786.7	42150.2	113336	35424.6	42603.3	482991
3020	48.3621	3	789.413	2365.22	6.12017	60.46	EAIVTSEELGQDLEHVEVLQK		SPTN1_RAT	Spectrin alpha chain, non-erythrocytic 1 OS=Rattus norvegicus GN=Sptan1 PE=1 SV=2	FALSE	0.00222174	90252.6	49373.8	100907	82550.4	54961.5	67004.8	85055.7	67471.8	145348	83233.9	115724	85737.5	374426	222601	441536	165656	203920	277749	87616.2	376893	654747	472296	45972.4	45594.5	77738.8	48568.7	95734.2	76011.9	54921.5	67004.8	91602.5	69915	150186	56271.3	58786.1	53358.4	349007
7985	48.5226	2	1183.6	2365.19	-6.84517	97.43	EAIVTSEELGQDLEHVEVLQK		SPTN1_RAT	Spectrin alpha chain, non-erythrocytic 1 OS=Rattus norvegicus GN=Sptan1 PE=1 SV=2	FALSE	1.52471e-06	3306.05	3902.56	1577.11	12907.4	6455.63	14867.8	82.6902	100.96	0	4702.21	1816.92	3478.11	243931	359166	297318	126505	112490	110411	318928	534840	468490	551219	768092	543011	2847.66	3838.92	1496.27	11885.1	6450.93	14867.8	89.055	104.615	0	3178.99	922.974	2164.59	227371
4421	43.2161	3	826.403	2476.19	-4.05674	74.47	LDPAQSASRENLLEEQGSIALR	[8] Phospho (ST)	SPTN1_RAT	Spectrin alpha chain, non-erythrocytic 1 OS=Rattus norvegicus GN=Sptan1 PE=1 SV=2	TRUE	0.328083	179365	162127	198470	251975	255520	255114	445787	507587	469116	591843	525692	542998	309429	325158	317383	360167	368873	363187	426310	443287	538515	386208	399170	405838	154496	159483	188296	232017	255334	255114	480100	525967	484732	400123	267044	337933	288422
11042	43.1692	2	1239.1	2476.18	-4.38134	62.34	LDPAQSASRENLLEEQGSIALR	[8] Phospho (ST)	SPTN1_RAT	Spectrin alpha chain, non-erythrocytic 1 OS=Rattus norvegicus GN=Sptan1 PE=1 SV=2	FALSE	0.00104663	94548.6	114376	98541.5	133735	104751	147391	124667	140878	135440	125453	143988	110223	191312	213420	206469	210051	178771	169060	213006	178587	179555	89169.3	150509	116614	81439.2	112511	93490.2	123143	104675	147391	134262	145979	139948	84813.9	73143.9	68596.7	178324
6625	41.2456	3	869.102	2604.28	-2.83011	45	KLDPAQSASRENLLEEQGSIALR	[7] Phospho (ST)	SPTN1_RAT	Spectrin alpha chain, non-erythrocytic 1 OS=Rattus norvegicus GN=Sptan1 PE=1 SV=2	TRUE	2.24273e-06	193954	159960	166125	235763	236863	210112	359233	436239	395804	465082	452934	487603	80361.6	105887	119957	137640	158853	173315	67182.1	142628	139859	88405.5	98312	101570	167061	157351	157610	217090	236691	210112	386884	452035	408979	314424	230084	303458	74905.9
14935	40.7143	3	716.335	2145.98	-4.67892	47.34	SADESGQALLAAGHYASDEVR		SPTN1_RAT	Spectrin alpha chain, non-erythrocytic 1 OS=Rattus norvegicus GN=Sptan1 PE=1 SV=2	FALSE	2.84428e-08	12566.6	9302.62	8470.93	10574.4	14229.4	9880.62	3080.53	3516.61	3948.52	7309.91	13020.6	13191.2	38341.1	60870.9	65971.4	25929.4	23014	26770.5	69129.5	110902	125514	117691	110780	110093	10824.2	9150.92	8036.7	9736.88	14219	9880.62	3317.64	3643.95	4079.96	4941.96	6614.28	8209.51	35738.1
24262	19.5551	2	512.727	1023.44	0.315414	57.74	LDPAQSASR	[8] Phospho (ST)	SPTN1_RAT	Spectrin alpha chain, non-erythrocytic 1 OS=Rattus norvegicus GN=Sptan1 PE=1 SV=2	FALSE	0.698424	184.773	14576.2	367.004	4616.02	415.748	356.776	576.284	3725.32	829.22	8120.81	10958.9	433.48	15086.8	513.709	343.615	999.461	191542	158310	115.96	131.07	2319.2	1187.76	441.946	1672.42	159.154	14338.5	348.191	4250.4	415.445	356.776	620.641	3860.22	856.822	5490.18	5566.99	269.775	14062.5
31395	15.69	2	576.774	1151.53	0.656594	37.15	KLDPAQSASR	[9] Phospho (ST)	SPTN1_RAT	Spectrin alpha chain, non-erythrocytic 1 OS=Rattus norvegicus GN=Sptan1 PE=1 SV=2	FALSE	0.00762862	1109.36	244.043	675.015	2328.71	1001.22	1713.67	2958.19	7692.02	1240.35	319.009	229.991	7449.16	707.68	22450	1240	3483.26	191605	156576	4029.63	3025.87	4158.77	2808.26	7811.08	9209.16	955.543	240.063	640.412	2144.26	1000.49	1713.67	3185.89	7970.55	1281.64	215.67	116.833	4635.95	659.635
3369	33.197	2	949.948	1897.88	-0.212279	63.04	SPPDQSAVPNTPPSTPVK	[11] Phospho (ST)	ADDA_RAT	Alpha-adducin OS=Rattus norvegicus GN=Add1 PE=2 SV=2	TRUE	0.866423	447805	350447	372137	346177	363888	413785	337480	424942	396674	672447	702045	599614	354923	570726	468067	349087	203231	186354	583034	496528	527232	555905	582000	594594	385715	344732	353061	318758	363623	413785	363456	440330	409878	454616	356630	373168	330827
5169	32.2535	2	989.931	1977.85	-0.213956	52.08	SPPDQSAVPNTPPSTPVK	[11] Phospho (ST)|[15] Phospho (ST)	ADDA_RAT	Alpha-adducin OS=Rattus norvegicus GN=Add1 PE=2 SV=2	TRUE	0.0187976	247747	198379	191831	277519	230720	264799	240383	291521	281161	419911	476250	461386	414027	625996	503201	439956	169408	164294	765556	470562	511543	490949	525856	531799	213396	195144	181997	255537	230552	264799	258886	302077	290520	283886	241929	287142	385919
23215	32.2259	1	1978.85	1977.85	-0.452759	---	SPPDQSAVPNTPPSTPVK	[11] Phospho (ST)|[15] Phospho (ST)	ADDA_RAT	Alpha-adducin OS=Rattus norvegicus GN=Add1 PE=2 SV=2	TRUE	0.000200534	33871	15686.8	15307.6	19988.8	18378.3	29473	27213.3	24565.8	14667.4	50360.3	69262.6	14517.9	169665	115719	109429	50135	98332.5	99439.2	149196	48069.9	27235.6	29296.5	44388.8	43307.5	29174.7	15431	14522.9	18405.5	18364.9	29473	29308	25455.3	15155.6	34046.7	35184.5	9035.17	158146
7164	32.6501	2	682.316	1362.62	-0.206713	47.61	LEGGLPQEPTSR	[11] Phospho (ST)	ADDA_RAT	Alpha-adducin OS=Rattus norvegicus GN=Add1 PE=2 SV=2	FALSE	0.111915	25521.9	24451.6	27485.9	38200.9	28014.8	33473	40461.2	54738.1	54687.5	81860.7	88967.1	84974.5	49033.3	69540.3	46647.6	40857.9	38560.7	39836	88919.8	57973.1	71518.2	67990.8	66867.1	66884.4	21983.2	24052.8	26076.9	35175.2	27994.4	33473	43575.5	56720.2	56507.8	55343	45194.1	52883.6	45704.5
24088	32.6333	1	1363.63	1362.62	0.00468697	---	LEGGLPQEPTSR	[11] Phospho (ST)	ADDA_RAT	Alpha-adducin OS=Rattus norvegicus GN=Add1 PE=2 SV=2	FALSE	0.00416788	13866.7	9995.64	8909.53	10265.4	12295.7	15627.2	9960.78	8843.41	10392.3	6219.29	13333.7	2085.48	32232.5	29137	27687.3	17417.8	20758	21970	24486.4	14636.3	12923.3	5302.45	12802.6	17732	11944	9832.64	8452.82	9452.35	12286.8	15627.2	10727.5	9163.64	10738.2	4204.63	6773.37	1297.89	30044.3
7239	32.4187	3	746.003	2234.99	0.0900929	37.77	EKSPPDQSAVPNTPPSTPVK	[3] Phospho (ST)|[13] Phospho (ST)	ADDA_RAT	Alpha-adducin OS=Rattus norvegicus GN=Add1 PE=2 SV=2	TRUE	0.24361	76175.9	65476.4	66870.3	81915.6	78358.6	70849.8	121811	161550	162961	245709	261446	292603	66419.7	106493	80262.7	77852.5	65095.2	56643.1	105446	97939.3	134407	133163	141864	138500	65613.9	64408.7	63442.4	75427.3	78301.6	70849.8	131187	167400	168385	166114	132811	182100	61910.4
11914	40.4327	3	1081.83	3242.48	-3.75722	50.74	SPPDQSAVPNTPPSTPVKLEGGLPQEPTSR	[11] Phospho (ST)|[14] Phospho (ST)	ADDA_RAT	Alpha-adducin OS=Rattus norvegicus GN=Add1 PE=2 SV=2	FALSE	7.16013e-05	87048.9	51034.8	66478.1	70750.8	106038	136100	191491	179865	161753	328024	324744	334741	39992.5	62289.3	64595.4	34170.3	6766.81	6479.4	53563.3	51936.1	53295.6	32028.8	37381.5	43535.4	74979.4	50202.5	63070.4	65146.9	105961	136100	206231	186378	167137	221765	164966	208325	37277.4
15381	31.6528	3	772.658	2314.95	0.0199127	36.1	EKSPPDQSAVPNTPPSTPVK	[3] Phospho (ST)|[13] Phospho (ST)|[16] Phospho (ST)	ADDA_RAT	Alpha-adducin OS=Rattus norvegicus GN=Add1 PE=2 SV=2	FALSE	0.971895	32208.8	16017.5	30337.8	20801.2	22468.8	30220.3	21190.4	35413.8	32813	48013.1	34780.7	68061.2	30783.6	97118.3	63670.3	33195	1083.61	2160.42	45835.9	46328.1	66467.3	68107.1	71899.3	72839.4	27743	15756.3	28782.6	19153.6	22452.4	30220.3	22821.4	36696.2	33905.2	32459.9	17668.2	42357.6	28693.7
18835	31.6881	2	1158.48	2314.95	0.352707	---	EKSPPDQSAVPNTPPSTPVK	[3] Phospho (ST)|[13] Phospho (ST)|[16] Phospho (ST)	ADDA_RAT	Alpha-adducin OS=Rattus norvegicus GN=Add1 PE=2 SV=2	FALSE	0.185845	30525.4	14952.8	25317.9	12353.6	17316.9	31055.3	7950.93	13318.8	11727.2	4056.81	4781.38	6416.41	41183.5	109100	73869.2	4607.9	971.888	777.207	51413.6	55407.1	64595.7	77937.3	78585.7	75558.9	26293	14708.9	24020.1	11375.1	17304.3	31055.3	8562.92	13801.1	12117.6	2742.66	2428.88	3993.23	38387.6
18835	31.6881	2	1158.48	2314.95	0.352707	---	EKSPPDQSAVPNTPPSTPVK	[3] Phospho (ST)|[13] Phospho (ST)|[17] Phospho (ST)	ADDA_RAT	Alpha-adducin OS=Rattus norvegicus GN=Add1 PE=2 SV=2	FALSE	0.185845	30525.4	14952.8	25317.9	12353.6	17316.9	31055.3	7950.93	13318.8	11727.2	4056.81	4781.38	6416.41	41183.5	109100	73869.2	4607.9	971.888	777.207	51413.6	55407.1	64595.7	77937.3	78585.7	75558.9	26293	14708.9	24020.1	11375.1	17304.3	31055.3	8562.92	13801.1	12117.6	2742.66	2428.88	3993.23	38387.6
20610	14.2592	2	615.237	1228.46	-0.408262	48.37	GSEENLDETR	[2] Phospho (ST)	ADDA_RAT	Alpha-adducin OS=Rattus norvegicus GN=Add1 PE=2 SV=2	FALSE	0.528377	44068.9	1780.76	1952.44	1956.29	10394.7	38145.3	39917.6	6452.93	3948.32	456.819	1485.78	58402.3	7108.16	4919.94	1045.86	44703.3	2357.27	1670.91	44824.3	65420.2	72412.6	7571.68	6835.37	8569.59	37958.7	1751.72	1852.36	1801.34	10387.1	38145.3	42990	6686.6	4079.74	308.838	754.758	36346.4	6625.59
30313	23.4539	2	743.287	1484.56	0.020278	46.01	SPGTPAGEGSGSPPK	[1] Phospho (ST)|[4] Phospho (ST)	ADDA_RAT	Alpha-adducin OS=Rattus norvegicus GN=Add1 PE=2 SV=2	FALSE	0.00027331	4676.47	7330.96	3931.87	11621	6244.53	3722.03	6792.94	8074.07	3854.93	12661.1	10194.3	12012.6	44498.8	13005.9	17659.9	11474.6	202832	157069	18844.8	18827.1	17830.3	16921.7	15565.4	15689	4028.06	7211.41	3730.32	10700.5	6239.98	3722.03	7315.8	8366.44	3983.24	8559.7	5178.58	7475.98	41477.8
32060	22.4893	2	864.853	1727.69	-0.474857	59.86	SRSPGTPAGEGSGSPPK	[3] Phospho (ST)|[6] Phospho (ST)	ADDA_RAT	Alpha-adducin OS=Rattus norvegicus GN=Add1 PE=2 SV=2	FALSE	0.986776	15563.5	14242.2	10911	18798	10413.1	10096.9	14595.9	16594.2	11620	18078	24437.1	26185.1	19443.1	6640.04	13077.1	11842.8	69871.5	45933.7	17777.7	17846.8	15117.8	6423.26	11805.2	6982.84	13405.5	14010	10351.7	17309.1	10405.5	10096.9	15719.3	17195	12006.8	12221.9	12413.7	16296.2	18123.1
4989	35.4453	2	809.895	1617.78	-0.324703	75.93	AAVGLTGNDIATPPNK	[12] Phospho (ST)	MAP4_RAT	Microtubule-associated protein 4 OS=Rattus norvegicus GN=Map4 PE=1 SV=1	TRUE	0.918976	128950	99100	97254.8	110849	138954	118465	103557	134423	129851	211586	187280	162890	120857	176204	143768	147226	108041	94976.2	140900	116970	146557	134416	151711	129162	111071	97483.9	92269.4	102069	138853	118465	111528	139290	134173	143046	95135.7	101374	112652
7573	36.6273	2	850.921	1699.83	-1.10279	54.76	VGSLDNVGHLPAGGTVK	[3] Phospho (ST)	MAP4_RAT	Microtubule-associated protein 4 OS=Rattus norvegicus GN=Map4 PE=1 SV=1	TRUE	0.00063504	76104.7	71727	49490.5	117415	82127.1	84098.3	61054.6	47921.9	46123.6	18084	75077.2	5422.36	137779	136449	142576	109466	145606	128440	103692	141044	156107	113659	148648	123378	65552.6	70557.3	46953.5	108115	82067.3	84098.3	65754.1	49657.2	47658.9	12225.9	38138.2	3374.58	128426
23200	36.6273	3	567.617	1699.83	-0.736469	---	VGSLDNVGHLPAGGTVK	[3] Phospho (ST)	MAP4_RAT	Microtubule-associated protein 4 OS=Rattus norvegicus GN=Map4 PE=1 SV=1	TRUE	0.00367695	995.804	792.609	1023.42	6708.67	4899.58	3301.86	1484.3	1283.25	2734.01	668.319	8822.05	4.27262	7203.23	3571.62	5944.49	7404.84	11434.5	15825.5	5707.46	9769.37	16791.5	4112.97	13997.2	9733.28	857.733	779.684	970.955	6177.3	4896.01	3301.86	1598.55	1329.72	2825.02	451.825	4481.49	2.65905	6714.2
9555	12.7148	3	586.636	1756.89	-1.10775	36.43	TSPSKPSSAPALRPGPK	[2] Phospho (ST)	MAP4_RAT	Microtubule-associated protein 4 OS=Rattus norvegicus GN=Map4 PE=1 SV=1	FALSE	0.273201	0	75.5117	0	39.5806	48.9885	25.7826	0	0	211.589	0	233.647	0	513.587	307.461	0	0	46.0075	11.4131	80.0785	51.1705	45.2597	360732	0	0	0	74.2803	0	36.4456	48.9528	25.7826	0	0	218.632	0	118.69	0	478.72
10124	25.225	3	586.636	1756.89	-0.355067	33.2	TSPSKPSSAPALRPGPK	[2] Phospho (ST)	MAP4_RAT	Microtubule-associated protein 4 OS=Rattus norvegicus GN=Map4 PE=1 SV=1	TRUE	0.958499	151051	319.805	167271	396.057	7358.78	164750	157478	670.275	481.796	393.768	522.45	1697.21	153.516	1545.69	808.842	206510	954.513	653.308	58636.3	359566	330423	956.525	1186.93	725.128	130108	314.59	158697	364.686	7353.43	164750	169600	694.546	497.834	266.212	265.398	1056.25	143.094
43575	12.7148	4	440.228	1756.88	-2.44036	---	TSPSKPSSAPALRPGPK	[2] Phospho (ST)	MAP4_RAT	Microtubule-associated protein 4 OS=Rattus norvegicus GN=Map4 PE=1 SV=1	FALSE	0.949107	25.0608	0	102.612	4.88692	0	63.954	92.6983	166.243	28.6848	4.4263	0.228626	40.1116	6.84819	807.869	0	0	0	33.0724	53.09	0	347.911	1282.08	0	176.408	21.586	0	97.352	4.49985	0	63.954	99.8334	172.263	29.6396	2.99245	0.116139	24.9633	6.38326
14230	31.7051	2	759.346	1516.68	-0.21346	56.88	ATSPSTLVSTGSSSR	[3] Phospho (ST)	MAP4_RAT	Microtubule-associated protein 4 OS=Rattus norvegicus GN=Map4 PE=1 SV=1	FALSE	0.148133	19797.8	11012.7	18379.5	18161.4	19650.9	24544.2	11713.9	14603.6	15739.2	30826.1	32555.6	39877.4	20343	58037.8	37978.2	58711.3	6259.64	11442.2	26870.3	27652.9	41626	28386.9	33901.9	34416	17052.7	10833.1	17437.3	16722.9	19636.6	24544.2	12615.5	15132.4	16263.1	20840.4	16537.8	24817.5	18961.9
19619	25.0107	2	670.785	1339.55	0.409602	35.54	DVSPSPETETAK	[5] Phospho (ST)	MAP4_RAT	Microtubule-associated protein 4 OS=Rattus norvegicus GN=Map4 PE=1 SV=1	FALSE	0.427158	3521.11	2846.82	1247.48	7658.04	2842.5	1630.32	747.667	1833.92	568.123	4482.84	7423.68	4214.72	37062.2	299.392	4609.99	573.984	36122.3	75289.2	2589.05	1180.55	1595.69	4883.39	1487.37	3605.9	3032.9	2800.4	1183.53	7051.47	2840.43	1630.32	805.216	1900.33	587.034	3030.68	3771.13	2623.01	34546.1
22038	23.9645	3	638.67	1912.99	0.0188337	37.36	RTSPSKPSSAPALRPGPK	[3] Phospho (ST)	MAP4_RAT	Microtubule-associated protein 4 OS=Rattus norvegicus GN=Map4 PE=1 SV=1	FALSE	0.436197	256.039	120641	276.353	585.731	558.565	197.9	260.203	175.855	180.644	238850	680.726	6950.69	1090.1	297.762	4996.6	773.887	4324.59	2587.08	898.652	405.297	205.596	89.3588	455.747	36.662	220.538	118674	262.187	539.337	558.158	197.9	280.232	182.223	186.657	161477	345.8	4325.73	1016.09
16307	13.8325	2	556.753	1111.49	-0.0658036	67.49	AGQENISVSK	[7] Phospho (ST)	AT1A2_RAT	Sodium/potassium-transporting ATPase subunit alpha-2 OS=Rattus norvegicus GN=Atp1a2 PE=1 SV=1	TRUE	0.46505	42727.6	1634.53	9758.53	1374.7	10608.5	36835.2	25739.2	12495.3	8805.49	2161.23	1584.48	60425.9	1062.46	16457.4	5917.68	55405.1	8144.82	3853.14	43932.3	62545	95299.4	6444.96	8310.16	11644.9	36803.3	1607.88	9258.3	1265.82	10600.8	36835.2	27720.4	12947.8	9098.59	1461.13	804.895	37605.8	990.325
24139	25.0654	2	556.752	1111.49	-0.592456	53.92	AGQENISVSK	[7] Phospho (ST)	AT1A2_RAT	Sodium/potassium-transporting ATPase subunit alpha-2 OS=Rattus norvegicus GN=Atp1a2 PE=1 SV=1	TRUE	0.010798	973.535	668.564	83.5564	426.679	1297.34	366.834	330.832	1586.01	280.272	389.609	668.214	0	3116.48	935.543	910.209	1108.48	34807.5	25660	1332.12	1151.57	136.098	2053.04	3846.73	4471.06	838.552	657.661	79.2732	392.884	1296.4	366.834	356.297	1643.44	289.601	263.4	339.444	0	2904.91
30317	23.7599	2	556.752	1111.49	-0.523438	59.96	AGQENISVSK	[7] Phospho (ST)	AT1A2_RAT	Sodium/potassium-transporting ATPase subunit alpha-2 OS=Rattus norvegicus GN=Atp1a2 PE=1 SV=1	FALSE	0.736783	538.69	724.558	189.941	34335.6	467.49	829.88	1868.53	574.265	71.574	661.321	988.484	600.285	79.2338	401.986	939.005	1558.89	370.631	633.068	327.876	633.474	1193.88	2429.25	948.846	636.936	463.999	712.743	180.204	31616	467.15	829.88	2012.36	595.06	73.9564	447.094	502.137	373.585	73.8546
31875	21.6069	2	556.753	1111.49	-0.0892874	62.43	AGQENISVSK	[7] Phospho (ST)	AT1A2_RAT	Sodium/potassium-transporting ATPase subunit alpha-2 OS=Rattus norvegicus GN=Atp1a2 PE=1 SV=1	TRUE	0.784682	2183.03	48015.4	2466.65	4200.03	52635.9	3189.64	2180.82	2723.82	2439.2	79365	15665	3238.53	1394.93	4363.29	61730.9	51236	49832.8	35878.8	3467.47	3585.24	3508.09	7314.61	2710.47	2371.67	1880.35	47232.4	2340.2	3867.36	52597.5	3189.64	2348.68	2822.45	2520.39	53655.7	7957.6	2015.49	1300.23
667	12.7541	2	932.925	1863.84	-0.393904	67.83	GEAAAERPGEAAVASSPSK	[16] Phospho (ST)	MARCS_RAT	Myristoylated alanine-rich C-kinase substrate OS=Rattus norvegicus GN=Marcks PE=1 SV=2	TRUE	0.975134	960211	1374.23	1.3414e+06	1035.16	107.145	1.01356e+06	2.32502e+06	2.46334e+06	2.60278e+06	12.9716	71.493	452015	70.4564	2.56141e+06	114.818	1.45634e+06	153.352	51.8337	17990.5	39316.2	2.2078e+06	215207	2.73654e+06	2.72782e+06	827075	1351.82	1.27264e+06	953.166	107.067	1.01356e+06	2.50398e+06	2.55254e+06	2.68941e+06	8.76962	36.3175	281310	65.6732
922	12.7541	3	622.286	1863.84	-0.600394	76.04	GEAAAERPGEAAVASSPSK	[16] Phospho (ST)	MARCS_RAT	Myristoylated alanine-rich C-kinase substrate OS=Rattus norvegicus GN=Marcks PE=1 SV=2	TRUE	0.71433	893841	6689.76	786758	4646.72	14773.4	610996	1.18454e+06	1.17933e+06	1.2802e+06	3500.83	4771.61	650418	665.846	1.25179e+06	15504.9	819379	1638.55	1491.71	50865.8	88421.9	1.33576e+06	118526	1.12185e+06	1.2338e+06	769907	6580.67	746428	4278.67	14762.7	610996	1.27571e+06	1.22203e+06	1.32282e+06	2366.78	2423.91	404785	620.642
5400	24.6669	2	932.925	1863.84	-0.281852	63.38	GEAAAERPGEAAVASSPSK	[16] Phospho (ST)	MARCS_RAT	Myristoylated alanine-rich C-kinase substrate OS=Rattus norvegicus GN=Marcks PE=1 SV=2	TRUE	0.368443	154086	1.73825e+06	22125.7	3261.33	1.75887e+06	11095.2	5838.13	19167.2	5347.33	1.88855e+06	1.35175e+06	713766	1773.89	12265.4	2.47572e+06	5339.27	4132.68	3551.89	773136	1.39775e+06	27242.8	32373.2	37218.4	34172.9	132721	1.7099e+06	20991.5	3003.01	1.75759e+06	11095.2	6287.49	19861.3	5525.32	1.27678e+06	686672	444209	1653.46
5619	24.748	3	622.286	1863.84	-0.13828	67.75	GEAAAERPGEAAVASSPSK	[16] Phospho (ST)	MARCS_RAT	Myristoylated alanine-rich C-kinase substrate OS=Rattus norvegicus GN=Marcks PE=1 SV=2	TRUE	0.347643	139775	944150	7344.55	45872.3	929807	17325.8	9999.39	5107.54	3440.34	1.16504e+06	775227	750975	39695.5	5430.18	1.2159e+06	20323.4	30388.9	24235	622536	955570	8607.75	6111.88	4184.08	4691.1	120395	928754	6968.06	42238.9	929130	17325.8	10769.1	5292.49	3554.85	787637	393805	467367	37000.5
1934	42.3403	1	865.381	864.374	-5.36254	---	LSGFSFK	[5] Phospho (ST)	MARCS_RAT	Myristoylated alanine-rich C-kinase substrate OS=Rattus norvegicus GN=Marcks PE=1 SV=2	TRUE	5.80319e-05	325671	172224	265836	309232	511641	274392	572194	609929	562135	550579	546919	293171	623493	810936	459145	1.08344e+06	1.26677e+06	1.0715e+06	887571	757423	509432	855760	861728	862023	280516	169416	252209	284739	511268	274392	616237	632015	580846	372226	277828	182454	581164
2795	42.3403	2	433.195	864.375	-3.83798	33.99	LSGFSFK	[5] Phospho (ST)	MARCS_RAT	Myristoylated alanine-rich C-kinase substrate OS=Rattus norvegicus GN=Marcks PE=1 SV=2	TRUE	0.000533684	108197	112717	134052	149422	139731	141240	170573	184529	180616	200821	190843	215614	226394	238094	209939	391640	381681	363148	294327	168300	186295	201340	181485	212832	93194.9	110879	127181	137587	139630	141240	183702	191211	186628	135768	96945.7	134187	211024
47323	24.1095	1	1523.63	1522.62	-0.375395	---	AEDGAAPSPSSETPK	[13] Phospho (ST)	MARCS_RAT	Myristoylated alanine-rich C-kinase substrate OS=Rattus norvegicus GN=Marcks PE=1 SV=2	FALSE	0.0320838	52.6929	0	0	0	0	0	0	0	0	0	0	0	0	84.9854	0	0	25104.4	16356.4	1827.89	1636.94	0	0	0	0	45.3869	0	0	0	0	0	0	0	0	0	0	0	0
5412	24.0604	2	762.316	1522.62	-0.295138	83.44	AEDGAAPSPSSETPK	[8] Phospho (ST)	MARCS_RAT	Myristoylated alanine-rich C-kinase substrate OS=Rattus norvegicus GN=Marcks PE=1 SV=2	FALSE	0.83794	548258	483916	57419.2	1.44189e+06	522247	406581	215181	57983.5	37167.9	622055	572044	553945	1.70055e+06	34778.1	730800	457803	2.24695e+06	1.89804e+06	555753	634399	101736	30218	29665.4	35230	472240	476024	54475.8	1.32768e+06	521866	406581	231743	60083.2	38405.1	420548	290591	344746	1.5851e+06
47323	24.1095	1	1523.63	1522.62	-0.375395	---	AEDGAAPSPSSETPK	[8] Phospho (ST)	MARCS_RAT	Myristoylated alanine-rich C-kinase substrate OS=Rattus norvegicus GN=Marcks PE=1 SV=2	FALSE	0.0320838	52.6929	0	0	0	0	0	0	0	0	0	0	0	0	84.9854	0	0	25104.4	16356.4	1827.89	1636.94	0	0	0	0	45.3869	0	0	0	0	0	0	0	0	0	0	0	0
47323	24.1095	1	1523.63	1522.62	-0.375395	---	AEDGAAPSPSSETPK	[10] Phospho (ST)	MARCS_RAT	Myristoylated alanine-rich C-kinase substrate OS=Rattus norvegicus GN=Marcks PE=1 SV=2	FALSE	0.0320838	52.6929	0	0	0	0	0	0	0	0	0	0	0	0	84.9854	0	0	25104.4	16356.4	1827.89	1636.94	0	0	0	0	45.3869	0	0	0	0	0	0	0	0	0	0	0	0
12677	30.5119	2	1406.59	2811.17	1.54507	90.11	EAAEAEPAEPGSPSAETEGASASSTSSPK	[12] Phospho (ST)	MARCS_RAT	Myristoylated alanine-rich C-kinase substrate OS=Rattus norvegicus GN=Marcks PE=1 SV=2	FALSE	0.520967	183789	88843.7	160628	131404	131097	170716	99510.7	131589	113529	197528	213162	241532	119726	334505	196079	183894	70737.7	45371.1	153317	85168.3	82104.5	177820	158432	197718	158306	87394.9	152394	120996	131002	170716	107170	136354	117308	133541	108284	150317	111598
7252	30.4962	3	938.061	2811.16	0.14134	59.47	EAAEAEPAEPGSPSAETEGASASSTSSPK	[14] Phospho (ST)	MARCS_RAT	Myristoylated alanine-rich C-kinase substrate OS=Rattus norvegicus GN=Marcks PE=1 SV=2	FALSE	0.384882	258942	112387	221879	154924	156325	215373	171221	228295	210545	297682	305063	470503	145250	455648	252304	304500	79336.6	45425.9	219473	128542	145604	256311	235334	270657	223039	110554	210506	142653	156211	215373	184400	236562	217553	201252	154968	292816	135389
22050	24.8125	2	802.299	1602.58	-0.563801	55.8	AEDGAAPSPSSETPK	[8] Phospho (ST)|[13] Phospho (ST)	MARCS_RAT	Myristoylated alanine-rich C-kinase substrate OS=Rattus norvegicus GN=Marcks PE=1 SV=2	FALSE	0.810358	9181.96	10440.5	2654.65	134086	11557.6	3908.92	3321.83	3293.5	2500.77	7980.29	13683.5	9761.27	162024	753.425	3305.78	3194.89	159404	125432	4776.93	6239.09	3603.3	1023.48	1378.38	1721.71	7908.85	10270.3	2518.57	123465	11549.2	3908.92	3577.51	3412.76	2584.01	5395.18	6951.05	6074.89	151024
43858	20.622	2	826.364	1650.71	-0.416435	54.38	AEDGAAPSPSSETPKK	[13] Phospho (ST)	MARCS_RAT	Myristoylated alanine-rich C-kinase substrate OS=Rattus norvegicus GN=Marcks PE=1 SV=2	FALSE	0.166331	4.46627	58.568	4.07465	392.843	50.047	14.0974	68.2594	5539.77	1171.79	478.359	22.2785	277.546	298.504	140.236	54.0122	20.2941	101501	80609.9	228.162	460.956	46.2705	437.919	111.448	152.894	3.84701	57.6129	3.86578	361.727	50.0106	14.0974	73.5134	5740.37	1210.8	323.401	11.3172	172.73	278.238
5094	13.3151	2	933.362	1864.71	-0.389836	79.3	ESSESTNTTIEDEDTK	[9] Phospho (ST)	KCC2A_RAT	Calcium/calmodulin-dependent protein kinase type II subunit alpha OS=Rattus norvegicus GN=Camk2a PE=1 SV=1	TRUE	0.94233	26420	3368.41	518546	1138.56	10082.2	306537	577422	1.67942e+06	763093	5122.24	884.749	66471.6	962.041	1.02038e+06	4514.61	466305	222.486	210.271	12626.8	27270.1	883529	3.10639e+06	1.01366e+06	1.21996e+06	22756.8	3313.48	491965	1048.38	10074.9	306537	621867	1.74023e+06	788493	3462.95	449.441	41368.4	896.728
842	26.5042	2	933.362	1864.71	-0.242924	72.07	ESSESTNTTIEDEDTK	[3] Phospho (ST)	KCC2A_RAT	Calcium/calmodulin-dependent protein kinase type II subunit alpha OS=Rattus norvegicus GN=Camk2a PE=1 SV=1	TRUE	0.895012	4.02588e+06	3.28791e+06	2.80881e+06	3.97472e+06	3.3589e+06	3.33571e+06	2.83178e+06	2.80134e+06	3.21035e+06	5.01271e+06	5.70462e+06	5.51306e+06	4.25122e+06	4.19005e+06	4.09929e+06	2.95274e+06	3.33102e+06	3.29568e+06	4.85307e+06	4.8665e+06	3.78567e+06	1.49566e+06	4.05156e+06	4.28876e+06	3.46768e+06	3.23429e+06	2.66483e+06	3.6599e+06	3.35646e+06	3.33571e+06	3.04974e+06	2.90278e+06	3.31721e+06	3.38891e+06	2.89787e+06	3.43103e+06	3.96261e+06
9206	25.7384	3	836.361	2506.06	0.956327	64.84	KNDGVKESSESTNTTIEDEDTK	[8] Phospho (ST)	KCC2A_RAT	Calcium/calmodulin-dependent protein kinase type II subunit alpha OS=Rattus norvegicus GN=Camk2a PE=1 SV=1	FALSE	0.0127478	43460.5	166031	18379.1	6281.78	258038	32607.1	11812.5	16262.6	877.767	350505	293471	115597	4558.26	944.78	12788.7	8555.5	8953.95	11025.3	101209	27117.9	10478.8	1969.84	1388.05	2693.74	37434.6	163324	17437	5784.22	257850	32607.1	12721.7	16851.5	906.985	236963	149080	71941.3	4248.8
10042	13.0967	3	836.359	2506.06	-1.35575	70.72	KNDGVKESSESTNTTIEDEDTK	[8] Phospho (ST)	KCC2A_RAT	Calcium/calmodulin-dependent protein kinase type II subunit alpha OS=Rattus norvegicus GN=Camk2a PE=1 SV=1	FALSE	0.772703	15467.2	1328.39	127755	8773.37	4611.08	13245.5	53049.5	209160	204355	469.211	1007.37	24516.4	2775.15	354762	2408.92	17725.3	312.448	2.23149	3276.6	10147.8	215453	42896.2	245325	266997	13322.6	1306.73	121206	8078.46	4607.72	13245.5	57132.8	216734	211157	317.216	511.73	15257.7	2586.74
23110	13.0967	2	1254.04	2506.06	-1.60961	51.88	KNDGVKESSESTNTTIEDEDTK	[8] Phospho (ST)	KCC2A_RAT	Calcium/calmodulin-dependent protein kinase type II subunit alpha OS=Rattus norvegicus GN=Camk2a PE=1 SV=1	FALSE	0.4057	0	0	20790.3	0	0	0	1080.13	41392.8	57741.3	0	24.1508	0	29.5137	29934.5	3926.4	0	139.665	0	0	195.147	0	310.266	60056.3	58392.2	0	0	19724.6	0	0	0	1163.27	42891.6	59663.3	0	12.2683	0	27.51
28040	13.0967	4	627.527	2506.08	6.95853	---	KNDGVKESSESTNTTIEDEDTK	[8] Phospho (ST)	KCC2A_RAT	Calcium/calmodulin-dependent protein kinase type II subunit alpha OS=Rattus norvegicus GN=Camk2a PE=1 SV=1	FALSE	0.729129	0	118.714	227.502	10.1786	30.102	57.8412	96.5715	1756.09	8127.07	0	52.5447	60.2358	4.91734	589.287	124.013	0.00747162	233.462	135.14	36.2568	94.9679	0	285.403	4451.3	6442.88	0	116.778	215.84	9.37237	30.08	57.8412	104.005	1819.68	8397.59	0	26.692	37.4875	4.5835
29161	25.7384	2	1254.04	2506.06	0.0993952	---	KNDGVKESSESTNTTIEDEDTK	[8] Phospho (ST)	KCC2A_RAT	Calcium/calmodulin-dependent protein kinase type II subunit alpha OS=Rattus norvegicus GN=Camk2a PE=1 SV=1	FALSE	0.176356	535.406	21291	88.2677	0	2916.34	141.855	0	0.273421	0	49109.7	39982	550.65	450.776	0	208.753	0.0753961	0	1276.03	0	239.45	0	0	349.913	205.093	461.171	20943.8	83.743	0	2914.22	141.855	0	0.283322	0	33201.3	20310.3	342.695	420.172
38990	26.325	2	1254.04	2506.06	0.117687	48.63	KNDGVKESSESTNTTIEDEDTK	[8] Phospho (ST)	KCC2A_RAT	Calcium/calmodulin-dependent protein kinase type II subunit alpha OS=Rattus norvegicus GN=Camk2a PE=1 SV=1	FALSE	0.206981	1652	0	0	38567.9	878.95	831.073	486.296	0	0	1695.5	690.358	2530.66	39122.3	110.231	3831.15	603.008	2349.73	15499.7	988.253	4804.55	354.814	0	475.597	222.829	1422.95	0	0	35513.1	878.31	831.073	523.726	0	0	1146.26	350.693	1574.95	36466.3
13689	26.2736	3	836.361	2506.06	0.108858	73.05	KNDGVKESSESTNTTIEDEDTK	[9] Phospho (ST)	KCC2A_RAT	Calcium/calmodulin-dependent protein kinase type II subunit alpha OS=Rattus norvegicus GN=Camk2a PE=1 SV=1	FALSE	0.82803	57499.7	80471.1	17905.8	291035	49066.7	37249.3	27151.7	5007.46	15989.4	75868.3	50310.6	87940.9	188026	13267.3	303325	24741.9	128308	139094	35639.5	61114.5	29860.7	5765.45	8152.87	8710.53	49527.2	79158.9	16987.9	267983	49031	37249.3	29241.6	5188.79	16521.7	51291.8	25557.1	54729.7	175261
14098	24.748	3	836.359	2506.06	-1.53271	---	KNDGVKESSESTNTTIEDEDTK	[9] Phospho (ST)	KCC2A_RAT	Calcium/calmodulin-dependent protein kinase type II subunit alpha OS=Rattus norvegicus GN=Camk2a PE=1 SV=1	FALSE	0.317427	268007	29983.6	19827.3	46152.1	8253.24	251846	105071	9083.93	4982.96	50749.8	53410.4	288683	43722.4	7620.81	14772.2	132972	77111.9	56305.3	24572.1	290867	31799.8	4736.65	3719.15	4234.3	230847	29494.7	18810.9	42496.5	8247.23	251846	113159	9412.86	5148.82	34310	27131.8	179661	40754.1
37511	24.7245	2	1254.04	2506.06	-0.657015	42.37	KNDGVKESSESTNTTIEDEDTK	[9] Phospho (ST)	KCC2A_RAT	Calcium/calmodulin-dependent protein kinase type II subunit alpha OS=Rattus norvegicus GN=Camk2a PE=1 SV=1	FALSE	0.817867	21209.3	0	0	38.0482	220.666	957.598	9.76084	0	0	0	0	22332.8	0	0	0	0	379.548	0	7361.08	49284.7	155.04	26.6665	0	0	18268.6	0	0	35.0346	220.505	957.598	10.5121	0	0	0	0	13898.7	0
14832	26.0521	3	793.662	2377.96	-0.150411	65.86	NDGVKESSESTNTTIEDEDTK	[8] Phospho (ST)	KCC2A_RAT	Calcium/calmodulin-dependent protein kinase type II subunit alpha OS=Rattus norvegicus GN=Camk2a PE=1 SV=1	FALSE	0.360819	767.832	866.258	719.855	345.733	541.315	555.657	695.467	141001	3994.46	1538.77	1647.69	1571.04	476.053	175254	941.03	804.172	845.261	622.071	319.919	406.716	329.351	48418.2	151524	196300	661.37	852.132	682.955	318.349	540.92	555.657	748.997	146107	4127.42	1040.31	837.003	977.733	443.734
21591	26.0521	2	1189.99	2377.96	-0.368777	---	NDGVKESSESTNTTIEDEDTK	[8] Phospho (ST)	KCC2A_RAT	Calcium/calmodulin-dependent protein kinase type II subunit alpha OS=Rattus norvegicus GN=Camk2a PE=1 SV=1	FALSE	0.155196	2913.46	9139.83	681.789	20581.8	2998.04	1876.2	5568.3	125966	121119	15031.5	23859.8	1022.66	79483.3	156453	32215.6	584.31	61481.8	50386.1	2722.38	2470	2355.83	146404	182968	184890	2509.5	8990.79	646.84	18951.6	2995.86	1876.2	5996.89	130527	125150	10162.2	12120.5	636.452	74087.1
10677	27.4485	2	1189.99	2377.96	-0.0249575	98.39	NDGVKESSESTNTTIEDEDTK	[7] Phospho (ST)	KCC2A_RAT	Calcium/calmodulin-dependent protein kinase type II subunit alpha OS=Rattus norvegicus GN=Camk2a PE=1 SV=1	TRUE	0.193139	187711	151226	130523	194480	162788	158374	163502	4457.6	36813	207502	186347	162918	168827	8489.15	194531	104587	109119	101194	137826	218146	186328	4299.02	6949.88	8686.01	161684	148760	123832	179076	162669	158374	176087	4619.01	38038.3	140284	94662	101391	157365
12515	13.2758	2	893.379	1784.74	-0.240158	84.81	ESSESTNTTIEDEDTK		KCC2A_RAT	Calcium/calmodulin-dependent protein kinase type II subunit alpha OS=Rattus norvegicus GN=Camk2a PE=1 SV=1	FALSE	0.695649	231.851	778.086	24726.8	673.896	114.109	317.774	494.146	49642.6	36746.8	106.07	383.58	908.42	263.38	91757	327.975	112.602	64.6505	37.2275	465.042	3684.59	763.072	7022.17	183171	178305	199.704	765.398	23459.2	620.519	114.026	317.774	532.181	51440.2	37969.9	71.7101	194.853	565.352	245.499
13287	12.6021	2	893.379	1784.74	-0.564925	77.46	ESSESTNTTIEDEDTK		KCC2A_RAT	Calcium/calmodulin-dependent protein kinase type II subunit alpha OS=Rattus norvegicus GN=Camk2a PE=1 SV=1	FALSE	0.826548	2456.96	238.894	1086.13	755.701	64.0166	2130.06	1977.68	3654.59	6443.55	67.8632	61.3517	3524.83	955.368	3090	1407.6	2531.74	249.993	50.8573	209.595	654.284	1778.93	147130	33.4419	2384.67	2116.29	234.998	1030.46	695.845	63.97	2130.06	2129.91	3786.92	6658.04	45.8798	31.1659	2193.67	890.508
27251	14.3336	2	893.379	1784.74	-0.565365	104.76	ESSESTNTTIEDEDTK		KCC2A_RAT	Calcium/calmodulin-dependent protein kinase type II subunit alpha OS=Rattus norvegicus GN=Camk2a PE=1 SV=1	FALSE	0.283358	275.525	174.024	5433.85	512.771	897.596	20440.9	33774.5	17432.2	20885.6	92.3404	103.819	408.958	244.041	62332.2	138.628	44326.8	627.25	720.225	904.139	1393.51	216446	8653.64	21616	16023.1	237.323	171.186	5155.3	472.156	896.942	20440.9	36374.1	18063.4	21580.8	62.4279	52.7389	254.514	227.473
27814	22.5804	2	893.381	1784.75	2.45301	111.68	ESSESTNTTIEDEDTK		KCC2A_RAT	Calcium/calmodulin-dependent protein kinase type II subunit alpha OS=Rattus norvegicus GN=Camk2a PE=1 SV=1	FALSE	0.915229	55073.2	4041.21	9545.32	2046.16	41690.7	29137.9	26142.1	2569.66	2045.98	9279.66	4207.45	92400.7	3299.25	1659.09	4426.59	14930.2	63019.7	51862.4	180879	272360	59559.2	514.371	714.074	768.047	47437.2	3975.31	9056.02	1884.09	41660.4	29137.9	28154.2	2662.7	2114.08	6273.63	2137.33	57505.2	3075.26
13712	26.3839	3	863.017	2586.03	1.31772	46.7	KNDGVKESSESTNTTIEDEDTK	[9] Phospho (ST)|[11] Phospho (ST)	KCC2A_RAT	Calcium/calmodulin-dependent protein kinase type II subunit alpha OS=Rattus norvegicus GN=Camk2a PE=1 SV=1	FALSE	0.016987	91190.5	59654	49556.1	25876.1	119043	87908.6	67835.2	31009.2	32022.1	138195	133319	141546	19041.4	49270.7	123370	26657.7	21881	20573.3	49686.1	74637.9	49534.9	25277	31243.7	35221.7	78546.6	58681.2	47015.8	23826.6	118956	87908.6	73056.5	32132.1	33088	93428.6	67724.5	88090.3	17748.7
21591	26.0521	2	1189.99	2377.96	-0.368777	---	NDGVKESSESTNTTIEDEDTK	[11] Phospho (ST)	KCC2A_RAT	Calcium/calmodulin-dependent protein kinase type II subunit alpha OS=Rattus norvegicus GN=Camk2a PE=1 SV=1	FALSE	0.155196	2913.46	9139.83	681.789	20581.8	2998.04	1876.2	5568.3	125966	121119	15031.5	23859.8	1022.66	79483.3	156453	32215.6	584.31	61481.8	50386.1	2722.38	2470	2355.83	146404	182968	184890	2509.5	8990.79	646.84	18951.6	2995.86	1876.2	5996.89	130527	125150	10162.2	12120.5	636.452	74087.1
21591	26.0521	2	1189.99	2377.96	-0.368777	---	NDGVKESSESTNTTIEDEDTK	[10] Phospho (ST)	KCC2A_RAT	Calcium/calmodulin-dependent protein kinase type II subunit alpha OS=Rattus norvegicus GN=Camk2a PE=1 SV=1	FALSE	0.155196	2913.46	9139.83	681.789	20581.8	2998.04	1876.2	5568.3	125966	121119	15031.5	23859.8	1022.66	79483.3	156453	32215.6	584.31	61481.8	50386.1	2722.38	2470	2355.83	146404	182968	184890	2509.5	8990.79	646.84	18951.6	2995.86	1876.2	5996.89	130527	125150	10162.2	12120.5	636.452	74087.1
14873	50.5046	3	715.349	2143.03	-2.76404	42.44	VTEQLIEAISNGDFESYTK		KCC2A_RAT	Calcium/calmodulin-dependent protein kinase type II subunit alpha OS=Rattus norvegicus GN=Camk2a PE=1 SV=1	FALSE	7.98497e-06	0	0	435.601	317.469	79.4518	1146.87	476.819	0	772.646	2494.35	0	0	4679.74	8618.59	8539.58	8533.86	6886.14	3003.29	29618.9	92613.8	62690.9	32067.4	101028	65065.9	0	0	413.271	292.323	79.394	1146.87	513.52	0	798.365	1686.34	0	0	4362.03
18668	50.5318	2	1072.52	2143.02	-3.90013	99.96	VTEQLIEAISNGDFESYTK		KCC2A_RAT	Calcium/calmodulin-dependent protein kinase type II subunit alpha OS=Rattus norvegicus GN=Camk2a PE=1 SV=1	FALSE	1.95039e-05	2515.09	864.739	769.515	1744.88	2522.37	7071.94	195.653	0	1242.17	714.672	1002.76	0	63727.9	61903.7	66453.7	21580.4	25595.9	13171	69976.9	82384.3	87554.2	72970.6	77118.5	79295.5	2166.37	850.638	730.069	1606.67	2520.54	7071.94	210.713	0	1283.52	483.163	509.386	0	59401.4
18037	49.8066	2	816.892	1631.77	-2.04179	87.31	FTEEYQLFEELGK		KCC2A_RAT	Calcium/calmodulin-dependent protein kinase type II subunit alpha OS=Rattus norvegicus GN=Camk2a PE=1 SV=1	FALSE	0.000201012	1981.81	0	0	2852.48	1752.76	3723.45	1050.74	1593.5	106.832	1143.07	1427.16	1755.63	23744.8	4017.38	19245	13236.9	10428.3	7298.48	70547.9	65489.2	71498.7	58572.3	58214	65687.2	1707.03	0	0	2626.54	1751.49	3723.45	1131.61	1651.21	110.388	772.787	724.978	1092.61	22132.8
1846	36.6273	2	1118.01	2234.01	-1.41112	144.4	QADVPAAVTDAAATTPAAEDAAK	[15] Phospho (ST)	NEUM_RAT	Neuromodulin OS=Rattus norvegicus GN=Gap43 PE=1 SV=1	TRUE	0.0322216	756171	712761	602422	792691	719071	720899	1.24007e+06	1.30719e+06	1.21161e+06	1.2537e+06	1.18204e+06	1.16448e+06	985278	790662	827137	1.21939e+06	1.44263e+06	1.29914e+06	1.58217e+06	1.19077e+06	1.23361e+06	1.14527e+06	1.45707e+06	1.41882e+06	651326	701138	571541	729905	718548	720899	1.33552e+06	1.35453e+06	1.25194e+06	847578	600458	724707	918388
2436	36.6117	3	745.676	2234.01	-1.31644	57.73	QADVPAAVTDAAATTPAAEDAAK	[15] Phospho (ST)	NEUM_RAT	Neuromodulin OS=Rattus norvegicus GN=Gap43 PE=1 SV=1	TRUE	0.3742	212084	202253	187383	262665	279275	198641	623706	667367	658622	780597	611750	723061	287579	196738	193181	543119	669299	691283	567484	520366	624035	559241	654670	653720	182678	198955	177778	241860	279071	198641	671714	691532	680545	527732	310761	449994	268055
5641	12.7951	3	766.328	2295.96	-5.66328	52.76	EGDGSATTDAAPATSPKAEEPSK	[22] Phospho (ST)	NEUM_RAT	Neuromodulin OS=Rattus norvegicus GN=Gap43 PE=1 SV=1	FALSE	0.353416	12556.3	30682.5	456437	19191.1	5549.45	32745.4	509096	979579	1.06333e+06	6011.69	20232.9	24467.8	56958.3	107807	33131.2	19949.4	18959.2	15034.2	8240.39	46120.9	39076.7	48861.5	36441.3	34883.2	10815.3	30182.1	433040	17671.1	5545.41	32745.4	548282	1.01505e+06	1.09873e+06	4064.28	10278.1	15227.5	53091.4
6963	25.7757	3	766.328	2295.96	-4.93712	52.85	EGDGSATTDAAPATSPKAEEPSK	[15] Phospho (ST)	NEUM_RAT	Neuromodulin OS=Rattus norvegicus GN=Gap43 PE=1 SV=1	FALSE	0.000864168	55025.1	634509	19260.5	71507.9	598729	43508.1	60018.2	4084.72	43886.6	810802	706880	99421.7	12555.9	11275.8	54774.8	29198.3	11252.4	19635	22809	16587.6	15687.3	2646.87	3091.97	2445.95	47395.7	624162	18273.2	65844	598293	43508.1	64637.9	4232.63	45347.4	548153	359086	61874.7	11703.5
10576	26.2328	3	766.327	2295.96	-6.81934	38.32	EGDGSATTDAAPATSPKAEEPSK	[15] Phospho (ST)	NEUM_RAT	Neuromodulin OS=Rattus norvegicus GN=Gap43 PE=1 SV=1	FALSE	0.0222243	86243.9	60206.3	37679.6	615536	50642.6	60789.4	88263.6	14629.7	9116.69	53946.5	51911.1	162823	57094.7	5162.83	55922.1	22553.8	71303.1	77018.2	9069.73	31198.9	23975.8	12000.5	2897.16	10195	74286	59224.5	35748.1	566782	50605.7	60789.4	95057.4	15159.4	9420.16	36471.2	26370.1	101333	53218.6
12127	24.3657	3	766.327	2295.96	-6.9116	60.83	EGDGSATTDAAPATSPKAEEPSK	[15] Phospho (ST)	NEUM_RAT	Neuromodulin OS=Rattus norvegicus GN=Gap43 PE=1 SV=1	TRUE	0.0241227	872686	62131.9	38127	50147.4	131605	684221	261343	136269	79203.6	79740.7	36925.9	876585	65288.5	65656.9	42431	63231.3	97295.5	81906.6	46509.5	67376.8	39022.2	53468.2	64181.7	66773.4	751686	61118.7	36172.5	46175.4	131509	684221	281458	141204	81840	53909.7	18757.9	545540	60856.1
17399	12.8543	2	1148.99	2295.97	-0.382083	71.41	EGDGSATTDAAPATSPKAEEPSK	[15] Phospho (ST)	NEUM_RAT	Neuromodulin OS=Rattus norvegicus GN=Gap43 PE=1 SV=1	FALSE	0.43985	86.9762	4.62	69740.2	35.1509	252.999	464.706	104604	234619	265951	48.1891	178.262	0	3675.62	5794.05	0	0.692009	155.317	42.3882	295.551	1848.34	223.417	312.925	845.317	755.115	74.9167	4.54466	66165.3	32.3667	252.815	464.706	112656	243115	274804	32.5789	90.5545	0	3426.08
19793	25.7757	2	1148.99	2295.97	-0.513934	81.65	EGDGSATTDAAPATSPKAEEPSK	[15] Phospho (ST)	NEUM_RAT	Neuromodulin OS=Rattus norvegicus GN=Gap43 PE=1 SV=1	FALSE	0.0154861	3949.52	156819	3267.55	395.669	153722	373.104	301.559	438.875	13711.2	155479	133064	5374.67	0	11348.2	7073.97	254.756	0	466.068	0	20.375	3777.85	606.34	8747.29	3382.71	3401.91	154261	3100.05	364.329	153610	373.104	324.77	454.767	14167.6	105113	67594.7	3344.91	0
31639	24.6779	2	1148.99	2295.97	-0.443576	70.36	EGDGSATTDAAPATSPKAEEPSK	[15] Phospho (ST)	NEUM_RAT	Neuromodulin OS=Rattus norvegicus GN=Gap43 PE=1 SV=1	FALSE	0.928548	166933	743.294	133.123	181.686	2516.97	105401	7025.35	12676.9	4874.26	0.285424	270.479	112539	638.997	15425.4	450.931	231.02	4497.67	3999.02	445.335	1221.81	133.037	21732.9	31794.1	27170.9	143787	731.173	126.299	167.295	2515.14	105401	7566.1	13136	5036.5	0.192964	137.4	70038.3	595.615
10129	25.8643	2	849.846	1697.68	-0.449536	72.78	EGDGSATTDAAPATSPK	[N-term] Carbamyl (N-term)|[15] Phospho (ST)	NEUM_RAT	Neuromodulin OS=Rattus norvegicus GN=Gap43 PE=1 SV=1	TRUE	0.000130687	265947	277444	231060	144917	263762	175529	451592	100482	210303	379623	445497	433582	139832	142813	192211	54059.7	117563	104749	119554	139532	45855	117025	117286	134904	229073	272920	219216	133439	263570	175529	486352	104121	217304	256649	226306	269838	130339
16556	12.6397	2	868.328	1734.64	1.42864	43.31	EGDGSATTDAAPATSPK	[5] Phospho (ST)|[15] Phospho (ST)	NEUM_RAT	Neuromodulin OS=Rattus norvegicus GN=Gap43 PE=1 SV=1	FALSE	0.569077	30624.8	1235.77	25738.7	498.004	11910	23480.8	42887.5	41822.6	42847.3	11863.6	1376.25	31887	313.87	43307.6	4831.77	17696.4	884.412	402.621	6306.67	7325.85	34863.7	42575.4	35406.7	40757.9	26378.5	1215.61	24419.3	458.559	11901.3	23480.8	46188.5	43337	44273.5	8020.52	699.115	19844.8	292.562
35965	25.2479	2	868.33	1734.64	3.35101	37.34	EGDGSATTDAAPATSPK	[5] Phospho (ST)|[15] Phospho (ST)	NEUM_RAT	Neuromodulin OS=Rattus norvegicus GN=Gap43 PE=1 SV=1	FALSE	0.405827	3938.88	8810.35	2146.22	16691.6	3034.01	3470.66	4844.82	1573.95	2341.19	5315.99	16077	2974.73	54819.7	6677.87	9532.69	742.71	25481.2	22471	3316.91	5007.51	1908.32	3332.64	4000.44	5918.11	3392.74	8666.68	2036.21	15369.5	3031.8	3470.66	5217.73	1630.94	2419.12	3593.94	8166.92	1851.31	51098
17426	23.9103	3	552.57	1654.69	8.98941	41.47	EGDGSATTDAAPATSPK	[15] Phospho (ST)	NEUM_RAT	Neuromodulin OS=Rattus norvegicus GN=Gap43 PE=1 SV=1	FALSE	0.137165	1258.79	3773.7	1086.38	3825.31	1461.97	1494.23	668.657	573.165	626.64	2702.75	1370.86	1544.99	10064.7	4738.43	2028.17	792.445	190673	151583	846.395	1582.97	1692.21	499.974	1465.48	1073.34	1084.26	3712.16	1030.69	3522.32	1460.91	1494.23	720.125	593.92	647.499	1827.23	696.38	961.52	9381.4
35235	22.1703	3	552.565	1654.67	0.90704	57.71	EGDGSATTDAAPATSPK	[15] Phospho (ST)	NEUM_RAT	Neuromodulin OS=Rattus norvegicus GN=Gap43 PE=1 SV=1	FALSE	0.253031	234.001	860.17	243.893	8876.81	1843.19	233.366	101.417	252.503	139.137	638.055	1757.4	396.387	72252.3	411.668	214.586	1021.55	1906.84	3984.14	1184.25	523.955	429.056	438.26	440.52	445.132	201.556	846.143	231.391	8173.71	1841.84	233.366	109.224	261.646	143.769	431.365	892.737	246.69	67347
23438	21.0976	3	595.263	1782.77	-0.749881	48.67	KEGDGSATTDAAPATSPK	[16] Phospho (ST)	NEUM_RAT	Neuromodulin OS=Rattus norvegicus GN=Gap43 PE=1 SV=1	FALSE	0.322058	635.611	1737.54	247.099	27398.6	696.009	772.145	935.371	538.849	535.204	1908.91	2230.17	1315.41	1384.66	842.732	14881.8	471.868	226141	169168	1059.34	616.525	572.223	1206.94	521.356	601.577	547.482	1709.21	234.432	25228.5	695.502	772.145	1007.37	558.361	553.019	1290.54	1132.9	818.64	1290.66
25804	12.4591	2	991.914	1981.81	-1.3574	46.87	AAQPPTETAESSQAEEEK	[12] Phospho (ST)	NEUM_RAT	Neuromodulin OS=Rattus norvegicus GN=Gap43 PE=1 SV=1	FALSE	0.513331	0	82.6544	0	0	0	76.1739	0	0	0	0	11.0326	233.059	0	0	393.236	0	0	0	0.167766	0	57.7352	43852	0	636.7	0	81.3066	0	0	0	76.1739	0	0	0	0	5.6044	145.044	0
38918	24.6972	2	991.914	1981.81	-0.654154	53.15	AAQPPTETAESSQAEEEK	[12] Phospho (ST)	NEUM_RAT	Neuromodulin OS=Rattus norvegicus GN=Gap43 PE=1 SV=1	FALSE	0.624397	23375.9	269.403	2455.34	1015.64	5300.12	19067.2	3509.31	78.2209	2285.45	1503.69	591.975	23067.8	2721.89	476.204	1110.56	2971.71	2200.53	1590.87	5028.8	41555.8	8881.42	221.945	304.476	174.14	20134.8	265.01	2329.48	935.196	5296.26	19067.2	3779.42	81.0533	2361.52	1016.59	300.716	14356.2	2537.1
47857	23.6452	2	788.358	1574.7	-2.45916	51.91	EGDGSATTDAAPATSPK		NEUM_RAT	Neuromodulin OS=Rattus norvegicus GN=Gap43 PE=1 SV=1	FALSE	0.411622	0.572227	773.45	20.7975	20.6754	99.3244	0	0.520762	1033.34	451.923	257.825	35.6134	3.32209	136.552	4.34167	4527	0	9061	7182.56	0	64.4072	0	1288.7	300.218	230.973	0.492886	760.837	19.7314	19.0378	99.2521	0	0.560845	1070.76	466.966	174.306	18.0912	2.06749	127.281
2408	26.348	3	728.29	2181.85	0.853298	52.68	AEEAKDEPPSEGEAEEEEK	[10] Phospho (ST)	NFL_RAT	Neurofilament light polypeptide OS=Rattus norvegicus GN=Nefl PE=1 SV=3	TRUE	0.364471	728689	579839	710995	747724	614062	667575	723967	102872	141778	922402	1.01663e+06	1.15547e+06	1.42068e+06	380853	1.78757e+06	1.40935e+06	1.29037e+06	1.3716e+06	1.11783e+06	1.35515e+06	1.47804e+06	117674	273252	268169	627654	570384	674549	688500	613615	667575	779691	106597	146498	623602	516434	719102	1.32423e+06
3625	13.4946	3	728.289	2181.85	-0.501477	48.67	AEEAKDEPPSEGEAEEEEK	[10] Phospho (ST)	NFL_RAT	Neurofilament light polypeptide OS=Rattus norvegicus GN=Nefl PE=1 SV=3	FALSE	0.308905	7987.84	5345.36	11850.2	8558.66	12839.8	6672.94	17544.8	716712	570007	805.256	5776.71	3890.71	4696.69	1.85538e+06	11142.4	10199	4709.36	400.483	8234.47	33596.5	24245	338555	1.35519e+06	1.47075e+06	6880.3	5258.19	11242.7	7880.76	12830.4	6672.94	18895.3	742665	588981	544.403	2934.49	2421.37	4377.83
5805	26.348	2	1091.93	2181.85	-0.257263	82.65	AEEAKDEPPSEGEAEEEEK	[10] Phospho (ST)	NFL_RAT	Neurofilament light polypeptide OS=Rattus norvegicus GN=Nefl PE=1 SV=3	TRUE	0.415177	400390	288952	203093	440202	367527	330857	419232	14252.6	32989.4	489128	502032	440289	1.08894e+06	93030.1	1.34843e+06	578201	856418	863307	653670	1.12064e+06	742630	14335.3	117816	95761.9	344875	284240	192682	405335	367260	330857	451501	14768.7	34087.5	330681	255026	274012	1.01501e+06
6438	12.5535	3	728.29	2181.85	0.0355727	44.57	AEEAKDEPPSEGEAEEEEK	[10] Phospho (ST)	NFL_RAT	Neurofilament light polypeptide OS=Rattus norvegicus GN=Nefl PE=1 SV=3	FALSE	0.197114	7486.48	1073	4664.9	7675.24	1343.03	5662.65	11233.9	6051.35	10741.2	1762.05	177.99	5812.62	9342.28	17944.3	3234.87	10594.6	176.377	4119.73	3305.16	10390.7	6799.6	970988	10862.8	10116	6448.46	1055.5	4425.77	7067.31	1342.05	5662.65	12098.6	6270.48	11098.8	1191.26	90.4165	3617.46	8708.03
7237	13.3151	2	1091.93	2181.85	-0.627687	75.36	AEEAKDEPPSEGEAEEEEK	[10] Phospho (ST)	NFL_RAT	Neurofilament light polypeptide OS=Rattus norvegicus GN=Nefl PE=1 SV=3	FALSE	0.246316	778.707	2685	1056.5	274.515	15640.6	692.982	1728.36	432751	359616	4080.3	2640.02	142.982	202.148	907551	12404.9	3988.51	605.525	120.541	11380.9	26505.2	1829.48	166087	1.05947e+06	1.11145e+06	670.737	2641.22	1002.34	252.771	15629.2	692.982	1861.39	448421	371587	2758.54	1341.1	88.9846	188.424
10005	12.5736	2	1091.93	2181.84	-1.45947	70.19	AEEAKDEPPSEGEAEEEEK	[10] Phospho (ST)	NFL_RAT	Neurofilament light polypeptide OS=Rattus norvegicus GN=Nefl PE=1 SV=3	FALSE	0.692466	3968.45	104.075	667.153	100.116	1564.26	2828.93	2398	1995.87	2312.73	1985.46	0	9864.17	63.3666	4912.58	0	3522.38	56.5185	224.638	4852.02	3358.27	2555.19	850948	4312.13	5580.95	3418.22	102.378	632.954	92.1857	1563.12	2828.93	2582.57	2068.15	2389.72	1342.3	0	6138.93	59.0646
2891	26.5673	3	814.002	2438.98	-0.180294	53.57	AEEAKDEPPSEGEAEEEEKEK	[10] Phospho (ST)	NFL_RAT	Neurofilament light polypeptide OS=Rattus norvegicus GN=Nefl PE=1 SV=3	TRUE	0.978254	552888	430236	419139	585685	499084	469991	426348	71992.3	77581.1	723708	740167	808031	982356	141406	1.36613e+06	708878	708439	722597	546508	1.01249e+06	842565	32586.1	111418	105552	476229	423220	397653	539295	498721	469991	459165	74599.1	80163.5	489272	375995	502875	915663
4873	13.2758	3	814.002	2438.98	-0.50478	57.13	AEEAKDEPPSEGEAEEEEKEK	[10] Phospho (ST)	NFL_RAT	Neurofilament light polypeptide OS=Rattus norvegicus GN=Nefl PE=1 SV=3	FALSE	0.595833	9757.63	479.53	10444.6	505.013	3812.05	10930.2	16944	423393	346569	1633.86	1958.65	13168.4	560.65	1.29044e+06	2172.78	11495.5	434.139	165.034	3152.03	6839	28231.6	188151	939905	1.02882e+06	8404.71	471.71	9909.18	465.013	3809.27	10930.2	18248.2	438724	358105	1104.59	994.968	8195.33	522.588
6682	12.5109	3	814.001	2438.98	-1.28908	64.45	AEEAKDEPPSEGEAEEEEKEK	[10] Phospho (ST)	NFL_RAT	Neurofilament light polypeptide OS=Rattus norvegicus GN=Nefl PE=1 SV=3	FALSE	0.984169	2175.31	494.358	1519.77	478.954	1000.18	1043.08	6406.53	3769.69	728.204	833.507	743.554	1876.44	848.86	3380.39	879.657	389.127	1101.39	132.339	68.0098	1028.8	1578.4	770754	795.382	2040.12	1873.7	486.296	1441.87	441.018	999.452	1043.08	6899.65	3906.19	752.443	563.503	377.716	1167.79	791.231
16755	26.5673	2	1220.5	2438.98	-0.284393	57.18	AEEAKDEPPSEGEAEEEEKEK	[10] Phospho (ST)	NFL_RAT	Neurofilament light polypeptide OS=Rattus norvegicus GN=Nefl PE=1 SV=3	TRUE	0.747417	52865.3	48592.6	11016.5	68768.8	54538.7	44208.5	47316.1	8374.21	1121.16	59753.5	74958.1	51462.3	133882	4370.99	170312	53375.5	86003.9	86756.5	64634.1	152942	78160.7	7805.31	3784.32	4795.03	45535.4	47800.2	10451.7	63321.9	54499	44208.5	50958.1	8677.45	1158.48	40397.1	38077.7	32027.4	124793
19392	12.5109	2	1220.5	2438.98	-1.18552	51.49	AEEAKDEPPSEGEAEEEEKEK	[10] Phospho (ST)	NFL_RAT	Neurofilament light polypeptide OS=Rattus norvegicus GN=Nefl PE=1 SV=3	FALSE	0.883202	137.559	0	281.392	1750.28	0	0	619.959	354.719	0	0	75.5867	0	89.1577	886.454	0	0	136.612	68.1489	0	0	205.777	117067	0	0	118.486	0	266.967	1611.65	0	0	667.678	367.564	0	0	38.3971	0	83.1048
20443	13.2758	2	1220.5	2438.98	-0.402129	67.03	AEEAKDEPPSEGEAEEEEKEK	[10] Phospho (ST)	NFL_RAT	Neurofilament light polypeptide OS=Rattus norvegicus GN=Nefl PE=1 SV=3	FALSE	0.218754	145.12	0	0	42.1558	69.8273	0	446.81	25665.8	38156.1	15.5533	33.0222	130.807	20.4626	133007	254.958	158.797	344.594	0	0	386.972	703.417	2493.02	141504	132454	124.999	0	0	38.8168	69.7765	0	481.201	26595.1	39426.2	10.515	16.7748	81.4074	19.0734
6443	26.9678	2	827.804	1653.59	-0.0731298	74.73	DEPPSEGEAEEEEK	[5] Phospho (ST)	NFL_RAT	Neurofilament light polypeptide OS=Rattus norvegicus GN=Nefl PE=1 SV=3	TRUE	7.70014e-09	225067	184641	157310	263927	220552	218180	272937	89090.3	108384	311083	363273	361339	1.39884e+06	535333	1.1595e+06	1.0939e+06	1.21063e+06	1.20907e+06	1.16989e+06	1.00389e+06	1.02224e+06	512387	672069	659139	193861	181630	149246	243022	220391	218180	293945	92316.3	111992	210311	184538	224878	1.30387e+06
6806	13.4946	2	827.804	1653.59	-0.126589	60.46	DEPPSEGEAEEEEK	[5] Phospho (ST)	NFL_RAT	Neurofilament light polypeptide OS=Rattus norvegicus GN=Nefl PE=1 SV=3	FALSE	0.622136	372.564	10566.4	51117	35766.8	695.414	770.984	955.671	230183	179494	1014.39	4374.02	456.785	3291.38	938849	2702.52	933.769	296.126	147.923	300.919	1294.52	3886.91	517378	1.33882e+06	1.4841e+06	320.907	10394.1	48496.6	32933.8	694.907	770.984	1029.23	238519	185469	685.793	2221.94	284.278	3067.93
7938	47.4536	3	962.775	2885.3	-6.84214	80.48	AFPAYYTSHVQEEQSEVEETIEATK		NFL_RAT	Neurofilament light polypeptide OS=Rattus norvegicus GN=Nefl PE=1 SV=3	FALSE	8.82053e-07	19521.6	4413.07	19079.6	67401.3	42095.2	54088.1	35067.7	33549.5	10409.7	73489	189142	171443	369662	408506	390952	211870	163378	171060	387093	672269	639138	903903	992046	972437	16814.9	4341.11	18101.5	62062.7	42064.5	54088.1	37766.9	34764.3	10756.2	49683.2	96081.6	106697	344566
13274	47.438	2	1443.66	2885.3	-6.82914	70.82	AFPAYYTSHVQEEQSEVEETIEATK		NFL_RAT	Neurofilament light polypeptide OS=Rattus norvegicus GN=Nefl PE=1 SV=3	FALSE	4.00785e-07	9789.38	3926.13	6055.19	26999.3	35744.6	26305.3	20163.3	15270.6	18236	33130.1	56102.7	31151.3	236220	269143	260390	82714.1	48360	38545.4	214899	403423	381275	470879	519472	458648	8432.05	3862.1	5744.79	24860.8	35718.6	26305.3	21715.3	15823.6	18843	22398	28499.4	19386.9	220183
5979	34.1372	2	958.918	1915.82	-0.0694962	43.15	SLSDPKPLSPTAEESAK	[3] Phospho (ST)|[9] Phospho (ST)	BSN_RAT	Protein bassoon OS=Rattus norvegicus GN=Bsn PE=1 SV=3	TRUE	1.12449e-05	104773	70060.4	94525.2	104446	95402.8	116429	130465	137773	129220	168237	200438	151287	296884	410569	320829	384722	377870	332258	253026	168108	177901	161987	183932	181087	90246	68917.9	89679.7	96173.2	95333.3	116429	140506	142762	133521	113739	101820	94152.9	276729
8969	32.5362	2	918.935	1835.86	0.0639594	45.65	SLSDPKPLSPTAEESAK	[3] Phospho (ST)	BSN_RAT	Protein bassoon OS=Rattus norvegicus GN=Bsn PE=1 SV=3	TRUE	0.293895	121887	92546.4	97973.8	113095	102175	113296	128656	166067	164426	245304	241437	233958	115482	210427	181850	185034	130652	128944	139790	158013	156360	184038	184903	201017	104987	91037.2	92951.6	104137	102101	113296	138559	172080	169899	165841	122647	145603	107642
15465	32.4263	3	612.959	1835.86	0.359572	35.53	SLSDPKPLSPTAEESAK	[3] Phospho (ST)	BSN_RAT	Protein bassoon OS=Rattus norvegicus GN=Bsn PE=1 SV=3	TRUE	0.802038	8538.98	8222.37	10315	13448.4	9738.67	10763.7	21554.2	34374.7	37591.5	51754.2	42570.3	68978.1	8651.44	26637.3	16409.9	24843.6	17664.9	16985.5	15740.2	18332.3	31317.6	34842.3	32986.4	32140.5	7355.03	8088.29	9786.22	12383.2	9731.58	10763.7	23213.2	35619.5	38842.8	34989.1	21625.1	42928.3	8064.09
12152	33.5582	2	664.828	1327.64	0.00447243	33.21	ISKFSPIEEAK	[5] Phospho (ST)	BSN_RAT	Protein bassoon OS=Rattus norvegicus GN=Bsn PE=1 SV=3	FALSE	0.00165917	21746.8	17112.3	21971	29842.6	24482	26084.5	31497.2	30713.2	36698	46995.2	37799	39397.4	49790.8	55669.9	51050.9	74531.8	72516.7	77200.7	35368.3	38132	39640.2	30921	33012.4	31990.1	18731.6	16833.3	20844.8	27478.8	24464.2	26084.5	33921.6	31825.4	37919.6	31771.7	19201.4	24518.8	46410.5
15009	28.5833	2	811.28	1620.55	-0.353265	56.56	GEEESEEDSYDPR	[5] Phospho (ST)	BSN_RAT	Protein bassoon OS=Rattus norvegicus GN=Bsn PE=1 SV=3	FALSE	0.0812142	39511.5	36105.4	28582.2	54322.5	48143.8	43600.6	50528.4	2212.78	40615.2	91312.1	92926.3	80945.6	110382	4614.78	115463	75383.8	686.408	351.391	77781.9	70423.4	55913.3	823.266	4544.08	2404.05	34033.1	35516.6	27117	50019.8	48108.7	43600.6	54417.6	2292.91	41967.1	61732.7	47205.3	50376.2	102888
21344	27.3786	2	811.28	1620.55	-0.278889	40.56	GEEESEEDSYDPR	[5] Phospho (ST)	BSN_RAT	Protein bassoon OS=Rattus norvegicus GN=Bsn PE=1 SV=3	FALSE	0.813699	104.352	250.439	3112.02	2528.83	393.346	392.845	1447.38	59161.1	9807.69	391.039	260.974	1154.93	548.974	98148.8	753.937	186.554	886.094	638.432	0	422.056	379.375	66415.5	51813.9	67800.6	89.8837	246.355	2952.49	2328.53	393.06	392.845	1558.79	61303.3	10134.2	264.367	132.571	718.768	511.704
15831	13.7383	2	894.352	1786.69	0.47097	89.64	IADSSVQTDDEEGEGR	[8] Phospho (ST)	BSN_RAT	Protein bassoon OS=Rattus norvegicus GN=Bsn PE=1 SV=3	FALSE	0.864264	491.318	8448.78	5428.72	1081.63	477.727	1569.98	1919.99	143966	112431	696.093	13706.4	406.155	332.71	246250	283.195	872.993	67.5344	182.074	174.959	392.331	12906.2	25719.2	189703	217059	423.195	8311.01	5150.44	995.961	477.379	1569.98	2067.77	149179	116173	470.603	6962.67	252.769	310.122
17087	25.7757	2	894.352	1786.69	0.0739621	90.26	IADSSVQTDDEEGEGR	[8] Phospho (ST)	BSN_RAT	Protein bassoon OS=Rattus norvegicus GN=Bsn PE=1 SV=3	TRUE	0.211885	78270.7	53264.6	15981.3	12572	103938	89380.8	108525	3549.06	2857.45	133325	134993	131074	10358.7	5845.12	26307.5	132530	4627.42	6855.06	194742	227758	164883	1933.14	2565.07	2358.1	67418.3	52396	15162	11576.2	103862	89380.8	116879	3677.57	2952.57	90136	68574.8	81573.1	9655.4
21075	13.0447	2	894.351	1786.69	-1.18705	75.17	IADSSVQTDDEEGEGR	[8] Phospho (ST)	BSN_RAT	Protein bassoon OS=Rattus norvegicus GN=Bsn PE=1 SV=3	FALSE	0.378449	345.462	351.567	611.37	418.744	1135.58	231.946	301.735	3584.99	1824.98	1106.29	3489.9	256.212	331.41	4053.06	367.689	113.214	198.555	0	187.479	155.612	9.53983	145061	732.524	3694.82	297.563	345.834	580.031	385.577	1134.76	231.946	324.959	3714.81	1885.72	747.919	1772.82	159.452	308.91
36397	41.621	2	1066.98	2131.94	-13.3782	46.39	TPPSNLSPIEDASPTEELR	[13] Phospho (ST)	BSN_RAT	Protein bassoon OS=Rattus norvegicus GN=Bsn PE=1 SV=3	FALSE	0.609799	3055.41	1527.12	1647.51	1542.86	2320.05	4925.78	26.4827	5139.3	0	9179.11	7222.18	5683.92	5466.64	4373.39	0	1231.71	1032.77	2855.24	3338.75	1553.09	5466.66	0	832.24	2493.35	2631.77	1502.21	1563.05	1420.66	2318.36	4925.78	28.5211	5325.4	0	6205.65	3668.77	3537.36	5095.51
8013	35.7242	2	739.35	1476.69	-0.0572687	47.1	EKPELVDDLSPR	[10] Phospho (ST)	PCLO_RAT	Protein piccolo OS=Rattus norvegicus GN=Pclo PE=1 SV=1	TRUE	0.148209	97502.5	82276.1	73813.6	115610	114382	98757.6	110994	129278	110048	106033	130273	103733	169560	183377	171618	165842	182847	160173	99118.4	71086.7	92033.8	91324.3	102270	84980.5	83983.5	80934.4	70029.8	106453	114299	98757.6	119537	133959	113711	71685.1	66177.2	64557.8	158049
8223	12.7148	2	683.274	1364.53	5.97294	59.18	KSSTSFDDDAGR	[3] Phospho (ST)	PCLO_RAT	Protein piccolo OS=Rattus norvegicus GN=Pclo PE=1 SV=1	FALSE	0.927098	40340.8	27367	29131.8	6982.18	39934.2	29070.6	48418	58716.7	50501.7	44228.1	11543.8	62765	8578.74	92180.1	47192.8	37386.1	6917.18	7919.11	22412.7	53960.3	69470.3	63026.8	61052.6	70244.3	34747.4	26920.8	27638.5	6429.15	39905.1	29070.6	52144.8	60842.9	52182.7	29900.9	5864.1	39061.5	7996.33
27817	23.7599	2	683.27	1364.52	0.277965	42.75	KSSTSFDDDAGR	[3] Phospho (ST)	PCLO_RAT	Protein piccolo OS=Rattus norvegicus GN=Pclo PE=1 SV=1	FALSE	0.117719	343.9	833.375	2462.82	4589.89	650.749	893.366	2279.79	2402.27	1591.06	861.87	2007.62	1715.2	12837.4	2505.33	529.73	1568.79	43651.3	38083.7	4739.61	1598.39	3866.18	1485.71	617.751	559.694	296.217	819.785	2336.57	4226.34	650.275	893.366	2455.27	2489.25	1644.02	582.678	1019.85	1067.45	11965.9
11062	29.0168	2	915.375	1828.74	-0.226187	104.52	IVDSGVQTDDEETADR	[8] Phospho (ST)	PCLO_RAT	Protein piccolo OS=Rattus norvegicus GN=Pclo PE=1 SV=1	TRUE	0.614494	109985	89516.3	81177.8	145957	125503	105083	90602.9	3268.31	85951	136624	37110.6	115078	204924	49032.1	223056	13437.1	151908	153672	143742	178045	163442	5852.48	8600.57	6163.12	94735.6	88056.6	77016.5	134396	125412	105083	97576.7	3386.66	88812	92366.1	18851.7	71618.6	191012
14677	27.9273	2	915.375	1828.74	-0.28012	89.43	IVDSGVQTDDEETADR	[8] Phospho (ST)	PCLO_RAT	Protein piccolo OS=Rattus norvegicus GN=Pclo PE=1 SV=1	FALSE	0.11503	1902.01	1053.43	540.722	7932.4	3768.7	1455.43	620.14	84333.1	2991.38	4044.02	3826.83	1807.61	7378.7	136977	3343.69	2472.4	2447.37	3086.59	1312.83	1257.31	936.697	147643	135439	154950	1638.29	1036.25	513.004	7304.1	3765.96	1455.43	667.873	87386.9	3090.96	2734.01	1943.98	1124.96	6877.76
11659	34.3738	2	924.881	1847.75	0.220969	81.29	DSFSQESSPSSPSDLAK	[11] Phospho (ST)	PCLO_RAT	Protein piccolo OS=Rattus norvegicus GN=Pclo PE=1 SV=1	TRUE	0.0181426	61467.9	40523	34673.1	49676.4	48432.6	49303.4	80972.5	73480	75175.8	98299.9	118338	82374.6	65936.7	50006	62098.1	52241.2	49955.1	47986.6	62530.1	30522.2	35370.6	24292.5	35082	40875.4	52945.2	39862.2	32895.7	45741.8	48397.4	49303.4	87205.1	76140.8	77678.1	66456.9	60114.4	51265.6	61460.3
17183	50.3034	2	908.969	1815.92	-2.76965	97.58	MSINAEDVVVGDLVEVK		AT1A1_RAT	Sodium/potassium-transporting ATPase subunit alpha-1 OS=Rattus norvegicus GN=Atp1a1 PE=1 SV=1	TRUE	0.00577632	14452.1	0	11293.2	3695.08	3541.51	23351.9	28249.4	1994.97	0	8801.35	1370.34	5196.16	24428.2	6391.09	12916.8	157824	14154.5	19576.4	125404	73983.3	157472	69719.8	110534	79961.1	12448.2	0	10714.3	3402.4	3538.93	23351.9	30423.7	2067.21	0	5950.26	696.114	3233.81	22769.7
18999	48.3056	2	916.961	1831.91	-8.63608	105.41	MSINAEDVVVGDLVEVK	[1] Oxidation (M)	AT1A1_RAT	Sodium/potassium-transporting ATPase subunit alpha-1 OS=Rattus norvegicus GN=Atp1a1 PE=1 SV=1	TRUE	0.000119151	4630.89	943.126	4255.33	3301.25	837.55	7297.36	395.819	1641.31	0	0	1.39864	0	36601.3	4786.52	31920	114329	80618.2	86483.2	33812.2	30747	49930.7	14631.6	43845.4	26785.8	3988.8	927.746	4037.2	3039.77	836.94	7297.36	426.286	1700.74	0	0	0.710489	0	34116.5
537	43.9219	2	915.461	1828.91	-4.98024	116.56	GVGIISEGNETVEDIAAR		AT1A3_RAT	Sodium/potassium-transporting ATPase subunit alpha-3 OS=Rattus norvegicus GN=Atp1a3 PE=1 SV=2	TRUE	1.27575e-10	502383	296466	486632	449226	365498	738044	562146	145179	104191	717919	270217	277412	2.7292e+06	2.9549e+06	2.71946e+06	3.56142e+06	2.70953e+06	2.5988e+06	7.67981e+06	7.88056e+06	8.5343e+06	6.70228e+06	6.72668e+06	6.89503e+06	432726	291631	461687	413645	365232	738044	605415	150436	107659	485358	137266	172646	2.54391e+06
1703	43.9219	3	610.643	1828.91	-4.80246	40.73	GVGIISEGNETVEDIAAR		AT1A3_RAT	Sodium/potassium-transporting ATPase subunit alpha-3 OS=Rattus norvegicus GN=Atp1a3 PE=1 SV=2	TRUE	4.05959e-08	61939.3	19894.3	67777.4	51724.1	32505.1	57338	111582	21593.6	28285.2	155394	39153.1	104549	208543	235083	227535	472065	279821	280646	829844	1.11293e+06	1.37889e+06	1.11138e+06	867958	1.11311e+06	53351.2	19569.9	64303.1	47627.2	32481.4	57338	120170	22375.6	29226.7	105056	19889.3	65065.6	194385
3360	51.9584	2	936.491	1870.97	-1.48	124.79	MQVNAEEVVVGDLVEIK		AT1A3_RAT	Sodium/potassium-transporting ATPase subunit alpha-3 OS=Rattus norvegicus GN=Atp1a3 PE=1 SV=2	TRUE	0.000798087	474693	227643	693481	191691	170414	519089	449587	262320	157164	321790	171300	241988	397573	387425	341360	1.31565e+06	397164	462761	808405	624043	1.14459e+06	573005	831944	744657	408875	223931	657932	176508	170290	519089	484192	271819	162395	217550	87018	150600	370582
9744	51.9248	3	624.663	1870.97	-1.55314	54.85	MQVNAEEVVVGDLVEIK		AT1A3_RAT	Sodium/potassium-transporting ATPase subunit alpha-3 OS=Rattus norvegicus GN=Atp1a3 PE=1 SV=2	FALSE	0.00835393	89085.2	44585.1	144569	29481.2	32393.3	101954	135251	73470	41008.3	113737	50369.6	78141.2	62457	54631	54133.3	382467	88030.9	107178	210960	174556	373284	165735	220273	235769	76733.3	43858	137158	27146.1	32369.7	101954	145661	76130.4	42373.3	76893	25587.1	48630.9	58216.8
6275	40.4641	2	962.954	1923.89	-7.88474	100.07	NLEAVETLGSTSTICSDK		AT1A3_RAT	Sodium/potassium-transporting ATPase subunit alpha-3 OS=Rattus norvegicus GN=Atp1a3 PE=1 SV=2	TRUE	0.000199214	114709	55855.6	108448	53648.6	58859.2	78935.7	324857	187004	95724.4	135832	104545	100223	125228	136983	152512	446961	156803	163926	629862	521483	734761	409380	568100	478031	98804.6	54944.8	102889	49399.3	58816.3	78935.7	349862	193776	98910.7	91830.9	53107.3	62373.2	116726
8866	50.471	3	629.994	1886.96	-2.98617	50.57	MQVNAEEVVVGDLVEIK	[1] Oxidation (M)	AT1A3_RAT	Sodium/potassium-transporting ATPase subunit alpha-3 OS=Rattus norvegicus GN=Atp1a3 PE=1 SV=2	FALSE	0.00117912	38979.9	58895.1	77059.6	26519.1	63763	47548	25352.8	5959.38	9533.32	10794.7	1078.67	14693.7	46642.4	103664	49645.4	259230	199078	136494	43001.8	64603.1	147964	84302.3	55580	54120.3	33575.2	57934.7	73109.4	24418.6	63716.5	47548	27304.2	6175.18	9850.65	7297.9	547.948	9144.56	43475.8
9191	26.8547	2	810.378	1618.74	-1.17617	79.53	VDNSSLTGESEPQTR		AT1A3_RAT	Sodium/potassium-transporting ATPase subunit alpha-3 OS=Rattus norvegicus GN=Atp1a3 PE=1 SV=2	FALSE	0.295618	76724.2	69595.3	70112.8	99831.7	85746.7	81020.6	50937	3144.06	11531	115812	104424	128880	127424	4447.57	97839.5	52787	94089	34446.2	98289.5	161050	138541	1677.14	5838.22	1514.3	66086.2	68460.4	66518.7	91924.4	85684.2	81020.6	54857.6	3257.91	11914.8	78295.8	53045.9	80207.8	118773
38171	28.012	2	810.378	1618.74	-0.734248	75.47	VDNSSLTGESEPQTR		AT1A3_RAT	Sodium/potassium-transporting ATPase subunit alpha-3 OS=Rattus norvegicus GN=Atp1a3 PE=1 SV=2	FALSE	0.580096	249.011	876.57	442.368	3757.78	352.093	1168.68	532.332	554.667	191.298	2035.17	1989.95	2089.36	7103.65	800.557	1946.93	769.78	29684.1	30832.1	123.786	1501.27	17.4614	1733.27	807.706	197.367	214.485	862.275	419.691	3460.14	351.837	1168.68	573.306	574.752	197.666	1375.9	1010.87	1300.31	6621.39
9901	27.7003	2	850.362	1698.71	-0.445613	68.53	VDNSSLTGESEPQTR	[5] Phospho (ST)	AT1A3_RAT	Sodium/potassium-transporting ATPase subunit alpha-3 OS=Rattus norvegicus GN=Atp1a3 PE=1 SV=2	FALSE	0.950449	155522	140558	132547	299770	155460	154886	103555	14813.1	74932.7	219446	244237	221338	247965	69975.9	191293	143953	322370	245023	274124	263985	254689	27971.2	41027.4	27331.2	133958	138266	125752	276026	155346	154886	111526	15349.5	77427	148359	124069	137749	231131
15705	48.9125	2	936.961	1871.91	-7.88977	82.81	GVGIISEGNETVEDIAAR	[N-term] Carbamyl (N-term)	AT1A3_RAT	Sodium/potassium-transporting ATPase subunit alpha-3 OS=Rattus norvegicus GN=Atp1a3 PE=1 SV=2	FALSE	4.72385e-05	8733.51	5010.2	8247.48	11154.7	13876.9	24094.1	10528.6	2072.31	1036.33	25456.3	14224.3	10569.8	26780.2	13171	17452.7	66350.1	23862.9	27770	122231	128860	118925	94345.5	106556	106915	7522.58	4928.5	7824.71	10271.2	13866.8	24094.1	11339	2147.35	1070.83	17210.1	7225.74	6578.11	24962.1
832	40.9203	2	850.879	1699.74	-5.18453	77.6	GLYDGPVCEVSVTPK	[13] Phospho (ST)	DPYL2_RAT	Dihydropyrimidinase-related protein 2 OS=Rattus norvegicus GN=Dpysl2 PE=1 SV=1	TRUE	4.93577e-08	439548	406057	382418	476478	565101	491575	879429	975203	932172	1.45465e+06	1.35629e+06	1.26719e+06	2.13388e+06	2.43489e+06	2.09172e+06	2.58691e+06	2.38507e+06	2.21032e+06	2.90952e+06	2.13771e+06	2.29372e+06	2.27994e+06	2.40955e+06	2.45955e+06	378603	399436	362815	438738	564690	491575	947119	1.01052e+06	963201	983437	688975	788629	1.98901e+06
9562	40.9203	1	1700.75	1699.74	-6.49713	---	GLYDGPVCEVSVTPK	[13] Phospho (ST)	DPYL2_RAT	Dihydropyrimidinase-related protein 2 OS=Rattus norvegicus GN=Dpysl2 PE=1 SV=1	TRUE	2.12053e-14	55578.1	29188.9	41399.3	42883.2	51270.9	53849.8	88552.8	82795.5	70467.5	49181.9	86257.8	56799.5	467487	419025	429076	372200	446266	429111	409181	312057	280746	317187	319421	325960	47872	28712.9	39277.1	39486.6	51233.6	53849.8	95368.8	85793.6	72813.1	33250	43817.8	35348.9	435749
6432	43.5001	2	1125.01	2248.02	-5.34767	81.51	NLHQSGFSLSGAQIDDNIPR	[8] Phospho (ST)	DPYL2_RAT	Dihydropyrimidinase-related protein 2 OS=Rattus norvegicus GN=Dpysl2 PE=1 SV=1	TRUE	4.54227e-06	157621	211164	158739	233233	232019	255264	213096	258888	225966	275784	282195	196275	489817	517439	489033	242085	270075	242822	503841	473435	455829	468627	474569	497320	135766	207720	150602	214759	231850	255264	229498	268262	233488	186447	143351	122151	456564
1781	43.4506	3	750.346	2248.02	-4.98228	43.29	NLHQSGFSLSGAQIDDNIPR	[5] Phospho (ST)	DPYL2_RAT	Dihydropyrimidinase-related protein 2 OS=Rattus norvegicus GN=Dpysl2 PE=1 SV=1	TRUE	0.0234634	340560	284084	301368	421128	400865	418584	533510	615761	568295	795089	733330	771499	611658	689631	658129	436660	395040	398496	888109	902407	889286	986329	934114	994976	293341	279451	285920	387772	400573	418584	574574	638058	587211	537530	372522	480140	570132
12686	37.0182	2	841.938	1681.86	-0.750398	75.17	IVLEDGTLHVTEGSGR		DPYL2_RAT	Dihydropyrimidinase-related protein 2 OS=Rattus norvegicus GN=Dpysl2 PE=1 SV=1	FALSE	3.01172e-09	2905.8	1204	2858.01	884.016	872.479	5933.61	2245.39	1632.21	505.718	653.159	18.292	847.078	33669.6	46763.3	40241.8	48737.7	41317.1	51264.4	77587.3	118538	150794	67331.3	103087	85545.9	2502.9	1184.36	2711.5	813.996	871.844	5933.61	2418.22	1691.32	522.551	441.576	9.2921	527.176	31383.8
15380	36.848	3	561.628	1681.86	-0.551879	---	IVLEDGTLHVTEGSGR		DPYL2_RAT	Dihydropyrimidinase-related protein 2 OS=Rattus norvegicus GN=Dpysl2 PE=1 SV=1	FALSE	8.93485e-06	458.207	0	619.443	1543.99	224.862	689.807	2093.1	292.445	0	159.679	158.076	561.044	6016.09	5310.55	5798.37	16121.8	17297.6	20230.4	28289.5	45812.1	68770.3	23183.2	31470.7	26373.7	394.675	0	587.69	1421.69	224.698	689.807	2254.21	303.034	0	107.953	80.3007	349.163	5607.66
13475	40.8392	3	793.058	2376.15	-5.99457	56.96	DIGAIAQVHAENGDIIAEEQQR		DPYL2_RAT	Dihydropyrimidinase-related protein 2 OS=Rattus norvegicus GN=Dpysl2 PE=1 SV=1	FALSE	0.000146252	33529.2	6372.82	42574.5	18249.9	9239.12	41344.5	81843.1	40414.5	22582.1	71839.6	28501.5	47269.1	58909.5	63343.4	65763.3	225927	35475.6	49155.9	214646	254382	377973	190562	303075	252990	28880.3	6268.9	40392.1	16804.4	9232.4	41344.5	88142.6	41877.9	23333.8	48568.1	14478.4	29417.7	54910.1
1624	45.6554	2	1020.99	2039.97	-5.9307	113.06	GIVDQSQQAYQEAFEISK		1433Z_RAT	14-3-3 protein zeta/delta OS=Rattus norvegicus GN=Ywhaz PE=1 SV=1	TRUE	6.20784e-08	174912	92857.6	180523	160031	96197.1	288165	252555	92497.2	67137.8	321157	153240	159111	1.0723e+06	1.14394e+06	1.02249e+06	792007	374038	351958	3.27269e+06	2.98259e+06	3.32621e+06	3.23835e+06	3.21625e+06	3.30657e+06	150660	91343.3	171269	147356	96127	288165	271994	95846.5	69372.6	217122	77843.9	99022.4	999499
5854	45.6886	3	680.997	2039.97	-5.83327	---	GIVDQSQQAYQEAFEISK		1433Z_RAT	14-3-3 protein zeta/delta OS=Rattus norvegicus GN=Ywhaz PE=1 SV=1	TRUE	1.45408e-06	25027.9	4132.68	12829.5	8631.53	9476.26	16720.6	41539.7	11482.4	10722.5	56633.5	12002.2	19587.4	81551.8	96412.7	84865.8	117864	34911.9	38696.9	393712	523711	777553	708805	527311	673691	21557.7	4065.29	12171.9	7947.85	9469.36	16720.6	44737	11898.1	11079.4	38287.8	6096.98	12190.1	76015.3
1764	57.2075	3	711.334	2130.98	-1.64309	62.67	TAFDEAIAELDTLSEESYK		1433Z_RAT	14-3-3 protein zeta/delta OS=Rattus norvegicus GN=Ywhaz PE=1 SV=1	TRUE	2.49201e-12	79518.9	71272.1	71854	127274	222423	115371	63136	52941.3	44400	130110	41237.6	43425.1	839364	780092	736419	877527	681586	849981	1.3475e+06	1.80577e+06	1.88763e+06	1.86563e+06	1.94211e+06	1.91406e+06	68493.4	70109.8	68170.7	117193	222261	115371	67995.6	54858.4	45878	87962.7	20948.2	27025.5	782380
2964	57.2341	2	1066.5	2130.98	-1.45069	119.65	TAFDEAIAELDTLSEESYK		1433Z_RAT	14-3-3 protein zeta/delta OS=Rattus norvegicus GN=Ywhaz PE=1 SV=1	TRUE	2.16341e-10	139170	80032.4	96377.4	210564	185025	194375	38201.7	20983.9	14727	57224.5	28272.8	48041.8	1.38783e+06	1.3124e+06	1.17038e+06	855296	933668	907664	2.09617e+06	1.5145e+06	1.54158e+06	1.55359e+06	1.73766e+06	1.61743e+06	119873	78727.3	91437	193886	184890	194375	41142.2	21743.8	15217.2	38687.4	14362.2	29898.6	1.29361e+06
4168	44.4828	2	1205	2407.98	-4.56498	88.41	DNLTLWTSDTQGDEAEAGEGGEN		1433Z_RAT	14-3-3 protein zeta/delta OS=Rattus norvegicus GN=Ywhaz PE=1 SV=1	TRUE	0.850014	679895	745067	853169	725037	597818	1.05326e+06	916889	922905	726036	1.40555e+06	1.51873e+06	1.4454e+06	668309	609836	624495	1.41988e+06	934623	936903	1.94667e+06	868214	1.07226e+06	824235	1.041e+06	1.0308e+06	585625	732917	809435	667609	597382	1.05326e+06	987463	956324	750203	950237	771493	899538	622938
10028	44.5297	3	803.666	2407.98	-4.88149	37.79	DNLTLWTSDTQGDEAEAGEGGEN		1433Z_RAT	14-3-3 protein zeta/delta OS=Rattus norvegicus GN=Ywhaz PE=1 SV=1	TRUE	0.719826	72137.9	43321.5	74354.1	67470.5	77161.7	79579.5	154312	177681	140888	364539	270429	295490	41268.4	36395.8	44132.8	239830	138318	131247	198162	97296.2	209852	131785	138101	154846	62135.8	42615	70542.7	62126.4	77105.5	79579.5	166190	184115	145577	246451	137374	183897	38466.7
8643	28.6526	2	774.86	1547.71	-0.205836	106.81	SVTEQGAELSNEER		1433Z_RAT	14-3-3 protein zeta/delta OS=Rattus norvegicus GN=Ywhaz PE=1 SV=1	FALSE	0.0993592	60511.9	55413.3	57845.9	68429.4	59250.1	59610.8	70657.4	1534.82	82347.8	43472.3	15288.8	64650	81994	2266.68	82701.7	23225.8	2010.83	1618.86	108935	153237	134411	2851	1320.92	1829.26	52121.8	54509.7	54880.7	63009.3	59206.9	59610.8	76096	1590.39	85088.9	29390	7766.49	40234.7	76427.4
12061	27.7918	2	774.859	1547.7	-1.38343	99.99	SVTEQGAELSNEER		1433Z_RAT	14-3-3 protein zeta/delta OS=Rattus norvegicus GN=Ywhaz PE=1 SV=1	FALSE	0.118011	3153.55	1604.5	2731.81	14988.9	3007.11	3261.08	5887.92	96209.6	4020.35	10899	10823	10305.4	5542.55	93510.4	5422.45	1364.39	4119.62	5473.33	7993.82	12807.5	11723.4	166083	175978	164683	2716.31	1578.34	2591.78	13801.6	3004.92	3261.08	6341.11	99693.4	4154.18	7368.42	5497.94	6413.56	5166.27
2443	36.6586	2	859.944	1717.87	-1.08628	53.36	NLDIERPTYTNLNR		TBA1A_RAT	Tubulin alpha-1A chain OS=Rattus norvegicus GN=Tuba1a PE=1 SV=1	TRUE	0.000337484	392060	333604	339727	443773	410253	373638	275099	297728	292867	547296	510861	475773	654896	658863	672389	415237	386173	407005	471634	677832	706310	606033	695652	632011	337700	328164	322312	408623	409954	373638	296274	308509	302615	370007	259510	296096	610435
10772	42.3273	2	912.994	1823.97	-2.26906	42.29	VGINYQPPTVVPGGDLAK		TBA1A_RAT	Tubulin alpha-1A chain OS=Rattus norvegicus GN=Tuba1a PE=1 SV=1	TRUE	0.971749	31569.6	39851.6	41621.4	56593	45837.2	65319.2	72851.5	86107.9	68829.9	175005	170433	177763	73935.7	89468	76659.3	36638	39532.4	37212.3	90399	87814.7	82513	108616	98683	96770.6	27192.4	39201.7	39487.9	52110.5	45803.8	65319.2	78459	89225.9	71121	118315	86577.9	110630	68916.2
13793	47.2506	2	1004.44	2006.87	-5.8489	105.53	TIGGGDDSFNTFFSETGAGK		TBA1A_RAT	Tubulin alpha-1A chain OS=Rattus norvegicus GN=Tuba1a PE=1 SV=1	TRUE	6.78096e-09	23454.3	27213.1	31110.8	50361.8	26343.6	38528.6	11046.7	19347.9	9888.54	31233.7	38905	63335.6	118777	134956	115540	99628.8	99758.9	102996	268717	173777	212856	156457	164548	166022	20202.3	26769.3	29516	46372.8	26324.4	38528.6	11897	20048.5	10217.7	21116	19763.2	39416.7	110713
14488	49.6048	2	851.455	1700.9	-1.91127	76.12	AVFVDLEPTVIDEVR		TBA1A_RAT	Tubulin alpha-1A chain OS=Rattus norvegicus GN=Tuba1a PE=1 SV=1	FALSE	0.018566	47213.8	33324.5	40362.9	65160.4	64307.6	62179.5	39349	49259.1	44056.8	71191.4	62505.3	80397.5	78232.4	79444	80284.5	61357.3	64012.4	62723.4	56510.3	73901.6	75175.2	58882.7	57096.9	58250.4	40667.5	32781.1	38293.9	59999.2	64260.8	62179.5	42377.7	51042.8	45523.3	48129.8	31751.8	50035.1	72921.2
2945	24.941	2	566.773	1131.53	-0.16922	45.08	QASISGPAPPK	[3] Phospho (ST)	SYN1_RAT	Synapsin-1 OS=Rattus norvegicus GN=Syn1 PE=1 SV=3	TRUE	0.19045	4848.22	29875.5	3550.08	24447.6	18460	3876.45	5550.06	1.33324e+06	1.09778e+06	41981.9	29607.7	10038.2	17279	1.15422e+06	31743	6519.57	45229	36212.6	7799.5	12541.3	18403.3	2.66412e+06	2.66839e+06	2.58601e+06	4176	29388.3	3368.1	22511.2	18446.6	3876.45	5977.25	1.38152e+06	1.13432e+06	28382.4	15040.3	6247.23	16105.9
15892	24.9766	1	1132.54	1131.53	-0.0908259	---	QASISGPAPPK	[3] Phospho (ST)	SYN1_RAT	Synapsin-1 OS=Rattus norvegicus GN=Syn1 PE=1 SV=3	TRUE	0.174229	0	99.6209	19.032	0	2.37177	0	0	213052	13244.3	27.7354	61.7176	1.11222	46.2817	62851.4	199.508	32.4037	151.448	0	0.0146269	17.1869	0	516298	627459	512940	0	97.9964	18.0564	0	2.37004	0	0	220767	13685.2	18.7509	31.3517	0.692183	43.1397
4283	34.9034	2	821.391	1640.77	-0.0553601	64.1	GSHSQTPSPGALPLGR	[8] Phospho (ST)	SYN1_RAT	Synapsin-1 OS=Rattus norvegicus GN=Syn1 PE=1 SV=3	FALSE	3.92473e-06	193680	139324	155847	226123	210851	221426	267874	309622	298716	450743	405785	367960	591289	546980	518872	528499	544474	514352	475400	430605	458475	443004	473204	470080	166826	137052	147858	208212	210697	221426	288492	320834	308659	304731	206134	228999	551147
5742	45.3427	3	968.133	2901.38	-4.50358	71.36	SQSLTNAFNLPEPAPPRPSLSQDEVK	[3] Phospho (ST)	SYN1_RAT	Synapsin-1 OS=Rattus norvegicus GN=Syn1 PE=1 SV=3	TRUE	0.0475543	190130	183478	191713	370868	303809	348554	381553	387411	357457	590484	552375	618547	509794	676876	591399	268244	312319	317940	446540	550720	577342	536454	536691	543552	163768	180486	181886	341493	303588	348554	410922	401439	369356	399204	280599	384950	475184
6784	49.5562	3	972.123	2913.35	-2.35074	54.98	ASTAAPVASPAAPSPGSSGGGGFFSSLSNAVK	[14] Phospho (ST)	SYN1_RAT	Synapsin-1 OS=Rattus norvegicus GN=Syn1 PE=1 SV=3	TRUE	1.40999e-05	186713	168901	196227	362458	281113	327106	226985	216908	229978	374287	479018	441224	503158	585930	512427	617878	600061	627357	501105	423847	485851	416249	427337	448554	160825	166147	186169	333749	280908	327106	244456	224762	237633	253041	243335	274594	468999
3343	53.2011	3	653.662	1957.97	-4.59791	45.03	GHYTEGAELVDSVLDVVR		TBB2A_RAT	Tubulin beta-2A chain OS=Rattus norvegicus GN=Tubb2a PE=1 SV=1	TRUE	6.43525e-11	41939.4	26664.8	34794.2	51801.4	42231.6	62038.9	23375	1809.25	6499.56	30344.7	4725.65	6032.79	787064	862910	775319	791975	645994	725092	852878	1.21357e+06	1.21286e+06	1.34877e+06	1.50744e+06	1.41735e+06	36124.4	26229.9	33010.6	47698.4	42200.8	62038.9	25174.2	1874.77	6715.91	20514.9	2400.57	3754.48	733630
7215	53.1671	2	979.989	1957.96	-5.92719	115.94	GHYTEGAELVDSVLDVVR		TBB2A_RAT	Tubulin beta-2A chain OS=Rattus norvegicus GN=Tubb2a PE=1 SV=1	TRUE	4.15611e-05	4151.34	8647.21	5540.74	11643.2	7771.14	17291.5	6191.76	3565.13	6395.31	588.15	0	1349.72	474876	547174	428564	298103	236784	281318	2998.62	157949	383494	289085	457028	387178	3575.75	8506.2	5256.71	10721	7765.49	17291.5	6668.35	3694.22	6608.18	397.626	0	839.996	442637
9035	32.8029	2	678.332	1354.65	-1.09575	63.19	INVYYNEAAGNK		TBB2A_RAT	Tubulin beta-2A chain OS=Rattus norvegicus GN=Tubb2a PE=1 SV=1	FALSE	0.400011	10324.8	3523.89	7613.47	9921.16	15242	15169.3	47582.4	48342.6	43415.9	119780	111143	123566	8530.32	16234.6	14153.3	35954.7	31618.5	36576.8	8515.67	15717.9	17112.6	20915.7	22162.6	25769.2	8893.23	3466.43	7223.19	9135.34	15230.9	15169.3	51244.8	50093.1	44861	80978.9	56459.1	76900.7	7951.2
12116	32.4422	2	678.333	1354.65	0.132878	61.51	INVYYNEAAGNK		TBB2A_RAT	Tubulin beta-2A chain OS=Rattus norvegicus GN=Tubb2a PE=1 SV=1	TRUE	0.0870316	22916	25997.9	23763	35171.9	18258.5	23552.5	8042.5	12311.3	15047.8	1584.34	2304.02	3501.14	38848.3	57072.6	34061.3	6846.84	2779.24	2534.13	65284.4	46038.8	59400.9	44770.7	57995.7	48080.5	19738.7	25573.9	22544.8	32386.1	18245.2	23552.5	8661.54	12757.1	15548.7	1071.11	1170.41	2178.92	36210.9
23955	32.4764	1	1355.66	1354.65	-0.322938	---	INVYYNEAAGNK		TBB2A_RAT	Tubulin beta-2A chain OS=Rattus norvegicus GN=Tubb2a PE=1 SV=1	TRUE	0.00510285	26955.8	24173.6	24422.4	20463.5	23847.3	22823.9	8421.75	5354	2950.72	639.084	403.946	673.224	46975.9	38117.1	47088.4	16562.4	22052.9	17221.3	35274.5	35070.1	21358	25724.7	25223.7	27390	23218.3	23779.4	23170.4	18842.7	23830	22823.9	9069.98	5547.88	3048.94	432.061	205.199	418.978	43786.7
11530	34.017	2	723.849	1445.68	0.355685	70.69	EVDEQMLNVQNK		TBB2A_RAT	Tubulin beta-2A chain OS=Rattus norvegicus GN=Tubb2a PE=1 SV=1	FALSE	1.02504e-09	974.3	575.565	883.77	1024.48	916.515	630.305	1388.85	329.182	1469.11	883.247	1303.94	635.104	60449.8	80009	69402.6	5763.8	5373.28	4433.77	98105.8	83565.9	93344.7	88307.3	90042.3	87305.1	839.21	566.18	838.467	943.332	915.847	630.305	1495.75	341.102	1518.02	597.13	662.383	395.255	56345.9
20423	24.1511	2	533.217	1064.42	-0.0153905	41.8	NMMAACDPR		TBB2A_RAT	Tubulin beta-2A chain OS=Rattus norvegicus GN=Tubb2a PE=1 SV=1	FALSE	0.0380648	592.632	555.389	326.32	1490.85	1160.98	635.751	739.882	15599.7	428.577	605.868	248.422	1557.78	2055.14	19490.5	757.481	1587.37	4294.5	3357.7	695.367	624.738	286.644	3108.7	75177.8	65124.2	510.462	546.333	309.592	1372.76	1160.13	635.751	796.831	16164.5	442.842	409.604	126.195	969.481	1915.62
5898	43.3906	2	1175.98	2349.94	-4.63271	62.54	DNLTLWTSENQGDEGDAGEGEN		1433B_RAT	14-3-3 protein beta/alpha OS=Rattus norvegicus GN=Ywhab PE=1 SV=3	TRUE	0.339195	295756	324720	324405	316330	260774	373588	446603	457038	404289	715024	800630	791828	323181	309060	246089	355113	251605	248574	901332	393784	428235	359038	460014	434036	254748	319425	307776	291275	260584	373588	480978	473588	417746	483401	406709	492791	301240
7701	40.7143	2	1080.01	2158	-7.0984	123.72	QTTVSNSQQAYQEAFEISK		1433B_RAT	14-3-3 protein beta/alpha OS=Rattus norvegicus GN=Ywhab PE=1 SV=3	TRUE	2.05276e-06	8193.77	599.642	9272.42	2338.37	2589.63	13029.1	21671	4455.41	4784.89	7159.13	7470.17	12158.7	57692	67357.4	63812.9	60749.1	13030.7	13635.8	467297	426289	428346	404763	455408	464981	7057.69	589.864	8797.1	2153.16	2587.74	13029.1	23339	4616.75	4944.16	4840.02	3794.75	7566.93	53775.3
15421	40.7323	3	720.342	2158	-6.68956	37.03	QTTVSNSQQAYQEAFEISK		1433B_RAT	14-3-3 protein beta/alpha OS=Rattus norvegicus GN=Ywhab PE=1 SV=3	TRUE	0.000120053	747.054	295.209	3188.17	684.066	1967.28	2683.08	5495.94	2247.11	1945.61	2055.9	1715.7	5980.65	2891.7	4434.98	6558.9	11663.5	5421.93	2376.12	67899.1	81131.3	105294	116419	112635	131146	643.473	290.395	3024.74	629.884	1965.85	2683.08	5918.97	2328.48	2010.37	1389.92	871.551	3722.03	2695.38
10511	54.7242	3	720.337	2157.99	-3.15057	---	TAFDEAIAELDTLNEESYK		1433B_RAT	14-3-3 protein beta/alpha OS=Rattus norvegicus GN=Ywhab PE=1 SV=3	TRUE	3.00572e-07	0	357.935	362.646	1859.92	4859.08	2269.34	164.318	437.094	2884.37	4179.08	421.989	1419.17	67946.8	59736.5	62442.9	68040.5	52396.8	62719.3	120780	224149	247570	217538	229991	216285	0	352.098	344.056	1712.6	4855.54	2269.34	176.966	452.921	2980.39	2825.32	214.365	883.218	63333.9
12975	54.7418	2	1080	2157.99	-3.87142	100.36	TAFDEAIAELDTLNEESYK		1433B_RAT	14-3-3 protein beta/alpha OS=Rattus norvegicus GN=Ywhab PE=1 SV=3	TRUE	1.01438e-06	1552.21	49.9617	0	2969.65	1440.23	3448.55	1393.43	0	2234.41	896.653	681.078	946.141	155142	151199	140717	75301.2	70052.4	77711.4	230804	205475	185750	182815	210063	196190	1336.99	49.147	0	2734.43	1439.18	3448.55	1500.69	0	2308.78	606.194	345.979	588.828	144610
25596	60.5255	2	1052.03	2102.04	-0.696219	94.12	IEAELQDICSDVLELLDK		1433B_RAT	14-3-3 protein beta/alpha OS=Rattus norvegicus GN=Ywhab PE=1 SV=3	FALSE	0.175015	491.287	402.809	0	657.133	0	0	199.021	580.995	0	555.814	0	0	0	0	0	0	632.035	720.012	44009.5	20874.6	26763.8	1523.3	222.405	811.358	423.169	396.24	0	605.084	0	0	214.34	602.034	0	375.765	0	0	0
38749	60.1994	2	1052.03	2102.04	-0.662734	109.5	IEAELQDICSDVLELLDK		1433B_RAT	14-3-3 protein beta/alpha OS=Rattus norvegicus GN=Ywhab PE=1 SV=3	FALSE	0.209517	868.524	33.6434	929.056	416.833	0	407.224	0	472.802	537.381	0	0	0	30224.9	2080.96	17381.3	163.413	0	0	2369.29	0	1358.92	463.115	319.109	62.6142	748.101	33.0948	881.432	383.817	0	407.224	0	489.922	555.268	0	0	0	28172.9
8893	30.229	1	1209.56	1208.56	0.108316	---	RGSDELTVPR	[3] Phospho (ST)	SRCN1_RAT	SRC kinase signaling inhibitor 1 OS=Rattus norvegicus GN=Srcin1 PE=1 SV=1	TRUE	0.1894	257857	223699	225737	288402	246121	244458	285231	325245	311642	284117	363912	270991	297578	124339	360249	465352	503683	444915	399323	342196	266108	249945	295410	320518	222104	220051	214165	265558	245942	244458	307185	337023	322016	192081	184862	168650	277375
10160	30.1344	2	605.284	1208.55	-1.71727	55.77	RGSDELTVPR	[3] Phospho (ST)	SRCN1_RAT	SRC kinase signaling inhibitor 1 OS=Rattus norvegicus GN=Srcin1 PE=1 SV=1	TRUE	0.411569	49544.6	22972.5	37165.6	43138.3	37705.2	40612.6	48236.5	41865.1	66735.3	116234	125455	155835	246363	29968.5	102898	75665.1	16733.9	14753.7	59610.5	33270.4	34825.9	23532	43847	49372.1	42675.1	22597.9	35260.4	39721.5	37677.7	40612.6	51949.3	43381	68956.7	78581.4	63729.4	96983.5	229638
9308	31.8884	2	746.307	1490.6	4.49095	72.12	DSGSSSVFAESPGGK	[11] Phospho (ST)	SRCN1_RAT	SRC kinase signaling inhibitor 1 OS=Rattus norvegicus GN=Srcin1 PE=1 SV=1	TRUE	0.751239	58141.9	43380	50285.8	56477.1	54896	62820.5	52814	64893.8	74941.7	131310	126700	149662	65410.5	111178	97049.3	111087	18943.3	38986.7	95100.5	97045.2	96165.6	67713.1	101812	94080	50080.4	42672.6	47708.1	52003.7	54856.1	62820.5	56879.2	67243.6	77436.3	88773.6	64361.9	93141.4	60969.7
16456	31.4102	2	918.461	1834.91	0.0829252	45.05	KAESEELEIQKPQVK	[4] Phospho (ST)	SRCN1_RAT	SRC kinase signaling inhibitor 1 OS=Rattus norvegicus GN=Srcin1 PE=1 SV=1	TRUE	0.815514	33499.3	23859.3	24210.2	31692.8	32374.4	32831.8	27054.8	24783.8	27092.6	41979.2	45619.7	40951.9	25267.5	51805.6	51603.2	10212.4	5697.96	7645.38	17015.7	51815.6	53080.4	59743.2	72720.8	70021.4	28854.5	23470.2	22969.2	29182.5	32350.8	32831.8	29137.3	25681.3	27994.4	28380.6	23174.2	25486.3	23552.1
35084	15.7693	2	506.229	1010.44	0.267665	50.61	AVSVEAAER	[3] Phospho (ST)	SRCN1_RAT	SRC kinase signaling inhibitor 1 OS=Rattus norvegicus GN=Srcin1 PE=1 SV=1	FALSE	0.0293076	741.483	212.867	1098.96	725.103	1238.4	845.834	1650.21	8926.68	11654.1	360.919	882.857	2715.12	672.634	30918.5	1285.62	753.546	14435.9	12618.9	1149.86	1307.89	5869.49	3823.93	22638.9	28122.5	638.674	209.396	1042.62	667.67	1237.5	845.834	1777.23	9249.93	12042	244.004	448.48	1689.75	626.969
13422	45.9056	2	1024.03	2046.05	-8.11989	100.77	FTATAGIQVVGDDLTVTNPK		ENOA_RAT	Alpha-enolase OS=Rattus norvegicus GN=Eno1 PE=1 SV=4	TRUE	3.72523e-06	89080.5	37814.6	118530	47268.9	14661.3	163129	111630	19236.2	11420.6	109761	25960.5	24042.2	201706	147037	154835	572699	151000	240002	377857	267890	469794	298564	465363	444213	76729.3	37197.9	112454	43524.9	14650.6	163129	120222	19932.7	11800.8	74205.3	13187.6	14962.6	188012
16129	47.8478	2	902.97	1803.93	-5.98833	147.44	AAVPSGASTGIYEALELR		ENOA_RAT	Alpha-enolase OS=Rattus norvegicus GN=Eno1 PE=1 SV=4	TRUE	0.000387255	9558.88	9598.4	7883.37	13199.6	7934.71	14047.7	6675.95	3899.61	518.74	885.271	0	5052.8	60555.2	37004.6	69952.9	84586	37129.7	47367.8	106977	101382	124478	107081	122110	123778	8233.52	9441.88	7479.26	12154.1	7928.93	14047.7	7189.8	4040.82	536.007	598.498	0	3144.59	56444.2
17303	37.4098	2	804.832	1607.65	-0.312361	62.54	YDLDFKSPDDASR	[7] Phospho (ST)	ENOA_RAT	Alpha-enolase OS=Rattus norvegicus GN=Eno1 PE=1 SV=4	FALSE	0.459028	7143.46	3543.22	6183.6	3315.51	2088.38	6015.73	7395.54	15239.8	12767.7	60048.3	65205.1	49342.3	12267.4	27884.6	25352.9	17968.6	8604.56	11071.8	13728.9	7458.77	5281.56	21317.8	21922.5	13439.9	6153	3485.44	5866.63	3052.9	2086.86	6015.73	7964.78	15791.7	13192.6	40596.4	33123.4	30708	11434.6
18867	59.8069	3	785.057	2352.15	-1.14272	56.47	SGETEDTFIADLVVGLCTGQIK		ENOA_RAT	Alpha-enolase OS=Rattus norvegicus GN=Eno1 PE=1 SV=4	TRUE	0.0167478	27802.4	2987.91	5667.24	22357.7	13966.6	22950.1	31732.1	23445.5	34412.8	3842.76	1166.77	3441.28	26186.8	3441.85	7837.96	84408.8	43873.5	65274.7	48395.3	37929.7	56792.2	24714.5	49052.2	33342.9	23947.5	2939.19	5376.73	20586.8	13956.5	22950.1	34174.5	24294.4	35558.3	2597.94	592.704	2141.67	24409
34158	59.7144	2	1177.08	2352.15	-0.314645	---	SGETEDTFIADLVVGLCTGQIK		ENOA_RAT	Alpha-enolase OS=Rattus norvegicus GN=Eno1 PE=1 SV=4	TRUE	0.301818	528.414	1324.36	1465.54	505.022	1222.56	533.607	5544.23	3567.98	4562.42	234.109	0	620.245	0	51.69	654.436	24416.9	12169	5132.36	22157.6	3867.31	15500.7	1745.6	11493.5	6896.05	455.148	1302.76	1390.42	465.021	1221.67	533.607	5970.98	3697.18	4714.29	158.272	0	386.007	0
211	27.8312	2	732.324	1462.63	0.0715427	81.75	AALPAGEGESPEGAK	[10] Phospho (ST)	AMPH_RAT	Amphiphysin OS=Rattus norvegicus GN=Amph PE=1 SV=1	TRUE	0.299521	2.99855e+06	2.93682e+06	2.93573e+06	3.41921e+06	2.62969e+06	2.78389e+06	3.68551e+06	116676	3.8626e+06	3.25324e+06	3.44959e+06	3.40324e+06	3.55625e+06	1.52783e+06	3.49042e+06	3.60587e+06	3.47032e+06	3.57895e+06	3.04928e+06	3.32705e+06	3.33646e+06	78643.6	189224	150123	2.58279e+06	2.88893e+06	2.78524e+06	3.14839e+06	2.62777e+06	2.78389e+06	3.96918e+06	120901	3.99117e+06	2.1994e+06	1.75234e+06	2.118e+06	3.31482e+06
8142	27.8487	1	1463.64	1462.63	-0.0221398	---	AALPAGEGESPEGAK	[10] Phospho (ST)	AMPH_RAT	Amphiphysin OS=Rattus norvegicus GN=Amph PE=1 SV=1	TRUE	0.0892542	226317	207250	198077	234550	201570	210214	371202	1855.61	384303	147398	193926	127123	246708	120327	251651	360032	14816.2	1358.66	230671	320943	265806	2246.03	85.6256	750.917	194937	203871	187924	215973	201423	210214	399774	1922.8	397095	99650.1	98512	79114.3	229959
1479	40.9203	3	956.097	2865.27	-3.67839	44.53	IDVESTELASSESPQAAELEAGAPQEK	[13] Phospho (ST)	AMPH_RAT	Amphiphysin OS=Rattus norvegicus GN=Amph PE=1 SV=1	TRUE	0.0219329	1.25515e+06	1.03578e+06	1.12077e+06	1.11105e+06	1.6392e+06	1.32259e+06	2.1344e+06	2.50541e+06	2.38638e+06	3.19051e+06	2.92454e+06	2.81578e+06	1.07342e+06	1.28352e+06	1.19395e+06	1.34077e+06	1.05762e+06	958768	1.35203e+06	1.2938e+06	1.4059e+06	1.57682e+06	1.59799e+06	1.68827e+06	1.08112e+06	1.01889e+06	1.06332e+06	1.02305e+06	1.63801e+06	1.32259e+06	2.29869e+06	2.59614e+06	2.46582e+06	2.15699e+06	1.48563e+06	1.75239e+06	1.00055e+06
3839	40.8549	2	1433.64	2865.27	-4.48776	105.18	IDVESTELASSESPQAAELEAGAPQEK	[13] Phospho (ST)	AMPH_RAT	Amphiphysin OS=Rattus norvegicus GN=Amph PE=1 SV=1	TRUE	0.0666248	899907	744496	631196	735917	925910	906061	1.00527e+06	1.16194e+06	1.07697e+06	1.34136e+06	1.25367e+06	905562	904929	992183	924860	642030	661797	614494	930777	707316	705391	892668	893751	928580	775133	732355	598840	677627	925236	906061	1.08264e+06	1.20401e+06	1.11282e+06	906843	636848	563573	843493
8395	41.3082	2	791.864	1581.71	-3.19612	67.69	AFSIQGAPSDSGPLR	[9] Phospho (ST)	AMPH_RAT	Amphiphysin OS=Rattus norvegicus GN=Amph PE=1 SV=1	TRUE	0.439974	65719.8	51913.6	60400.1	70329	87070.8	73942.2	104306	127642	109124	153168	133338	124868	88760.4	92854	87407.9	78555.5	74221	63580.5	96117.5	70997.9	81918.9	87665.7	95774.6	98043.3	56607.6	51067	57303.9	64758.5	87007.4	73942.2	112334	132264	112757	103551	67733.7	77711.2	82734.5
16474	33.062	2	753.827	1505.64	0.236846	36.69	AALPAGEGESPEGAK	[N-term] Carbamyl (N-term)|[10] Phospho (ST)	AMPH_RAT	Amphiphysin OS=Rattus norvegicus GN=Amph PE=1 SV=1	FALSE	3.18612e-12	41052.6	35706.7	35739.2	33533.3	33441	39452.2	68705.4	89356.9	80339.1	88486	99291.9	78966.2	4683.28	8292.7	9580.14	8540.19	5615.28	8421.78	9136.07	4209.97	3838.21	5038.93	6131.44	5689.05	35360.5	35124.4	33907.2	30877.3	33416.7	39452.2	73993.7	92592.6	83013.3	59822.1	50439	49144.3	4365.33
1316	27.418	2	669.314	1336.61	-0.20595	33.23	NLSSEEVARPR	[3] Phospho (ST)	SGIP1_RAT	SH3-containing GRB2-like protein 3-interacting protein 1 OS=Rattus norvegicus GN=Sgip1 PE=1 SV=1	TRUE	0.148345	459488	433074	395717	555727	417013	455993	571676	112368	594036	542562	558951	509095	523764	91411.3	491347	539985	474481	456129	417905	643559	638348	79233.9	95748.5	72187.3	395779	426012	375432	511710	416710	455993	615678	116437	613809	366806	283940	316833	488206
4221	34.106	2	956.438	1910.86	-0.218584	74.54	TGSPLTVATGNDQAATEAK	[3] Phospho (ST)	SGIP1_RAT	SH3-containing GRB2-like protein 3-interacting protein 1 OS=Rattus norvegicus GN=Sgip1 PE=1 SV=1	TRUE	0.408057	274319	207401	252352	261951	259498	273818	304425	337829	327704	437549	449315	380646	338519	412982	357791	303364	287280	249955	401049	313571	314654	299057	325835	356258	236284	204019	239416	241203	259309	273818	327856	350062	338612	295811	228246	236894	315537
8869	41.2301	2	674.286	1346.56	-4.5612	59.2	DDYLETLSSPK	[9] Phospho (ST)	SGIP1_RAT	SH3-containing GRB2-like protein 3-interacting protein 1 OS=Rattus norvegicus GN=Sgip1 PE=1 SV=1	TRUE	0.000336686	35378.4	27594.1	26841	45423	36166.8	43179.3	70312.8	88125.2	73415.8	103427	102724	97712.2	101484	111857	91035.6	133890	117014	114665	148497	82679.2	91810.3	98785.2	110558	110824	30473.1	27144.1	25465.1	41825.2	36140.5	43179.3	75724.8	91316.3	75859.5	69923.3	52182.4	60810.8	94594.5
19847	41.2456	1	1347.56	1346.56	-4.90218	---	DDYLETLSSPK	[9] Phospho (ST)	SGIP1_RAT	SH3-containing GRB2-like protein 3-interacting protein 1 OS=Rattus norvegicus GN=Sgip1 PE=1 SV=1	TRUE	9.70673e-07	8455.55	7282.47	11362.4	20011.8	15949.7	15677.7	32853.7	38388.6	19231.2	20387.2	16989.3	15974.7	63763.4	80230.5	82143.8	69929.9	46880.8	57395.3	36131.8	30987.3	30539.5	63183.7	44796.7	56957.4	7283.17	7163.71	10780	18426.7	15938.1	15677.7	35382.5	39778.7	19871.4	13783	8630.32	9941.8	59434.5
1636	31.6214	2	690.824	1379.63	0.221301	44.43	DESKEPIVEVR	[3] Phospho (ST)	NCAM1_RAT	Neural cell adhesion molecule 1 OS=Rattus norvegicus GN=Ncam1 PE=1 SV=1	TRUE	0.832092	822265	610143	747033	562151	595769	651721	607629	746442	756819	922655	910798	982990	362103	879410	676626	1.0537e+06	447132	459039	556294	756647	881330	945961	1.04912e+06	991567	708255	600193	708739	517625	595335	651721	654398	773471	782011	623772	462673	611760	337520
5830	31.6214	1	1380.64	1379.63	-0.149687	---	DESKEPIVEVR	[3] Phospho (ST)	NCAM1_RAT	Neural cell adhesion molecule 1 OS=Rattus norvegicus GN=Ncam1 PE=1 SV=1	TRUE	0.000988208	530979	457297	424128	536723	408772	417352	301476	314484	290440	233869	309230	140477	634207	574090	557966	547560	931680	827982	633585	509162	419500	433112	459179	454830	457357	449840	402387	494211	408474	417352	324681	325872	300108	158110	157085	87425	591150
9008	31.6528	3	460.885	1379.63	0.452534	---	DESKEPIVEVR	[3] Phospho (ST)	NCAM1_RAT	Neural cell adhesion molecule 1 OS=Rattus norvegicus GN=Ncam1 PE=1 SV=1	TRUE	0.419381	38811.9	33401	49036.4	28929.3	33712.9	39829.1	42385.9	54556.7	64075.6	67095.4	58427.7	92115.5	10795.8	56747.7	38621	77616.2	18810.9	19545.3	18593.6	49830.5	64217.2	66938.8	72656.5	75292.2	33430.5	32856.3	46522.7	26637.9	33688.4	39829.1	45648.4	56532.3	66208.5	45360.7	29680.5	57327.8	10062.9
14426	33.6051	2	942.958	1883.9	-0.369486	45.89	AAFSKDESKEPIVEVR	[8] Phospho (ST)	NCAM1_RAT	Neural cell adhesion molecule 1 OS=Rattus norvegicus GN=Ncam1 PE=1 SV=1	TRUE	1.34721e-07	164154	131891	130520	118932	119006	118982	83685.3	101526	88523.8	75188.7	73511.5	80812.4	27854.3	31568.5	42154.9	47943.8	43122.4	40767.2	6536.89	25191.3	24503.3	14496.1	15562.9	11044	141393	129740	123830	109512	118920	118982	90126.6	105203	91470.4	50832.3	37342.9	50293.3	25963.3
16536	26.348	2	824.321	1646.63	-9.60232	56.88	DGEPIENEEEDDEK		NCAM1_RAT	Neural cell adhesion molecule 1 OS=Rattus norvegicus GN=Ncam1 PE=1 SV=1	TRUE	0.333832	26956.2	24859.7	16291.8	3586.35	27271.7	26505.2	37229.4	11929.8	7796.45	27503.8	31596.1	26866.9	2940.63	19887	41258.5	30280	928.371	2231.49	28254.5	33237.7	37178.3	4680.84	27791.3	20889.8	23218.6	24454.3	15456.7	3302.29	27251.8	26505.2	40095	12361.8	8055.96	18594.3	16050.4	16720.5	2740.99
1661	35.6746	2	799.343	1596.67	-0.0602864	56.34	NEDASFPSTPEPVK	[5] Phospho (ST)	RTN4_RAT	Reticulon-4 OS=Rattus norvegicus GN=Rtn4 PE=1 SV=1	TRUE	0.0853976	563322	466949	509929	540311	675188	545142	599604	685607	661766	887806	755523	696267	639958	809564	725979	988280	825872	745918	750178	552772	651395	624047	648678	615667	485216	459335	483789	497515	674696	545142	645756	710433	683794	600213	383796	433319	596511
4967	48.9125	3	932.452	2794.33	-3.22115	59.11	RGSGSVDETLFALPAASEPVIPSSAEK	[3] Phospho (ST)	RTN4_RAT	Reticulon-4 OS=Rattus norvegicus GN=Rtn4 PE=1 SV=1	TRUE	0.0274345	352138	316882	338094	6225.54	2293.4	3794.31	361182	373581	372589	1.11883e+06	1.34426e+06	1.24187e+06	620511	689035	652686	918275	949347	1.0723e+06	1.01235e+06	1.04088e+06	1.02482e+06	503360	525947	499763	303313	311714	320763	5732.43	2291.73	3794.31	388983	387109	384991	756401	682865	772876	578384
5608	50.919	3	880.42	2638.24	-1.40264	37.33	GSGSVDETLFALPAASEPVIPSSAEK	[4] Phospho (ST)	RTN4_RAT	Reticulon-4 OS=Rattus norvegicus GN=Rtn4 PE=1 SV=1	TRUE	0.0199003	159315	100105	111447	3447.95	7854.1	2911.16	146256	164054	149808	464212	504204	394959	243732	230089	211232	391878	309067	347553	478252	447357	493531	202872	233950	215144	137225	98473	105734	3174.85	7848.38	2911.16	157513	169994	154794	313837	256129	245801	227185
9212	50.9342	2	1320.13	2638.24	-1.0511	77.91	GSGSVDETLFALPAASEPVIPSSAEK	[4] Phospho (ST)	RTN4_RAT	Reticulon-4 OS=Rattus norvegicus GN=Rtn4 PE=1 SV=1	TRUE	0.00689002	138775	93147.2	91928.3	861.989	3151.75	2229.5	72195.5	63677.2	87074.7	236264	288400	165073	277906	226020	236003	216840	190235	171153	412346	410348	393395	163851	158476	172123	119533	91628.2	87215.9	793.714	3149.46	2229.5	77752.5	65983	89973.1	159730	146504	102732	259039
14493	48.8712	2	1398.17	2794.34	-2.68047	65.82	RGSGSVDETLFALPAASEPVIPSSAEK	[5] Phospho (ST)	RTN4_RAT	Reticulon-4 OS=Rattus norvegicus GN=Rtn4 PE=1 SV=1	FALSE	0.00236976	100276	102382	98107.3	1189.89	2266.96	788.75	56729.2	46511.4	48313.9	66697.3	84260.7	79483.7	208644	230856	229078	175154	165975	164938	237199	314800	242626	99728.7	99274.5	87434.6	86372.2	100712	93078.2	1095.65	2265.31	788.75	61095.6	48195.6	49922.1	45091.6	42803.3	49466.4	194479
2724	33.9807	2	870.372	1738.73	0.728791	59.78	SRTASLTSAASIDGSR	[3] Phospho (ST)|[5] Phospho (ST)	NDRG2_RAT	Protein NDRG2 OS=Rattus norvegicus GN=Ndrg2 PE=1 SV=1	TRUE	0.0246632	556058	436797	451496	426128	405839	457537	573698	680019	638103	762569	837775	659724	545976	650066	571348	569323	516587	502216	427768	258995	310590	284671	330295	322072	478959	429674	428352	392376	405544	457537	617856	704643	659343	515544	425579	410577	508909
6820	33.9965	3	580.584	1738.73	0.0203499	47.09	SRTASLTSAASIDGSR	[3] Phospho (ST)|[5] Phospho (ST)	NDRG2_RAT	Protein NDRG2 OS=Rattus norvegicus GN=Ndrg2 PE=1 SV=1	TRUE	0.0179182	64813.4	52495.9	69188.8	49552.4	61737.4	52819.2	97062.2	109515	94800.7	153070	132941	142448	57723	78287.1	70492	92284.7	72857.4	77806.5	47763.4	33873.1	48578.6	36510.7	44768.9	50618.5	55826.9	51639.8	65642.1	45627.6	61692.5	52819.2	104533	113481	97956.2	103485	67532.2	88651.9	53804.2
3353	34.4184	2	708.822	1415.63	0.0738031	79.55	TASLTSAASIDGSR	[3] Phospho (ST)	NDRG2_RAT	Protein NDRG2 OS=Rattus norvegicus GN=Ndrg2 PE=1 SV=1	TRUE	0.0221075	238775	207239	214571	153057	159727	162545	197837	217419	204834	291542	362770	316572	189376	190066	195302	260192	229711	221997	181505	99853.1	127245	103471	117341	120804	205668	203860	203572	140934	159610	162545	213065	225292	211652	197101	184283	197017	176520
17099	34.3738	1	1416.64	1415.63	-0.189874	---	TASLTSAASIDGSR	[3] Phospho (ST)	NDRG2_RAT	Protein NDRG2 OS=Rattus norvegicus GN=Ndrg2 PE=1 SV=1	TRUE	0.180452	43819.9	29513.7	37052.2	24326.6	17201.7	28446.6	50470.9	57340.7	47845.7	60984.1	58798.5	44726.7	56762.4	35195.2	41394.1	51878.2	56710.3	50270.8	27788.7	14472.8	17230.9	14909.4	16811.1	23889.5	37744.1	29032.4	35152.8	22399.7	17189.2	28446.6	54355.7	59417.1	49438.3	41229.1	29868.9	27835.5	52908.8
6713	33.4689	2	708.822	1415.63	0.12924	83.66	TASLTSAASIDGSR	[9] Phospho (ST)	NDRG2_RAT	Protein NDRG2 OS=Rattus norvegicus GN=Ndrg2 PE=1 SV=1	TRUE	0.260989	84606.1	71734.9	74799.6	59338.1	62249.3	64756.4	99647.7	123774	111841	161998	124635	148173	77344.6	89415	83033.3	118085	59874	69386.7	102947	66982	80781.8	77358.9	90726.4	83529.3	72875.3	70565.1	70965.3	54638.2	62204	64756.4	107318	128256	115564	109521	63313.1	92215.2	72093.7
41094	33.5001	1	1416.64	1415.63	-0.99273	---	TASLTSAASIDGSR	[9] Phospho (ST)	NDRG2_RAT	Protein NDRG2 OS=Rattus norvegicus GN=Ndrg2 PE=1 SV=1	TRUE	0.183078	4305.61	1877.88	5920.85	2599.9	993.412	4401.01	3962.2	559.72	1289.81	6301.24	5301.58	0	3366.96	1763.89	1299.55	1610.99	815.218	1736.69	0	1538.87	0	1715.07	0	2145.81	3708.63	1847.25	5617.34	2393.97	992.688	4401.01	4267.17	579.988	1332.74	4260.03	2693.13	0	3138.38
9919	34.4964	2	748.805	1495.6	0.0190897	49.46	TASLTSAASIDGSR	[3] Phospho (ST)|[9] Phospho (ST)	NDRG2_RAT	Protein NDRG2 OS=Rattus norvegicus GN=Ndrg2 PE=1 SV=1	FALSE	0.0281951	74239.4	61344.5	54152.4	71926.8	66601.3	63819	122397	117578	115278	200789	219918	177978	77776.7	61687.9	67338.2	115024	103703	106100	80150.8	33297.6	43625	42562.7	48533.3	56043.9	63945.9	60344.2	51376.5	66229.7	66552.8	63819	131818	121835	119115	135746	111715	110764	72496.4
15065	36.1586	2	748.805	1495.6	-0.0283385	40.44	TASLTSAASIDGSR	[1] Phospho (ST)|[3] Phospho (ST)	NDRG2_RAT	Protein NDRG2 OS=Rattus norvegicus GN=Ndrg2 PE=1 SV=1	FALSE	0.897967	32080.3	22622.8	20552.6	42049.3	44435	43220.3	62125.3	69121	49760.7	143899	145201	91954.7	102590	58415.9	67116.8	67203.8	91795.2	79980.9	48994	23640	31959.7	29392.8	37983.1	42285.7	27632.2	22253.9	19499.1	38718.7	44402.6	43220.3	66907.1	71624	51417	97285	73760.4	57227.7	95625.1
16483	38.9584	2	1263.53	2525.04	-0.381524	66.27	TLSQSSESGTLPSGPPGHTMEVSC	[5] Phospho (ST)	NDRG2_RAT	Protein NDRG2 OS=Rattus norvegicus GN=Ndrg2 PE=1 SV=1	FALSE	6.20939e-06	2291.57	4361.79	5951.26	5128.84	3826.68	3390.96	5231.98	1984.35	1033.39	1988.25	3840.75	30246.1	164465	183630	141659	18600.6	5893.82	4799.89	110533	40370.7	63426.8	42989	57562.3	55949.7	1973.83	4290.66	5646.19	4722.6	3823.89	3390.96	5634.69	2056.2	1067.79	1344.18	1951.05	18823.5	153299
2754	40.5891	2	523.774	1045.53	-6.96115	58.59	DTGILDSIGR		MBP_RAT	Myelin basic protein OS=Rattus norvegicus GN=Mbp PE=1 SV=3	TRUE	0.00112895	198062	173152	205976	176462	220187	180312	227462	259778	243107	149569	222318	222127	213560	230141	232351	499803	351598	316903	265842	238816	217173	305213	279280	313327	170600	170328	195418	162485	220027	180312	244970	269185	251199	101118	112935	138240	199061
5680	40.5266	1	1046.54	1045.53	-6.29227	---	DTGILDSIGR		MBP_RAT	Myelin basic protein OS=Rattus norvegicus GN=Mbp PE=1 SV=3	TRUE	2.87448e-10	173850	155622	155981	158672	196336	152619	152442	160770	157397	201664	164117	133425	330093	334032	319639	431321	480878	439623	299304	282459	255516	298656	279829	309894	149746	153085	147985	146104	196193	152619	164175	166592	162636	136338	83369.3	83036.5	307683
7653	13.8957	2	595.758	1189.5	0.0511425	47.94	GAYDAQGTLSK	[8] Phospho (ST)	MBP_RAT	Myelin basic protein OS=Rattus norvegicus GN=Mbp PE=1 SV=3	TRUE	0.618369	729.039	4197.28	12454.8	440.608	7405.84	1624.22	3241.06	120860	103298	970.578	7468	816.053	946.053	210975	2876.38	3485.71	254.927	85.4145	2442.06	7700.69	5892.7	47768.5	229806	259629	627.956	4128.83	11816.4	405.709	7400.45	1624.22	3490.53	125236	106736	656.171	3793.64	507.867	881.826
12577	13.2435	2	595.758	1189.5	-0.242193	43.74	GAYDAQGTLSK	[8] Phospho (ST)	MBP_RAT	Myelin basic protein OS=Rattus norvegicus GN=Mbp PE=1 SV=3	FALSE	0.891732	577.559	1486.69	1572.73	831.259	1136.71	144.103	1173.64	6603.74	2748.03	2100.73	1649.21	2643.14	214.404	2233.3	3942.78	558.538	47.4995	68.3525	620.471	5806.55	1503.14	207314	14027.1	2198.46	497.479	1462.44	1492.11	765.418	1135.88	144.103	1263.97	6842.86	2839.5	1420.23	837.778	1644.95	199.848
13226	24.1917	2	595.758	1189.5	-0.826179	49.21	GAYDAQGTLSK	[8] Phospho (ST)	MBP_RAT	Myelin basic protein OS=Rattus norvegicus GN=Mbp PE=1 SV=3	FALSE	0.995602	19378.6	92456.8	13699.6	47906.1	96902.6	17185.8	15024.7	21942.7	3873.06	135878	127319	19798	50531	14523.2	211581	22004.6	34599.1	27833.5	59043.7	28046.8	25310.3	8356.01	26845.8	28415.2	16691.7	90949.1	12997.3	44111.6	96832.1	17185.8	16181.2	22737.2	4001.98	91862.1	64676.3	12321.2	47100.5
14029	25.704	2	595.758	1189.5	-0.315031	47.73	GAYDAQGTLSK	[8] Phospho (ST)	MBP_RAT	Myelin basic protein OS=Rattus norvegicus GN=Mbp PE=1 SV=3	FALSE	0.4964	6277.27	19426.7	5585.99	79794	14764.5	8518.15	8838.25	2321.85	11125.4	25157.5	23502.4	13698.2	160023	4461.47	30352.9	12081.3	155118	150706	14238.8	14754.4	15664.6	3575.93	2862.69	4000.85	5406.91	19109.9	5299.64	73473.8	14753.7	8518.15	9518.54	2405.92	11495.7	17008	11938.9	8525.04	149159
15501	22.6214	2	595.758	1189.5	-0.31726	52.89	GAYDAQGTLSK	[8] Phospho (ST)	MBP_RAT	Myelin basic protein OS=Rattus norvegicus GN=Mbp PE=1 SV=3	TRUE	0.945896	114032	9825.54	5388.88	18919.9	14010.8	110268	63834.7	3312.33	7028.37	9301.93	7657.32	162967	2290	13446.7	20676.9	161925	15603.1	12688.3	116214	235839	19345.5	19958.7	3921.79	5743.67	98221.3	9665.31	5112.64	17421.3	14000.6	110268	68748.1	3432.27	7262.31	6288.68	3889.82	101422	2134.53
20386	13.9205	1	1190.51	1189.5	-0.349155	---	GAYDAQGTLSK	[8] Phospho (ST)	MBP_RAT	Myelin basic protein OS=Rattus norvegicus GN=Mbp PE=1 SV=3	TRUE	0.0876773	0	37.7034	382.578	13.9222	0	15.0701	13.5623	45531.7	39545.4	6.67308	74.943	67.245	13.296	57295.1	58.2747	100.704	210.272	143.614	79.7293	686.361	20.1399	6553.94	110729	123550	0	37.0886	362.967	12.8195	0	15.0701	14.6062	47180.4	40861.7	4.51142	38.07	41.8497	12.3933
24058	13.1859	1	1190.51	1189.5	-1.12091	---	GAYDAQGTLSK	[8] Phospho (ST)	MBP_RAT	Myelin basic protein OS=Rattus norvegicus GN=Mbp PE=1 SV=3	FALSE	0.286489	0	0	189.9	21.3308	0	0	1538.21	2427.93	0	12.0416	290.653	0	18.7944	769.23	90.9575	387.075	0	0	0	46.2168	0	134384	6567.89	447.622	0	0	180.165	19.6413	0	0	1656.61	2515.85	0	8.14087	147.648	0	17.5185
16463	28.1505	2	708.807	1415.6	6.62035	53.07	YLATASTMDHAR	[7] Phospho (ST)	MBP_RAT	Myelin basic protein OS=Rattus norvegicus GN=Mbp PE=1 SV=3	FALSE	0.000506891	4804.24	3275.31	4635.56	8740.11	6165.56	5458.37	7484.74	54839	18271.7	6940.66	9344.36	11692.3	10120	12588.5	45915.6	10707.6	56179.5	36527.8	45012.7	54412.6	63564	17858.7	21604.9	23407.1	4138.12	3221.9	4397.93	8047.83	6161.07	5458.37	8060.85	56824.7	18879.9	4692.32	4746.81	7276.65	9432.95
22020	31.2037	2	708.803	1415.59	0.535532	44.92	YLATASTMDHAR	[6] Phospho (ST)	MBP_RAT	Myelin basic protein OS=Rattus norvegicus GN=Mbp PE=1 SV=3	FALSE	0.588214	648.222	316.023	2673.74	565.299	2645.12	2742.77	1434.25	2996	3369.66	7060.79	2890.72	12206.2	2918.27	12563.7	10513.2	7647.68	0	200.671	7253.83	7458.33	13462	23928.3	26603.5	29637	558.344	310.87	2536.68	520.524	2643.19	2742.77	1544.64	3104.49	3481.82	4773.54	1468.45	7596.47	2720.15
25411	25.0654	2	555.775	1109.53	-0.570563	48.97	GAYDAQGTLSK		MBP_RAT	Myelin basic protein OS=Rattus norvegicus GN=Mbp PE=1 SV=3	FALSE	0.471286	5924.61	3671.58	1016.13	5216.92	1830.91	8652.75	6615.8	953.836	784.444	3993.71	13392.7	957.347	3190.51	260.812	1931.95	15123.5	1137.86	1036.37	10340.5	24784.3	434.097	1567.69	1286	940.871	5103.15	3611.7	964.042	4803.71	1829.58	8652.75	7125.02	988.375	810.555	2700	6803.31	595.801	2973.91
38040	24.0604	2	555.774	1109.53	-1.13971	42.88	GAYDAQGTLSK		MBP_RAT	Myelin basic protein OS=Rattus norvegicus GN=Mbp PE=1 SV=3	FALSE	0.857261	64.2059	561.196	3066.69	75.3187	239.645	54.4868	225.523	230.571	255.619	412.757	244.626	72.8458	319.051	186.518	901.792	270.366	414.066	22.5931	86.486	71.8097	16245.3	204.2	77.4523	171.924	55.3036	552.044	2909.49	69.3529	239.471	54.4868	242.881	238.92	264.128	279.049	124.267	45.3353	297.39
42654	14.4208	2	555.774	1109.53	-1.30522	61.72	GAYDAQGTLSK		MBP_RAT	Myelin basic protein OS=Rattus norvegicus GN=Mbp PE=1 SV=3	FALSE	0.928674	49.1669	47.9252	840.003	4.61061	25.2041	408.634	450.3	574.564	116.654	1209.74	289.737	137.817	6.90795	444.924	181.78	611.506	373.767	8.9052	2.9999	52.997	670.799	13135	127.653	268.819	42.3498	47.1436	796.943	4.24542	25.1857	408.634	484.96	595.37	120.537	817.857	147.182	85.7696	6.43897
25661	24.3781	2	716.8	1431.59	0.695484	47.22	YLATASTMDHAR	[7] Phospho (ST)|[8] Oxidation (M)	MBP_RAT	Myelin basic protein OS=Rattus norvegicus GN=Mbp PE=1 SV=3	FALSE	0.451214	951.251	2065.07	733.915	405.28	618.524	248.102	97.3286	425.401	572.327	1387.28	1302.34	1125.84	2037.4	483.864	1220.66	73.8001	44322.5	37568.7	261.83	468.897	3554.84	115.13	452.957	441.219	819.357	2031.4	696.293	373.179	618.074	248.102	104.82	440.805	591.378	937.891	661.57	700.664	1899.08
3042	28.6526	3	858.35	2572.03	2.30473	36.46	DDDAETGLTDGEEKEEPKEEEK	[9] Phospho (ST)	SYT1_RAT	Synaptotagmin-1 OS=Rattus norvegicus GN=Syt1 PE=1 SV=3	TRUE	0.10473	57843.3	67672	47959.9	1178.5	55213.8	45725.1	37371	112.041	26814.6	28522.4	18109.6	16639.7	1231.13	3520.01	41834.8	27803.2	3403.49	688.951	12015.9	57943.2	40848.9	1842.18	0	648.558	49823.1	66568.5	45501.4	1085.16	55173.6	45725.1	40247.5	116.098	27707.2	19282.9	9199.46	10355.6	1147.55
9480	30.6405	4	782.838	3127.32	0.211589	41.2	DQALKDDDAETGLTDGEEKEEPKEEEK	[14] Phospho (ST)	SYT1_RAT	Synaptotagmin-1 OS=Rattus norvegicus GN=Syt1 PE=1 SV=3	TRUE	0.0174111	151601	51700.9	133879	91445.3	95737.1	126116	100301	120627	124254	221968	191480	363249	31334.6	172280	98238.5	56247.5	6944.88	2740.99	38956.9	61363.8	61630.2	145578	116909	117191	130581	50857.8	127016	84202.2	95667.4	126116	108022	124995	128390	150065	97269.5	226067	29207.3
16109	30.5938	3	1043.45	3127.32	-0.0470295	47.07	DQALKDDDAETGLTDGEEKEEPKEEEK	[14] Phospho (ST)	SYT1_RAT	Synaptotagmin-1 OS=Rattus norvegicus GN=Syt1 PE=1 SV=3	TRUE	0.0746684	70715	19725.5	60197.6	25269.3	39453.5	54413.3	30094.2	42605.7	40480.6	123680	92030.2	179693	8387.95	86243.2	53924	18425.8	47.0549	0	13330.7	22313.7	25126	55218.7	49390.7	63194.7	60910.2	19403.8	57111.8	23267.8	39424.7	54413.3	32410.6	44148.5	41828.1	83615.2	46750.1	111831	7818.49
16520	31.5325	3	871.708	2612.1	-0.138841	44.46	DQALKDDDAETGLTDGEEKEEPK	[14] Phospho (ST)	SYT1_RAT	Synaptotagmin-1 OS=Rattus norvegicus GN=Syt1 PE=1 SV=3	TRUE	0.951772	16471	4230.99	13461.2	7702.69	7549.26	13299.5	10739.4	10790.5	8556.24	18156	16280.9	33711.6	7933.19	57507.9	40316.5	33730.5	0	1387.16	21076.8	39647.1	49730.3	89390.7	94956.5	98154.6	14187.2	4162	12771.2	7092.59	7543.76	13299.5	11566.1	11181.2	8841.05	12274.6	8270.5	20980.3	7394.61
3448	51.1369	2	982.44	1962.87	-2.54884	80.07	VGESFEETLEETVVSTK	[4] Phospho (ST)	AINX_RAT	Alpha-internexin OS=Rattus norvegicus GN=Ina PE=1 SV=2	TRUE	9.01432e-08	464360	353676	312712	440323	501164	463628	545056	506258	463694	518942	540105	369657	888090	646087	728182	1.04696e+06	1.11896e+06	985603	887489	657402	762282	671113	726090	735288	399975	347908	296682	405447	500799	463628	587010	524590	479129	350837	274366	230055	827798
5875	51.2502	3	655.296	1962.87	-2.02441	46.2	VGESFEETLEETVVSTK	[8] Phospho (ST)	AINX_RAT	Alpha-internexin OS=Rattus norvegicus GN=Ina PE=1 SV=2	TRUE	0.000223323	128141	69043.1	88017	106527	133288	101145	202542	160284	162117	187048	180673	154006	182346	155259	154660	331863	288597	311195	216943	189142	253904	225303	227899	253825	110374	67917.2	83505.1	98089.1	133191	101145	218132	166088	167513	126456	91779.5	95844.8	169966
41978	17.7327	3	594.246	1779.72	0.0418173	64.2	KEEEEEEEEEEGASK		AINX_RAT	Alpha-internexin OS=Rattus norvegicus GN=Ina PE=1 SV=2	TRUE	0.0840036	440.614	792.76	239.534	2604.5	205.032	338.164	502.685	436.903	286.251	964.323	609.345	421.728	318.014	575.016	657.765	643.76	167808	131082	478.846	1172.06	1078.97	935.83	494.925	664.303	379.522	779.832	227.255	2398.21	204.883	338.164	541.377	452.723	295.779	651.943	309.539	262.461	296.424
5112	42.6843	2	982.967	1963.92	-1.98911	105.23	GTGGVDTAAVGGVFDVSNADR		KCRB_RAT	Creatine kinase B-type OS=Rattus norvegicus GN=Ckb PE=1 SV=2	TRUE	6.82828e-09	181041	105880	202469	150608	94647.1	253453	248318	132765	84585.2	319066	162952	157507	447439	442182	422542	831264	539681	506838	1.17706e+06	868563	1.14557e+06	757971	999229	967606	155939	104153	192090	138679	94578.2	253453	267431	137573	87400.7	215708	82777.6	98024.1	417062
14824	42.6999	3	655.644	1963.91	-6.79171	38.41	GTGGVDTAAVGGVFDVSNADR		KCRB_RAT	Creatine kinase B-type OS=Rattus norvegicus GN=Ckb PE=1 SV=2	TRUE	2.5291e-05	4076.65	2243.02	2711.88	3915.33	3740.96	6097.78	14178.6	6765.77	3195.35	12404.9	506.154	5662.17	10652.7	4394.94	7760.4	51759.7	25331.7	23421.8	46619.6	56089.4	106350	61697.7	76635.7	77244.4	3511.41	2206.44	2572.87	3605.21	3738.24	6097.78	15269.9	7010.76	3301.71	8386.47	257.12	3523.83	9929.47
13089	59.4534	2	924.99	1847.96	-3.01545	105.38	LGFSEVELVQMVVDGVK		KCRB_RAT	Creatine kinase B-type OS=Rattus norvegicus GN=Ckb PE=1 SV=2	TRUE	0.00232372	27599.7	4065.74	1120.71	7750.7	1742.86	26748.2	11823.4	8849.59	4621.4	13212.9	0	2789.28	118743	3280.57	13044.5	117138	28383	37551.6	148074	108074	166387	173249	223128	200704	23773	3999.44	1063.26	7136.8	1741.59	26748.2	12733.4	9170.04	4775.23	8932.76	0	1735.9	110682
16600	59.4712	3	616.995	1847.96	-4.07288	---	LGFSEVELVQMVVDGVK		KCRB_RAT	Creatine kinase B-type OS=Rattus norvegicus GN=Ckb PE=1 SV=2	TRUE	0.00147905	1194.82	0	0	502.3	0	0	1182.08	0	2280.56	0	0	0	288.594	0	0	28965.5	4014.81	2173.12	33816.5	33849.3	55567.5	61781.4	71761.3	67343.4	1029.16	0	0	462.514	0	0	1273.07	0	2356.48	0	0	0	269.001
20778	58.9293	2	924.992	1847.97	0.033442	106.3	LGFSEVELVQMVVDGVK		KCRB_RAT	Creatine kinase B-type OS=Rattus norvegicus GN=Ckb PE=1 SV=2	FALSE	0.153853	0	4351	30432.3	2433.36	0	6721.11	0	2697.58	1.72212	1585.83	0	1345.91	0	14841.6	82405.6	8481.46	2495.86	4063.58	1998.54	374.845	0	16289.5	6913.72	14593.9	0	4280.05	28872.3	2240.62	0	6721.11	0	2795.26	1.77944	1072.12	0	837.624	0
24027	58.5718	2	924.993	1847.97	0.375407	98.8	LGFSEVELVQMVVDGVK		KCRB_RAT	Creatine kinase B-type OS=Rattus norvegicus GN=Ckb PE=1 SV=2	FALSE	0.266431	494.426	315.067	2546.72	0	0	2321.65	706.643	0	679.459	977.187	0	0	0	88013.6	0	546.59	0	1634.84	14499	17422.6	31474.8	0	10915.2	1979.51	425.872	309.929	2416.17	0	0	2321.65	761.033	0	702.076	660.64	0	0	0
15688	56.1168	2	932.988	1863.96	-2.3706	92.49	LGFSEVELVQMVVDGVK	[11] Oxidation (M)	KCRB_RAT	Creatine kinase B-type OS=Rattus norvegicus GN=Ckb PE=1 SV=2	TRUE	9.31181e-06	169.578	357.616	2121.92	2919.69	2577.9	4700.27	1296.78	0	1675.18	0	654.055	2374.41	70730.2	78755.4	68542.9	142214	162068	157144	36322.8	41498.5	34065.2	83400.6	76022.5	81797	146.066	351.784	2013.15	2688.43	2576.02	4700.27	1396.59	0	1730.94	0	332.252	1477.71	65928.4
17285	47.1566	2	801.915	1601.82	-6.08297	56.14	LAVEALSSLDGDLSGR		KCRB_RAT	Creatine kinase B-type OS=Rattus norvegicus GN=Ckb PE=1 SV=2	FALSE	5.16318e-07	11194.1	12877.1	19556.7	15754.3	19026.7	17654.9	24276.5	14767.6	11260	12290.1	6913.86	18095.6	34315.3	22316.1	23871.2	104772	78746.9	62747.4	58257.8	44077.3	60756.4	34956.8	40997.9	43070.8	9642.01	12667.1	18554.2	14506.5	19012.8	17654.9	26145.1	15302.4	11634.8	8308.89	3512.15	11261.7	31985.7
5942	35.7371	3	1068.13	3201.36	-0.701816	55.84	KAEGAALSNATGAVESTSQAGDRGSVSSYDR	[25] Phospho (ST)|[27] Phospho (ST)	PACN1_RAT	Protein kinase C and casein kinase substrate in neurons protein 1 OS=Rattus norvegicus GN=Pacsin1 PE=1 SV=1	TRUE	0.00235929	383993	265413	287870	501901	562124	442554	474983	579604	483159	731754	710457	545657	410587	494052	533743	278432	327161	293861	149087	209299	213261	282429	299729	287002	330751	261085	273113	462147	561714	442554	511543	600592	499241	494711	360903	339588	382712
9058	13.1859	2	677.802	1353.59	6.13568	42.73	TEQSVTPEQQK	[6] Phospho (ST)	PACN1_RAT	Protein kinase C and casein kinase substrate in neurons protein 1 OS=Rattus norvegicus GN=Pacsin1 PE=1 SV=1	TRUE	0.171453	117039	13063.4	67183.4	10216.2	36575.7	69316.8	114052	220072	177686	14688.6	3081.71	104787	21214	208393	31202.2	90656.7	71629.1	48755.1	54245.6	92482.2	134093	85317.7	194581	194007	100811	12850.4	63739.5	9407.06	36549	69316.8	122831	228041	183600	9930.44	1565.47	65213.6	19773.8
12573	12.4591	2	677.801	1353.59	4.7284	42.83	TEQSVTPEQQK	[6] Phospho (ST)	PACN1_RAT	Protein kinase C and casein kinase substrate in neurons protein 1 OS=Rattus norvegicus GN=Pacsin1 PE=1 SV=1	FALSE	0.231683	8176.77	2852.33	5217.85	13557.6	8227.27	5335.6	4826.99	2667.63	6321.51	2898.2	119.113	5185.26	19572.2	15772.9	6034.09	5080.81	387.544	8189.15	6148.61	3667.17	4806.29	118825	5984.61	8721.42	7043.04	2805.81	4950.37	12483.7	8221.28	5335.6	5198.53	2764.23	6531.93	1959.36	60.5079	3227.03	18243.5
17112	13.1611	3	452.205	1353.59	8.34933	---	TEQSVTPEQQK	[6] Phospho (ST)	PACN1_RAT	Protein kinase C and casein kinase substrate in neurons protein 1 OS=Rattus norvegicus GN=Pacsin1 PE=1 SV=1	TRUE	0.413163	67.9059	1563.35	5552.04	8212.13	1887.51	463.992	2623.49	16377.4	14916.7	634.344	78.8745	319.719	20374.2	19372.6	774.154	1758.65	692.334	112.069	532.805	1262.1	1409.79	6620.29	18073.1	14230.2	58.4906	1537.85	5267.44	7561.68	1886.14	463.992	2825.42	16970.4	15413.3	428.856	40.0672	198.976	18991
18727	13.9393	2	475.684	949.354	-0.0489579	38.81	GSVSSYDR	[5] Phospho (ST)	PACN1_RAT	Protein kinase C and casein kinase substrate in neurons protein 1 OS=Rattus norvegicus GN=Pacsin1 PE=1 SV=1	TRUE	0.477715	1984.55	45653.1	298.757	57571.9	36828.9	856.406	1685.92	245.704	292.639	108174	124367	1280.25	1736.37	189.919	41022.4	4810.26	2854.85	2888.1	34667.1	44978.8	3703.31	341.519	246.173	117.468	1709.38	44908.6	283.442	53011.8	36802	856.406	1815.69	254.601	302.38	73132.4	63176.8	796.759	1618.49
33409	13.9205	1	950.36	949.353	-1.45456	---	GSVSSYDR	[5] Phospho (ST)	PACN1_RAT	Protein kinase C and casein kinase substrate in neurons protein 1 OS=Rattus norvegicus GN=Pacsin1 PE=1 SV=1	TRUE	0.624083	157.942	0	2123.07	52.9812	10968.8	810.289	1721.11	12178.4	7780.04	3532.64	0	269.972	2083.74	24323.3	54.316	198.254	0	0	18173.7	35736.6	678.553	6565.67	7015.98	20856.6	136.043	0	2014.24	48.7847	10960.8	810.289	1853.58	12619.3	8039	2388.29	0	168.016	1942.27
6170	28.6343	4	678.818	2711.24	-0.824088	40.49	DKDSEVSTKPEGVHAPNQPSPVEGK	[20] Phospho (ST)	RTN1_RAT	Reticulon-1 OS=Rattus norvegicus GN=Rtn1 PE=2 SV=1	TRUE	0.465584	144174	128161	112140	192462	169425	148485	77424.5	1465.29	96167.1	197338	99071.4	201646	224019	20031.4	393478	118939	82691.2	82873.8	107294	302766	258230	3790.59	5248.63	7448.8	124184	126071	106392	177217	169301	148485	83383.9	1518.35	99368.1	133413	50327	125494	208811
9442	28.5833	3	904.755	2711.24	-0.553127	48.17	DKDSEVSTKPEGVHAPNQPSPVEGK	[20] Phospho (ST)	RTN1_RAT	Reticulon-1 OS=Rattus norvegicus GN=Rtn1 PE=2 SV=1	TRUE	0.69539	81845.1	57083.1	58593.2	102600	88048.4	82077.3	26833.2	359.449	38188.2	120789	65351.5	95335.4	131255	7506.72	251160	47215.2	58238	68150.3	48589.1	171762	127238	4943.33	3165.01	3332.89	70497	56152.3	55589.7	94473.2	87984.3	82077.3	28898.6	372.465	39459.4	81660.8	33197.7	59331.7	122344
9952	27.8598	4	678.817	2711.24	-1.38199	37.33	DKDSEVSTKPEGVHAPNQPSPVEGK	[20] Phospho (ST)	RTN1_RAT	Reticulon-1 OS=Rattus norvegicus GN=Rtn1 PE=2 SV=1	TRUE	0.304949	4087.65	5312.63	7968.14	8530.92	7066.85	7354.44	7887.1	109608	8114.98	13643.5	11284.9	13169.1	7858.13	448665	13506.5	3587.61	2291.54	2833.58	1715.43	9529.72	12114	300526	253900	252827	3520.88	5226	7559.68	7855.22	7061.7	7354.44	8494.17	113577	8385.1	9223.88	5732.61	8195.77	7324.64
16178	27.8487	3	904.754	2711.24	-1.01799	43.08	DKDSEVSTKPEGVHAPNQPSPVEGK	[20] Phospho (ST)	RTN1_RAT	Reticulon-1 OS=Rattus norvegicus GN=Rtn1 PE=2 SV=1	TRUE	0.0540466	272.023	7.33197	62.5641	16660.5	1854.46	914.625	232.853	48081.8	984.515	3330.95	3181.48	764.042	21684.1	233428	3644.78	2129.44	2856.39	2698.9	14.4974	1247.89	3392.04	135074	137044	144770	234.307	7.21241	59.357	15340.9	1853.11	914.625	250.776	49822.9	1017.29	2251.93	1616.15	475.499	20211.9
6574	13.1107	2	698.786	1395.56	1.14417	47.55	GQEEQSPGLEDK	[6] Phospho (ST)	RTN1_RAT	Reticulon-1 OS=Rattus norvegicus GN=Rtn1 PE=2 SV=1	FALSE	0.514201	69594	16798.1	57803.2	21520.7	9185.26	64126	84876.3	115000	95507.5	8400.62	10517.8	100954	2762.45	277531	35807.5	109578	810.181	113.445	3783.44	33622.8	292486	30684.5	192183	209796	59944.6	16524.1	54840.2	19816.2	9178.57	64126	91409.3	119165	98686.6	5679.35	5342.93	62828.6	2574.9
14699	24.941	2	698.788	1395.56	4.83841	35.01	GQEEQSPGLEDK	[6] Phospho (ST)	RTN1_RAT	Reticulon-1 OS=Rattus norvegicus GN=Rtn1 PE=2 SV=1	FALSE	0.0318415	10901.4	8514.47	11834.5	26483.1	10372.3	8962.47	11779.4	3842.94	13389	11336.7	23856.4	10380.9	278183	34027.4	17174.8	11311.5	246258	207645	15767.4	20552.1	20166.3	5788.2	11978.8	9510.23	9389.87	8375.62	11227.8	24385.5	10364.8	8962.47	12686	3982.09	13834.7	7664.29	12118.7	6460.52	259297
17084	14.2394	2	698.787	1395.56	2.63349	50.1	GQEEQSPGLEDK	[6] Phospho (ST)	RTN1_RAT	Reticulon-1 OS=Rattus norvegicus GN=Rtn1 PE=2 SV=1	FALSE	0.689194	12140.1	12558.2	2373.75	58100	94435.3	7460.56	3361.4	16560.9	20928.4	4431.66	14604.4	9401.09	4253.49	37938.5	33678.6	10823.9	782.885	296.302	176993	298117	8685.21	17310.6	47885.6	51182.4	10456.8	12353.4	2252.07	53498.1	94366.5	7460.56	3620.13	17160.6	21625	2996.08	7418.83	5850.73	3964.72
30125	13.1369	1	1396.56	1395.55	-0.560234	---	GQEEQSPGLEDK	[6] Phospho (ST)	RTN1_RAT	Reticulon-1 OS=Rattus norvegicus GN=Rtn1 PE=2 SV=1	FALSE	0.726197	644.254	0	1217.21	0	225.002	2660.16	5780.46	5607.95	5371.85	138.047	0	566	0	3382.44	0	6711.07	162.242	60.9819	274.696	0	18455.4	10621.8	23393.2	26277.4	554.926	0	1154.81	0	224.838	2660.16	6225.39	5811.01	5550.66	93.3283	0	352.248	0
37874	22.9292	2	698.791	1395.57	8.11854	34.35	GQEEQSPGLEDK	[6] Phospho (ST)	RTN1_RAT	Reticulon-1 OS=Rattus norvegicus GN=Rtn1 PE=2 SV=1	FALSE	0.835137	68.156	426.883	208.889	6817.51	74.0545	167.893	113.58	124.808	62.9978	166.372	1896.3	156.268	201.233	621.855	382.614	181.502	424.096	1568.31	75.1437	155.584	183.791	70.3888	373.411	233.387	58.706	419.921	198.181	6277.52	74.0006	167.893	122.322	129.328	65.0947	112.478	963.296	97.2527	187.571
9857	44.045	3	972.79	2915.35	-4.85118	88.9	SPPVAMETASTGVAAVPDALDHSSSPTLK	[25] Phospho (ST)	RTN1_RAT	Reticulon-1 OS=Rattus norvegicus GN=Rtn1 PE=2 SV=1	TRUE	3.87923e-12	6990.73	3075.25	3466.9	2124.87	6512.5	4493.9	6717.43	6273.3	4318.48	14344.3	8472.63	10938.8	197305	315795	292216	63597.6	49684	64546	138713	229425	260360	282511	249611	284527	6021.45	3025.11	3289.18	1956.56	6507.76	4493.9	7234.48	6500.46	4462.22	9697.63	4303.98	6807.73	183910
16882	40.9956	3	978.123	2931.35	-3.91509	58.35	SPPVAMETASTGVAAVPDALDHSSSPTLK	[6] Oxidation (M)|[27] Phospho (ST)	RTN1_RAT	Reticulon-1 OS=Rattus norvegicus GN=Rtn1 PE=2 SV=1	FALSE	0.000127837	6420.12	1.03757	1108.35	3695.73	5452.82	2156.22	1166.84	4221.3	4162.54	8862.03	4967.87	15443.9	62132.2	110631	109912	179391	182064	184137	10486.9	35395.9	39263.7	49481.2	45942.2	46532.8	5529.95	1.02065	1051.53	3403.01	5448.85	2156.22	1256.65	4374.16	4301.09	5991.29	2523.61	9611.43	57914.1
13550	13.3151	3	612.278	1833.81	-0.251956	35.65	NKGDEEEEEEKLEEK		CALX_RAT	Calnexin OS=Rattus norvegicus GN=Canx PE=1 SV=1	FALSE	0.895021	448.467	1474.33	1705.5	314.677	300.782	1035.88	851.259	52714.2	46123.7	778.474	689.689	361.026	69.8284	87302.2	1187.28	945.785	3498.67	114.424	10.302	278.635	1710.87	3328.87	65424.6	71905.5	386.286	1450.29	1618.08	289.753	300.563	1035.88	916.781	54623	47659	526.297	350.353	224.683	65.0877
16119	25.0974	3	612.277	1833.81	-1.33021	39.3	NKGDEEEEEEKLEEK		CALX_RAT	Calnexin OS=Rattus norvegicus GN=Canx PE=1 SV=1	TRUE	0.515849	54469.5	6443.24	7268.47	27786.7	5268.81	55823.8	59625.4	5302.97	5565.24	6567.12	49339.6	2545.66	6775.86	4822.5	5005.69	56665.9	8723.31	5936.8	9961.61	92694.7	6731.61	9826.96	4651.93	6837.11	46917.2	6338.17	6895.88	25585.8	5264.97	55823.8	64214.8	5494.99	5750.49	4439.78	25063.8	1584.28	6315.85
16342	25.8202	3	612.277	1833.81	-1.3581	45.13	NKGDEEEEEEKLEEK		CALX_RAT	Calnexin OS=Rattus norvegicus GN=Canx PE=1 SV=1	FALSE	0.114631	4682.96	44104	1742.23	3448.6	54527.7	3594.79	7217.45	5208.25	1357.83	52408.6	50095.6	75672.4	3538.17	5247.41	879.684	3988.23	6656.02	8162.81	24122	5519.77	4275.72	5515.64	4384.39	3635.47	4033.65	43384.8	1652.92	3175.45	54488	3594.79	7772.98	5396.84	1403.03	35431.5	25447.9	47094.4	3297.97
16426	26.446	3	612.278	1833.81	-0.0372193	35.69	NKGDEEEEEEKLEEK		CALX_RAT	Calnexin OS=Rattus norvegicus GN=Canx PE=1 SV=1	FALSE	0.574666	8713.16	9557.79	5015.48	68970.7	5480.82	4155.13	6747.7	12869.1	14068.5	7598.68	2363.63	8818.7	66109.4	6760.35	10209.5	4921.03	31149	61555.2	3483.32	11500.5	4315.11	6276.8	9991.4	3722.23	7505.06	9401.93	4758.38	63507.7	5476.83	4155.13	7267.08	13335.1	14536.8	5137.18	1200.69	5488.28	61621.2
35618	22.8708	3	612.276	1833.81	-2.40437	34.77	NKGDEEEEEEKLEEK		CALX_RAT	Calnexin OS=Rattus norvegicus GN=Canx PE=1 SV=1	FALSE	0.663704	2801.97	3160.16	50657.7	11026.3	27352.2	1481.32	1307.84	7955.36	3852.38	4536.67	6401.94	14783	2347.47	4314.16	10943.8	2831.28	15692	12504.7	3941.97	6606.17	80752.9	6059.68	5788.24	7036.53	2413.47	3108.63	48061	10152.9	27332.3	1481.32	1408.5	8243.43	3980.61	3067.08	3252.1	9200.17	2188.1
28014	13.5223	3	720.941	2159.8	-0.00239878	42.7	SDAEEDGGTGSQDEEDSKPK	[11] Phospho (ST)	CALX_RAT	Calnexin OS=Rattus norvegicus GN=Canx PE=1 SV=1	TRUE	0.0597013	788.302	2211.54	1620.94	7871.07	2742.42	925.05	1541.01	6277.09	3354.13	909.041	1741.56	1228.6	3719.54	2446.53	3747.28	2377.38	378539	19621.4	1482.56	4525.39	1643.08	3898.79	3626.98	3774.94	679.002	2175.48	1537.85	7247.63	2740.42	925.05	1659.62	6504.39	3465.77	614.569	884.691	764.612	3467.02
29706	21.3291	3	832.981	2495.92	-0.26173	43.65	QKSDAEEDGGTGSQDEEDSKPK	[3] Phospho (ST)|[13] Phospho (ST)	CALX_RAT	Calnexin OS=Rattus norvegicus GN=Canx PE=1 SV=1	TRUE	0.704012	12981.3	12876.3	11135.7	19322.5	11501.4	13140.2	55733.5	52085.2	36233.4	38655.7	38997	65087.5	21243.2	12318.8	18746.1	9238.87	38716.4	37255.3	41220	34488.5	45171.6	30266.7	37963.6	36621.3	11181.4	12666.3	10564.8	17792.1	11493	13140.2	60023.3	53971.3	37439.5	26133.6	19809.9	40507	19801
151	28.6942	3	637.265	1908.77	0.0230122	70.87	SAKDSDDEEEVVHVDR	[5] Phospho (ST)	STX1B_RAT	Syntaxin-1B OS=Rattus norvegicus GN=Stx1b PE=1 SV=1	TRUE	0.394137	7.2141e+06	6.585e+06	5.59917e+06	8.80968e+06	7.40586e+06	6.25055e+06	5.80322e+06	679867	7.13496e+06	3.65801e+06	1.82093e+06	4.64777e+06	1.0471e+07	2.73437e+06	1.34643e+07	1.51672e+06	5.22118e+06	5.61975e+06	2.82882e+06	8.98548e+06	6.99488e+06	829149	934686	945267	6.21384e+06	6.47761e+06	5.31215e+06	8.11189e+06	7.40047e+06	6.25055e+06	6.2499e+06	704486	7.37246e+06	2.47305e+06	925007	2.89252e+06	9.76015e+06
962	28.6942	2	955.394	1908.77	-0.0902742	87.35	SAKDSDDEEEVVHVDR	[5] Phospho (ST)	STX1B_RAT	Syntaxin-1B OS=Rattus norvegicus GN=Stx1b PE=1 SV=1	TRUE	0.381183	3.532e+06	3.25276e+06	2.54423e+06	4.20302e+06	3.68281e+06	3.10285e+06	3.04249e+06	460623	3.70997e+06	2.02355e+06	1.36006e+06	2.04797e+06	5.30808e+06	1.25082e+06	6.35842e+06	1.0361e+06	3.15725e+06	3.33781e+06	1.37478e+06	4.32311e+06	3.00821e+06	495703	561489	586217	3.04228e+06	3.19972e+06	2.41381e+06	3.87012e+06	3.68013e+06	3.10285e+06	3.27667e+06	477302	3.83346e+06	1.36805e+06	690891	1.27455e+06	4.94772e+06
9153	31.8569	3	651.601	1951.78	0.393697	45.06	SAKDSDDEEEVVHVDR	[N-term] Carbamyl (N-term)|[5] Phospho (ST)	STX1B_RAT	Syntaxin-1B OS=Rattus norvegicus GN=Stx1b PE=1 SV=1	TRUE	1.77905e-06	84943.6	49027.7	91427.3	65268.9	71609.2	84820.1	159803	236408	225696	218730	208621	249503	7297.79	30252.2	23010	26489.2	2325.74	3518.3	6772.61	17730	22921.9	37211.7	38154.9	34240.1	73166	48228.2	86740.7	60099.2	71557	84820.1	172104	244969	233209	147875	105977	155277	6802.34
12329	31.8138	2	976.897	1951.78	-0.0450856	83.31	SAKDSDDEEEVVHVDR	[N-term] Carbamyl (N-term)|[5] Phospho (ST)	STX1B_RAT	Syntaxin-1B OS=Rattus norvegicus GN=Stx1b PE=1 SV=1	TRUE	2.63679e-07	121071	73232.9	110303	74229.2	99189.2	109893	186082	241787	222841	223238	239505	196288	11345.7	43640.8	36489.4	35107.8	2751.6	6994.71	8058.39	17542.7	18388.7	34343.4	36491.5	34328.8	104284	72038.7	104649	68349.7	99117	109893	200405	250543	230258	150923	121665	122159	10575.5
9683	32.1406	2	812.313	1622.61	0.723927	52.24	DSDDEEEVVHVDR	[2] Phospho (ST)	STX1B_RAT	Syntaxin-1B OS=Rattus norvegicus GN=Stx1b PE=1 SV=1	TRUE	0.970029	108140	74424.3	91360.8	96528.5	106535	109819	135030	181577	163781	235085	223702	196506	140263	218598	186517	132964	53132	61665.9	115773	114057	132672	194215	203066	216714	93146.5	73210.7	86677.6	88882.8	106457	109819	145423	188152	169232	158932	113638	122295	130740
1107	44.5952	2	703.83	1405.65	-4.79016	43.71	ESVPEFPLSPPK	[9] Phospho (ST)	STMN1_RAT	Stathmin OS=Rattus norvegicus GN=Stmn1 PE=1 SV=2	TRUE	0.0643698	989535	1.11315e+06	1.02492e+06	1.00758e+06	958222	1.06103e+06	1.66931e+06	1.86017e+06	1.83624e+06	1.82684e+06	1.80851e+06	1.69539e+06	1.16638e+06	1.20385e+06	1.08941e+06	1.46418e+06	1.53654e+06	1.47311e+06	972865	668684	776446	1.02897e+06	1.00811e+06	1.03537e+06	852333	1.095e+06	972383	927774	957525	1.06103e+06	1.7978e+06	1.92752e+06	1.89737e+06	1.23506e+06	918699	1.05512e+06	1.0872e+06
10199	44.6392	1	1406.65	1405.65	-5.56968	---	ESVPEFPLSPPK	[9] Phospho (ST)	STMN1_RAT	Stathmin OS=Rattus norvegicus GN=Stmn1 PE=1 SV=2	TRUE	0.462792	113157	170695	125836	120518	134071	140795	162564	172818	164180	98857.4	112991	49443.6	173693	146290	152042	129256	183961	141672	70306.7	58631.7	59764.9	90006.8	121376	102375	97467.3	167911	119385	110972	133973	140795	175077	179076	169645	66833.8	57398	30771	161901
5514	47.8917	2	734.859	1467.7	-5.92801	67.27	ASGQAFELILSPR	[11] Phospho (ST)	STMN1_RAT	Stathmin OS=Rattus norvegicus GN=Stmn1 PE=1 SV=2	TRUE	0.00144413	254178	243965	220002	248007	243733	264086	440379	508908	496127	353582	397874	257466	225642	198475	211923	231331	228193	239535	200652	165493	181926	260244	241123	265030	218936	239987	208724	228363	243555	264086	474275	527336	512641	239043	202115	160233	210323
1563	13.1107	3	596.935	1787.78	-0.149348	---	SKEEQELHDIHSTR	[13] Phospho (ST)	GPM6A_RAT	Neuronal membrane glycoprotein M6-a OS=Rattus norvegicus GN=Gpm6a PE=1 SV=1	TRUE	0.667532	10956.6	4120.34	338802	1415.5	10396.2	21741	73762.2	707208	638523	4241.76	3151.97	25174	530.223	1.12762e+06	12893.4	12376.1	6631.33	3162.29	2868.69	14406.1	920860	109687	1.06759e+06	1.17075e+06	9437.43	4053.15	321435	1303.39	10388.6	21741	79439.7	732816	659777	2867.7	1601.16	15667	494.226
3489	26.1311	3	596.935	1787.78	-0.0144105	---	SKEEQELHDIHSTR	[13] Phospho (ST)	GPM6A_RAT	Neuronal membrane glycoprotein M6-a OS=Rattus norvegicus GN=Gpm6a PE=1 SV=1	TRUE	0.410054	48318	50961.8	42423.2	698624	28625.7	39872.1	75779	45871.2	42683	300153	215624	262762	698786	49046.1	281758	48724.6	624075	554329	49671.4	99349.2	89598.9	62163.8	67120.7	54339.4	41618.6	50130.8	40248.5	643289	28604.9	39872.1	81611.8	47532.2	44103.8	202922	109534	163529	651345
3894	12.9137	3	525.226	1572.66	-0.0116378	33.91	EEQELHDIHSTR	[10] Phospho (ST)	GPM6A_RAT	Neuronal membrane glycoprotein M6-a OS=Rattus norvegicus GN=Gpm6a PE=1 SV=1	TRUE	0.219428	107691	2182	76703.9	2546.9	2842.96	64908.3	88500.6	110501	111128	1129.41	905.475	117864	2166.38	202400	3166.65	141293	11699	7771.97	99279.7	207748	321443	28256.6	249284	270969	92759.3	2146.42	72772	2345.17	2840.89	64908.3	95312.6	114502	114827	763.551	459.969	73352.2	2019.31
5595	12.9137	2	787.336	1572.66	-0.048675	53.56	EEQELHDIHSTR	[10] Phospho (ST)	GPM6A_RAT	Neuronal membrane glycoprotein M6-a OS=Rattus norvegicus GN=Gpm6a PE=1 SV=1	TRUE	0.790708	30213.7	10129.9	74520.8	16373.6	1778.58	46899.4	111144	272425	188762	3258.63	488.451	8944.83	780.558	266033	17536.7	99673	5174.6	145.852	1574.34	9843.14	311903	234599	384471	497521	26024.5	9964.67	70700.8	15076.7	1777.29	46899.4	119699	282290	195045	2203.04	248.127	5566.78	727.566
7970	12.3343	3	525.225	1572.65	-2.15954	---	EEQELHDIHSTR	[10] Phospho (ST)	GPM6A_RAT	Neuronal membrane glycoprotein M6-a OS=Rattus norvegicus GN=Gpm6a PE=1 SV=1	FALSE	0.0227536	1101.26	652.212	312.356	248.434	192.058	437.287	1166.64	163.906	161.172	19.6583	109.565	159.409	476.053	272.334	779.476	1572.37	4821.22	656.233	200.674	894.894	825.513	215327	411.204	653.747	948.57	641.577	296.344	228.757	191.918	437.287	1256.44	169.841	166.537	13.2902	55.6575	99.2073	443.734
9429	12.3343	2	787.335	1572.66	-0.718751	44.58	EEQELHDIHSTR	[10] Phospho (ST)	GPM6A_RAT	Neuronal membrane glycoprotein M6-a OS=Rattus norvegicus GN=Gpm6a PE=1 SV=1	FALSE	0.0604528	2419.93	1935.39	588.115	268.996	2980.71	1495.12	2417.85	15.0123	1501.51	341.562	1940.47	5190.68	1590.43	21014	14330.9	1030.4	699.625	291.005	19714.7	21193.8	1415.14	317550	512.063	3451.72	2084.4	1903.83	557.968	247.69	2978.54	1495.12	2603.95	15.5559	1551.49	230.918	985.731	3230.4	1482.45
17049	25.3731	2	787.336	1572.66	-0.156477	47.13	EEQELHDIHSTR	[10] Phospho (ST)	GPM6A_RAT	Neuronal membrane glycoprotein M6-a OS=Rattus norvegicus GN=Gpm6a PE=1 SV=1	FALSE	0.311989	16998.4	39614.9	3905.85	94715	46970.6	10577.1	13702.9	4577	4411.69	68599.4	131644	22037	192554	11010.5	73406.1	19660.5	172440	147032	63045	39481.1	14062.6	6589.06	14306.4	12062	14641.5	38968.9	3705.64	87212.9	46936.4	10577.1	14757.6	4742.74	4558.54	46377.5	66873.6	13714.7	179482
5687	13.1107	2	894.899	1787.78	-0.233438	60.09	SKEEQELHDIHSTR	[12] Phospho (ST)	GPM6A_RAT	Neuronal membrane glycoprotein M6-a OS=Rattus norvegicus GN=Gpm6a PE=1 SV=1	FALSE	0.590255	1826.36	179.662	124231	763.919	2375.6	5327.27	26896.7	296233	345394	2.41218	588.981	1294.11	127.622	428839	659.161	2419.32	258.849	75.8136	444.205	6524.59	346753	36276.6	547935	622317	1573.13	176.732	117863	703.411	2373.87	5327.27	28966.9	306960	356891	1.63078	299.195	805.385	118.958
11561	26.1311	2	894.899	1787.78	-0.403712	51.49	SKEEQELHDIHSTR	[12] Phospho (ST)	GPM6A_RAT	Neuronal membrane glycoprotein M6-a OS=Rattus norvegicus GN=Gpm6a PE=1 SV=1	FALSE	0.581996	17148.9	15188.7	3123.01	194576	13578.5	13052.5	13812.3	50718.5	8010.37	67091.3	43378.3	63612	281260	26129.7	58013.5	2102.62	217593	203424	7047.77	26170.5	15488.2	18844.2	25277.6	18852	14771.1	14941	2962.92	179164	13568.6	13052.5	14875.4	52555.1	8277	45357.9	22035.6	39588.7	262165
17742	24.3104	2	894.899	1787.78	-0.41835	57.22	SKEEQELHDIHSTR	[12] Phospho (ST)	GPM6A_RAT	Neuronal membrane glycoprotein M6-a OS=Rattus norvegicus GN=Gpm6a PE=1 SV=1	FALSE	0.445992	138406	16610.6	8324.98	5541.59	168167	105710	115696	2859.11	1327.65	8111.1	13595.8	121833	3408.44	2644.75	10352.3	91963.1	7585.38	4194.79	115712	556084	40984.1	2082.62	1994.63	4231.17	119215	16339.7	7898.24	5102.66	168045	105710	124601	2962.64	1371.84	5483.61	6906.48	75822.4	3177.04
8382	12.5342	3	570.278	1707.81	-3.7316	38.95	SKEEQELHDIHSTR		GPM6A_RAT	Neuronal membrane glycoprotein M6-a OS=Rattus norvegicus GN=Gpm6a PE=1 SV=1	FALSE	0.80012	49895.1	1116.75	49334.8	2111.52	13257.7	46254.7	97752.3	69371.4	109500	2652.83	537.039	90648.6	334.427	50821.1	4019.62	8024.82	1683.25	126126	3539.18	13642.1	63175.9	14063.2	77211.6	82298.9	42977	1098.53	46805.9	1944.27	13248.1	46254.7	105276	71883.4	113145	1793.48	272.809	56414.8	311.723
10570	12.1868	4	427.961	1707.81	-1.59167	---	SKEEQELHDIHSTR		GPM6A_RAT	Neuronal membrane glycoprotein M6-a OS=Rattus norvegicus GN=Gpm6a PE=1 SV=1	FALSE	0.41813	44.4324	0	2138.83	1.31731	46.2258	421.84	1474.06	4317.16	4958.2	0	41.7032	157.57	19.5431	0	7.26692	0	103.674	0.811127	0	0	2262.38	61912.2	492.288	699.496	38.2717	0	2029.19	1.21297	46.1922	421.84	1587.52	4473.49	5123.24	0	21.1847	98.0634	18.2163
12871	12.1868	3	570.279	1707.81	-1.94253	47.65	SKEEQELHDIHSTR		GPM6A_RAT	Neuronal membrane glycoprotein M6-a OS=Rattus norvegicus GN=Gpm6a PE=1 SV=1	FALSE	0.329925	1409.78	373.926	10433.3	181.079	1147.22	4964.89	7416.11	29710.3	22288.2	414.752	385.236	2346.89	197.528	5530.82	516.944	602.676	5311.89	0	145.501	151.007	7223.74	63257.1	2013.06	4087.53	1214.31	367.829	9898.52	166.736	1146.39	4964.89	7986.94	30786.1	23030.1	280.399	195.695	1460.58	184.117
19803	12.5535	2	854.916	1707.82	-0.404627	---	SKEEQELHDIHSTR		GPM6A_RAT	Neuronal membrane glycoprotein M6-a OS=Rattus norvegicus GN=Gpm6a PE=1 SV=1	FALSE	0.397914	7910.69	0	4324.93	102.889	278.07	7263.35	18728.7	10610.9	25323.6	0	0	13405	19.1449	6419.85	112.194	0	0	0.846744	60.2584	6.31124	822.411	2319.71	18101.3	23288.9	6813.85	0	4103.23	94.7393	277.868	7263.35	20170.3	10995.1	26166.6	0	0	8342.56	17.8452
23680	12.1868	2	854.914	1707.81	-2.27725	---	SKEEQELHDIHSTR		GPM6A_RAT	Neuronal membrane glycoprotein M6-a OS=Rattus norvegicus GN=Gpm6a PE=1 SV=1	FALSE	0.535138	0	0	15.2202	0	0	0	506.608	6043.45	3876.8	0	0	0	0	0	0	0	0	0	0	0	382.605	23658.7	0	0	0	0	14.44	0	0	0	545.602	6262.29	4005.84	0	0	0	0
29835	25.03	3	570.279	1707.81	-1.84686	35.83	SKEEQELHDIHSTR		GPM6A_RAT	Neuronal membrane glycoprotein M6-a OS=Rattus norvegicus GN=Gpm6a PE=1 SV=1	FALSE	0.406473	119.338	13250.9	82.6927	65.2659	87.1975	136.576	248.117	275.119	33.1576	777.073	54.301	317.03	102.558	102.542	18730.5	82.4054	1857.83	1413.9	131.545	65.3729	667.128	386.896	164.597	173.463	102.791	13034.8	78.4538	60.0965	87.134	136.576	267.215	285.082	34.2613	525.35	27.5842	197.302	95.5954
1817	48.9934	2	754.856	1507.7	-3.61549	68.69	GISALLLNQGDGDR	[3] Phospho (ST)	NAC2_RAT	Sodium/calcium exchanger 2 OS=Rattus norvegicus GN=Slc8a2 PE=2 SV=1	TRUE	0.000325395	580262	617702	578361	722278	628561	768517	497246	517016	531762	1.06537e+06	1.2614e+06	965743	1.06296e+06	907755	875015	929626	994740	985883	1.62227e+06	1.04827e+06	1.11695e+06	1.08431e+06	1.10284e+06	1.16547e+06	499807	607629	548713	665069	628104	768517	535520	535737	549462	720253	640776	601026	990791
8065	45.6084	2	818.903	1635.79	-4.6252	55.26	GISALLLNQGDGDRK	[3] Phospho (ST)	NAC2_RAT	Sodium/calcium exchanger 2 OS=Rattus norvegicus GN=Slc8a2 PE=2 SV=1	TRUE	0.0224752	140950	139828	138396	174166	157002	170458	111251	102989	83635.1	188516	35583.7	91290.2	188926	159754	167450	127626	139546	141492	218914	170466	195754	168710	183326	158884	121407	137548	131301	160371	156887	170458	119814	106719	86419	127449	18076	56814.1	176100
21625	46.3277	2	818.896	1635.78	-12.345	59.46	GISALLLNQGDGDRK	[3] Phospho (ST)	NAC2_RAT	Sodium/calcium exchanger 2 OS=Rattus norvegicus GN=Slc8a2 PE=2 SV=1	TRUE	0.712579	4562.17	1219.81	2175.35	8698	2313.99	4369.92	1290.98	1018.77	2586.14	13094.8	147117	78709.6	5785.54	1627.61	1969.63	9700.71	4443.29	8752.46	11955.8	7631.82	6359.43	11066.1	12519.8	9255.31	3929.61	1199.92	2063.84	8009.06	2312.31	4369.92	1390.35	1055.66	2672.22	8852.91	74733.7	48984.6	5392.76
2919	34.7178	3	624.979	1871.91	0.132628	32.61	EALVEPASESPRPALAR	[10] Phospho (ST)	NHRF1_RAT	Na(+)/H(+) exchange regulatory cofactor NHE-RF1 OS=Rattus norvegicus GN=Slc9a3r1 PE=1 SV=3	TRUE	0.320491	206771	207401	196481	266828	220516	177827	315253	430149	454843	573684	361935	473351	257769	239117	251347	367034	300693	307660	160854	250413	270065	276165	270813	256909	178102	204018	186409	245693	220355	177827	339519	445725	469983	387846	183858	294588	240269
3317	34.7465	2	936.964	1871.91	-0.244802	63.27	EALVEPASESPRPALAR	[10] Phospho (ST)	NHRF1_RAT	Na(+)/H(+) exchange regulatory cofactor NHE-RF1 OS=Rattus norvegicus GN=Slc9a3r1 PE=1 SV=3	TRUE	0.878012	332988	308805	276179	456046	327405	293164	431330	543569	508792	616398	522357	464238	514456	433634	488518	477225	604425	525454	276881	350220	332279	374544	368798	365225	286818	303769	262021	419924	327166	293164	464530	563252	525728	416724	265351	288917	479530
8180	29.2868	2	923.373	1844.73	0.085769	95.47	SASSDTSEELNAQDSPK	[3] Phospho (ST)	NHRF1_RAT	Na(+)/H(+) exchange regulatory cofactor NHE-RF1 OS=Rattus norvegicus GN=Slc9a3r1 PE=1 SV=3	TRUE	0.819052	211317	194116	172423	316956	208779	205903	192762	633.168	279500	101015	52120.5	113183	400984	187299	380773	4869.64	178253	198732	127027	255697	203408	6395.15	62970.4	24293.4	182018	190950	163585	291851	208627	205903	207600	656.096	288803	68292.1	26476.5	70438.8	373761
10190	28.6343	2	923.376	1844.74	2.9365	96.12	SASSDTSEELNAQDSPK	[3] Phospho (ST)	NHRF1_RAT	Na(+)/H(+) exchange regulatory cofactor NHE-RF1 OS=Rattus norvegicus GN=Slc9a3r1 PE=1 SV=3	TRUE	0.751373	36378.1	31001	41264.2	22144.1	40988.9	46758.7	51458.5	335833	65197.3	79678	57348.4	92459.1	9118.86	134211	29670.6	22912.8	5149.39	4763.48	69523.5	76431	89503.7	253839	224869	278059	31334.2	30495.5	39148.9	20390.1	40959.1	46758.7	55419.3	347993	67367.5	53867.3	29132.2	57541.6	8499.78
3248	33.5582	2	878.401	1754.79	0.000484919	69.63	SPSPPPDGSPAATPEIR	[3] Phospho (ST)	BIN1_RAT	Myc box-dependent-interacting protein 1 OS=Rattus norvegicus GN=Bin1 PE=1 SV=1	TRUE	0.000402959	530524	439911	465299	485412	465386	506724	647815	787948	748286	744139	785109	684814	821144	1.04653e+06	846922	1.17489e+06	913548	841951	869385	660415	687706	729570	770788	769290	456965	432737	441448	446964	465048	506724	697677	816480	773193	503085	398825	426191	765397
12412	33.5925	3	585.937	1754.79	0.192235	---	SPSPPPDGSPAATPEIR	[1] Phospho (ST)	BIN1_RAT	Myc box-dependent-interacting protein 1 OS=Rattus norvegicus GN=Bin1 PE=1 SV=1	FALSE	0.0519235	15597	14415.8	8917.87	13448.6	27143.8	15250.9	46401.1	59429.5	67291.9	83582.8	40863.4	44252.3	33538.8	46736.8	40196.9	72916.9	52660.2	41021.4	25065.1	44446	60402.1	49980.2	58714.5	46843.4	13434.4	14180.8	8460.72	12383.4	27124	15250.9	49972.6	61581.5	69531.8	56507.2	20758.1	27540.3	31261.9
4766	32.1877	3	712.312	2133.91	0.302571	52.3	GNKSPSPPPDGSPAATPEIR	[4] Phospho (ST)|[6] Phospho (ST)	BIN1_RAT	Myc box-dependent-interacting protein 1 OS=Rattus norvegicus GN=Bin1 PE=1 SV=1	TRUE	0.14213	249371	181489	212951	235312	234110	249336	331929	446904	439179	476122	459147	495002	165222	374271	279588	285111	115365	117134	186603	248646	317255	356545	365422	361665	214795	178529	202035	216674	233940	249336	357478	463087	453798	321888	233241	308063	154005
7104	32.172	2	1067.96	2133.91	-0.0508906	60.78	GNKSPSPPPDGSPAATPEIR	[4] Phospho (ST)|[6] Phospho (ST)	BIN1_RAT	Myc box-dependent-interacting protein 1 OS=Rattus norvegicus GN=Bin1 PE=1 SV=1	TRUE	0.116082	347682	239493	300924	287821	329599	349983	359918	456396	419641	436500	466560	325960	261237	509679	412715	323637	131358	128871	235478	258476	267864	358083	378153	392618	299475	235588	285498	265024	329359	349983	387621	472922	433609	295101	237007	202860	243501
13494	33.8398	2	918.384	1834.75	-0.0131953	44.09	SPSPPPDGSPAATPEIR	[1] Phospho (ST)|[9] Phospho (ST)	BIN1_RAT	Myc box-dependent-interacting protein 1 OS=Rattus norvegicus GN=Bin1 PE=1 SV=1	TRUE	0.149377	46730	33142.1	30767	46178.8	47042.2	52293.6	94946.8	110034	99433.6	106441	123260	78387.6	107198	108061	111095	134847	128800	117045	104970	46020.2	56520	56313.1	56175.3	66124.4	40250.7	32601.6	29189.8	42521.1	47008	52293.6	102255	114018	102743	71961	62614.4	48784.2	99920.1
3290	12.7951	2	810.375	1618.73	-0.308589	69.63	KPGNNEGSGAPSPLSK	[15] Phospho (ST)	AP180_RAT	Clathrin coat assembly protein AP180 OS=Rattus norvegicus GN=Snap91 PE=1 SV=1	TRUE	0.899181	178878	1547.36	213313	380.165	107030	166374	346007	486027	461866	1848.86	766.889	213170	15.1282	533110	20389.6	170835	1078.96	907.263	94542.2	268046	510202	523130	587948	612264	154076	1522.13	202378	350.053	106953	166374	372639	503627	477240	1249.94	389.57	132666	14.1011
4670	12.7541	3	540.586	1618.73	-0.175592	39.37	KPGNNEGSGAPSPLSK	[15] Phospho (ST)	AP180_RAT	Clathrin coat assembly protein AP180 OS=Rattus norvegicus GN=Snap91 PE=1 SV=1	TRUE	0.797205	78835.8	8604.58	90614.6	6491.52	64296.6	72611.3	128521	175548	155844	818.437	1180.04	102001	225.731	186430	24663.2	78815.2	195.983	369.009	39166.9	115714	201686	163658	177111	191605	67905	8464.26	85969.6	5977.35	64249.7	72611.3	138414	181905	161032	553.315	599.444	63479.8	210.406
14557	25.2479	2	813.374	1624.73	-0.282741	77.07	SSPATTVTSPNSTPAK	[9] Phospho (ST)	AP180_RAT	Clathrin coat assembly protein AP180 OS=Rattus norvegicus GN=Snap91 PE=1 SV=1	TRUE	0.345833	105797	119850	98786	187883	151575	103477	124100	40940.2	44287.6	254789	327963	178531	212018	55687.7	103600	103363	175090	152018	134103	154942	131561	24540.9	55879.7	50242.3	91128.2	117896	93722.2	173002	151465	103477	133652	42422.6	45761.8	172253	166601	111108	197624
20935	26.6541	2	853.354	1704.69	-4.2537	45.17	SSPATTVTSPNSTPAK	[12] Phospho (ST)|[13] Phospho (ST)	AP180_RAT	Clathrin coat assembly protein AP180 OS=Rattus norvegicus GN=Snap91 PE=1 SV=1	FALSE	0.521397	1009.42	955.266	1207.84	4261.16	3229.11	2073.95	2456.66	2175.11	3608.28	941.932	453.326	5000.73	9943.8	707.648	4371.42	611.364	17072.6	18736.2	3720.56	4601.98	5567.95	400.228	460.547	518.104	869.462	939.689	1145.93	3923.65	3226.76	2073.95	2645.75	2253.87	3728.39	636.805	230.284	3112.19	9268.71
23874	13.6396	2	853.357	1704.7	-0.701246	36.83	SSPATTVTSPNSTPAK	[12] Phospho (ST)|[13] Phospho (ST)	AP180_RAT	Clathrin coat assembly protein AP180 OS=Rattus norvegicus GN=Snap91 PE=1 SV=1	TRUE	0.787135	179.4	227.459	7044.71	3251.9	361.928	1281.2	1160.4	42451.3	28820.4	524.517	321.712	369.343	728.563	33575.4	129.526	1434.76	614.812	61.9835	165.455	160.813	2956.33	54952.4	27332.5	35951.5	154.526	223.75	6683.59	2994.33	361.665	1281.2	1249.71	43988.5	29779.7	354.607	163.425	229.859	679.101
3344	27.3232	2	729.834	1457.65	-1.00193	74.42	HSAILASPNPDEK	[7] Phospho (ST)	STX1A_RAT	Syntaxin-1A OS=Rattus norvegicus GN=Stx1a PE=1 SV=1	TRUE	0.00278272	286508	230876	281943	53660.5	280396	307064	504843	42420.7	432782	398469	408875	478274	36804.4	25908.3	212735	177000	35631.5	17103.1	172351	234452	246089	77693.8	41778.4	19315.4	246783	227111	267491	49410.3	280192	307064	543702	43956.8	447188	269390	207703	297652	34305.8
6807	28.5833	2	729.835	1457.65	-0.366942	76.72	HSAILASPNPDEK	[7] Phospho (ST)	STX1A_RAT	Syntaxin-1A OS=Rattus norvegicus GN=Stx1a PE=1 SV=1	TRUE	0.321134	86816.6	77033.7	87121	90192.9	73909.3	86194	153076	12304.3	174189	53816.8	43898.8	103349	179731	4128.35	169478	114960	229075	267786	89106.4	129526	133093	3406.6	1415.18	1911.9	74779.3	75777.5	82655.1	83049	73855.4	86194	164859	12749.8	179988	36383.5	22300	64319.1	167529
6825	27.7736	2	729.834	1457.65	-0.597349	74.44	HSAILASPNPDEK	[7] Phospho (ST)	STX1A_RAT	Syntaxin-1A OS=Rattus norvegicus GN=Stx1a PE=1 SV=1	FALSE	0.556312	14207.8	30741.8	5896.52	295898	22701.7	11665.5	12723	149919	12371	58190.8	76221.1	19754.9	166613	225228	17889.2	5778.72	41993.3	25908.1	7316.44	13328.9	9810.89	132352	189023	182098	12237.8	30240.5	5594.26	272461	22685.2	11665.5	13702.3	155347	12782.8	39340.6	38719.3	12294.4	155302
19876	28.5342	3	486.892	1457.65	-0.0688642	---	HSAILASPNPDEK	[7] Phospho (ST)	STX1A_RAT	Syntaxin-1A OS=Rattus norvegicus GN=Stx1a PE=1 SV=1	TRUE	0.478489	4576.91	3483.64	6175.32	2374.29	3705.83	5350.13	10345.3	917.828	13062.2	1761.55	1665.49	5795.53	2048.77	1597.7	8527.59	8805.32	2034.6	2993.11	7017.69	8895.43	7651.59	1797.3	422.544	703.51	3942.31	3426.84	5858.76	2186.23	3703.13	5350.13	11141.6	951.063	13497	1190.92	846.047	3606.83	1909.67
21692	27.2268	3	486.893	1457.66	1.01537	---	HSAILASPNPDEK	[7] Phospho (ST)	STX1A_RAT	Syntaxin-1A OS=Rattus norvegicus GN=Stx1a PE=1 SV=1	TRUE	0.140353	5829.74	5469.58	7465.26	443.653	6804.06	6692.8	16122.2	666.969	958.303	13698.5	12812.3	17036.6	846.615	441.864	4559.04	6522.64	3550.62	2104.05	2606.96	5297.53	5254.85	3648.43	1685.18	1309.36	5021.43	5380.39	7082.59	408.513	6799.1	6692.8	17363.2	691.12	990.202	9261.01	6508.46	10602.7	789.138
9844	31.0963	2	973.897	1945.78	-0.0427269	112.25	TAKDSDDDDDVTVTVDR	[5] Phospho (ST)	STX1A_RAT	Syntaxin-1A OS=Rattus norvegicus GN=Stx1a PE=1 SV=1	TRUE	0.109659	326383	172836	264892	257188	277551	318666	535568	742992	645352	681230	643705	650651	249680	519298	410863	346526	143091	117759	212240	208267	223686	498311	471046	534341	281129	170017	251314	236817	277349	318666	576791	769897	666833	460554	326994	404930	232729
14599	31.2821	3	649.6	1945.78	0.0651723	34.59	TAKDSDDDDDVTVTVDR	[5] Phospho (ST)	STX1A_RAT	Syntaxin-1A OS=Rattus norvegicus GN=Stx1a PE=1 SV=1	TRUE	0.132987	43465.4	15151	42983.9	25248.6	32216.7	42696.4	114023	179512	160405	146698	126658	186454	16085.2	94033.2	49449	59580.8	5316.13	3863.01	13360.7	31844.9	60231	121085	108484	118133	37438.8	14903.9	40780.5	23248.7	32193.2	42696.4	122800	186012	165744	99176.7	64340.7	116039	14993.1
3355	13.0089	2	547.236	1092.46	0.939439	50.21	DTDSEEEIR		CALL3_RAT	Calmodulin-like protein 3 OS=Rattus norvegicus GN=Calml3 PE=2 SV=1	TRUE	0.301318	112816	118083	92852	3622.26	94676.8	82799.2	162037	166743	173841	191020	47005.9	174472	5258.78	91850.3	82857.8	109905	122367	92824	48001.1	90688.4	89594.3	6534.97	80747.8	91301.3	97173.5	116158	88092.3	3335.35	94607.9	82799.2	174509	172781	179628	129141	23878.4	108582	4901.76
11549	12.9895	1	1093.46	1092.46	-1.79619	---	DTDSEEEIR		CALL3_RAT	Calmodulin-like protein 3 OS=Rattus norvegicus GN=Calml3 PE=2 SV=1	TRUE	0.838764	28905.2	0	27869.7	2.40927	916.234	25484.3	83683.1	129749	96303.2	564.183	4.81013	43056	0	28259	272.481	46349.3	0	36.0738	2792.24	4197.58	29146.9	13356.5	42948.4	52773	24897.4	0	26441.1	2.21844	915.567	25484.3	90124.2	134448	99508.7	381.423	2.44348	26795.7	0
14689	23.8451	2	547.235	1092.46	-1.1445	45.06	DTDSEEEIR		CALL3_RAT	Calmodulin-like protein 3 OS=Rattus norvegicus GN=Calml3 PE=2 SV=1	TRUE	0.308166	855.304	2333.08	1040.64	2247	950.962	970.376	3356.75	1013.7	739.096	3989.66	1244.15	598.155	11654.9	395.212	998.095	1498.55	129316	109419	807.046	948.336	3443.15	768.613	624.313	533.002	736.714	2295.03	987.3	2069.02	950.269	970.376	3615.12	1050.41	763.698	2697.26	632.012	372.26	10863.7
26560	22.2547	2	547.236	1092.46	0.281607	39.16	DTDSEEEIR		CALL3_RAT	Calmodulin-like protein 3 OS=Rattus norvegicus GN=Calml3 PE=2 SV=1	FALSE	0.64638	603.371	1527.03	367.101	4025.92	2694.07	633.785	363.993	686.272	915.417	2883.35	8074.14	730.299	83234.3	1169.23	6675.78	1740.6	3002.04	2285.41	292.469	645.617	979.322	552.059	551.916	402.122	519.712	1502.13	348.283	3707.04	2692.11	633.785	392.01	711.122	945.888	1949.32	4101.56	454.499	77583.5
26754	20.5431	2	547.237	1092.46	2.0606	58.77	DTDSEEEIR		CALL3_RAT	Calmodulin-like protein 3 OS=Rattus norvegicus GN=Calml3 PE=2 SV=1	FALSE	0.936405	528.522	8798.97	448.223	142536	4267.54	429.81	411.866	2110.19	707.027	4713.15	24850.3	4134.19	1712.52	2030.07	841.878	2203.56	44499.7	11941.9	5167.99	3410.83	716.085	613.723	1340.58	2451.12	455.241	8655.49	425.246	131247	4264.43	429.81	443.568	2186.6	730.561	3186.38	12623.6	2572.9	1596.26
34891	23.8243	1	1093.46	1092.45	-2.11828	---	DTDSEEEIR		CALL3_RAT	Calmodulin-like protein 3 OS=Rattus norvegicus GN=Calml3 PE=2 SV=1	TRUE	0.381804	85.3141	0	1369.64	81.4983	0	0	24.7877	37.0615	53.5957	0	0	0	154.648	0	10.3286	0	26285.4	22078	36.3347	0	0	0	155.12	223.028	73.485	0	1299.43	75.0431	0	0	26.6956	38.4036	55.3797	0	0	0	144.149
5227	45.8431	2	782.377	1562.74	-11.9382	62.62	ANQLTEEQIAEFK	[N-term] Carbamyl (N-term)	CALL3_RAT	Calmodulin-like protein 3 OS=Rattus norvegicus GN=Calml3 PE=2 SV=1	TRUE	0.185973	135780	129881	127709	177520	180628	185513	291400	334666	322138	324852	306001	317860	127227	142476	126744	117652	124369	97038.9	280466	199357	227721	275639	263228	299679	116954	127763	121163	163459	180497	185513	313829	346785	332861	219620	155444	197819	118589
3401	27.1225	3	734.646	2200.92	-0.657019	32.14	GGTPAGSTRGSPTRPNPPVR	[3] Phospho (ST)|[7] Phospho (ST)|[11] Phospho (ST)	DPYL3_RAT	Dihydropyrimidinase-related protein 3 OS=Rattus norvegicus GN=Dpysl3 PE=1 SV=2	TRUE	0.0746579	822731	694817	777571	1.21224e+06	885638	854150	825169	313591	691049	997926	974971	1.14967e+06	1.00593e+06	625530	920106	683992	690900	735360	500655	812320	804647	139484	366675	350614	708657	683487	737712	1.11622e+06	884993	854150	888682	324946	714051	674661	495273	715492	937636
9601	45.327	2	869.369	1736.72	-7.40306	87.98	GMYDGPVFDLTTTPK	[2] Oxidation (M)|[13] Phospho (ST)	DPYL3_RAT	Dihydropyrimidinase-related protein 3 OS=Rattus norvegicus GN=Dpysl3 PE=1 SV=2	TRUE	2.10876e-12	4811.74	7578.01	5375.81	11589.9	9137.07	7572.75	2870.68	6250.73	5481.78	21326.2	10020.9	17059.7	137603	141963	128925	228662	249246	230413	103966	75415.1	72653.9	108595	97124.1	111166	4144.58	7454.43	5100.24	10671.9	9130.42	7572.75	3091.64	6477.07	5664.25	14417.9	5090.51	10617.1	128261
15093	47.923	2	861.374	1720.73	-5.01615	70.71	GMYDGPVFDLTTTPK	[13] Phospho (ST)	DPYL3_RAT	Dihydropyrimidinase-related protein 3 OS=Rattus norvegicus GN=Dpysl3 PE=1 SV=2	TRUE	3.07871e-08	301.995	1515.97	1054.85	1690.39	3450.44	1456.91	528.16	654.234	517.658	1301.14	1194.2	898.913	105654	125104	119212	13306	4447.34	1732.8	108171	71166.3	96993.9	92851.5	105601	88910.9	260.123	1491.25	1000.78	1556.5	3447.93	1456.91	568.813	677.924	534.889	879.65	606.637	559.435	98480.8
3502	31.9668	2	645.278	1288.54	0.198417	66.15	EALQDVEDENQ		1433E_RAT	14-3-3 protein epsilon OS=Rattus norvegicus GN=Ywhae PE=1 SV=1	TRUE	0.79904	91809.7	68840.1	93353.3	77989.4	79427.3	101002	104452	136713	144073	206657	211672	246377	78264.5	186039	130330	108918	36064.7	35437.1	177349	169254	197981	208232	231527	219865	79080	67717.5	88567.9	71812.1	79369.5	101002	112491	141664	148869	139713	107527	153332	72951.1
4514	31.9538	1	1289.55	1288.54	0.00341258	---	EALQDVEDENQ		1433E_RAT	14-3-3 protein epsilon OS=Rattus norvegicus GN=Ywhae PE=1 SV=1	TRUE	0.0125261	217420	185094	172506	205130	193278	214798	236108	272775	260206	310147	355912	275945	334522	372341	315677	186328	194877	181090	493438	408191	361304	431976	448103	464806	187274	182076	163663	188883	193138	214798	254281	282652	268868	209679	180799	171734	311811
5088	54.8495	3	696.658	2086.95	-2.21834	69.76	AAFDDAIAELDTLSEESYK		1433E_RAT	14-3-3 protein epsilon OS=Rattus norvegicus GN=Ywhae PE=1 SV=1	TRUE	1.73065e-05	4214.45	3195.82	4482.77	12505.3	35446.8	12983.2	11068.1	5578.12	5380.38	13264.6	0	3118.19	201654	192506	173180	254401	226840	223754	361623	604751	623422	582236	587642	580507	3630.11	3143.71	4252.98	11514.8	35421	12983.2	11920	5780.11	5559.47	8967.7	0	1940.59	187964
5510	54.8226	2	1044.48	2086.95	-2.61861	113.51	AAFDDAIAELDTLSEESYK		1433E_RAT	14-3-3 protein epsilon OS=Rattus norvegicus GN=Ywhae PE=1 SV=1	TRUE	2.57216e-12	32135.7	9191.37	19068.4	49956.2	39688	54537.2	3923.46	7118.63	7347.29	9987.9	4806.47	10064.7	657145	594850	531913	433175	476325	449606	893530	750238	739475	704563	759312	728909	27680	9041.48	18090.9	45999.4	39659.1	54537.2	4225.45	7376.4	7591.86	6752.44	2441.62	6263.74	612532
3617	39.2085	2	785.361	1568.71	-0.741756	60.9	SLSSPTDNLELSAR	[4] Phospho (ST)	GIT1_RAT	ARF GTPase-activating protein GIT1 OS=Rattus norvegicus GN=Git1 PE=1 SV=1	TRUE	0.654129	55976.9	87342.7	45033.8	139151	106718	103334	264020	260541	273940	355321	327335	294703	203913	210556	160440	227546	220348	217671	245436	163742	183031	90044.4	131700	114672	48215.5	85918.4	42725.3	128130	106640	103334	284342	269975	283058	240219	166282	183407	190069
9185	41.6053	3	852.365	2554.07	-4.51676	66.5	HGSGAESDYENTQSGEPLLGLEGK	[3] Phospho (ST)	GIT1_RAT	ARF GTPase-activating protein GIT1 OS=Rattus norvegicus GN=Git1 PE=1 SV=1	TRUE	0.22816	102466	78682.7	76225.6	122275	103263	121602	207182	242955	217486	307841	275129	352259	162588	170282	207626	161322	160601	147676	265696	223111	250320	217622	228691	230134	88258.8	77399.6	72318.2	112590	103188	121602	223129	251753	224726	208120	139762	219227	151550
9337	36.7054	2	706.836	1411.66	-1.27293	62.95	GILAADESTGSIAK	[8] Phospho (ST)	ALDOA_RAT	Fructose-bisphosphate aldolase A OS=Rattus norvegicus GN=Aldoa PE=1 SV=2	TRUE	5.14846e-05	20008	13255.4	16458.6	22556.6	20361.3	16640.7	27746.1	30764.2	29108.5	48476.2	20723.6	40656.1	53424.9	33117.5	31701.1	71935.5	108205	112066	60209.2	43886.1	51623	38890.8	45120.4	47390.8	17233.8	13039.3	15614.9	20770	20346.5	16640.7	29881.8	31878.2	30077.4	32772.9	10527.3	25302.2	49797.9
4157	35.8332	2	706.837	1411.66	-0.451403	81.47	GILAADESTGSIAK	[11] Phospho (ST)	ALDOA_RAT	Fructose-bisphosphate aldolase A OS=Rattus norvegicus GN=Aldoa PE=1 SV=2	TRUE	0.000138894	90562.3	71934.4	68466	68117.8	83896.8	76672.9	94141	95710.3	97741.8	155253	169825	120144	134085	167925	140555	241756	219493	194990	141523	123264	144249	131749	135858	139181	78005.6	70761.4	64956.4	62722.5	83835.7	76672.9	101387	99176	100995	104961	86269	74770.9	124982
8243	26.6923	2	745.858	1489.7	-0.220842	62.64	LQSIGTENTEENR		ALDOA_RAT	Fructose-bisphosphate aldolase A OS=Rattus norvegicus GN=Aldoa PE=1 SV=2	TRUE	0.372592	35377.3	36483.5	31452.8	45707.8	41432	34256.6	44426.2	1176.44	1347.13	68304.7	61876.1	97884.3	93874.2	1576.27	92372.4	32713	3629.13	7362.08	91205.7	155675	161198	2221.91	395.535	725.763	30472.2	35888.6	29840.4	42087.5	41401.9	34256.6	47845.7	1219.04	1391.97	46178.2	31432.2	60917.9	87501.1
20709	24.0748	2	745.857	1489.7	-0.317335	78.2	LQSIGTENTEENR		ALDOA_RAT	Fructose-bisphosphate aldolase A OS=Rattus norvegicus GN=Aldoa PE=1 SV=2	FALSE	0.27071	705.949	252.966	2238.35	419.488	521.692	795.087	1521.23	55567.7	2109.96	376.891	969.541	1594.39	306.653	98697.7	286.773	90.2377	692.738	627.777	630.657	1205.24	1998.8	127722	170406	160327	608.068	248.841	2123.61	386.262	521.312	795.087	1638.32	57579.9	2180.19	254.802	492.514	992.261	285.835
14954	34.2778	2	666.854	1331.69	0.27985	56.35	GILAADESTGSIAK		ALDOA_RAT	Fructose-bisphosphate aldolase A OS=Rattus norvegicus GN=Aldoa PE=1 SV=2	FALSE	7.33916e-06	384.884	0	1365.94	1118.87	2276.27	1872.75	961.448	716.638	738.239	111.336	336.31	3090.85	14650.2	19114	18608.7	14142.5	16611.5	16202	37785.4	43650.6	44877.6	29873	33199.4	31301.4	331.519	0	1295.92	1030.25	2274.61	1872.75	1035.45	742.588	762.812	75.2701	170.841	1923.58	13655.6
4225	27.5221	2	912.917	1823.82	-0.0795413	51.44	TEEVLSPDGSPSKSPSK	[14] Phospho (ST)	ADDG_RAT	Gamma-adducin OS=Rattus norvegicus GN=Add3 PE=1 SV=2	TRUE	0.492024	252697	215047	196072	276551	230471	221608	245107	5913.94	242623	252581	254876	231246	295898	19238.1	316436	281953	298711	308125	218958	405768	361970	24068.9	20474.9	16143.4	217660	211540	186022	254646	230303	221608	263973	6128.09	250699	170761	129473	143915	275809
12465	26.2736	2	912.916	1823.82	-1.13695	54.95	TEEVLSPDGSPSKSPSK	[14] Phospho (ST)	ADDG_RAT	Gamma-adducin OS=Rattus norvegicus GN=Add3 PE=1 SV=2	TRUE	0.696616	6952.79	3236.73	1689.37	2247.11	17511.9	9261.38	4303.94	252023	30950.2	30816	20132.9	14633.2	8961.93	342815	27314.7	1242.22	2359.22	2466.34	835.499	3377.89	2872.69	339379	347552	343390	5988.77	3183.95	1602.77	2069.12	17499.1	9261.38	4635.22	261149	31980.4	20833.5	10227.3	9106.9	8353.5
9752	26.2328	3	608.947	1823.82	-0.660611	---	TEEVLSPDGSPSKSPSK	[10] Phospho (ST)	ADDG_RAT	Gamma-adducin OS=Rattus norvegicus GN=Add3 PE=1 SV=2	FALSE	0.0159226	12273.9	10894.6	10491.7	19377.2	12668.1	13151	15467.8	133665	26498.5	16620.9	19129.6	22796.7	26394.2	178125	22663.2	17064	37390.6	41158.5	15292.9	22150.4	23131.6	155660	148955	187497	10572.1	10716.9	9953.86	17842.4	12658.9	13151	16658.3	138505	27380.5	11236.7	9717.56	14187.4	24602.3
12393	28.9044	2	952.899	1903.78	-1.46692	39.71	TEEVLSPDGSPSKSPSK	[10] Phospho (ST)|[14] Phospho (ST)	ADDG_RAT	Gamma-adducin OS=Rattus norvegicus GN=Add3 PE=1 SV=2	TRUE	0.358729	111368	106640	75062.3	128080	101205	98046.5	72222.9	690.694	75559.5	134798	105044	125722	207129	24624.9	202843	38201.4	149550	149242	88964.2	116027	97101.2	1504.38	1411.9	1208.5	95926.2	104901	71214.5	117935	101132	98046.5	77781.9	715.705	78074.6	91132.1	53360.8	78242.8	193067
17160	28.0887	2	952.899	1903.78	-1.05021	48.01	TEEVLSPDGSPSKSPSK	[10] Phospho (ST)|[14] Phospho (ST)	ADDG_RAT	Gamma-adducin OS=Rattus norvegicus GN=Add3 PE=1 SV=2	FALSE	0.59916	13189.1	1399.09	13438.4	438.844	8275.11	13780.3	14880.3	102981	21746.2	25029.5	34872.9	40017.6	520.764	176608	6982.02	49901	420.704	0	14236.1	6172.84	11020.8	103616	126685	122068	11360.4	1376.27	12749.6	404.084	8269.09	13780.3	16025.6	106710	22470	16921.5	17715	24904.8	485.409
24816	27.9132	3	635.603	1903.79	0.842648	---	TEEVLSPDGSPSKSPSK	[10] Phospho (ST)|[14] Phospho (ST)	ADDG_RAT	Gamma-adducin OS=Rattus norvegicus GN=Add3 PE=1 SV=2	FALSE	0.337236	384.021	309.834	1465.28	3655.53	916.346	1993.26	671.026	12021.2	1725.89	320.404	2712.7	2006.81	0	21372.7	270.444	2499.69	19.791	0	400.896	312.336	888.131	17256	14915.8	18911.9	330.775	304.782	1390.17	3365.99	915.679	1993.26	722.676	12456.4	1783.34	216.613	1378.01	1248.93	0
4394	27.7113	2	614.818	1227.62	0.214179	59.05	VEIIANDQGNR		HSP72_RAT	Heat shock-related 70 kDa protein 2 OS=Rattus norvegicus GN=Hspa2 PE=1 SV=2	TRUE	0.307695	66534	63646.1	62234.5	67879.2	60787.8	60331	92442.1	5726.13	94180.7	72255	80078	107083	106492	32388.7	101796	67466	2550.3	976.817	132291	186723	179521	21195.2	22167	22075.6	57308.9	62608.2	59044.3	62502.7	60743.5	60331	99557.4	5933.48	97315.6	48848.9	40678.6	66643	99262.2
10259	26.4784	2	614.818	1227.62	-0.0142896	48.45	VEIIANDQGNR		HSP72_RAT	Heat shock-related 70 kDa protein 2 OS=Rattus norvegicus GN=Hspa2 PE=1 SV=2	TRUE	0.00309081	240.53	1214.61	217.541	921.317	153.297	375.781	77.2839	118994	244.673	104.681	89.7866	221.902	4010.49	145537	2527.48	2687.08	21962.9	26852.2	380.303	226.117	325.298	215861	203670	192877	207.18	1194.8	206.389	848.343	153.185	375.781	83.2325	123303	252.818	70.7712	45.6104	138.1	3738.22
18837	27.7003	1	1228.63	1227.62	0.182412	---	VEIIANDQGNR		HSP72_RAT	Heat shock-related 70 kDa protein 2 OS=Rattus norvegicus GN=Hspa2 PE=1 SV=2	TRUE	0.102133	7383.35	6348.94	5209.81	0	8415.36	6364.46	20452.5	0	24179.4	3344.72	8177.61	10828.3	515.665	0	17384.3	2428.8	0	0	13479.7	53788	38080.9	0	0	0	6359.63	6245.4	4942.75	0	8409.23	6364.46	22026.7	0	24984.2	2261.24	4154.12	6738.98	480.656
23081	30.0749	2	846.367	1690.72	0.146742	59.9	STAGDTHLGGEDFDNR		HSP72_RAT	Heat shock-related 70 kDa protein 2 OS=Rattus norvegicus GN=Hspa2 PE=1 SV=2	TRUE	0.00395371	4110.91	869.183	3999.42	2171.6	3223.7	3865.11	123.135	2077.25	1294.79	762.813	724.698	1157.18	55483.7	10192.4	9542.94	952.827	1431.7	1480.61	2276.98	9426.53	10280.7	5927.94	15264.4	17410.2	3540.92	855.009	3794.4	1999.6	3221.35	3865.11	132.613	2152.46	1337.89	515.709	368.137	720.165	51716.9
24156	29.714	2	846.367	1690.72	0.204529	45.25	STAGDTHLGGEDFDNR		HSP72_RAT	Heat shock-related 70 kDa protein 2 OS=Rattus norvegicus GN=Hspa2 PE=1 SV=2	FALSE	0.277487	1533.93	2653.57	0	3159.73	936.159	172.253	0	616.226	0	3163.63	5074.65	1306.01	4820.28	68648.7	1685.06	3481.97	1251.6	1096.95	980.778	877.743	202.171	11215.9	103.236	0	1321.25	2610.3	0	2909.46	935.477	172.253	0	638.54	0	2138.81	2577.86	812.79	4493.03
4402	43.7661	3	587.983	1760.93	-2.91445	---	KLSLPTDLKPDLDVK	[6] Phospho (ST)	STXB5_RAT	Syntaxin-binding protein 5 OS=Rattus norvegicus GN=Stxbp5 PE=1 SV=1	TRUE	0.00870749	176389	160130	156168	232046	206033	213527	106017	118064	116093	264945	208082	245752	177979	228301	245862	241085	182554	203091	183222	311030	302455	314684	275167	289367	151933	157518	148163	213667	205883	213527	114178	122339	119957	179119	105703	152943	165896
9689	43.7321	2	881.471	1760.93	-3.07824	36.32	KLSLPTDLKPDLDVK	[3] Phospho (ST)	STXB5_RAT	Syntaxin-binding protein 5 OS=Rattus norvegicus GN=Stxbp5 PE=1 SV=1	TRUE	0.0006593	92166.5	104977	95390	138200	137622	137796	41915.3	48752	40029.6	98366.6	71114	69604	134327	172111	174600	132988	160254	150516	86870.9	160814	148578	146898	128469	150488	79387.4	103265	90500.2	127254	137522	137796	45141.6	50517.3	41362	66502	36125	43317.8	125208
40574	22.4108	2	502.222	1002.43	1.36836	33.03	SSSVTSIDK	[6] Phospho (ST)	STXB5_RAT	Syntaxin-binding protein 5 OS=Rattus norvegicus GN=Stxbp5 PE=1 SV=1	TRUE	0.57962	4533	653.417	187.264	2369.3	346.758	852.028	400.065	901.339	878.127	720.69	3634.24	9154.31	22.4171	663.415	990.466	844.512	504.702	293.945	4255.25	11254.7	962.754	1325.9	791.859	851.961	3904.49	642.762	177.665	2181.64	346.505	852.028	430.858	933.977	907.356	487.232	1846.15	5697.15	20.8952
4493	36.4242	2	876.365	1750.72	-1.62316	104.59	VVSSTSEEEEAFTEK	[6] Phospho (ST)	OXR1_RAT	Oxidation resistance protein 1 OS=Rattus norvegicus GN=Oxr1 PE=2 SV=3	TRUE	0.22166	164267	147017	147447	212291	202895	183003	256040	288410	249407	408208	450953	357437	311779	223887	218893	331712	361757	352047	313683	241191	237635	253558	273899	265426	141491	144620	139888	195476	202747	183003	275747	298854	257708	275974	229078	222450	290612
9873	51.0598	3	1125.85	3374.52	-2.60986	108.38	STEESLSEDVFTESELSPIREELPSSELR	[17] Phospho (ST)	OXR1_RAT	Oxidation resistance protein 1 OS=Rattus norvegicus GN=Oxr1 PE=2 SV=3	TRUE	0.194377	168349	135491	150437	158853	161649	167604	86345.5	71627.6	70396.8	133955	198814	140013	184013	141909	148736	303211	263470	299885	158672	112423	126526	90934.1	111483	131377	145007	133281	142726	146271	161531	167604	92991.6	74221.2	72740.1	90561.8	100995	87136.7	171520
13019	35.4246	2	876.366	1750.72	-0.771069	80.94	VVSSTSEEEEAFTEK	[4] Phospho (ST)	OXR1_RAT	Oxidation resistance protein 1 OS=Rattus norvegicus GN=Oxr1 PE=2 SV=3	TRUE	0.894579	41283.8	23271.8	33789.3	43285.9	40453.6	57107.6	43689.6	52823.7	39981.3	100071	98389.4	90200.9	66147.9	92206.9	79681.1	89856.3	62235.6	65723.4	50785.7	19083.2	23462.3	27004.9	38080.4	46127.2	35559.7	22892.3	32057.3	39857.4	40424.1	57107.6	47052.4	54736.4	41312.1	67654.2	49980.5	56136.2	61657.1
4507	33.7494	2	526.245	1050.47	0.0978213	40.43	AISLEGEPR	[3] Phospho (ST)	DLG2_RAT	Disks large homolog 2 OS=Rattus norvegicus GN=Dlg2 PE=1 SV=1	TRUE	0.0176467	77628.9	70358.4	80808	81471.9	83316.4	84877.1	83982.9	102755	97879.2	187094	162108	163521	111619	129651	109879	180274	163582	158617	142180	121560	133390	116858	120991	119306	66865.5	69211.1	76665.7	75018.8	83255.8	84877.1	90447.2	106476	101137	126487	82348.7	101767	104042
8047	33.6834	1	1051.48	1050.47	-0.0497556	---	AISLEGEPR	[3] Phospho (ST)	DLG2_RAT	Disks large homolog 2 OS=Rattus norvegicus GN=Dlg2 PE=1 SV=1	TRUE	7.9743e-06	116179	93634.7	103409	105284	131853	124709	84600.1	100238	95947.9	147885	114631	66498.7	157693	164310	153543	173050	175307	145262	163724	148946	140153	134522	145659	147056	100071	92107.8	98108.3	96944.4	131757	124709	91111.9	103867	99141.7	99979.8	58231	41385.2	146988
26027	22.1552	2	607.731	1213.45	-0.379606	33.23	HYSPVECDK	[3] Phospho (ST)	DLG2_RAT	Disks large homolog 2 OS=Rattus norvegicus GN=Dlg2 PE=1 SV=1	TRUE	0.602462	180.515	2546.61	177.212	8445.26	341.26	348.805	826.278	226.997	1234.65	5201.29	3739.2	143.088	190.158	743.807	4171.96	1072.26	81280.5	66571.8	34.526	1690.25	1600.01	157.674	475.229	326.016	155.486	2505.08	168.128	7776.34	341.012	348.805	889.878	235.217	1275.75	3516.4	1899.46	89.0502	177.248
4661	35.245	2	643.331	1284.65	2.38843	35.22	KLSLTSSLNSR	[3] Phospho (ST)	RGRF2_RAT	Ras-specific guanine nucleotide-releasing factor 2 OS=Rattus norvegicus GN=Rasgrf2 PE=1 SV=1	TRUE	0.0370699	67182.6	47617.1	56312.2	72238.7	82647.9	75992	30680.7	36775.2	39124.4	1170.76	3443.54	3042.35	62749.3	80109.8	80668.1	101993	89257.4	74919.7	60243.3	49240.3	51263.4	41353.1	51963.8	50896.7	57867.5	46840.6	53425.5	66516.9	82587.7	75992	33042.2	38106.9	40426.7	791.509	1749.27	1893.39	58489.2
25440	35.8151	2	643.33	1284.65	0.956858	37.29	KLSLTSSLNSR	[3] Phospho (ST)	RGRF2_RAT	Ras-specific guanine nucleotide-releasing factor 2 OS=Rattus norvegicus GN=Rasgrf2 PE=1 SV=1	TRUE	0.00440548	39036.7	32739.4	26025.2	31641.4	27506.1	25880.1	22745.2	20635.9	19148.3	88334.5	88017.7	83912.2	16275.1	17482.1	10355.4	26556.5	47456.1	38196.7	14754	12774.8	7769.99	17387.9	14901.1	18296.1	33624.2	32205.6	24691.1	29135.2	27486.1	25880.1	24496	21383.2	19785.7	59719.7	44711.8	52222.5	15170.2
9676	35.4088	2	683.348	1364.68	-2.23197	45.77	KFSSPPPLAVSR	[3] Phospho (ST)	RGRF2_RAT	Ras-specific guanine nucleotide-releasing factor 2 OS=Rattus norvegicus GN=Rasgrf2 PE=1 SV=1	TRUE	0.052085	29808.3	22977.9	28900.1	52263.3	60714.1	58852.5	28156.4	36103.9	35195.7	88035.9	95851.5	66488.2	59449.8	85111.3	80369.4	95085.4	94969.1	77067.5	48303.7	55028.7	62353.4	34439.3	61338.6	44210.9	25675.3	22603.2	27418.6	48123.7	60669.9	58852.5	30323.6	37411.2	36367.2	59517.8	48691.3	41378.7	55413.7
4731	32.5856	3	1215.88	3644.61	-0.138708	64.29	AEPEKSEGAAEEQPEPAPAPEQEAAAPGPAAGGEAPK	[6] Phospho (ST)	BASP1_RAT	Brain acid soluble protein 1 OS=Rattus norvegicus GN=Basp1 PE=1 SV=2	TRUE	0.000449863	645805	470577	563902	625311	481301	533763	421259	520353	507985	1.03555e+06	829243	994905	298556	726027	509816	243587	197526	192521	310036	310252	272154	438480	416930	453013	556262	462903	534996	575783	480950	533763	453683	539195	524894	700098	421244	619175	278287
5086	32.5856	4	912.161	3644.62	0.0782115	44.59	AEPEKSEGAAEEQPEPAPAPEQEAAAPGPAAGGEAPK	[6] Phospho (ST)	BASP1_RAT	Brain acid soluble protein 1 OS=Rattus norvegicus GN=Basp1 PE=1 SV=2	TRUE	0.0315011	219722	173202	216261	220332	188270	203993	314871	437882	441969	605750	419083	631385	103825	305421	175924	105055	93102.4	87358.8	110925	240971	279265	394315	348334	348400	189257	170377	205176	202880	188133	203993	339107	453738	456681	409525	212889	392940	96776.2
12901	32.5989	2	1823.31	3644.61	-0.372908	---	AEPEKSEGAAEEQPEPAPAPEQEAAAPGPAAGGEAPK	[6] Phospho (ST)	BASP1_RAT	Brain acid soluble protein 1 OS=Rattus norvegicus GN=Basp1 PE=1 SV=2	TRUE	0.0131427	295971	223353	208525	218645	198853	227965	99735.8	96444	92669.6	184151	142183	97130.3	112246	224140	221395	96409.2	132957	143711	61952.6	67700.3	49853	68994.5	61431.1	75208.6	254934	219711	197836	201327	198708	227965	107413	99936.3	95754.2	124498	72227.2	60448.7	104626
16290	26.2212	2	1106.95	2211.88	-0.336494	96.77	AGEASAESTGAADGAPQEEGEAK	[8] Phospho (ST)	BASP1_RAT	Brain acid soluble protein 1 OS=Rattus norvegicus GN=Basp1 PE=1 SV=2	TRUE	0.46478	77424.3	57864.6	796.068	2242.9	62137.7	56743.4	61022.4	701.172	1132.38	71993.1	75985.2	73400.4	2949.07	7263.99	70319.8	44108.6	765.419	1654.02	75446.6	67295.4	31277.4	3145.89	3056.05	4952.82	66689.2	56921	755.26	2065.25	62092.5	56743.4	65719.4	726.562	1170.08	48671.8	38599.5	45680.5	2748.86
27372	13.3907	2	1106.95	2211.88	-0.558925	89.78	AGEASAESTGAADGAPQEEGEAK	[8] Phospho (ST)	BASP1_RAT	Brain acid soluble protein 1 OS=Rattus norvegicus GN=Basp1 PE=1 SV=2	TRUE	0.517202	394.681	108.305	704.586	161.585	1410.12	246.164	1906.92	68011.7	60580.7	1026.37	70.6175	201.102	1196.02	67007.4	1123.4	542.768	133.028	6.9839	649.427	896.319	988.274	4120.44	73267.8	80884.1	339.957	106.539	668.468	148.787	1409.1	246.164	2053.69	70474.4	62597.2	693.891	35.8728	125.155	1114.82
18445	13.0669	2	1066.96	2131.91	-1.79344	106	AGEASAESTGAADGAPQEEGEAK		BASP1_RAT	Brain acid soluble protein 1 OS=Rattus norvegicus GN=Basp1 PE=1 SV=2	FALSE	0.724596	1041.6	895.11	18220.3	36.9521	90.1636	908.683	1693.68	24964.7	35156.8	68.555	8.85293	218.946	9.8754	54804.7	7541.42	3204.44	76.9773	9.31917	0	0	535.1	3025.16	70739.1	64468.9	897.176	880.514	17286.3	34.0253	90.0979	908.683	1824.05	25868.6	36327.1	46.3475	4.49717	136.26	9.20496
22869	25.7384	2	1066.96	2131.91	-0.806395	---	AGEASAESTGAADGAPQEEGEAK		BASP1_RAT	Brain acid soluble protein 1 OS=Rattus norvegicus GN=Basp1 PE=1 SV=2	FALSE	0.0321885	0	28325.9	0	2446.09	888.856	13.9454	134.521	58.7676	96.5252	55191.7	50574.1	0	217.705	0.000331543	198.137	0	0	0	0	106.5	0	84.1447	75.7298	0	0	27864	0	2252.34	888.208	13.9454	144.875	60.8956	99.7381	37313	25691	0	202.925
26012	25.7617	3	711.646	2131.92	1.04848	49.3	AGEASAESTGAADGAPQEEGEAK		BASP1_RAT	Brain acid soluble protein 1 OS=Rattus norvegicus GN=Basp1 PE=1 SV=2	FALSE	0.17131	112.604	11910.3	192.351	2254.9	1937.79	483.931	281.085	2705.46	1128.55	26684.8	20613.8	346.926	232.192	1187.66	5857.59	323.97	193.69	991.893	184.454	147.31	658.619	847.708	1085.97	1505.48	96.9915	11716.1	182.491	2076.3	1936.38	483.931	302.72	2803.43	1166.12	18040.6	10471.5	215.908	216.429
26245	12.4034	3	711.645	2131.91	-0.0800915	43.08	AGEASAESTGAADGAPQEEGEAK		BASP1_RAT	Brain acid soluble protein 1 OS=Rattus norvegicus GN=Basp1 PE=1 SV=2	FALSE	0.372536	3.19727	0.614607	211.988	0	50.0044	11.23	10.4037	530.533	0	246.034	0	158.663	19.8574	20.3756	207.451	16.0445	0	0	231.679	1770.84	8.88039	9069.43	0	1254.24	2.75396	0.604585	201.121	0	49.968	11.23	11.2045	549.744	0	166.335	0	98.7431	18.5093
32609	24.7687	2	1066.96	2131.91	-1.38213	108.21	AGEASAESTGAADGAPQEEGEAK		BASP1_RAT	Brain acid soluble protein 1 OS=Rattus norvegicus GN=Basp1 PE=1 SV=2	FALSE	0.803484	40350.1	1885.13	70.692	1000.99	1172.42	36686.3	168.644	199.239	0	3573.91	0	52726.2	9172.95	29.3989	4155.38	1905.47	8788.48	4714.98	4909.93	59280.2	84.898	0	129.957	215.488	34755.4	1854.39	67.0683	921.701	1171.57	36686.3	181.625	206.453	0	2416.19	0	32814	8550.2
5431	13.0967	3	641.602	1921.79	8.27555	33.01	GPDRTPPSEEDSAEAER	[5] Phospho (ST)	SGTA_RAT	Small glutamine-rich tetratricopeptide repeat-containing protein alpha OS=Rattus norvegicus GN=Sgta PE=1 SV=1	TRUE	0.883076	66442.8	7427.28	95761.5	5003.32	3285.69	109387	172567	130006	153403	3316.05	3290.87	60778.9	1399.6	439880	25755.3	186571	2636.32	252.187	3716	8767.87	299770	35818.1	220708	270197	57230.3	7306.16	90852.7	4607.03	3283.3	109387	185849	134713	158510	2241.86	1671.72	37825.5	1304.58
7337	12.5535	3	641.598	1921.77	1.08747	57	GPDRTPPSEEDSAEAER	[5] Phospho (ST)	SGTA_RAT	Small glutamine-rich tetratricopeptide repeat-containing protein alpha OS=Rattus norvegicus GN=Sgta PE=1 SV=1	FALSE	0.630111	2073.59	0	33666.1	68.5139	713.5	1787.98	3042.03	82274.5	54221.5	309.334	57.6421	1538.61	78.0272	92168.4	233.768	1065.2	16.5682	29.7992	597.668	1062.96	6218.19	139742	80594.3	83655	1786.09	0	31940.3	63.0871	712.98	1787.98	3276.18	85253.7	56026.3	209.129	29.2814	957.55	72.7299
9270	12.5535	2	961.893	1921.77	0.989376	32.46	GPDRTPPSEEDSAEAER	[5] Phospho (ST)	SGTA_RAT	Small glutamine-rich tetratricopeptide repeat-containing protein alpha OS=Rattus norvegicus GN=Sgta PE=1 SV=1	TRUE	0.490423	416.387	0	19772.4	89.9229	690.669	1874.2	478.975	173989	80914.1	491.854	132.687	2127.13	230.772	96184.4	1283.34	1271.14	16.7903	5.18238	759.482	1243.28	4167.12	308486	128551	137175	358.653	0	18758.9	82.8005	690.167	1874.2	515.843	180289	83607.4	332.524	67.4032	1323.81	215.105
10422	26.2736	3	641.602	1921.79	8.32979	48.04	GPDRTPPSEEDSAEAER	[5] Phospho (ST)	SGTA_RAT	Small glutamine-rich tetratricopeptide repeat-containing protein alpha OS=Rattus norvegicus GN=Sgta PE=1 SV=1	TRUE	0.0506766	81449.5	123058	40515.3	113566	125474	46353.1	48385.6	38791.3	37169.7	193589	134961	142347	282975	85336.4	306034	122541	207462	242137	149428	220669	83394.2	54788.7	64635.1	75166.3	70156.3	121051	38438.5	104571	125383	46353.1	52109.9	40196	38407	130878	68558.6	88589.1	263764
12029	12.1868	3	641.596	1921.77	-1.66507	59.53	GPDRTPPSEEDSAEAER	[5] Phospho (ST)	SGTA_RAT	Small glutamine-rich tetratricopeptide repeat-containing protein alpha OS=Rattus norvegicus GN=Sgta PE=1 SV=1	FALSE	0.801418	1996.32	122.796	643.308	0	1265.44	2076.19	293.585	2286.78	1253.82	555.79	164.614	2306.8	105.979	1285.83	449.572	2325.33	59.5613	53.2228	152.291	666.547	447.709	89282.7	1520.32	0	1719.53	120.793	610.331	0	1264.52	2076.19	316.182	2369.59	1295.56	375.749	83.6219	1435.63	98.7839
17280	12.1868	2	961.89	1921.77	-1.90021	---	GPDRTPPSEEDSAEAER	[5] Phospho (ST)	SGTA_RAT	Small glutamine-rich tetratricopeptide repeat-containing protein alpha OS=Rattus norvegicus GN=Sgta PE=1 SV=1	FALSE	0.256525	379.747	0	279.976	0	337.774	334.239	502.1	1221.62	736.642	73.4332	0	446.253	458.865	723.845	0	0	0	0	0	93.8054	0	90608.3	612.657	0	327.094	0	265.624	0	337.528	334.239	540.747	1265.86	761.162	49.6454	0	277.724	427.713
50409	13.0827	2	661.749	1321.48	0.474539	39.68	TPSASHEEQQE	[3] Phospho (ST)	SGTA_RAT	Small glutamine-rich tetratricopeptide repeat-containing protein alpha OS=Rattus norvegicus GN=Sgta PE=1 SV=1	FALSE	0.888984	255.244	598.377	1278.03	506.267	191.447	211.021	119.021	3329.81	1653.85	71.3282	27.6881	1703.53	317.731	1785.9	430.442	1877.07	22839.6	0.0026465	222.41	85.5827	224.369	875.757	1733.92	1092.06	219.854	588.62	1212.52	466.167	191.308	211.021	128.182	3450.38	1708.9	48.2223	14.0652	1060.19	296.16
5605	36.1172	3	713.339	2136.99	-0.745322	40.35	SDSVLPASHGHLPQAGSLER	[17] Phospho (ST)	MINK1_RAT	Misshapen-like kinase 1 OS=Rattus norvegicus GN=Mink1 PE=1 SV=2	TRUE	0.000864094	88414.6	90700.1	85670.5	177934	159819	119754	57914.9	63766.9	67180	169918	141427	170961	189460	263847	251297	148894	162681	152319	114466	225675	201344	170360	186751	185347	76155.7	89221.1	81278.9	163841	159702	119754	62372.7	66075.9	69416.2	114875	71842.8	106397	176597
17933	36.1586	2	1069.5	2136.99	-3.65947	---	SDSVLPASHGHLPQAGSLER	[17] Phospho (ST)	MINK1_RAT	Misshapen-like kinase 1 OS=Rattus norvegicus GN=Mink1 PE=1 SV=2	TRUE	0.739485	26725.7	14696.1	17875.9	23554.2	28076.4	22492.6	17345.2	15111.5	16583.3	7054.94	12588.4	10295.6	52448.2	55143.4	99479.2	6420.25	22695.3	0	13403.9	37756.3	34521.5	27882.7	27877.1	31895.1	23020.1	14456.4	16959.6	21688.5	28056	22492.6	18680.3	15658.6	17135.3	4769.58	6394.75	6407.4	48887.5
11768	31.4557	2	647.308	1292.6	-0.366222	49.71	LDSSPVLSPGNK	[4] Phospho (ST)	MINK1_RAT	Misshapen-like kinase 1 OS=Rattus norvegicus GN=Mink1 PE=1 SV=2	TRUE	0.830515	32163.5	20409.7	28884.3	23739	30165.8	34658.6	16873.6	22667.3	25057.7	48902.6	46682.6	70045.8	17748.3	62563.4	37985	43263.3	5062.65	5802.19	31273.9	35767.2	52982.8	46302	48978.8	49467	27704	20076.9	27403.7	21858.7	30143.8	34658.6	18172.4	23488.1	25891.7	33061.2	23714.1	43592.7	16543.4
5705	31.3959	2	615.265	1228.51	0.286189	41.07	VGSLTPPSSPK	[5] Phospho (ST)|[9] Phospho (ST)	AAK1_RAT	AP2-associated protein kinase 1 OS=Rattus norvegicus GN=Aak1 PE=1 SV=1	TRUE	0.13574	78509.6	49249	87382.6	68721.3	70206	91262.5	62098.2	85192.5	82486.5	91706.8	104653	124348	76166	217408	133613	144177	36720.2	34728.3	119617	106708	149616	138331	136821	142319	67624	48445.9	82903.2	63278.1	70154.9	91262.5	66878	88277.4	85232.2	61999.5	53162.5	77387.5	70995.1
9077	31.3763	1	1229.52	1228.51	-0.0336199	---	VGSLTPPSSPK	[5] Phospho (ST)|[9] Phospho (ST)	AAK1_RAT	AP2-associated protein kinase 1 OS=Rattus norvegicus GN=Aak1 PE=1 SV=1	TRUE	5.59642e-05	118825	100505	108727	142924	129583	147733	103947	125153	117801	190766	212306	160205	262248	277205	233820	290849	294455	280036	283307	172394	169192	157631	160013	179300	102350	98866.5	103154	131603	129489	147733	111948	129685	121723	128970	107849	99703.1	244444
7949	27.6847	2	737.869	1473.72	-0.0271063	38.57	VQTTPPPTIQGQK	[4] Phospho (ST)	AAK1_RAT	AP2-associated protein kinase 1 OS=Rattus norvegicus GN=Aak1 PE=1 SV=1	TRUE	0.199598	64722.1	66700.8	64507.5	92431.2	70333.1	70564.5	87303	3851.9	82934.3	118965	134666	126159	94274.8	30462.2	85415.6	41669	24552	11001.8	133244	182437	181878	4856.36	11017.2	7767.08	55748.2	65613.1	61200.7	85110.1	70281.9	70564.5	94022.8	3991.38	85694.9	80427.7	68408.6	78514.5	87874.4
16785	26.4784	2	737.868	1473.72	-0.307879	40.02	VQTTPPPTIQGQK	[4] Phospho (ST)	AAK1_RAT	AP2-associated protein kinase 1 OS=Rattus norvegicus GN=Aak1 PE=1 SV=1	FALSE	0.162897	11133.4	16511.6	6181.57	13335.9	15149.5	6195.89	6782.52	108625	22469.5	15614.4	12025.4	14014.4	10777.1	94757.1	8026.19	8459.77	28339.5	16617.9	4546.31	12613.9	12526.6	185100	208248	207489	9589.69	16242.4	5864.7	12279.6	15138.4	6195.89	7304.58	112558	23217.4	10556.3	6108.72	8721.81	10045.5
16137	30.7795	1	1149.55	1148.55	-0.27538	---	VGSLTPPSSPK	[5] Phospho (ST)	AAK1_RAT	AP2-associated protein kinase 1 OS=Rattus norvegicus GN=Aak1 PE=1 SV=1	TRUE	0.931259	34656.8	30442	28279.4	34198.9	25746.7	30853.6	23893	13196.6	18943.5	51556.7	61595.1	45615.9	35845.1	26507.6	25601.2	25875.8	67426.6	60247	51153.1	30905.9	23511.4	11281.5	27641.6	19413.9	29851.5	29945.6	26829.8	31490.1	25727.9	30853.6	25732.1	13674.4	19574.1	34855.5	31289.5	28388.9	33411.6
18326	30.8423	2	575.281	1148.55	0.400957	43.24	VGSLTPPSSPK	[5] Phospho (ST)	AAK1_RAT	AP2-associated protein kinase 1 OS=Rattus norvegicus GN=Aak1 PE=1 SV=1	TRUE	0.334076	13766.2	9236.05	11152.3	7566.46	7969	11703.7	8288.56	7101.59	8875.65	16841.3	20332.3	23946.2	5814.27	13488.4	8114.34	16618.8	13094.3	14373.9	10323.4	5976	8260.82	6137.34	10481.7	10309.4	11857.5	9085.44	10580.6	6967.15	7963.2	11703.7	8926.54	7358.75	9171.09	11385.8	10328.6	14902.9	5419.54
6216	12.4591	2	959.334	1916.65	-0.750336	93.72	RGGGSGGGDESEGEEVDED	[11] Phospho (ST)	PURB_RAT	Transcriptional activator protein Pur-beta OS=Rattus norvegicus GN=Purb PE=1 SV=3	TRUE	0.106398	223376	152181	163595	719.473	241253	208746	316777	274290	259008	308377	187075	277760	90.6708	147217	183156	116550	262.29	56.0239	111873	192832	155072	149703	123134	138042	192405	149700	155209	662.486	241077	208746	341159	284222	267630	208482	95031.4	172863	84.5151
17743	25.4447	2	881.284	1760.55	-0.456993	53.48	GGGSGGGDESEGEEVDED	[10] Phospho (ST)	PURB_RAT	Transcriptional activator protein Pur-beta OS=Rattus norvegicus GN=Purb PE=1 SV=3	TRUE	0.21329	83094.2	53154.5	73249.5	27408.3	99481.1	111582	181441	29450.3	45288.9	179044	164613	193544	6329.5	127443	144482	155418	197.462	3341.68	118842	109420	141608	47186.6	77955.1	98091.8	71572.9	52287.7	69494.7	25237.4	99408.6	111582	195407	30516.8	46796.4	121045	83621.3	120452	5899.79
7537	26.9514	2	650.811	1299.61	1.64522	48	SELDTIDSQHR		EAA2_RAT	Excitatory amino acid transporter 2 OS=Rattus norvegicus GN=Slc1a2 PE=1 SV=2	TRUE	0.0243037	117885	123370	97265.7	194311	115994	114025	179378	11180.7	15708.4	224374	206414	202382	89965.5	20065.6	75488.8	35025	65957.4	61764.5	52376.5	81737.1	72603.9	22994.8	25165	20003.9	101540	121358	92279.7	178920	115909	114025	193185	11585.6	16231.3	151691	104855	125952	83857.8
26321	22.6803	2	568.728	1135.44	-1.02701	34.38	TQSVYDDTK	[3] Phospho (ST)	EAA2_RAT	Excitatory amino acid transporter 2 OS=Rattus norvegicus GN=Slc1a2 PE=1 SV=2	TRUE	0.0913517	638.94	699.556	268.798	12257	329.777	1107.76	537.148	3944.88	2204.07	1268.15	5619.33	1117.07	12541.5	6730.2	543.45	552.141	66643	47522.6	495.227	1696.67	711.777	8038.62	3842.47	4048.92	550.349	688.148	255.019	11286.1	329.536	1107.76	578.492	4087.73	2277.44	857.348	2854.55	695.206	11690.1
41387	15.3269	2	568.728	1135.44	-1.96289	39.08	TQSVYDDTK	[3] Phospho (ST)	EAA2_RAT	Excitatory amino acid transporter 2 OS=Rattus norvegicus GN=Slc1a2 PE=1 SV=2	TRUE	0.530463	728.549	8565.23	316.305	70964.9	9276.23	457.03	377.721	374.493	342.312	6503.64	7892.86	1816.43	118.597	1169.85	6353.97	623.467	1892.47	122.496	7051.29	5686.78	1216.01	2342.27	1542.49	822.498	627.534	8425.56	300.091	65344.1	9269.47	457.03	406.795	388.054	353.707	4396.87	4009.47	1130.45	110.545
7706	33.3539	2	692.865	1383.72	-0.000387733	60.76	KVPLPGPGSPEVK	[9] Phospho (ST)	CSKI1_RAT	Caskin-1 OS=Rattus norvegicus GN=Caskin1 PE=1 SV=1	TRUE	0.0325697	77084.1	65912	68372.1	93921	89958.3	90116.5	93960.3	112345	119118	153991	130501	119331	101208	145821	128152	153956	127248	114909	83662.9	109835	120109	122132	130101	119598	66396.2	64837.2	64867.2	86481.8	89892.8	90116.5	101192	116413	123083	104107	66292.9	74265	94337
22308	35.2681	2	628.818	1255.62	-0.0889779	40.78	VPLPGPGSPEVK	[8] Phospho (ST)	CSKI1_RAT	Caskin-1 OS=Rattus norvegicus GN=Caskin1 PE=1 SV=1	TRUE	0.000564383	2245.18	1175.17	2022.83	2035.85	5567.24	4587.27	3085.17	7312.78	7343.27	16775.6	11279.1	6828.34	8500.08	21714.9	9508.41	23060.4	20718	18067	8119.57	8683.04	12754.7	6509.36	18356.1	12211.4	1933.88	1156	1919.14	1874.59	5563.19	4587.27	3322.64	7577.58	7587.7	11341.4	5729.65	4249.59	7923.01
8580	34.2309	2	808.852	1615.69	0.339661	60.25	ATGAEEYAQQDVVR	[2] Phospho (ST)	CN37_RAT	2',3'-cyclic-nucleotide 3'-phosphodiesterase OS=Rattus norvegicus GN=Cnp PE=1 SV=2	TRUE	0.00360371	36791.3	25835.3	19607.2	38687.7	36221.4	43423.6	52792.8	56470.3	57054.8	74864.5	102220	67335.2	90067.2	95240.2	94991.2	53073.1	46655.7	46893.8	122253	85807.7	91871	74641.4	85690	87033.1	31690.1	25414	18602.1	35623.4	36195	43423.6	56856.3	58515.1	58954	50613.1	51926.7	41905.8	83952.5
13201	44.126	2	784.374	1566.73	-7.03618	51.14	NQWQLSLDDLKK	[6] Phospho (ST)	CN37_RAT	2',3'-cyclic-nucleotide 3'-phosphodiesterase OS=Rattus norvegicus GN=Cnp PE=1 SV=2	TRUE	0.139612	20862.7	20775.1	25719.7	33560.8	28023.5	38088.7	51791.7	49742.2	58724.3	69328.4	26971.8	46678.9	63064.1	51402.4	60308.6	17016.1	15292.4	12466.3	104796	106951	101996	93472	100979	103832	17970	20436.4	24401.3	30902.5	28003.1	38088.7	55778.1	51543.4	60679	46870.3	13701.3	29050.4	58782.7
14185	32.2347	2	768.868	1535.72	0.0769428	77.99	ATGAEEYAQQDVVR		CN37_RAT	2',3'-cyclic-nucleotide 3'-phosphodiesterase OS=Rattus norvegicus GN=Cnp PE=1 SV=2	TRUE	3.09884e-05	770.039	1368.28	1264.1	2445.42	2577.85	2059.14	3828.43	2315.08	3494.38	10588.2	12023.5	12039.8	14686.4	22807.7	15116.1	6586.52	3774.58	8966.51	80377.7	77390.6	87502.8	70154.5	75199.3	70603.2	663.271	1345.97	1199.3	2251.73	2575.98	2059.14	4123.1	2398.91	3610.69	7158.28	6107.77	7492.95	13689.4
9043	41.6865	2	636.83	1271.64	-6.3571	41.78	AQSPLLPEPLK	[3] Phospho (ST)	MAP6_RAT	Microtubule-associated protein 6 OS=Rattus norvegicus GN=Map6 PE=1 SV=1	TRUE	4.0481e-06	26036.7	26625	28947.2	39344.5	36607.2	40392.1	57887.7	64430.1	60608.3	63004.3	51148.3	55894.5	90697.8	98288.3	88871.9	92335.1	93723.2	84121.7	88928.8	65305.7	70486.6	74900.7	72735.1	82025.3	22426.7	26190.9	27463.4	36228.2	36580.5	40392.1	62343.4	66763.1	62625.7	42594.8	25982.7	34785.7	84540.3
11658	24.3781	2	558.758	1115.5	-0.330122	56.89	GQSPTAPGPPK	[3] Phospho (ST)	MAP6_RAT	Microtubule-associated protein 6 OS=Rattus norvegicus GN=Map6 PE=1 SV=1	TRUE	0.0260496	18281.8	19055.3	13106.7	172467	22250.1	14557	7550.82	26129.4	12827.2	28658.6	55464	27801.8	206060	38484.8	22165.1	20460.6	285435	230471	18551.9	37613.4	47973.5	38311	53193.8	52015	15747	18744.6	12434.8	158806	22233.9	14557	8132.01	27075.6	13254.1	19375	28175	17302.4	192071
33717	24.3781	1	1116.51	1115.5	-0.424029	---	GQSPTAPGPPK	[3] Phospho (ST)	MAP6_RAT	Microtubule-associated protein 6 OS=Rattus norvegicus GN=Map6 PE=1 SV=1	TRUE	0.161035	0	43.3729	0	0	0	0	0.332866	11.0176	21.7787	70.3376	0	0	61.9405	0	2.54884	0	40649.6	30640.1	0	0	0	391.697	0	100.391	0	42.6656	0	0	0	0	0.358487	11.4166	22.5036	47.5526	0	0	57.7353
9285	28.6628	2	764.83	1527.65	-0.119713	71.17	DTASLSTTPSESPR	[8] Phospho (ST)	GEPH_RAT	Gephyrin OS=Rattus norvegicus GN=Gphn PE=1 SV=3	TRUE	0.745641	120891	107758	122601	135124	102417	115460	93285.6	17216.9	93861.4	166545	133415	163320	123764	57410.1	131372	85310.1	103199	105459	127096	119318	128500	100211	62683.3	61472.8	104129	106001	116316	124421	102342	115460	100466	17840.4	96985.7	112595	67773	101642	115362
11719	27.566	2	764.83	1527.65	-0.0768424	53.42	DTASLSTTPSESPR	[8] Phospho (ST)	GEPH_RAT	Gephyrin OS=Rattus norvegicus GN=Gphn PE=1 SV=3	TRUE	0.475348	21662.9	12749	17798.2	3872.69	18853.9	16249	22046.3	104771	21772	18872.8	25903.8	20479.3	2441.32	120827	7471.68	5216.07	4251.94	3831.89	4152.68	7387.53	7540.11	100067	90365	105246	18659.3	12541.1	16885.8	3565.95	18840.2	16249	23743.2	108565	22496.7	12759.2	13158.8	12745.2	2275.57
12641	12.5535	2	554.755	1107.5	-0.374935	48.87	ASHSAVDITK	[4] Phospho (ST)	GEPH_RAT	Gephyrin OS=Rattus norvegicus GN=Gphn PE=1 SV=3	TRUE	0.936001	17264.1	14969.7	14721.8	3940.62	16242	17799.7	21936.3	28257.3	25171.6	16368.3	17209.3	32239.5	1328.9	37732.3	17598	32790	5725.73	4765.53	15649.3	34308.7	45569.8	19613.8	31189.4	37060.7	14870.4	14725.6	13967.1	3628.5	16230.2	17799.7	23624.8	29280.5	26009.4	11066	8742.09	20064.1	1238.68
30571	23.1741	2	554.755	1107.5	-0.37326	53.42	ASHSAVDITK	[4] Phospho (ST)	GEPH_RAT	Gephyrin OS=Rattus norvegicus GN=Gphn PE=1 SV=3	FALSE	0.662516	701.956	2391.89	636.45	10136.3	2171.25	205.225	211.756	1380.47	1686.57	7542.72	5656	2253.9	2759.89	589.22	7041.94	587.757	30208.1	21812.4	1510.57	5129.12	858.949	385.817	563.316	723.399	604.628	2352.89	603.825	9333.41	2169.67	205.225	228.055	1430.46	1742.71	5099.35	2873.17	1402.71	2572.52
9604	30.4962	2	675.309	1348.6	0.156644	58.83	SPSPSPTSPGSLR	[8] Phospho (ST)	DCLK1_RAT	Serine/threonine-protein kinase DCLK1 OS=Rattus norvegicus GN=Dclk1 PE=2 SV=1	TRUE	0.0940289	46205.4	28520.6	39039.3	43146.1	37834.3	42419.2	22015.7	17374.8	25248.8	72746.5	78830.5	106111	74880.4	100639	88689.4	83319	20586.7	25546.1	69164.6	57622.1	63110.6	57904.5	59516.9	63567.4	39798.9	28055.5	37038.1	39728.6	37806.8	42419.2	23710.2	18004	26089.2	49181.2	40044.8	66037.7	69796.8
10833	30.4808	1	1349.61	1348.6	0.933383	---	SPSPSPTSPGSLR	[8] Phospho (ST)	DCLK1_RAT	Serine/threonine-protein kinase DCLK1 OS=Rattus norvegicus GN=Dclk1 PE=2 SV=1	TRUE	2.77839e-05	97254.4	81148.5	81162.8	116481	102743	101836	63935.1	64885.5	60101.5	136265	171641	115840	208239	224917	187349	267897	284613	279890	224555	156169	130284	126719	138453	128577	83769.8	79825.2	77002.3	107255	102668	101836	68856.2	67235	62102.1	92123.7	87191.1	72092.4	194101
13393	12.1868	3	519.57	1555.69	-0.733924	54.3	ISQHGGSSTSLSSTK	[10] Phospho (ST)	DCLK1_RAT	Serine/threonine-protein kinase DCLK1 OS=Rattus norvegicus GN=Dclk1 PE=2 SV=1	FALSE	0.106832	481.208	19011.1	982.064	3640.99	399.472	633.353	721.043	710.786	855.889	409.465	1369.66	1286.95	3472.2	6450.53	46587.2	1476.37	516.829	109.398	6605.8	57253.5	1159.48	5296.97	1829.15	1247.17	414.487	18701.1	931.723	3352.6	399.181	633.353	776.543	736.524	884.378	276.824	695.767	800.929	3236.47
24458	22.7111	2	778.851	1555.69	-0.555564	37.12	ISQHGGSSTSLSSTK	[10] Phospho (ST)	DCLK1_RAT	Serine/threonine-protein kinase DCLK1 OS=Rattus norvegicus GN=Dclk1 PE=2 SV=1	TRUE	0.551206	1920.43	4616.69	381.153	1011.81	2472.85	2327.56	382.687	335.524	149.88	229.43	477.386	2831.89	1784.52	200.037	666.948	87.4888	147981	106175	1445.84	3515.22	301.471	552.46	440.286	233.791	1654.16	4541.4	361.614	931.67	2471.04	2327.56	412.143	347.674	154.868	155.109	242.506	1762.42	1663.37
29728	22.6568	3	519.57	1555.69	-0.588525	---	ISQHGGSSTSLSSTK	[10] Phospho (ST)	DCLK1_RAT	Serine/threonine-protein kinase DCLK1 OS=Rattus norvegicus GN=Dclk1 PE=2 SV=1	TRUE	0.0234793	282.695	284.633	187.835	691.139	669.78	226.423	162.946	437.089	440.524	498.83	880.989	697.133	3045.24	543.688	497.056	982.908	45649.9	34035.4	327.263	659.929	476.434	2301.24	434.085	433.886	243.499	279.991	178.206	636.396	669.293	226.423	175.489	452.916	455.188	337.24	447.531	433.858	2838.5
35752	13.8325	2	778.85	1555.68	-1.96955	48.17	ISQHGGSSTSLSSTK	[7] Phospho (ST)	DCLK1_RAT	Serine/threonine-protein kinase DCLK1 OS=Rattus norvegicus GN=Dclk1 PE=2 SV=1	TRUE	0.349673	574.379	884.285	3786.87	40594.3	137.369	754.425	1499.71	5656.52	5386.17	127.176	763.049	125.071	126625	8267.99	1891.21	923.801	2121.77	1214.05	266.394	438.863	2466.68	1839.93	1375.35	3181.46	494.74	869.865	3592.75	37379	137.269	754.425	1615.14	5861.35	5565.45	85.9789	387.619	77.8376	118028
9672	26.719	3	854.056	2559.15	-0.454116	76.41	REHANIDAQSGSQASNPSATVSPR	[22] Phospho (ST)	SIR2_RAT	NAD-dependent protein deacetylase sirtuin-2 OS=Rattus norvegicus GN=Sirt2 PE=1 SV=1	TRUE	0.160701	75482.8	61816.1	55314.6	37744	64620.3	88580.7	86590.5	25477.2	6726.57	59550.8	58551.7	119315	93434.7	5838.9	130081	29038.7	30008.9	40245.1	65123.3	145443	130762	2955.32	2398.17	1203.04	65016.9	60808.1	52479.1	34754.4	64573.2	88580.7	93255.5	26399.7	6950.47	40260.1	29743.5	74255.5	87091.4
18962	13.6686	3	854.055	2559.14	-0.758822	75.74	REHANIDAQSGSQASNPSATVSPR	[22] Phospho (ST)	SIR2_RAT	NAD-dependent protein deacetylase sirtuin-2 OS=Rattus norvegicus GN=Sirt2 PE=1 SV=1	FALSE	0.743231	150.339	6.79888	6100.19	107.473	33.843	1042.39	2295.73	96836.8	31000.4	298.422	516.724	217.406	57.7767	128462	67.7602	1443.38	64.2493	64.1562	0	219.789	2664.63	80210.8	139919	162773	129.494	6.68801	5787.48	98.9606	33.8183	1042.39	2472.44	100343	32032.3	201.752	262.489	135.302	53.8542
16540	27.1506	2	1202.53	2403.04	-0.614371	81.52	EHANIDAQSGSQASNPSATVSPR	[21] Phospho (ST)	SIR2_RAT	NAD-dependent protein deacetylase sirtuin-2 OS=Rattus norvegicus GN=Sirt2 PE=1 SV=1	TRUE	0.215632	380.826	1689.58	302.942	288.949	178.65	1489.18	162.199	158581	2584.4	232.032	371.447	384.954	2886.35	216912	1186.48	0	2469.48	972.233	309.997	438.294	2320.84	291160	278684	316273	328.024	1662.02	287.413	266.063	178.52	1489.18	174.684	164323	2670.42	156.868	188.69	239.574	2690.39
16702	28.1505	2	1202.53	2403.04	-0.318213	103.47	EHANIDAQSGSQASNPSATVSPR	[21] Phospho (ST)	SIR2_RAT	NAD-dependent protein deacetylase sirtuin-2 OS=Rattus norvegicus GN=Sirt2 PE=1 SV=1	TRUE	0.785172	23546.8	1594.98	50746	1.08372	34491.1	64651.7	67136.1	4241.61	127952	2350.09	15471.7	25269.3	1087.23	18622.2	51092.4	8560.37	0	439.885	53712.4	99456	121728	8179.44	14725.3	14618.7	20282	1568.97	48144.7	0.997885	34466	64651.7	72303.6	4395.2	132211	1588.81	7859.4	15726.3	1013.41
10360	34.4496	2	757.804	1513.59	0.245007	42.45	DISNLEENDETR	[3] Phospho (ST)	S6A17_RAT	Sodium-dependent neutral amino acid transporter SLC6A17 OS=Rattus norvegicus GN=Slc6a17 PE=1 SV=1	TRUE	0.0104854	20135.8	13170.3	22538.3	35087.8	33739.7	44198.5	13071.4	10761.3	13046.9	52081.9	61276.3	48902	58072.4	62155.4	59968.1	51513.2	50357.6	46127.7	77171.5	48347.1	54378.3	24067.1	27628	28637	17343.9	12955.5	21383	32308.6	33715.1	44198.5	14077.5	11151	13481.2	35210.6	31127.5	30434	54129.8
12894	49.9667	3	935.425	2803.25	-1.80662	53.24	EHSNEHVTESVADLLALEEPVDYK	[3] Phospho (ST)	S6A17_RAT	Sodium-dependent neutral amino acid transporter SLC6A17 OS=Rattus norvegicus GN=Slc6a17 PE=1 SV=1	TRUE	0.00726446	120010	92505	99490.3	135786	107272	140366	51914	29481.2	33533.2	131123	147789	134230	146276	161182	170372	176126	129377	128863	124425	170680	178764	129637	139832	148776	103370	90996.5	94390.3	125031	107194	140366	55909.8	30548.7	34649.4	88647	75075	83537.8	136345
10776	12.8906	3	841.042	2520.1	-0.542909	42.28	ENSAAPSPIRPHSTSPAKEEQK	[13] Phospho (ST)|[14] Phospho (ST)	PALM_RAT	Paralemmin-1 OS=Rattus norvegicus GN=Palm PE=1 SV=1	TRUE	0.4628	8357.76	13526.2	79738.7	160.132	37062.4	18415.4	121891	244672	247119	6409.09	17636.3	11291.6	50.5694	265520	32239.2	15473.7	153.493	47.6012	3660.99	32702.8	84636.2	46616.6	139324	174842	7198.93	13305.6	75651.2	147.448	37035.4	18415.4	131273	253532	255345	4332.95	8959.02	7027.27	47.1363
11251	25.7617	3	841.042	2520.1	-0.311765	36.39	ENSAAPSPIRPHSTSPAKEEQK	[14] Phospho (ST)|[15] Phospho (ST)	PALM_RAT	Paralemmin-1 OS=Rattus norvegicus GN=Palm PE=1 SV=1	TRUE	0.0375801	155941	224564	38654.1	356326	273220	102503	85383.8	28252.4	26664.8	457955	452002	303082	256284	18749.5	320296	35713	120788	119888	59126.5	101823	24138.2	10956.3	17517.6	15686.4	134319	220902	36672.7	328103	273021	102503	91955.8	29275.4	27552.4	309606	229611	188622	238885
14594	26.348	3	867.698	2600.07	0.594295	34.26	ENSAAPSPIRPHSTSPAKEEQK	[7] Phospho (ST)|[13] Phospho (ST)|[15] Phospho (ST)	PALM_RAT	Paralemmin-1 OS=Rattus norvegicus GN=Palm PE=1 SV=1	TRUE	0.0396677	109155	89016.4	57789.5	136289	123491	94365.8	73780.1	20565.5	33755.6	152089	132632	141140	128497	58954.3	192341	24959.3	45021	44487.2	37734.2	75809	50290.6	16138.9	19928.7	25948.5	94020.7	87564.8	54827.1	125494	123401	94365.8	79459	21310.2	34879.2	102822	67375.3	87838.1	119773
18070	33.6834	2	931.393	1860.77	-0.400711	48.86	SETMVNAQQTPLGTPK	[10] Phospho (ST)|[14] Phospho (ST)	PALM_RAT	Paralemmin-1 OS=Rattus norvegicus GN=Palm PE=1 SV=1	FALSE	0.0330682	4314.57	2038.98	1311.52	5322.99	4147.64	2587.32	13042.1	12973.2	14664.7	22304.1	18377.5	30855.8	88331.3	97960.9	76283.1	3076.58	2502.9	1812.9	70846.6	26138.5	35144.4	30491	36578.2	34460.3	3716.34	2005.73	1244.29	4901.38	4144.62	2587.32	14046	13443	15152.8	15079	9335.54	19203	82334.5
10931	48.5515	2	921.443	1840.87	-7.34105	85.05	STGEAFVQFASQEIAEK		HNRH1_RAT	Heterogeneous nuclear ribonucleoprotein H OS=Rattus norvegicus GN=Hnrnph1 PE=1 SV=2	TRUE	9.86996e-11	3914.43	2692.27	10440.3	10634.2	4580.53	12859.5	6564.91	2928.07	712.024	6303.31	2178.79	7279.33	100660	107813	87312.6	83429.2	53633.4	46476.6	180340	183242	196897	202774	234037	223382	3371.69	2648.36	9905.12	9791.9	4577.19	12859.5	7070.22	3034.09	735.724	4261.43	1106.8	4530.26	93826.5
17662	29.4737	2	882.871	1763.73	1.00777	77.7	HTGPNSPDTANDGFVR	[9] Phospho (ST)	HNRH1_RAT	Heterogeneous nuclear ribonucleoprotein H OS=Rattus norvegicus GN=Hnrnph1 PE=1 SV=2	TRUE	0.579005	31701.9	30764.4	15783.3	59040.8	24245.8	12188.6	2778.63	552.52	1105.44	6442.3	3675.22	9368.66	128470	8362.84	109250	1136.44	2376.38	3176.07	9696.91	35078.9	49277.1	0	13798	735.964	27306.4	30262.7	14974.3	54364.4	24228.1	12188.6	2992.51	572.527	1142.24	4355.39	1866.96	5830.55	119748
19753	29.0674	2	882.871	1763.73	0.19778	58.14	HTGPNSPDTANDGFVR	[9] Phospho (ST)	HNRH1_RAT	Heterogeneous nuclear ribonucleoprotein H OS=Rattus norvegicus GN=Hnrnph1 PE=1 SV=2	TRUE	0.253445	3847.76	11021.2	4765.96	16091.6	5253.64	4133.55	3299.33	9854.74	2634.84	8725.64	1636.1	6420.18	7985.09	133699	5750.89	564.183	5977.77	7885.87	993.323	1688.76	8740.65	108685	85479.8	80438.7	3314.25	10841.5	4521.65	14817.1	5249.81	4133.55	3553.28	10211.6	2722.55	5899.08	831.119	3995.57	7442.98
20652	29.0853	3	588.916	1763.73	0.281209	---	HTGPNSPDTANDGFVR	[9] Phospho (ST)	HNRH1_RAT	Heterogeneous nuclear ribonucleoprotein H OS=Rattus norvegicus GN=Hnrnph1 PE=1 SV=2	TRUE	0.0863497	4750.2	8541.79	3401.52	4989.78	2006.62	2674.36	2459.13	3193.6	2847.56	802.891	636.288	3132.47	2026.86	56225.5	7559.44	81.5641	2256.79	3139.72	4369.97	11952.4	23501.3	39680.7	39658.3	33896.8	4091.57	8402.5	3227.15	4594.55	2005.16	2674.36	2648.41	3309.24	2942.34	542.804	323.226	1949.48	1889.25
11347	27.0439	2	506.229	1010.44	-0.0673816	41.3	ASVSDLSPR	[7] Phospho (ST)	TR150_RAT	Thyroid hormone receptor-associated protein 3 OS=Rattus norvegicus GN=Thrap3 PE=1 SV=1	TRUE	0.400978	29603.2	30295.7	35819.7	9313.01	25027.5	29902.8	27998.7	860.397	8350.84	16606.9	18218.1	19294.9	15842.3	384.631	23398.4	36441.9	23636.3	25246.9	32022.4	46777.3	51075.4	1463.18	1537.47	1281.07	25498.7	29801.7	33983.6	8575.36	25009.3	29902.8	30153.7	891.552	8628.81	11227.3	9254.56	12008.1	14766.8
17127	24.9766	2	506.229	1010.44	-0.0434719	48.32	ASVSDLSPR	[7] Phospho (ST)	TR150_RAT	Thyroid hormone receptor-associated protein 3 OS=Rattus norvegicus GN=Thrap3 PE=1 SV=1	TRUE	0.0618052	9766.47	2532.4	8540.1	2265.64	14036.4	11305.8	16267.6	36206.3	4611.22	2375.81	5325.72	13174.8	3903.3	6098.63	2986.35	29590.1	7874.53	6631.83	21555.9	38009.8	33593.6	56771.8	50434	55307.7	8412.32	2491.1	8102.33	2086.19	14026.1	11305.8	17519.7	37517.4	4764.71	1606.2	2705.4	8199.29	3638.3
17811	25.7384	2	506.229	1010.44	0.000381746	44.43	ASVSDLSPR	[7] Phospho (ST)	TR150_RAT	Thyroid hormone receptor-associated protein 3 OS=Rattus norvegicus GN=Thrap3 PE=1 SV=1	FALSE	0.869958	263.042	7640.08	104.119	1376.51	795.088	267.909	872.164	2793.24	25278.2	12839.5	10998.7	742.97	888.307	26743	19937.6	131.188	426.211	919.166	297.219	327.576	299.391	2212.5	10435.1	5688.42	226.571	7515.49	98.7814	1267.48	794.509	267.909	939.295	2894.38	26119.6	8680.3	5587.18	462.384	828
12602	14.0295	2	709.303	1416.59	-0.0200253	53.17	SPPATGSAYGSSQK	[1] Phospho (ST)	TR150_RAT	Thyroid hormone receptor-associated protein 3 OS=Rattus norvegicus GN=Thrap3 PE=1 SV=1	TRUE	0.388241	5661.56	18441.3	8251.7	20816.3	8469.5	7589.85	18197.5	382924	286100	11607	16369	19026.4	27729.2	612416	32410.7	13961.8	4934.15	2947.52	5066.24	13124.6	13511.8	526048	513335	566339	4876.57	18140.6	7828.71	19167.5	8463.33	7589.85	19598.2	396789	295623	7847.06	8315.21	11841	25846.7
12477	43.9509	2	1020.5	2038.98	-6.98203	120.89	IQEITEQLDITTSEYEK		CH60_RAT	60 kDa heat shock protein, mitochondrial OS=Rattus norvegicus GN=Hspd1 PE=1 SV=1	TRUE	0.0033919	98885.2	75274.5	163153	56914.1	49280.3	180045	179277	127750	72974.5	163593	74561	95830.1	83905	88587.4	105296	529779	228745	191450	385979	212672	331256	150261	295588	259643	85174.5	74047	154790	52406.1	49244.4	180045	193076	132376	75403.6	110599	37876	59639.5	78208.7
14929	36.9589	3	854.087	2559.24	-0.254367	48.6	LVQDVANNTNEEAGDGTTTATVLAR		CH60_RAT	60 kDa heat shock protein, mitochondrial OS=Rattus norvegicus GN=Hspd1 PE=1 SV=1	TRUE	0.000334324	800.978	461.878	0	726.347	0	1634.42	3341.67	1279.32	2558.82	0	5543.16	0	4290.67	5174.16	5431.11	5585.04	3408.5	5021.27	58003.6	109894	119001	56177.2	78953.7	77512.4	689.921	454.346	0	668.816	0	1634.42	3598.88	1325.64	2644	0	2815.85	0	3999.37
22875	36.9087	2	1280.63	2559.24	-0.334301	---	LVQDVANNTNEEAGDGTTTATVLAR		CH60_RAT	60 kDa heat shock protein, mitochondrial OS=Rattus norvegicus GN=Hspd1 PE=1 SV=1	TRUE	0.000225951	0	0	0	1518.7	1308.6	690.186	793.04	30.1269	0	0	0	0	2604.68	5436.54	8603.84	490.217	0	1786.82	21733.3	38348.4	34765.7	32568.2	35564.2	33844.7	0	0	0	1398.41	1307.65	690.186	854.081	31.2178	0	0	0	0	2427.85
12743	38.1641	3	769.676	2306.01	-0.743707	38.1	NLHQSNFSLSGAQIDDNNPR	[10] Phospho (ST)	DPYL1_RAT	Dihydropyrimidinase-related protein 1 OS=Rattus norvegicus GN=Crmp1 PE=1 SV=1	TRUE	0.688741	18416.1	8386.93	14436.8	22685.9	29490.9	26924.2	68212.1	87319.3	79830.7	162289	156911	150482	32580.6	70112.4	53106.7	27479.2	7243.4	9854.33	91721.8	101639	120534	122306	128136	131459	15862.7	8250.17	13696.8	20889	29469.4	26924.2	73462.4	90481.2	82488	109718	79708.8	93651.7	30368.7
13402	38.0096	2	860.37	1718.72	-0.881933	56.93	GMYDGPVYEVPATPK	[2] Oxidation (M)|[13] Phospho (ST)	DPYL1_RAT	Dihydropyrimidinase-related protein 1 OS=Rattus norvegicus GN=Crmp1 PE=1 SV=1	TRUE	7.95078e-09	1810.89	446.544	4322.95	3435.46	3466.65	3766.86	2515.98	5012.1	2126.47	15369.6	8378.5	7006.38	41859.8	81113.1	66431.6	144500	109192	96364.9	37401.9	22066	23546.2	48675.7	46649.4	56426.8	1559.8	439.262	4101.35	3163.35	3464.12	3766.86	2709.64	5193.59	2197.25	10390.8	4256.17	4360.39	39017.9
12973	45.6416	2	1076.48	2150.95	-6.52406	94.92	ATLSDSEIETNSATSTIFGK	[4] Phospho (ST)	MADD_RAT	MAP kinase-activating death domain protein OS=Rattus norvegicus GN=Madd PE=1 SV=1	TRUE	0.00375137	33982.8	44866	47015.2	70456	59290.6	71632	42449.6	42364.7	43745.8	97496.3	76936	88798.1	99039.3	105027	82994.4	106557	97643	70208.6	136301	70459	67352.2	58462.5	75472.6	70887.8	29271	44134.4	44605.1	64875.5	59247.5	71632	45717	43898.7	45202	65913.6	39082.5	55263.2	92315.5
15151	12.5342	3	536.269	1605.79	-0.726302	44.95	KRSPTENVNTPVGK	[3] Phospho (ST)	MADD_RAT	MAP kinase-activating death domain protein OS=Rattus norvegicus GN=Madd PE=1 SV=1	TRUE	0.636902	2029.48	48044.8	1622.25	524.109	858.091	2061.18	1251.18	1140.09	894.019	4644.98	26176.8	3582.52	232.297	2365.73	58463.9	2079.89	31946	1149.84	3133.15	72093.1	1994.32	2146.69	859.354	1621.33	1748.09	47261.3	1539.09	482.596	857.466	2061.18	1347.49	1181.37	923.778	3140.3	13297.5	2229.57	216.526
22085	12.4901	2	803.901	1605.79	-0.211982	36.28	KRSPTENVNTPVGK	[3] Phospho (ST)	MADD_RAT	MAP kinase-activating death domain protein OS=Rattus norvegicus GN=Madd PE=1 SV=1	TRUE	0.022531	4.79498	59.6304	0	0	0	0	0	1572.17	0	1194.46	0	410.492	0.312738	576.199	21905.5	0	2559.17	0	1045.17	49286.7	98.3803	1117.71	841.626	1362.74	4.13015	58.658	0	0	0	0	0	1629.1	0	807.53	0	255.468	0.291507
24427	24.1917	3	536.269	1605.79	-1.23092	38.59	KRSPTENVNTPVGK	[3] Phospho (ST)	MADD_RAT	MAP kinase-activating death domain protein OS=Rattus norvegicus GN=Madd PE=1 SV=1	TRUE	0.0306665	422.567	112.154	78.814	488.818	91.1016	560.018	137.293	334.481	366.38	514.352	399.717	259.355	181.3	246.754	294.307	1309.39	27463.8	20720.8	126.437	1733.25	336.634	1005.53	624.278	576.189	363.977	110.325	74.7739	450.1	91.0353	560.018	147.86	346.593	378.576	347.734	203.051	161.409	168.992
40418	22.8885	3	536.269	1605.79	-0.938432	37.34	KRSPTENVNTPVGK	[3] Phospho (ST)	MADD_RAT	MAP kinase-activating death domain protein OS=Rattus norvegicus GN=Madd PE=1 SV=1	FALSE	0.63106	28.2929	213.737	838.597	307.576	35.9984	79.9192	11.93	88.6148	49.5094	201.005	1320.34	80.4673	32840.9	188.609	57.2088	41.1063	30.6076	80.6224	13.3223	186.539	2201.55	236.375	80.0964	93.6449	24.37	210.252	795.61	283.214	35.9722	79.9192	12.8482	91.8236	51.1573	135.892	670.715	50.0785	30611.4
42190	24.1917	2	803.901	1605.79	-0.321799	---	KRSPTENVNTPVGK	[3] Phospho (ST)	MADD_RAT	MAP kinase-activating death domain protein OS=Rattus norvegicus GN=Madd PE=1 SV=1	TRUE	0.188259	0	0.000826869	2.6907	0	133.149	1.14355	56.3532	0	0	371.445	0	0	72.516	0	639.071	0	11704.5	7470	0	78.9675	63.6957	0	0	0	0	0.000813385	2.55278	0	133.053	1.14355	60.6908	0	0	251.12	0	0	67.5929
13446	28.9364	2	629.279	1256.54	-0.116414	36.84	KPSDEEFAVR	[3] Phospho (ST)	ARHG7_RAT	Rho guanine nucleotide exchange factor 7 OS=Rattus norvegicus GN=Arhgef7 PE=1 SV=1	TRUE	0.0232113	20757.4	19403.6	25640.5	24231.6	16620.3	17911.2	13335	5703.39	12347	13657.1	5770.54	11576.1	20269.9	202086	23287.2	4221.98	22460.6	24315.3	10385.8	20875.9	51198.8	111840	84941.1	56522.7	17879.3	19087.2	24326.2	22312.3	16608.2	17911.2	14361.4	5909.92	12758	9233.08	2931.36	7204.34	18893.7
13447	31.5633	2	796.882	1591.75	0.334652	50.73	NPLPSKETIEQEK	[8] Phospho (ST)	TYB4_RAT	Thymosin beta-4 OS=Rattus norvegicus GN=Tmsb4x PE=2 SV=2	TRUE	0.447509	19023.4	13088.4	15569.2	27254.2	38703.2	48417.3	24933.9	30585.4	32299.1	65113.1	63318.6	73039.5	23792.6	81557.4	60775.6	20703.5	1590.3	762.865	14023	32011.8	37757.6	70329.7	71684.1	73158.7	16385.8	12875	14771.1	25095.5	38675	48417.3	26853.1	31693	33374.3	44020.5	32165	45455.8	22177.3
21485	31.5774	3	531.59	1591.75	0.0638549	---	NPLPSKETIEQEK	[8] Phospho (ST)	TYB4_RAT	Thymosin beta-4 OS=Rattus norvegicus GN=Tmsb4x PE=2 SV=2	TRUE	0.248651	3354.69	1120.6	3281.53	3616.83	6286.41	9075.97	4554.36	4997.17	5239.03	16793.9	13965.8	23876.8	2137.79	17811	9260.67	3924.44	136.541	0.0401442	953.427	4644.21	7246.24	8912.87	15911.7	12854.3	2889.55	1102.33	3113.32	3330.35	6281.83	9075.97	4904.92	5178.12	5413.42	11353.7	7094.46	14859.6	1992.66
23982	23.9645	2	726.342	1450.67	-0.776361	49.99	TETQEKNPLPSK	[3] Phospho (ST)	TYB4_RAT	Thymosin beta-4 OS=Rattus norvegicus GN=Tmsb4x PE=2 SV=2	TRUE	0.133661	40055.5	65989.9	9239.37	2861.1	98322.5	30623.7	21305	1547.79	4355.66	118112	7798.58	107984	4325.51	3698.36	118685	14597.1	9372.9	7311.59	17950.2	31386.5	13673.7	1111.88	1800.64	2079.87	34501.7	64913.8	8765.74	2634.49	98250.9	30623.7	22944.9	1603.84	4500.64	79850.9	3961.57	67203.5	4031.85
13624	12.5535	2	548.213	1094.41	0.319458	36.5	YGMGTSVER	[3] Oxidation (M)|[5] Phospho (ST)	ODPA_RAT	Pyruvate dehydrogenase E1 component subunit alpha, somatic form, mitochondrial OS=Rattus norvegicus GN=Pdha1 PE=1 SV=2	TRUE	0.00051774	1439.57	314.506	966.3	1941.8	2518.13	1671.87	444.322	1530.33	1008.39	1233.48	43.4965	598.554	233.305	33522.1	1229.62	45099.9	3728.53	4664.76	11041.4	19483.7	18285.9	4476.81	10533	9778.77	1239.97	309.378	916.767	1787.99	2516.3	1671.87	478.522	1585.75	1041.95	833.908	22.0956	372.508	217.466
28394	13.3496	2	548.213	1094.41	0.348579	34.04	YGMGTSVER	[3] Oxidation (M)|[5] Phospho (ST)	ODPA_RAT	Pyruvate dehydrogenase E1 component subunit alpha, somatic form, mitochondrial OS=Rattus norvegicus GN=Pdha1 PE=1 SV=2	TRUE	0.0482633	111.103	707.638	122.831	91.2881	154.369	119.24	388.637	667.877	295.656	154.231	280.103	465.305	1854.6	217.87	33965.3	405.675	2577.85	186.043	162.486	1183.16	498.874	242.865	337.556	273.334	95.6981	696.098	116.535	84.0575	154.257	119.24	418.55	692.061	305.497	104.27	142.289	289.581	1728.69
18290	29.7251	2	540.215	1078.42	0.667967	44.54	YGMGTSVER	[6] Phospho (ST)	ODPA_RAT	Pyruvate dehydrogenase E1 component subunit alpha, somatic form, mitochondrial OS=Rattus norvegicus GN=Pdha1 PE=1 SV=2	TRUE	0.0139358	0	0	0	0	0	3.51157	35.0436	96.0678	42.2172	0	0	0	61161.7	1202.7	51734.6	0	0	0	1798.71	13716.9	12871.2	0	753.727	0	0	0	0	0	0	3.51157	37.7409	99.5465	43.6225	0	0	0	57009.4
27976	25.5271	3	563.557	1687.65	2.54218	35.14	YHGHSMSDPGVSYR	[5] Phospho (ST)|[6] Oxidation (M)	ODPA_RAT	Pyruvate dehydrogenase E1 component subunit alpha, somatic form, mitochondrial OS=Rattus norvegicus GN=Pdha1 PE=1 SV=2	FALSE	0.00441358	256.861	210.051	120.371	584.052	218.303	314.81	172.393	526.193	319.833	384.545	739.548	1284.26	14827.5	201.713	899.503	1772.52	3387.17	12356.2	1168	161.705	1594.99	469.395	1067.91	2094.24	221.247	206.626	114.201	537.792	218.144	314.81	185.662	545.247	330.479	259.976	375.681	799.254	13820.8
13714	54.7242	3	715.665	2143.97	-3.71562	42.61	TAFDEAIAELDTLNEDSYK		1433T_RAT	14-3-3 protein theta OS=Rattus norvegicus GN=Ywhaq PE=1 SV=1	TRUE	4.83631e-05	894.786	0.0165278	483.977	3076.21	7866.92	3089.08	2259.06	0	1649.43	2834.76	0	922.325	36682	29655.4	31726.2	46285.6	36420.3	37569.6	68366.6	131474	141656	124127	125352	130983	770.721	0.0162583	459.167	2832.55	7861.19	3089.08	2432.94	0	1704.34	1916.48	0	574.006	34191.6
16061	54.6775	2	1072.99	2143.97	-3.11416	---	TAFDEAIAELDTLNEDSYK		1433T_RAT	14-3-3 protein theta OS=Rattus norvegicus GN=Ywhaq PE=1 SV=1	TRUE	1.78458e-05	2159.7	0	724.382	6167.88	1642.47	5320.94	0	1466.3	4752.24	0	0	205.306	88097.4	79076.7	81071.9	55014.4	38169.5	44051.2	135319	120642	108050	101289	104588	98354.2	1860.25	0	687.25	5679.35	1641.28	5320.94	0	1519.4	4910.43	0	0	127.772	82116.5
16906	27.7918	2	766.87	1531.73	9.76349	71.64	AVTEQGAELSNEER		1433T_RAT	14-3-3 protein theta OS=Rattus norvegicus GN=Ywhaq PE=1 SV=1	TRUE	0.117734	19687.8	13993.3	17959.6	4701.18	17007.9	20986.8	24780.9	785.616	25920.3	16223.1	19061	30874.6	2802.54	2010.37	13505.1	7830.25	16547.1	11079.7	27070.5	42408.3	39098.6	617.862	491.199	292.739	16958.1	13765.1	17039	4328.82	16995.5	20986.8	26688.3	814.063	26783.1	10967.8	9682.74	19214.7	2612.28
14955	41.3864	3	875.726	2624.16	-1.74522	49.62	TNSPDLDSQSLSLSSGADQEPLQR	[3] Phospho (ST)	ABLM2_RAT	Actin-binding LIM protein 2 OS=Rattus norvegicus GN=Ablim2 PE=2 SV=1	TRUE	0.479471	14575.8	7464.15	14956.5	20460.8	21862.5	17755.2	47336.5	62885.1	49150.4	128812	88290.1	81275	25095.2	28329.5	27057.3	10694.2	10179.4	7047.21	58717.7	34423.1	50349	41049.1	37521.4	46083.4	12554.8	7342.43	14189.8	18840.1	21846.6	17755.2	50980	65162.2	50786.5	87084.8	44850.2	50581.2	23391.5
16895	34.5902	2	1001.95	2001.89	0.128525	40.96	TSSESIVSVPASSTSGSPSR	[17] Phospho (ST)	ABLM2_RAT	Actin-binding LIM protein 2 OS=Rattus norvegicus GN=Ablim2 PE=2 SV=1	TRUE	0.947771	27782.4	16695.7	14186.6	28969.4	16146.8	25832.7	21632	26975.1	22922.1	34462.3	53690.3	58713.5	38629	46385.9	45052.9	34126.9	49404.6	41219	26864.1	14706.7	17713.8	10255.8	16535.9	20321.5	23930.3	16423.4	13459.4	26674.8	16135.1	25832.7	23297	27951.9	23685.1	23298.6	27274	36540.1	36006.5
16246	31.8138	2	1098.94	2195.87	0.0081445	59.83	GPLEAPQDGEAEEGTTSDGEK	[16] Phospho (ST)	AKA12_RAT	A-kinase anchor protein 12 OS=Rattus norvegicus GN=Akap12 PE=1 SV=1	TRUE	0.930327	25250.2	17554.1	24617.5	15007.9	21322	26785.3	20885.1	29608.8	21134.4	31936.7	39280.9	44853.6	25552.1	72605.9	44455.8	32251.9	1056.21	2897.86	44696.3	33747.2	34707.4	43902.3	48307	50823.2	21749.2	17267.9	23355.6	13819.1	21306.5	26785.3	22492.6	30680.9	21837.9	21591.2	19954.2	27914.5	23817.3
21281	33.7772	2	960.909	1919.8	-0.47138	58.87	SPESPSSPVSSETTSSFK	[7] Phospho (ST)	AKA12_RAT	A-kinase anchor protein 12 OS=Rattus norvegicus GN=Akap12 PE=1 SV=1	TRUE	0.000455773	10865.4	7430.6	7567.09	10973.7	9036.61	10558.3	19617.9	18270.3	17757.9	22197	26045.7	27914.1	29967.3	30991	31003.1	53797.5	55265.4	47652.9	39448.7	17414.8	19878.6	20990.9	20633.8	21207	9358.85	7309.42	7179.19	10104.5	9030.03	10558.3	21127.9	18931.9	18349	15006.6	13230.9	17372.3	27932.9
16291	12.5342	2	835.356	1668.7	-1.57735	56.9	RSPSADQSLDDSPSK	[2] Phospho (ST)	KCNQ2_RAT	Potassium voltage-gated channel subfamily KQT member 2 OS=Rattus norvegicus GN=Kcnq2 PE=1 SV=1	TRUE	0.959161	11529	2402.58	7510.27	1595.1	870.513	11908.6	9150.43	7026.13	9979.26	1235.13	285.287	16317.9	641.328	23272.6	3437.75	9713.59	170.382	97.7123	3945.49	6913.08	28716.2	2597.64	18347.3	26982.3	9930.43	2363.4	7125.28	1468.76	869.88	11908.6	9854.74	7280.55	10311.4	835.023	144.922	10155.4	597.788
33774	13.7383	2	835.356	1668.7	-1.09405	61.74	RSPSADQSLDDSPSK	[2] Phospho (ST)	KCNQ2_RAT	Potassium voltage-gated channel subfamily KQT member 2 OS=Rattus norvegicus GN=Kcnq2 PE=1 SV=1	TRUE	0.807201	557.216	1016.47	1575.7	4405.16	14931.4	498.487	539.869	1006.8	887.438	2015.24	675.62	349.369	286.224	4084.04	4452.24	348.809	138.492	23.1644	8929.99	25716.4	868.383	2193.42	4638.75	3936.88	479.957	999.898	1494.93	4056.24	14920.6	498.487	581.423	1043.25	916.978	1362.43	343.206	217.429	266.792
27990	14.0064	2	757.308	1512.6	2.86949	46.77	SPSADQSLDDSPSK	[3] Phospho (ST)	KCNQ2_RAT	Potassium voltage-gated channel subfamily KQT member 2 OS=Rattus norvegicus GN=Kcnq2 PE=1 SV=1	TRUE	0.729665	2300.51	1139.45	1351.34	2525.54	23311	1827.33	2801.04	8441	12673.7	276.938	404.253	3321.1	5455.34	28638.4	1407.4	1594.65	107.846	19.8816	2603.42	12830.6	5599.8	7530.13	30475.8	31372.2	1981.53	1120.87	1282.07	2325.5	23294	1827.33	3016.64	8746.65	13095.6	187.227	205.355	2066.87	5084.98
47651	24.5798	2	835.354	1668.69	-3.87835	42.49	RSPSADQSLDDSPSK	[4] Phospho (ST)	KCNQ2_RAT	Potassium voltage-gated channel subfamily KQT member 2 OS=Rattus norvegicus GN=Kcnq2 PE=1 SV=1	FALSE	0.849284	364.768	146.118	0	78.1455	152.534	97.763	0	3503.35	5335.12	100.838	342.034	605.026	20609.5	1872.37	271.62	0	1154.04	2999.76	0	612.146	117.389	1476.67	0	283.469	314.192	143.735	0	71.9559	152.423	97.763	0	3630.21	5512.7	68.1728	173.749	376.536	19210.3
16357	37.5697	2	833.407	1664.8	-0.279615	100.48	ADALQAGASQFETSAAK		VAMP2_RAT	Vesicle-associated membrane protein 2 OS=Rattus norvegicus GN=Vamp2 PE=1 SV=2	TRUE	8.31614e-06	4.63706	37.5625	362.561	762.43	368.412	416.675	322.575	1658.43	0	2993.55	202.149	328.195	7012.17	12776.9	11653.4	2890.87	3629.89	2311.44	64999	55164	57715.1	82588.6	64925.9	80790.6	3.99412	36.95	343.976	702.041	368.144	416.675	347.404	1718.49	0	2023.83	102.689	204.251	6536.11
44735	37.535	3	555.941	1664.8	-0.153897	---	ADALQAGASQFETSAAK		VAMP2_RAT	Vesicle-associated membrane protein 2 OS=Rattus norvegicus GN=Vamp2 PE=1 SV=2	TRUE	0.0215116	1275.11	536.438	438.42	198.974	1033.27	968.661	485.846	0	0	3628.61	0	0	682.894	271.975	960.187	2799.72	1588.03	423.409	2214.08	433.42	919.608	807.82	1386.48	1644.31	1098.31	527.69	415.946	183.214	1032.52	968.661	523.241	0	0	2453.17	0	0	636.533
18190	46.2538	2	936.97	1871.93	-8.45478	105.4	LQQTQAQVDEVVDIMR		VAMP2_RAT	Vesicle-associated membrane protein 2 OS=Rattus norvegicus GN=Vamp2 PE=1 SV=2	TRUE	1.15116e-05	715.707	558.617	579.403	726.024	690.277	1150.95	1375.31	1742.39	299.068	10422.8	4236.67	1400.7	10984.4	2875.8	18115.3	9318.77	2642.03	2191.88	42209.6	69158.9	96588.9	67298.7	59626.6	58251.5	616.472	549.507	549.702	668.518	689.775	1150.95	1481.16	1805.49	309.022	7046.45	2152.17	871.721	10238.7
17370	33.2911	2	654.814	1307.61	0.114198	69.66	TSASIGSLCADAR		MYPR_RAT	Myelin proteolipid protein OS=Rattus norvegicus GN=Plp1 PE=1 SV=2	TRUE	0.0587373	5607.9	4208.02	5136.99	8394.46	7120.91	5670.09	834.697	415.113	842.369	672.638	71.1112	702.575	8182.1	10302.4	9311.26	2968.51	164.777	180.948	29689	28555.9	28147.4	11714.9	16786.2	12223.8	4830.35	4139.4	4873.66	7729.57	7115.73	5670.09	898.944	430.144	870.408	454.745	36.1236	437.245	7626.62
23554	23.893	2	509.78	1017.55	-0.345766	47.22	GLSATVTGGQK		MYPR_RAT	Myelin proteolipid protein OS=Rattus norvegicus GN=Plp1 PE=1 SV=2	TRUE	0.447339	11468.9	161.049	2261.03	135.924	11591.4	13062.4	6426.55	5559.31	2471.81	414.047	398.932	15102.8	164.299	2768.44	185.824	41348.5	3307.92	2594.24	31459.7	57415.8	2773.71	5588.9	4823.03	4389.1	9878.74	158.423	2145.12	125.158	11583	13062.4	6921.21	5760.61	2554.09	279.922	202.652	9399.17	153.145
25968	25.4898	2	509.78	1017.55	-0.256648	55.53	GLSATVTGGQK		MYPR_RAT	Myelin proteolipid protein OS=Rattus norvegicus GN=Plp1 PE=1 SV=2	TRUE	0.268848	332.194	8088.49	417.21	44.1097	604.193	635.665	184.057	3709.04	372.733	9112.88	12032.9	2052.17	0	445.599	22817.7	6321.15	1400.76	1707.09	304.256	359.279	0.690178	356.614	276.123	981.085	286.134	7956.59	395.824	40.6159	603.753	635.665	198.224	3843.35	385.139	6160.88	6112.57	1277.16	0
37208	21.4448	2	509.78	1017.55	-0.378975	56.42	GLSATVTGGQK		MYPR_RAT	Myelin proteolipid protein OS=Rattus norvegicus GN=Plp1 PE=1 SV=2	FALSE	0.736715	68.3905	8.05775	9859.13	51.9091	4.80425	106.834	16.5979	494.068	70.0591	43.4888	70.0611	102.951	17.1511	224.987	0	6496.34	264.557	155.081	11.3771	16.7434	49754.4	49.9117	66.4434	110.194	58.908	7.92635	9353.74	47.7976	4.80075	106.834	17.8754	511.959	72.3912	29.4011	35.5901	64.0711	15.9867
42544	23.7527	3	531.546	1591.62	17.2631	---	SDVETATDSDTESR	[9] Phospho (ST)	DLGP2_RAT	Disks large-associated protein 2 OS=Rattus norvegicus GN=Dlgap2 PE=1 SV=3	TRUE	0.0548134	0.020449	10.7421	8.15436	26.7686	9.47375	0	0	0	52.6693	23.0087	0	3.90859	17330.2	11.1752	64.6914	0	38.4408	0	97.7709	185.225	139.033	15.5655	0	92.9931	0.0176137	10.5669	7.73636	24.6484	9.46685	0	0	0	54.4224	15.5553	0	2.4325	16153.6
19370	23.7284	2	796.809	1591.6	9.05793	64.1	SDVETATDSDTESR	[11] Phospho (ST)	DLGP2_RAT	Disks large-associated protein 2 OS=Rattus norvegicus GN=Dlgap2 PE=1 SV=3	TRUE	0.164778	2598.3	25695.2	2112.69	75350.4	13020.5	2108.31	2588.15	1316.55	2265.48	43884.7	18024.1	12348.2	402755	6751.75	23925.6	4707.75	75189.1	71300.1	18933.9	20546.8	7683.86	3359.59	5005.47	5684.15	2238.04	25276.2	2004.39	69382.2	13011	2108.31	2787.36	1364.22	2340.89	29668.8	9156.02	7684.87	375412
42544	23.7527	3	531.546	1591.62	17.2631	---	SDVETATDSDTESR	[11] Phospho (ST)	DLGP2_RAT	Disks large-associated protein 2 OS=Rattus norvegicus GN=Dlgap2 PE=1 SV=3	FALSE	0.0548134	0.020449	10.7421	8.15436	26.7686	9.47375	0	0	0	52.6693	23.0087	0	3.90859	17330.2	11.1752	64.6914	0	38.4408	0	97.7709	185.225	139.033	15.5655	0	92.9931	0.0176137	10.5669	7.73636	24.6484	9.46685	0	0	0	54.4224	15.5553	0	2.4325	16153.6
27511	20.3551	2	421.681	841.348	0.139976	34.63	SHSYLR	[3] Phospho (ST)	DLGP2_RAT	Disks large-associated protein 2 OS=Rattus norvegicus GN=Dlgap2 PE=1 SV=3	TRUE	0.105803	296.001	337.017	479.554	434.075	290.774	347.316	369.705	1634.02	4519.87	478.918	585.572	623.693	171.79	13917.2	99.6481	1616.29	64943.9	49951.8	522.19	297.321	653.378	525.117	2780.13	3204.13	254.96	331.521	454.972	399.694	290.563	347.316	398.162	1693.19	4670.32	323.779	297.463	388.153	160.127
35114	24.2903	2	748.328	1494.64	-3.53357	44.42	ATQQSLGEQSNPR	[5] Phospho (ST)	DLGP4_RAT	Disks large-associated protein 4 OS=Rattus norvegicus GN=Dlgap4 PE=2 SV=1	TRUE	0.672577	303.859	300.2	248.414	5131.39	230.489	165.815	104.359	125.402	54.7441	928.367	2109.14	190.291	2220.71	115.574	153.366	52.4933	13045.7	10986.9	299.47	948.736	230.336	376.63	64.5164	76.6977	261.728	295.304	235.68	4724.95	230.321	165.815	112.391	129.942	56.5664	627.634	1071.42	118.427	2069.95
238	50.899	2	943.45	1884.89	-0.92162	81.41	SLSTSGESLYHVLGLDK	[3] Phospho (ST)	DNJC5_RAT	DnaJ homolog subfamily C member 5 OS=Rattus norvegicus GN=Dnajc5 PE=1 SV=1	TRUE	6.72284e-12	5.53875e+06	4.98342e+06	4.75484e+06	5.19026e+06	5.32586e+06	5.52314e+06	4.74191e+06	4.88328e+06	4.76693e+06	4.81917e+06	5.40373e+06	4.0491e+06	9.01981e+06	9.45801e+06	8.49743e+06	9.63008e+06	9.3564e+06	9.44644e+06	7.93752e+06	7.18247e+06	7.66482e+06	7.27934e+06	8.29934e+06	7.82818e+06	4.77079e+06	4.90216e+06	4.5111e+06	4.77916e+06	5.32198e+06	5.52314e+06	5.1069e+06	5.0601e+06	4.92561e+06	3.25806e+06	2.74503e+06	2.51994e+06	8.40746e+06
724	50.899	3	629.302	1884.88	-1.18614	35.01	SLSTSGESLYHVLGLDK	[3] Phospho (ST)	DNJC5_RAT	DnaJ homolog subfamily C member 5 OS=Rattus norvegicus GN=Dnajc5 PE=1 SV=1	TRUE	1.49756e-07	1.43645e+06	1.09369e+06	1.12696e+06	1.2219e+06	1.26157e+06	1.16052e+06	1.39337e+06	1.42225e+06	1.4706e+06	1.6845e+06	1.58263e+06	1.45128e+06	1.8302e+06	2.09122e+06	1.73283e+06	2.71795e+06	2.42162e+06	2.71418e+06	1.83287e+06	1.82424e+06	2.07967e+06	2.05513e+06	2.08402e+06	2.0925e+06	1.23728e+06	1.07585e+06	1.06919e+06	1.12511e+06	1.26065e+06	1.16052e+06	1.50062e+06	1.47375e+06	1.51955e+06	1.13883e+06	803957	903200	1.70595e+06
4405	53.9838	2	964.952	1927.89	-2.03843	42.43	SLSTSGESLYHVLGLDK	[N-term] Carbamyl (N-term)|[3] Phospho (ST)	DNJC5_RAT	DnaJ homolog subfamily C member 5 OS=Rattus norvegicus GN=Dnajc5 PE=1 SV=1	TRUE	1.21023e-09	431589	394749	360943	403037	479651	441114	610418	708998	662274	648068	799490	394473	249166	224831	263228	168435	223377	217809	219043	200468	188166	218704	204367	222094	371748	388311	342441	371114	479301	441114	657403	734671	684319	438135	406130	245499	232250
999	27.1358	2	799.83	1597.64	-0.235545	51.38	FYYSSGSSSPTHAK	[9] Phospho (ST)	CLD11_RAT	Claudin-11 OS=Rattus norvegicus GN=Cldn11 PE=1 SV=1	TRUE	0.222687	58831	49297.3	61564.3	54463	54865.1	57697.2	46053.6	1.21306e+06	53101.8	59635.1	39279.2	86349.7	43425.1	4.04984e+06	71365	28116.5	21863.1	22385.9	38703.1	46832.1	47376.3	4.25926e+06	3.95788e+06	3.94092e+06	50673.9	48493.4	58408.5	50149.2	54825.1	57697.2	49598.4	1.25699e+06	54869.4	40317	19953.3	53739.4	40477
2420	27.1358	3	533.555	1597.64	-0.232247	---	FYYSSGSSSPTHAK	[9] Phospho (ST)	CLD11_RAT	Claudin-11 OS=Rattus norvegicus GN=Cldn11 PE=1 SV=1	TRUE	0.0263056	2852.25	2732.54	5095.51	2628.4	2644.81	3673.54	2861.54	306482	7823.4	2291.68	1897.39	3480.59	2853.31	997851	4912.6	4529.6	11401.3	3452.15	6949.29	9503.69	14189	1.11404e+06	902962	976719	2456.78	2687.98	4834.31	2420.22	2642.88	3673.54	3081.79	317580	8083.81	1549.32	963.851	2166.13	2659.6
18644	28.0288	1	1598.65	1597.65	0.0296693	---	FYYSSGSSSPTHAK	[9] Phospho (ST)	CLD11_RAT	Claudin-11 OS=Rattus norvegicus GN=Cldn11 PE=1 SV=1	FALSE	0.423407	50357.3	10672.5	33519.6	0	45961.5	50210.3	22900.5	755.417	21754.4	1174.92	8688.32	4073.4	3598.42	0	89135.3	167387	0	1169.31	99797.6	158252	98407.3	753.85	0	1293.4	43375.1	10498.5	31801.4	0	45928	50210.3	24663.1	782.771	22478.5	794.316	4413.55	2535.07	3354.12
22218	27.1506	1	1598.65	1597.64	-0.347332	---	FYYSSGSSSPTHAK	[9] Phospho (ST)	CLD11_RAT	Claudin-11 OS=Rattus norvegicus GN=Cldn11 PE=1 SV=1	TRUE	0.186722	0	0	0	0	503.784	0	0	25762.6	0	375.631	0	349.795	0	73905.2	866.624	0	0	0	0	741.7	0	140154	151402	141140	0	0	0	0	503.417	0	0	26695.4	0	253.95	0	217.693	0
18644	28.0288	1	1598.65	1597.65	0.0296693	---	FYYSSGSSSPTHAK	[8] Phospho (ST)	CLD11_RAT	Claudin-11 OS=Rattus norvegicus GN=Cldn11 PE=1 SV=1	FALSE	0.423407	50357.3	10672.5	33519.6	0	45961.5	50210.3	22900.5	755.417	21754.4	1174.92	8688.32	4073.4	3598.42	0	89135.3	167387	0	1169.31	99797.6	158252	98407.3	753.85	0	1293.4	43375.1	10498.5	31801.4	0	45928	50210.3	24663.1	782.771	22478.5	794.316	4413.55	2535.07	3354.12
559	28.0456	2	799.83	1597.65	0.467875	51.73	FYYSSGSSSPTHAK	[7] Phospho (ST)	CLD11_RAT	Claudin-11 OS=Rattus norvegicus GN=Cldn11 PE=1 SV=1	TRUE	0.945385	2.23212e+06	1.96878e+06	1.88801e+06	2.65481e+06	2.29565e+06	2.29337e+06	1.05047e+06	90668.3	1.1455e+06	1.64491e+06	1.38301e+06	1.90696e+06	3.89899e+06	151337	4.32503e+06	3.40104e+06	3.72026e+06	3.40629e+06	3.87895e+06	4.69264e+06	3.98325e+06	127186	314966	260781	1.92263e+06	1.93668e+06	1.79123e+06	2.44453e+06	2.29398e+06	2.29337e+06	1.13132e+06	93951.4	1.18363e+06	1.11207e+06	702548	1.18679e+06	3.63429e+06
18644	28.0288	1	1598.65	1597.65	0.0296693	---	FYYSSGSSSPTHAK	[7] Phospho (ST)	CLD11_RAT	Claudin-11 OS=Rattus norvegicus GN=Cldn11 PE=1 SV=1	FALSE	0.423407	50357.3	10672.5	33519.6	0	45961.5	50210.3	22900.5	755.417	21754.4	1174.92	8688.32	4073.4	3598.42	0	89135.3	167387	0	1169.31	99797.6	158252	98407.3	753.85	0	1293.4	43375.1	10498.5	31801.4	0	45928	50210.3	24663.1	782.771	22478.5	794.316	4413.55	2535.07	3354.12
13128	30.6223	2	839.813	1677.61	0.22633	36.13	FYYSSGSSSPTHAK	[5] Phospho (ST)|[9] Phospho (ST)	CLD11_RAT	Claudin-11 OS=Rattus norvegicus GN=Cldn11 PE=1 SV=1	TRUE	0.436484	63154.8	24912.1	48237.6	46984	46292.7	58595	13262	18600.2	13955.5	69466.5	86027.2	84833.2	58371.2	149943	93094.4	97662.4	9228.93	9523.64	89744.8	42955.2	46370.2	73063.4	57411.9	65894.5	54398.2	24505.9	45764.9	43262.6	46259	58595	14282.8	19273.8	14420	46963.7	43700.7	52795.6	54408.4
29207	30.6223	1	1678.62	1677.61	0.562251	---	FYYSSGSSSPTHAK	[5] Phospho (ST)|[9] Phospho (ST)	CLD11_RAT	Claudin-11 OS=Rattus norvegicus GN=Cldn11 PE=1 SV=1	TRUE	0.024624	10315	9059.12	7848.37	15729.4	21111.3	16675.2	4658.21	1995.64	3068.79	25220.6	37107	9329.65	50876	43047	49499.9	50967.4	44909.9	45497.5	51760.6	16223.1	17487.1	2166.92	11404.1	12945	8884.78	8911.39	7446.05	14483.5	21095.9	16675.2	5016.75	2067.91	3170.94	17050.7	18849.9	5806.27	47422
885	43.2786	2	1097.44	2192.86	-4.79519	66.16	DNLTLWTSDQQDDDGGEGNN		1433G_RAT	14-3-3 protein gamma OS=Rattus norvegicus GN=Ywhag PE=1 SV=2	TRUE	0.726413	1.91605e+06	2.08728e+06	2.1048e+06	2.08251e+06	1.83075e+06	2.58076e+06	3.42069e+06	3.61342e+06	3.24158e+06	5.17934e+06	5.84002e+06	5.36158e+06	2.30404e+06	2.2884e+06	1.9749e+06	1.83954e+06	1.3089e+06	1.39851e+06	7.51446e+06	3.5701e+06	3.96862e+06	3.64533e+06	4.0932e+06	4.23264e+06	1.65039e+06	2.05324e+06	1.99691e+06	1.91756e+06	1.82942e+06	2.58076e+06	3.68398e+06	3.74426e+06	3.34948e+06	3.50156e+06	2.96665e+06	3.33676e+06	2.14762e+06
4785	43.3411	3	731.962	2192.86	-3.83687	54.74	DNLTLWTSDQQDDDGGEGNN		1433G_RAT	14-3-3 protein gamma OS=Rattus norvegicus GN=Ywhag PE=1 SV=2	TRUE	0.407411	106144	67588.4	125535	105981	109696	84585.5	283312	317447	307211	633218	481076	570416	74560.5	73028.5	68072.5	122068	59625.9	90967.3	350527	220304	329692	348424	258086	320304	91426.5	66486.2	119100	97586.8	109616	84585.5	305119	328942	317437	428095	244380	354997	69498.6
1922	13.0827	2	619.774	1237.53	-0.0352919	39.06	QNSSPPSSLNK	[4] Phospho (ST)	AT2B2_RAT	Plasma membrane calcium-transporting ATPase 2 OS=Rattus norvegicus GN=Atp2b2 PE=2 SV=2	TRUE	0.00960817	432218	55346.8	318214	44041.9	472080	326909	879106	1.14315e+06	1.08144e+06	115365	67750.1	583698	2563.23	198840	144725	97502.3	5021.73	5437.09	90032.7	210770	169734	48484.6	145478	169825	372290	54444.3	301902	40553.5	471736	326909	946771	1.18455e+06	1.11744e+06	77993.8	34416.1	363262	2389.21
12110	13.0827	1	1238.54	1237.53	-0.484641	---	QNSSPPSSLNK	[4] Phospho (ST)	AT2B2_RAT	Plasma membrane calcium-transporting ATPase 2 OS=Rattus norvegicus GN=Atp2b2 PE=2 SV=2	TRUE	0.477011	52649.7	21.8331	60804	0.00661423	90.9797	56315.6	253350	256377	258603	10.4126	1989.88	45116.8	4.76793	13377.3	759.7	16938	109.558	19.2995	247.444	638.66	12782.5	3981.31	14975	16035.4	45349.7	21.4771	57687.2	0.00609034	90.9134	56315.6	272851	265660	267211	7.03955	1010.83	28078.3	4.44424
2002	34.78	3	777.069	2328.18	-0.0118617	39.54	TPALSPQRPLTTQQPQSGTLK	[5] Phospho (ST)	SYN2_RAT	Synapsin-2 OS=Rattus norvegicus GN=Syn2 PE=1 SV=1	TRUE	0.773723	374238	317270	323557	528045	405596	394432	401350	514291	532512	1.45049e+06	1.11334e+06	1.30211e+06	554691	606873	598421	296591	253130	251534	455692	683869	738706	795929	741851	722228	322349	312096	306971	486221	405301	394432	432242	532914	550237	980620	565561	810362	517033
5077	34.8176	2	1165.1	2328.18	0.0684794	37.71	TPALSPQRPLTTQQPQSGTLK	[5] Phospho (ST)	SYN2_RAT	Synapsin-2 OS=Rattus norvegicus GN=Syn2 PE=1 SV=1	TRUE	0.663881	277053	204985	230147	393463	293565	309455	278226	341836	343032	778641	569564	541866	508724	497737	540686	135291	201540	181949	372000	536196	440151	567708	525240	548515	238639	201642	218349	362298	293352	309455	299642	354215	354451	526410	289331	337228	474187
2764	35.6121	3	803.724	2408.15	-0.535589	43.53	TPALSPQRPLTTQQPQSGTLK	[1] Phospho (ST)|[5] Phospho (ST)	SYN2_RAT	Synapsin-2 OS=Rattus norvegicus GN=Syn2 PE=1 SV=1	TRUE	0.291089	297053	231756	258879	359423	410234	344249	376862	453705	449032	770988	701291	709611	430974	724762	609585	363114	240761	223733	600947	589171	684939	607073	676474	594840	255866	227977	245609	330954	409936	344249	405869	470134	463979	521236	356246	441624	401715
[truncated: 278 more rows]
[truncated: 11 more columns]
