# Supplementary material for: Sex- and estrous-cycle dependent dorsal hippocampal phosphoproteomic changes induced by low-dose ketamine
Source: Sci Rep. 2022 Feb 2;12:1820. doi: 10.1038/s41598-022-05937-x (PMC8810966; doi:10.1038/s41598-022-05937-x)
Supplement: Supplementary file 17 — Supplementary Table S17. [file 41598_2022_5937_MOESM17_ESM.xlsx]

## Sheet: LF14-045_Saland_C5_FT_Design#1_
Table S17. Diestrus Females vs. Males: Protein-level identification and statistical analysis for total protein, including raw and normalized abundance values. AFT, Saline-treated males; CFT, Saline-treated diestrus females.
									Normalized abundance																								Raw abundance
									AFT												CFT												AFT												CFT
Accession	Peptide count	Unique peptides	Confidence score	Anova (p)	Max fold change	Highest mean condition	Lowest mean condition	Description	08172013_SS_7M_Run1	08172013_SS_7M_Run2	08172013_SS_8M_Run1	08182013_SS_7M_Run3	08182013_SS_8M_Run2	08182013_SS_8M_Run3	08312013_SS_12M_Run1	08312013_SS_11M_Run1	08312013_SS_11M_Run2	08312013_SS_11M_Run3	08312013_SS_12M_Run2	08312013_SS_12M_Run3	08232013_SS_16F_Run1	08232013_SS_17F_Run3	08232013_SS_16F_Run2	08232013_SS_16F_Run3	08272013_SS_1F_Run2	08272013_SS_1F_Run3	08232013_SS_17F_Run1	08232013_SS_17F_Run2	08272013_SS_2F_Run3	08272013_SS_1F_Run1	08272013_SS_2F_Run1	08272013_SS_2F_Run2	08172013_SS_7M_Run1	08172013_SS_7M_Run2	08172013_SS_8M_Run1	08182013_SS_7M_Run3	08182013_SS_8M_Run2	08182013_SS_8M_Run3	08312013_SS_12M_Run1	08312013_SS_11M_Run1	08312013_SS_11M_Run2	08312013_SS_11M_Run3	08312013_SS_12M_Run2	08312013_SS_12M_Run3	08232013_SS_16F_Run1	08232013_SS_17F_Run3	08232013_SS_16F_Run2	08232013_SS_16F_Run3	08272013_SS_1F_Run2
NCS1_RAT	3	3	174.41	1.43e-07	2.89691	AFT	CFT	Neuronal calcium sensor 1 OS=Rattus norvegicus GN=Ncs1 PE=1 SV=2	574268	623880	584056	498841	345535	341551	185677	305941	317074	401059	166277	269565	164556	148021	120390	104079	158351	105390	144878	129967	139882	126130	127447	123548	413607	350498	211469	175982	213289	205306	392394	127572	427435	585391	299724	295101	220361	221950	270645	247447	159516
NDKA_RAT	2	2	94.34	3.38e-07	2.6896	AFT	CFT	Nucleoside diphosphate kinase A OS=Rattus norvegicus GN=Nme1 PE=1 SV=1	2.53979e+06	2.87597e+06	2.83782e+06	1.99072e+06	1.23305e+06	1.33327e+06	1.02766e+06	2.27922e+06	1.54212e+06	1.88877e+06	852426	1.47142e+06	802690	713620	472372	447518	902599	668936	685559	836466	673168	763268	606558	559386	1.82924e+06	1.61573e+06	1.02749e+06	702289	761128	801425	2.17177e+06	950399	2.07887e+06	2.75688e+06	1.53655e+06	1.61081e+06	1.0749e+06	1.07004e+06	1.06193e+06	1.06397e+06	909238
CYB5B_RAT	2	2	85.55	1.31e-06	3.72142	AFT	CFT	Cytochrome b5 type B OS=Rattus norvegicus GN=Cyb5b PE=1 SV=2	1.81812e+06	2.38293e+06	940869	1.44964e+06	837391	691027	323835	1.73468e+06	727944	739393	543534	1.02048e+06	310603	257814	186576	154382	394080	320819	341072	377508	332537	361406	274311	238570	1.30947e+06	1.33874e+06	340661	511406	516898	415375	684366	723333	981310	1.07923e+06	979750	1.11715e+06	415936	386581	419436	367042	396978
CLCA_RAT	3	3	131.85	1.35e-06	2.82964	AFT	CFT	Clathrin light chain A OS=Rattus norvegicus GN=Clta PE=1 SV=1	3.30745e+06	3.30037e+06	4.9517e+06	2.02178e+06	2.6236e+06	2.64528e+06	2.10365e+06	3.17771e+06	1.50955e+06	2.13956e+06	947072	1.38403e+06	1.31878e+06	850840	628053	584864	905841	784303	851028	1.38524e+06	892708	928061	805207	706623	2.38214e+06	1.85416e+06	1.79287e+06	713249	1.61947e+06	1.59008e+06	4.44569e+06	1.32505e+06	2.03496e+06	3.12293e+06	1.70715e+06	1.51515e+06	1.76601e+06	1.2758e+06	1.41191e+06	1.3905e+06	912504
ATP5L_RAT	1	1	40.46	1.5e-06	3.18222	AFT	CFT	ATP synthase subunit g, mitochondrial OS=Rattus norvegicus GN=Atp5l PE=1 SV=2	2.33287e+06	2.32248e+06	1.71887e+06	1.66833e+06	753712	663926	878045	1.71239e+06	1.95974e+06	3.11739e+06	897453	1.37611e+06	582344	636078	397899	352874	772516	554388	622650	535616	386435	605622	324186	326181	1.68021e+06	1.30478e+06	622351	588556	465246	399085	1.85559e+06	714039	2.64184e+06	4.55018e+06	1.61771e+06	1.50647e+06	779831	953771	894505	838951	778199
CTNB1_RAT;PLAK_RAT	3	3	138.06	1.75e-06	2.7207	AFT	CFT	Catenin beta-1 OS=Rattus norvegicus GN=Ctnnb1 PE=1 SV=1	952457	931155	595950	501754	632408	592332	250958	1.09446e+06	408888	368415	351585	629852	311015	193101	197377	132561	284477	211505	295299	243190	219213	227175	184507	187464	685992	523126	215776	177010	390368	356050	530354	456371	551205	537743	633752	689518	416488	289546	443718	315161	286570
TAGL3_RAT	8	8	425.57	2.17e-06	2.7913	AFT	CFT	Transgelin-3 OS=Rattus norvegicus GN=Tagln3 PE=1 SV=2	2.97442e+06	2.16271e+06	3.47889e+06	3.15759e+06	1.56008e+06	1.70124e+06	899075	2.94454e+06	1.97564e+06	2.8525e+06	943098	1.45634e+06	1.08228e+06	754950	489623	579002	1.01929e+06	813184	745202	1.08357e+06	695584	840523	657017	592455	2.14227e+06	1.21502e+06	1.2596e+06	1.11394e+06	962994	1.02261e+06	1.90003e+06	1.22783e+06	2.66327e+06	4.16356e+06	1.69999e+06	1.5943e+06	1.4493e+06	1.13201e+06	1.10071e+06	1.37657e+06	1.02679e+06
HPCL4_RAT	4	4	294.21	3.37e-06	2.23215	AFT	CFT	Hippocalcin-like protein 4 OS=Rattus norvegicus GN=Hpcal4 PE=2 SV=2	3.51247e+06	3.55603e+06	3.35188e+06	2.70463e+06	1.64695e+06	1.64453e+06	1.17854e+06	2.45287e+06	2.13317e+06	2.77353e+06	1.28526e+06	2.0789e+06	1.01657e+06	1.45644e+06	910486	775228	1.21429e+06	862638	1.41148e+06	1.13402e+06	1.08349e+06	964744	948477	908891	2.5298e+06	1.99779e+06	1.21362e+06	954146	1.01662e+06	988524	2.49062e+06	1.02281e+06	2.87564e+06	4.04828e+06	2.31675e+06	2.27584e+06	1.36131e+06	2.18387e+06	2.04684e+06	1.84309e+06	1.22322e+06
CANB1_RAT	7	7	547.73	4.31e-06	3.35338	AFT	CFT	Calcineurin subunit B type 1 OS=Rattus norvegicus GN=Ppp3r1 PE=1 SV=2	1.78639e+07	2.15088e+07	2.39115e+07	1.68807e+07	8.94249e+06	8.19937e+06	4.41341e+06	1.83145e+07	7.51872e+06	9.66782e+06	5.08602e+06	7.811e+06	4.17458e+06	2.9446e+06	2.41098e+06	2.07608e+06	5.14585e+06	3.75243e+06	3.48049e+06	4.04494e+06	4.52667e+06	4.16221e+06	4.14233e+06	3.90506e+06	1.28662e+07	1.20837e+07	8.65764e+06	5.95519e+06	5.51995e+06	4.92863e+06	9.32695e+06	7.63683e+06	1.01357e+07	1.41113e+07	9.16783e+06	8.55094e+06	5.59029e+06	4.4153e+06	5.42005e+06	4.93585e+06	5.1837e+06
KPCA_RAT	4	4	244.37	4.39e-06	1.91833	AFT	CFT	Protein kinase C alpha type OS=Rattus norvegicus GN=Prkca PE=1 SV=3	855327	824860	487549	932811	419447	454441	423328	691890	460299	733159	419157	645337	308912	397191	264080	238835	410134	307809	372199	372004	299769	326075	268869	264342	616036	463409	176527	329079	258913	273164	894628	288507	620510	1.07013e+06	755554	706471	413672	595571	593671	567826	413150
LETM1_RAT	10	10	602.84	4.41e-06	2.97929	AFT	CFT	LETM1 and EF-hand domain-containing protein 1, mitochondrial OS=Rattus norvegicus GN=Letm1 PE=1 SV=1	3.18861e+06	3.33609e+06	3.3201e+06	3.17255e+06	1.26149e+06	1.06559e+06	1.08015e+06	2.82796e+06	1.51324e+06	1.21238e+06	962847	1.42256e+06	645559	604415	462066	392160	1.04921e+06	780070	695498	658890	723994	821614	691570	652582	2.29654e+06	1.87422e+06	1.20211e+06	1.11922e+06	778683	640522	2.28269e+06	1.17921e+06	2.03994e+06	1.76961e+06	1.73559e+06	1.55732e+06	864484	906294	1.03876e+06	932354	1.05692e+06
NDKB_RAT	7	7	477.97	4.42e-06	2.2576	AFT	CFT	Nucleoside diphosphate kinase B OS=Rattus norvegicus GN=Nme2 PE=1 SV=1	7.99037e+06	1.12484e+07	7.1198e+06	4.65587e+06	6.62385e+06	7.01256e+06	3.91767e+06	1.21004e+07	6.44917e+06	9.77195e+06	3.75231e+06	5.65777e+06	3.66712e+06	2.84704e+06	2.12386e+06	2.08694e+06	4.18024e+06	3.4395e+06	2.77404e+06	3.98121e+06	3.49754e+06	3.76164e+06	3.07187e+06	2.79552e+06	5.75494e+06	6.31938e+06	2.57787e+06	1.64251e+06	4.08872e+06	4.21524e+06	8.27929e+06	5.04566e+06	8.69385e+06	1.42633e+07	6.76375e+06	6.19374e+06	4.91073e+06	4.26901e+06	4.77459e+06	4.96166e+06	4.21099e+06
NP1L4_RAT	4	4	188.71	4.57e-06	2.01783	AFT	CFT	Nucleosome assembly protein 1-like 4 OS=Rattus norvegicus GN=Nap1l4 PE=1 SV=1	435072	498195	533208	475395	498963	508052	253407	611691	438476	555513	222915	403996	294428	302659	180974	158702	230710	191620	278724	326152	199545	189168	169222	171531	313354	279888	193059	167711	307996	305389	535531	255065	591091	810834	401816	442267	394276	453824	406843	377311	232408
ROGDI_RAT	1	1	44.76	5.2e-06	2.525	AFT	CFT	Protein rogdi homolog OS=Rattus norvegicus GN=Rogdi PE=2 SV=1	743614	944135	845996	660352	419370	522098	260326	1.06853e+06	482568	580253	319899	596934	377930	291617	216388	196807	293962	166037	295019	359877	199420	177061	169787	204241	535576	530418	306310	232960	258866	313832	550151	445561	650530	846945	576637	653482	506095	437266	486456	467904	296124
HN1_RAT	2	2	138.63	5.4e-06	3.46354	AFT	CFT	Hematological and neurological expressed 1 protein OS=Rattus norvegicus GN=Hn1 PE=2 SV=3	1.67298e+06	4.49117e+06	5.64493e+06	2.83995e+06	1.30406e+06	1.33366e+06	1.09786e+06	2.4443e+06	1.29006e+06	1.81521e+06	945168	1.56011e+06	958581	510994	277099	523318	727781	575181	519286	1.23163e+06	643695	582524	560567	523001	1.20494e+06	2.52315e+06	2.04386e+06	1.00188e+06	804959	801662	2.32013e+06	1.01923e+06	1.73907e+06	2.64951e+06	1.70372e+06	1.7079e+06	1.28366e+06	766214	622937	1.24418e+06	733134
TCTP_RAT	1	1	43.13	5.79e-06	3.29347	AFT	CFT	Translationally-controlled tumor protein OS=Rattus norvegicus GN=Tpt1 PE=1 SV=1	3.84708e+06	7.86334e+06	7.33244e+06	4.35099e+06	4.03166e+06	3.99903e+06	1.33692e+06	7.6973e+06	2.67655e+06	4.06346e+06	1.54731e+06	3.004e+06	1.48373e+06	1.20074e+06	776067	754786	2.19297e+06	1.3129e+06	1.21623e+06	1.58296e+06	1.32215e+06	1.45364e+06	1.32724e+06	1.08953e+06	2.7708e+06	4.41765e+06	2.65486e+06	1.53495e+06	2.48863e+06	2.40381e+06	2.82535e+06	3.20965e+06	3.60814e+06	5.93109e+06	2.78911e+06	3.28857e+06	1.9869e+06	1.80046e+06	1.74465e+06	1.79449e+06	2.2091e+06
ENSA_RAT;ARP19_RAT	4	4	235.99	6.27e-06	3.07208	AFT	CFT	Alpha-endosulfine OS=Rattus norvegicus GN=Ensa PE=1 SV=1	1.8026e+06	1.62849e+06	2.11048e+06	1.03442e+06	962383	928390	518206	1.38672e+06	587997	742135	473241	441084	452322	335936	237967	203422	456491	335013	327168	487601	320246	371990	305059	273493	1.2983e+06	914891	764144	364925	594052	558054	1.09514e+06	578241	792653	1.08323e+06	853044	482868	605716	503722	534967	483631	459849
CPLX1_RAT	3	3	128.03	6.5e-06	3.35845	AFT	CFT	Complexin-1 OS=Rattus norvegicus GN=Cplx1 PE=1 SV=1	4.78436e+06	6.03299e+06	5.78839e+06	4.32275e+06	2.72697e+06	2.38576e+06	1.10586e+06	3.56528e+06	1.79405e+06	2.44751e+06	1.20945e+06	1.7717e+06	1.18237e+06	687051	599422	509151	1.47946e+06	1.04567e+06	820142	905039	1.04211e+06	1.19771e+06	940962	886338	3.44586e+06	3.38935e+06	2.09581e+06	1.52499e+06	1.68329e+06	1.43408e+06	2.33704e+06	1.48666e+06	2.41848e+06	3.57242e+06	2.18011e+06	1.93953e+06	1.58334e+06	1.0302e+06	1.34754e+06	1.2105e+06	1.49035e+06
MTAP2_RAT	66	66	4526.68	6.5e-06	2.79624	AFT	CFT	Microtubule-associated protein 2 OS=Rattus norvegicus GN=Map2 PE=1 SV=3	1.73601e+07	2.34402e+07	1.66554e+07	1.11742e+07	9.05925e+06	9.3183e+06	4.85335e+06	1.5984e+07	7.83199e+06	8.71077e+06	4.74766e+06	7.57778e+06	4.56819e+06	4.13712e+06	2.55012e+06	2.76806e+06	5.01501e+06	3.70873e+06	4.21441e+06	5.90991e+06	4.32915e+06	4.26484e+06	3.94791e+06	3.47824e+06	1.25034e+07	1.31688e+07	6.03042e+06	3.94207e+06	5.59202e+06	5.60121e+06	1.02567e+07	6.66508e+06	10557979	1.27144e+07	8.55792e+06	8.29563e+06	6.11737e+06	6.20344e+06	5.73286e+06	6.58102e+06	5.0519e+06
COF1_RAT	7	7	617.26	6.52e-06	2.59157	AFT	CFT	Cofilin-1 OS=Rattus norvegicus GN=Cfl1 PE=1 SV=3	4.34186e+07	4.69429e+07	4.51426e+07	3.55609e+07	1.85756e+07	1.77758e+07	1.27657e+07	3.12374e+07	1.85929e+07	2.46007e+07	1.31886e+07	1.80475e+07	1.31228e+07	1.12086e+07	8.32004e+06	7.18195e+06	1.28391e+07	9.57005e+06	1.25436e+07	1.15976e+07	1.05632e+07	1.06609e+07	9.10104e+06	9.02556e+06	3.12716e+07	2.63727e+07	1.63448e+07	1.25453e+07	1.14662e+07	1.0685e+07	2.69781e+07	1.30255e+07	2.50642e+07	3.59075e+07	2.37731e+07	1.97572e+07	1.7573e+07	1.68069e+07	1.8704e+07	1.7075e+07	1.29336e+07
1433F_RAT	9	9	643.62	6.76e-06	2.59183	AFT	CFT	14-3-3 protein eta OS=Rattus norvegicus GN=Ywhah PE=1 SV=2	2.24566e+07	2.51006e+07	2.71486e+07	1.66242e+07	1.07079e+07	1.12472e+07	6.87377e+06	1.28182e+07	8.80822e+06	1.25647e+07	7.07723e+06	1.01208e+07	7.13756e+06	6.83449e+06	4.51345e+06	4.15847e+06	6.41407e+06	4.70587e+06	6.23326e+06	7.48401e+06	5.38193e+06	4.89921e+06	4.39551e+06	4.03009e+06	1.6174e+07	1.41016e+07	9.8297e+06	5.86472e+06	6.60968e+06	6.76067e+06	1.45265e+07	5.34497e+06	1.1874e+07	1.83396e+07	1.27571e+07	1.10795e+07	9.55807e+06	1.0248e+07	1.01466e+07	9.88668e+06	6.46125e+06
RS27A_RAT	3	3	153.42	6.91e-06	3.09319	AFT	CFT	Ubiquitin-40S ribosomal protein S27a OS=Rattus norvegicus GN=Rps27a PE=1 SV=2	1.89362e+07	2.36441e+07	3.0343e+07	1.31619e+07	1.00478e+07	1.02443e+07	5.50483e+06	1.61238e+07	7.15531e+06	7.46307e+06	6.44438e+06	9.37448e+06	4.17914e+06	3.31474e+06	2.54177e+06	2.7936e+06	5.69778e+06	4.19352e+06	3.2106e+06	5.01424e+06	5.68946e+06	4.90281e+06	4.97792e+06	4.70757e+06	1.36385e+07	1.32833e+07	1.09863e+07	4.64329e+06	6.20221e+06	6.15782e+06	1.16335e+07	6.72335e+06	9.64577e+06	1.08932e+07	1.16164e+07	1.02625e+07	5.59638e+06	4.9703e+06	5.71408e+06	6.64172e+06	5.73969e+06
RUFY3_RAT	3	3	128.51	7.52e-06	1.96399	AFT	CFT	Protein RUFY3 OS=Rattus norvegicus GN=Rufy3 PE=1 SV=1	740867	518784	750177	772692	478510	507283	315089	664012	386864	531226	265142	419622	301612	330166	215657	219932	268895	226720	327578	313731	283007	244731	261672	239658	533598	291454	271617	272592	295371	304927	665884	276882	521516	775385	477934	459373	403895	495069	484812	522884	270873
RL31_RAT	1	1	66.1	7.54e-06	3.54445	AFT	CFT	60S ribosomal protein L31 OS=Rattus norvegicus GN=Rpl31 PE=2 SV=1	922403	695590	724385	816670	313860	289828	171273	722390	313296	310883	160266	348621	149720	82411.4	91035.1	71776.2	204427	138251	149096	130746	165568	159299	141125	149933	664346	390785	262278	288106	193737	174215	361954	301225	422342	453770	288888	381646	200494	123572	204653	170647	205930
GLSK_RAT	4	4	255.86	7.58e-06	3.20713	AFT	CFT	Glutaminase kidney isoform, mitochondrial OS=Rattus norvegicus GN=Gls PE=1 SV=2	1.42975e+06	1.53032e+06	1.76122e+06	1.18204e+06	498564	523157	424049	1.08978e+06	470221	513421	397551	491840	335971	259593	189141	166849	353037	259661	294865	372854	243642	289675	231804	218218	1.02976e+06	859739	637686	417003	307749	314469	896150	454421	633885	749396	716609	538432	449907	389248	425203	396680	355633
IDH3B_RAT	7	7	450.89	7.78e-06	2.68216	AFT	CFT	Isocitrate dehydrogenase [NAD] subunit beta, mitochondrial OS=Rattus norvegicus GN=Idh3B PE=1 SV=1	2.01103e+06	2.49579e+06	1.25637e+06	1.29287e+06	1.00914e+06	889345	652930	3.05185e+06	1.26313e+06	1.30292e+06	797280	1.36758e+06	637838	459777	298611	314812	884798	634896	431024	660930	536004	705089	478938	440963	1.44841e+06	1.40214e+06	454894	456100	622916	534584	1.37985e+06	1.27257e+06	1.70278e+06	1.90176e+06	1.43714e+06	1.49713e+06	854144	689416	671298	748460	891306
MK01_RAT;MK04_RAT	9	9	579.42	7.84e-06	2.55956	AFT	CFT	Mitogen-activated protein kinase 1 OS=Rattus norvegicus GN=Mapk1 PE=1 SV=3	4.46653e+06	5.60335e+06	6.03458e+06	4.29817e+06	2.43046e+06	2.10352e+06	1.66624e+06	4.06362e+06	2.08853e+06	2.211e+06	1.69877e+06	2.4459e+06	1.59967e+06	1.15413e+06	922063	769327	1.74272e+06	1.29024e+06	1.19526e+06	1.33808e+06	1.42225e+06	1.43762e+06	1.25062e+06	1.15825e+06	3.21694e+06	3.14798e+06	2.18494e+06	1.51632e+06	1.50026e+06	1.26442e+06	3.52131e+06	1.69446e+06	2.81546e+06	3.22721e+06	3.06213e+06	2.6776e+06	2.14216e+06	1.73056e+06	2.07286e+06	1.82906e+06	1.75554e+06
ATP5J_RAT	5	5	342.96	7.96e-06	3.2624	AFT	CFT	ATP synthase-coupling factor 6, mitochondrial OS=Rattus norvegicus GN=Atp5j PE=1 SV=1	9.22271e+06	1.55824e+07	1.66257e+07	1.05473e+07	7.07726e+06	6.64871e+06	2.92182e+06	8.29157e+06	3.85616e+06	5.6959e+06	3.07177e+06	4.04734e+06	3.22166e+06	2.29868e+06	1.81961e+06	1.5391e+06	2.94754e+06	2.21766e+06	2.33477e+06	3.33677e+06	2.46372e+06	2.44174e+06	2.07737e+06	1.9884e+06	6.64251e+06	8.75425e+06	6.01967e+06	3.72089e+06	4.3686e+06	3.99653e+06	6.17474e+06	3.45745e+06	5.19832e+06	8.31381e+06	5.53704e+06	4.43075e+06	4.3142e+06	3.44677e+06	4.09062e+06	3.65918e+06	2.96922e+06
RS25_RAT	1	1	55.59	8.14e-06	2.92493	AFT	CFT	40S ribosomal protein S25 OS=Rattus norvegicus GN=Rps25 PE=2 SV=1	353106	920824	635516	484341	258403	308360	196039	522725	260311	206275	183823	319283	145653	119836	59733.2	106573	158579	123753	134475	224729	133175	157795	123914	101227	254319	517322	230101	170867	159505	185355	414293	217968	350914	301082	331350	349529	195048	179689	134284	253376	159745
FUBP2_RAT	3	3	164.84	8.69e-06	2.78886	AFT	CFT	Far upstream element-binding protein 2 OS=Rattus norvegicus GN=Khsrp PE=1 SV=1	191672	311719	398081	241086	119512	164755	65555.4	295826	225754	186454	100769	223016	100761	68373.6	52552.6	41583.8	91471.7	83733.9	77516.1	92084.3	77242.7	83397.9	68906.9	67477	138049	175125	144133	85050.7	73771.4	99033.7	138540	123355	304329	272150	181642	244142	134932	102523	118142	98864.7	92144.6
CALL3_RAT	1	1	76.65	9e-06	3.22336	AFT	CFT	Calmodulin-like protein 3 OS=Rattus norvegicus GN=Calml3 PE=2 SV=1	7.734e+07	8.19722e+07	9.18105e+07	8.88875e+07	3.76554e+07	3.78622e+07	1.92154e+07	8.4341e+07	3.66069e+07	3.5695e+07	2.19479e+07	3.32019e+07	1.45827e+07	1.99974e+07	9.38033e+06	7.79404e+06	2.36303e+07	1.67455e+07	1.807e+07	1.68813e+07	2.09852e+07	1.75119e+07	1.73243e+07	1.76756e+07	5.57029e+07	4.60523e+07	3.32419e+07	3.13579e+07	2.32436e+07	2.27589e+07	4.06083e+07	3.51688e+07	4.93483e+07	5.21009e+07	3.95623e+07	3.63472e+07	1.9528e+07	2.99852e+07	2.10876e+07	1.85302e+07	2.38041e+07
AP2M1_RAT	5	5	212.43	9.36e-06	2.24912	AFT	CFT	AP-2 complex subunit mu OS=Rattus norvegicus GN=Ap2m1 PE=1 SV=1	1.82544e+06	2.2458e+06	2.08888e+06	2.52796e+06	1.07024e+06	1.19777e+06	817907	1.67607e+06	856153	1.08545e+06	823470	1.1855e+06	771584	723080	474842	480822	846102	595573	676883	827832	642891	669537	532069	495410	1.31474e+06	1.2617e+06	756322	891818	660629	719975	1.7285e+06	698893	1.15414e+06	1.58434e+06	1.48435e+06	1.29781e+06	1.03325e+06	1.08423e+06	1.06748e+06	1.14315e+06	852326
TPM4_RAT	2	2	134	9.82e-06	2.6819	AFT	CFT	Tropomyosin alpha-4 chain OS=Rattus norvegicus GN=Tpm4 PE=1 SV=3	781018	1.11544e+06	974864	746790	568771	579578	243189	585148	429651	491028	221553	413856	322414	243690	178620	163316	236486	189673	247149	343988	197336	181546	204472	157665	562515	626658	352969	263454	351086	348383	513936	243997	579194	716711	399362	453061	431752	365402	401550	388282	238225
PSB4_RAT	1	1	114.28	1.08e-05	3.58417	AFT	CFT	Proteasome subunit beta type-4 OS=Rattus norvegicus GN=Psmb4 PE=1 SV=2	737078	1.08755e+06	706133	862191	242690	267303	176916	676271	281198	399407	217906	346246	216122	138059	91612.6	75269.5	233921	171572	106233	153492	117550	180492	106797	83154	530869	610988	255670	304165	149806	160675	373880	281994	379071	582980	392788	379046	289414	207014	205952	178952	235642
RSSA_RAT	3	3	185.95	1.11e-05	2.53151	AFT	CFT	40S ribosomal protein SA OS=Rattus norvegicus GN=Rpsa PE=1 SV=3	996088	812678	1.97237e+06	942333	754569	777486	408615	1.21691e+06	606490	940138	353703	597729	493622	299316	243559	234664	349299	293517	322458	550837	364686	334073	318271	295668	717417	456565	714137	332438	465774	467345	863535	507433	817584	1.37224e+06	637569	654352	661021	448811	547537	557909	351868
H4_RAT	4	4	188.32	1.12e-05	3.52879	AFT	CFT	Histone H4 OS=Rattus norvegicus GN=Hist1h4b PE=1 SV=2	3.41894e+06	1.98676e+06	1.62088e+06	2.15017e+06	827873	875130	437166	1.35045e+06	656827	783147	625022	1.00223e+06	307203	254780	200190	192630	562033	419086	266468	410849	488910	480675	458715	417386	2.46244e+06	1.11617e+06	586872	758543	511023	526039	923873	563116	885441	1.14309e+06	1.12664e+06	1.09718e+06	411383	382031	450040	457975	566168
GRIA2_RAT;GRIA4_RAT	10	10	636.2	1.12e-05	1.94993	AFT	CFT	Glutamate receptor 2 OS=Rattus norvegicus GN=Gria2 PE=1 SV=2	1.43949e+06	1.28812e+06	1.11122e+06	1.4344e+06	910330	848737	572921	923824	640759	894250	541184	913716	691611	551828	416200	386483	557515	410157	609496	625057	423267	465611	400755	369378	1.03677e+06	723672	402341	506031	561921	510174	1.21077e+06	385220	863780	1.30526e+06	975515	1.00027e+06	926154	827442	935648	918857	561616
TCPB_RAT	3	3	231.98	1.13e-05	1.96399	AFT	CFT	T-complex protein 1 subunit beta OS=Rattus norvegicus GN=Cct2 PE=1 SV=3	938942	896217	843052	1.372e+06	507034	519889	585639	783787	737760	1.17202e+06	509289	825785	536053	550981	331652	392414	514257	323447	526265	446832	354246	343921	308361	306119	676258	503497	305244	484018	312978	312505	1.23764e+06	326826	994543	1.7107e+06	918022	904012	717841	826172	745578	932957	518039
SYPH_RAT	3	3	119.52	1.15e-05	2.87053	AFT	CFT	Synaptophysin OS=Rattus norvegicus GN=Syp PE=1 SV=1	6.9604e+06	8.48783e+06	8.57991e+06	3.90398e+06	2.78941e+06	3.15464e+06	1.87244e+06	5.58718e+06	2.94006e+06	3.92903e+06	1.84669e+06	3.03665e+06	1.88683e+06	1.48423e+06	1.00391e+06	975188	1.90195e+06	1.55342e+06	1.6059e+06	2.16464e+06	1.62358e+06	1.73229e+06	1.31089e+06	1.25142e+06	5.01311e+06	4.76849e+06	3.10653e+06	1.37725e+06	1.72182e+06	1.89625e+06	3.95706e+06	2.32977e+06	3.96337e+06	5.73487e+06	3.32877e+06	3.32431e+06	2.5267e+06	2.22553e+06	2.25685e+06	2.31849e+06	1.91594e+06
KAP3_RAT	3	3	205.17	1.15e-05	2.16772	AFT	CFT	cAMP-dependent protein kinase type II-beta regulatory subunit OS=Rattus norvegicus GN=Prkar2b PE=1 SV=3	492480	577151	1.06423e+06	743093	375823	375542	346770	963039	483608	600632	329345	563101	274825	369377	206900	156731	305157	241812	303838	312093	281386	251302	242395	244085	354701	324245	385326	262150	231985	225738	732836	401572	651932	876690	593663	616444	368025	553864	465126	372625	307402
CLCB_RAT	4	4	216.18	1.15e-05	2.93257	AFT	CFT	Clathrin light chain B OS=Rattus norvegicus GN=Cltb PE=1 SV=1	4.33216e+06	3.81455e+06	4.64576e+06	2.86604e+06	2.85632e+06	2.86518e+06	967494	4.13129e+06	1.72756e+06	2.20664e+06	967803	1.49917e+06	1.29241e+06	848428	692147	619650	1.03575e+06	830272	966445	1.36361e+06	980602	959014	840779	782906	3.12017e+06	2.14303e+06	1.68209e+06	1.01109e+06	1.76313e+06	1.72225e+06	2.04462e+06	1.72268e+06	2.32885e+06	3.22084e+06	1.74452e+06	1.64119e+06	1.7307e+06	1.27218e+06	1.556e+06	1.47321e+06	1.04337e+06
RL12_RAT	1	1	35.65	1.24e-05	2.24659	AFT	CFT	60S ribosomal protein L12 OS=Rattus norvegicus GN=Rpl12 PE=2 SV=1	1.37517e+06	1.40692e+06	1.38821e+06	1.10824e+06	620636	661223	536622	1.3133e+06	578561	834425	558792	785379	525110	563265	307357	222702	538650	366983	494275	460298	399173	322773	406778	363506	990442	790414	502631	390968	383101	397460	1.13405e+06	547626	779934	1.21794e+06	1.00725e+06	859778	703188	844591	690961	529470	542612
H2A1E_RAT;H2AZ_RAT	3	3	195.89	1.3e-05	2.21101	AFT	CFT	Histone H2A type 1-E OS=Rattus norvegicus PE=1 SV=2	1.22157e+07	1.34654e+07	9.37409e+06	8.64865e+06	5.34999e+06	5.48166e+06	4.07269e+06	9.70933e+06	7.47115e+06	9.42962e+06	4.17167e+06	6.91253e+06	3.70718e+06	3.38905e+06	2.25342e+06	2.13309e+06	4.51949e+06	3.62971e+06	3.35488e+06	3.46267e+06	4.79889e+06	4.16357e+06	4.06826e+06	4.07566e+06	8.79819e+06	7.56493e+06	3.39408e+06	3.05109e+06	3.3024e+06	3.29501e+06	8.60691e+06	4.04863e+06	1.00715e+07	1.37636e+07	7.51967e+06	7.56736e+06	4.96438e+06	5.08173e+06	5.06586e+06	5.07138e+06	4.55273e+06
IDH3A_RAT	8	8	557.62	1.39e-05	1.94009	AFT	CFT	Isocitrate dehydrogenase [NAD] subunit alpha, mitochondrial OS=Rattus norvegicus GN=Idh3a PE=1 SV=1	7.43845e+06	9.50956e+06	8.5865e+06	1.09713e+07	6419732	7.40637e+06	3.65684e+06	1.0017e+07	6.73802e+06	8.67383e+06	3.92046e+06	6.05512e+06	4.17256e+06	4.47507e+06	2.73333e+06	2.77704e+06	4.53315e+06	3.43855e+06	4.32376e+06	4.79189e+06	4.16643e+06	3.81602e+06	3.51414e+06	3.335e+06	5.35743e+06	5.3425e+06	3.10892e+06	3.87048e+06	3.96272e+06	4.45196e+06	7.72807e+06	4.17693e+06	9.08324e+06	1.26604e+07	7.06686e+06	6.62873e+06	5.58757e+06	6.71017e+06	6.14472e+06	6.60236e+06	4.5665e+06
CNDP2_RAT	4	4	180.42	1.47e-05	2.30808	AFT	CFT	Cytosolic non-specific dipeptidase OS=Rattus norvegicus GN=Cndp2 PE=1 SV=1	603632	370908	1.12916e+06	882627	356768	328718	340418	817860	556806	547469	309559	523069	312146	320467	180785	185444	293597	219313	316456	268606	214820	226583	202272	191380	434756	208377	408836	311375	220223	197592	719412	341034	750607	799094	557998	572620	418003	480527	406417	440891	295757
PROF1_RAT	5	5	380.65	1.55e-05	2.57488	AFT	CFT	Profilin-1 OS=Rattus norvegicus GN=Pfn1 PE=1 SV=2	8.24605e+06	6.39267e+06	6.84138e+06	6.6077e+06	2.56159e+06	2.4668e+06	2.52899e+06	8.35664e+06	3.62505e+06	4.28118e+06	2.49129e+06	4.32354e+06	2.55929e+06	1.73817e+06	1.27946e+06	1.13406e+06	2.68209e+06	1.94694e+06	1.73155e+06	2.04913e+06	2.01841e+06	2.08127e+06	1.87236e+06	1.7133e+06	5.93909e+06	3.59142e+06	2.47706e+06	2.33108e+06	1.5812e+06	1.48279e+06	5.34457e+06	3.48458e+06	4.88677e+06	6.24887e+06	4.4907e+06	4.73311e+06	3.42721e+06	2.60631e+06	2.87633e+06	2.69621e+06	2.70182e+06
STX6_RAT	1	1	52.66	1.57e-05	1.69998	AFT	CFT	Syntaxin-6 OS=Rattus norvegicus GN=Stx6 PE=1 SV=1	352840	249156	423100	291535	318333	385191	343626	375588	432108	568588	261964	409064	226484	349448	153792	171224	287090	198473	272592	183589	194292	202923	172526	182354	254128	139976	153192	102848	196498	231537	726193	156614	582507	829919	472205	447815	303290	523982	345736	407083	289202
KAD1_RAT	10	10	792.32	1.6e-05	2.16965	AFT	CFT	Adenylate kinase isoenzyme 1 OS=Rattus norvegicus GN=Ak1 PE=1 SV=3	3.14734e+06	3.49503e+06	3.44181e+06	3.08572e+06	2.0564e+06	2.18809e+06	1.16894e+06	3.1179e+06	1.70651e+06	2.01021e+06	1.13707e+06	1.44259e+06	1.27013e+06	1.09062e+06	797286	732417	1.22552e+06	1.05292e+06	1.1457e+06	1.41821e+06	1.10775e+06	1.08165e+06	1.00429e+06	977753	2.26682e+06	1.96352e+06	1.24618e+06	1.08859e+06	1.26936e+06	1.31526e+06	2.47034e+06	1.30011e+06	2.30048e+06	2.93413e+06	2.04964e+06	1.57924e+06	1.70086e+06	1.63533e+06	1.79236e+06	1.74131e+06	1.23453e+06
SUCA_RAT	3	3	138.67	1.6e-05	1.91925	AFT	CFT	Succinyl-CoA ligase [ADP/GDP-forming] subunit alpha, mitochondrial OS=Rattus norvegicus GN=Suclg1 PE=2 SV=2	1.71133e+06	1.49671e+06	1.37305e+06	1.63538e+06	907355	887326	761275	995602	959241	1.14813e+06	538844	1.07701e+06	616598	796293	500599	548482	729091	525931	764660	621035	471006	537619	486918	431195	1.23256e+06	840856	497140	576931	560085	533370	1.60882e+06	415150	1.29311e+06	1.67582e+06	971297	1.17903e+06	825701	1.19401e+06	1.12538e+06	1.30401e+06	734454
DLG2_RAT;DLG1_RAT	8	8	397.53	1.62e-05	2.2854	AFT	CFT	Disks large homolog 2 OS=Rattus norvegicus GN=Dlg2 PE=1 SV=1	1.18919e+06	809585	967396	1.42833e+06	532100	551591	419688	1.25272e+06	539090	815890	424690	630187	527397	339775	235049	293265	416643	293147	350888	503259	314121	328935	300789	280000	856493	454827	350265	503891	328450	331560	886936	522363	726724	1.19088e+06	765528	689884	706250	509478	528407	697232	419708
FRIH_RAT	2	2	130.14	1.65e-05	2.09706	AFT	CFT	Ferritin heavy chain OS=Rattus norvegicus GN=Fth1 PE=1 SV=3	536966	555891	413630	989272	462326	482429	420847	1.28376e+06	621537	714478	372091	596891	379103	303291	205457	177635	372012	306862	313800	397529	287476	315504	265964	228016	386741	312302	149763	348997	285381	289987	889385	535308	837868	1.04286e+06	670715	653434	507667	454771	461881	422325	374749
APOE_RAT	9	9	523.46	1.77e-05	2.81363	AFT	CFT	Apolipoprotein E OS=Rattus norvegicus GN=Apoe PE=1 SV=2	3.76743e+06	4.61857e+06	3.48494e+06	2.71613e+06	1.59465e+06	1.74505e+06	1.0034e+06	2.89516e+06	1.39828e+06	1.91302e+06	840260	1.29948e+06	984499	798038	542428	565643	970892	778901	810936	1.18075e+06	791357	857050	730430	683469	2.71343e+06	2.59473e+06	1.2618e+06	958201	984332	1.04895e+06	2.1205e+06	1.20724e+06	1.88497e+06	2.79228e+06	1.51462e+06	1.42258e+06	1.31837e+06	1.19662e+06	1.21942e+06	1.34481e+06	978034
PPIA_RAT	5	5	343.94	1.81e-05	2.61131	AFT	CFT	Peptidyl-prolyl cis-trans isomerase A OS=Rattus norvegicus GN=Ppia PE=1 SV=2	3.77761e+07	4.12691e+07	3.62349e+07	3.28575e+07	1.31732e+07	1.59043e+07	1.05442e+07	2.68075e+07	1.73929e+07	2.15038e+07	1.07323e+07	1.47195e+07	6.7269e+06	1.01488e+07	5.52263e+06	5.82967e+06	1.23295e+07	9.27119e+06	9.53055e+06	1.02793e+07	1.00886e+07	9.97466e+06	8.82395e+06	8.28489e+06	2.72076e+07	2.31851e+07	1.31196e+07	1.15915e+07	8.13147e+06	9.56006e+06	2.22833e+07	1.11783e+07	2.34466e+07	3.13873e+07	1.93456e+07	1.61139e+07	9.00816e+06	1.52176e+07	1.24153e+07	1.38599e+07	1.24202e+07
EFTU_RAT	5	5	284.49	1.83e-05	2.70692	AFT	CFT	Elongation factor Tu, mitochondrial OS=Rattus norvegicus GN=Tufm PE=1 SV=1	1.56017e+06	1.86854e+06	1.97181e+06	1.54712e+06	657715	698670	504171	1.63492e+06	735696	823130	494547	848243	471053	467047	256210	250081	570490	417150	466477	503541	390331	460404	358708	318366	1.12369e+06	1.04975e+06	713935	545797	405989	419969	1.06547e+06	681736	991760	1.20145e+06	891449	928598	630799	700316	575979	594563	574687
SH3G1_RAT	2	2	112.07	1.91e-05	2.41068	AFT	CFT	Endophilin-A2 OS=Rattus norvegicus GN=Sh3gl1 PE=1 SV=1	896607	493094	768585	1.00979e+06	409591	364112	337816	649476	427482	462844	224512	330506	238695	312823	150881	145985	314587	216621	308617	213013	180874	205710	189974	166455	645767	277022	278282	356236	252829	218867	713913	270821	576271	675573	404695	361815	319642	469064	339192	347076	316901
TBA4A_RAT;TBA1B_RAT	4	4	333.64	1.95e-05	1.95569	AFT	CFT	Tubulin alpha-4A chain OS=Rattus norvegicus GN=Tuba4a PE=2 SV=1	3.61979e+07	3.5873e+07	3.64246e+07	3.07691e+07	1.71087e+07	1.78779e+07	1.66836e+07	3.91885e+07	2.13428e+07	2.49389e+07	1.67689e+07	2.58249e+07	1.51784e+07	1.33443e+07	8.80616e+06	8.40177e+06	1.9086e+07	1.31632e+07	1.27131e+07	1.34477e+07	1.71491e+07	1.37714e+07	1.4346e+07	1.37062e+07	2.60709e+07	2.01536e+07	1.31883e+07	1.08548e+07	1.05607e+07	1.07464e+07	3.52578e+07	1.6341e+07	2.87713e+07	3.64012e+07	3.02269e+07	28271314	2.03257e+07	2.00092e+07	1.97969e+07	1.99751e+07	1.92264e+07
TBB2B_RAT	30	1	2536.23	2.01e-05	1.70413	AFT	CFT	Tubulin beta-2B chain OS=Rattus norvegicus GN=Tubb2b PE=1 SV=1	2.30808e+07	2.54658e+07	2.46724e+07	2.71909e+07	15388465	1.73473e+07	1.48884e+07	3.43753e+07	1.9701e+07	2.51354e+07	1.55188e+07	21796175	1.52882e+07	1.33803e+07	8.86595e+06	8.6356e+06	1.75999e+07	1.23222e+07	1.27594e+07	1.40058e+07	1.5053e+07	1.28532e+07	1.25535e+07	1.19301e+07	1.66236e+07	1.43068e+07	8.93313e+06	9.59248e+06	9.49887e+06	1.04274e+07	3.14639e+07	1.43339e+07	2.65581e+07	3.66879e+07	2.79735e+07	2.38609e+07	2.04728e+07	2.00632e+07	1.99313e+07	2.0531e+07	1.77294e+07
TBB2A_RAT	30	1	2548.13	2.01e-05	1.70413	AFT	CFT	Tubulin beta-2A chain OS=Rattus norvegicus GN=Tubb2a PE=1 SV=1	1.52752e+08	1.68536e+08	1.63285e+08	1.79954e+08	1.01843e+08	1.14807e+08	9.85337e+07	2.27501e+08	1.30384e+08	1.6635e+08	102705731	1.4425e+08	1.0118e+08	8.85531e+07	5.86762e+07	5.71517e+07	1.16479e+08	8.15501e+07	8.44437e+07	9.26924e+07	9.96229e+07	8.50648e+07	8.30808e+07	7.89552e+07	1.10017e+08	9.46844e+07	5.91208e+07	6.34845e+07	6.2865e+07	6.90104e+07	2.08233e+08	9.48641e+07	1.75765e+08	2.42806e+08	1.85133e+08	1.57915e+08	1.35492e+08	1.32782e+08	1.31908e+08	1.35877e+08	1.17336e+08
TBB4B_RAT	5	5	343.6	2.07e-05	2.49472	AFT	CFT	Tubulin beta-4B chain OS=Rattus norvegicus GN=Tubb4b PE=1 SV=1	4.86107e+07	7.07102e+07	6.39573e+07	5.26355e+07	2.16814e+07	1.99355e+07	2.41389e+07	6.60455e+07	3.16385e+07	3.56122e+07	2.50567e+07	3.6144e+07	1.52664e+07	1.36891e+07	9.32942e+06	8.96747e+06	2.73886e+07	2.05245e+07	1.59204e+07	1.64019e+07	1.85642e+07	2.2106e+07	1.58173e+07	1.49113e+07	3.50111e+07	3.97252e+07	2.31571e+07	1.85688e+07	1.33833e+07	1.19832e+07	5.10132e+07	2.75399e+07	4.26505e+07	5.19801e+07	4.51661e+07	3.95679e+07	2.04436e+07	2.05262e+07	2.09732e+07	2.132e+07	2.759e+07
ASGL1_RAT	3	3	174.08	2.14e-05	2.12662	AFT	CFT	Isoaspartyl peptidase/L-asparaginase OS=Rattus norvegicus GN=Asrgl1 PE=1 SV=1	773373	937109	1.10447e+06	794124	680120	678707	333739	712322	449267	672662	298569	501926	369354	300549	209921	208093	354518	272409	328600	486713	325657	311689	297303	267121	557009	526471	399895	280153	419819	407970	705298	297027	605637	981826	538187	549473	494610	450661	471918	494738	357125
HPCA_RAT;HPCL1_RAT	14	14	871.43	2.19e-05	2.68042	AFT	CFT	Neuron-specific calcium-binding protein hippocalcin OS=Rattus norvegicus GN=Hpca PE=1 SV=2	8.87599e+06	1.79553e+07	1.7276e+07	1.25234e+07	5.59359e+06	4.87517e+06	5.01615e+06	1.84272e+07	7.58893e+06	8.95274e+06	5.36696e+06	7.10556e+06	4.0901e+06	3.46282e+06	2.2781e+06	1.87713e+06	5.31916e+06	3.82657e+06	3.59778e+06	4.21686e+06	4.37158e+06	4.06306e+06	3.7728e+06	3.7278e+06	6.39279e+06	1.00873e+07	6.25513e+06	4.41803e+06	3.45277e+06	2.93046e+06	1.06007e+07	7.68383e+06	1.02303e+07	1.30675e+07	9.67425e+06	7.77867e+06	5.47715e+06	5.19235e+06	5.12133e+06	4.46285e+06	5.35828e+06
RLA2_RAT	3	3	257.65	2.26e-05	2.83545	AFT	CFT	60S acidic ribosomal protein P2 OS=Rattus norvegicus GN=Rplp2 PE=1 SV=2	4.22292e+06	3.9303e+06	6.04298e+06	2.89323e+06	2.00347e+06	2.48343e+06	1.0104e+06	3.59293e+06	1.70736e+06	2.30751e+06	1.08059e+06	1.51137e+06	1.04597e+06	945363	589727	641462	1.13083e+06	866688	967769	1.45465e+06	1.06897e+06	1.03902e+06	919478	893126	3.04149e+06	2.20806e+06	2.18799e+06	1.02068e+06	1.23669e+06	1.49278e+06	2.1353e+06	1.49819e+06	2.30162e+06	3.36807e+06	1.94782e+06	1.65455e+06	1.40068e+06	1.41753e+06	1.32575e+06	1.52507e+06	1.13915e+06
UBE2N_RAT	4	4	256.12	2.26e-05	2.18395	AFT	CFT	Ubiquitin-conjugating enzyme E2 N OS=Rattus norvegicus GN=Ube2n PE=1 SV=1	4.71316e+06	2.39105e+06	2.31582e+06	2.69281e+06	2.70112e+06	2.39254e+06	1.26646e+06	4.85746e+06	2.12367e+06	2.59256e+06	1.27539e+06	1.97949e+06	1.55794e+06	1.24698e+06	835274	731724	1.40444e+06	1.07873e+06	1.15636e+06	1.60351e+06	1.30538e+06	1.2015e+06	1.15986e+06	1.05081e+06	3.39458e+06	1.3433e+06	838488	949975	1.66733e+06	1.43815e+06	2.67644e+06	2.02548e+06	2.86283e+06	3.78413e+06	2.29896e+06	2.16701e+06	2.08628e+06	1.86979e+06	1.87776e+06	1.73966e+06	1.41477e+06
RS13_RAT	1	1	35.19	2.29e-05	2.4993	AFT	CFT	40S ribosomal protein S13 OS=Rattus norvegicus GN=Rps13 PE=1 SV=2	434991	457559	686341	476432	172693	174776	275409	741185	364196	397763	268171	376978	141600	169743	113338	70234	228165	160445	168638	129008	212118	161699	196294	179856	313295	257058	248504	168077	106598	105057	582026	309062	490958	580580	483392	412689	189620	254522	254792	166980	229843
IP3KA_RAT	1	1	62	2.32e-05	2.9332	AFT	CFT	Inositol-trisphosphate 3-kinase A OS=Rattus norvegicus GN=Itpka PE=1 SV=3	151325	112688	97513.9	124065	28995.7	29844.6	56418.2	189265	82689.6	81121.2	57520.8	77990.2	38576.9	26204	25421.3	18875.9	40186.6	32102.9	32211.5	32898.7	35407.1	33689.8	28788.4	27053.2	108990	63308.5	35306.9	43767.7	17898.2	17939.5	119230	78920.6	111470	118406	103685	85378.2	51659.3	39291.7	57148.9	44877	40482.2
ATP5H_RAT	5	5	390.68	2.34e-05	2.54807	AFT	CFT	ATP synthase subunit d, mitochondrial OS=Rattus norvegicus GN=Atp5h PE=1 SV=3	5.41769e+06	8.97385e+06	6.31525e+06	8.51744e+06	2.72909e+06	2.82168e+06	2.1671e+06	4.59395e+06	3.56046e+06	5.16777e+06	2.09957e+06	3.12185e+06	2.12838e+06	1.95248e+06	1.18719e+06	1.21327e+06	2.43084e+06	1.91726e+06	1.86089e+06	2.0847e+06	1.73123e+06	2.17777e+06	1.59236e+06	1.49921e+06	3.902e+06	5.04154e+06	2.28657e+06	3.0048e+06	1.68459e+06	1.69611e+06	4.57978e+06	1.9156e+06	4.7997e+06	7.54295e+06	3.78459e+06	3.41759e+06	2.85017e+06	2.92766e+06	2.66889e+06	2.88452e+06	2.44872e+06
ITPA_RAT	4	4	258.52	2.37e-05	2.58783	AFT	CFT	Inosine triphosphate pyrophosphatase OS=Rattus norvegicus GN=Itpa PE=3 SV=1	1.77175e+06	1.24671e+06	1291464	1.0347e+06	464576	562130	446722	1.00324e+06	619723	932482	326915	605457	430519	430851	245522	244754	376439	283255	404418	403907	307939	305523	289724	259585	1.27608e+06	700408	467601	365024	286770	337896	944067	418335	835422	1.36106e+06	589283	662813	576518	646042	551952	581898	379208
HBB1_RAT	14	14	1106.29	2.5e-05	2.01224	AFT	CFT	Hemoglobin subunit beta-1 OS=Rattus norvegicus GN=Hbb PE=1 SV=3	7.00221e+07	7.15937e+07	8.23988e+07	5.26882e+07	3.46668e+07	3.41473e+07	3.26086e+07	8.28582e+07	3.86257e+07	4.86555e+07	3.28652e+07	4.55016e+07	3.16225e+07	2.19793e+07	1.8037e+07	1.6205e+07	3.51531e+07	2.6312e+07	2.26319e+07	3.04244e+07	2.97281e+07	2.89371e+07	2.56621e+07	2.47178e+07	5.04323e+07	4.02216e+07	2.98342e+07	1.85875e+07	2.13988e+07	2.05259e+07	6.89125e+07	3.45505e+07	5.20697e+07	7.10183e+07	5.92414e+07	4.9812e+07	42346461	3.29571e+07	4.05484e+07	3.85272e+07	35411694
ABI1_RAT	4	4	205.72	2.52e-05	2.39877	AFT	CFT	Abl interactor 1 OS=Rattus norvegicus GN=Abi1 PE=1 SV=3	1.27126e+06	791240	1.00753e+06	901922	477448	507739	315845	720743	540009	415110	305519	420802	353810	299956	169964	173278	295236	256958	286972	402520	257317	263277	235710	204628	915603	444521	364796	318182	294715	305201	667481	300538	727963	605901	550715	460664	473795	449771	382090	411967	297408
HOME3_RAT	1	1	46.43	2.54e-05	4.30591	AFT	CFT	Homer protein homolog 3 OS=Rattus norvegicus GN=Homer3 PE=2 SV=2	176185	196556	46670.5	22100.9	77874.1	117712	29202.3	183644	70199.2	101418	37452.5	79080.6	12567.5	30649.1	20791.4	18842.8	20103.1	21798.1	30257.6	49725	11217.3	27887	10548.3	9922.97	126894	110426	16898	7796.79	48069.5	70756.8	61713.7	76576.8	94632.6	148032	67510.2	86572	16829.4	45956.9	46740.6	44798.4	20251
PP1RB_RAT	1	1	73.25	2.54e-05	7.66967	AFT	CFT	Protein phosphatase 1 regulatory subunit 11 OS=Rattus norvegicus GN=Ppp1r11 PE=2 SV=2	126191	133019	116032	99708.5	41649.1	53132.1	9079.84	34817.4	15635.2	30428.9	7923.42	14297.9	6074.19	3685.04	5379.14	3963.42	13543.1	6926.76	8396.21	9636.77	8297.28	10109.9	4449.84	8448.8	90886.9	74730.2	42011.8	35175.4	25708.8	31937.6	19188.6	14518.3	21077.2	44414.4	14282.4	15652.3	8134.09	5525.56	12092.7	9422.95	13642.8
WIPF3_RAT	2	2	93.69	2.59e-05	2.86084	AFT	CFT	WAS/WASL-interacting protein family member 3 OS=Rattus norvegicus GN=Wipf3 PE=1 SV=1	1.15415e+06	1.33138e+06	1.09193e+06	614694	551288	586213	258495	793534	421260	704194	250177	363770	300446	201760	151864	141112	278916	239596	198526	374483	238409	303692	216974	192927	831256	747974	395357	216853	340295	352372	546282	330891	567883	1.02785e+06	450958	398230	402335	302530	341401	335490	280967
ODPB_RAT	10	10	590.59	2.6e-05	2.3237	AFT	CFT	Pyruvate dehydrogenase E1 component subunit beta, mitochondrial OS=Rattus norvegicus GN=Pdhb PE=1 SV=2	2.57932e+06	3.48392e+06	5.22391e+06	5.01355e+06	1.80777e+06	1.94935e+06	1.44229e+06	4.52868e+06	2.07869e+06	2.71015e+06	1.54351e+06	2.53325e+06	1.53262e+06	1.09967e+06	866418	746026	1.6998e+06	1.31127e+06	1.30994e+06	1.53767e+06	1.30789e+06	1.39062e+06	1.12178e+06	1.09305e+06	1.85771e+06	1.95728e+06	1.89142e+06	1.76869e+06	1.11589e+06	1.17175e+06	3.04802e+06	1.88839e+06	2.80219e+06	3.95577e+06	2.78227e+06	2.77322e+06	2.05237e+06	1.64891e+06	1.94777e+06	1.77366e+06	1.7123e+06
SNAB_RAT	9	9	660.41	2.63e-05	1.96363	AFT	CFT	Beta-soluble NSF attachment protein OS=Rattus norvegicus GN=Napb PE=1 SV=1	2.43464e+06	3.71e+06	3.74299e+06	2.97369e+06	3.68889e+06	3.82254e+06	1.71329e+06	5.33297e+06	2.4022e+06	3.49946e+06	1.7432e+06	2.31942e+06	2.17216e+06	1.60259e+06	1.14875e+06	1.11609e+06	1.73608e+06	1.40053e+06	1.64138e+06	2.59705e+06	1.49757e+06	1.58115e+06	1.32763e+06	1.21685e+06	1.75351e+06	2.08429e+06	1.35523e+06	1.04906e+06	2.27705e+06	2.29772e+06	3.62073e+06	2.22376e+06	3.23831e+06	5.10787e+06	3.14222e+06	2.53914e+06	2.90879e+06	2.40302e+06	2.58247e+06	2.6535e+06	1.74885e+06
PGAM1_RAT;PGAM2_RAT	13	13	850.34	2.75e-05	2.32073	AFT	CFT	Phosphoglycerate mutase 1 OS=Rattus norvegicus GN=Pgam1 PE=1 SV=4	2.23585e+07	2.47505e+07	2.5187e+07	1.8301e+07	8.48137e+06	1.00516e+07	7.27258e+06	1.80566e+07	1.12693e+07	1.57231e+07	7.62931e+06	1.01249e+07	7.09371e+06	7.23738e+06	4.3816e+06	4.35718e+06	8.62218e+06	6.52175e+06	7.02716e+06	6.52405e+06	6.95312e+06	6.50175e+06	6.22518e+06	5.77452e+06	16103341	1.39049e+07	9.11947e+06	6.45625e+06	5.23531e+06	6.04199e+06	1.53693e+07	7.52931e+06	1.51917e+07	2.29497e+07	1.37523e+07	1.1084e+07	9.49936e+06	1.08521e+07	9.85015e+06	1.03591e+07	8.68561e+06
DLG4_RAT	9	9	464.12	2.77e-05	2.15923	AFT	CFT	Disks large homolog 4 OS=Rattus norvegicus GN=Dlg4 PE=1 SV=1	2.36117e+06	2.63614e+06	2.49743e+06	2.50658e+06	1.01828e+06	926185	1.06849e+06	2.81567e+06	1.62106e+06	1.30475e+06	1.11152e+06	1.93108e+06	986942	979305	690206	590754	1.11856e+06	767431	1.06962e+06	847088	839810	785184	735224	685318	1.7006e+06	1.48099e+06	904246	884276	628554	556728	2.25806e+06	1.17409e+06	2.18529e+06	1.90443e+06	2.00358e+06	2.11401e+06	1.32164e+06	1.46842e+06	1.55163e+06	1.40451e+06	1.12679e+06
VATE1_RAT	6	6	456.63	2.81e-05	2.54178	AFT	CFT	V-type proton ATPase subunit E 1 OS=Rattus norvegicus GN=Atp6v1e1 PE=1 SV=1	5.88894e+06	5.80771e+06	5.73886e+06	5.43617e+06	2.21031e+06	2.06885e+06	2.19106e+06	7.82593e+06	3.49461e+06	4.90412e+06	2.03494e+06	3.17653e+06	1.96244e+06	1.41478e+06	1.01662e+06	889140	2.33565e+06	1.79935e+06	1.61539e+06	1.61444e+06	2.01559e+06	2.03519e+06	1.71829e+06	1.56047e+06	4.24141e+06	3.26279e+06	2.07787e+06	1.91778e+06	1.36437e+06	1.24358e+06	4.6304e+06	3.26329e+06	4.71093e+06	7.15812e+06	3.66809e+06	3.47744e+06	2.62795e+06	2.1214e+06	2.28544e+06	2.11391e+06	2.35283e+06
GCSH_RAT	2	2	169.77	2.83e-05	3.8214	AFT	CFT	Glycine cleavage system H protein, mitochondrial OS=Rattus norvegicus GN=Gcsh PE=2 SV=1	1.36783e+06	2.70986e+06	907083	1.25426e+06	453391	343244	302275	728859	466537	867602	314071	383462	281349	222464	152248	118691	359947	227289	255043	186538	205219	243454	205700	184667	985156	1.52241e+06	328428	442480	279866	206323	638804	303923	628918	1.26636e+06	566130	419788	376762	333576	342264	282186	362595
CH10_RAT	4	4	229.28	2.85e-05	2.66384	AFT	CFT	10 kDa heat shock protein, mitochondrial OS=Rattus norvegicus GN=Hspe1 PE=1 SV=3	1.00613e+07	6.25278e+06	6.63912e+06	6.31617e+06	4.98323e+06	5.2107e+06	1.81577e+06	6.80819e+06	3.19159e+06	4.42402e+06	1.82124e+06	3.15322e+06	2.29057e+06	1.931e+06	1.21279e+06	1.13209e+06	2.47453e+06	1.9244e+06	1.83147e+06	2.36679e+06	2.04611e+06	2.14089e+06	1.80301e+06	1.62445e+06	7.24648e+06	3.51283e+06	2.40383e+06	2.22823e+06	3.07601e+06	3.13215e+06	3.8373e+06	2.8389e+06	4.30245e+06	6.45736e+06	3.28288e+06	3.45192e+06	3.06736e+06	2.89544e+06	2.72644e+06	2.69151e+06	2.49273e+06
NPM_RAT	3	3	187.68	2.91e-05	1.88505	AFT	CFT	Nucleophosmin OS=Rattus norvegicus GN=Npm1 PE=1 SV=1	369558	393465	367375	711780	290313	218868	211379	295182	333099	331232	270169	295783	168715	229312	124019	115569	274633	192717	200240	136368	184163	213323	159267	170428	266168	221050	133016	251103	179202	131561	446712	123086	449037	483471	486995	323803	225930	343843	278802	274762	276653
FIS1_RAT	2	2	108.65	2.92e-05	2.43606	AFT	CFT	Mitochondrial fission 1 protein OS=Rattus norvegicus GN=Fis1 PE=1 SV=1	822755	314650	782526	328594	310917	360267	186054	441874	284532	507421	186585	282156	229095	209780	133743	131980	151425	125852	215152	232577	148659	135125	136237	124193	592576	176771	283330	115922	191920	216556	393192	184254	383566	740639	336330	308884	306787	314556	300663	313779	152539
HPRT_RAT	6	6	356.71	2.93e-05	2.91456	AFT	CFT	Hypoxanthine-guanine phosphoribosyltransferase OS=Rattus norvegicus GN=Hprt1 PE=1 SV=1	1.47844e+06	3.44367e+06	2.12021e+06	1.50398e+06	821877	734217	570851	2.4961e+06	1.00708e+06	990107	597368	990665	478725	541181	319475	277619	628383	474865	516864	545293	547655	491242	498873	428404	1.06483e+06	1.93466e+06	767664	530579	507322	441337	1.20639e+06	1.04083e+06	1.3576e+06	1.44517e+06	1.07679e+06	1.08451e+06	641072	811477	718203	660036	633006
1433Z_RAT	16	11	1297.38	3.03e-05	2.45914	AFT	CFT	14-3-3 protein zeta/delta OS=Rattus norvegicus GN=Ywhaz PE=1 SV=1	9.64091e+07	9.44931e+07	1.04303e+08	8.40327e+07	3.73039e+07	3.86155e+07	2.69494e+07	5.88429e+07	3.90649e+07	4.72546e+07	2.7852e+07	3.78927e+07	2.90182e+07	2.76683e+07	1.67569e+07	1.55644e+07	2.88406e+07	2.13975e+07	2.61994e+07	2.65353e+07	2.37166e+07	2.32999e+07	2.17969e+07	2.10171e+07	6.94371e+07	5.30865e+07	3.77649e+07	2.96452e+07	2.30267e+07	2.32117e+07	5.69526e+07	2.45365e+07	5.26617e+07	6.89735e+07	5.02048e+07	4.14822e+07	3.8859e+07	4.14874e+07	3.76706e+07	3.70042e+07	2.90528e+07
YBOX1_RAT	2	2	117.44	3.05e-05	4.12766	AFT	CFT	Nuclease-sensitive element-binding protein 1 OS=Rattus norvegicus GN=Ybx1 PE=2 SV=3	217430	282378	290854	167172	250291	279698	63522.8	126452	65753.6	69159.6	40055.5	56629.3	35107.8	54356.8	17673.1	21960.1	44613.3	41433.7	29561.8	73570.4	37646.5	41204.2	30986.2	34470.9	156600	158641	105309	58975.3	154498	168126	134244	52728.6	88639.6	100946	72202.2	61993.8	47013.7	81505.6	39730.5	52209.8	44941.5
PURB_RAT	5	5	290.63	3.24e-05	2.1225	AFT	CFT	Transcriptional activator protein Pur-beta OS=Rattus norvegicus GN=Purb PE=1 SV=3	2.08827e+06	2.31187e+06	1.51081e+06	1.33773e+06	1.05419e+06	1.12757e+06	586806	1.45474e+06	943255	1.27247e+06	657701	928732	858565	715204	459060	464804	643094	487456	719979	747808	597758	491868	535987	474702	1.50404e+06	1.29882e+06	547019	471929	650721	677779	1.24011e+06	606602	1.27156e+06	1.85731e+06	1.18554e+06	1.01671e+06	1.14973e+06	1.07242e+06	1.032e+06	1.10506e+06	647824
PP2AB_RAT;PP2AA_RAT	5	5	282.08	3.29e-05	2.4747	AFT	CFT	Serine/threonine-protein phosphatase 2A catalytic subunit beta isoform OS=Rattus norvegicus GN=Ppp2cb PE=1 SV=1	2.61603e+06	4.75215e+06	4.3586e+06	3.56171e+06	1.4325e+06	1.49069e+06	1.32509e+06	4.71862e+06	2.03433e+06	2.33601e+06	1.40212e+06	2.36346e+06	1.3704e+06	1.0808e+06	717112	610877	1.51413e+06	1.13917e+06	1.12783e+06	1.25222e+06	1.16104e+06	1.19369e+06	978849	942877	1.88415e+06	2.66977e+06	1.57812e+06	1.25651e+06	884243	896052	2.80035e+06	1.96759e+06	2.74239e+06	3.40968e+06	2.5274e+06	2.58735e+06	1.83514e+06	1.62062e+06	1.61212e+06	1.45235e+06	1.52526e+06
MARE3_RAT	4	4	206.91	3.3e-05	2.38344	AFT	CFT	Microtubule-associated protein RP/EB family member 3 OS=Rattus norvegicus GN=Mapre3 PE=1 SV=1	1.20406e+06	1.01257e+06	1.54875e+06	998357	576130	516054	448437	1.23735e+06	790349	1.16251e+06	361531	771552	479284	527323	286508	187058	454669	332535	460359	439099	332361	373499	290207	296047	867202	568868	560757	352202	355629	310199	947691	515956	1.06544e+06	1.69681e+06	651679	844641	641820	790698	644091	444728	458013
SNP25_RAT	8	8	716.81	3.35e-05	2.68745	AFT	CFT	Synaptosomal-associated protein 25 OS=Rattus norvegicus GN=Snap25 PE=1 SV=1	1.8139e+07	2.85837e+07	1.82244e+07	1.80749e+07	8.52118e+06	8.59245e+06	5.52032e+06	1.51932e+07	7.61361e+06	1.18035e+07	5.82303e+06	7.17709e+06	5.22468e+06	4.7271e+06	2.84532e+06	2.80428e+06	6.54793e+06	4.94138e+06	4.54136e+06	6.28681e+06	5.07122e+06	5.55448e+06	4.3484e+06	4.13745e+06	1.30643e+07	1.60584e+07	6.59853e+06	6.37649e+06	5.25989e+06	5.16491e+06	1.16662e+07	6.3353e+06	1.02636e+07	1.72286e+07	1.04963e+07	7.85697e+06	6.9965e+06	7.08808e+06	6.39649e+06	6.66712e+06	6.59609e+06
TAU_RAT	14	14	863.33	3.57e-05	2.73936	AFT	CFT	Microtubule-associated protein tau OS=Rattus norvegicus GN=Mapt PE=1 SV=3	4.69211e+06	1.47026e+07	9.46551e+06	7.86435e+06	6.06465e+06	6.69311e+06	2.3721e+06	6.93576e+06	4.07862e+06	4.96681e+06	2.18579e+06	3.69358e+06	2.70553e+06	2.17279e+06	1.41061e+06	1.46162e+06	2.60395e+06	2049973	2.14984e+06	3.47286e+06	2.41447e+06	2.37996e+06	2.1491e+06	1.93889e+06	3.37942e+06	8.25999e+06	3.42718e+06	2.7744e+06	3.74354e+06	4.02322e+06	5.01301e+06	2.8921e+06	5.49822e+06	7.24962e+06	3.94002e+06	4.04348e+06	3.62304e+06	3.258e+06	3.17116e+06	3.47498e+06	2.62311e+06
EFHD2_RAT	7	7	347.62	3.74e-05	2.74261	AFT	CFT	EF-hand domain-containing protein D2 OS=Rattus norvegicus GN=Efhd2 PE=1 SV=1	1.28052e+06	1.7032e+06	1.84624e+06	1.03864e+06	829719	879679	369294	1.48455e+06	623512	851343	328896	621121	558589	363032	310463	283175	329034	285682	366656	601221	335425	338562	311190	240127	922277	956864	668470	366415	512162	528773	780436	619034	840530	1.24263e+06	592853	679960	748020	544351	697943	673245	331455
PEBP1_RAT	7	7	601.48	3.74e-05	2.6349	AFT	CFT	Phosphatidylethanolamine-binding protein 1 OS=Rattus norvegicus GN=Pebp1 PE=1 SV=3	3.5919e+07	4.54731e+07	4.32683e+07	3.12253e+07	1.51148e+07	1.4905e+07	1.10645e+07	3.45466e+07	1.56498e+07	1.93753e+07	1.05172e+07	1.51458e+07	1.02904e+07	8.82137e+06	5.54215e+06	6.18057e+06	1.18525e+07	8.82906e+06	8.82938e+06	1.13624e+07	1.13821e+07	9.62054e+06	9.36472e+06	8.82264e+06	2.58701e+07	2.55469e+07	1.56662e+07	1.10157e+07	9.32997e+06	8.95936e+06	2.33828e+07	1.44054e+07	2.10968e+07	2.82804e+07	1.89578e+07	1.65806e+07	1.37801e+07	1.32273e+07	1.24591e+07	1.46942e+07	1.19397e+07
THTM_RAT	1	1	58.15	3.82e-05	2.10177	AFT	CFT	3-mercaptopyruvate sulfurtransferase OS=Rattus norvegicus GN=Mpst PE=1 SV=3	549515	285716	370113	453145	226234	218984	183158	231490	218247	432957	162239	260839	180516	181715	118524	66632.3	153951	144044	189434	132764	146221	130232	137660	127645	395780	160516	134007	159862	139648	131631	387072	96527.7	294209	631949	292444	285549	241734	272474	266451	158417	155084
BASP1_RAT	11	11	1036.55	3.93e-05	3.50454	AFT	CFT	Brain acid soluble protein 1 OS=Rattus norvegicus GN=Basp1 PE=1 SV=2	8.53259e+07	1.40365e+08	1.57359e+08	4.52317e+07	5.35829e+07	5.71292e+07	2.09542e+07	5.76172e+07	2.80101e+07	4.22262e+07	2.20616e+07	2.40833e+07	2.20377e+07	1.47339e+07	1.19715e+07	1.13501e+07	2.13581e+07	1.68056e+07	1.46192e+07	2.3975e+07	2.06888e+07	1.8769e+07	1.71341e+07	1.59841e+07	6.14546e+07	7.88573e+07	5.6975e+07	1.59569e+07	3.30753e+07	3.43403e+07	4.42829e+07	2.40255e+07	3.77593e+07	6.1634e+07	3.97673e+07	2.63647e+07	2.95113e+07	2.20929e+07	2.69128e+07	2.69847e+07	2.15152e+07
SYUB_RAT;SYUG_RAT	3	3	326.82	4e-05	2.82179	AFT	CFT	Beta-synuclein OS=Rattus norvegicus GN=Sncb PE=1 SV=1	2.30492e+07	2.62928e+07	2.72587e+07	1.73673e+07	1.16192e+07	1.1374e+07	5.38634e+06	2.21397e+07	1.03596e+07	1.07744e+07	5.67377e+06	9.71282e+06	5.63972e+06	5.32767e+06	2.85184e+06	2.65365e+06	7.58019e+06	5.70386e+06	4.78243e+06	5.92242e+06	6.74431e+06	6.11038e+06	5.37793e+06	5.45216e+06	1.66008e+07	1.47714e+07	9.86958e+06	6.12688e+06	7.17222e+06	6.83687e+06	1.13831e+07	9.23192e+06	1.39653e+07	1.57265e+07	1.02273e+07	1.06329e+07	7.55228e+06	7.98862e+06	6.41114e+06	6.30902e+06	7.63595e+06
PARK7_RAT	3	3	259.38	4.06e-05	2.58788	AFT	CFT	Protein deglycase DJ-1 OS=Rattus norvegicus GN=Park7 PE=1 SV=1	3.23012e+06	6.30049e+06	6.86508e+06	7.6577e+06	2.58276e+06	2.47978e+06	1.64451e+06	6.17236e+06	2.59297e+06	3.12122e+06	1.97843e+06	2.90218e+06	1.87697e+06	1.33693e+06	1.03688e+06	907021	2.16827e+06	1.50863e+06	1.53269e+06	1.86655e+06	1.67905e+06	1.64107e+06	1.47206e+06	1.33936e+06	2.32645e+06	3.53963e+06	2.48564e+06	2.7015e+06	1.59427e+06	1.49059e+06	3.47539e+06	2.57378e+06	3.49548e+06	4.55578e+06	3.56623e+06	3.17711e+06	2.5135e+06	2.00466e+06	2.33099e+06	2.15643e+06	2.18422e+06
PDIA3_RAT	12	12	634.94	4.06e-05	2.29853	AFT	CFT	Protein disulfide-isomerase A3 OS=Rattus norvegicus GN=Pdia3 PE=1 SV=2	4.79796e+06	5.28486e+06	5.04082e+06	2.96586e+06	2.33494e+06	2.3471e+06	1.53749e+06	5.48717e+06	2.46764e+06	3.05373e+06	1.48835e+06	2.38465e+06	1.90025e+06	1.27888e+06	1.01066e+06	847352	1.63157e+06	1.27729e+06	1.49311e+06	1.84265e+06	1.65041e+06	1.43289e+06	1.36712e+06	1.31809e+06	3.45565e+06	2.96905e+06	1.82513e+06	1.0463e+06	1.44129e+06	1.41084e+06	3.24921e+06	2.28806e+06	3.32652e+06	4.45726e+06	2.68284e+06	2.61055e+06	2.54467e+06	1.91762e+06	2.27202e+06	2.01457e+06	1.64358e+06
DBNL_RAT	8	8	590.81	4.09e-05	2.27161	AFT	CFT	Drebrin-like protein OS=Rattus norvegicus GN=Dbnl PE=1 SV=1	1.33468e+06	1.29003e+06	2.25716e+06	1.678e+06	771491	892590	443572	1.25101e+06	881527	918436	571001	871019	605864	533814	398548	265596	529940	403501	580512	650253	516809	460879	428223	419542	961280	724743	817250	591968	476220	536535	937410	521651	1.18835e+06	1.34056e+06	1.02926e+06	953531	811328	800430	895965	631449	533838
GRP75_RAT	16	16	926.21	4.1e-05	3.03819	AFT	CFT	Stress-70 protein, mitochondrial OS=Rattus norvegicus GN=Hspa9 PE=1 SV=3	4.84708e+06	4.26768e+06	4.65673e+06	2.85139e+06	1.44479e+06	1.52091e+06	867198	2.9858e+06	1.37911e+06	1.62583e+06	886789	1.49354e+06	872851	750375	531797	513410	1.00243e+06	780503	839356	950009	860654	893008	775225	718537	3.49103e+06	2.39759e+06	1.68606e+06	1.00592e+06	891830	914215	1.83267e+06	1.24503e+06	1.85912e+06	2.37309e+06	1.59849e+06	1.63503e+06	1.16886e+06	1.12515e+06	1.19552e+06	1.22062e+06	1.00981e+06
SCG2_RAT	4	4	230.07	4.13e-05	4.5377	AFT	CFT	Secretogranin-2 OS=Rattus norvegicus GN=Scg2 PE=2 SV=1	271745	373620	258301	169918	171207	185119	24134.6	176599	86478.4	80172.8	34292.8	91193.4	37280.6	52856.6	31488.5	27742.6	42566.9	24978.2	49029.2	45956.3	29925.4	27494	22695.6	31720.1	195720	209901	93523	59943.9	105681	111275	51004.2	73639.1	116578	117021	61814.7	99832.2	49923.4	79256.2	70788.4	65957.5	42880.1
EHD3_RAT	5	5	305.91	4.16e-05	2.54327	AFT	CFT	EH domain-containing protein 3 OS=Rattus norvegicus GN=Ehd3 PE=1 SV=2	996825	1.6059e+06	1.77861e+06	913795	507085	477897	555678	1.58082e+06	653244	817982	462951	598423	387493	389330	221467	165985	491996	384214	419380	419115	397440	388710	327988	312060	717947	902202	643983	322370	313010	287263	1.17433e+06	659178	880611	1.19394e+06	834495	655112	518902	583784	497874	394627	495615
TPM3_RAT	11	11	662.81	4.2e-05	3.36735	AFT	CFT	Tropomyosin alpha-3 chain OS=Rattus norvegicus GN=Tpm3 PE=1 SV=2	1.1879e+07	1.71865e+07	1.81447e+07	8.21956e+06	6.5998e+06	6.54422e+06	2.56737e+06	8.80415e+06	4.11111e+06	5.58483e+06	2.49615e+06	3.68647e+06	3.17704e+06	2.19226e+06	1.53853e+06	1.54622e+06	2.72329e+06	2.14093e+06	2.20787e+06	3.7877e+06	2.50425e+06	2.48167e+06	2.15624e+06	2.00075e+06	8.55565e+06	9.65542e+06	6.56965e+06	2.89971e+06	4.07387e+06	3.93372e+06	5.42568e+06	3.67119e+06	5.54202e+06	8.1517e+06	4.49945e+06	4.03569e+06	4.25445e+06	3.2872e+06	3.45872e+06	3.67612e+06	2.74332e+06
SKP1_RAT	5	5	238.28	4.33e-05	2.64185	AFT	CFT	S-phase kinase-associated protein 1 OS=Rattus norvegicus GN=Skp1 PE=2 SV=3	3.81117e+06	2.7509e+06	5.04298e+06	3.78939e+06	1.56166e+06	1.5106e+06	1.13583e+06	3.16233e+06	1.55349e+06	1.44033e+06	1.15684e+06	1.59352e+06	979895	866820	589096	398830	1.3e+06	921979	934382	882131	1.04984e+06	1.03104e+06	939143	898161	2.74493e+06	1.54546e+06	1.82591e+06	1.33683e+06	963970	908022	2.40037e+06	1.31864e+06	2.09419e+06	2.10232e+06	2.08527e+06	1.74448e+06	1.3122e+06	1.29976e+06	1.32433e+06	948211	1.30957e+06
G6PI_RAT	14	14	1037.38	4.41e-05	1.68331	AFT	CFT	Glucose-6-phosphate isomerase OS=Rattus norvegicus GN=Gpi PE=1 SV=1	6.26662e+06	6.13043e+06	7.74254e+06	6.57614e+06	5.08488e+06	4.70325e+06	3.76941e+06	8.84414e+06	4.7633e+06	6.88539e+06	3.64504e+06	6.00737e+06	4.48552e+06	3.648e+06	2.57782e+06	2.30675e+06	4.15592e+06	3.06742e+06	3.4808e+06	4.82877e+06	3.63249e+06	3.49308e+06	3.24371e+06	2.91301e+06	4.51343e+06	3.4441e+06	2.80335e+06	2.31994e+06	3.13875e+06	2.82712e+06	7.96597e+06	3.68786e+06	6.4212e+06	1.005e+07	6.57039e+06	6.57645e+06	6.00668e+06	5.47002e+06	5.79513e+06	5.48426e+06	4.18649e+06
PURA_RAT	5	5	399.25	4.49e-05	2.52506	AFT	CFT	Transcriptional activator protein Pur-alpha (Fragments) OS=Rattus norvegicus GN=Pura PE=1 SV=1	2.75296e+06	4.35232e+06	2.32401e+06	3.09324e+06	1.42349e+06	1.23308e+06	877061	4.05774e+06	1.69904e+06	1.75027e+06	1.04215e+06	1.80782e+06	1.19328e+06	806099	626619	514431	1.22036e+06	859092	848050	947754	886199	920277	856025	782252	1.98278e+06	2.44515e+06	841457	1.09124e+06	878681	741204	1.85351e+06	1.69201e+06	2.29041e+06	2.55471e+06	1.87854e+06	1.97908e+06	1.59795e+06	1.20871e+06	1.40869e+06	1.22305e+06	1.22934e+06
COX5B_RAT	1	1	51.21	4.61e-05	2.13972	AFT	CFT	Cytochrome c oxidase subunit 5B, mitochondrial OS=Rattus norvegicus GN=Cox5b PE=1 SV=2	3.24107e+06	3.45375e+06	3.04639e+06	1.22822e+06	1.96201e+06	2.05871e+06	1.30771e+06	3.46394e+06	1.87848e+06	2.60382e+06	1.13965e+06	1.89556e+06	1.39211e+06	969673	733421	612259	1.24333e+06	1.19899e+06	1.00923e+06	1.67999e+06	990668	1.31009e+06	825299	783914	2.33433e+06	1.94033e+06	1.10301e+06	433295	1.2111e+06	1.23749e+06	2.76361e+06	1.44441e+06	2.5323e+06	3.80058e+06	2.05428e+06	2.07513e+06	1.86421e+06	1.45398e+06	1.64878e+06	1.45564e+06	1.25248e+06
CALR_RAT	13	13	681.96	4.61e-05	3.11958	AFT	CFT	Calreticulin OS=Rattus norvegicus GN=Calr PE=1 SV=1	8.28366e+06	5.8998e+06	4.21102e+06	8.31316e+06	3.37258e+06	3.32759e+06	1.11013e+06	6.30826e+06	2.35445e+06	2.90352e+06	1.72963e+06	2.23725e+06	1.47248e+06	1.28096e+06	811118	775405	1.96116e+06	1.40115e+06	1.36933e+06	1.67936e+06	1.40946e+06	1.46041e+06	1.24488e+06	1.17842e+06	5.96618e+06	3.31452e+06	1.52469e+06	2.93273e+06	2.0818e+06	2.00021e+06	2.34606e+06	2.63044e+06	3.17393e+06	4.23801e+06	3.11775e+06	2.44919e+06	1.97183e+06	1.92074e+06	1.82345e+06	1.84351e+06	1.97559e+06
FUC3_RAT	2	2	136.38	4.7e-05	3.29269	AFT	CFT	Fuctinin-3 (Fragment) OS=Rattus norvegicus PE=1 SV=1	381312	281073	80404.1	419160	330043	392164	55100.6	272502	158008	165054	97978	191973	104819	57045.1	53027.4	57047.1	86576.4	61954.3	59054.8	106506	84123.9	67952.5	57851.8	61932.8	274634	157908	29111.9	147872	203726	235729	116445	113629	213004	240915	176611	210159	140366	85536.6	119209	135629	87213.3
TMOD2_RAT	5	5	415.1	4.91e-05	2.64262	AFT	CFT	Tropomodulin-2 OS=Rattus norvegicus GN=Tmod2 PE=1 SV=1	3.34971e+06	3.60634e+06	3.54398e+06	3.13658e+06	1.5163e+06	1.53007e+06	870230	1.68391e+06	1.23766e+06	1.44709e+06	753127	1.16283e+06	970491	779353	530585	532717	940566	729105	811044	892541	794160	737169	659943	642838	2.41257e+06	2.02605e+06	1.28317e+06	1.10653e+06	935968	919721	1.83908e+06	702162	1.66843e+06	2.1122e+06	1.35755e+06	1.27298e+06	1.29961e+06	1.16861e+06	1.19279e+06	1.26653e+06	947485
DREB_RAT	18	18	1344.71	5.02e-05	2.78669	AFT	CFT	Drebrin OS=Rattus norvegicus GN=Dbn1 PE=1 SV=3	6.43103e+06	9.62524e+06	9.90766e+06	4.26229e+06	3.54808e+06	4.36304e+06	1.68844e+06	5.44097e+06	2.75736e+06	3.48792e+06	1.81921e+06	2.70676e+06	2.15593e+06	1.57886e+06	1.09963e+06	1.19528e+06	1.89266e+06	1.46859e+06	1.64674e+06	2.68576e+06	1.73027e+06	1.71794e+06	1.51518e+06	1.42229e+06	4.63185e+06	5.40749e+06	3.58727e+06	1.50366e+06	2.19013e+06	2.62261e+06	3.56822e+06	2.2688e+06	3.71707e+06	5.09102e+06	3.27923e+06	2.96317e+06	2.88706e+06	2.36743e+06	2.47204e+06	2.84176e+06	1.90658e+06
NDUV3_RAT	2	2	78.8	5.15e-05	2.98842	AFT	CFT	NADH dehydrogenase [ubiquinone] flavoprotein 3, mitochondrial OS=Rattus norvegicus GN=Ndufv3 PE=3 SV=1	2.75936e+06	3.5765e+06	3.61033e+06	1.95455e+06	1.37642e+06	1.43678e+06	689875	1.74724e+06	856712	1.09684e+06	604539	835657	697570	602783	449037	436895	680534	585599	388957	743531	579731	699480	535028	475655	1.98739e+06	2.00929e+06	1.30719e+06	689531	849628	863644	1.45793e+06	728569	1.1549e+06	1.60096e+06	1.08971e+06	914819	934133	903847	1.00947e+06	1.03871e+06	685540
SYT1_RAT;SYT2_RAT	13	13	969.62	5.17e-05	2.3821	AFT	CFT	Synaptotagmin-1 OS=Rattus norvegicus GN=Syt1 PE=1 SV=3	1.86749e+07	1.23139e+07	1.31142e+07	1.70863e+07	5.6347e+06	5.57311e+06	4.58472e+06	1.27133e+07	7.28066e+06	8.52447e+06	4.95633e+06	7.72025e+06	4.27349e+06	4.80368e+06	2.75954e+06	2.64319e+06	6.05163e+06	4.39218e+06	4.52455e+06	4.10917e+06	4.29032e+06	4.61276e+06	3.60238e+06	3.54757e+06	1.34503e+07	6.918e+06	4.74826e+06	6.02776e+06	3.47814e+06	3.34999e+06	9.68897e+06	5.30123e+06	9.81475e+06	1.24424e+07	8.93406e+06	8.45159e+06	5.72274e+06	7.20291e+06	6.20364e+06	6.28414e+06	6.09615e+06
NDUV2_RAT	4	4	247.62	5.22e-05	3.26029	AFT	CFT	NADH dehydrogenase [ubiquinone] flavoprotein 2, mitochondrial OS=Rattus norvegicus GN=Ndufv2 PE=1 SV=2	5.57101e+06	5.74241e+06	5.31686e+06	5.60235e+06	1.97447e+06	1.91522e+06	910622	3.41095e+06	1.67351e+06	2.15468e+06	1.07205e+06	1.61813e+06	1.23312e+06	1.02727e+06	720213	618991	1.23065e+06	888372	970870	989302	1.00591e+06	935714	875997	840721	4.01243e+06	3.22611e+06	1.92508e+06	1.97641e+06	1.21879e+06	1.15123e+06	1.92444e+06	1.42231e+06	2.25599e+06	3.145e+06	1.93242e+06	1.77141e+06	1.6513e+06	1.54034e+06	1.61909e+06	1.47164e+06	1.2397e+06
NECP1_RAT	2	2	105.41	5.25e-05	2.88934	AFT	CFT	Adaptin ear-binding coat-associated protein 1 OS=Rattus norvegicus GN=Necap1 PE=1 SV=1	1.84775e+06	1.96976e+06	1.12925e+06	1.39015e+06	924804	959039	324665	1.57319e+06	662650	1.0471e+06	302225	798522	499369	319433	255521	273257	492286	282822	429473	538470	384568	338066	328567	332944	1.33081e+06	1.10662e+06	408869	490422	570856	576477	686121	655997	893291	1.52837e+06	544778	874167	668717	478975	574429	649664	495907
SNX1_RAT	1	1	47.6	5.29e-05	2.37772	AFT	CFT	Sorting nexin-1 OS=Rattus norvegicus GN=Snx1 PE=1 SV=1	465727	430128	384250	251451	184204	190734	162510	275691	172323	175939	103330	146439	112649	88579.4	55826.2	63831.2	124594	128446	85533.6	154813	133075	112893	99405.7	77980	335433	241647	139126	88707.6	113704	114650	343436	114959	232301	256804	186258	160312	150852	132821	125501	151758	125510
KINH_RAT;KIF5A_RAT;KIF5C_RAT	4	4	285.09	5.29e-05	2.13631	AFT	CFT	Kinesin-1 heavy chain OS=Rattus norvegicus GN=Kif5b PE=1 SV=1	264439	221720	134611	322878	127290	129496	122377	373336	187936	164544	95143.9	170661	94806.5	91325.1	55607.6	57089.7	120112	84923.8	121632	98278.7	98339.4	92344.1	78749.8	90171.1	190458	124563	48738.8	113906	78572.4	77839.8	258621	155675	253348	240171	171502	186827	126958	136938	125010	135730	120996
PPR1B_RAT	4	4	254.07	5.37e-05	2.80324	AFT	CFT	Protein phosphatase 1 regulatory subunit 1B OS=Rattus norvegicus GN=Ppp1r1b PE=2 SV=1	1.37184e+06	1.71376e+06	1.61815e+06	959514	633809	692723	312136	1.15974e+06	548125	602108	330585	477252	325188	331200	206835	197056	363910	240317	317459	413198	408713	294192	290959	328008	988043	962797	585886	338499	391233	416395	659643	483592	738904	878845	595899	522462	435467	496620	464981	468498	366587
KCRB_RAT	18	18	1429.17	5.38e-05	2.73192	AFT	CFT	Creatine kinase B-type OS=Rattus norvegicus GN=Ckb PE=1 SV=2	8.111e+07	6.1895e+07	9.55067e+07	8.36321e+07	3.19873e+07	3.15745e+07	1.88043e+07	7.55091e+07	3.2889e+07	3.74557e+07	2.14014e+07	3.30806e+07	2.15808e+07	1.83947e+07	1.18652e+07	9.55816e+06	2.45638e+07	1.79801e+07	1.79909e+07	1.70715e+07	2.38368e+07	1.91919e+07	2.00435e+07	1.93223e+07	5.84182e+07	3.47728e+07	3.45802e+07	2.95039e+07	1.97449e+07	1.89794e+07	3.97395e+07	3.14861e+07	4.43363e+07	5.46708e+07	3.85772e+07	3.62143e+07	2.88994e+07	2.7582e+07	2.66739e+07	2.27244e+07	2.47444e+07
PP2BB_RAT	3	3	209.21	5.54e-05	2.64474	AFT	CFT	Serine/threonine-protein phosphatase 2B catalytic subunit beta isoform OS=Rattus norvegicus GN=Ppp3cb PE=1 SV=1	1.42744e+06	2.21782e+06	1.52092e+06	1.21822e+06	510015	593041	496779	1.05453e+06	534946	646191	432666	623572	307657	394798	206577	243770	470179	348059	339324	533058	383930	395076	335312	305861	1.02809e+06	1.24598e+06	550682	429765	314818	356476	1.04985e+06	439721	721138	943189	779904	682643	411991	591982	464400	579559	473638
PIPNA_RAT	3	3	257.5	5.84e-05	2.78024	AFT	CFT	Phosphatidylinositol transfer protein alpha isoform OS=Rattus norvegicus GN=Pitpna PE=1 SV=2	1.15838e+06	1.35053e+06	1.63302e+06	1.76869e+06	655502	761007	270458	833663	572533	787851	310976	610870	374571	418652	266193	249402	385950	262443	383404	399760	322921	261840	276197	252102	834303	758733	591269	623961	404623	457440	571565	347624	771808	1.14996e+06	560552	668738	501597	627750	598420	592948	388789
SYSC_RAT	2	2	127.2	5.85e-05	2.7333	AFT	CFT	Serine--tRNA ligase, cytoplasmic OS=Rattus norvegicus GN=Sars PE=1 SV=3	799809	345460	343383	869763	258737	267590	154274	267844	219327	257636	142020	212951	149720	134446	83533.5	80492.4	169167	147684	155150	96250.9	129219	130350	122249	115947	576050	194081	124329	306837	159711	160848	326030	111687	295665	376048	255998	233124	200494	201596	187789	191369	170411
KCY_RAT	6	6	321.12	5.86e-05	2.51621	AFT	CFT	UMP-CMP kinase OS=Rattus norvegicus GN=Cmpk1 PE=1 SV=2	906481	872756	1.05715e+06	957131	453687	498513	204642	432717	369299	550422	259231	328601	241823	298669	191546	177204	257285	204497	305988	235221	225142	205174	208949	186995	652878	490317	382762	337659	280048	299655	432474	180436	497836	803404	467279	359729	323831	447841	430609	421299	259178
COTL1_RAT	5	5	389.74	6.01e-05	2.17816	AFT	CFT	Coactosin-like protein OS=Rattus norvegicus GN=Cotl1 PE=1 SV=1	2.85814e+06	3.03103e+06	3.28012e+06	2.49479e+06	1.44984e+06	1.47979e+06	767677	3.15089e+06	1.89862e+06	2.00356e+06	1.12553e+06	1.98495e+06	1.27484e+06	1.23459e+06	832499	757450	1.13038e+06	794104	1.27164e+06	1.1606e+06	814838	925428	778158	744070	2.05853e+06	1.70284e+06	1.18763e+06	880117	894947	889500	1.62235e+06	1.31387e+06	2.55946e+06	2.92443e+06	2.02883e+06	2.17298e+06	1.70717e+06	1.85122e+06	1.87152e+06	1.80082e+06	1.1387e+06
TPIS_RAT	11	11	911.34	6.05e-05	2.00776	AFT	CFT	Triosephosphate isomerase OS=Rattus norvegicus GN=Tpi1 PE=1 SV=2	3.51356e+07	3.16323e+07	3.10057e+07	2.78925e+07	1.56996e+07	1.40086e+07	1.06752e+07	2.44941e+07	1.71104e+07	2.19798e+07	1.19088e+07	1.77198e+07	11763458	1.10026e+07	7.39717e+06	6.86112e+06	1.44443e+07	1.05018e+07	1.24518e+07	1.09701e+07	1.20194e+07	1.11486e+07	1.03015e+07	1.02681e+07	2.53059e+07	1.77711e+07	1.12262e+07	9.83996e+06	9.6909e+06	8.42054e+06	2.25601e+07	1.02136e+07	2.30659e+07	3.2082e+07	2.14662e+07	1.93984e+07	1.57527e+07	1.64979e+07	1.66294e+07	1.63122e+07	1.45505e+07
EF1D_RAT	2	2	112.2	6.1e-05	3.07096	AFT	CFT	Elongation factor 1-delta OS=Rattus norvegicus GN=Eef1d PE=1 SV=2	783716	2.62904e+06	784817	854605	1.41419e+06	954658	253704	1.02831e+06	580607	635462	354551	436804	344182	306991	177999	162844	342572	279036	324876	398996	312189	319382	273535	245061	564459	1.477e+06	284159	301489	872938	573843	536157	428787	782692	927529	639099	478182	460902	460320	400154	387158	345091
ATPG_RAT	5	5	272.12	6.15e-05	1.94406	AFT	CFT	ATP synthase subunit gamma, mitochondrial OS=Rattus norvegicus GN=Atp5c1 PE=1 SV=2	2.44953e+06	2.40813e+06	2.41349e+06	1.30144e+06	1.85557e+06	1.98566e+06	969914	3.57979e+06	1.62728e+06	2.07639e+06	1.08668e+06	1.9065e+06	1.38901e+06	932048	750106	679908	1.12397e+06	971439	955505	1.60284e+06	997468	1.08107e+06	873990	813241	1.76423e+06	1.3529e+06	873853	459126	1.14539e+06	1.19358e+06	2.04974e+06	1.49271e+06	2.19366e+06	3.03073e+06	1.9588e+06	2.0871e+06	1.86005e+06	1.39756e+06	1.68629e+06	1.61647e+06	1.13223e+06
SH3G2_RAT	9	9	580.83	6.21e-05	2.88735	AFT	CFT	Endophilin-A1 OS=Rattus norvegicus GN=Sh3gl2 PE=1 SV=2	1.42172e+07	1.58764e+07	1.20805e+07	1.36216e+07	4.49598e+06	4.47693e+06	2.80325e+06	8.91513e+06	5.48406e+06	6.93675e+06	3.15794e+06	5.01766e+06	2.6341e+06	3.19437e+06	1.86215e+06	1.68106e+06	3.97987e+06	3.0126e+06	2.85953e+06	2.8542e+06	3.07036e+06	3.23084e+06	2.68929e+06	2.55534e+06	1.02397e+07	8.91939e+06	4.374e+06	4.80547e+06	2.77524e+06	2.69108e+06	5.92416e+06	3.71746e+06	7.39283e+06	1.0125e+07	5.69236e+06	5.49299e+06	3.52739e+06	4.78982e+06	4.18624e+06	3.99668e+06	4.00915e+06
PRS6A_RAT	1	1	44.25	6.22e-05	2.788	AFT	CFT	26S protease regulatory subunit 6A OS=Rattus norvegicus GN=Psmc3 PE=2 SV=1	166430	223758	166191	246240	57952.1	47740.5	72570.2	211928	88293.3	95109.7	58545.5	95159.7	65297.7	57880.8	34661.3	24002.8	48939.8	45393.4	50419.3	50528.6	44634.9	45898.4	43860.9	37232.9	119868	125708	60172.8	86869	35772.2	28696.7	153364	88370.6	119024	138823	105532	104174	87441.8	86789.8	77921.1	57066.3	49299.8
PHB_RAT	6	6	417.12	6.28e-05	2.32704	AFT	CFT	Prohibitin OS=Rattus norvegicus GN=Phb PE=1 SV=1	1.13798e+06	1.47438e+06	1.55249e+06	1.20015e+06	475374	511683	434040	1.14662e+06	728559	1.20585e+06	411247	697151	487864	504927	331559	298239	408934	323750	483667	467946	365025	368651	356174	319773	819612	828314	562111	423390	293435	307572	917266	478123	982140	1.76008e+06	741295	763193	653310	757116	745369	709058	411942
DLDH_RAT	8	8	582	6.43e-05	1.97415	AFT	CFT	Dihydrolipoyl dehydrogenase, mitochondrial OS=Rattus norvegicus GN=Dld PE=1 SV=1	1.72118e+06	2.89531e+06	3.73209e+06	2.20423e+06	1.54603e+06	1.52439e+06	1.11177e+06	2.66569e+06	1.26356e+06	1.76122e+06	1.04179e+06	1.62573e+06	1.31141e+06	1.05167e+06	740372	680711	1.06106e+06	859022	1.03307e+06	1.3477e+06	962914	962078	897469	790206	1.23965e+06	1.6266e+06	1.35128e+06	777611	954318	916310	2.34952e+06	1.11155e+06	1.70335e+06	2.57071e+06	1.87789e+06	1.77974e+06	1.75614e+06	1.57693e+06	1.66441e+06	1.61838e+06	1.06887e+06
ATPD_RAT	2	2	172.72	6.64e-05	2.48384	AFT	CFT	ATP synthase subunit delta, mitochondrial OS=Rattus norvegicus GN=Atp5d PE=1 SV=2	1.22303e+07	1.50637e+07	1.76459e+07	5.05e+06	8.87308e+06	9.54406e+06	3.94332e+06	1.09945e+07	5.43947e+06	8.01138e+06	3.7036e+06	5.11438e+06	4.9174e+06	3.13145e+06	2.48467e+06	2.29293e+06	3.74884e+06	3.44489e+06	3.27891e+06	5.25028e+06	3.87939e+06	3.8686e+06	3.2177e+06	3.00529e+06	8.80871e+06	8.46283e+06	6.38905e+06	1.78155e+06	5.4771e+06	5.73692e+06	8.33349e+06	4.58451e+06	7.33272e+06	1.16935e+07	6.67595e+06	5.59887e+06	6.58501e+06	4.69547e+06	5.58571e+06	5.45139e+06	3.77641e+06
1433E_RAT	12	12	952.04	6.69e-05	2.47206	AFT	CFT	14-3-3 protein epsilon OS=Rattus norvegicus GN=Ywhae PE=1 SV=1	4.6796e+07	5.23105e+07	5.1592e+07	3.73518e+07	1.81525e+07	1.91659e+07	1.20533e+07	2.23275e+07	1.83053e+07	2.06993e+07	1.24015e+07	1.73526e+07	1.30019e+07	1.31077e+07	8.63356e+06	8.3087e+06	1.28076e+07	1.03684e+07	1.23425e+07	1.28006e+07	1.08172e+07	1.16369e+07	9.7281e+06	9.33535e+06	3.37041e+07	2.93882e+07	1.868e+07	1.31771e+07	1.1205e+07	1.15206e+07	2.54726e+07	9.31022e+06	2.46766e+07	3.0213e+07	2.23544e+07	1.89964e+07	1.74112e+07	1.96545e+07	1.94089e+07	1.97538e+07	1.29018e+07
MAP1B_RAT	47	47	3299.8	6.91e-05	2.5133	AFT	CFT	Microtubule-associated protein 1B OS=Rattus norvegicus GN=Map1b PE=1 SV=2	7.01162e+06	7.86708e+06	7.20206e+06	4.98734e+06	3.38423e+06	3.67192e+06	1.78615e+06	6.48586e+06	2.54878e+06	2.63363e+06	1.84388e+06	3.03587e+06	1.98615e+06	1.58212e+06	1.15328e+06	1.1077e+06	2.23521e+06	1.58151e+06	1.68406e+06	2.30865e+06	2.03248e+06	1.82444e+06	1.74581e+06	1.63092e+06	5.05001e+06	4.41975e+06	2.60765e+06	1.75944e+06	2.08899e+06	2.20718e+06	3.77471e+06	2.7045e+06	3.4359e+06	3.84408e+06	3.32369e+06	3.32346e+06	2.65971e+06	2.37232e+06	2.59266e+06	2.63353e+06	2.25165e+06
LPPR4_RAT	2	2	109.75	7.03e-05	2.37335	AFT	CFT	Lipid phosphate phosphatase-related protein type 4 OS=Rattus norvegicus GN=Lppr4 PE=2 SV=1	287530	471808	201696	265474	183151	284561	90757.9	349304	127472	213793	130565	138993	183571	89434.6	74431.5	81761.7	105614	75761.2	63433.7	161839	89660.2	79935.5	80146.6	71048.3	207089	265063	73028.2	93654.5	113054	171049	191800	145654	171840	312055	235350	152160	245824	134103	167327	194387	106391
ACTN1_RAT	18	18	1200.6	7.23e-05	1.94359	AFT	CFT	Alpha-actinin-1 OS=Rattus norvegicus GN=Actn1 PE=1 SV=1	1.94057e+06	2.3581e+06	2.32398e+06	2.82836e+06	1.28376e+06	1.3698e+06	951546	2.13608e+06	1.3417e+06	992383	938350	1.68067e+06	1.11754e+06	1.02669e+06	621862	649884	936348	727957	990800	1.20662e+06	846542	774122	774880	691753	1.39766e+06	1.32479e+06	841445	997795	792430	823386	2.01092e+06	890709	1.80869e+06	1.4485e+06	1.69143e+06	1.83988e+06	1.49653e+06	1.53947e+06	1.39799e+06	1.54509e+06	943235
COX41_RAT	3	3	175.07	7.29e-05	2.50893	AFT	CFT	Cytochrome c oxidase subunit 4 isoform 1, mitochondrial OS=Rattus norvegicus GN=Cox4i1 PE=1 SV=1	1.01891e+07	1.07694e+07	1.15564e+07	6.69159e+06	3.78847e+06	4.20165e+06	2.73797e+06	9.32626e+06	4.35857e+06	6.00209e+06	2.80508e+06	3.94749e+06	3.02835e+06	2.38098e+06	1.47403e+06	1.67473e+06	3.16939e+06	2.45712e+06	2.33642e+06	4.08738e+06	2.59209e+06	2.78918e+06	2.31416e+06	2.13709e+06	7.33852e+06	6.05029e+06	4.18425e+06	2.36067e+06	2.33852e+06	2.5256e+06	5.78621e+06	3.8889e+06	5.8756e+06	8.76073e+06	5.05631e+06	4.32144e+06	4.05533e+06	3.57018e+06	3.31373e+06	3.98164e+06	3.1927e+06
PACN1_RAT	13	13	985.85	7.33e-05	2.20118	AFT	CFT	Protein kinase C and casein kinase substrate in neurons protein 1 OS=Rattus norvegicus GN=Pacsin1 PE=1 SV=1	7.37075e+06	9.56296e+06	6.73132e+06	6.06694e+06	4.05824e+06	4.14013e+06	2.49999e+06	9.53513e+06	4.66467e+06	6.67086e+06	2.88766e+06	4.12997e+06	2.82381e+06	2.32912e+06	1.48911e+06	1.36463e+06	3.62813e+06	2.73958e+06	2.41183e+06	3.72109e+06	2.80613e+06	3.06441e+06	2.44208e+06	2.21728e+06	5.30867e+06	5.3725e+06	2.43721e+06	2.14031e+06	2.50504e+06	2.48862e+06	5.28327e+06	3.976e+06	6.28825e+06	9.73687e+06	5.20517e+06	4.52121e+06	3.78143e+06	3.49242e+06	3.34762e+06	3.24439e+06	3.65481e+06
ES1_RAT	3	3	147.81	7.37e-05	1.85616	AFT	CFT	ES1 protein homolog, mitochondrial OS=Rattus norvegicus PE=1 SV=2	2.67816e+06	1.82691e+06	1.64759e+06	1.33355e+06	1.3946e+06	1.34819e+06	947410	2.63545e+06	1.18709e+06	1.28662e+06	876286	1.41256e+06	999876	895637	592292	468096	1.07456e+06	804897	881912	964969	924749	868930	785453	745541	1.9289e+06	1.02636e+06	596545	470452	860847	810394	2.00218e+06	1.09894e+06	1.60027e+06	1.87796e+06	1.57955e+06	1.54637e+06	1.33896e+06	1.34297e+06	1.33151e+06	1.11289e+06	1.08246e+06
CYTC_RAT	1	1	89.4	7.43e-05	3.02284	AFT	CFT	Cystatin-C OS=Rattus norvegicus GN=Cst3 PE=1 SV=2	4.90484e+06	5.55915e+06	5.84051e+06	3.34174e+06	2.83981e+06	2.88177e+06	984045	3.11266e+06	1.55271e+06	2.31639e+06	1.02075e+06	1.31562e+06	1.35429e+06	1.02121e+06	595163	555935	1.1675e+06	882946	1.10866e+06	1.64468e+06	941967	1.04757e+06	775836	704403	3.53263e+06	3.12315e+06	2.11468e+06	1.17891e+06	1.75294e+06	1.73223e+06	2.0796e+06	1.29793e+06	2.09314e+06	3.38103e+06	1.83995e+06	1.44025e+06	1.81356e+06	1.53126e+06	1.33797e+06	1.32173e+06	1.17609e+06
HSP7C_RAT;HS71L_RAT;HSP71_RAT;HSP72_RAT	26	26	2116.69	7.49e-05	2.21939	AFT	CFT	Heat shock cognate 71 kDa protein OS=Rattus norvegicus GN=Hspa8 PE=1 SV=1	4.3972e+07	2.93688e+07	4.57573e+07	3.54777e+07	1.53158e+07	1.56761e+07	1.22763e+07	2.97805e+07	1.89249e+07	1.78873e+07	1.2713e+07	1.9887e+07	1.13975e+07	1.33858e+07	7.94738e+06	7.00818e+06	1.46837e+07	1.0976e+07	1.30709e+07	1.21623e+07	1.15729e+07	1.13023e+07	1.03576e+07	9.97278e+06	3.16701e+07	1.64995e+07	1.65674e+07	1.25159e+07	9.45402e+06	9.42288e+06	2.59438e+07	1.2418e+07	2.55119e+07	2.61086e+07	22915841	2.17709e+07	1.52627e+07	2.00715e+07	1.78663e+07	1.66618e+07	1.47917e+07
UBQL1_RAT	2	2	105.54	7.61e-05	3.34164	AFT	CFT	Ubiquilin-1 OS=Rattus norvegicus GN=Ubqln1 PE=1 SV=1	79013.8	159928	248086	617832	119179	126124	271490	697147	314370	321096	160678	289559	75889.3	89761.3	54511.4	35158.5	175901	123392	95082.3	82393.3	63895.1	105226	49793.2	67808.7	56908.4	89847.9	89824.5	217960	73566.1	75812.7	573745	290699	423788	468676	289631	316989	101625	134593	122546	83588.7	177195
BAIP2_RAT	5	5	294.68	7.61e-05	2.27874	AFT	CFT	Brain-specific angiogenesis inhibitor 1-associated protein 2 OS=Rattus norvegicus GN=Baiap2 PE=1 SV=1	1.12932e+06	1.68253e+06	1.25506e+06	1.25624e+06	685825	735166	330207	1.2627e+06	759164	553956	456565	608965	451039	465496	284822	277151	468315	338060	447955	467639	418788	393500	366945	322751	813373	945250	454419	443178	423341	441907	697833	526526	1.0234e+06	808562	822984	666653	603997	697990	640299	658923	471760
PALM_RAT	4	4	295.55	7.69e-05	2.59766	AFT	CFT	Paralemmin-1 OS=Rattus norvegicus GN=Palm PE=1 SV=1	732079	1.51314e+06	2.19993e+06	1.59134e+06	690768	706436	391830	1.24962e+06	662945	769304	389575	679537	376043	372862	207670	253332	437920	327969	276366	611480	462457	387521	370204	372688	527268	850086	796528	561397	426392	424637	828063	521070	893688	1.12289e+06	702231	743910	503569	559090	466858	602293	441141
ADDA_RAT	15	15	853.87	7.77e-05	2.42342	AFT	CFT	Alpha-adducin OS=Rattus norvegicus GN=Add1 PE=2 SV=2	2.50751e+06	4.31907e+06	3.96439e+06	3.1457e+06	1.15115e+06	1.14655e+06	1.09762e+06	2.14995e+06	1.36292e+06	1.61982e+06	1.04391e+06	1.67703e+06	1.13328e+06	1.07769e+06	619298	567616	1.07636e+06	764067	1.01845e+06	1.01062e+06	848054	830413	766957	679770	1.80599e+06	2.42647e+06	1.43539e+06	1.10975e+06	710570	689189	2.31961e+06	896495	1.8373e+06	2.36431e+06	1.88171e+06	1.8359e+06	1.5176e+06	1.61594e+06	1.39223e+06	1.3495e+06	1.08428e+06
ROA3_RAT	5	5	318.98	8.31e-05	2.38695	AFT	CFT	Heterogeneous nuclear ribonucleoprotein A3 OS=Rattus norvegicus GN=Hnrnpa3 PE=1 SV=1	1.55978e+06	1.52534e+06	2.06222e+06	1.37003e+06	690121	716942	531367	1.666e+06	684479	942772	518816	583587	519392	512567	269477	283508	568266	410405	527551	627744	465942	435096	412035	352058	1.12341e+06	856941	746667	483322	425992	430953	1.12295e+06	694695	922718	1.37608e+06	935195	638871	695530	768572	605803	674035	572446
ATPO_RAT	7	7	378.25	8.36e-05	2.19754	AFT	CFT	ATP synthase subunit O, mitochondrial OS=Rattus norvegicus GN=Atp5o PE=1 SV=1	2.39984e+06	3.02302e+06	3.07917e+06	2.78126e+06	1.36664e+06	1.41431e+06	999304	3.83187e+06	2.52785e+06	1.61049e+06	1.07928e+06	1.82895e+06	1.1943e+06	1.0223e+06	648038	467396	1.36966e+06	1.01343e+06	982964	1.11734e+06	1.06504e+06	1.13809e+06	890131	896321	1.72845e+06	1.69834e+06	1.11488e+06	981179	843589	850141	2.11185e+06	1.59783e+06	3.40768e+06	2.35069e+06	1.94546e+06	2.00221e+06	1.59932e+06	1.53289e+06	1.45684e+06	1.11123e+06	1.37974e+06
RB11B_RAT;RB11A_RAT	5	5	379.64	8.57e-05	2.05548	AFT	CFT	Ras-related protein Rab-11B OS=Rattus norvegicus GN=Rab11b PE=1 SV=4	1.67856e+06	2.17909e+06	2.22583e+06	3.02393e+06	1.45809e+06	1.45463e+06	775375	2.41225e+06	1.26878e+06	1.86989e+06	762474	1.33296e+06	1.08593e+06	937754	625687	553229	1.0258e+06	712103	977853	1.05653e+06	814042	767571	743073	645479	1.20895e+06	1.22422e+06	805906	1.06679e+06	900036	874378	1.63861e+06	1.00587e+06	1.71039e+06	2.72932e+06	1.3744e+06	1.45924e+06	1.45419e+06	1.40612e+06	1.40659e+06	1.31529e+06	1.03335e+06
GNAS1_RAT;GNAL_RAT	2	2	74.7	8.67e-05	2.43089	AFT	CFT	Guanine nucleotide-binding protein G(s) subunit alpha isoforms XLas OS=Rattus norvegicus GN=Gnas PE=1 SV=3	515991	666445	594228	489012	255368	290101	150079	407913	195966	298548	158581	195235	210458	136059	115985	109739	155707	115726	143672	235731	134228	130946	132912	113786	371634	374411	215152	172515	157632	174379	317165	170093	264173	435765	285852	213729	281829	204015	260742	260902	156852
DNM1L_RAT	13	13	1035.74	8.81e-05	2.75028	AFT	CFT	Dynamin-1-like protein OS=Rattus norvegicus GN=Dnm1l PE=1 SV=1	1.84445e+06	5.01684e+06	1.9858e+06	1.5675e+06	969503	943738	723776	1.37618e+06	879347	1.05371e+06	602052	897630	680049	698484	383044	368088	645486	472788	632522	683081	508370	521934	484926	415312	1.32843e+06	2.81848e+06	719000	552985	598447	567279	1.52957e+06	573846	1.18541e+06	1.538e+06	1.08523e+06	982663	910670	1.04735e+06	861110	875122	650234
ETFB_RAT	3	3	128.78	8.96e-05	2.89129	AFT	CFT	Electron transfer flavoprotein subunit beta OS=Rattus norvegicus GN=Etfb PE=2 SV=3	599704	754730	672447	372785	204543	237658	125071	354541	205216	238391	112857	209064	143249	112420	86039.5	92208	128624	110604	104134	163229	136954	114408	122906	98784.1	431927	424010	243473	131512	126259	142856	264315	147838	276643	347958	203431	228869	191829	168569	193423	219223	129570
ATPB_RAT	23	23	2040.9	8.96e-05	2.45708	AFT	CFT	ATP synthase subunit beta, mitochondrial OS=Rattus norvegicus GN=Atp5b PE=1 SV=2	4.89609e+07	5.24893e+07	5.32353e+07	4.16413e+07	1.59655e+07	1.50096e+07	1.42587e+07	4.11257e+07	2.214e+07	2.33973e+07	1.59427e+07	2.14591e+07	1.33386e+07	1.2391e+07	8.06365e+06	7.58187e+06	1.83375e+07	1.34301e+07	1.4256e+07	1.11303e+07	1.32435e+07	1.41246e+07	1.15583e+07	1.13494e+07	3.52633e+07	2.94887e+07	1.92749e+07	1.46903e+07	9.85503e+06	9.02224e+06	3.01332e+07	1.71488e+07	2.98461e+07	3.4151e+07	2.87375e+07	2.34919e+07	1.78621e+07	1.85797e+07	1.81277e+07	1.80258e+07	1.84724e+07
CPNE9_RAT	1	1	47.69	9.34e-05	2.41059	AFT	CFT	Copine-9 OS=Rattus norvegicus GN=Cpne9 PE=2 SV=1	2.94921e+06	2.1491e+06	2.26881e+06	2.42901e+06	1.00116e+06	1.02131e+06	678043	2.42771e+06	1.05932e+06	741997	892386	1.68634e+06	810711	498716	530460	432174	902711	657474	720554	702510	737552	733194	629390	652723	2.12412e+06	1.20737e+06	821470	856910	617988	613911	1.43292e+06	1.01232e+06	1.42803e+06	1.08303e+06	1.60858e+06	1.84609e+06	1.08564e+06	747803	1.19251e+06	1.02749e+06	909351
CXA1_RAT	3	3	164.99	9.55e-05	1.85616	AFT	CFT	Gap junction alpha-1 protein OS=Rattus norvegicus GN=Gja1 PE=1 SV=2	1.46591e+06	1.59456e+06	2.21349e+06	1.24588e+06	1.19238e+06	1.2304e+06	748869	1.62982e+06	846237	1.26927e+06	678105	819763	941817	622974	476905	457552	784703	630005	639617	983819	660631	695383	587699	564920	1.0558e+06	895831	801440	439523	736020	739590	1.5826e+06	679609	1.14078e+06	1.85265e+06	1.22232e+06	897420	1.26121e+06	934123	1.07212e+06	1.08782e+06	790475
ENOA_RAT	12	12	951.9	9.68e-05	2.58778	AFT	CFT	Alpha-enolase OS=Rattus norvegicus GN=Eno1 PE=1 SV=4	1.13427e+08	1.48456e+08	1.16023e+08	8.63661e+07	4.30376e+07	4.43272e+07	3.26072e+07	1.03786e+08	4.42072e+07	4.8178e+07	3.65048e+07	4.69584e+07	2.15797e+07	2.61527e+07	1.32926e+07	1.54685e+07	4.31845e+07	3.27328e+07	2.80458e+07	3.81111e+07	2.89903e+07	3.71456e+07	2.51165e+07	2.40095e+07	8.16937e+07	8.34029e+07	4.20084e+07	3.04684e+07	26565932	2.6645e+07	6.89094e+07	4.32769e+07	5.95938e+07	7.03213e+07	6.5802e+07	5.14068e+07	2.8898e+07	3.92148e+07	2.98827e+07	3.6776e+07	4.35022e+07
CALX_RAT	17	17	1058.35	9.73e-05	2.32307	AFT	CFT	Calnexin OS=Rattus norvegicus GN=Canx PE=1 SV=1	5.96012e+06	7.63291e+06	7.58912e+06	3.79255e+06	2.61203e+06	2.74658e+06	1.74578e+06	6.83421e+06	3.12147e+06	4.05695e+06	2.2977e+06	2.99394e+06	2.70279e+06	1.77492e+06	1.32558e+06	1.14892e+06	2.07414e+06	1.64382e+06	1.7224e+06	2.52195e+06	2.0275e+06	1.80805e+06	1.74945e+06	1.61916e+06	4.29268e+06	4.28819e+06	2.7478e+06	1.33794e+06	1.61233e+06	1.65096e+06	3.68938e+06	2.84975e+06	4.20792e+06	5.92158e+06	4.14173e+06	3.27756e+06	3.61937e+06	2.66141e+06	2.98e+06	2.73153e+06	2.0894e+06
GLOD4_RAT	2	2	75.29	0.000101482	2.17671	AFT	CFT	Glyoxalase domain-containing protein 4 OS=Rattus norvegicus GN=Glod4 PE=1 SV=1	149456	189642	52284.7	234790	79515.5	62126.8	81060.2	137380	100818	87097.4	83056.5	91510.6	49142.8	67778.6	37484.7	35994.5	79287.3	56757.6	64559.8	51616.3	43583.7	56022.1	45342.8	32053	107643	106541	18930.7	82829.6	49082.7	37344.3	171306	57285.2	135909	127129	149714	100179	65808.4	101631	84268.2	85576.2	79870.5
CPLX2_RAT	4	4	331.55	0.000103205	2.54762	AFT	CFT	Complexin-2 OS=Rattus norvegicus GN=Cplx2 PE=1 SV=1	1.04822e+07	1.13509e+07	1.19328e+07	7.44624e+06	4.93581e+06	4.72208e+06	2.08494e+06	4.43518e+06	3.8982e+06	5.24128e+06	2.64511e+06	3.64316e+06	2.81529e+06	2.67095e+06	1.76084e+06	1.55199e+06	3.09512e+06	2.31009e+06	2.51599e+06	2.26806e+06	2.63141e+06	2.52029e+06	2.1999e+06	2.24285e+06	7.54966e+06	6.37699e+06	4.32051e+06	2.6269e+06	3.04674e+06	2.83843e+06	4.40615e+06	1.8494e+06	5.255e+06	7.65025e+06	4.76796e+06	3.98828e+06	3.77002e+06	4.00498e+06	3.95848e+06	3.68983e+06	3.11789e+06
GSK3A_RAT	1	1	54.34	0.00010375	2.17394	AFT	CFT	Glycogen synthase kinase-3 alpha OS=Rattus norvegicus GN=Gsk3a PE=1 SV=1	533575	770102	653658	467996	282217	357673	202598	546634	266174	514701	214163	307554	303440	209707	156072	161620	189909	129588	210041	372198	166793	150519	162493	141437	384299	432646	236670	165101	174205	214997	428154	227938	358818	751265	386040	336689	406344	314447	350862	384249	191306
NCDN_RAT	11	11	649.15	0.000104643	2.21714	AFT	CFT	Neurochondrin OS=Rattus norvegicus GN=Ncdn PE=1 SV=2	3.85894e+06	4.35179e+06	3.57023e+06	4.34658e+06	1.87479e+06	1.60376e+06	1.3971e+06	3.44846e+06	1.46619e+06	1.42613e+06	1.45958e+06	2.70516e+06	1.80455e+06	1.00521e+06	961293	770818	1.52809e+06	1.09845e+06	1.1701e+06	1.25642e+06	1.25473e+06	1.21604e+06	1.09267e+06	1.05307e+06	2.77934e+06	2.44485e+06	1.29268e+06	1.5334e+06	1.15726e+06	964017	2.95253e+06	1.43795e+06	1.97651e+06	2.08159e+06	2.63098e+06	2.96142e+06	2.41651e+06	1.50727e+06	2.16106e+06	1.83261e+06	1.53933e+06
NDUA5_RAT	2	2	92.5	0.000104788	2.1056	AFT	CFT	NADH dehydrogenase [ubiquinone] 1 alpha subcomplex subunit 5 OS=Rattus norvegicus GN=Ndufa5 PE=1 SV=3	653539	782438	834209	627396	489169	554033	253910	1.27508e+06	539914	621521	318876	636248	426168	403218	247901	209971	331732	213758	381091	459939	259337	209144	201375	259294	470701	439576	302043	221334	301951	333028	536593	531690	727835	907182	574792	696520	570691	604608	557300	499203	334172
1433B_RAT	15	10	1306.34	0.000107156	1.80921	AFT	CFT	14-3-3 protein beta/alpha OS=Rattus norvegicus GN=Ywhab PE=1 SV=3	1.76062e+07	1.81587e+07	1.90735e+07	1.47075e+07	1.13524e+07	1.25856e+07	6.17322e+06	1.93734e+07	1.25254e+07	1.31078e+07	7.21838e+06	1.18691e+07	9.47479e+06	8.69486e+06	5.79439e+06	5.71227e+06	8.0157e+06	6.50066e+06	8.5328e+06	9.83028e+06	7.6765e+06	7.14137e+06	6.54331e+06	6.5927e+06	1.26806e+07	1.02016e+07	6.90594e+06	5.18855e+06	7.00754e+06	7.5652e+06	1.3046e+07	8.07839e+06	1.6885e+07	1.91323e+07	1.30115e+07	1.29935e+07	1.26879e+07	1.30376e+07	1.30262e+07	1.35808e+07	8.07466e+06
EPN2_RAT;EPN3_RAT	3	3	150.07	0.000108353	2.89509	AFT	CFT	Epsin-2 OS=Rattus norvegicus GN=Epn2 PE=1 SV=1	306437	238325	404566	217753	101720	113325	53152.3	202448	115397	181766	71236.1	84904.3	72736.7	71422.4	42977.1	32733.4	76138.4	55339.5	70285.6	86777	58882.6	64058	48689.2	42227.3	220707	133892	146481	76819.2	62789.1	68119.4	112328	84417.3	155562	265309	128407	92947.3	97403.5	107095	96615.6	77823.1	76698.4
NDUS4_RAT	3	3	108.12	0.000110358	2.00554	AFT	CFT	NADH dehydrogenase [ubiquinone] iron-sulfur protein 4, mitochondrial OS=Rattus norvegicus GN=Ndufs4 PE=1 SV=1	1.29827e+06	1.12246e+06	1.14865e+06	825957	689183	834676	403593	1.42645e+06	669754	807171	422992	613174	545487	423929	276461	282946	493007	408527	427178	690478	421417	453949	364824	328787	935060	630602	415891	291383	425414	501723	852922	594806	902867	1.17816e+06	762467	671260	730474	635664	621504	672700	496634
RTN4_RAT	9	9	521.73	0.000110392	2.33696	AFT	CFT	Reticulon-4 OS=Rattus norvegicus GN=Rtn4 PE=1 SV=1	2.62865e+06	4.88714e+06	4.47227e+06	1.73025e+06	1.9038e+06	2.01731e+06	1.0491e+06	3.18455e+06	1.33133e+06	1.70367e+06	1.10691e+06	1.54621e+06	1.42544e+06	861940	675724	669232	1.24925e+06	906590	898515	1.27567e+06	1.06611e+06	944084	942333	878741	1.89324e+06	2.74561e+06	1.61928e+06	610402	1.17517e+06	1.2126e+06	2.21708e+06	1.32791e+06	1.79471e+06	2.48669e+06	1.99526e+06	1.69269e+06	1.90884e+06	1.29244e+06	1.51908e+06	1.59109e+06	1.25844e+06
PHOCN_RAT	1	1	49.97	0.000111719	2.24096	AFT	CFT	MOB-like protein phocein OS=Rattus norvegicus GN=Mob4 PE=1 SV=1	2.10737e+06	2.34671e+06	2.4135e+06	1.59351e+06	911380	1.05815e+06	688124	1.6938e+06	789587	947818	667831	1.03301e+06	917049	577348	422277	498563	608532	464531	625539	1.09392e+06	537587	532633	514667	459051	1.5178e+06	1.31839e+06	873857	562162	562569	636050	1.45423e+06	706288	1.06441e+06	1.38345e+06	1.2038e+06	1.13086e+06	1.22804e+06	865708	949310	1.18532e+06	613008
ANXA5_RAT	6	6	489.94	0.000113367	1.90184	AFT	CFT	Annexin A5 OS=Rattus norvegicus GN=Anxa5 PE=1 SV=3	1.20637e+06	886300	1.07e+06	1.67431e+06	692044	662100	426078	1.2905e+06	773365	949272	528928	884438	707394	602420	404483	323228	513979	398338	564178	532035	486839	426905	434126	412939	868870	497927	387416	590666	427179	397987	900440	538117	1.04254e+06	1.38557e+06	953423	968221	947288	903302	909308	768469	517760
FUMH_RAT	6	6	316.97	0.00011345	2.56928	AFT	CFT	Fumarate hydratase, mitochondrial OS=Rattus norvegicus GN=Fh PE=1 SV=1	1.10284e+06	2.11984e+06	2.12723e+06	1.84114e+06	921629	800119	400282	1.6958e+06	709383	1.03362e+06	506182	749956	465684	393387	274543	236971	693833	499923	445868	541060	520495	520801	461517	398025	794301	1.19093e+06	770206	649521	568896	480950	845925	707119	956290	1.50869e+06	912422	821000	623609	589867	617191	563396	698936
IMPCT_RAT	5	5	340.83	0.0001206	2.43135	AFT	CFT	Protein IMPACT OS=Rattus norvegicus GN=Impact PE=2 SV=1	2.08824e+06	3.27375e+06	2.41814e+06	1.35359e+06	751258	883975	643752	1.72101e+06	957166	1.31695e+06	662654	892251	703793	655495	414285	421040	702733	507664	615731	783709	611966	563259	520773	476220	1.50402e+06	1.8392e+06	875536	477523	463731	531356	1.36045e+06	717635	1.29032e+06	1.92224e+06	1.19447e+06	976775	942467	982886	931343	1.00102e+06	707902
PP1G_RAT	1	1	44.06	0.000120605	2.20822	AFT	CFT	Serine/threonine-protein phosphatase PP1-gamma catalytic subunit OS=Rattus norvegicus GN=Ppp1cc PE=1 SV=1	818610	854535	743318	365170	286193	273303	253751	616993	320625	549935	238548	363186	315106	226345	177714	151023	211230	171089	209294	320356	201825	212083	189413	188612	589591	480081	269134	128825	176659	164282	536256	257276	432221	802692	429995	397591	421966	339395	399513	359055	212784
HMGB1_RAT	4	4	181.94	0.000122363	2.85001	AFT	CFT	High mobility group protein B1 OS=Rattus norvegicus GN=Hmgb1 PE=1 SV=2	437945	755939	1.13564e+06	478186	482860	565306	116327	544732	268891	440099	181518	242803	207767	145385	114885	115012	214047	180986	148571	251715	155730	186875	136652	124907	315423	424689	411181	168695	298056	339804	245837	227144	362480	642374	327197	265803	278225	217999	258269	273440	215621
PLCB1_RAT	6	6	466.11	0.000123405	3.0443	AFT	CFT	1-phosphatidylinositol 4,5-bisphosphate phosphodiesterase beta-1 OS=Rattus norvegicus GN=Plcb1 PE=1 SV=1	1.52672e+06	1.46484e+06	1.88612e+06	918557	397233	390961	425554	537110	379398	330612	307896	470385	274966	263155	190548	179791	302843	216314	272508	341321	244930	242293	216073	223229	1.09959e+06	822951	682909	324051	245201	235006	899332	223966	511451	482566	554999	514945	368214	394590	428366	427450	305071
FABPH_RAT	1	1	62.49	0.000126603	4.0758	AFT	CFT	Fatty acid-binding protein, heart OS=Rattus norvegicus GN=Fabp3 PE=1 SV=2	3.16705e+06	2.40463e+06	3.62211e+06	766586	657512	783112	533169	1.05729e+06	406629	612227	425310	462008	384091	168059	220638	181638	338118	315196	226725	609107	284785	364095	285208	277480	2.28101e+06	1.35093e+06	1.31146e+06	270438	405864	470727	1.12676e+06	440874	548159	893616	766646	505774	514346	251998	496009	431841	340605
KCC2A_RAT	18	14	1344.43	0.000126802	2.12504	AFT	CFT	Calcium/calmodulin-dependent protein kinase type II subunit alpha OS=Rattus norvegicus GN=Camk2a PE=1 SV=1	7.07475e+07	7.14066e+07	7.9968e+07	5.63344e+07	2.9982e+07	3.03521e+07	2.47988e+07	5.7852e+07	2.57484e+07	2.91363e+07	2.59459e+07	3.5712e+07	2.64252e+07	2.03478e+07	1.39549e+07	1.34383e+07	2.76512e+07	2.01768e+07	2.01587e+07	2.53474e+07	2.41202e+07	2.10633e+07	20869803	1.9611e+07	5.09548e+07	4.01164e+07	2.8954e+07	1.98738e+07	1.85071e+07	1.82446e+07	5.24077e+07	2.41233e+07	3.47103e+07	4.25278e+07	4.67689e+07	3.9095e+07	3.53866e+07	3.05107e+07	3.13717e+07	3.19493e+07	2.78546e+07
THIO_RAT	2	2	123.58	0.000127779	2.33088	AFT	CFT	Thioredoxin OS=Rattus norvegicus GN=Txn PE=1 SV=2	6.75403e+06	6.89259e+06	7.29945e+06	3.89884e+06	3.50836e+06	3.7577e+06	1.73047e+06	5.70838e+06	2.93064e+06	3.01397e+06	1.60951e+06	2.95706e+06	2.46091e+06	1.64599e+06	1.11678e+06	1.19964e+06	2.07355e+06	1.39532e+06	1.66356e+06	2.77278e+06	2.10032e+06	1.77747e+06	1.61987e+06	1.6511e+06	4.86448e+06	3.87228e+06	2.64291e+06	1.37544e+06	2.16561e+06	2.25875e+06	3.65703e+06	2.3803e+06	3.95068e+06	4.39923e+06	2.90124e+06	3.23719e+06	3.29546e+06	2.46809e+06	2.5106e+06	2.85213e+06	2.08881e+06
C1QBP_RAT	3	3	207.82	0.000128307	2.88041	AFT	CFT	Complement component 1 Q subcomponent-binding protein, mitochondrial OS=Rattus norvegicus GN=C1qbp PE=1 SV=2	3.23925e+06	4.40442e+06	4.84934e+06	4.46338e+06	1.78087e+06	1.74808e+06	660361	3.48255e+06	1.43391e+06	1.9038e+06	1.04117e+06	1.46273e+06	1.07076e+06	860462	576796	507153	1.22871e+06	816660	885644	1.09854e+06	992023	856788	872603	812186	2.33302e+06	2.47442e+06	1.7558e+06	1.5746e+06	1.09928e+06	1.05077e+06	1.39555e+06	1.45217e+06	1.93299e+06	2.77882e+06	1.87676e+06	1.6013e+06	1.43388e+06	1.29022e+06	1.29668e+06	1.20575e+06	1.23774e+06
GSTM4_RAT;GSTM2_RAT	9	9	481.82	0.000128952	2.36456	AFT	CFT	Glutathione S-transferase Yb-3 OS=Rattus norvegicus GN=Gstm3 PE=1 SV=2	3.73916e+06	5.0422e+06	6.01638e+06	2.74059e+06	1.58678e+06	1.70877e+06	1.2099e+06	4.31979e+06	2.5329e+06	3.75117e+06	1.49712e+06	2.06188e+06	1.37165e+06	1.50517e+06	879567	825375	1.44797e+06	1.1526e+06	1.37302e+06	1.70785e+06	1.40334e+06	1.30092e+06	1.18476e+06	1.16002e+06	2.69307e+06	2.83273e+06	2.17835e+06	966832	979473	1.02714e+06	2.55691e+06	1.80128e+06	3.4145e+06	5.47526e+06	2.69864e+06	2.2572e+06	1.83681e+06	2.25693e+06	1.97733e+06	1.96231e+06	1.45862e+06
ARP3_RAT	9	9	607.49	0.000129132	2.1546	AFT	CFT	Actin-related protein 3 OS=Rattus norvegicus GN=Actr3 PE=1 SV=1	3.79416e+06	4.78848e+06	5.37123e+06	4.13009e+06	2.09693e+06	1.91342e+06	1.62389e+06	6.2479e+06	2.4337e+06	2.91921e+06	1.95556e+06	3.02763e+06	1.67987e+06	1.36639e+06	944870	803987	2.39371e+06	1.66587e+06	1.41853e+06	1.65593e+06	1.87184e+06	1.74235e+06	1.61812e+06	1.54372e+06	2.73268e+06	2.69019e+06	1.94476e+06	1.45702e+06	1.29437e+06	1.15016e+06	3.4318e+06	2.60527e+06	3.28077e+06	4.26092e+06	3.52501e+06	3.31444e+06	2.24955e+06	2.04884e+06	2.12414e+06	1.91147e+06	2.41132e+06
TPM1_RAT	5	5	228.08	0.00013326	3.12784	AFT	CFT	Tropomyosin alpha-1 chain OS=Rattus norvegicus GN=Tpm1 PE=1 SV=3	2.61346e+06	3.22264e+06	3.08048e+06	1.64994e+06	1.04298e+06	1.24416e+06	403061	1.81554e+06	879872	1.05462e+06	502087	700679	692309	486959	348181	338747	512201	403528	487823	802390	485163	478125	405893	380437	1.8823e+06	1.81049e+06	1.11535e+06	582071	643804	747865	851797	757050	1.18612e+06	1.53934e+06	905040	767054	927088	730174	782735	805364	515969
GPM6B_RAT	1	1	37.35	0.000136605	2.26191	AFT	CFT	Neuronal membrane glycoprotein M6-b OS=Rattus norvegicus GN=Gpm6b PE=1 SV=1	8.83867e+06	8.13734e+06	9.83208e+06	8.30605e+06	3.73826e+06	3.13075e+06	2.68342e+06	7.31529e+06	3.26748e+06	3.68775e+06	2.75512e+06	4.49058e+06	3.69229e+06	2.05543e+06	2.19234e+06	1.77528e+06	2.95008e+06	2.11519e+06	2.47435e+06	3.23697e+06	2.28825e+06	2.36499e+06	2.15896e+06	1.95553e+06	6.36591e+06	4.57159e+06	3.55991e+06	2.93023e+06	2.30752e+06	1.88189e+06	5.67093e+06	3.05036e+06	4.40476e+06	5.38269e+06	4.96626e+06	4.91598e+06	4.94444e+06	3.08203e+06	4.92854e+06	4.2207e+06	2.97178e+06
ROA2_RAT	10	10	684.19	0.000138654	2.44008	AFT	CFT	Heterogeneous nuclear ribonucleoproteins A2/B1 OS=Rattus norvegicus GN=Hnrnpa2b1 PE=1 SV=1	5.14842e+06	6.59271e+06	6.01338e+06	4.81921e+06	1.92188e+06	2.1469e+06	1.56644e+06	5.32207e+06	2.33083e+06	3.12253e+06	1.72037e+06	2.127e+06	1.64243e+06	1.59545e+06	932001	1.05583e+06	1.75719e+06	1.30035e+06	1.58067e+06	2.56769e+06	1.35633e+06	1.4741e+06	1.20726e+06	1.08414e+06	3.70807e+06	3.70381e+06	2.17727e+06	1.70013e+06	1.18632e+06	1.2905e+06	3.31039e+06	2.21922e+06	3.1421e+06	4.55769e+06	3.10106e+06	2.32849e+06	2.19942e+06	2.3923e+06	2.0952e+06	2.51022e+06	1.77011e+06
NDRG2_RAT	5	5	369.24	0.000138916	1.74102	AFT	CFT	Protein NDRG2 OS=Rattus norvegicus GN=Ndrg2 PE=1 SV=1	6.55258e+06	6.70067e+06	6.10663e+06	6.12379e+06	3.57447e+06	3.54664e+06	3.68927e+06	8.89807e+06	5.27285e+06	6.93672e+06	3.34672e+06	4.87956e+06	4.44481e+06	3.3937e+06	2.1107e+06	2.09872e+06	4.31277e+06	3.09522e+06	3.40386e+06	3.40162e+06	2.90632e+06	3.28413e+06	2.7285e+06	2.51483e+06	4.71939e+06	3.76446e+06	2.21103e+06	2.16036e+06	2.20642e+06	2.13188e+06	7.79662e+06	3.71035e+06	7.10811e+06	1.01249e+07	6.03264e+06	5.3418e+06	5.95215e+06	5.08871e+06	4.74501e+06	4.98967e+06	4.34449e+06
PFD2_RAT	2	2	121.67	0.000141634	2.76538	AFT	CFT	Prefoldin subunit 2 OS=Rattus norvegicus GN=Pfdn2 PE=2 SV=1	1.23033e+06	1.05825e+06	381563	669499	345305	409689	236895	749775	366061	231210	188039	296955	180191	222111	106076	145194	229307	170091	214015	191151	228216	204152	177869	160458	886128	594528	138153	236187	213147	246263	500635	312644	493471	337477	338951	325085	241298	333046	238467	345197	230994
ERP29_RAT	4	4	158.74	0.0001452	2.46294	AFT	CFT	Endoplasmic reticulum resident protein 29 OS=Rattus norvegicus GN=Erp29 PE=1 SV=2	1.06755e+06	988159	1.37345e+06	778206	460657	424244	301197	904212	455504	555037	243398	362111	347700	252679	182457	172910	340970	241639	249852	394760	278250	272916	252692	226290	768882	555151	497286	274537	284351	255012	636525	377042	614046	810140	438739	396414	465614	378881	410177	411092	343478
SYNPO_RAT	1	1	63.94	0.000145483	2.94365	AFT	CFT	Synaptopodin OS=Rattus norvegicus GN=Synpo PE=2 SV=2	552676	2.14173e+06	2.32014e+06	1.28192e+06	548521	455900	351208	1.49964e+06	663360	660092	425460	692427	405639	297936	243409	174541	416970	323787	405895	318102	371595	328531	336530	315405	398056	1.20323e+06	840055	452238	338586	274041	742216	625325	894248	963480	766916	758021	543201	446742	547202	414968	420037
ML12B_RAT;MRLCA_RAT;MYL9_RAT	4	4	192.45	0.000145935	2.46813	AFT	CFT	Myosin regulatory light chain 12B OS=Rattus norvegicus GN=Myl12b PE=1 SV=3	1.55905e+06	2.25889e+06	1.53068e+06	1.8557e+06	714275	835719	436767	1.85966e+06	750792	1.04653e+06	495498	710438	611250	455167	301799	305209	589295	466447	488962	681687	469440	481563	434151	409220	1.12288e+06	1.26905e+06	554214	654658	440902	502349	923029	775450	1.01211e+06	1.52753e+06	893163	777738	818540	682503	678465	725630	593630
IF5_RAT	2	2	104.8	0.000146192	2.60959	AFT	CFT	Eukaryotic translation initiation factor 5 OS=Rattus norvegicus GN=Eif5 PE=1 SV=1	629147	402876	296170	559176	138355	130633	130374	257770	260388	321029	117037	199427	129503	171641	96338.4	90078	139424	92905.5	161248	98870.1	87308.6	97295.1	76499.3	78017.1	453133	226337	107234	197267	85402.8	78523.2	275521	107486	351018	468578	210966	218319	173420	257368	216576	214159	140450
CH60_RAT	16	16	1324.82	0.000148048	2.25055	AFT	CFT	60 kDa heat shock protein, mitochondrial OS=Rattus norvegicus GN=Hspd1 PE=1 SV=1	1.5381e+07	1.35918e+07	1.39686e+07	9.27444e+06	7.22029e+06	6.94355e+06	3.91882e+06	1.359e+07	6.11343e+06	6.73756e+06	3.96683e+06	5.71558e+06	4.73581e+06	4.05446e+06	2.31422e+06	2.12319e+06	4.98397e+06	3.65785e+06	4.00134e+06	5.48863e+06	4.55763e+06	4.00261e+06	3.7736e+06	3.59378e+06	1.10779e+07	7.63589e+06	5.05762e+06	3.27186e+06	4.45688e+06	4.17376e+06	8.28173e+06	5.66682e+06	8.24126e+06	9.83424e+06	7.15044e+06	6.25702e+06	6.34183e+06	6.07948e+06	5.20253e+06	5.04784e+06	5.02063e+06
AK1A1_RAT;AKCL2_RAT	5	5	344.15	0.000148994	1.69444	AFT	CFT	Alcohol dehydrogenase [NADP(+)] OS=Rattus norvegicus GN=Akr1a1 PE=1 SV=2	763495	973052	948269	863325	640216	704861	511420	1.47867e+06	990959	1.35935e+06	648609	1.01281e+06	512656	770860	447947	409310	710557	475780	708511	569560	525773	425011	468243	405666	549895	546664	343340	304566	395187	423691	1.08079e+06	616580	1.33587e+06	1.98412e+06	1.16915e+06	1.10875e+06	686510	1.15587e+06	1.00702e+06	973127	715784
VATC1_RAT;VATC2_RAT	12	12	761.64	0.000151309	2.18267	AFT	CFT	V-type proton ATPase subunit C 1 OS=Rattus norvegicus GN=Atp6v1c1 PE=2 SV=1	4.54773e+06	3.73153e+06	3.957e+06	3.87348e+06	1.37062e+06	1.36029e+06	1.36044e+06	2.60155e+06	2.33217e+06	3.52751e+06	1.39369e+06	2.06948e+06	2.18665e+06	1.48399e+06	847311	981061	1.39585e+06	1.07782e+06	1.33739e+06	1.18959e+06	1.10723e+06	1.13382e+06	1.00156e+06	976173	3.27543e+06	2.09638e+06	1.43271e+06	1.3665e+06	846048	817670	2.87505e+06	1.08481e+06	3.14391e+06	5.1488e+06	2.5122e+06	2.26553e+06	2.92819e+06	2.22518e+06	1.90481e+06	2.33246e+06	1.40612e+06
RP3A_RAT	6	6	408.78	0.000151403	1.74394	AFT	CFT	Rabphilin-3A OS=Rattus norvegicus GN=Rph3a PE=1 SV=1	863121	1.24714e+06	1.14523e+06	860962	959260	826721	468354	1.48406e+06	549493	718655	672028	824396	576396	508927	351583	311310	628265	449796	526262	720548	564996	501578	496940	452731	621649	700645	414653	303732	592124	496941	989782	618830	740748	1.04896e+06	1.21137e+06	902492	771865	763113	790385	740134	632887
NLGN2_RAT;NLGN1_RAT	1	1	36.13	0.000151481	2.02259	AFT	CFT	Neuroligin-2 OS=Rattus norvegicus GN=Nlgn2 PE=1 SV=1	589764	737067	732480	306152	394105	417074	249863	580622	277722	381440	203599	346921	356437	190633	204540	158742	183099	158520	241977	350682	208674	182625	172843	170499	424768	414087	265209	108005	243270	250703	528041	242110	374386	556755	366999	379785	477314	285846	459820	377406	184446
NRCAM_RAT	6	6	316.99	0.000153357	2.57499	AFT	CFT	Neuronal cell adhesion molecule OS=Rattus norvegicus GN=Nrcam PE=1 SV=2	1.15703e+06	2.11779e+06	1.33335e+06	1.40761e+06	780037	801950	328790	1.33269e+06	618448	963813	351943	518235	460433	429115	265286	238057	447028	328254	420393	637997	362066	371711	295265	292644	833333	1.18978e+06	482765	496578	481495	482051	694839	555711	833704	1.40679e+06	634398	567327	616577	643438	596381	565975	450316
GDIR1_RAT	5	5	432.6	0.000159808	1.94315	AFT	CFT	Rho GDP-dissociation inhibitor 1 OS=Rattus norvegicus GN=Arhgdia PE=1 SV=1	7.73058e+06	8.92543e+06	8.0202e+06	6.85057e+06	4.55819e+06	5.22516e+06	2.7623e+06	8.38086e+06	4.18295e+06	5.11918e+06	2.96171e+06	4.17772e+06	4.01432e+06	2.50928e+06	1.91891e+06	1.85271e+06	3.64122e+06	2.9771e+06	2.59543e+06	4.18842e+06	3.23974e+06	3.14556e+06	2.76154e+06	2.61101e+06	5.56782e+06	5.01433e+06	2.90388e+06	2.41676e+06	2.81364e+06	3.14083e+06	5.83763e+06	3.49468e+06	5.63885e+06	7.47202e+06	5.33865e+06	4.57348e+06	5.37567e+06	3.76256e+06	4.31385e+06	4.40478e+06	3.668e+06
GEPH_RAT	1	1	33.67	0.000161646	2.46941	AFT	CFT	Gephyrin OS=Rattus norvegicus GN=Gphn PE=1 SV=3	221661	279353	204186	247053	89146.3	57209.4	85514.1	69159.2	111415	211581	133120	156504	43447.6	109271	61551.3	60877.1	91745.3	65982.3	90901	40958	33938.3	61610.3	49382.1	45941.4	159648	156941	73929.8	87156	55027.5	34388.4	180719	28838.2	150193	308827	239956	171330	58181.7	163846	138372	144734	92420.2
1433T_RAT	8	8	704.6	0.000162707	2.05755	AFT	CFT	14-3-3 protein theta OS=Rattus norvegicus GN=Ywhaq PE=1 SV=1	1.78299e+07	19754682	2.13271e+07	1.43814e+07	8.48047e+06	9.06031e+06	6.0286e+06	1.12655e+07	8.8884e+06	6.5138e+06	6.01946e+06	8.34648e+06	7.307e+06	6.17671e+06	4.25188e+06	4.08942e+06	6.23091e+06	5.16482e+06	5.8817e+06	6.60276e+06	5.66882e+06	5.58197e+06	5.18099e+06	4.88252e+06	1.28417e+07	1.10982e+07	7.72192e+06	5.07349e+06	5.23476e+06	5.44614e+06	1.27404e+07	4.69753e+06	1.19821e+07	9.50764e+06	1.08504e+07	9.13715e+06	9.78498e+06	9.26171e+06	9.55853e+06	9.72252e+06	6.27674e+06
VISL1_RAT	10	10	632.97	0.000164156	2.09762	AFT	CFT	Visinin-like protein 1 OS=Rattus norvegicus GN=Vsnl1 PE=1 SV=2	2.99748e+06	5.93539e+06	6.76115e+06	4.00655e+06	2.55882e+06	2.02811e+06	2.22548e+06	7.78451e+06	3.78249e+06	4.26808e+06	2.19717e+06	3.5687e+06	2.16904e+06	1.74064e+06	1.2349e+06	1.11411e+06	2.61416e+06	2.07921e+06	2.04706e+06	2.01428e+06	2.10237e+06	2.19698e+06	1.85279e+06	1.77186e+06	2.15889e+06	3.33452e+06	2.44801e+06	1.41344e+06	1.57949e+06	1.21909e+06	4.70314e+06	3.24601e+06	5.09901e+06	6.22976e+06	3.96053e+06	3.90677e+06	2.90461e+06	2.61002e+06	2.77613e+06	2.64877e+06	2.63339e+06
ARP5L_RAT	1	1	50.28	0.000165179	2.68209	AFT	CFT	Actin-related protein 2/3 complex subunit 5-like protein OS=Rattus norvegicus GN=Arpc5l PE=1 SV=2	917364	1.79994e+06	1.6956e+06	1.07182e+06	412293	366171	429687	1.65795e+06	790287	760657	518769	718401	274281	352256	183482	129800	515993	418737	364756	259529	426719	437628	394533	395368	660717	1.01121e+06	613925	378118	254497	220105	908066	691338	1.06535e+06	1.11027e+06	935111	786455	367297	528192	412480	308598	519789
1433G_RAT	7	7	549.71	0.000166166	2.05199	AFT	CFT	14-3-3 protein gamma OS=Rattus norvegicus GN=Ywhag PE=1 SV=2	2.9734e+07	3.1569e+07	3.67514e+07	2.22085e+07	1.33751e+07	1.25951e+07	9.29439e+06	1.45859e+07	1.27991e+07	1.63552e+07	1.0413e+07	1.49728e+07	1.21884e+07	1.04611e+07	7.23025e+06	6.85034e+06	1.05963e+07	7.77942e+06	1.0464e+07	1.05192e+07	8.97353e+06	8.70303e+06	7.95117e+06	7.76415e+06	2.14154e+07	1.77355e+07	1.33066e+07	7.83474e+06	8.25608e+06	7.5709e+06	1.9642e+07	6.0821e+06	1.7254e+07	2.38723e+07	1.877e+07	1.63912e+07	1.63218e+07	1.56859e+07	1.62541e+07	1.62866e+07	1.06743e+07
UBA1_RAT	10	10	674.37	0.000171349	2.1798	AFT	CFT	Ubiquitin-like modifier-activating enzyme 1 OS=Rattus norvegicus GN=Uba1 PE=1 SV=1	2.99399e+06	3.71999e+06	3.09587e+06	2.11358e+06	1.25024e+06	1.34641e+06	1.05331e+06	2.37088e+06	1.14469e+06	1.01733e+06	1.01849e+06	1.49179e+06	1.22736e+06	887099	621883	540643	1.03555e+06	796687	845199	1.11741e+06	910105	886217	759994	747360	2.15638e+06	2.0899e+06	1.12092e+06	745633	771741	809326	2.22597e+06	988617	1.5431e+06	1.48492e+06	1.83588e+06	1.63311e+06	1.64359e+06	1.33017e+06	1.39804e+06	1.28537e+06	1.04317e+06
UCHL1_RAT	7	7	663.51	0.000174143	2.52508	AFT	CFT	Ubiquitin carboxyl-terminal hydrolase isozyme L1 OS=Rattus norvegicus GN=Uchl1 PE=1 SV=2	3.5656e+07	5.14905e+07	4.39455e+07	1.93916e+07	1.41771e+07	1.84584e+07	9.72312e+06	3.12556e+07	1.57903e+07	1.63748e+07	1.02121e+07	1.44723e+07	8.0433e+06	8.18008e+06	4.8729e+06	5.43956e+06	1.23608e+07	1.00855e+07	7.84095e+06	1.30942e+07	1.11468e+07	1.14855e+07	9.68293e+06	9.03018e+06	2.56806e+07	28927527	1.59114e+07	6.841e+06	8.75113e+06	1.10953e+07	2.05481e+07	1.30331e+07	2.12862e+07	2.39009e+07	1.8408e+07	1.58433e+07	1.0771e+07	1.22657e+07	1.09546e+07	1.29325e+07	1.24517e+07
RS14_RAT	1	1	50.97	0.000174688	2.3318	AFT	CFT	40S ribosomal protein S14 OS=Rattus norvegicus GN=Rps14 PE=2 SV=3	772999	1.18103e+06	1.11886e+06	726310	740313	797806	214575	971951	483989	703774	286994	422003	366542	350642	253614	229229	306013	232863	389500	505170	234421	276258	255536	211423	556740	663507	405106	256229	456975	479560	453466	405288	652445	1.02724e+06	517322	461979	490845	525772	570143	544988	308264
SGIP1_RAT	3	3	145.69	0.000175762	1.97556	AFT	CFT	SH3-containing GRB2-like protein 3-interacting protein 1 OS=Rattus norvegicus GN=Sgip1 PE=1 SV=1	623998	430213	748424	458254	286128	274107	254180	537680	294722	353396	187896	296141	284525	215502	143155	126677	211389	179216	222259	325320	187191	181643	171681	153363	449424	241695	270982	161664	176619	164765	537165	224204	397302	515822	338693	324195	381014	323136	321822	301172	212944
KPCG_RAT	8	8	479.53	0.000176921	1.60189	AFT	CFT	Protein kinase C gamma type OS=Rattus norvegicus GN=Prkcg PE=1 SV=1	1.75359e+06	1.4164e+06	1.61719e+06	1.39351e+06	1.38133e+06	1.43138e+06	796181	1.65375e+06	902062	1.0304e+06	809546	1.34658e+06	1.12308e+06	824128	660752	583288	837424	692700	849634	1.22365e+06	800198	764801	677483	658826	1.26299e+06	795740	585537	491605	852659	860400	1.68259e+06	689586	1.21603e+06	1.50399e+06	1.45925e+06	1.47414e+06	1.50394e+06	1.23574e+06	1.48542e+06	1.38676e+06	843584
SODM_RAT	4	4	379.62	0.000179203	1.97945	AFT	CFT	Superoxide dismutase [Mn], mitochondrial OS=Rattus norvegicus GN=Sod2 PE=1 SV=2	3.50211e+06	6.46003e+06	6.52585e+06	3.71381e+06	2.90263e+06	3.1791e+06	2.33001e+06	9.0013e+06	4.12577e+06	5.91664e+06	2.51345e+06	4.18261e+06	3.06917e+06	2.25786e+06	1.5882e+06	1.50769e+06	2.94668e+06	2.06822e+06	2.23058e+06	3.09187e+06	2.32832e+06	2.30727e+06	2.0022e+06	2.06071e+06	2.52234e+06	3.62927e+06	2.36282e+06	1310167	1.79171e+06	1.91095e+06	4.92405e+06	3.7534e+06	5.56177e+06	8.63602e+06	4.53063e+06	4.57883e+06	4.11001e+06	3.38556e+06	3.57039e+06	3.5845e+06	2.96835e+06
PRS7_RAT	2	2	104.59	0.000179328	2.65142	AFT	CFT	26S protease regulatory subunit 7 OS=Rattus norvegicus GN=Psmc2 PE=1 SV=3	433234	173104	364104	66947.3	190624	212894	82335.6	224689	109939	354959	110308	164230	128534	95621.2	66487.9	43183.4	95431.3	69216.5	93706.6	86001.2	63230	71673.9	65435.1	59607.3	312030	97250.2	131831	23617.8	117667	127970	174002	93691.5	148204	518104	198836	179788	172123	143380	149470	102668	96133.2
COX2_RAT	4	4	327.68	0.000180228	2.53629	AFT	CFT	Cytochrome c oxidase subunit 2 OS=Rattus norvegicus GN=Mtco2 PE=2 SV=2	2.23505e+06	2.08157e+06	1.69338e+06	1.59656e+06	3.05747e+06	2.96965e+06	1.4968e+06	5.84853e+06	5.22971e+06	7.34806e+06	1.33253e+06	2.11228e+06	1.47633e+06	1.06269e+06	814551	825110	1.55908e+06	1.30369e+06	1.13028e+06	1.5147e+06	1.27403e+06	1.47309e+06	1.08167e+06	1.07363e+06	1.60976e+06	1.16943e+06	613123	563238	1.88729e+06	1.78505e+06	3.16321e+06	2.43874e+06	7.04995e+06	1.07253e+07	2.40195e+06	2.31237e+06	1.97699e+06	1.59346e+06	1.83117e+06	1.96168e+06	1.57055e+06
SRC8_RAT	13	13	651.58	0.000183404	3.29064	AFT	CFT	Src substrate cortactin OS=Rattus norvegicus GN=Cttn PE=1 SV=1	4.13608e+06	5.17392e+06	4.49479e+06	2.42339e+06	939085	910573	882405	2.89632e+06	1.21157e+06	1.59338e+06	813767	1.03249e+06	631132	549476	383266	337115	1.05478e+06	759180	667351	783332	799491	794127	652179	644078	2.97894e+06	2.90672e+06	1.62743e+06	854928	579671	547344	1.8648e+06	1.20772e+06	1.63327e+06	2.32572e+06	1.46686e+06	1.1303e+06	845165	823915	861609	801484	1.06253e+06
ACTB_RAT;ACTA_RAT;ACTC_RAT;ACTH_RAT;ACTS_RAT	20	20	1478.59	0.000189795	2.01571	AFT	CFT	Actin, cytoplasmic 1 OS=Rattus norvegicus GN=Actb PE=1 SV=1	2.49097e+08	3.38476e+08	383290160	1.48833e+08	149209764	1.5598e+08	1.162e+08	292660579	1.3816e+08	1.59526e+08	1.15501e+08	1.42584e+08	1.19372e+08	8.93195e+07	5.87869e+07	5.64597e+07	126237887	9.63826e+07	8.66533e+07	1.35149e+08	115801206	1.10183e+08	9.78597e+07	9.32407e+07	1.79408e+08	1.90157e+08	1.38778e+08	5.25056e+07	9.2103e+07	9.37591e+07	2.45568e+08	1.22035e+08	1.86247e+08	2.32846e+08	2.08198e+08	1.56091e+08	1.59854e+08	1.33931e+08	1.32157e+08	1.34232e+08	1.27166e+08
ATPK_RAT	1	1	37.66	0.000193242	2.13767	AFT	CFT	ATP synthase subunit f, mitochondrial OS=Rattus norvegicus GN=Atp5j2 PE=1 SV=1	1.79911e+06	3.07425e+06	3.83077e+06	3.27791e+06	1.43735e+06	1.45826e+06	1.01518e+06	4.01048e+06	1.57933e+06	1.78904e+06	1.12806e+06	1.6687e+06	1.30928e+06	1.25125e+06	788728	609959	1.18204e+06	893677	1.19258e+06	1.28946e+06	1.06321e+06	859796	909489	845304	1.29578e+06	1.72712e+06	1.38701e+06	1.15639e+06	887239	876557	2.1454e+06	1.67231e+06	2.12903e+06	2.6113e+06	2.0334e+06	1.82678e+06	1.75329e+06	1.8762e+06	1.77312e+06	1.45017e+06	1.19074e+06
PPAC_RAT	1	1	43.29	0.000196968	3.79155	AFT	CFT	Low molecular weight phosphotyrosine protein phosphatase OS=Rattus norvegicus GN=Acp1 PE=1 SV=3	1.15877e+06	1.97775e+06	2.08198e+06	388775	425089	472231	284715	598868	311292	302696	193172	327166	247381	175207	131717	132469	190482	173264	170450	306057	194453	213291	166295	146700	834589	1.11111e+06	753824	137153	262395	283857	601693	249718	419640	441819	348203	358159	331274	262716	296110	314944	191883
HNRPK_RAT	10	10	821.88	0.000197507	1.92866	AFT	CFT	Heterogeneous nuclear ribonucleoprotein K OS=Rattus norvegicus GN=Hnrnpk PE=1 SV=1	4.55079e+06	4.57721e+06	4.91052e+06	2.40965e+06	2.26827e+06	2.22294e+06	1.78441e+06	5.20431e+06	2.80692e+06	4.03852e+06	1.71244e+06	2.63511e+06	2.3805e+06	1.56625e+06	1.19711e+06	1.11718e+06	1.98817e+06	1.5148e+06	1.60792e+06	2.61994e+06	1.66043e+06	1.69529e+06	1.43298e+06	1.50355e+06	3.27763e+06	2.57149e+06	1.77795e+06	850082	1.40014e+06	1.33621e+06	3.77104e+06	2.17011e+06	3.78389e+06	5.89467e+06	3.08677e+06	2.88474e+06	3.18779e+06	2.34853e+06	2.69118e+06	2.65607e+06	2.00279e+06
APT_RAT	1	1	33.42	0.000202066	2.05977	AFT	CFT	Adenine phosphoribosyltransferase OS=Rattus norvegicus GN=Aprt PE=1 SV=1	1.08069e+06	890838	842482	1.30297e+06	389895	400857	314838	610879	679087	857356	364956	606461	357963	489581	293690	267890	395656	291992	474322	300283	281732	316707	294825	284983	778349	500475	305038	459664	240671	240955	665353	254727	915449	1.25141e+06	657854	663912	479357	734105	660237	636904	398566
PGK1_RAT	13	13	854.17	0.000207572	2.44265	AFT	CFT	Phosphoglycerate kinase 1 OS=Rattus norvegicus GN=Pgk1 PE=1 SV=2	1.6567e+07	1.47934e+07	1.2302e+07	9.11951e+06	5.09652e+06	5.47378e+06	3.40045e+06	1.25431e+07	5.63877e+06	6.54344e+06	3.55813e+06	5.91473e+06	3.92796e+06	2.62671e+06	2.0372e+06	1.69679e+06	4.91884e+06	3.57683e+06	3.31092e+06	4.20105e+06	4.05032e+06	4.10644e+06	3.42117e+06	3.45422e+06	1.19321e+07	8.31099e+06	4.45418e+06	3.2172e+06	3.14594e+06	3.29028e+06	7.18625e+06	5.23027e+06	7.60139e+06	9.5509e+06	6.41372e+06	6.47504e+06	5.26003e+06	3.93864e+06	4.57978e+06	4.03408e+06	4.95502e+06
PCP4_RAT	1	1	91.97	0.000207721	6.55955	AFT	CFT	Purkinje cell protein 4 OS=Rattus norvegicus GN=Pcp4 PE=1 SV=2	6.09793e+06	7.24408e+06	5.00415e+06	4.90419e+06	1.18517e+06	1.22983e+06	259663	2.04384e+06	794227	1.19446e+06	433121	831970	395070	452423	229841	239485	565694	338662	415749	635662	371517	416375	354226	345173	4.39194e+06	4.06975e+06	1.81186e+06	1.73011e+06	731575	739251	548752	852250	1.07066e+06	1.74346e+06	780725	910783	529047	678388	516700	569372	569855
GRP78_RAT	13	13	810.41	0.000208698	2.44292	AFT	CFT	78 kDa glucose-regulated protein OS=Rattus norvegicus GN=Hspa5 PE=1 SV=1	3.91504e+06	6.30329e+06	4.72264e+06	4.90893e+06	2.38281e+06	2.15437e+06	1.33738e+06	3.06737e+06	1.4858e+06	2.8149e+06	1.18301e+06	1.49702e+06	1.47063e+06	1.27144e+06	847079	834449	1.37778e+06	1.06437e+06	1.15851e+06	1.86936e+06	1.3131e+06	1.23349e+06	1.14143e+06	1.06172e+06	2.81975e+06	3.54121e+06	1.70993e+06	1.73178e+06	1.47084e+06	1.29499e+06	2.82631e+06	1.27904e+06	2.00295e+06	4.10867e+06	2.13243e+06	1.63884e+06	1.96935e+06	1.90648e+06	1.90429e+06	1.98389e+06	1.38791e+06
BSN_RAT	11	11	664.44	0.000210323	1.81783	AFT	CFT	Protein bassoon OS=Rattus norvegicus GN=Bsn PE=1 SV=3	1.10355e+06	1.67679e+06	1.50242e+06	879650	867550	858685	470291	1.2467e+06	814685	1.18389e+06	517403	828144	702668	640080	413110	392208	606844	462833	660070	681260	546610	524890	483624	459443	794811	942028	543983	310325	535514	516154	993875	519852	1.09824e+06	1.72802e+06	932648	906594	940960	959772	928701	932467	611308
RCN2_RAT	4	4	295.21	0.000211077	2.69637	AFT	CFT	Reticulocalbin-2 OS=Rattus norvegicus GN=Rcn2 PE=1 SV=2	797151	942095	657138	1.11954e+06	434881	466933	148813	493384	295727	292669	196082	326959	227968	270197	147879	147087	233591	149030	205227	269304	185008	157516	150859	145106	574135	529272	237930	394954	268440	280672	314490	205733	398656	427184	353450	357932	305277	405148	332443	349698	235309
LIN7C_RAT;LIN7A_RAT;LIN7B_RAT	2	2	81.12	0.000212154	2.32589	AFT	CFT	Protein lin-7 homolog C OS=Rattus norvegicus GN=Lin7c PE=1 SV=1	800290	1.61328e+06	2.02228e+06	864423	635506	598124	388777	914432	464238	807943	353837	498476	470849	333543	266328	262548	390725	315523	341670	492379	377647	378498	353220	299989	576396	906348	732210	304953	392280	359531	821611	381303	625820	1.17928e+06	637811	545697	630526	500133	598725	624203	393599
ENOG_RAT	18	18	1489.87	0.000220961	1.8836	AFT	CFT	Gamma-enolase OS=Rattus norvegicus GN=Eno2 PE=1 SV=2	2.14012e+07	2.2342e+07	2.15966e+07	1.99407e+07	9.19139e+06	9.70744e+06	9.28042e+06	2.27113e+07	1.23044e+07	1.65604e+07	8.06542e+06	1.31402e+07	1.07968e+07	7.07883e+06	5.81214e+06	5.19957e+06	1.0131e+07	8.24374e+06	9.22255e+06	9.77717e+06	8.76336e+06	9.13921e+06	7.50254e+06	7.20867e+06	1.54139e+07	1.25518e+07	7.81949e+06	7.03472e+06	5.67359e+06	5.83512e+06	1.96125e+07	9.47025e+06	1.6587e+07	2.41718e+07	1.45384e+07	1.43849e+07	1.44582e+07	1.06144e+07	1.30661e+07	1.23619e+07	1.02055e+07
PGRC1_RAT	4	4	252.22	0.000223111	2.41886	AFT	CFT	Membrane-associated progesterone receptor component 1 OS=Rattus norvegicus GN=Pgrmc1 PE=1 SV=3	2.58126e+06	3.00146e+06	3.05854e+06	2.54906e+06	1.24854e+06	1.12256e+06	598248	2.28803e+06	1.15275e+06	1.65252e+06	714643	1.05442e+06	821374	825133	493177	435368	932554	631395	850457	852471	816570	697817	670423	664160	1.85911e+06	1.68623e+06	1.10741e+06	899263	770689	674767	1.26429e+06	954073	1.55398e+06	2.41204e+06	1.28818e+06	1.1543e+06	1.09992e+06	1.23725e+06	1.1087e+06	1.03508e+06	939414
RS3_RAT	1	1	63.12	0.00022484	2.14146	AFT	CFT	40S ribosomal protein S3 OS=Rattus norvegicus GN=Rps3 PE=1 SV=1	1.51996e+06	376416	840022	909008	744941	815583	327179	1.09385e+06	443228	499229	364997	632077	526934	360932	265436	243156	384698	258261	379095	375550	357718	272471	315671	260377	1.09473e+06	211472	304147	320682	459832	490245	691433	456117	597496	728681	657927	691954	705630	541202	596720	578099	387528
KCRU_RAT;KCRS_RAT	6	6	327.92	0.000226465	2.06789	AFT	CFT	Creatine kinase U-type, mitochondrial OS=Rattus norvegicus GN=Ckmt1 PE=1 SV=1	3.76791e+06	5.20411e+06	4.3711e+06	4.72218e+06	2.0167e+06	1.9091e+06	1.67879e+06	6.92849e+06	3.50213e+06	3.76411e+06	2.03331e+06	3.07773e+06	1.56925e+06	1.64512e+06	1.13085e+06	931311	2.50139e+06	1.91073e+06	1.68989e+06	1.6392e+06	2.09145e+06	1.85537e+06	1.97115e+06	1.84668e+06	2.71378e+06	2.92368e+06	1.58265e+06	1.6659e+06	1.24485e+06	1.14756e+06	3.54783e+06	2.88907e+06	4.72108e+06	5.49415e+06	3.66515e+06	3.36928e+06	2.10142e+06	2.46679e+06	2.54224e+06	2.21418e+06	2.51979e+06
HNRPQ_RAT	1	1	47.15	0.000228322	2.43795	AFT	CFT	Heterogeneous nuclear ribonucleoprotein Q OS=Rattus norvegicus GN=Syncrip PE=2 SV=1	370810	535928	318554	254251	100180	149669	159123	354776	152421	129595	108638	151519	71327.6	97070.1	53572.7	64178.5	114166	95978.1	99304.3	167936	86603	116656	94081.3	81670.4	267070	301086	115339	89695.3	61838.6	89966	336278	147936	205472	189159	195826	165872	95516.5	145552	120435	152583	115005
KCC4_RAT	3	3	220.3	0.000231948	2.77152	AFT	CFT	Calcium/calmodulin-dependent protein kinase type IV OS=Rattus norvegicus GN=Camk4 PE=1 SV=3	128395	519612	335586	484017	206965	110026	93713.5	437138	256927	332566	92133.3	235247	159091	129150	70077.9	82903.6	114287	73603.8	119111	122175	81174.1	77231.2	66599.8	70861.2	92474.6	291919	121506	170753	127753	66136.7	198046	182280	346353	485418	166075	257532	213042	193656	157540	197102	115128
NDUS2_RAT	3	3	187.13	0.000233544	1.91142	AFT	CFT	NADH dehydrogenase [ubiquinone] iron-sulfur protein 2, mitochondrial OS=Rattus norvegicus GN=Ndufs2 PE=1 SV=1	720717	354256	668844	721185	295978	385373	307426	662760	401399	271743	213202	444895	308992	268890	164712	206620	261360	203307	206007	337375	243930	228304	219583	201044	519085	199022	242169	254421	182699	231647	649688	276360	541109	396639	384308	487040	413779	403189	370284	491236	263282
PHYIP_RAT	1	1	72.99	0.000235085	2.47958	AFT	CFT	Phytanoyl-CoA hydroxylase-interacting protein OS=Rattus norvegicus GN=Phyhip PE=2 SV=1	279681	2.33037e+06	1.68524e+06	1.31235e+06	550912	575494	913872	1.13209e+06	754431	781229	539026	940925	389684	430920	223696	336627	491816	363292	383333	666851	399711	405742	352729	312699	201436	1.30921e+06	610176	462973	340062	345928	1.9313e+06	472064	1.01702e+06	1.14029e+06	971625	1.03006e+06	521836	646146	502885	800326	495434
EF1A1_RAT	10	10	552.04	0.000237387	1.9228	AFT	CFT	Elongation factor 1-alpha 1 OS=Rattus norvegicus GN=Eef1a1 PE=1 SV=1	9.99244e+06	1.09664e+07	1.27569e+07	5.37611e+06	4.72686e+06	4.65666e+06	3.93143e+06	9.44399e+06	5.10501e+06	5.89579e+06	4.27517e+06	6.81268e+06	4.69488e+06	3.61862e+06	2.45132e+06	2.16355e+06	4.76683e+06	3.69396e+06	3.11746e+06	4.74803e+06	3.86908e+06	4.14491e+06	3.32115e+06	3.06494e+06	7.19689e+06	6.16094e+06	4.6189e+06	1.89659e+06	2.91776e+06	2.79911e+06	8.30836e+06	3.93799e+06	6.88185e+06	8.60558e+06	7.70623e+06	7.45805e+06	6.28703e+06	5.42596e+06	5.51074e+06	5.14381e+06	4.80189e+06
MARCS_RAT	13	13	1121.29	0.000237814	2.33066	AFT	CFT	Myristoylated alanine-rich C-kinase substrate OS=Rattus norvegicus GN=Marcks PE=1 SV=2	7.54534e+06	1.17867e+07	1.1729e+07	4.34763e+06	5.68799e+06	6.41944e+06	2.43309e+06	8.13952e+06	3.61784e+06	4.8736e+06	2.87116e+06	2.79277e+06	3.88085e+06	2.50308e+06	2.00685e+06	1.71193e+06	2.64333e+06	2.24878e+06	2.41009e+06	3.42916e+06	2.79809e+06	2.46092e+06	2.61612e+06	2.28808e+06	5.43441e+06	6.62182e+06	4.24673e+06	1.53377e+06	3.51104e+06	3.85871e+06	5.1419e+06	3.39405e+06	4.87705e+06	7.11358e+06	5.17544e+06	3.05733e+06	5.19694e+06	3.75326e+06	4.51154e+06	4.07007e+06	2.66277e+06
DCTN2_RAT	8	8	635.73	0.000238278	2.80352	AFT	CFT	Dynactin subunit 2 OS=Rattus norvegicus GN=Dctn2 PE=1 SV=1	1.08605e+06	3.98183e+06	4.96203e+06	2.81794e+06	1.36463e+06	1.1072e+06	688506	3.14463e+06	1.34404e+06	1.60078e+06	767110	1.29968e+06	917126	761626	480499	456818	927681	675494	694725	703266	863337	716050	710796	711884	782211	2.23701e+06	1.7966e+06	994118	842346	665536	1.45503e+06	1.31126e+06	1.81184e+06	2.33652e+06	1.38276e+06	1.4228e+06	1.22815e+06	1.14203e+06	1.0802e+06	1.08608e+06	934505
F213A_RAT	2	2	148.37	0.000239974	1.95473	AFT	CFT	Redox-regulatory protein FAM213A OS=Rattus norvegicus GN=Fam213a PE=1 SV=1	378840	300837	502221	424082	156089	155664	183314	471506	286795	215812	186298	337122	224396	174137	131504	120058	198097	147057	186659	156280	124011	151750	116256	110751	272853	169011	181839	149608	96349.6	93569.5	387401	196610	386616	315002	335813	369058	300494	261110	295631	285437	199554
LGUL_RAT	5	5	282.28	0.000242508	2.14061	AFT	CFT	Lactoylglutathione lyase OS=Rattus norvegicus GN=Glo1 PE=1 SV=3	3.96154e+06	4.35089e+06	4.36966e+06	6.06627e+06	1.95746e+06	2.00369e+06	1.29407e+06	3.48705e+06	2.53664e+06	3.88751e+06	1.45632e+06	2.1225e+06	1.91362e+06	1.77335e+06	1.03341e+06	904717	1.82112e+06	1.37861e+06	1.74006e+06	1.39386e+06	1.45648e+06	1.5005e+06	1.31489e+06	1.28479e+06	2.85324e+06	2.44434e+06	1.58212e+06	2.14007e+06	1.20828e+06	1.20441e+06	2.73479e+06	1.45405e+06	3.41954e+06	5.67427e+06	2.62509e+06	2.32356e+06	2.56257e+06	2.65906e+06	2.32318e+06	2.15095e+06	1.83451e+06
S10A1_RAT	1	1	172.22	0.000243061	2.31663	AFT	CFT	Protein S100-A1 OS=Rattus norvegicus GN=S100a1 PE=1 SV=3	1.09524e+06	410680	1.12201e+06	1.35501e+06	433337	421974	391699	400460	375546	419434	271596	411526	411944	355248	205548	194358	308295	206583	311497	213457	215361	230831	204685	210665	788829	230722	406246	478024	267487	253648	827785	166985	506258	612212	489566	450510	551644	532678	462087	462084	310563
HBB2_RAT	2	2	132.15	0.000244366	2.14454	AFT	CFT	Hemoglobin subunit beta-2 OS=Rattus norvegicus PE=1 SV=2	7.61642e+06	7.43234e+06	5.52032e+06	3.36987e+06	2.01015e+06	2.21189e+06	2.13276e+06	4.77131e+06	2.50422e+06	3.77215e+06	2.4807e+06	3.06184e+06	2.16764e+06	1.36582e+06	1.14232e+06	1.2659e+06	2.46539e+06	1.9809e+06	1.50791e+06	2.45863e+06	2.02656e+06	2.1613e+06	1.71019e+06	1.60942e+06	5.48561e+06	4.17551e+06	1.99875e+06	1.18883e+06	1.24081e+06	1.32956e+06	4.50721e+06	1.98956e+06	3.37583e+06	5.50588e+06	4.4716e+06	3.35189e+06	2.90274e+06	2.04799e+06	2.56802e+06	3.00964e+06	2.48352e+06
TERA_RAT	10	10	690.56	0.00025186	2.27344	AFT	CFT	Transitional endoplasmic reticulum ATPase OS=Rattus norvegicus GN=Vcp PE=1 SV=3	2.54311e+06	2.26285e+06	2.34121e+06	3.00916e+06	930718	784851	662456	1.5197e+06	1.0007e+06	1.25303e+06	710838	1.15966e+06	740634	881756	543753	568270	787752	578927	894720	717388	590785	597342	556474	538129	1.83164e+06	1.27128e+06	847683	1.06158e+06	574506	471773	1.39998e+06	633692	1.349e+06	1.82893e+06	1.28132e+06	1.26952e+06	991800	1.32215e+06	1.2224e+06	1.35105e+06	793546
VATB2_RAT	17	17	980.03	0.000254319	2.33389	AFT	CFT	V-type proton ATPase subunit B, brain isoform OS=Rattus norvegicus GN=Atp6v1b2 PE=1 SV=1	7.99694e+06	9.13906e+06	9.10157e+06	5.44393e+06	2.77389e+06	3.19946e+06	2.09765e+06	6.14981e+06	2.7735e+06	3.89576e+06	2.31198e+06	3.31523e+06	2.29289e+06	2.04691e+06	1.24623e+06	1.40645e+06	2.55304e+06	1.989e+06	2.06111e+06	3.21909e+06	2.21331e+06	2.23928e+06	1.93749e+06	1.73156e+06	5.75967e+06	5.13435e+06	3.29541e+06	1.92052e+06	1.71225e+06	1.92319e+06	4.43301e+06	2.56437e+06	3.73884e+06	5.68631e+06	4.16748e+06	3.62928e+06	3.07047e+06	3.06926e+06	2.80161e+06	3.34382e+06	2.57182e+06
PA1B2_RAT	3	3	140.66	0.000255493	2.17067	AFT	CFT	Platelet-activating factor acetylhydrolase IB subunit beta OS=Rattus norvegicus GN=Pafah1b2 PE=1 SV=1	1.06072e+06	509371	794267	1.22622e+06	506316	447740	264113	1.28792e+06	724369	762628	342245	652032	372780	385498	242982	195749	482208	305333	435437	374147	282245	327476	292863	255030	763969	286167	287581	432590	312535	269136	558154	537041	976492	1.11314e+06	616916	713799	499199	578038	546241	465389	485755
SPA3K_RAT	2	2	122.54	0.000256344	3.13985	AFT	CFT	Serine protease inhibitor A3K OS=Rattus norvegicus GN=Serpina3k PE=1 SV=3	337713	953079	199827	573265	175563	328665	100145	225241	112849	122405	141151	247165	110029	78256.9	121354	107750	112096	84909.8	105983	136568	68154.9	97228.4	54705.4	43105.2	243232	535443	72351.4	202238	108370	197560	211639	93922	152127	178665	254433	270579	147342	117343	272811	256174	112920
VATF_RAT	3	3	317.95	0.000258215	2.12866	AFT	CFT	V-type proton ATPase subunit F OS=Rattus norvegicus GN=Atp6v1f PE=1 SV=1	503067	1.8219e+06	859064	2.01913e+06	713930	804547	479224	1.58479e+06	786002	965699	513563	706441	567675	580170	401243	343563	533819	454771	523462	430132	423856	461960	423322	379388	362326	1.02355e+06	311042	712314	440689	483612	1.01275e+06	660832	1.05958e+06	1.40955e+06	925726	773363	760187	869939	902023	816816	537745
GRB2_RAT	6	6	275.17	0.000258417	2.04868	AFT	CFT	Growth factor receptor-bound protein 2 OS=Rattus norvegicus GN=Grb2 PE=1 SV=1	518013	293838	496427	722068	489292	447068	172453	689894	311574	502532	217963	281449	271512	224899	131127	125547	237591	199485	175556	333969	225355	232258	191608	161275	373090	165079	179742	254733	302026	268732	364447	287675	420020	733503	392891	308111	363588	337226	294782	298486	239339
TIM13_RAT	2	2	113.27	0.000263952	2.52968	AFT	CFT	Mitochondrial import inner membrane translocase subunit Tim13 OS=Rattus norvegicus GN=Timm13 PE=3 SV=1	587678	2.01543e+06	2.11156e+06	1.32459e+06	511259	477434	456477	1.3822e+06	627490	643681	431323	650588	411009	400870	226644	271327	492237	368672	416344	362240	406554	395261	338985	345080	423265	1.13228e+06	764532	467290	315586	286985	964682	576355	845893	939526	777485	712219	550392	601087	509511	645076	495858
GMFB_RAT	3	3	269.27	0.000265551	2.22454	AFT	CFT	Glia maturation factor beta OS=Rattus norvegicus GN=Gmfb PE=1 SV=2	2.52585e+06	3.55472e+06	5.20367e+06	3.33318e+06	1.70765e+06	1.53985e+06	980745	5.0699e+06	2.21339e+06	2.30897e+06	1.42035e+06	2.07455e+06	1.49924e+06	1.27075e+06	805794	673115	1.49934e+06	1.16615e+06	1.58226e+06	1.24891e+06	1.20324e+06	1.20795e+06	1.12874e+06	1.06934e+06	1.8192e+06	1.99705e+06	1.88409e+06	1.17589e+06	1.05408e+06	925599	2.07263e+06	2.11406e+06	2.98378e+06	3.37021e+06	2.56027e+06	2.27107e+06	2.00766e+06	1.90544e+06	1.81148e+06	1.60032e+06	1.51037e+06
KCC2B_RAT;KCC2D_RAT	16	12	1335.64	0.000266221	2.21358	AFT	CFT	Calcium/calmodulin-dependent protein kinase type II subunit beta OS=Rattus norvegicus GN=Camk2b PE=1 SV=1	1.43698e+07	1.03242e+07	1.7603e+07	1.18166e+07	5.33294e+06	5.68166e+06	4.24352e+06	9.85918e+06	4.33783e+06	5.15595e+06	4.63469e+06	5.79524e+06	4.45517e+06	3.90579e+06	2.35628e+06	2.25937e+06	4.77664e+06	3.53474e+06	3.66146e+06	4.65777e+06	4.31725e+06	3.71088e+06	3.72716e+06	3.43124e+06	1.03496e+07	5.80018e+06	6.37354e+06	4.16868e+06	3.29187e+06	3.41524e+06	8.96791e+06	4.11112e+06	5.84764e+06	7.5257e+06	8.35429e+06	6.34423e+06	5.96602e+06	5.85656e+06	5.29708e+06	5.3716e+06	4.81177e+06
AIP_RAT	1	1	32.5	0.000268381	2.94492	AFT	CFT	AH receptor-interacting protein OS=Rattus norvegicus GN=Aip PE=1 SV=1	89398.7	100309	213549	256985	81478.5	92132.4	24082	251236	135455	124315	50098.4	100626	65786.1	59823.5	24832.4	30566.9	41979.8	46590.8	52785	59153.5	33170.7	23229.4	48485.5	29624.8	64388	56354.1	77319.7	90659.6	50294.4	55380.6	50893	104761	182601	181451	90305.1	110158	88095.7	89702.8	55824.9	72672.3	42288.6
ARPC5_RAT	4	4	294.99	0.000270695	2.74601	AFT	CFT	Actin-related protein 2/3 complex subunit 5 OS=Rattus norvegicus GN=Arpc5 PE=1 SV=3	2.21711e+06	2.49204e+06	3.8255e+06	1.50303e+06	664079	770623	541788	2.35347e+06	1.15738e+06	1.45017e+06	653877	919912	570046	510629	307833	359149	806292	643603	492879	753488	599424	712754	523518	475259	1.59684e+06	1.40004e+06	1.3851e+06	530242	409918	463220	1.14497e+06	981357	1.56022e+06	2.11669e+06	1.17865e+06	1.00706e+06	763363	765665	692030	853870	812223
GLNA_RAT	2	2	291.48	0.00027926	1.8926	AFT	CFT	Glutamine synthetase OS=Rattus norvegicus GN=Glul PE=1 SV=3	7.76027e+06	4.48255e+06	1.17494e+07	4.19735e+06	4.15426e+06	4.01015e+06	2.94047e+06	7.32256e+06	3.7853e+06	4.30752e+06	3.2207e+06	4.90426e+06	3.30648e+06	2.51394e+06	1.71968e+06	1.85761e+06	3.52165e+06	2.73133e+06	2.46788e+06	3.94451e+06	2.98033e+06	3.02762e+06	2.69071e+06	2.43845e+06	5.58921e+06	2.51831e+06	4.25412e+06	1.48075e+06	2.56431e+06	2.41049e+06	6.21415e+06	3.05339e+06	5.1028e+06	6.28732e+06	5.8055e+06	5.36884e+06	4.42779e+06	3.76954e+06	3.86596e+06	4.41644e+06	3.54756e+06
SRR_RAT	1	1	39.83	0.00028013	4.51569	AFT	CFT	Serine racemase OS=Rattus norvegicus GN=Srr PE=1 SV=1	338536	905581	1.32791e+06	418166	132338	122822	93394.3	292494	141659	145706	95128.7	179465	137806	66742.7	46760.3	41786.2	91411.6	81137.2	67014.9	90971.4	75449.3	85945.1	69388.2	74172.3	243825	508758	480797	147521	81688.6	73828	197372	121965	190965	212674	171475	196466	184540	100078	105120	99345.9	92084
TBA1A_RAT;TBA1C_RAT;TBA3_RAT;TBA8_RAT	23	23	1742.45	0.000284785	1.89906	AFT	CFT	Tubulin alpha-1A chain OS=Rattus norvegicus GN=Tuba1a PE=1 SV=1	2.69876e+08	2.74399e+08	3.08845e+08	2.03418e+08	1.17914e+08	1.14798e+08	1.2598e+08	2.91807e+08	1.30186e+08	1.43775e+08	1.26641e+08	1.60571e+08	9.90038e+07	9.03334e+07	5.57512e+07	5.44e+07	1.41588e+08	1.03912e+08	8.83362e+07	1.10402e+08	1.2746e+08	1.09622e+08	1.08789e+08	1.04786e+08	1.94374e+08	1.54158e+08	1.11824e+08	7.17622e+07	7.27848e+07	6.90047e+07	2.66237e+08	1.21679e+08	1.75499e+08	2.09856e+08	228277529	1.75782e+08	1.32578e+08	1.35451e+08	1.25333e+08	129335123	1.42629e+08
DCLK1_RAT	3	3	160.06	0.000285044	2.41342	AFT	CFT	Serine/threonine-protein kinase DCLK1 OS=Rattus norvegicus GN=Dclk1 PE=2 SV=1	695573	534720	1.0495e+06	251145	211162	217302	176249	396648	271313	319280	199633	337140	174419	238533	105290	95236.7	203613	142865	207972	157612	178713	141987	135798	148690	500975	300407	379994	88599.3	130344	130620	372470	165396	365745	466026	359849	369078	233569	357670	236701	226424	205111
PAIRB_RAT	3	3	236.26	0.000287698	3.04515	AFT	CFT	Plasminogen activator inhibitor 1 RNA-binding protein OS=Rattus norvegicus GN=Serbp1 PE=1 SV=2	619175	469148	527249	196579	483146	404680	101675	1.32004e+06	365253	300551	124550	343154	157558	199255	156198	85517.8	155895	120403	198234	139357	143294	147657	104735	117660	445951	263569	190901	69349.6	298233	243253	214871	550435	492383	438689	224509	375661	210990	298775	351144	203317	157042
CYC_RAT	5	5	392.28	0.000289839	1.77525	AFT	CFT	Cytochrome c, somatic OS=Rattus norvegicus GN=Cycs PE=1 SV=2	3.19665e+06	3.24773e+06	3.0771e+06	3.73836e+06	1.616e+06	2.17745e+06	1.36996e+06	4.01585e+06	2.41703e+06	1.51807e+06	1.69952e+06	2.31357e+06	1.68382e+06	1.38966e+06	1.01389e+06	921827	1.79829e+06	1.40688e+06	1.35305e+06	1.91203e+06	1.49771e+06	1.62938e+06	1.30901e+06	1.20168e+06	2.30234e+06	1.82459e+06	1.11413e+06	1.31883e+06	997509	1.30886e+06	2.89516e+06	1.67454e+06	3.2583e+06	2.2158e+06	3.06348e+06	2.53274e+06	2.25485e+06	2.08373e+06	2.2793e+06	2.19163e+06	1.81152e+06
UB2V2_RAT	1	1	53.74	0.000291002	2.86574	AFT	CFT	Ubiquitin-conjugating enzyme E2 variant 2 OS=Rattus norvegicus GN=Ube2v2 PE=1 SV=3	1.987e+06	2.57639e+06	1.58143e+06	1.19463e+06	449277	528482	411866	1.64618e+06	696967	800440	445555	620642	300724	335492	167786	246732	535690	427747	327456	642760	396578	460802	358451	314797	1.4311e+06	1.44743e+06	572588	421445	277326	317670	870404	686431	939552	1.16833e+06	803138	679435	402707	503055	377195	586601	539630
VAMP2_RAT;VAMP3_RAT	3	3	374.6	0.000295732	2.19271	AFT	CFT	Vesicle-associated membrane protein 2 OS=Rattus norvegicus GN=Vamp2 PE=1 SV=2	1.95893e+07	1.97167e+07	1.82322e+07	1.27763e+07	7.29893e+06	7.68155e+06	5.16707e+06	1.67048e+07	7.6915e+06	1.0536e+07	5.0303e+06	7.63815e+06	6.92451e+06	5.19426e+06	3.51508e+06	3.38999e+06	6.43229e+06	5.09529e+06	5.42837e+06	7.5466e+06	5.31397e+06	5.53173e+06	4.50113e+06	4.09114e+06	1.41089e+07	1.10769e+07	6.60136e+06	4.50724e+06	4.50543e+06	4.61736e+06	1.09197e+07	6.96561e+06	1.03686e+07	1.53784e+07	9.06739e+06	8.36171e+06	9.27278e+06	7.78856e+06	7.90216e+06	8.05965e+06	6.4796e+06
SPTN1_RAT	111	111	9043.95	0.000296009	2.14139	AFT	CFT	Spectrin alpha chain, non-erythrocytic 1 OS=Rattus norvegicus GN=Sptan1 PE=1 SV=2	4.22919e+07	3.39283e+07	4.18448e+07	4.67318e+07	1.63549e+07	1.35207e+07	1.4676e+07	5.22026e+07	2.19303e+07	2.26387e+07	1.90702e+07	2.72827e+07	1.71972e+07	1.46125e+07	9.28967e+06	6.69301e+06	2.01263e+07	1.44625e+07	1.20777e+07	9.98674e+06	1.72683e+07	1.57698e+07	1.35418e+07	1.35743e+07	3.04601e+07	1.9061e+07	1.51508e+07	1.64861e+07	1.00954e+07	8.12725e+06	3.10152e+07	2.17676e+07	2.95633e+07	3.30437e+07	3.43752e+07	2.98672e+07	2.30291e+07	2.19107e+07	2.08838e+07	1.59125e+07	2.02744e+07
ADDG_RAT	2	2	96.84	0.000298155	2.10276	AFT	CFT	Gamma-adducin OS=Rattus norvegicus GN=Add3 PE=1 SV=2	807929	801294	886120	543559	273496	317963	281459	579637	294735	275992	266048	393604	285262	225553	146583	139361	270907	223861	219714	299904	250638	236758	201709	220860	581898	450170	320838	191758	168821	191127	594812	241699	397319	402841	479566	430890	382001	338206	329528	331329	272899
MTPN_RAT	3	3	256.87	0.000301009	2.59994	AFT	CFT	Myotrophin OS=Rattus norvegicus GN=Mtpn PE=1 SV=2	4.79323e+06	6.0564e+06	5.3975e+06	2.92316e+06	2.11142e+06	2.56383e+06	893391	3.35448e+06	1.67042e+06	2.39515e+06	1.06273e+06	1.40789e+06	1.43106e+06	1.16378e+06	808435	771273	1.27357e+06	1.02463e+06	1.21333e+06	1.4605e+06	1.12052e+06	1.15191e+06	987074	913320	3.45225e+06	3.40251e+06	1.95427e+06	1.03124e+06	1.30332e+06	1.54111e+06	1.88802e+06	1.39876e+06	2.25183e+06	3.496e+06	1.91563e+06	1.54126e+06	1.91636e+06	1.74504e+06	1.81742e+06	1.83369e+06	1.28294e+06
PSPC1_RAT	1	1	44.62	0.000301096	4.42644	AFT	CFT	Paraspeckle component 1 OS=Rattus norvegicus GN=Pspc1 PE=2 SV=1	727227	742038	2.3718e+06	247412	294570	336584	486397	285033	153994	254988	108733	143656	230713	100178	52239.1	83150.2	123727	98244.5	101815	203831	106429	114559	83128	91913.4	523774	416879	858758	87282.6	181830	202320	1.02791e+06	118854	207593	372184	195998	157264	308954	150213	117437	197688	124637
FKB1A_RAT	7	7	584.62	0.000302718	2.15434	AFT	CFT	Peptidyl-prolyl cis-trans isomerase FKBP1A OS=Rattus norvegicus GN=Fkbp1a PE=1 SV=3	1.53614e+07	1.76925e+07	1.63001e+07	1.11727e+07	7.73713e+06	7.82223e+06	4.11713e+06	1.12641e+07	6.7733e+06	9.53951e+06	4.14618e+06	5.70678e+06	6.0432e+06	4.53269e+06	3.05441e+06	2.88076e+06	5.94814e+06	4.6082e+06	4.52232e+06	5.73217e+06	4.63468e+06	4.9479e+06	3.96516e+06	3.73334e+06	1.10638e+07	9.93969e+06	5.90179e+06	3.94154e+06	4.77592e+06	4.70193e+06	8.70081e+06	4.69693e+06	9.1308e+06	1.3924e+07	7.47373e+06	6.24738e+06	8.09259e+06	6.79657e+06	6.86653e+06	6.84895e+06	5.99189e+06
PP2BA_RAT	13	13	849.96	0.000303506	2.03425	AFT	CFT	Serine/threonine-protein phosphatase 2B catalytic subunit alpha isoform OS=Rattus norvegicus GN=Ppp3ca PE=1 SV=1	1.17173e+07	1.4146e+07	1.43817e+07	6.11398e+06	5.55736e+06	5.67081e+06	3.52832e+06	9.4163e+06	5.47669e+06	7.5484e+06	3.86715e+06	6.31635e+06	4.81097e+06	3.71096e+06	2.8489e+06	2.74536e+06	4.35816e+06	3.37126e+06	3.6953e+06	5.67394e+06	4.06686e+06	3.99835e+06	3.54442e+06	3.25655e+06	8.43922e+06	7.94724e+06	5.20719e+06	2.1569e+06	3.4304e+06	3.40871e+06	7.45648e+06	3.92644e+06	7.3829e+06	1.10178e+07	6.97076e+06	6.9147e+06	6.44248e+06	5.56443e+06	6.40454e+06	6.52705e+06	4.39022e+06
HNRPD_RAT	3	3	160.86	0.000309183	2.54352	AFT	CFT	Heterogeneous nuclear ribonucleoprotein D0 OS=Rattus norvegicus GN=Hnrnpd PE=1 SV=2	1.86086e+06	2.49896e+06	2.02958e+06	1.43347e+06	848290	959985	297004	1.92471e+06	912328	851635	593001	925966	588049	478541	327479	268087	594662	461866	478193	702242	556071	539139	496201	460205	1.34025e+06	1.40393e+06	734850	505702	523626	577045	627665	802572	1.22987e+06	1.24306e+06	1.06892e+06	1.01368e+06	787470	717552	736195	637372	599036
NFAT5_RAT	1	1	41.07	0.000313159	2.32902	AFT	CFT	Nuclear factor of activated T-cells 5 OS=Rattus norvegicus GN=Nfat5 PE=1 SV=1	1.03275e+06	1.37293e+06	1.37244e+06	526241	494772	507671	238487	894089	431270	561898	319551	454011	363639	245502	215749	225383	321637	289344	267000	439108	310934	317855	274636	252623	743820	771319	496919	185649	305409	305160	504000	372821	581377	820154	576008	497019	486958	368120	485018	535844	324003
ACBP_RAT	3	3	255.7	0.000315829	2.85608	AFT	CFT	Acyl-CoA-binding protein OS=Rattus norvegicus GN=Dbi PE=1 SV=3	2.06949e+07	2.24267e+07	1.72251e+07	7.3724e+06	4.77667e+06	5.66921e+06	3.65784e+06	1.05718e+07	5.31037e+06	5.54178e+06	3.79689e+06	4.82816e+06	3.75825e+06	2.63737e+06	1.95582e+06	2.14283e+06	4.13906e+06	3.26872e+06	3.11436e+06	4.70519e+06	3.54179e+06	3.76939e+06	3.17065e+06	2.96631e+06	1.49052e+07	1.25994e+07	6.23669e+06	2.60085e+06	2.9485e+06	3.40775e+06	7.73018e+06	4.40826e+06	7.15869e+06	8.08886e+06	6.8441e+06	5.28553e+06	5.03277e+06	3.95462e+06	4.39683e+06	5.09453e+06	4.1695e+06
HXK1_RAT;HXK2_RAT	16	16	1078.21	0.00031609	1.86238	AFT	CFT	Hexokinase-1 OS=Rattus norvegicus GN=Hk1 PE=1 SV=4	6.72708e+06	6.1847e+06	4.73896e+06	5.29858e+06	2.4499e+06	2.50236e+06	2.23683e+06	4.44052e+06	2.38815e+06	2.93473e+06	2.26959e+06	3.48265e+06	2.61076e+06	2.32261e+06	1.55648e+06	1.41683e+06	2.44169e+06	1.80825e+06	2.40359e+06	2.16926e+06	2.06314e+06	2.00876e+06	1.85559e+06	1.85686e+06	4.84507e+06	3.47459e+06	1.71584e+06	1.86924e+06	1.51225e+06	1.50417e+06	4.72714e+06	1.85163e+06	3.21937e+06	4.28358e+06	4.09107e+06	3.81256e+06	3.49614e+06	3.48264e+06	3.49909e+06	3.3685e+06	2.45965e+06
STMN1_RAT;STMN2_RAT	4	4	185.69	0.000321119	2.51027	AFT	CFT	Stathmin OS=Rattus norvegicus GN=Stmn1 PE=1 SV=2	3.93239e+06	3.46308e+06	3.91203e+06	3.93401e+06	1.71157e+06	1.72105e+06	696304	3.83705e+06	1.7655e+06	1.73737e+06	924673	1.40847e+06	1.08405e+06	1.01519e+06	629509	598310	1.09319e+06	856132	978094	1.29105e+06	1.14876e+06	894536	1.0431e+06	937942	2.83224e+06	1.94557e+06	1.41643e+06	1.38785e+06	1.0565e+06	1.03452e+06	1.47151e+06	1.59999e+06	2.38e+06	2.53589e+06	1.66678e+06	1.54189e+06	1.45168e+06	1.52223e+06	1.41518e+06	1.42247e+06	1.10123e+06
PIMT_RAT	2	2	92.45	0.000322404	2.02468	AFT	CFT	Protein-L-isoaspartate(D-aspartate) O-methyltransferase OS=Rattus norvegicus GN=Pcmt1 PE=1 SV=2	1.36646e+06	1.69191e+06	1.65342e+06	839279	727827	785996	418866	1.33219e+06	724077	967378	460427	683341	679740	409884	328517	343082	527649	441043	472249	742133	477925	508259	427937	396158	984168	950519	598655	296083	449268	472461	885197	555502	976097	1.412e+06	829945	748074	910257	614603	738530	815671	531530
GRIA1_RAT	4	4	195.33	0.000322618	2.08158	AFT	CFT	Glutamate receptor 1 OS=Rattus norvegicus GN=Gria1 PE=1 SV=2	376369	209251	557850	615112	225404	300381	152184	285911	177888	237449	168736	331082	248966	170692	106867	132450	145371	113258	155662	253026	110032	130640	91714.6	88849.5	271074	117558	201981	217000	139136	180558	321613	119220	239803	346584	304156	362446	333397	255945	240245	314898	146440
AT2A2_RAT;AT2A1_RAT	8	8	390.74	0.000338872	1.84626	AFT	CFT	Sarcoplasmic/endoplasmic reticulum calcium ATPase 2 OS=Rattus norvegicus GN=Atp2a2 PE=1 SV=1	875015	1.03506e+06	1.02203e+06	886872	553204	819784	451862	525643	372816	396937	446220	760114	613900	441010	347454	364281	375585	271982	403793	529683	303639	289317	236871	234406	630216	581500	370046	312873	341478	492771	954928	219185	502577	579375	804336	832120	822088	661276	781101	866072	378348
GABT_RAT	6	6	562.62	0.00033995	1.65584	AFT	CFT	4-aminobutyrate aminotransferase, mitochondrial OS=Rattus norvegicus GN=Abat PE=1 SV=3	2.76386e+06	2.8641e+06	2.45966e+06	2.9634e+06	1.19116e+06	1.24926e+06	1.54207e+06	1.53829e+06	1.85371e+06	2.45854e+06	1.5027e+06	2.17352e+06	1.54689e+06	1.77464e+06	1.02543e+06	992626	1.44282e+06	1.01748e+06	1.63615e+06	1.06844e+06	1.05582e+06	1.10836e+06	1.08626e+06	1.07758e+06	1.99063e+06	1.60906e+06	890570	1.04543e+06	735272	750931	3.25889e+06	641440	2.49891e+06	3.58852e+06	2.7087e+06	2.37942e+06	2.07147e+06	2.661e+06	2.30523e+06	2.35995e+06	1.45344e+06
CAMKV_RAT	14	14	1124.68	0.000346129	2.20163	AFT	CFT	CaM kinase-like vesicle-associated protein OS=Rattus norvegicus GN=Camkv PE=1 SV=1	4.49659e+06	6.48144e+06	5.83732e+06	1.87796e+06	2.07394e+06	2.36198e+06	1.47889e+06	4.19551e+06	2.07784e+06	2.62356e+06	1.42635e+06	2.32003e+06	1.71105e+06	1.36326e+06	917250	970398	1.70293e+06	1.25297e+06	1.4347e+06	2.09358e+06	1.53961e+06	1.35538e+06	1.32788e+06	1.25093e+06	3.2386e+06	3.64129e+06	2.11352e+06	662509	1.28019e+06	1.41978e+06	3.12538e+06	1.74946e+06	2.80105e+06	3.82939e+06	2.57107e+06	2.53981e+06	2.29131e+06	2.04416e+06	2.06204e+06	2.3071e+06	1.71546e+06
NUCB1_RAT	2	2	91.39	0.000347162	2.26772	AFT	CFT	Nucleobindin-1 OS=Rattus norvegicus GN=Nucb1 PE=1 SV=1	386511	434671	280812	97254.9	174863	134683	155646	176303	107738	157543	78465.7	112881	89559.4	105902	67232.9	53168.8	92267.5	81138.7	88632.6	99365.2	90613.2	91632.3	80459	73103.6	278378	244199	101674	34309.8	107938	80957.6	328931	73515.6	145237	229951	141439	123574	119931	158796	151144	126408	92946.2
HOME1_RAT	3	3	224.4	0.000348991	2.34378	AFT	CFT	Homer protein homolog 1 OS=Rattus norvegicus GN=Homer1 PE=1 SV=2	501046	861065	826690	564427	356301	355359	155388	378821	301830	321203	147017	270850	249298	225917	130443	148362	178131	143714	220981	263590	160739	154926	141947	132323	360870	483749	299320	199120	219935	213606	328384	157962	406884	468832	265007	296508	333841	338752	293246	352729	179441
PTGR2_RAT	1	1	55.89	0.000352273	2.50376	AFT	CFT	Prostaglandin reductase 2 OS=Rattus norvegicus GN=Ptgr2 PE=2 SV=2	644162	590617	495010	837575	225122	216585	419081	224110	273992	907005	155655	287779	235042	288736	161311	139620	198535	118639	267276	170488	123259	144544	132608	127453	463947	331810	179229	295481	138961	130189	885652	93450.4	369357	1.32388e+06	280576	315041	314751	432946	362639	331945	199995
BIN1_RAT;BIN2_RAT	11	11	798.36	0.000354683	2.06005	AFT	CFT	Myc box-dependent-interacting protein 1 OS=Rattus norvegicus GN=Bin1 PE=1 SV=1	6.44977e+06	4.06532e+06	4.50822e+06	5.69458e+06	1.93759e+06	1.93205e+06	1.60738e+06	3.97763e+06	3.01e+06	3.81522e+06	1.61282e+06	2.64799e+06	1.82671e+06	2.0403e+06	1.23619e+06	1.13206e+06	2.15819e+06	1.55193e+06	2.23012e+06	1.50508e+06	1.66781e+06	1.70211e+06	1.49139e+06	1.48607e+06	4.64534e+06	2.28391e+06	1.63229e+06	2.00895e+06	1.19602e+06	1.16135e+06	3.3969e+06	1.65861e+06	4.05765e+06	5.56875e+06	2.90721e+06	2.89883e+06	2.4462e+06	3.05934e+06	2.77905e+06	2.69146e+06	2.17406e+06
TXNL1_RAT	5	5	266.15	0.000354942	2.33853	AFT	CFT	Thioredoxin-like protein 1 OS=Rattus norvegicus GN=Txnl1 PE=1 SV=3	1.36302e+06	1.77883e+06	1.74514e+06	980544	760681	783581	382255	980268	428023	695334	344136	541081	537689	418656	301704	287314	422828	360963	347631	555215	348747	417594	335092	277544	981697	999354	631863	345918	469547	471009	807828	408756	577000	1.01492e+06	620325	592338	720032	627757	678251	683085	425938
CADH2_RAT	1	1	44.4	0.000357568	2.36053	AFT	CFT	Cadherin-2 OS=Rattus norvegicus GN=Cdh2 PE=1 SV=1	1.54566e+06	2.34953e+06	2.19001e+06	1.78937e+06	1.07401e+06	1.2423e+06	342728	1.12344e+06	876015	1.25789e+06	606975	703154	576741	552037	311374	261513	746460	546202	595569	541344	677131	500297	586142	502516	1.11323e+06	1.31997e+06	792939	631258	662958	746743	724293	468458	1.18092e+06	1.83604e+06	1.09411e+06	769764	772328	827755	699990	621742	751951
ODO2_RAT	3	3	197.73	0.000357707	2.90805	AFT	CFT	Dihydrolipoyllysine-residue succinyltransferase component of 2-oxoglutarate dehydrogenase complex, mitochondrial OS=Rattus norvegicus GN=Dlst PE=1 SV=2	2.26313e+06	3.65318e+06	2.90488e+06	1.82737e+06	745793	564913	559846	1.72769e+06	863216	1.33058e+06	536449	830089	619217	523912	318273	283063	778451	508127	508752	641258	560308	558689	416817	406529	1.62998e+06	2.05237e+06	1.05177e+06	644665	460358	339568	1.18313e+06	720421	1.16367e+06	1.94213e+06	966980	908724	829209	785584	715499	672977	784177
AP2S1_RAT	2	2	75.55	0.000368392	2.49618	AFT	CFT	AP-2 complex subunit sigma OS=Rattus norvegicus GN=Ap2s1 PE=1 SV=1	1.16932e+06	1.24104e+06	1.28149e+06	915416	456414	523083	168490	894618	429359	694950	338678	535667	400493	299943	239263	211533	340043	255812	322917	438980	243351	287604	220108	204663	842181	697221	463991	322942	281732	314425	356074	373041	578801	1.01436e+06	610486	586411	536310	449752	537880	502915	342544
QCR2_RAT	9	9	797.98	0.000371562	1.76114	AFT	CFT	Cytochrome b-c1 complex subunit 2, mitochondrial OS=Rattus norvegicus GN=Uqcrc2 PE=1 SV=2	3.33458e+06	4.79241e+06	4.82743e+06	3.06425e+06	2.34567e+06	2.49752e+06	1.96067e+06	6.2443e+06	2.90482e+06	3.66448e+06	1.84313e+06	2.85731e+06	2.38851e+06	1.97442e+06	1.24819e+06	1.38361e+06	2.20489e+06	1.69544e+06	2.03328e+06	2.6292e+06	2.10684e+06	1.87243e+06	1.7314e+06	1.63542e+06	2.40168e+06	2.69239e+06	1.74787e+06	1.08101e+06	1.44792e+06	1.50125e+06	4.14353e+06	2.60377e+06	3.91586e+06	5.34872e+06	3.32234e+06	3.12799e+06	3.19851e+06	2.96056e+06	2.80601e+06	3.28951e+06	2.22111e+06
VGLU1_RAT	1	1	42.59	0.000376903	2.45633	AFT	CFT	Vesicular glutamate transporter 1 OS=Rattus norvegicus GN=Slc17a7 PE=1 SV=1	1.5378e+06	1.28764e+06	1.68842e+06	1.12635e+06	658261	682229	450597	663344	289745	495510	412334	436265	609623	358809	234556	246018	353501	309439	309012	544824	237740	317722	214038	225300	1.10757e+06	723398	611326	397354	406326	410087	952256	276604	390593	723253	743255	477593	816360	538019	527298	584904	356101
ODP2_RAT	6	6	428.85	0.000377393	1.92446	AFT	CFT	Dihydrolipoyllysine-residue acetyltransferase component of pyruvate dehydrogenase complex, mitochondrial OS=Rattus norvegicus GN=Dlat PE=1 SV=3	6.07606e+06	5.81503e+06	4.75559e+06	6.32862e+06	2.7572e+06	2.8583e+06	1.44747e+06	3.75276e+06	3.13077e+06	4.18367e+06	2.00695e+06	3.55282e+06	2.30572e+06	2.54752e+06	1.64936e+06	1.59224e+06	2.46253e+06	1.90134e+06	2.40533e+06	1.83116e+06	2.15753e+06	1.82259e+06	1.81556e+06	1.75764e+06	4.37619e+06	3.2669e+06	1.72186e+06	2.23262e+06	1.70194e+06	1.71812e+06	3.05896e+06	1.56484e+06	4.22046e+06	6.10654e+06	3.61764e+06	3.88938e+06	3.08765e+06	3.8199e+06	3.70789e+06	3.78551e+06	2.48064e+06
CO1A1_RAT	1	1	74.38	0.000382605	2.1909	AFT	CFT	Collagen alpha-1(I) chain OS=Rattus norvegicus GN=Col1a1 PE=1 SV=5	1.23357e+06	317752	1.65974e+06	592401	613670	603204	421607	856352	372797	699745	357506	375144	481248	243274	261953	259316	285062	265493	283202	399191	347074	288378	296707	287808	888460	178514	600944	208989	378801	362585	890991	357085	502551	1.02136e+06	644425	410682	644451	364779	588889	616519	287159
DLRB1_RAT	1	1	37.11	0.000386581	2.10245	AFT	CFT	Dynein light chain roadblock-type 1 OS=Rattus norvegicus GN=Dynlrb1 PE=1 SV=3	2.91181e+06	3.20429e+06	3.18695e+06	3.78299e+06	1.20085e+06	1.27306e+06	1.69459e+06	2.85578e+06	1.537e+06	1.45549e+06	1.21892e+06	1.25941e+06	945219	878750	499167	457606	1.63841e+06	1.15771e+06	856152	871376	1.28612e+06	1.21109e+06	1.25461e+06	1.11109e+06	2.09718e+06	1.80018e+06	1.1539e+06	1.33457e+06	741253	765232	3.5812e+06	1.19081e+06	2.07196e+06	2.12446e+06	2.19718e+06	1.37871e+06	1.26577e+06	1.31765e+06	1.12216e+06	1.08795e+06	1.65046e+06
GIT1_RAT	1	1	34.35	0.000400329	2.21232	AFT	CFT	ARF GTPase-activating protein GIT1 OS=Rattus norvegicus GN=Git1 PE=1 SV=1	435119	184973	451795	161321	150172	139190	112621	293917	142464	201617	84881.8	153638	144330	89600.7	72552.7	80806.6	93924.4	65048.4	99604	175822	80726.6	91183.1	78337.7	63390.8	313388	103919	163582	56911	92697.1	83666.7	238005	122559	192049	294283	153004	168193	193276	134352	163104	192116	94615.3
GNAQ_RAT	11	11	580.76	0.00040341	1.86842	AFT	CFT	Guanine nucleotide-binding protein G(q) subunit alpha OS=Rattus norvegicus GN=Gnaq PE=1 SV=2	3.64129e+06	2.55029e+06	4.17498e+06	3.50182e+06	1.56342e+06	1.62258e+06	1.13835e+06	3.4637e+06	2.17313e+06	2.46859e+06	1.33657e+06	2.14712e+06	1.43877e+06	1.71283e+06	966338	1.07304e+06	1.58999e+06	1.15498e+06	1.66297e+06	1.57733e+06	1.27618e+06	1.24396e+06	1.15165e+06	1.09151e+06	2.62258e+06	1.43276e+06	1.51164e+06	1.23538e+06	965056	975329	2.4057e+06	1.44431e+06	2.92951e+06	3.60319e+06	2.40924e+06	2.35052e+06	1.9267e+06	2.56831e+06	2.1724e+06	2.55112e+06	1.60169e+06
WDR7_RAT	3	3	192.31	0.000403808	2.06252	AFT	CFT	WD repeat-containing protein 7 OS=Rattus norvegicus GN=Wdr7 PE=2 SV=1	225203	411165	768405	508864	236958	247094	162913	517777	222632	291635	171450	323660	251743	184454	108806	142941	191961	139956	186425	186501	177605	146710	134109	130708	162199	230994	278217	179518	146267	148528	344288	215904	300120	425675	309048	354320	337116	276580	244604	339840	193373
CAZA1_RAT	1	1	68.44	0.000412423	2.85587	AFT	CFT	F-actin-capping protein subunit alpha-1 OS=Rattus norvegicus GN=Capza1 PE=1 SV=1	544887	635172	727755	290536	159127	178604	129573	322676	143425	273737	100805	160100	166112	139364	67975.1	60921.6	114635	90385.1	130370	184844	81137.9	96821.7	81009.3	70235.8	392446	356842	263499	102496	98224.9	107359	273829	134551	193346	399550	181707	175266	222445	208970	152813	144840	115479
NEUM_RAT	15	15	1247.09	0.00041656	2.53032	AFT	CFT	Neuromodulin OS=Rattus norvegicus GN=Gap43 PE=1 SV=1	1.0767e+07	1.30872e+07	1.53857e+07	4.15791e+06	6.16838e+06	6.5477e+06	2.49042e+06	8.61274e+06	4.20659e+06	5.80793e+06	2.66181e+06	3.26131e+06	3.54386e+06	2.68795e+06	1.78305e+06	1.5948e+06	3.05747e+06	2.39442e+06	2.75972e+06	4.26536e+06	3.02637e+06	2.66967e+06	2.6439e+06	2.4368e+06	7.75478e+06	7.35241e+06	5.57072e+06	1.46684e+06	3.80757e+06	3.93581e+06	5.26306e+06	3.59137e+06	5.67072e+06	8.47734e+06	4.79805e+06	3.57026e+06	4.74567e+06	4.03047e+06	4.00843e+06	3.7916e+06	3.07996e+06
STX1A_RAT	8	8	555.37	0.000418612	2.14725	AFT	CFT	Syntaxin-1A OS=Rattus norvegicus GN=Stx1a PE=1 SV=1	3.66624e+06	2.05738e+06	2.6408e+06	2.85165e+06	779504	1.20892e+06	957449	2.80834e+06	1.7099e+06	2.28322e+06	954228	1.40813e+06	1.00009e+06	1.00149e+06	561845	571771	1.06705e+06	809634	1.02789e+06	1.33849e+06	986876	892129	814208	791642	2.64055e+06	1.15584e+06	956155	1.00601e+06	481166	726678	2.0234e+06	1.17103e+06	2.30504e+06	3.33262e+06	1.72005e+06	1.54152e+06	1.33924e+06	1.50169e+06	1.26307e+06	1.35938e+06	1.07489e+06
EF1A2_RAT	4	4	258.25	0.000432453	1.77582	AFT	CFT	Elongation factor 1-alpha 2 OS=Rattus norvegicus GN=Eef1a2 PE=2 SV=1	4.47958e+06	3.19094e+06	3.09736e+06	3.43019e+06	1.57499e+06	1.45423e+06	1.78553e+06	4.34633e+06	2.36599e+06	2.52545e+06	2.07136e+06	3.07406e+06	1.81343e+06	1.37011e+06	1.01239e+06	996963	2.45017e+06	1.77786e+06	1.70708e+06	1.52717e+06	1.52247e+06	1.94631e+06	1.40718e+06	1.27484e+06	3.22634e+06	1.79268e+06	1.12146e+06	1.21011e+06	972198	874138	3.7734e+06	1.81235e+06	3.18949e+06	3.68618e+06	3.73375e+06	3.36527e+06	2.42841e+06	2.05442e+06	2.27592e+06	2.37026e+06	2.46819e+06
PP1R7_RAT	9	9	653	0.000433539	1.96765	AFT	CFT	Protein phosphatase 1 regulatory subunit 7 OS=Rattus norvegicus GN=Ppp1r7 PE=1 SV=1	827511	1.69546e+06	908577	1.09813e+06	915142	817242	304474	1.38299e+06	714381	936135	470977	619766	394454	677319	337612	295750	536681	414020	595885	482948	460602	418596	416435	402979	596002	952517	328969	387399	564892	491243	643451	576685	963027	1.3664e+06	848963	678477	528223	1.01561e+06	758976	703142	540629
AAK1_RAT	6	6	473.96	0.000435607	1.69464	AFT	CFT	AP2-associated protein kinase 1 OS=Rattus norvegicus GN=Aak1 PE=1 SV=1	815441	925783	1.17339e+06	1.13701e+06	859337	739734	548620	1.65578e+06	745010	484558	573333	895060	639412	482103	402861	335813	581963	497565	575853	756859	538660	550092	440821	425301	587308	520108	424849	401118	530445	444653	1.15941e+06	690432	1.00432e+06	707267	1.03346e+06	979849	856252	722892	905660	798390	586243
DYN1_RAT;DYN2_RAT;DYN3_RAT	28	28	1818.85	0.000437089	1.93344	AFT	CFT	Dynamin-1 OS=Rattus norvegicus GN=Dnm1 PE=1 SV=2	9.23941e+06	1.09217e+07	1.19006e+07	9.09174e+06	3.65264e+06	3.67418e+06	3.90618e+06	1.00235e+07	5.50239e+06	6.64977e+06	4.13241e+06	6.23636e+06	3924881	4.06435e+06	2.34916e+06	2.55834e+06	4.83454e+06	3.58014e+06	4.26392e+06	3.76052e+06	4.13581e+06	3.60088e+06	3.52783e+06	3.32692e+06	6.65454e+06	6.13585e+06	4.30886e+06	3.2074e+06	2.25467e+06	2.20854e+06	8.25501e+06	4.17962e+06	7.41754e+06	9.7061e+06	7.4489e+06	6.82713e+06	5.2559e+06	6.09431e+06	5.28109e+06	6.0824e+06	4.8701e+06
DPYL3_RAT	7	7	383.37	0.000438506	3.72697	AFT	CFT	Dihydropyrimidinase-related protein 3 OS=Rattus norvegicus GN=Dpysl3 PE=1 SV=2	6.89547e+06	2.16942e+06	4.32782e+06	2.06892e+06	956909	1.01801e+06	620420	1.7885e+06	663931	1.16045e+06	495754	783405	644094	579286	313661	309267	603885	459977	574862	785988	514380	502374	459195	410581	4.96635e+06	1.21879e+06	1.56698e+06	729877	590673	611924	1.31115e+06	745774	895018	1.69381e+06	893624	857617	862522	868614	705132	735277	608327
AQP4_RAT	2	2	116.56	0.00044722	2.79789	AFT	CFT	Aquaporin-4 OS=Rattus norvegicus GN=Aqp4 PE=1 SV=1	264698	714774	896910	255050	210923	222151	225815	315976	126909	100484	147162	175462	166993	133039	71923.3	62056.7	137055	86495.2	147710	142604	104004	106143	72122.9	76666.5	190645	401562	324745	89977.1	130197	133535	477220	131757	171081	146669	265268	192084	223625	199486	161689	147539	138063
CSRP1_RAT	2	2	140	0.000454386	3.01518	AFT	CFT	Cysteine and glycine-rich protein 1 OS=Rattus norvegicus GN=Csrp1 PE=2 SV=2	326522	414648	428382	203980	85027.5	67850.6	66834.6	235972	127219	301701	80760.5	124322	134251	41753.2	36205.8	43592.2	101905	74605	71748.1	77859.3	58247.7	81688.6	47606.1	47477.8	235172	232950	155105	71960.4	52485.1	40784.9	141243	98396.4	171499	440366	145575	136099	179779	62607.1	81393.1	103640	102654
IMPA1_RAT	4	4	168.18	0.000454789	1.68395	AFT	CFT	Inositol monophosphatase 1 OS=Rattus norvegicus GN=Impa1 PE=1 SV=2	1.01338e+06	919293	1.15235e+06	917756	584509	634406	335734	641299	593385	775194	426420	643621	470915	587119	374177	361379	466319	354410	558335	498536	401001	359115	372083	325827	729873	516462	417234	323768	360801	381340	709514	267411	799918	1.13148e+06	768646	704592	630614	880360	841177	859173	469749
RS5_RAT	1	1	74.19	0.000460991	2.87241	AFT	CFT	40S ribosomal protein S5 OS=Rattus norvegicus GN=Rps5 PE=1 SV=3	680302	831118	408167	944612	394910	437604	91453.1	578054	304415	321013	119726	309657	230688	225600	120773	127919	154085	117680	225350	191361	138459	127115	117853	110397	489977	466925	147785	333242	243767	263043	193270	241039	410370	468555	215813	338991	308920	338277	271505	304125	155218
TOM70_RAT	7	7	440.89	0.000463909	1.70934	AFT	CFT	Mitochondrial import receptor subunit TOM70 OS=Rattus norvegicus GN=Tomm70a PE=1 SV=1	991499	967390	869522	1.07782e+06	466198	444276	375182	775483	596421	723911	429216	656444	533619	526322	315266	298455	476056	361361	505336	453181	360504	390923	353243	324343	714111	543483	314828	380237	287771	267054	792880	323364	804011	1.05663e+06	773686	718630	714583	789197	708741	709570	479558
MIF_RAT	2	2	94.9	0.000468433	2.29699	AFT	CFT	Macrophage migration inhibitory factor OS=Rattus norvegicus GN=Mif PE=1 SV=4	8.31357e+06	1.05336e+07	7.6191e+06	4.43643e+06	3.06116e+06	3.90217e+06	2.31662e+06	8.55385e+06	4.05734e+06	4.01037e+06	2.11397e+06	3.21028e+06	1.52045e+06	2.1567e+06	1.10902e+06	1.26252e+06	3.36749e+06	2.34639e+06	2.13073e+06	3.00411e+06	2.92429e+06	2.73602e+06	2.14352e+06	2.34649e+06	5.98772e+06	5.91783e+06	2.75865e+06	1.56509e+06	1.88957e+06	2.34559e+06	4.89575e+06	3.56682e+06	5.46953e+06	5.85359e+06	3.81056e+06	3.51439e+06	2.03607e+06	3.23388e+06	2.49316e+06	3.00161e+06	3.39226e+06
ALDOC_RAT	11	11	1046.13	0.000477798	2.03556	AFT	CFT	Fructose-bisphosphate aldolase C OS=Rattus norvegicus GN=Aldoc PE=1 SV=3	8.7062e+06	1.19362e+07	1.25431e+07	7.18751e+06	3.68161e+06	3.44407e+06	3.16063e+06	8.57849e+06	4.6918e+06	6.43302e+06	3.59169e+06	5.3831e+06	4.01901e+06	3.42257e+06	2.51938e+06	2.19786e+06	3.94147e+06	2.91127e+06	3.95096e+06	3.53699e+06	3.43148e+06	3.20255e+06	2.93596e+06	2.90631e+06	6.2705e+06	6.70582e+06	4.5415e+06	2.53562e+06	2.27256e+06	2.07023e+06	6.67942e+06	3.57709e+06	6.32482e+06	9.38973e+06	6.47422e+06	5.89304e+06	5.38196e+06	5.132e+06	5.66374e+06	5.22538e+06	3.97046e+06
NPTX1_RAT	3	3	173.52	0.000478114	1.98394	AFT	CFT	Neuronal pentraxin-1 OS=Rattus norvegicus GN=Nptx1 PE=1 SV=1	1.60689e+06	1.47146e+06	1.47723e+06	1.26241e+06	598721	648160	398860	720797	596942	925242	488566	861393	587603	543934	400241	383632	539994	383118	568577	609908	441272	427263	354101	333429	1.15734e+06	826674	534860	445354	369574	389608	842919	300560	804712	1.3505e+06	880667	942994	786873	815605	899769	912078	543966
CBS_RAT	1	1	33.14	0.000480053	2.31884	AFT	CFT	Cystathionine beta-synthase OS=Rattus norvegicus GN=Cbs PE=1 SV=3	277736	264994	311624	68837.7	123536	115306	82351.9	145626	67788.4	129162	66524.9	122982	104577	66085.3	60814.2	55569.3	55455.4	48086.9	67795.8	107410	54390.6	48763.5	55180.1	41972.6	200035	148874	112830	24284.7	76255	69310.3	174036	60723.8	91382.7	188527	119915	134632	140042	99092	136715	132115	55863.3
BCAT1_RAT	2	2	146.75	0.000480549	2.22043	AFT	CFT	Branched-chain-amino-acid aminotransferase, cytosolic OS=Rattus norvegicus GN=Bcat1 PE=1 SV=1	919382	918666	973175	790622	297021	412076	175396	750367	373322	493080	335893	456266	354958	235875	181348	174676	357344	231819	265528	362824	246998	264855	217967	211177	662170	516110	352358	278917	183343	247698	370669	312891	503260	719707	605466	499488	475333	353684	407684	415289	359973
TCPG_RAT	6	6	352.48	0.000482631	1.80662	AFT	CFT	T-complex protein 1 subunit gamma OS=Rattus norvegicus GN=Cct3 PE=1 SV=1	471837	796791	969846	621868	361986	384458	407334	760295	353201	357638	300032	431920	275301	294431	163274	171405	368939	290988	327964	401772	303066	313692	280886	249621	339833	447640	351153	219384	223444	231097	860828	317031	476135	522013	540824	472835	368662	441486	367053	407512	371653
AMPH_RAT	13	13	1022.33	0.000482913	2.49019	AFT	CFT	Amphiphysin OS=Rattus norvegicus GN=Amph PE=1 SV=1	6.58458e+06	2.36599e+06	7.06222e+06	6.40547e+06	3.21506e+06	3.25129e+06	944539	4.24178e+06	2.46109e+06	2.13652e+06	1.5454e+06	2.21543e+06	2.03161e+06	1.7283e+06	1.0541e+06	978760	1.71869e+06	1.17047e+06	1.61566e+06	1.63034e+06	1.34911e+06	1.33251e+06	1.24336e+06	1.18566e+06	4.74244e+06	1.32922e+06	2.55702e+06	2.25973e+06	1.98456e+06	1.95435e+06	1.99611e+06	1.76875e+06	3.31769e+06	3.1185e+06	2.78567e+06	2.4253e+06	2.72058e+06	2.59151e+06	2.3697e+06	2.32699e+06	1.73134e+06
MLP3A_RAT	1	1	41.35	0.000495684	2.2156	AFT	CFT	Microtubule-associated proteins 1A/1B light chain 3A OS=Rattus norvegicus GN=Map1lc3a PE=1 SV=1	251903	388222	388424	622793	230419	154187	158307	717942	424915	343297	195605	371789	142683	214832	101538	65097	274222	211062	196138	179812	145744	167902	112126	106073	181429	218105	140637	219710	142231	92681.8	334554	299370	572810	501081	352589	407009	191070	322131	228264	154767	276239
SH3G3_RAT	3	3	170.97	0.000502732	2.24853	AFT	CFT	Endophilin-A3 OS=Rattus norvegicus GN=Sh3gl3 PE=1 SV=2	288292	156535	292621	430513	191704	167337	69541.3	131875	130544	151702	76726.5	94124	99025.9	95831.1	53988	71020.4	100377	77100.4	96159.4	86390.4	85698.7	67057.8	69105.8	68442.4	207638	87942	105949	151877	118333	100586	146963	54989.8	175981	221427	138304	103040	132608	143695	121369	168850	101115
DPP6_RAT	3	3	181.82	0.000509996	1.64745	AFT	CFT	Dipeptidyl aminopeptidase-like protein 6 OS=Rattus norvegicus GN=Dpp6 PE=1 SV=1	1.55856e+06	1.24039e+06	1.16486e+06	1.51396e+06	895612	899463	617718	1.42487e+06	800038	856725	572008	897691	685668	801419	436658	414495	728918	565724	761581	833041	625314	622544	547925	528925	1.12253e+06	696853	421760	534100	552836	540665	1.30544e+06	594149	1.0785e+06	1.25049e+06	1.03108e+06	982729	918194	1.20169e+06	981638	985456	734279
PEX19_RAT	1	1	93.46	0.000518215	3.2206	AFT	CFT	Peroxisomal biogenesis factor 19 OS=Rattus norvegicus GN=Pex19 PE=2 SV=1	330401	146211	355269	352114	124459	106335	53023.3	143767	79327.5	53427.4	47889.3	69470.3	86726.6	70210.8	40095.3	61023.4	45401.4	28544.9	70944.9	43791.8	33660.3	32882.7	32363.5	32412.6	237966	82141.8	128632	124219	76825.2	63917.8	112055	59948.7	106938	77983.4	86323.1	76051.2	116138	105278	90137.1	145082	45735.4
DPYL2_RAT	24	24	1975.89	0.000528583	1.83893	AFT	CFT	Dihydropyrimidinase-related protein 2 OS=Rattus norvegicus GN=Dpysl2 PE=1 SV=1	3.41604e+07	4.21776e+07	3.5525e+07	2.45405e+07	1.40438e+07	1.55176e+07	1.46741e+07	3.54512e+07	2.05704e+07	2.56084e+07	1.38609e+07	1.97328e+07	1.44302e+07	1.44258e+07	7.81215e+06	8.36137e+06	1.79237e+07	1.37415e+07	1.40786e+07	1.80633e+07	1.33542e+07	1.48868e+07	1.23954e+07	1.14155e+07	2.46034e+07	2.36955e+07	1.28626e+07	8.65745e+06	8.66884e+06	9.32762e+06	3.10111e+07	1.47826e+07	2.77301e+07	3.73784e+07	2.4985e+07	2.16022e+07	1.93238e+07	2.16309e+07	1.75623e+07	1.9879e+07	1.80556e+07
MIC60_RAT	9	9	491.16	0.000537493	1.92593	AFT	CFT	MICOS complex subunit Mic60 (Fragment) OS=Rattus norvegicus GN=Immt PE=1 SV=1	1.11977e+06	2.44269e+06	2.58054e+06	2.19004e+06	1.14325e+06	1.11126e+06	814009	2.58708e+06	1.3204e+06	1.34695e+06	760457	1.14506e+06	858115	952046	561847	452837	1.09251e+06	826688	930961	1.0516e+06	744944	809513	698817	657810	806495	1.37231e+06	934336	772609	705694	667976	1.72026e+06	1.07877e+06	1.77997e+06	1.96603e+06	1.37077e+06	1.25353e+06	1.14912e+06	1.42755e+06	1.26307e+06	1.07661e+06	1.10054e+06
HS90A_RAT	28	28	1768.45	0.000544677	2.26964	AFT	CFT	Heat shock protein HSP 90-alpha OS=Rattus norvegicus GN=Hsp90aa1 PE=1 SV=3	2.01245e+07	2.45061e+07	2.80646e+07	1.46457e+07	9.07776e+06	1.05222e+07	5.43337e+06	1.47951e+07	6.75623e+06	8.28724e+06	5.84972e+06	8.32588e+06	7.375e+06	6.17028e+06	3.97683e+06	4.15291e+06	6.13752e+06	4.84115e+06	5.89493e+06	9.02707e+06	5.76081e+06	5.71578e+06	5.10108e+06	4.75113e+06	1.44944e+07	1.37676e+07	1.01613e+07	5.16674e+06	5.60345e+06	6.32485e+06	1.14824e+07	6.1693e+06	9.10778e+06	1.20962e+07	1.05444e+07	9.11459e+06	9.87604e+06	9.25206e+06	8.94019e+06	9.87347e+06	6.18267e+06
MDHM_RAT	15	15	1057.9	0.000544742	1.79806	AFT	CFT	Malate dehydrogenase, mitochondrial OS=Rattus norvegicus GN=Mdh2 PE=1 SV=2	1.64058e+07	1.87367e+07	1.76089e+07	1.69084e+07	7.17252e+06	7.72978e+06	7.06092e+06	1.51041e+07	8.72555e+06	1.08823e+07	7.31051e+06	1.02573e+07	8.06752e+06	6.69736e+06	4.40742e+06	3.7034e+06	9.52477e+06	6.73792e+06	7.66324e+06	5.80997e+06	7.44658e+06	7.17998e+06	6.43533e+06	6.35889e+06	1.1816e+07	1.05263e+07	6.37567e+06	5.96498e+06	4.4274e+06	4.64636e+06	1.4922e+07	6.29814e+06	1.17625e+07	1.5884e+07	1.31776e+07	1.1229e+07	1.08034e+07	1.00424e+07	9.90818e+06	8.80476e+06	9.59483e+06
TPD54_RAT	2	2	142.23	0.000546878	3.0913	AFT	CFT	Tumor protein D54 OS=Rattus norvegicus GN=Tpd52l2 PE=2 SV=1	238205	129610	1.4911e+06	764128	349286	361159	150550	677639	293507	331271	155361	257109	164071	178454	103168	92301	147883	137661	169671	180807	136956	132888	137127	100806	171563	72815.5	539883	269571	215604	217092	318160	282564	395664	483527	280047	281465	219711	267584	231930	219444	148971
NSF1C_RAT	6	6	490.39	0.000554154	2.37061	AFT	CFT	NSFL1 cofactor p47 OS=Rattus norvegicus GN=Nsfl1c PE=1 SV=1	1.77508e+06	1.45062e+06	1.81752e+06	1.76457e+06	1.11837e+06	1.20848e+06	298252	1.42688e+06	766397	1.10009e+06	394181	667640	644084	579405	376660	325612	515225	390457	545293	850962	436523	418412	360916	372713	1.27847e+06	814961	658072	622508	690338	726413	630302	594986	1.03315e+06	1.60571e+06	710534	730886	862509	868793	846758	774137	519015
PROF2_RAT	5	5	319.24	0.00055456	1.9203	AFT	CFT	Profilin-2 OS=Rattus norvegicus GN=Pfn2 PE=1 SV=3	5.05077e+06	4.38678e+06	5.44138e+06	2.60433e+06	2.0142e+06	1.89911e+06	1.68803e+06	3.91345e+06	2.02237e+06	3.08158e+06	1.48748e+06	2.12134e+06	2.26417e+06	1.63507e+06	1.15778e+06	1.14618e+06	1.65381e+06	1.39225e+06	1.57959e+06	2.22938e+06	1.45718e+06	1.53108e+06	1.29751e+06	1.25251e+06	3.63774e+06	2.46451e+06	1.97016e+06	918760	1.24331e+06	1.14155e+06	3.56734e+06	1.63185e+06	2.72627e+06	4.49792e+06	2.68126e+06	2.32229e+06	3.032e+06	2.45171e+06	2.60276e+06	2.72501e+06	1.66598e+06
CAZA2_RAT	6	6	442.94	0.000576767	2.50823	AFT	CFT	F-actin-capping protein subunit alpha-2 OS=Rattus norvegicus GN=Capza2 PE=1 SV=1	9.79812e+06	1.02297e+07	9.38095e+06	4.29723e+06	2.43555e+06	2.39407e+06	1.87354e+06	8.11688e+06	3.57216e+06	3.72749e+06	2.45566e+06	3.91664e+06	2.19813e+06	1.91717e+06	1.23707e+06	1.26393e+06	2.91993e+06	2.11354e+06	2.22159e+06	2.39359e+06	2.31604e+06	2.2786e+06	1.99519e+06	1.94282e+06	7.05694e+06	5.74708e+06	3.39656e+06	1.51599e+06	1.5034e+06	1.43907e+06	3.9594e+06	3.38461e+06	4.81548e+06	5.4407e+06	4.42647e+06	4.28767e+06	2.94356e+06	2.87471e+06	2.78103e+06	3.00498e+06	2.9414e+06
PI42B_RAT;PI42A_RAT	4	4	282.22	0.000578436	1.90413	AFT	CFT	Phosphatidylinositol 5-phosphate 4-kinase type-2 beta OS=Rattus norvegicus GN=Pip4k2b PE=1 SV=1	499447	790626	1.03277e+06	431628	417341	502092	317385	710586	292229	527239	292897	282224	445370	267211	211963	143680	284081	248168	275927	387608	252293	272672	216236	196499	359718	444176	373935	152271	257613	301807	670735	296303	393942	769565	527963	308960	596406	400672	476507	341598	286171
NDUS1_RAT	12	12	727.45	0.000586148	2.00961	AFT	CFT	NADH-ubiquinone oxidoreductase 75 kDa subunit, mitochondrial OS=Rattus norvegicus GN=Ndufs1 PE=1 SV=1	3.62023e+06	4.39523e+06	4.85851e+06	2.61206e+06	1.23039e+06	1.41912e+06	1.30828e+06	2.51407e+06	1.72776e+06	2.06066e+06	1.27471e+06	2.07837e+06	1.4364e+06	1.37732e+06	854601	942712	1.31793e+06	1.03488e+06	1.30599e+06	1.76382e+06	1.23037e+06	1.10594e+06	1.0784e+06	1.03178e+06	2.60741e+06	2.46925e+06	1.75912e+06	921488	759486	853028	2.76481e+06	1.04833e+06	2.32912e+06	3.00777e+06	2.29775e+06	2.27525e+06	1.92352e+06	2.06523e+06	1.9212e+06	2.24128e+06	1.32762e+06
GNAI1_RAT;GNAI2_RAT;GNAI3_RAT;GNAT3_RAT	3	3	228.04	0.000600085	1.71773	AFT	CFT	Guanine nucleotide-binding protein G(i) subunit alpha-1 OS=Rattus norvegicus GN=Gnai1 PE=1 SV=3	1.58937e+06	1.72579e+06	1.21322e+06	1.33948e+06	760737	756120	623058	1.33903e+06	781708	1.34953e+06	589507	927188	931422	751791	529949	471214	690015	471369	738919	793997	571850	557101	544522	512922	1.14472e+06	969555	439271	472543	469582	454502	1.31672e+06	558354	1.05379e+06	1.96979e+06	1.06262e+06	1.01502e+06	1.24729e+06	1.12728e+06	1.19136e+06	1.1203e+06	695091
OTUB1_RAT	5	5	457.72	0.000603211	1.81407	AFT	CFT	Ubiquitin thioesterase OTUB1 OS=Rattus norvegicus GN=Otub1 PE=1 SV=1	1.42603e+06	2.92142e+06	4.27295e+06	3.33763e+06	2.09106e+06	2.23026e+06	1.53442e+06	5.50004e+06	2.15661e+06	2.91067e+06	1.66219e+06	2.35516e+06	2.00735e+06	1.27747e+06	1.08569e+06	982149	1.805e+06	1.40841e+06	1.5646e+06	2.06242e+06	1.56112e+06	1.5029e+06	1.34056e+06	1.26183e+06	1.02708e+06	1.64127e+06	1.54711e+06	1.17745e+06	1.29076e+06	1.34061e+06	3.24272e+06	2.29343e+06	2.90723e+06	4.24846e+06	2.99618e+06	2.57826e+06	2.68809e+06	1.91552e+06	2.44072e+06	2.33504e+06	1.81828e+06
SEP11_RAT	8	8	440.65	0.000618015	2.16929	AFT	CFT	Septin-11 OS=Rattus norvegicus GN=Sept11 PE=1 SV=1	2.16733e+06	2.76511e+06	1.28762e+06	1.82519e+06	977410	1.03576e+06	411639	1.8645e+06	988104	1.31005e+06	623353	1.10615e+06	756718	539965	406012	381984	856941	621140	651527	929239	638465	693272	558073	509313	1.56098e+06	1.55345e+06	466209	643894	603328	622594	869925	777467	1.33202e+06	1.91217e+06	1.12363e+06	1.21093e+06	1.01334e+06	809654	912745	908160	863245
ARP2_RAT	8	8	456.62	0.000647346	1.90682	AFT	CFT	Actin-related protein 2 OS=Rattus norvegicus GN=Actr2 PE=1 SV=1	786028	1.1473e+06	500871	1.75351e+06	752605	820241	583904	2.12836e+06	1.04211e+06	1.19456e+06	762362	1.27339e+06	596301	517944	330181	349726	786164	656553	523785	854317	518703	702219	429292	418826	566124	644556	181350	618605	464562	493046	1.23398e+06	887490	1.40482e+06	1.7436e+06	1.3742e+06	1.39402e+06	798521	776635	742271	831467	791947
PEA15_RAT	5	5	436.69	0.000660148	1.92316	AFT	CFT	Astrocytic phosphoprotein PEA-15 OS=Rattus norvegicus GN=Pea15 PE=1 SV=1	4.93493e+06	4.54947e+06	5.60539e+06	1.88461e+06	2.32921e+06	2.38759e+06	1.43308e+06	5.03247e+06	2.7274e+06	3.53699e+06	1.70546e+06	2.69133e+06	2.25198e+06	1.99967e+06	1.25384e+06	1.14723e+06	1.98592e+06	1.49427e+06	1.89633e+06	2.07928e+06	1.62918e+06	1.61159e+06	1.4717e+06	1.36343e+06	3.5543e+06	2.55591e+06	2.02955e+06	664856	1.43776e+06	1.43518e+06	3.02855e+06	2.09846e+06	3.67669e+06	5.16264e+06	3.07418e+06	2.94628e+06	3.01568e+06	2.99842e+06	2.81871e+06	2.72751e+06	2.00052e+06
MDHC_RAT	12	12	819.19	0.000661467	2.00633	AFT	CFT	Malate dehydrogenase, cytoplasmic OS=Rattus norvegicus GN=Mdh1 PE=1 SV=3	2.79298e+07	3.0973e+07	2.98276e+07	1.54527e+07	1.06826e+07	1.09752e+07	9.29404e+06	2.66368e+07	1.23664e+07	1.82566e+07	9.14631e+06	1.29288e+07	1.01793e+07	8.64236e+06	5.33594e+06	4.72736e+06	1.15128e+07	8.56858e+06	8.52658e+06	1.19069e+07	1.04495e+07	9.16185e+06	9.19555e+06	8.69011e+06	2.0116e+07	1.74007e+07	1.07997e+07	5.45144e+06	6.59406e+06	6.59718e+06	1.96413e+07	1.11071e+07	1.66707e+07	2.66475e+07	1.64867e+07	1.41535e+07	1.36314e+07	1.29588e+07	1.19956e+07	1.12392e+07	1.15975e+07
PRDX6_RAT	12	12	860.98	0.000677003	2.26586	AFT	CFT	Peroxiredoxin-6 OS=Rattus norvegicus GN=Prdx6 PE=1 SV=3	9.69068e+06	1.65112e+07	1.54648e+07	9.40695e+06	5.39424e+06	5.42476e+06	3.0623e+06	1.09066e+07	4.9525e+06	5.39937e+06	3.36378e+06	4.79927e+06	3.99582e+06	3.71815e+06	2.21639e+06	1.88668e+06	4.45383e+06	3.3253e+06	3.6701e+06	3.93315e+06	4.06751e+06	3.56411e+06	3.44939e+06	3.37105e+06	6.97956e+06	9.27602e+06	5.59934e+06	3.3186e+06	3.32971e+06	3.26082e+06	6.47163e+06	4.54788e+06	6.67626e+06	7.88099e+06	6.0634e+06	5.25391e+06	5.3509e+06	5.5752e+06	4.98259e+06	4.48556e+06	4.48659e+06
SODC_RAT	4	4	256.21	0.000679264	2.0136	AFT	CFT	Superoxide dismutase [Cu-Zn] OS=Rattus norvegicus GN=Sod1 PE=1 SV=2	1.07194e+07	1.52323e+07	1.37746e+07	4.48257e+06	7.96735e+06	8.29478e+06	3.68382e+06	1.21799e+07	6.4519e+06	8.49519e+06	3.70903e+06	5.65199e+06	5.61151e+06	3.83014e+06	2.86727e+06	2.67177e+06	4.66035e+06	3.97872e+06	3.76597e+06	6.21903e+06	4.44198e+06	4.19202e+06	4.06195e+06	3.68076e+06	7.72049e+06	8.55754e+06	4.98737e+06	1.58137e+06	4.91802e+06	4.98598e+06	7.7851e+06	5.07884e+06	8.69754e+06	1.23997e+07	6.68573e+06	6.18741e+06	7.51451e+06	5.74312e+06	6.44583e+06	6.35209e+06	4.69463e+06
F10A1_RAT	3	3	166.33	0.000681918	2.67812	AFT	CFT	Hsc70-interacting protein OS=Rattus norvegicus GN=St13 PE=1 SV=1	1.41531e+06	1.98782e+06	1.59987e+06	981280	793600	811001	196658	1.06179e+06	486338	754382	319231	445927	455394	346052	255453	235201	374022	295539	348107	541577	338202	305258	293997	263747	1.01935e+06	1.11677e+06	579264	346178	489867	487492	415601	442747	655612	1.10111e+06	575431	488170	609829	518890	574277	559187	376773
STIP1_RAT	9	9	541.08	0.000690021	2.36396	AFT	CFT	Stress-induced-phosphoprotein 1 OS=Rattus norvegicus GN=Stip1 PE=1 SV=1	3.57336e+06	5.44469e+06	5.08832e+06	2.90847e+06	1.49811e+06	1.5968e+06	916768	2.99444e+06	1.41569e+06	2.01306e+06	1.05305e+06	1.51623e+06	1.29471e+06	1.01029e+06	667536	675870	1.32626e+06	1.00416e+06	1.03421e+06	1.38295e+06	1.22156e+06	1.08347e+06	1.02376e+06	973809	2.57365e+06	3.05885e+06	1.84233e+06	1.02606e+06	924742	959836	1.93742e+06	1.24863e+06	1.90843e+06	2.93828e+06	1.89818e+06	1.65986e+06	1.73377e+06	1.51488e+06	1.50067e+06	1.60687e+06	1.33602e+06
RS16_RAT	2	2	82.75	0.000708427	2.02321	AFT	CFT	40S ribosomal protein S16 OS=Rattus norvegicus GN=Rps16 PE=1 SV=2	188194	579502	151941	242302	174538	164673	94014.9	416300	209385	184706	150107	169767	82364.7	121167	83645.1	65668.3	136933	123079	109790	150308	114399	135497	115215	109014	135544	325566	55013.5	85479.6	107737	98984.5	198684	173590	282263	269599	270576	185849	110297	181685	188040	156125	137941
EZRI_RAT;MOES_RAT	5	5	323.72	0.000719856	1.927	AFT	CFT	Ezrin OS=Rattus norvegicus GN=Ezr PE=1 SV=3	918692	572252	674883	1.08252e+06	385694	364760	289349	1.02862e+06	528549	537308	278587	507060	354899	393308	213966	199886	387670	280588	407127	329789	302492	290205	281108	278877	661673	321493	244355	381893	238078	219257	611488	428918	712515	784263	502169	555094	475254	589749	481011	475227	390522
RBBP7_RAT	1	1	35.25	0.00072176	3.10799	AFT	CFT	Histone-binding protein RBBP7 OS=Rattus norvegicus GN=Rbbp7 PE=2 SV=1	32517.5	202972	174084	217966	68300	67679	59296.3	278663	153462	108998	29012.9	154322	74309.4	76858.3	26949.4	34046	29475.2	21378.4	78766.7	64890.5	25059.7	23570.8	23791.2	18742.1	23420.2	114031	63030.6	76894.6	42159.7	40681.7	125312	116198	206875	159095	52297.4	168941	99509.6	115246	60584.2	80943.8	29692
TKT_RAT	11	11	852.83	0.000729499	1.87835	AFT	CFT	Transketolase OS=Rattus norvegicus GN=Tkt PE=1 SV=1	2.41525e+06	3.28707e+06	2.73961e+06	2.16192e+06	970746	1.00082e+06	885505	1.84252e+06	1.13256e+06	1.56127e+06	995970	1.62865e+06	1.04526e+06	1.16081e+06	674220	766174	1.11043e+06	842486	1.13617e+06	918478	900061	896577	800023	728030	1.73955e+06	1.84669e+06	991932	762688	599215	601594	1.87135e+06	768303	1.52676e+06	2.27886e+06	1.79529e+06	1.78293e+06	1.39973e+06	1.74058e+06	1.51569e+06	1.82156e+06	1.1186e+06
STX7_RAT	1	1	78.67	0.000732842	2.12667	AFT	CFT	Syntaxin-7 OS=Rattus norvegicus GN=Stx7 PE=1 SV=4	425067	433131	397790	293534	296559	291930	74199.7	333946	188710	290192	128815	143022	126060	127364	105848	98196.5	162424	112418	141603	203832	129991	122592	108279	111656	306148	243335	144028	103554	183058	175479	156808	139250	254392	423568	232196	156570	168811	190976	237953	233461	163619
DC1L1_RAT	2	2	77.56	0.000735613	2.10105	AFT	CFT	Cytoplasmic dynein 1 light intermediate chain 1 OS=Rattus norvegicus GN=Dync1li1 PE=1 SV=1	231942	262792	415229	176521	113143	138101	76693.2	146303	128011	216538	79531.7	140742	116200	120203	70747	73982.9	85190.3	57996.2	110285	147917	58802.2	69928	52196.3	48209.8	167052	147637	150342	62273.5	69840	83012.3	162077	61006.2	172567	316062	143360	154075	155607	180240	159044	175893	85816.9
PCSK1_RAT	3	3	197.9	0.000739244	2.63421	AFT	CFT	ProSAAS OS=Rattus norvegicus GN=Pcsk1n PE=1 SV=1	1.44142e+06	1.80435e+06	1.45888e+06	1.11985e+06	609478	619790	205866	1.00719e+06	476383	714187	302711	431660	428069	317520	238499	196680	429209	301675	318801	447231	310232	365438	274735	240917	1.03816e+06	1.01369e+06	528218	395064	376214	372555	435061	419983	642192	1.04244e+06	545653	472552	573238	476108	536162	467604	432366
ALDOA_RAT	21	21	1523.18	0.000741698	2.27383	AFT	CFT	Fructose-bisphosphate aldolase A OS=Rattus norvegicus GN=Aldoa PE=1 SV=2	3.89681e+07	5.09615e+07	4.06804e+07	1.53333e+07	2.46288e+07	1.27216e+07	9.85544e+06	2.21755e+07	1.32396e+07	1.74198e+07	9.19905e+06	1.50787e+07	1.1442e+07	1.04408e+07	6.5006e+06	6.62886e+06	1.14753e+07	8.92341e+06	1.03555e+07	1.56351e+07	1.02092e+07	1.04313e+07	8.77442e+06	8.04087e+06	2.80662e+07	2.86303e+07	1.47292e+07	5.40931e+06	1.52027e+07	7.64696e+06	2.08277e+07	9.24681e+06	1.78477e+07	2.54262e+07	1.65818e+07	1.65071e+07	1.53222e+07	1.56555e+07	1.46138e+07	1.576e+07	1.15598e+07
GUAD_RAT	6	6	375.33	0.0007423	2.47921	AFT	CFT	Guanine deaminase OS=Rattus norvegicus GN=Gda PE=1 SV=1	4.55635e+06	5.94305e+06	7.40982e+06	2.55235e+06	1.73492e+06	1.93337e+06	1.45801e+06	3.17023e+06	1.30773e+06	1.79526e+06	1.14062e+06	1.63009e+06	1.69099e+06	1.16425e+06	847561	835791	1.20308e+06	894443	1.13923e+06	1.92231e+06	1.22054e+06	1.01615e+06	1.05061e+06	983896	3.28164e+06	3.33882e+06	2.68288e+06	900424	1.07092e+06	1.16214e+06	3.08124e+06	1.32193e+06	1.7629e+06	2.62039e+06	2.05604e+06	1.78451e+06	2.26445e+06	1.74575e+06	1.90538e+06	1.98708e+06	1.21193e+06
H2B1_RAT	3	3	305.66	0.00074379	2.52625	AFT	CFT	Histone H2B type 1 OS=Rattus norvegicus PE=1 SV=2	6.98913e+06	5.46412e+06	3.04536e+06	7.05671e+06	1.18503e+06	1.15716e+06	1.72496e+06	2.624e+06	2.35431e+06	3.66214e+06	1.78069e+06	2.4173e+06	1.07128e+06	1.28935e+06	748977	679241	2.25542e+06	1.77498e+06	1.2701e+06	1.02256e+06	1.2455e+06	1.92185e+06	1.19242e+06	1.14864e+06	5.03381e+06	3.06976e+06	1.10263e+06	2.48948e+06	731485	695567	3.64539e+06	1.09416e+06	3.17375e+06	5.34531e+06	3.20979e+06	2.64629e+06	1.43458e+06	1.93333e+06	1.68375e+06	1.61488e+06	2.27201e+06
LXN_RAT	1	1	46.46	0.00075151	3.7651	AFT	CFT	Latexin OS=Rattus norvegicus GN=Lxn PE=1 SV=1	235208	234567	338437	183103	49663.2	60968.6	34640.6	55139.1	31964.6	69458	46311	38500.1	52079.4	29183.9	34817.4	28668.4	29382.4	16455.3	34651.8	40019	30420.9	19964.4	25786.1	24552.9	169405	131780	122538	64595.3	30655.7	36648.1	73206.7	22992.1	43090.1	101382	83478.2	42147.3	69740.9	43760	78271.9	68158.5	29598.5
PPID_RAT	4	4	234.77	0.000758718	2.09114	AFT	CFT	Peptidyl-prolyl cis-trans isomerase D OS=Rattus norvegicus GN=Ppid PE=1 SV=3	198819	241789	421366	400256	102779	122757	149633	373304	322861	509736	175083	259880	103024	198389	88803.1	92851.1	157658	116274	179679	151743	128434	127536	118552	104750	143196	135838	152564	141203	63442.3	73788.9	316222	155662	435235	744018	315596	284499	137962	297475	199636	220752	158817
RL10_RAT	1	1	75.34	0.000764068	3.50911	AFT	CFT	60S ribosomal protein L10 OS=Rattus norvegicus GN=Rpl10 PE=1 SV=3	636996	36670	131449	347259	138941	151823	57881.1	121552	84370	57008	66134.8	146300	78175	57493.9	31817.7	24651.6	55293.9	51083.6	40611.3	46199.7	39006.1	57447.7	48880.4	32554.5	458786	20601.3	47594	122507	85764.1	91260.4	122321	50685.2	113736	83209.6	119212	160160	104686	86209.6	71528.5	58608.8	55700.6
SFXN5_RAT	1	1	149.81	0.000765225	2.68129	AFT	CFT	Sideroflexin-5 OS=Rattus norvegicus GN=Sfxn5 PE=2 SV=1	592198	705971	1.26907e+06	919120	257359	255845	177835	696690	174043	501777	232564	285707	284357	179769	144320	139739	239033	160592	209519	257775	176335	161335	158871	151504	426521	396617	459492	324249	158861	153788	375822	290508	234620	732400	419210	312772	380790	269556	324442	332227	240792
PP1A_RAT;PP1B_RAT	5	5	296.03	0.000776942	1.6757	AFT	CFT	Serine/threonine-protein phosphatase PP1-alpha catalytic subunit OS=Rattus norvegicus GN=Ppp1ca PE=1 SV=1	1.31716e+06	438153	1.05524e+06	1.39371e+06	643370	680868	565722	1.22484e+06	852573	1.00059e+06	568165	859846	699421	667774	403351	417216	620776	446624	627362	548905	485560	500652	465255	442956	948663	246156	382071	491676	397134	409268	1.19555e+06	510737	1.14932e+06	1.46048e+06	1.02415e+06	941300	936612	1.0013e+06	906762	991924	625342
AATM_RAT	12	12	789.54	0.000791385	2.0816	AFT	CFT	Aspartate aminotransferase, mitochondrial OS=Rattus norvegicus GN=Got2 PE=1 SV=2	8.23923e+06	1.15655e+07	1.0561e+07	5.40105e+06	3.14991e+06	4.03584e+06	2.57583e+06	8.62256e+06	4.12085e+06	4.40898e+06	2.81772e+06	4.47911e+06	3.20747e+06	2.65665e+06	1.72959e+06	2.01718e+06	3.16571e+06	2.5423e+06	2.57091e+06	4.53515e+06	3.08815e+06	2.92889e+06	2.70274e+06	2.47244e+06	5.93417e+06	6.49753e+06	3.82382e+06	1.9054e+06	1.94435e+06	2.42594e+06	5.44355e+06	3.59547e+06	5.55514e+06	6.43541e+06	5.07911e+06	4.90341e+06	4.2952e+06	3.98353e+06	3.88825e+06	4.79581e+06	3.189e+06
CRK_RAT	7	7	402.25	0.000794239	2.25227	AFT	CFT	Adapter molecule crk OS=Rattus norvegicus GN=Crk PE=1 SV=1	1.29166e+06	804737	1.66615e+06	1.42274e+06	569937	619831	232035	793445	543855	441792	359536	645885	478457	407663	283573	295129	396950	295093	397373	426254	306962	310611	283243	288527	930299	452104	603263	501918	351806	372579	490365	330854	733148	644845	648084	707070	640714	611273	637493	701664	399870
TRIM2_RAT	3	3	179.73	0.000794861	2.7309	AFT	CFT	Tripartite motif-containing protein 2 OS=Rattus norvegicus GN=Trim2 PE=1 SV=2	1.23892e+06	1.25355e+06	1.58308e+06	657399	565012	675483	302810	780195	313834	196609	237596	387131	423822	239274	180482	189794	242493	194813	262381	396052	256471	231700	202595	179724	892311	704251	573187	231919	348766	406032	639934	325329	423066	286973	428280	423804	567550	358781	405736	451233	244277
CATD_RAT	2	2	115.52	0.000809646	2.33273	AFT	CFT	Cathepsin D OS=Rattus norvegicus GN=Ctsd PE=1 SV=1	598370	715226	970874	516579	326022	357737	109460	492730	220302	308839	216553	303402	272730	183260	153491	127585	209947	173629	184255	277347	167471	174826	143846	133369	430967	401817	351525	182240	201244	215035	231323	205460	296980	450785	390348	332143	365219	274791	345058	303331	211491
SNG1_RAT	2	2	102.73	0.000829514	1.8847	AFT	CFT	Synaptogyrin-1 OS=Rattus norvegicus GN=Syngr1 PE=2 SV=1	1.20753e+06	4.3166e+06	3.79846e+06	2.43076e+06	1.35787e+06	1.35333e+06	1.29967e+06	2.6456e+06	1.42542e+06	1.56891e+06	1.15584e+06	1.68257e+06	1.32967e+06	1.05702e+06	754472	847964	1.29733e+06	992962	1.13739e+06	1.32768e+06	1.15751e+06	1.02751e+06	1.00183e+06	931490	869707	2.42508e+06	1.37531e+06	857529	838173	813482	2.74661e+06	1.10317e+06	1.92155e+06	2.29001e+06	2.08347e+06	1.84196e+06	1.7806e+06	1.58495e+06	1.69611e+06	2.01602e+06	1.30687e+06
OPA1_RAT	5	5	298.56	0.000834263	2.0443	AFT	CFT	Dynamin-like 120 kDa protein, mitochondrial OS=Rattus norvegicus GN=Opa1 PE=1 SV=1	477507	495591	489561	634349	165288	250923	197759	515461	275589	169133	262581	386520	168917	180643	140277	57960.6	249272	185633	165306	188748	207714	203531	178624	186697	343917	278425	177255	223787	102028	150829	417928	214939	371510	246869	473316	423135	226201	270866	315352	137800	251105
PSB2_RAT	1	1	39.22	0.000843453	1.96218	AFT	CFT	Proteasome subunit beta type-2 OS=Rattus norvegicus GN=Psmb2 PE=1 SV=1	632164	578830	540483	544491	206801	192775	258502	410484	535616	830993	257512	497391	312955	352210	240861	214916	205672	162156	329083	236804	202544	172198	189372	177116	455306	325189	195693	192086	127653	115877	546298	171165	722041	1.21293e+06	464181	544509	419086	528124	541473	510960	207185
ATPA_RAT	19	19	1571.83	0.000844781	1.77562	AFT	CFT	ATP synthase subunit alpha, mitochondrial OS=Rattus norvegicus GN=Atp5a1 PE=1 SV=2	1.38502e+07	2.64309e+07	2.52114e+07	2.06164e+07	9.90956e+06	9.44137e+06	9.44716e+06	2.52303e+07	1.26957e+07	1.40848e+07	9.24814e+06	1.32447e+07	1.10102e+07	1.0044e+07	6.17062e+06	5.74004e+06	1.13519e+07	8.40383e+06	1.00104e+07	1.02269e+07	8.8797e+06	9.25127e+06	7.95225e+06	7.63176e+06	9.97536e+06	1.4849e+07	9.12832e+06	7.27308e+06	6.1169e+06	5.67519e+06	1.99649e+07	1.05206e+07	1.71145e+07	2.05584e+07	1.66703e+07	1.44994e+07	1.4744e+07	1.50605e+07	1.3872e+07	1.36468e+07	11435425
SHLB2_RAT	4	4	202.88	0.000862325	1.86176	AFT	CFT	Endophilin-B2 OS=Rattus norvegicus GN=Sh3glb2 PE=2 SV=2	638985	788117	1.15556e+06	694569	747023	776921	401257	2.02077e+06	789678	1.11987e+06	408308	622896	520609	459728	349103	299923	504007	430272	474987	676464	474702	486818	409708	373012	460219	442767	418394	245032	461116	467006	847985	842628	1.06453e+06	1.63458e+06	735998	681904	697160	689342	784809	713062	507714
CCG8_RAT	1	1	67.53	0.000864717	2.05121	AFT	CFT	Voltage-dependent calcium channel gamma-8 subunit OS=Rattus norvegicus GN=Cacng8 PE=1 SV=1	1.3355e+06	1.53717e+06	1.746e+06	651610	854156	873416	379283	1.00655e+06	532572	838380	375436	547163	666719	441626	382552	360215	402318	350384	463532	731736	371156	392535	331484	311081	961872	863585	632174	229876	527247	525009	801547	419717	717938	1.22371e+06	676744	598996	892819	662199	860004	856405	405278
VAPB_RAT	1	1	51.92	0.00087518	1.80834	AFT	CFT	Vesicle-associated membrane protein-associated protein B OS=Rattus norvegicus GN=Vapb PE=1 SV=3	332584	348179	406380	296692	318041	258941	129170	428399	297696	395651	135712	202847	238784	184546	89810.2	96233.1	189482	151012	162046	265854	129752	179622	153971	122176	239539	195608	147138	104668	196318	155649	272979	178635	401312	577497	244628	222063	319761	276719	201900	228792	190876
LANC1_RAT	1	1	42.37	0.000888108	2.68081	AFT	CFT	LanC-like protein 1 OS=Rattus norvegicus GN=Lancl1 PE=2 SV=2	1.3617e+06	1.66899e+06	2.33592e+06	965780	559148	623651	401709	656710	333749	327115	337125	485749	538787	282582	245244	227143	305572	222364	307606	514046	308282	307121	237308	255544	980739	937644	845767	340710	345146	374875	848940	273837	449913	477462	607687	531764	721503	423719	551326	540028	307820
FABP5_RAT	4	4	192.16	0.000890075	1.97957	AFT	CFT	Fatty acid-binding protein, epidermal OS=Rattus norvegicus GN=Fabp5 PE=1 SV=3	978704	802800	1.05104e+06	738562	427927	465548	217729	1.03821e+06	491932	755878	351846	558951	433834	339183	198725	217750	405364	319151	348421	545788	313223	342279	267939	248574	704896	451015	380552	260552	264147	279840	460131	432916	663152	1.10329e+06	634223	611900	580957	508590	446748	517697	408345
DPYL1_RAT	11	11	634.56	0.000898781	1.92427	AFT	CFT	Dihydropyrimidinase-related protein 1 OS=Rattus norvegicus GN=Crmp1 PE=1 SV=1	4.2366e+06	5.83526e+06	3.04958e+06	3.07555e+06	1.4825e+06	1.63921e+06	1.35291e+06	3.45763e+06	1.9736e+06	2.85479e+06	1.50699e+06	2.22085e+06	1.61883e+06	1.67158e+06	1.01874e+06	933534	1.88649e+06	1.26729e+06	1.65384e+06	1.99594e+06	1.37198e+06	1.35675e+06	1.14882e+06	1.06211e+06	3.05134e+06	3.27827e+06	1.10416e+06	1.085e+06	915106	985327	2.85913e+06	1.44178e+06	2.66052e+06	4.16689e+06	2.71643e+06	2.43123e+06	2.16782e+06	2.50646e+06	2.2902e+06	2.21946e+06	1.90036e+06
ACON_RAT	20	20	1358.9	0.000899028	1.6949	AFT	CFT	Aconitate hydratase, mitochondrial OS=Rattus norvegicus GN=Aco2 PE=1 SV=2	5.9197e+06	8.53335e+06	7.33624e+06	4.68128e+06	3.17491e+06	3.14212e+06	2.68043e+06	6.76666e+06	3.76836e+06	4.82953e+06	3.11824e+06	4.8482e+06	3.5574e+06	2.66912e+06	2.01843e+06	1.85483e+06	3.75644e+06	2.82673e+06	3.01718e+06	3.33182e+06	3.21377e+06	3.07509e+06	2.73408e+06	2.63679e+06	4.26357e+06	4.79406e+06	2.65624e+06	1.65147e+06	1.95979e+06	1.88872e+06	5.66461e+06	2.82159e+06	5.07996e+06	7.04925e+06	5.6208e+06	5.30747e+06	4.76379e+06	4.00222e+06	4.53758e+06	4.40983e+06	3.78407e+06
GNAO_RAT;GNA12_RAT;GNA13_RAT	14	14	841.28	0.000929137	1.87784	AFT	CFT	Guanine nucleotide-binding protein G(o) subunit alpha OS=Rattus norvegicus GN=Gnao1 PE=1 SV=2	1.37436e+07	1.75347e+07	1.69448e+07	1.11014e+07	7.99065e+06	9.47329e+06	4.70878e+06	1.09809e+07	5.10904e+06	6.48152e+06	5.38383e+06	7.03945e+06	6.61869e+06	4.83751e+06	3.69573e+06	3.55783e+06	5.60988e+06	4.55392e+06	5.09302e+06	7.40568e+06	5.84486e+06	5.19771e+06	4.89356e+06	4.72679e+06	9.89861e+06	9.85108e+06	6.13522e+06	3.91638e+06	4.9324e+06	5.69438e+06	9.95115e+06	4.57887e+06	6.88728e+06	9.46052e+06	9.70465e+06	7.70631e+06	8.86324e+06	7.25364e+06	8.30826e+06	8.45867e+06	5.65114e+06
THIL_RAT	6	6	408.25	0.000930996	2.11461	AFT	CFT	Acetyl-CoA acetyltransferase, mitochondrial OS=Rattus norvegicus GN=Acat1 PE=1 SV=1	3.64423e+06	3.5732e+06	3.1484e+06	2.97849e+06	1.30199e+06	1.20277e+06	1.08428e+06	2.3035e+06	1.53731e+06	780365	998637	1.60097e+06	1.11209e+06	972243	661727	604090	1.19565e+06	893441	1.04072e+06	1.02613e+06	1.0646e+06	958090	955286	938413	2.6247e+06	2.00743e+06	1.13994e+06	1.05076e+06	803682	722983	2.29144e+06	960522	2.07239e+06	1.13903e+06	1.8001e+06	1.75263e+06	1.48922e+06	1.45784e+06	1.48761e+06	1.43621e+06	1.20445e+06
RS19_RAT	2	2	99.4	0.000931316	3.6021	AFT	CFT	40S ribosomal protein S19 OS=Rattus norvegicus GN=Rps19 PE=2 SV=3	846652	600523	63800.9	1.02014e+06	260207	230240	129514	908003	405608	449343	133535	263249	159530	178510	90343.7	53700.6	146454	106992	123035	118343	136794	119301	115552	125811	609788	337376	23100.4	359886	160619	138397	273704	378623	546783	655868	240704	288186	213631	267667	203099	127672	147531
HYOU1_RAT	1	1	54.14	0.000941597	2.10499	AFT	CFT	Hypoxia up-regulated protein 1 OS=Rattus norvegicus GN=Hyou1 PE=1 SV=1	270165	362567	71809.5	339464	133247	82051	124846	241763	145050	168170	139968	182808	115633	141114	81633.3	85568.6	102646	64975.9	136353	106592	75086.9	52714.6	54156.1	58071.8	194582	203692	26000.1	119757	82249.7	49320.7	263840	100811	195536	245463	252301	200125	154847	211595	183517	203438	103401
NCAM1_RAT	14	14	1002.01	0.000949256	1.89537	AFT	CFT	Neural cell adhesion molecule 1 OS=Rattus norvegicus GN=Ncam1 PE=1 SV=1	4.68384e+06	5.63205e+06	3.86824e+06	3.92995e+06	2.23429e+06	2.24339e+06	1.35133e+06	4.86656e+06	2.44125e+06	3.03331e+06	1.50141e+06	2.3842e+06	1.99851e+06	1.72097e+06	1.04733e+06	1.09877e+06	2.1335e+06	1.54761e+06	1.76132e+06	2.29646e+06	1.84241e+06	1.6946e+06	1.49085e+06	1.50614e+06	3.37346e+06	3.1641e+06	1.40058e+06	1.38642e+06	1.37916e+06	1.3485e+06	2.85579e+06	2.02928e+06	3.29095e+06	4.42746e+06	2.70637e+06	2.61006e+06	2.67625e+06	2.58052e+06	2.35448e+06	2.6123e+06	2.14919e+06
F162A_RAT	1	1	47.9	0.000956017	3.55036	AFT	CFT	Protein FAM162A OS=Rattus norvegicus GN=Fam162a PE=2 SV=1	671329	1.17987e+06	2.4293e+06	80385	379442	392699	557898	708769	368637	827518	219265	414443	353383	207109	116498	122997	246725	172993	198421	271087	177066	170539	151420	129715	483514	662856	879578	28358.4	234219	236051	1.17902e+06	295545	496944	1.20786e+06	395238	453704	473223	310551	261895	292423	248540
DEST_RAT	2	2	128.49	0.000958035	1.53848	AFT	CFT	Destrin OS=Rattus norvegicus GN=Dstn PE=1 SV=3	1.66515e+06	1.69423e+06	856557	846560	1.09432e+06	1.1374e+06	895171	1.8659e+06	1.2577e+06	1.58959e+06	814223	1.1728e+06	1.08318e+06	994064	616056	598374	913925	687728	946691	1.0621e+06	748708	772236	660251	594834	1.1993e+06	951826	310134	298651	675491	683687	1.89178e+06	778049	1.69545e+06	2.32019e+06	1.46768e+06	1.2839e+06	1.45051e+06	1.49056e+06	1.38494e+06	1.42262e+06	920648
PRS4_RAT	2	2	208.64	0.000970715	2.05999	AFT	CFT	26S protease regulatory subunit 4 OS=Rattus norvegicus GN=Psmc1 PE=2 SV=1	162839	576709	325875	554800	227806	199757	123343	318491	242475	210625	129684	188642	165605	173732	91954.1	60651.9	178784	115905	152642	127121	131509	119415	132392	133325	117282	323997	117990	195723	140618	120074	260664	132805	326871	307431	233763	206512	221766	260503	206719	144199	180100
MP2K1_RAT;MP2K2_RAT	4	4	255.32	0.000983295	1.89349	AFT	CFT	Dual specificity mitogen-activated protein kinase kinase 1 OS=Rattus norvegicus GN=Map2k1 PE=1 SV=2	1.50154e+06	1.79695e+06	1.55467e+06	748312	671341	722832	511494	1.30877e+06	746793	1.31462e+06	492607	718206	640931	504346	325909	323248	643719	492659	500132	828294	579895	564394	505628	474888	1.08146e+06	1.00953e+06	562900	263991	414400	434493	1.08095e+06	545737	1.00672e+06	1.91883e+06	887951	786242	858286	756246	732667	768516	648454
CDC42_RAT	2	2	79.14	0.000985561	1.66602	AFT	CFT	Cell division control protein 42 homolog OS=Rattus norvegicus GN=Cdc42 PE=1 SV=2	898269	907637	884705	621219	318172	348795	413221	672779	512667	808464	395463	548985	408162	472830	302296	270561	385715	339088	438634	431499	348994	378208	316500	307433	646964	509914	320325	219155	196399	209660	873269	280538	691105	1.18005e+06	712844	600990	546580	708987	679584	643253	388553
KPCE_RAT	7	7	367.18	0.00100296	2.34847	AFT	CFT	Protein kinase C epsilon type OS=Rattus norvegicus GN=Prkce PE=1 SV=1	734259	828829	475433	838418	220606	204364	151305	518015	210932	217317	244243	381053	200189	212863	163888	142671	219145	156967	228208	165575	173864	174680	154564	146983	528838	465639	172140	295779	136174	122843	319756	216004	284349	317199	440262	417150	268079	319179	368431	339198	220757
TCPE_RAT	4	4	283.3	0.00100744	1.73116	AFT	CFT	T-complex protein 1 subunit epsilon OS=Rattus norvegicus GN=Cct5 PE=1 SV=1	1.07699e+06	1.00508e+06	923357	1.25879e+06	554875	550022	332374	1.02365e+06	641008	890922	469455	801329	627283	538384	337205	294754	569056	393806	562318	543678	429441	427685	383395	396711	775683	564655	334320	444077	342509	330617	702412	426844	864116	1.3004e+06	846219	877239	840010	807284	758061	700773	573241
NCKP1_RAT	4	4	162.56	0.00103154	2.6942	AFT	CFT	Nck-associated protein 1 OS=Rattus norvegicus GN=Nckap1 PE=2 SV=1	1.14912e+06	353117	343736	314572	143518	137007	141409	261599	138849	110237	155650	219611	116736	125195	73221.1	60158.5	165693	106510	127095	103068	105818	118888	94132.7	90853.2	827637	198382	124457	110975	88589.5	82354.7	298842	109082	187176	160903	280567	240415	156325	187725	164606	143026	166911
SYUA_RAT	7	7	531.97	0.00104317	3.16292	AFT	CFT	Alpha-synuclein OS=Rattus norvegicus GN=Snca PE=1 SV=1	1.04111e+07	2.26149e+07	2.12117e+07	9.52525e+06	1.18707e+07	1.2605e+07	2.23491e+06	6.7808e+06	3.40167e+06	4.82713e+06	2.45203e+06	3.76753e+06	3.3313e+06	2.78451e+06	1.85358e+06	1.71096e+06	3.16212e+06	2.78431e+06	2.65827e+06	4.11739e+06	3.71067e+06	3.14082e+06	3.18614e+06	2.87627e+06	7.49841e+06	1.27051e+07	7.68013e+06	3.36034e+06	7.32747e+06	7.57682e+06	4.72308e+06	2.82748e+06	4.58565e+06	7.04574e+06	4.41991e+06	4.12443e+06	4.46103e+06	4.17526e+06	4.16699e+06	4.06778e+06	3.18538e+06
RS18_RAT	1	1	56.26	0.00105838	2.94066	AFT	CFT	40S ribosomal protein S18 OS=Rattus norvegicus GN=Rps18 PE=1 SV=3	1.09347e+06	1.33386e+06	1.33483e+06	1.51346e+06	308127	314253	495787	426031	265086	359287	353669	242281	134321	96341.6	105922	86739.1	321837	304833	119287	191661	379383	367525	320657	305619	787555	749365	483303	533920	190198	188897	1.04776e+06	177648	357351	524421	637508	265233	179872	144460	238120	206221	324205
FABP7_RAT	3	3	219.78	0.00108983	2.00406	AFT	CFT	Fatty acid-binding protein, brain OS=Rattus norvegicus GN=Fabp7 PE=1 SV=2	3.8157e+06	5.59809e+06	5.49718e+06	2.37655e+06	2.13972e+06	2.28777e+06	1.21788e+06	3.70603e+06	1.90001e+06	2.61903e+06	1.26344e+06	1.88565e+06	1.77932e+06	1.40099e+06	977561	956917	1.65853e+06	1.2737e+06	1.39243e+06	2.29279e+06	1.47083e+06	1.49027e+06	1.26011e+06	1.16535e+06	2.74819e+06	3.14503e+06	1.99037e+06	838403	1.32079e+06	1.37518e+06	2.57378e+06	1.54536e+06	2.56133e+06	3.82277e+06	2.27743e+06	2.06428e+06	2.38274e+06	2.10072e+06	2.19763e+06	2.27505e+06	1.67073e+06
SCOT1_RAT	4	4	311.69	0.00109003	1.69225	AFT	CFT	Succinyl-CoA:3-ketoacid coenzyme A transferase 1, mitochondrial OS=Rattus norvegicus GN=Oxct1 PE=1 SV=1	1.20843e+06	1.2258e+06	1.18888e+06	1.92425e+06	833193	832778	465879	1.48697e+06	913676	1.15919e+06	611240	1.07555e+06	793682	894790	471221	438641	777378	498393	802785	689142	595434	544245	558707	573844	870351	688661	430460	678841	514307	500581	984551	620042	1.23169e+06	1.69197e+06	1.1018e+06	1.17744e+06	1.06284e+06	1.3417e+06	1.05934e+06	1.04286e+06	783096
USO1_RAT	2	2	97.11	0.00113975	1.72081	AFT	CFT	General vesicular transport factor p115 OS=Rattus norvegicus GN=Uso1 PE=1 SV=1	212927	140981	315999	219929	238948	271566	161405	454982	185734	215395	128141	315714	246688	172917	118878	112455	122735	89510.3	150645	238186	113002	105146	99558.9	93284.4	153357	79203.9	114414	77587	147496	163238	341101	189720	250380	314394	230981	345621	330347	259282	267247	267359	123637
CAPR1_RAT	1	1	35.38	0.00114567	3.48501	AFT	CFT	Caprin-1 OS=Rattus norvegicus GN=Caprin1 PE=1 SV=2	1.10003e+06	2.81989e+06	891986	831981	361229	203310	162569	802243	306930	740081	280655	322498	227558	202232	111668	102291	326239	234185	188430	244180	230484	278755	205282	180508	792277	1.58423e+06	322962	293508	222977	122209	343559	334522	413760	1.08023e+06	505896	353048	304729	303239	251039	243196	328639
COX5A_RAT	3	3	164.96	0.00116887	2.14444	AFT	CFT	Cytochrome c oxidase subunit 5A, mitochondrial OS=Rattus norvegicus GN=Cox5a PE=1 SV=1	9.56133e+06	7.14032e+06	8.51097e+06	6.92918e+06	3.06954e+06	3.24292e+06	2.08197e+06	8.47301e+06	3.8889e+06	5.41144e+06	2.10351e+06	3.28362e+06	3.24881e+06	2.84694e+06	1.47194e+06	1.42556e+06	3.32338e+06	2.42429e+06	2.81872e+06	2.85036e+06	2.4534e+06	2.62693e+06	2.18253e+06	2.03028e+06	6.88639e+06	4.01146e+06	3.08157e+06	2.44449e+06	1.89474e+06	1.94931e+06	4.39987e+06	3.53311e+06	5.24247e+06	7.89861e+06	3.7917e+06	3.59468e+06	4.35057e+06	4.26885e+06	3.30903e+06	3.38925e+06	3.34783e+06
RAB3C_RAT	2	2	127.47	0.00117015	1.80559	AFT	CFT	Ras-related protein Rab-3C OS=Rattus norvegicus GN=Rab3c PE=1 SV=1	1.47856e+06	2.04033e+06	2.54304e+06	1.13616e+06	800128	839402	781435	1.67869e+06	820386	1.30641e+06	675688	965702	935231	641913	450880	425612	899873	694148	625951	887628	751934	763209	667273	600391	1.06491e+06	1.14627e+06	920759	400818	493897	504563	1.65142e+06	699985	1.10593e+06	1.90685e+06	1.21797e+06	1.05718e+06	1.25239e+06	962520	1.01361e+06	1.01188e+06	906492
WDR1_RAT	3	3	154.94	0.00117567	1.67876	AFT	CFT	WD repeat-containing protein 1 OS=Rattus norvegicus GN=Wdr1 PE=1 SV=3	1.05123e+06	711170	1.58011e+06	762563	626453	539066	545164	1.28685e+06	575592	869584	484439	682625	620966	504312	308943	293604	572424	466199	496430	651395	518343	496392	452015	405890	757135	399538	572113	269018	386692	324032	1.15211e+06	536596	775932	1.26926e+06	873229	747290	831550	756195	694526	698039	576634
ACSL6_RAT	2	2	90.98	0.00118904	3.00412	AFT	CFT	Long-chain-fatty-acid--CoA ligase 6 OS=Rattus norvegicus GN=Acsl6 PE=1 SV=1	830699	1.26177e+06	1.64768e+06	991702	362617	266708	178012	593518	288703	182529	276890	382744	230080	255608	166871	93113.4	258983	217093	225486	223127	194202	173062	199511	180733	598298	708867	596577	349855	223833	160318	376196	247487	389188	266422	499110	419001	308106	383273	375138	221376	260888
SFXN1_RAT	6	6	336.81	0.00118921	1.96175	AFT	CFT	Sideroflexin-1 OS=Rattus norvegicus GN=Sfxn1 PE=2 SV=4	2.09536e+06	3.11081e+06	2.31964e+06	1.61031e+06	842963	950547	678028	1.91724e+06	917216	1.07996e+06	819731	1.01507e+06	1.1326e+06	676083	523842	504317	854559	683918	623490	940990	790763	738229	714583	664277	1.50915e+06	1.74766e+06	839874	568089	520337	571372	1.43289e+06	799458	1.23646e+06	1.57633e+06	1.47761e+06	1.11123e+06	1.51669e+06	1.01376e+06	1.17763e+06	1.199e+06	860845
GSK3B_RAT	1	1	92.98	0.00121349	1.9764	AFT	CFT	Glycogen synthase kinase-3 beta OS=Rattus norvegicus GN=Gsk3b PE=1 SV=1	290873	426689	346423	220524	137858	167765	104323	259858	115864	152002	124910	105182	137066	114355	101779	67874.2	103647	73618.8	129543	179214	77946.8	102761	80939.8	72030.5	209497	239715	125430	77797.1	85095.7	100843	220468	108356	156191	221864	225157	115146	183549	171470	228807	161370	104409
ODPA_RAT	6	6	314.12	0.00121539	1.46228	AFT	CFT	Pyruvate dehydrogenase E1 component subunit alpha, somatic form, mitochondrial OS=Rattus norvegicus GN=Pdha1 PE=1 SV=2	1.78607e+06	1.92652e+06	2.57081e+06	2.2822e+06	1.96639e+06	1.97008e+06	952429	2.5744e+06	1.87899e+06	2.20618e+06	1.3189e+06	2.10806e+06	1.53247e+06	1.63905e+06	1.04989e+06	967416	1.53505e+06	1.20276e+06	1.60928e+06	1.70512e+06	1.33436e+06	1.27351e+06	1.12186e+06	1.12813e+06	1.28639e+06	1.08233e+06	930816	805117	1.2138e+06	1.18421e+06	2.01279e+06	1.07348e+06	2.53298e+06	3.22017e+06	2.37739e+06	2.30775e+06	2.05216e+06	2.45769e+06	2.36024e+06	2.30001e+06	1.54634e+06
ARF1_RAT;ARF2_RAT	5	5	479.29	0.0012207	1.7699	AFT	CFT	ADP-ribosylation factor 1 OS=Rattus norvegicus GN=Arf1 PE=1 SV=2	1.18835e+07	1.37739e+07	1.22253e+07	9.48958e+06	4.95199e+06	4.43068e+06	4.73243e+06	1.16018e+07	6.99687e+06	9.99903e+06	4.92743e+06	6.65408e+06	6.11e+06	5.52264e+06	3.50236e+06	3.0815e+06	6.23543e+06	4.41924e+06	5.21303e+06	5.59514e+06	4.87547e+06	4.86e+06	4.01413e+06	4.01302e+06	8.55887e+06	7.73823e+06	4.42642e+06	3.34775e+06	3.05673e+06	2.66327e+06	1.00011e+07	4.83777e+06	9.43218e+06	1.45947e+07	8.88197e+06	7.28442e+06	8.18205e+06	8.28096e+06	7.87356e+06	7.3262e+06	6.28129e+06
TCP4_RAT	1	1	53.25	0.00122201	2.29469	AFT	CFT	Activated RNA polymerase II transcriptional coactivator p15 OS=Rattus norvegicus GN=Sub1 PE=2 SV=3	925435	1.19462e+06	1.15918e+06	839826	301290	324189	241089	717045	474678	549445	208942	451242	405742	350550	231593	212823	286533	230484	267820	420321	210413	226281	203263	173339	666530	671140	419704	296276	185978	194870	509499	298996	639894	801977	376629	493989	543340	525634	520638	505983	288641
ADDB_RAT	7	7	414.01	0.00124561	2.48994	AFT	CFT	Beta-adducin OS=Rattus norvegicus GN=Add2 PE=2 SV=4	3.21332e+06	3.4486e+06	3.332e+06	2.14875e+06	915725	844586	552334	1.55539e+06	880280	1.2396e+06	636289	1.07096e+06	792138	673705	457448	389229	906817	622275	695884	696182	774394	690233	632055	636845	2.31434e+06	1.93743e+06	1.20642e+06	758039	565251	507679	1.16726e+06	648574	1.18667e+06	1.80933e+06	1.14695e+06	1.17242e+06	1.06077e+06	1.01019e+06	1.02838e+06	925384	913488
GDIB_RAT	6	6	464.11	0.00126631	1.89769	AFT	CFT	Rab GDP dissociation inhibitor beta OS=Rattus norvegicus GN=Gdi2 PE=1 SV=2	3.01442e+06	2.15601e+06	1.6779e+06	2.99206e+06	871807	833341	788436	1.29701e+06	1.22294e+06	1.4402e+06	870694	1.30871e+06	854479	1.12453e+06	643850	612772	1.07742e+06	769518	1.02773e+06	819622	690093	837246	628714	648766	2.17109e+06	1.21125e+06	607516	1.05555e+06	538142	500920	1.66622e+06	540831	1.64859e+06	2.10214e+06	1.56948e+06	1.43269e+06	1.14425e+06	1.68619e+06	1.44742e+06	1.45686e+06	1.08535e+06
ECHA_RAT	3	3	238.8	0.00128289	2.56821	AFT	CFT	Trifunctional enzyme subunit alpha, mitochondrial OS=Rattus norvegicus GN=Hadha PE=1 SV=2	693943	991146	1.33132e+06	424437	424534	358146	129863	381092	229010	340617	181287	283287	270706	214620	150622	120870	186142	148865	204749	249478	187281	185365	172427	155065	499801	556829	482032	149734	262053	215281	274441	158909	308718	497169	326779	310123	362510	321813	338608	287367	187511
NHRF1_RAT	3	3	213.03	0.00129199	2.11804	AFT	CFT	Na(+)/H(+) exchange regulatory cofactor NHE-RF1 OS=Rattus norvegicus GN=Slc9a3r1 PE=1 SV=3	379359	406488	339944	219839	294517	379873	87683.5	299948	185249	270872	74177.5	157751	130948	132820	81267.7	80788.4	159469	103232	124778	170008	136801	112073	108761	120645	273227	228366	123084	77555.4	181797	228341	185303	125073	249726	395369	133709	172695	175355	199157	182696	192073	160642
ERC2_RAT;RB6I2_RAT	3	3	191.22	0.00131508	1.80635	AFT	CFT	ERC protein 2 OS=Rattus norvegicus GN=Erc2 PE=1 SV=1	2.25476e+06	2.74663e+06	1.93246e+06	1.46418e+06	865347	1.05291e+06	808582	1.75351e+06	971728	934702	728278	1.06114e+06	879125	657415	473355	610348	998326	736671	648565	962942	896583	838207	776287	697689	1.62396e+06	1.54307e+06	699686	516538	534155	632901	1.70879e+06	731185	1.30995e+06	1.3643e+06	1.31276e+06	1.16166e+06	1.17726e+06	985765	1.06414e+06	1.45109e+06	1.00567e+06
CISD1_RAT	2	2	110.85	0.00137502	1.90592	AFT	CFT	CDGSH iron-sulfur domain-containing protein 1 OS=Rattus norvegicus GN=Cisd1 PE=3 SV=1	1.58161e+06	2.11319e+06	2.29878e+06	934779	954219	967649	544293	1.39462e+06	715187	994277	593487	623701	825519	571600	452607	448460	667032	528140	644336	859993	597862	600402	512347	488109	1.13913e+06	1.1872e+06	832322	329773	589013	581652	1.15026e+06	581535	964114	1.45126e+06	1.06979e+06	682784	1.10547e+06	857089	1.01749e+06	1.06621e+06	671939
OXR1_RAT	11	11	592.42	0.00137805	2.10758	AFT	CFT	Oxidation resistance protein 1 OS=Rattus norvegicus GN=Oxr1 PE=2 SV=3	1.59041e+06	2.58803e+06	2.78433e+06	1.80585e+06	1.25843e+06	1.22834e+06	508341	2.40497e+06	998283	976759	634265	900468	779350	814811	435781	379071	908319	671875	771067	985895	711620	752174	604639	573438	1.14546e+06	1.45396e+06	1.00812e+06	637070	776793	738353	1.07429e+06	1.00283e+06	1.34574e+06	1.42569e+06	1.1433e+06	985769	1.04365e+06	1.22177e+06	979668	901235	915001
AL1B1_RAT	1	1	32.49	0.00140397	2.31883	AFT	CFT	Aldehyde dehydrogenase X, mitochondrial OS=Rattus norvegicus GN=Aldh1b1 PE=1 SV=1	175175	662034	345676	263572	102953	96477.4	239230	527695	242807	153412	140369	218436	135655	94494.7	77208.1	53306.1	161852	118995	139797	69475.5	119474	136951	128377	130550	126167	371933	125159	92983.6	63550.1	57992.4	505570	220040	327318	223922	253023	239128	181659	141691	173569	126734	163043
PGCB_RAT	5	5	193.39	0.00141761	2.14298	AFT	CFT	Brevican core protein OS=Rattus norvegicus GN=Bcan PE=1 SV=2	1.78673e+06	3.33922e+06	3.44959e+06	1.50473e+06	1.04086e+06	1.23266e+06	622492	1.96244e+06	931840	1.2295e+06	631546	974818	912281	818697	506863	538058	723549	593404	727614	1.22918e+06	736884	686605	653087	602946	1.28686e+06	1.87598e+06	1.24899e+06	530841	642494	740953	1.31552e+06	818304	1.25617e+06	1.7946e+06	1.1384e+06	1.06716e+06	1.22166e+06	1.2276e+06	1.13946e+06	1.27922e+06	728871
ELOC_RAT	3	3	198.71	0.00142129	3.46096	AFT	CFT	Transcription elongation factor B polypeptide 1 OS=Rattus norvegicus GN=Tceb1 PE=1 SV=1	1.87154e+06	2.33632e+06	2.78146e+06	399820	365436	381688	341850	990631	400944	560113	297198	374478	305311	227276	139934	136663	395311	306714	251270	303105	296665	329131	264376	251875	1.34794e+06	1.31255e+06	1.00709e+06	141049	225573	229432	722438	413077	540495	817550	535716	409952	408849	340791	314581	324915	398219
EAA1_RAT	4	4	464.02	0.00142601	1.42451	AFT	CFT	Excitatory amino acid transporter 1 OS=Rattus norvegicus GN=Slc1a3 PE=1 SV=2	3.90966e+06	3.41597e+06	4.05391e+06	5.12627e+06	5.51469e+06	5.53048e+06	3.42279e+06	4.99705e+06	2.82956e+06	4.00445e+06	2.98785e+06	4.42904e+06	4.09441e+06	3.61735e+06	2.22564e+06	2.21117e+06	3.2466e+06	2.51946e+06	3.41879e+06	4.3093e+06	2.36887e+06	2.79902e+06	2.30239e+06	2.14239e+06	2.81587e+06	1.9191e+06	1.4678e+06	1.80845e+06	3.40406e+06	3.32436e+06	7.23346e+06	2.08369e+06	3.81441e+06	5.84496e+06	5.38576e+06	4.8486e+06	5.48293e+06	5.42405e+06	5.0034e+06	5.25702e+06	3.27048e+06
NEB2_RAT	9	9	539.25	0.0014586	2.32756	AFT	CFT	Neurabin-2 OS=Rattus norvegicus GN=Ppp1r9b PE=1 SV=1	1.56298e+06	2.23993e+06	3.1502e+06	1.17432e+06	1.09637e+06	1.02495e+06	441800	1.52842e+06	668549	898119	408865	646794	814421	540129	384839	379456	515745	404735	547132	792306	583379	451290	512247	450639	1.12571e+06	1.2584e+06	1.14059e+06	414278	676757	616094	933664	637328	901243	1.31091e+06	737003	708065	1.09061e+06	809900	865146	902151	519539
PHB2_RAT	4	4	213.07	0.00147367	1.7584	AFT	CFT	Prohibitin-2 OS=Rattus norvegicus GN=Phb2 PE=1 SV=1	1.16055e+06	819315	666474	834791	509378	563216	415313	1.94354e+06	830696	838305	507120	844056	584167	506919	324181	268919	544758	439200	526859	589842	518904	456511	469782	418700	835870	460294	241311	294499	314425	338548	877689	810423	1.11983e+06	1.2236e+06	914113	924014	782272	760103	728783	639351	548765
3HIDH_RAT	2	2	138.15	0.00147619	2.4661	AFT	CFT	3-hydroxyisobutyrate dehydrogenase, mitochondrial OS=Rattus norvegicus GN=Hibadh PE=1 SV=3	892031	1.17149e+06	1.68133e+06	293735	411884	489014	227124	835615	384108	438983	225196	341569	289573	242379	155419	182287	259885	195684	274351	411999	274678	247833	244455	218936	642471	658150	608759	103624	254245	293946	479985	348438	517800	640745	405929	373926	387774	363436	349392	433385	261797
TAGL_RAT	1	1	50.41	0.00148892	2.33551	AFT	CFT	Transgelin OS=Rattus norvegicus GN=Tagln PE=1 SV=2	231459	244397	171707	189676	99603.6	82400.2	55091.3	221577	104142	43613.3	50334.2	78328	82131.6	45624.2	38915.1	38157.6	70387	55151.6	60813.8	66344.7	64540.1	53529.4	54381.8	43250.6	166705	137303	62170.1	66914.3	61482.5	49530.6	116426	92394	140389	63658.6	90730.3	85748.1	109984	68411.4	87483.9	90719.1	70904.8
CAP1_RAT	9	9	758.92	0.00149439	1.71852	AFT	CFT	Adenylyl cyclase-associated protein 1 OS=Rattus norvegicus GN=Cap1 PE=1 SV=3	2.91381e+06	2.56925e+06	3.88917e+06	3.85746e+06	1.33827e+06	1.29146e+06	1.30629e+06	2.13292e+06	1.79432e+06	1.80804e+06	1.2423e+06	1.81097e+06	1.30149e+06	1.65905e+06	1.06993e+06	1.11692e+06	1.65023e+06	1.15484e+06	1.63783e+06	1.29491e+06	1.03123e+06	1.1989e+06	1.0122e+06	975108	2.09863e+06	1.44341e+06	1.40815e+06	1.36084e+06	826076	776296	2.7606e+06	889395	2.41884e+06	2.63904e+06	2.23931e+06	1.98253e+06	1.74286e+06	2.48767e+06	2.40529e+06	2.65546e+06	1.66237e+06
RABE1_RAT	1	1	40.47	0.00150452	5.08599	AFT	CFT	Rab GTPase-binding effector protein 1 OS=Rattus norvegicus GN=Rabep1 PE=1 SV=1	272831	264793	536209	155594	54159.6	67294.4	28689.4	69496.6	36173.8	87550.2	16279.8	36404.6	59233	39729.7	25498.9	5287.52	17892.3	20636.6	26347.1	48965.6	18960.9	18340.8	15927.4	22778.7	196502	148762	194145	54890.8	33431.2	40450.5	60629.8	28979	48764.4	127790	29345.3	39853.2	79320.3	59572.9	57323.4	12571	18023.9
G3P_RAT;G3PT_RAT	11	11	980.48	0.0015304	1.66001	AFT	CFT	Glyceraldehyde-3-phosphate dehydrogenase OS=Rattus norvegicus GN=Gapdh PE=1 SV=3	5.30411e+07	6.51485e+07	6.19764e+07	3.70572e+07	2.52344e+07	2.59528e+07	2.84822e+07	5.9353e+07	3.67368e+07	5.61119e+07	2.72556e+07	3.6232e+07	2.83033e+07	2.63445e+07	1.44314e+07	1.42574e+07	3.4257e+07	2.856e+07	2.63987e+07	2.93942e+07	2.79095e+07	3.06118e+07	2.4657e+07	2.36584e+07	3.8202e+07	3.66007e+07	2.24398e+07	1.30731e+07	1.55765e+07	1.56002e+07	6.01919e+07	2.47492e+07	4.95234e+07	8.19017e+07	4.91298e+07	3.96643e+07	3.79016e+07	3.95024e+07	3.24429e+07	3.38968e+07	3.4509e+07
DOPD_RAT	5	5	307.93	0.00157695	1.80577	AFT	CFT	D-dopachrome decarboxylase OS=Rattus norvegicus GN=Ddt PE=1 SV=3	3.29958e+06	2.67837e+06	3.35988e+06	2.59982e+06	1.43014e+06	1.44557e+06	1.16303e+06	5.28883e+06	2.27505e+06	2.70597e+06	1.34417e+06	2.31586e+06	1.48152e+06	1.29745e+06	893686	947544	1.85595e+06	1.28529e+06	1.32995e+06	1.73662e+06	1.59318e+06	1.352e+06	1.37261e+06	1.41573e+06	2.37647e+06	1.50471e+06	1.21651e+06	917170	882784	868928	2.45785e+06	2.20536e+06	3.06689e+06	3.94967e+06	2.42293e+06	2.53525e+06	1.98394e+06	1.94547e+06	2.00907e+06	2.25277e+06	1.8696e+06
RAB2A_RAT	5	5	360.6	0.00158783	1.76299	AFT	CFT	Ras-related protein Rab-2A OS=Rattus norvegicus GN=Rab2a PE=1 SV=1	3.46211e+06	3.47009e+06	3.21075e+06	2.46935e+06	1.43707e+06	1.72404e+06	1.01465e+06	3.28866e+06	1.59592e+06	1.80263e+06	1.16914e+06	1.87752e+06	1.59445e+06	1.39361e+06	886674	1.01216e+06	1.33804e+06	1.03226e+06	1.34481e+06	1.95367e+06	1.26324e+06	1.15484e+06	1.08478e+06	985214	2.49353e+06	1.94951e+06	1.16252e+06	871142	887064	1.03632e+06	2.14427e+06	1.37132e+06	2.1514e+06	2.63114e+06	2.10744e+06	2.05538e+06	2.13517e+06	2.08965e+06	1.99331e+06	2.4064e+06	1.34788e+06
AP2B1_RAT	19	19	1280.57	0.00160909	1.44631	AFT	CFT	AP-2 complex subunit beta OS=Rattus norvegicus GN=Ap2b1 PE=1 SV=1	3.73368e+06	3.40788e+06	3.28765e+06	4.82978e+06	2.17737e+06	2.49402e+06	2.11536e+06	2.58083e+06	2.13553e+06	3.33712e+06	2.07836e+06	3.02401e+06	2.72716e+06	2.67095e+06	1.72112e+06	1.41199e+06	2.319e+06	1.68695e+06	2.5957e+06	1.92548e+06	1.88086e+06	1.86684e+06	1.77317e+06	1.75974e+06	2.68912e+06	1.91456e+06	1.19036e+06	1.70386e+06	1.34403e+06	1.49915e+06	4.47043e+06	1.07617e+06	2.87881e+06	4.8709e+06	3.74637e+06	3.31048e+06	3.65201e+06	4.00497e+06	3.86919e+06	3.35698e+06	2.33605e+06
SYN1_RAT	22	22	1691.95	0.00162878	2.00554	AFT	CFT	Synapsin-1 OS=Rattus norvegicus GN=Syn1 PE=1 SV=3	1.87799e+07	2.20204e+07	2.69963e+07	9.31361e+06	7.40849e+06	7.84181e+06	7.65061e+06	2.69818e+07	1.16859e+07	1.40867e+07	8.2175e+06	8.58223e+06	7.40984e+06	6.49319e+06	3.97706e+06	3.75044e+06	1.06784e+07	7.50809e+06	6.76675e+06	9.05356e+06	7.66424e+06	8.25227e+06	6.67546e+06	6.31934e+06	1.3526e+07	1.23711e+07	9.77457e+06	3.28568e+06	4.57305e+06	4.7137e+06	1.61682e+07	1.1251e+07	1.57532e+07	2.05611e+07	1.48125e+07	9.39523e+06	9.9227e+06	9.73626e+06	8.94071e+06	8.9166e+06	1.07569e+07
SERA_RAT	3	3	175.37	0.0016921	2.6461	AFT	CFT	D-3-phosphoglycerate dehydrogenase OS=Rattus norvegicus GN=Phgdh PE=1 SV=3	1.2789e+06	1.39636e+06	770510	464246	246607	268351	183528	655069	341666	402509	167137	364459	309905	278013	161227	159902	148682	135749	215545	340557	226562	137788	190549	166840	921107	784481	278979	163778	152224	161306	387854	273153	460585	587508	301273	398984	415001	416868	362450	380163	149776
SSDH_RAT	5	5	339.57	0.00170757	1.44625	AFT	CFT	Succinate-semialdehyde dehydrogenase, mitochondrial OS=Rattus norvegicus GN=Aldh5a1 PE=1 SV=2	577305	1.11262e+06	900519	1.10562e+06	694925	626099	632048	1.18481e+06	694525	765300	496828	875611	778949	587852	432554	393931	663934	484078	558460	656422	560607	543213	520716	502909	415795	625071	326051	390042	428958	376347	1.33572e+06	494047	936261	1.11704e+06	895560	958558	1.04311e+06	881458	972412	936563	668818
EAA2_RAT	13	13	997.86	0.00172406	1.41958	AFT	CFT	Excitatory amino acid transporter 2 OS=Rattus norvegicus GN=Slc1a2 PE=1 SV=2	1.70496e+07	1.05598e+07	1.51969e+07	1.17422e+07	1.0417e+07	1.02389e+07	8.30525e+06	1.59456e+07	7.81235e+06	1.04527e+07	7.99645e+06	1.23795e+07	1.12751e+07	9.36189e+06	6.6282e+06	5.89802e+06	8.82278e+06	7.12509e+06	8.87406e+06	9.99549e+06	7.99395e+06	7.56073e+06	7.10786e+06	6.63644e+06	1.22797e+07	5.93254e+06	5.50233e+06	4.14242e+06	6.43012e+06	6.15461e+06	1.75516e+07	6.64905e+06	1.05315e+07	1.52569e+07	1.44141e+07	1.35522e+07	1.50987e+07	1.40377e+07	1.49007e+07	1.40224e+07	8.88768e+06
SIR2_RAT	8	8	677.27	0.0017288	1.86552	AFT	CFT	NAD-dependent protein deacetylase sirtuin-2 OS=Rattus norvegicus GN=Sirt2 PE=1 SV=1	9.88658e+06	11695653	1.033e+07	5.72543e+06	4.55614e+06	4.44696e+06	3.30809e+06	9.54075e+06	4.46976e+06	5.10187e+06	2.7714e+06	4.44822e+06	4.49115e+06	3.50421e+06	2.45183e+06	2.28237e+06	4.06366e+06	3.31504e+06	3.26195e+06	4.59257e+06	3.54867e+06	3.60136e+06	2.96543e+06	2.81163e+06	7.12065e+06	6.57066e+06	3.74019e+06	2.01983e+06	2.81238e+06	2.67306e+06	6.99105e+06	3.97834e+06	6.02549e+06	7.44676e+06	4.99561e+06	4.86961e+06	6.01421e+06	5.25441e+06	5.51188e+06	5.42629e+06	4.09355e+06
GBLP_RAT	1	1	48.58	0.0017358	2.73692	AFT	CFT	Guanine nucleotide-binding protein subunit beta-2-like 1 OS=Rattus norvegicus GN=Gnb2l1 PE=1 SV=3	1.35078e+06	804926	1.45293e+06	286503	347835	474077	123307	1.18861e+06	576592	483421	232183	550546	242173	199603	205139	148191	242775	198314	196226	658834	196015	243840	179573	165435	972879	452210	526062	101073	214709	284967	260587	495629	777279	705608	418523	602699	324300	299296	461168	352321	244561
NFL_RAT	24	24	1494.92	0.00173952	1.61552	AFT	CFT	Neurofilament light polypeptide OS=Rattus norvegicus GN=Nefl PE=1 SV=3	1.21032e+07	9.89072e+06	1.27147e+07	8.21642e+06	6.51561e+06	6.10055e+06	5.17701e+06	1.44811e+07	7.46926e+06	8.68313e+06	5.35369e+06	8.41053e+06	5.31237e+06	6.23065e+06	3.22047e+06	2.76798e+06	8.18996e+06	6.01235e+06	5.48567e+06	6.03929e+06	5.85253e+06	6.64056e+06	4.71598e+06	4.59845e+06	8.71712e+06	5.55664e+06	4.60361e+06	2.89861e+06	4.02191e+06	3.66703e+06	1.09407e+07	6.03838e+06	1.0069e+07	1.2674e+07	9.65033e+06	9.20726e+06	7.11393e+06	9.34259e+06	7.23986e+06	6.58083e+06	8.2502e+06
PRS6B_RAT	1	1	115.68	0.00176164	2.20618	AFT	CFT	26S protease regulatory subunit 6B OS=Rattus norvegicus GN=Psmc4 PE=1 SV=1	540616	1.09606e+06	755710	821440	243063	195245	580317	246318	275147	347896	300730	206100	208120	245316	142335	146243	316554	212619	248190	196648	210492	216776	199477	199472	389370	615773	273620	289789	150036	117361	1.2264e+06	102711	370914	507794	542083	225624	278699	367841	319979	347691	318883
ANXA3_RAT	5	5	316.18	0.00178632	1.95024	AFT	CFT	Annexin A3 OS=Rattus norvegicus GN=Anxa3 PE=1 SV=4	313415	451255	694649	938580	318113	281608	157591	594688	334492	366025	215888	338976	266457	257587	131189	117573	276810	207408	252172	293049	188451	218314	187338	170144	225732	253516	251512	331114	196362	169274	333041	247975	450915	534256	389150	371088	356818	386240	294922	279528	278846
PDXK_RAT	2	2	92.87	0.00179664	2.32405	AFT	CFT	Pyridoxal kinase OS=Rattus norvegicus GN=Pdxk PE=1 SV=1	1.38773e+06	1.29824e+06	1.0575e+06	2.11323e+06	623335	579215	296542	494597	472696	412199	335736	521619	372706	476207	228095	227308	489542	345274	457547	354941	321513	337620	277517	239279	999489	729353	382891	745508	384768	348165	626687	206239	637221	601651	605183	571032	499099	714051	512773	540421	493143
CAND1_RAT	9	9	505.52	0.00181107	2.05155	AFT	CFT	Cullin-associated NEDD8-dissociated protein 1 OS=Rattus norvegicus GN=Cand1 PE=1 SV=1	965246	1.28586e+06	816019	905786	318525	330789	331884	345445	282112	356618	325535	485644	359442	385677	258540	244292	317964	235750	359630	236906	226049	228918	223744	213014	695203	722398	295456	319545	196617	198837	701376	144045	380304	520525	586795	531649	481337	578306	581217	580799	320302
SAHH_RAT	3	3	147.1	0.00183307	1.59489	AFT	CFT	Adenosylhomocysteinase OS=Rattus norvegicus GN=Ahcy PE=1 SV=3	774137	384808	652243	605605	391275	410590	268710	433381	332137	587286	256422	475570	410447	373566	274235	237351	276263	226135	363442	433653	225197	248746	217065	207666	557560	216187	236158	213647	241523	246805	567869	180713	447740	857211	462215	520621	549640	560146	616501	564297	278295
RS4X_RAT	1	1	33.25	0.00185435	1.91653	AFT	CFT	40S ribosomal protein S4, X isoform OS=Rattus norvegicus GN=Rps4x PE=2 SV=2	964690	845876	788712	992369	449372	373625	157222	515707	507285	766473	443335	532327	360558	326116	237693	196730	416083	315873	383252	302745	375969	339351	282480	291425	694802	475216	285569	350090	277385	224585	332261	215041	683850	1.11875e+06	799136	582754	482831	488997	534351	467722	419144
KAPCA_RAT	3	3	155.93	0.00185566	1.59013	AFT	CFT	cAMP-dependent protein kinase catalytic subunit alpha OS=Rattus norvegicus GN=Prkaca PE=1 SV=2	332085	332675	363161	361407	167944	194581	210949	337651	324030	383750	175564	356247	212096	334382	181554	166458	182479	118686	301865	205786	154813	117250	132976	117912	239179	186898	131490	127498	103667	116962	445803	140795	436812	560127	316464	389994	284022	501392	408146	395750	183821
CYTB_RAT	1	1	36.84	0.00188161	2.10866	AFT	CFT	Cystatin-B OS=Rattus norvegicus GN=Cstb PE=1 SV=1	1.69092e+06	877034	2.99584e+06	753196	981027	926119	548677	1.07991e+06	488606	617845	436516	612434	766406	429431	342076	329713	537219	424774	486538	672063	466098	461044	382878	396428	1.21786e+06	492720	1.08471e+06	265714	605561	556689	1.15953e+06	450305	658669	901815	786845	670450	1.02631e+06	643913	769011	783888	541170
VAPA_RAT	2	2	140.56	0.00188257	2.32237	AFT	CFT	Vesicle-associated membrane protein-associated protein A OS=Rattus norvegicus GN=Vapa PE=1 SV=3	4.35691e+06	5.69834e+06	5.10913e+06	2.52516e+06	1.59453e+06	2.10512e+06	868377	3.77901e+06	1.61004e+06	1.73959e+06	1.06231e+06	1.22797e+06	1.1745e+06	1.20275e+06	716835	827491	1.33117e+06	1.06301e+06	1.13554e+06	1.74133e+06	1.1942e+06	1.22705e+06	1.09926e+06	926601	3.138e+06	3.20135e+06	1.84987e+06	890833	984258	1.26538e+06	1.83516e+06	1.57578e+06	2.17043e+06	2.53913e+06	1.91487e+06	1.34429e+06	1.57281e+06	1.80347e+06	1.6115e+06	1.96735e+06	1.34097e+06
PFKAP_RAT	11	11	566.77	0.00188757	1.75073	AFT	CFT	ATP-dependent 6-phosphofructokinase, platelet type OS=Rattus norvegicus GN=Pfkp PE=1 SV=2	2.15241e+06	1.89028e+06	1.73032e+06	1.66469e+06	1.12769e+06	1.03318e+06	739211	1.41511e+06	586263	799787	669065	970804	1.05878e+06	648085	533947	542850	793404	586295	738205	954026	748544	637178	615035	585160	1.55024e+06	1.06197e+06	626499	587271	696092	621043	1.56219e+06	590078	790316	1.16738e+06	1.20603e+06	1.06277e+06	1.41784e+06	971776	1.20035e+06	1.29062e+06	799240
SSBP_RAT	1	1	54.49	0.00189681	26.412	AFT	CFT	Single-stranded DNA-binding protein, mitochondrial OS=Rattus norvegicus GN=Ssbp1 PE=1 SV=2	122323	195157	163279	199269	9859.94	7964.44	4064.43	14387.3	2843.21	9683.55	2517.26	789.52	2079.79	1725.17	489.868	1062.95	3781.77	2571.79	2442.74	4120.03	1150.36	3698.6	1819.54	2777.23	88101.4	109640	59118.4	70298.4	6086.27	4787.41	8589.43	5999.28	3832.82	14134.2	4537.51	864.312	2785.09	2586.82	1101.26	2527.14	3809.59
GNA11_RAT	3	3	205.71	0.00190767	2.04555	AFT	CFT	Guanine nucleotide-binding protein subunit alpha-11 OS=Rattus norvegicus GN=Gna11 PE=2 SV=1	911517	515288	932271	658016	236050	252468	228217	648941	374350	223007	251055	434450	150081	294081	206643	209762	251774	191108	310507	285940	222697	216799	232995	197341	656505	289491	337548	232136	145707	151758	482295	270598	504646	325505	452540	475606	200977	440962	464548	498705	253626
RASK_RAT;RASN_RAT	3	3	153.23	0.00191722	1.74979	AFT	CFT	GTPase KRas OS=Rattus norvegicus GN=Kras PE=1 SV=3	942452	1.11749e+06	1.34943e+06	863490	551317	619542	329182	1.15967e+06	558985	743971	366541	640883	583512	514929	348201	337030	511434	370432	492988	551405	430581	393895	379685	368225	678786	627810	488590	304624	340313	372406	695666	483564	753544	1.08591e+06	660711	701594	781395	772114	782780	801283	515196
TRY1_RAT	1	1	119.41	0.00191769	2.87293	AFT	CFT	Anionic trypsin-1 OS=Rattus norvegicus GN=Prss1 PE=1 SV=1	2.73808e+07	3.83092e+07	9.59123e+07	1.67459e+07	2.13394e+07	2.54476e+07	8.14455e+06	1.68345e+07	8.09993e+06	1.04604e+07	9.72642e+06	1.16156e+07	6.69567e+06	6.04669e+06	4.42576e+06	5.65107e+06	1.15279e+07	9.05934e+06	6.6983e+06	8.93353e+06	1.20838e+07	9.77906e+06	1.03557e+07	9.69113e+06	1.97206e+07	2.15222e+07	3.4727e+07	5.90766e+06	1.31722e+07	1.52965e+07	1.7212e+07	7.01972e+06	1.09192e+07	1.52682e+07	1.75324e+07	1.27159e+07	8.96633e+06	9.06675e+06	9.94943e+06	1.34353e+07	1.16127e+07
KCC2G_RAT	3	3	180.96	0.00193402	1.6417	AFT	CFT	Calcium/calmodulin-dependent protein kinase type II subunit gamma OS=Rattus norvegicus GN=Camk2g PE=2 SV=1	793716	609792	695871	634158	287510	270268	308765	606476	523214	327777	317778	516916	415088	327743	219507	246437	347710	285351	348421	370978	267829	288259	241939	229846	571662	342583	251954	223720	177472	162458	652518	252891	705323	478428	572813	565883	555854	491436	493467	585900	350268
GBB4_RAT;GBB2_RAT;LZTS2_RAT	1	1	36.5	0.00200132	49.4255	AFT	CFT	Guanine nucleotide-binding protein subunit beta-4 OS=Rattus norvegicus GN=Gnb4 PE=2 SV=4	7967.24	6831.67	10137.4	7374.09	197577	220099	862.275	153029	288346	1.12525e+06	1127.91	50106.1	1001.51	4812.24	722.86	2510.14	7376.19	980.941	1270.96	5281.49	7221.63	759.224	1102.64	8815.23	5738.28	3838.05	3670.46	2601.45	121959	132301	1822.26	63810.5	388707	1.64243e+06	2033.12	54852.7	1341.15	7215.74	1625.04	5967.82	7430.45
CDC37_RAT	1	1	74.27	0.00202343	1.9521	AFT	CFT	Hsp90 co-chaperone Cdc37 OS=Rattus norvegicus GN=Cdc37 PE=1 SV=2	4.16027e+06	4.15128e+06	3.19281e+06	2.70282e+06	1.12343e+06	1.34454e+06	1.08838e+06	1.29258e+06	1.75582e+06	2.49989e+06	1.00746e+06	1.78516e+06	1.39718e+06	1.51012e+06	941778	903418	1.19306e+06	828405	1.4767e+06	1.15747e+06	1.08012e+06	900795	1.00083e+06	982598	2.99637e+06	2.3322e+06	1.15602e+06	953506	693459	808202	2.3001e+06	538985	2.36695e+06	3.64888e+06	1.816e+06	1.95427e+06	1.871e+06	2.26435e+06	2.11718e+06	2.14786e+06	1.20183e+06
RAB7A_RAT	5	5	244.31	0.00203041	1.8957	AFT	CFT	Ras-related protein Rab-7a OS=Rattus norvegicus GN=Rab7a PE=1 SV=2	1.12386e+06	706655	1.14334e+06	940469	462499	437553	238430	1.21327e+06	555975	626995	389729	621365	458062	298241	280716	248716	445426	338499	443557	607348	385251	354743	313705	288543	809445	397001	413970	331781	285488	263012	503879	505914	749487	915170	702509	680227	613402	447199	631070	591318	448702
PAK1_RAT	1	1	57.55	0.00203435	12.3756	AFT	CFT	Serine/threonine-protein kinase PAK 1 OS=Rattus norvegicus GN=Pak1 PE=1 SV=3	319094	505355	380111	386549	16349	81810.7	18611.4	112495	12635.4	15027.9	24354	6998.51	4548.2	7066.79	5950.84	2313.69	22893.2	14937.7	13479.7	19656.2	22357.7	12968.6	6568.84	19121.7	229823	283910	137627	136368	10091.8	49176.3	39331.8	46908.5	17033.3	21934.9	43899.5	7661.48	6090.61	10596.3	13377.9	5500.75	23061.6
PPT1_RAT	2	2	104.54	0.00203892	2.3574	AFT	CFT	Palmitoyl-protein thioesterase 1 OS=Rattus norvegicus GN=Ppt1 PE=1 SV=1	780501	779646	693032	633084	319334	395626	111184	462507	243035	229149	160445	220055	199953	257573	132954	180502	188935	123354	211398	279292	151317	145556	145653	116203	562144	438008	250926	223341	197116	237810	234968	192858	327625	334469	289210	240901	267762	386220	298889	429141	190324
IPP2_RAT	1	1	75.08	0.0020785	4.38778	AFT	CFT	Protein phosphatase inhibitor 2 OS=Rattus norvegicus GN=Ppp1r2 PE=2 SV=2	1.63428e+06	1.6273e+06	1.72557e+06	799716	295750	306934	108613	782937	156817	198067	160647	240191	90451.4	260098	121752	114085	209479	115838	199508	115851	146979	178079	159101	120417	1.17707e+06	914223	624776	282125	182558	184497	229533	326472	211398	289101	289576	262945	121126	390005	273707	271235	211020
MMSA_RAT	3	3	168.09	0.00208331	2.13524	AFT	CFT	Methylmalonate-semialdehyde dehydrogenase [acylating], mitochondrial OS=Rattus norvegicus GN=Aldh6a1 PE=1 SV=1	984585	1.71656e+06	4.16752e+06	871598	872373	1.05697e+06	495514	1.52853e+06	781915	813083	594899	861554	593021	574029	405283	466032	592368	456479	559874	946215	695614	510542	590195	515936	709131	964370	1.50894e+06	307484	538492	635346	1.04718e+06	637371	1.05407e+06	1.18679e+06	1.07234e+06	943169	794129	860731	911105	1.10798e+06	596726
NDUAA_RAT	6	6	255.41	0.00211384	1.5981	AFT	CFT	NADH dehydrogenase [ubiquinone] 1 alpha subcomplex subunit 10, mitochondrial OS=Rattus norvegicus GN=Ndufa10 PE=1 SV=1	2.20126e+06	2.57511e+06	2.19031e+06	1.7288e+06	991909	848007	1.21936e+06	2.2335e+06	1.9373e+06	2.44148e+06	1.37384e+06	2.07635e+06	1.40839e+06	1.44061e+06	831670	745275	1.49921e+06	1.04676e+06	1.43988e+06	946480	1.16245e+06	1.12371e+06	1.00065e+06	1.0069e+06	1.58542e+06	1.4467e+06	793045	609888	612278	509736	2.57689e+06	931333	2.61159e+06	3.56362e+06	2.47642e+06	2.27305e+06	1.88601e+06	2.16014e+06	1.86965e+06	1.77188e+06	1.51024e+06
STX1B_RAT;STX2_RAT	10	10	809.53	0.00212847	2.00258	AFT	CFT	Syntaxin-1B OS=Rattus norvegicus GN=Stx1b PE=1 SV=1	1.09133e+07	9.16006e+06	7.77602e+06	3.87449e+06	3.14733e+06	3.19719e+06	2.02388e+06	8.66787e+06	4.41899e+06	6.39192e+06	2.91222e+06	4.34473e+06	3.46981e+06	2.5661e+06	1.8201e+06	1.82423e+06	3.40551e+06	2.56907e+06	2.54722e+06	4.56429e+06	2.89081e+06	2.80218e+06	2.525e+06	2.3867e+06	7.86016e+06	5.14615e+06	2.81547e+06	1.36685e+06	1.94276e+06	1.92183e+06	4.27712e+06	3.61436e+06	5.95705e+06	9.32974e+06	5.24944e+06	4.75631e+06	4.64651e+06	3.84776e+06	4.09172e+06	4.33707e+06	3.43056e+06
PRDX2_RAT	6	6	409.1	0.00224431	1.91274	AFT	CFT	Peroxiredoxin-2 OS=Rattus norvegicus GN=Prdx2 PE=1 SV=3	8.05352e+06	8.00172e+06	8.24192e+06	5.98698e+06	3.17786e+06	3.54199e+06	1.64534e+06	5.8991e+06	3.96812e+06	3.26749e+06	2.43242e+06	3.98974e+06	3.37898e+06	3.22717e+06	1.95275e+06	1.83487e+06	2.98281e+06	2.17261e+06	3.00795e+06	3.20176e+06	2.39694e+06	2.36225e+06	2.05118e+06	1.86146e+06	5.80042e+06	4.49539e+06	2.98416e+06	2.1121e+06	1.9616e+06	2.12909e+06	3.47713e+06	2.45983e+06	5.34925e+06	4.76928e+06	4.38457e+06	4.36769e+06	4.52487e+06	4.839e+06	4.38993e+06	4.36237e+06	3.00475e+06
NSF_RAT	23	23	1519.36	0.00225925	2.15189	AFT	CFT	Vesicle-fusing ATPase OS=Rattus norvegicus GN=Nsf PE=1 SV=1	1.17851e+07	1.46831e+07	1.54878e+07	6.54204e+06	3.87718e+06	3.79925e+06	3.45341e+06	8.36121e+06	3.72729e+06	4.29829e+06	3.61163e+06	4.96362e+06	3.86834e+06	3.61842e+06	2.14655e+06	1.59849e+06	4.0565e+06	3.12039e+06	3.7158e+06	3.98127e+06	3.68985e+06	3.38125e+06	3.17396e+06	2.95876e+06	8.48804e+06	8.24904e+06	5.60768e+06	2.30792e+06	2.39328e+06	2.28373e+06	7.29817e+06	3.48649e+06	5.0246e+06	6.27384e+06	6.51017e+06	5.43383e+06	5.18018e+06	5.42567e+06	4.8256e+06	3.80039e+06	4.08634e+06
GRIA3_RAT	1	1	45.4	0.0022624	1.76093	AFT	CFT	Glutamate receptor 3 OS=Rattus norvegicus GN=Gria3 PE=1 SV=1	130843	103657	162176	221937	81317.5	107618	72554.1	253489	119269	223254	131791	272466	149870	89128.6	66531.4	71692.3	104032	76003.9	86600.6	125021	70631.6	81391.7	76629.6	70296.7	94237.3	58234.9	58719.1	78295.3	50195	64689.2	153330	105701	160782	325865	237562	298277	200695	133644	149567	170447	104797
ATX10_RAT	1	1	72.38	0.00227963	1.65435	AFT	CFT	Ataxin-10 OS=Rattus norvegicus GN=Atxn10 PE=1 SV=1	445007	306770	410134	332228	220235	258889	183769	543229	250546	340735	150478	268769	386579	138423	127821	153777	203758	124833	154073	304428	183867	159065	168871	137559	320509	172345	148497	117204	135945	155618	388363	226518	337750	497342	271245	294229	517677	207559	287350	365602	205256
DLG3_RAT	3	3	142.32	0.00228096	2.45879	AFT	CFT	Disks large homolog 3 OS=Rattus norvegicus GN=Dlg3 PE=1 SV=1	577725	954095	359343	191329	350111	389785	98295.7	550629	242173	172999	109746	257297	182283	180679	109155	108239	150598	107424	207638	199056	147125	120992	105053	111687	416097	536013	130108	67497.6	216114	234299	207730	229603	326463	252512	197824	281670	244100	270921	245387	257335	151706
STML2_RAT	1	1	61.7	0.00230993	1.81288	AFT	CFT	Stomatin-like protein 2, mitochondrial OS=Rattus norvegicus GN=Stoml2 PE=1 SV=1	760635	401144	587232	635357	223746	223045	248673	268649	387754	202556	231007	357751	298590	310071	170270	198489	198007	157725	302293	213237	162137	170803	166979	148830	547835	225364	212620	224143	138112	134072	525526	112022	522715	295653	416402	391640	399849	464938	382780	471904	199463
DNJC5_RAT	5	5	362.41	0.00234013	2.18869	AFT	CFT	DnaJ homolog subfamily C member 5 OS=Rattus norvegicus GN=Dnajc5 PE=1 SV=1	5.54975e+06	6.50133e+06	6.65812e+06	5.34801e+06	2.55953e+06	2.3783e+06	1.20076e+06	6.23275e+06	2.14287e+06	3.37379e+06	1.46552e+06	2.29124e+06	2.42612e+06	1.97878e+06	1.12067e+06	1.09238e+06	2.37398e+06	1.4624e+06	1.82573e+06	2.46736e+06	1.65473e+06	1.6503e+06	1.41767e+06	1.41089e+06	3.99712e+06	3.65247e+06	2.41071e+06	1.88668e+06	1.57993e+06	1.42959e+06	2.5376e+06	2.59895e+06	2.88871e+06	4.92443e+06	2.64168e+06	2.50829e+06	3.24888e+06	2.96709e+06	2.51934e+06	2.59711e+06	2.39144e+06
NMT1_RAT	1	1	104.04	0.00236861	1.94183	AFT	CFT	Glycylpeptide N-tetradecanoyltransferase 1 OS=Rattus norvegicus GN=Nmt1 PE=2 SV=1	312656	377675	263616	365141	105837	121786	124186	170360	216302	560211	151323	190862	135823	177853	110132	118908	135104	101237	184427	107695	112258	109993	112637	118244	225185	212179	95447.4	128815	65330.3	73205.6	262444	71037.5	291587	817691	272768	208943	181884	266682	247584	282702	136098
SEPT7_RAT	8	8	500.49	0.00238027	1.56771	AFT	CFT	Septin-7 OS=Rattus norvegicus GN=Sept7 PE=1 SV=1	2.48874e+06	3.00673e+06	2.91626e+06	2.87013e+06	1.48928e+06	1.55501e+06	1.15517e+06	2.92516e+06	1.78759e+06	2.94827e+06	1.31215e+06	1.94406e+06	1.81587e+06	1.65501e+06	1.03626e+06	959465	1.6996e+06	1.19441e+06	1.59713e+06	1.83197e+06	1.33872e+06	1.32024e+06	1.20851e+06	1.18173e+06	1.79248e+06	1.68919e+06	1.05589e+06	1.01253e+06	919291	934713	2.44124e+06	1.21975e+06	2.40977e+06	4.30334e+06	2.36523e+06	2.12823e+06	2.43167e+06	2.48161e+06	2.32959e+06	2.28111e+06	1.7121e+06
GDIA_RAT	17	17	1273.23	0.00241507	1.68963	AFT	CFT	Rab GDP dissociation inhibitor alpha OS=Rattus norvegicus GN=Gdi1 PE=1 SV=1	1.79756e+07	1.42772e+07	1.34372e+07	1.43966e+07	6.16433e+06	5.47111e+06	5.66395e+06	1.09286e+07	7.03804e+06	9.74024e+06	5.9207e+06	8.69304e+06	7.53244e+06	7.83874e+06	4.66515e+06	4.33185e+06	7.22429e+06	4.91243e+06	7.13783e+06	5.75267e+06	5.81059e+06	5.30006e+06	5.25028e+06	5.09132e+06	1.29467e+07	8.021e+06	4.86521e+06	5.07887e+06	3.80507e+06	3.28867e+06	1.19697e+07	4.55703e+06	9.48768e+06	1.4217e+07	1.06724e+07	9.51653e+06	1.00869e+07	1.17539e+07	1.04876e+07	1.02989e+07	7.27743e+06
TWF1_RAT	2	2	121.61	0.00241818	2.37463	AFT	CFT	Twinfilin-1 OS=Rattus norvegicus GN=Twf1 PE=2 SV=1	379010	531632	262834	686263	139765	133814	61927.1	430780	225626	248430	178374	207894	187223	128422	84689.1	81678.3	170757	93047	116364	154130	125834	120597	111220	94201.9	272976	298672	95164.3	242101	86272.9	80435.6	130872	179628	304157	362612	321530	227588	250715	192563	190387	194189	172013
LDHB_RAT	15	15	1107.93	0.00242575	1.87121	AFT	CFT	L-lactate dehydrogenase B chain OS=Rattus norvegicus GN=Ldhb PE=1 SV=2	1.83918e+07	1.55659e+07	1.95279e+07	1.27165e+07	8.06426e+06	7.98807e+06	4.0251e+06	1.0772e+07	7.42235e+06	5.87931e+06	5.42682e+06	8.02685e+06	8.29092e+06	5.77999e+06	3.85308e+06	4.20609e+06	5.72069e+06	4.89427e+06	5.7229e+06	7.40332e+06	5.57158e+06	5.3653e+06	4.86034e+06	4.49552e+06	1.32464e+07	8.74496e+06	7.07047e+06	4.48617e+06	4.97784e+06	4.80161e+06	8.50633e+06	4.49176e+06	1.00058e+07	8.58152e+06	9.78215e+06	8.78724e+06	1.11026e+07	8.66684e+06	8.66199e+06	9.9999e+06	5.76277e+06
SV2A_RAT	7	7	410.15	0.00245125	1.90202	AFT	CFT	Synaptic vesicle glycoprotein 2A OS=Rattus norvegicus GN=Sv2a PE=1 SV=2	1.07334e+06	754631	1.5419e+06	1.37616e+06	1.32133e+06	1.42609e+06	452553	1.06164e+06	410334	516237	453187	743616	896619	542506	432730	369578	394091	372583	604169	744372	389799	424393	360909	320447	773053	423954	558276	485486	815618	857221	956388	442685	553154	753507	816896	814059	1.20068e+06	813464	972808	878665	396990
IF5A1_RAT	3	3	281.58	0.0024568	1.95391	AFT	CFT	Eukaryotic translation initiation factor 5A-1 OS=Rattus norvegicus GN=Eif5a PE=1 SV=3	2.51466e+06	941439	1.65515e+06	3.41806e+06	1.33956e+06	1.23142e+06	550940	1.70746e+06	958310	1.19013e+06	623213	976097	984002	879509	521185	548878	938249	668604	820324	684126	714218	692677	688071	615133	1.81114e+06	528904	599281	1.20583e+06	826870	740202	1.16431e+06	711983	1.29186e+06	1.73713e+06	1.12338e+06	1.06856e+06	1.3177e+06	1.31878e+06	1.17166e+06	1.30495e+06	945151
MAP1A_RAT	52	52	3345.97	0.00252704	1.60179	AFT	CFT	Microtubule-associated protein 1A OS=Rattus norvegicus GN=Map1a PE=1 SV=1	6.32485e+06	8.76639e+06	1.13244e+07	4.07812e+06	5.59121e+06	5.98448e+06	3.55184e+06	7.20832e+06	4.33368e+06	5.27643e+06	3.33941e+06	4.21875e+06	4.96761e+06	3.14768e+06	2.49978e+06	2.52781e+06	3.76123e+06	3.00173e+06	3.07824e+06	4.92878e+06	4.59561e+06	3.40124e+06	4.12049e+06	3.66956e+06	4.55538e+06	4.92499e+06	4.10023e+06	1.43869e+06	3.4513e+06	3.59726e+06	7.50618e+06	3.00575e+06	5.84205e+06	7.70155e+06	6.01947e+06	4.61839e+06	6.65224e+06	4.71981e+06	5.61967e+06	6.00982e+06	3.7889e+06
AT1A2_RAT	12	12	760.45	0.00256647	1.80584	AFT	CFT	Sodium/potassium-transporting ATPase subunit alpha-2 OS=Rattus norvegicus GN=Atp1a2 PE=1 SV=1	3.25477e+06	3.01437e+06	5.01929e+06	3.84992e+06	3.16573e+06	3.14784e+06	1.24117e+06	2.2447e+06	1.15317e+06	1.59572e+06	1.39331e+06	2.28192e+06	2.06753e+06	1.5894e+06	1.25722e+06	1.11178e+06	1.43313e+06	1.15255e+06	1.52244e+06	2.13459e+06	1.40619e+06	1.32774e+06	1.22523e+06	1.13917e+06	2.3442e+06	1.69348e+06	1.81734e+06	1.35818e+06	1.95411e+06	1.89216e+06	2.62299e+06	936004	1.55454e+06	2.32914e+06	2.51152e+06	2.49808e+06	2.76867e+06	2.38324e+06	2.82631e+06	2.64324e+06	1.44367e+06
CAP2_RAT	3	3	156	0.00258055	1.80294	AFT	CFT	Adenylyl cyclase-associated protein 2 OS=Rattus norvegicus GN=Cap2 PE=2 SV=1	656660	706905	973047	644750	349232	487086	232898	896941	456186	289113	277275	513146	367357	287280	189191	222822	359767	304203	304768	461903	285161	348780	238705	225998	472949	397142	352312	227456	215571	292787	492188	374010	614965	421993	499803	561757	491936	430764	425315	529755	362413
NCEH1_RAT	1	1	67.02	0.00258848	3.12339	AFT	CFT	Neutral cholesterol ester hydrolase 1 OS=Rattus norvegicus GN=Nceh1 PE=2 SV=1	1.22722e+06	861966	1.32008e+06	276358	214192	211657	152471	242009	163540	253033	138888	230354	219629	136409	122619	101513	142739	116959	141348	229786	136205	128518	107104	111411	883887	484255	477961	97494.1	132215	127227	322219	100914	220461	369331	250354	252175	294110	204539	275655	241346	143789
6PGL_RAT	1	1	83.24	0.0025897	2.89518	AFT	CFT	6-phosphogluconolactonase OS=Rattus norvegicus GN=Pgls PE=1 SV=1	68242.2	229577	155165	537767	188852	216863	21221.1	348646	190375	216732	101216	194602	63000.9	68320.3	45612	40758.3	99158.6	72384.6	83561.4	115337	44980.3	90513.1	68572.2	60687.4	49150.3	128977	56180.5	189715	116573	130356	44846.9	145380	256637	316346	182447	213037	84366.1	102443	102539	96902.1	99888
DCE2_RAT;DCE1_RAT	3	3	227.93	0.00260665	1.64476	AFT	CFT	Glutamate decarboxylase 2 OS=Rattus norvegicus GN=Gad2 PE=1 SV=1	1.50748e+06	889689	1.94291e+06	1.20117e+06	753722	730283	668164	590484	864570	1.05107e+06	759300	1.12446e+06	1.00857e+06	823963	519483	240964	712675	550044	791557	547411	582761	563478	512202	493456	1.08574e+06	499830	703471	423750	465252	438972	1.41204e+06	246222	1.16549e+06	1.53416e+06	1.36868e+06	1.23098e+06	1.3506e+06	1.2355e+06	1.16784e+06	572887	717918
PLPP_RAT	1	1	111.85	0.0026605	2.20649	AFT	CFT	Pyridoxal phosphate phosphatase OS=Rattus norvegicus GN=Pdxp PE=1 SV=2	509785	1.43585e+06	1.89551e+06	632172	399089	563834	188002	623718	584520	586073	308558	504073	459642	301405	215576	237716	329968	285758	262269	438444	317470	309203	313981	259010	367165	806668	686308	223019	246347	338920	397308	260080	787966	855441	556193	551824	615517	451943	484629	565166	332395
CRIP2_RAT	2	2	89.98	0.00270156	1.99167	AFT	CFT	Cysteine-rich protein 2 OS=Rattus norvegicus GN=Crip2 PE=2 SV=1	1.19959e+06	1.48836e+06	847276	971313	480103	432589	453573	1.60002e+06	676054	629735	316241	463795	532027	496022	238162	200870	489298	372336	488316	567460	371261	407890	314338	321332	863984	836165	306774	342662	296354	260028	958545	667183	911360	919170	570042	507730	712451	743764	535406	477564	492897
RTN1_RAT	10	10	599.73	0.00270737	1.52604	AFT	CFT	Reticulon-1 OS=Rattus norvegicus GN=Rtn1 PE=2 SV=1	2.03062e+06	1.70968e+06	2.13302e+06	1.99566e+06	1.68595e+06	1.86936e+06	792811	2.69004e+06	1.50621e+06	1.7071e+06	930126	1.66232e+06	1.55622e+06	1.30664e+06	947566	908964	1.05971e+06	915778	1.33546e+06	1.70545e+06	1.00853e+06	1.04457e+06	932885	851180	1.46252e+06	960506	772304	704033	1.04069e+06	1.12367e+06	1.67546e+06	1.1217e+06	2.03046e+06	2.4917e+06	1.6766e+06	1.8198e+06	2.08397e+06	1.95925e+06	2.1302e+06	2.16105e+06	1.06751e+06
PSA5_RAT	1	1	46.36	0.00277325	2.85013	AFT	CFT	Proteasome subunit alpha type-5 OS=Rattus norvegicus GN=Psma5 PE=2 SV=1	1.23477e+06	1.56897e+06	1.04945e+06	591408	399714	409502	73295.7	820276	393192	484076	269952	400037	293099	216207	158543	138394	283433	234688	214485	371293	230783	244273	150510	164039	889326	881450	379973	208638	246733	246151	154897	342042	530045	706564	486603	437932	392495	324194	356415	329028	285518
MK03_RAT	1	1	38.54	0.00279475	2.62664	AFT	CFT	Mitogen-activated protein kinase 3 OS=Rattus norvegicus GN=Mapk3 PE=1 SV=5	2.85383e+06	783574	1.43407e+06	605547	414308	479838	223512	1.06134e+06	469890	521228	265211	479051	331290	329288	203852	245272	318392	235145	347802	600949	289068	245005	282920	222601	2.05542e+06	440214	519235	213626	255741	288430	472352	442563	633439	760792	478059	524431	443638	493752	458275	583129	320734
AT1A3_RAT;AT12A_RAT;ATP4A_RAT	27	27	2069.2	0.0028456	2.01244	AFT	CFT	Sodium/potassium-transporting ATPase subunit alpha-3 OS=Rattus norvegicus GN=Atp1a3 PE=1 SV=2	2.66437e+07	3.18279e+07	5.34593e+07	2.38791e+07	1.72717e+07	1.7691e+07	1.16238e+07	1.69063e+07	7.31013e+06	9.94833e+06	1.10294e+07	1.47547e+07	14191970	9.75762e+06	7.63033e+06	7.60575e+06	1.14189e+07	8.70344e+06	9.78058e+06	1.26648e+07	1.09925e+07	9.4681e+06	9.55688e+06	8.65274e+06	1.91897e+07	1.7881e+07	1.9356e+07	8.42413e+06	1.06613e+07	1.0634e+07	2.45648e+07	7.04966e+06	9.85448e+06	1.45207e+07	1.98812e+07	1.61525e+07	1.90048e+07	1.46311e+07	1.71535e+07	1.80825e+07	1.15029e+07
IMB1_RAT	6	6	399.54	0.00284659	1.82621	AFT	CFT	Importin subunit beta-1 OS=Rattus norvegicus GN=Kpnb1 PE=1 SV=1	1.12608e+06	368413	1.22568e+06	1.29861e+06	472554	506041	472168	694459	656345	379689	338178	795901	599760	479414	364047	356163	367182	272189	437733	504787	307435	311926	285483	277491	811044	206976	443782	458127	291694	304180	997841	289578	884792	554199	609585	871297	803153	718860	818403	846773	369883
NCAN_RAT	2	2	108.46	0.00285825	2.58368	AFT	CFT	Neurocan core protein OS=Rattus norvegicus GN=Ncan PE=1 SV=1	674693	461256	2.8574e+06	630691	389204	481791	234387	918787	434129	510655	209626	341141	304590	300226	161012	217685	270897	196692	297185	493344	255932	237930	221090	195415	485937	259135	1.03458e+06	222496	240245	289604	495334	383119	585231	745359	377863	373458	407884	450176	361967	517541	272890
ECHM_RAT	3	3	258.46	0.00287995	1.75812	AFT	CFT	Enoyl-CoA hydratase, mitochondrial OS=Rattus norvegicus GN=Echs1 PE=1 SV=1	832893	1.22189e+06	896753	1.14268e+06	528557	501937	277992	648144	573737	771935	311361	542141	417515	483025	290163	273564	524766	344645	497846	493427	332962	390757	344952	298909	599878	686460	324688	403118	326264	301714	587486	270266	773431	1.12673e+06	561246	593499	559105	724274	652306	650393	528627
GSTM5_RAT	3	3	143.86	0.00288702	2.01544	AFT	CFT	Glutathione S-transferase Mu 5 OS=Rattus norvegicus GN=Gstm5 PE=1 SV=3	725372	1.74279e+06	857853	465990	283722	261763	388083	689689	507555	492674	271055	417155	445421	334243	251124	248416	312287	227555	340794	322586	281836	244380	270760	245243	522437	979103	310603	164393	175134	157345	820144	287589	684213	719114	488593	456672	596474	501183	564544	590605	314585
VIME_RAT;DESM_RAT;PERI_RAT	9	9	462.87	0.00293407	1.76237	AFT	CFT	Vimentin OS=Rattus norvegicus GN=Vim PE=1 SV=2	1.81891e+06	2.30066e+06	2.88426e+06	1.25055e+06	1.11686e+06	1.04987e+06	691627	1.4476e+06	861723	1.20222e+06	650078	977824	1.20976e+06	795794	643893	611428	738683	606305	771412	1.23335e+06	729270	659039	648683	574131	1.31004e+06	1.29252e+06	1.0443e+06	441173	689409	631074	1.46163e+06	603627	1.16165e+06	1.75477e+06	1.1718e+06	1.07045e+06	1.62002e+06	1.19326e+06	1.44752e+06	1.45366e+06	744117
AINX_RAT	23	23	1845.46	0.00298374	1.7814	AFT	CFT	Alpha-internexin OS=Rattus norvegicus GN=Ina PE=1 SV=2	1.86199e+07	1.97755e+07	1.9319e+07	1.50464e+07	8.37765e+06	7.96607e+06	4.92043e+06	1.2978e+07	8.40469e+06	1.04241e+07	5.75734e+06	8.39912e+06	7.68907e+06	7.37615e+06	4.4604e+06	4.16081e+06	7.89251e+06	5.75459e+06	7.38357e+06	7.51563e+06	7.44331e+06	6.39558e+06	6.30833e+06	6.20313e+06	1.34107e+07	1.11099e+07	6.99484e+06	5.30811e+06	5.17129e+06	4.78839e+06	1.03984e+07	5.4116e+06	1.133e+07	1.52151e+07	1.03779e+07	9.19478e+06	1.02966e+07	1.10602e+07	1.00273e+07	9.89226e+06	7.95056e+06
6PGD_RAT	1	1	80.56	0.00301732	1.57754	AFT	CFT	6-phosphogluconate dehydrogenase, decarboxylating OS=Rattus norvegicus GN=Pgd PE=1 SV=1	598075	499408	530650	830625	269893	281071	330715	311905	392528	438634	256253	454171	378422	408494	233915	218038	332630	210737	373954	246269	214317	246090	204722	224823	430754	280569	192133	293030	166597	168951	698906	130059	529150	640236	461911	497195	506755	612519	525859	518382	335077
UCRI_RAT	4	4	214.95	0.00302044	1.76403	AFT	CFT	Cytochrome b-c1 complex subunit Rieske, mitochondrial OS=Rattus norvegicus GN=Uqcrfs1 PE=1 SV=2	1.03629e+06	1.44251e+06	1.71911e+06	1.09518e+06	1.03981e+06	1.24092e+06	346118	1.58903e+06	977352	1.15286e+06	454347	937500	867839	661954	466489	409702	652636	504486	669019	839222	671644	550230	571388	522451	746374	810407	622438	386360	641844	745916	731459	662599	1.31753e+06	1.68274e+06	818986	1.02631e+06	1.16214e+06	992571	1.0487e+06	974059	657437
SYNJ1_RAT	7	7	405.31	0.00302134	1.69049	AFT	CFT	Synaptojanin-1 OS=Rattus norvegicus GN=Synj1 PE=1 SV=3	867870	881264	798116	464056	468994	458127	329071	596933	266780	373222	296696	502952	587111	358863	255618	230074	273776	227525	361640	497494	261901	234344	229040	211758	625069	495097	288974	163711	289497	275380	695433	248911	359635	544760	534811	550596	786214	538099	574647	546997	275790
ECHB_RAT	1	1	55.17	0.00306528	1.93661	AFT	CFT	Trifunctional enzyme subunit beta, mitochondrial OS=Rattus norvegicus GN=Hadhb PE=1 SV=1	244742	227277	269747	161621	74624	97382.1	62392.4	224302	118398	102431	66643	108462	113977	78905.2	57628.6	58577.2	66849.3	55582.3	86526.1	137848	62691.2	66408.8	62327.4	60463.4	176272	127685	97667.5	57017.1	46063.3	58536.2	131855	93530.4	159608	149510	120128	118737	152629	118315	129553	139266	67341
PCLO_RAT	4	4	287.18	0.00307364	1.86427	AFT	CFT	Protein piccolo OS=Rattus norvegicus GN=Pclo PE=1 SV=1	221900	239815	100496	332831	178854	146267	67372.3	312454	154621	109446	79257.2	169864	112427	107337	72528.8	64287.4	111490	93007.4	101120	116646	97242.6	97039.3	79627.5	80763	159820	134729	36386.5	117417	110402	87921.1	142379	130288	208438	159749	142866	185956	150553	160948	163050	152842	112310
DYHC1_RAT	22	22	1039.32	0.00312637	1.50662	AFT	CFT	Cytoplasmic dynein 1 heavy chain 1 OS=Rattus norvegicus GN=Dync1h1 PE=1 SV=1	1.23864e+06	499352	873037	1.34888e+06	534222	569340	611996	669478	610509	625323	497679	733920	685145	646791	424489	425082	559350	418380	600635	493865	407457	425923	383754	378217	892110	280538	316101	475860	329760	342229	1.29334e+06	279161	823001	912730	897094	803444	917495	969835	954281	1.01063e+06	563465
CAPS1_RAT	10	10	614.26	0.00316743	1.87065	AFT	CFT	Calcium-dependent secretion activator 1 OS=Rattus norvegicus GN=Cadps PE=1 SV=1	332680	701443	851686	864961	229184	369946	184412	477658	271457	479014	255113	395272	307985	270834	184141	169632	288478	211199	299305	301888	235321	223549	206246	194967	239607	394073	308370	305143	141469	222374	389721	199175	365939	699176	459855	432716	412430	406104	413963	403298	290600
TBB5_RAT	5	5	490.69	0.00317705	1.79058	AFT	CFT	Tubulin beta-5 chain OS=Rattus norvegicus GN=Tubb5 PE=1 SV=1	3.71742e+07	4.36902e+07	3.313e+07	2.65308e+07	1.26495e+07	1.19743e+07	1.6872e+07	4.95242e+07	2.36135e+07	2.46272e+07	1.76097e+07	2.39521e+07	1.48983e+07	1.33623e+07	8.42253e+06	7.30098e+06	2.13227e+07	1.67429e+07	1.4756e+07	1.74069e+07	1.73739e+07	1.80919e+07	1.52407e+07	1.45464e+07	2.67741e+07	2.45453e+07	1.19954e+07	9.3596e+06	7.80817e+06	7.19773e+06	3.5656e+07	2.06508e+07	3.18323e+07	3.59461e+07	3.17425e+07	2.62211e+07	1.99506e+07	2.00362e+07	1.89345e+07	1.7358e+07	2.14795e+07
DHE3_RAT	13	13	782.48	0.00318999	1.82914	AFT	CFT	Glutamate dehydrogenase 1, mitochondrial OS=Rattus norvegicus GN=Glud1 PE=1 SV=2	5.70874e+06	7.24916e+06	7.58883e+06	2.07369e+06	2.75815e+06	2.92393e+06	2.11847e+06	4.81975e+06	2.30845e+06	2.64043e+06	2.14006e+06	2.94808e+06	2.75529e+06	1.81975e+06	1.53396e+06	1.38817e+06	2.13177e+06	1.80572e+06	1.9993e+06	3.13294e+06	2.31362e+06	2.08653e+06	1.99992e+06	1.78662e+06	4111632	4.0726e+06	2.74769e+06	731560	1.70253e+06	1.75757e+06	4.477e+06	2.00976e+06	3.11193e+06	3.854e+06	3.85758e+06	3.22735e+06	3.68967e+06	2.72864e+06	3.44845e+06	3.30035e+06	2.14745e+06
BIEA_RAT	1	1	39.29	0.00322398	3.80525	AFT	CFT	Biliverdin reductase A OS=Rattus norvegicus GN=Blvra PE=1 SV=1	149109	113015	125099	46541.1	32168.2	11143.7	15783.1	103036	41037.7	9520.8	16611	28805.2	22629.9	17703.7	12795.3	8495.31	14147	15860.9	25990.6	19938.8	11178.5	10788.6	9211.53	13079.6	107394	63492.2	45294.6	16418.9	19856.6	6698.43	33354.7	42964.1	55321.2	13896.7	29942.2	31534	30304.2	26546	28764.8	20197.5	14251
CADM2_RAT	5	5	401.86	0.00328167	2.43249	AFT	CFT	Cell adhesion molecule 2 OS=Rattus norvegicus GN=Cadm2 PE=1 SV=2	3.19573e+06	4.40864e+06	4.48676e+06	2.68729e+06	1.06226e+06	843926	756288	3.45142e+06	1.4134e+06	1.75114e+06	742090	1.06048e+06	989481	928915	547138	504692	1.16002e+06	862568	886597	1.28243e+06	959057	916821	835401	757737	2.30168e+06	2.47679e+06	1.62452e+06	948029	655704	507282	1.59828e+06	1.43919e+06	1.90534e+06	2.55598e+06	1.33766e+06	1.16094e+06	1.32504e+06	1.39287e+06	1.23e+06	1.1999e+06	1.16856e+06
CSN3_RAT	1	1	60.49	0.00329569	4.46066	AFT	CFT	COP9 signalosome complex subunit 3 OS=Rattus norvegicus GN=Cops3 PE=2 SV=1	82309.4	88334.5	76842.4	37478.9	22044	22317.7	9936.83	16955.6	3585.63	9189.98	16982.3	4805.46	9707.6	7762.64	5254.4	5255.42	16043.4	8198.92	7780.83	9954.49	2523.71	6677.51	6189.13	2258.38	59282.1	49626.6	27822.4	13221.9	13607.1	13415.1	20999.7	7070.22	4833.64	13413.8	30611.5	5260.68	12999.7	11639.7	11812.3	12494.7	16161.4
NAC2_RAT	8	8	588.86	0.00330936	1.70359	AFT	CFT	Sodium/calcium exchanger 2 OS=Rattus norvegicus GN=Slc8a2 PE=2 SV=1	1.7274e+06	1.56431e+06	1.80456e+06	1.56626e+06	745308	667419	643129	831086	646448	1.39817e+06	622291	878638	802879	898277	523878	496749	738277	530405	909073	722695	507612	576411	486752	493724	1.24413e+06	878834	653378	552548	460058	401184	1.35914e+06	346549	871449	2.04079e+06	1.12172e+06	961872	1.07515e+06	1.34693e+06	1.17772e+06	1.18101e+06	743708
CADM4_RAT	1	1	133.89	0.00332799	2.43944	AFT	CFT	Cell adhesion molecule 4 OS=Rattus norvegicus GN=Cadm4 PE=1 SV=1	240199	1.91199e+06	2.30509e+06	634312	565177	750950	384098	1.17542e+06	520874	822430	349027	418701	500456	385205	227398	231963	361236	303401	426954	558803	299343	330307	266556	239762	173000	1.07416e+06	834606	223774	348868	451395	811721	490132	702169	1.20043e+06	629140	458364	670173	577598	511207	551488	363893
GORS2_RAT	1	1	57.03	0.00336338	2.27951	AFT	CFT	Golgi reassembly-stacking protein 2 OS=Rattus norvegicus GN=Gorasp2 PE=1 SV=3	722908	630909	448961	1.04471e+06	345317	372959	94034.9	425797	328641	382078	142694	260181	317756	282309	155626	154357	182893	126921	223837	229889	183735	121688	159744	142080	520663	354446	162555	368553	213155	224185	198726	177551	443027	557686	257213	284828	425515	423310	349859	366980	184238
PLEC_RAT	11	11	566.96	0.00336688	1.70599	AFT	CFT	Plectin OS=Rattus norvegicus GN=Plec PE=1 SV=2	580774	584396	683555	358969	180180	238118	223756	275769	319008	489822	233280	425832	309408	359557	198499	187308	229611	175196	239217	241676	174557	186554	206043	184928	418293	328316	247495	126638	111220	143132	472869	114991	430041	714952	420500	466171	414336	539140	446239	445321	231300
SYGP1_RAT;DAB2P_RAT	8	8	518.87	0.00346613	1.84768	AFT	CFT	Ras/Rap GTPase-activating protein SynGAP OS=Rattus norvegicus GN=Syngap1 PE=1 SV=2	251988	703811	651009	632055	288892	288493	388539	1.30551e+06	696016	815080	385948	639229	434898	353305	229003	201346	434023	315166	410710	323063	260683	335900	257182	258468	181491	395403	235711	222978	178325	173412	821108	544377	938269	1.1897e+06	695692	699784	582382	529765	514815	478696	437216
SYN2_RAT	13	13	1066.37	0.00347151	1.64439	AFT	CFT	Synapsin-2 OS=Rattus norvegicus GN=Syn2 PE=1 SV=1	1.62913e+07	2.15622e+07	1.44058e+07	7.30885e+06	9.41094e+06	9.56204e+06	7.06335e+06	2.42241e+07	1.02551e+07	1.27087e+07	8.41832e+06	1.18665e+07	9.0905e+06	6.67298e+06	4.83321e+06	4.53369e+06	1.06527e+07	7.77492e+06	7.58184e+06	9.79107e+06	8.6831e+06	8.68894e+06	7.4664e+06	7.32098e+06	1.17336e+07	1.21137e+07	5.21592e+06	2.57843e+06	5.80911e+06	5.74773e+06	1.49271e+07	1.01011e+07	1.38244e+07	1.85498e+07	1.51745e+07	1.29906e+07	1.21733e+07	1.00058e+07	1.08654e+07	1.07788e+07	1.07311e+07
STXB1_RAT	23	23	1547.18	0.00347309	1.71994	AFT	CFT	Syntaxin-binding protein 1 OS=Rattus norvegicus GN=Stxbp1 PE=1 SV=1	8.89642e+06	9.90232e+06	9.47162e+06	5.63821e+06	3.35128e+06	3.60566e+06	3.19366e+06	8.20415e+06	4.02922e+06	5.0332e+06	3.0978e+06	4.66597e+06	4.58083e+06	3.07252e+06	2.40732e+06	2.1537e+06	3.63093e+06	3.03111e+06	3.64924e+06	4.68376e+06	3.59586e+06	3.37111e+06	3.09705e+06	2.89626e+06	6.4075e+06	5.56315e+06	3.42939e+06	1.98906e+06	2.06865e+06	2.16735e+06	6.74923e+06	3.421e+06	5.43162e+06	7.34653e+06	5.58396e+06	5.10798e+06	6.1343e+06	4.60711e+06	5.41183e+06	5.12039e+06	3.65764e+06
BACH_RAT	2	2	77.96	0.00349585	1.7834	AFT	CFT	Cytosolic acyl coenzyme A thioester hydrolase OS=Rattus norvegicus GN=Acot7 PE=1 SV=4	888543	685818	1.02032e+06	948857	332572	340522	445058	1.23797e+06	442358	602213	306097	569729	504669	333438	256191	249002	413617	307860	443256	507170	386530	339360	330650	313174	639959	385295	369429	334740	205287	204687	940551	516213	596325	878999	551757	623700	675814	499976	575935	591997	416660
ACTZ_RAT	6	6	317.57	0.00356268	1.55541	AFT	CFT	Alpha-centractin OS=Rattus norvegicus GN=Actr1a PE=1 SV=1	1.72422e+06	976527	2.16971e+06	1.26408e+06	778027	778204	793724	1.91722e+06	1.19029e+06	1.00646e+06	836849	1.33399e+06	896958	849762	533243	475451	995815	819483	822971	852013	872140	885421	774386	717775	1.24184e+06	548616	785589	445944	480255	467777	1.67739e+06	799451	1.60459e+06	1.46904e+06	1.50847e+06	1.46036e+06	1.20114e+06	1.27418e+06	1.19877e+06	1.13038e+06	1.00314e+06
DC1L2_RAT	1	1	39.27	0.00372809	2.15087	AFT	CFT	Cytoplasmic dynein 1 light intermediate chain 2 OS=Rattus norvegicus GN=Dync1li2 PE=1 SV=1	134132	341361	1.19792e+06	204801	283473	327513	162210	451426	185925	255877	186899	227855	343299	154106	113299	105978	145848	112226	150879	202772	151773	141053	114531	105064	96606.3	191778	433731	72250.1	174980	196868	342801	188237	250638	373481	336896	249440	459720	231076	254705	251961	146921
PDIA6_RAT	6	6	343.93	0.00392022	1.81185	AFT	CFT	Protein disulfide-isomerase A6 OS=Rattus norvegicus GN=Pdia6 PE=1 SV=2	2.6733e+06	844109	1.97432e+06	3.08084e+06	779321	794135	975561	1.89658e+06	1.59365e+06	2.10373e+06	959496	1.55468e+06	850511	1.1119e+06	608959	551863	1.27259e+06	1.03991e+06	1.10249e+06	895816	718746	1.05434e+06	728576	677607	1.9254e+06	474223	714843	1.08687e+06	481053	477353	2.06167e+06	790843	2.14833e+06	3.07064e+06	1.72955e+06	1.70195e+06	1.13894e+06	1.66724e+06	1.36898e+06	1.31205e+06	1.28195e+06
GFAP_RAT;K2C6A_RAT;K2C7_RAT	24	24	1554.52	0.00394395	1.77415	AFT	CFT	Glial fibrillary acidic protein OS=Rattus norvegicus GN=Gfap PE=1 SV=2	1.48316e+07	1.93688e+07	1.61537e+07	1.05421e+07	7.03478e+06	7.43384e+06	4.64355e+06	1.80667e+07	8.2831e+06	1.01665e+07	5.31958e+06	7.64275e+06	6.91178e+06	5.34646e+06	3.76997e+06	3.76656e+06	7.55168e+06	5.86066e+06	5.70967e+06	8.85422e+06	6.96713e+06	6.56276e+06	5.98439e+06	5.70012e+06	1.06822e+07	1.08815e+07	5.84878e+06	3.71908e+06	4.34237e+06	4.46847e+06	9.8133e+06	7.53352e+06	1.11661e+07	1.48391e+07	9.58884e+06	8.36675e+06	9.25573e+06	8.01678e+06	8.47515e+06	8.95493e+06	7.60723e+06
FSCN1_RAT	9	9	530.92	0.00400296	1.71881	AFT	CFT	Fascin OS=Rattus norvegicus GN=Fscn1 PE=1 SV=2	1.40126e+06	1.79887e+06	2.13133e+06	1.32229e+06	656361	660961	632340	1.48641e+06	740000	972940	574011	818845	812109	651902	417476	437604	746502	587353	653157	814914	715256	654082	603696	583159	1.00924e+06	1.01061e+06	771693	466480	405153	397302	1.33634e+06	619811	997563	1.42012e+06	1.03469e+06	896414	1.08752e+06	977499	938515	1.0404e+06	751993
SEPT9_RAT	3	3	112.95	0.00409857	1.87668	AFT	CFT	Septin-9 OS=Rattus norvegicus GN=Sept9 PE=1 SV=1	439364	519379	402819	283019	156976	216010	109892	503556	241892	234612	131290	192453	181905	162149	99114.1	89741.4	165562	138023	153173	244146	155565	160442	149385	129165	316445	291789	145849	99844.1	96896.7	129843	232236	209975	326085	342443	236658	210684	243593	243135	222816	213359	166780
RAB3A_RAT;RAB12_RAT	9	9	622.42	0.00414023	1.78821	AFT	CFT	Ras-related protein Rab-3A OS=Rattus norvegicus GN=Rab3a PE=1 SV=1	1.47847e+07	1.60079e+07	1.63978e+07	1.03293e+07	6.11747e+06	6.52218e+06	3.64709e+06	1.28289e+07	5.54087e+06	7.41255e+06	5.68204e+06	7.67501e+06	7.1178e+06	4.669e+06	4.01278e+06	3.38782e+06	6.64494e+06	4.83814e+06	5.17148e+06	7.36036e+06	5.36038e+06	5.6814e+06	4.55483e+06	4.36244e+06	1.06484e+07	8.99328e+06	5.93714e+06	3.64398e+06	3.77614e+06	3.92047e+06	7.70746e+06	5.34943e+06	7.46942e+06	1.08195e+07	1.02422e+07	8.40207e+06	9.53162e+06	7.00096e+06	9.02101e+06	8.05447e+06	6.69382e+06
HCD2_RAT	4	4	269.96	0.00414088	1.70056	AFT	CFT	3-hydroxyacyl-CoA dehydrogenase type-2 OS=Rattus norvegicus GN=Hsd17b10 PE=1 SV=3	501085	637114	656275	689065	259070	266600	184366	442315	300858	357716	209704	320033	317652	303957	178413	178727	274517	201666	291085	239892	229624	229074	194576	197640	360898	357933	237618	243090	159916	160253	389624	184438	405574	522128	378003	350350	425376	455770	401085	424919	276537
PACN2_RAT	1	1	32.97	0.00423104	28.028	AFT	CFT	Protein kinase C and casein kinase substrate in neurons 2 protein OS=Rattus norvegicus GN=Pacsin2 PE=1 SV=2	555977	680209	634153	85319.9	30111.1	9589.87	7880.57	28729.8	8269.06	20494.8	1115.75	15113.6	15040.9	7538.01	3539.18	6076.08	3837.02	3537.65	9546.69	12766.5	1519.31	4788.09	3876.22	2037.6	400434	382144	229608	30099.3	18586.7	5764.45	16654.2	11979.9	11147.2	29914.5	2011.19	16545.3	20141.7	11302.9	7956.33	14445.8	3865.24
CNRP1_RAT	2	2	128	0.0042465	1.66489	AFT	CFT	CB1 cannabinoid receptor-interacting protein 1 OS=Rattus norvegicus GN=Cnrip1 PE=1 SV=1	2.50285e+06	3.45112e+06	3.32471e+06	2.1739e+06	1.69452e+06	1.69666e+06	721845	2.55411e+06	1.7701e+06	2.29986e+06	1.07768e+06	1.88218e+06	1.69505e+06	1.47906e+06	1.15244e+06	1.02168e+06	1.35166e+06	1.00047e+06	1.42332e+06	1.66212e+06	1.18915e+06	1.09863e+06	1.0279e+06	1.00432e+06	1.80264e+06	1.93885e+06	1.20378e+06	766911	1.04598e+06	1.01986e+06	1.52549e+06	1.06502e+06	2.3862e+06	3.35691e+06	1.94258e+06	2.06048e+06	2.26988e+06	2.21779e+06	2.59077e+06	2.42902e+06	1.3616e+06
NEDD8_RAT	1	1	74.63	0.00425142	2.10387	CFT	AFT	NEDD8 OS=Rattus norvegicus GN=Nedd8 PE=1 SV=1	4978.64	5819.7	5590.65	4303.71	2266.01	1041.03	76814.3	103285	278608	227445	146353	196261	439850	220916	217966	274950	147709	80959.2	228242	151305	127755	93867.9	120909	110457	3585.79	3269.53	2024.21	1518.27	1398.75	625.763	162333	43068	375580	331982	263810	214853	589014	331254	490002	653690	148796
WASF1_RAT	8	8	372.94	0.00426208	1.74331	AFT	CFT	Wiskott-Aldrich syndrome protein family member 1 OS=Rattus norvegicus GN=Wasf1 PE=1 SV=1	1.16922e+06	781055	1.20034e+06	1.73766e+06	426441	439054	482589	1.13144e+06	863136	1.09079e+06	486296	725979	437398	773590	387930	318082	608194	429674	725188	479026	489002	459598	471447	463389	842113	438799	434608	613014	263230	263915	1.01987e+06	471791	1.16356e+06	1.59213e+06	876576	794751	585730	1.15996e+06	872094	756235	612668
NFM_RAT	30	30	2227.62	0.00427612	1.55778	AFT	CFT	Neurofilament medium polypeptide OS=Rattus norvegicus GN=Nefm PE=1 SV=4	1.23848e+07	1.47943e+07	1.73117e+07	1.01654e+07	1.13394e+07	1.07299e+07	6.00036e+06	2.32994e+07	1.02106e+07	1.22706e+07	6.92067e+06	1.06353e+07	9.46762e+06	6.95434e+06	5.08031e+06	4.52741e+06	1.05566e+07	8.27452e+06	8.25789e+06	9.55702e+06	8.09292e+06	9.29272e+06	7.02815e+06	6.67345e+06	8.91994e+06	8.3115e+06	6.26805e+06	3.58618e+06	6.99952e+06	6.4497e+06	1.26807e+07	9.71547e+06	1.37644e+07	1.79104e+07	1.24749e+07	1.16427e+07	1.26783e+07	1.04277e+07	1.14209e+07	1.07638e+07	1.06343e+07
CNTN1_RAT	19	19	1208.43	0.00429242	1.64523	AFT	CFT	Contactin-1 OS=Rattus norvegicus GN=Cntn1 PE=1 SV=2	5.54112e+06	5.8679e+06	4.98807e+06	2.73027e+06	2.78053e+06	2.64151e+06	1.73991e+06	5.57191e+06	2.48594e+06	3.06583e+06	1.9382e+06	2.86715e+06	3.16596e+06	2.24723e+06	1.84863e+06	1.61834e+06	2.00593e+06	1.56966e+06	2.2573e+06	3.12131e+06	2.29646e+06	1.73726e+06	1.91031e+06	1.88261e+06	3.9909e+06	3.2966e+06	1.80603e+06	963192	1.71634e+06	1.58781e+06	3.67699e+06	2.32339e+06	3.35119e+06	4.47494e+06	3.49371e+06	3.13875e+06	4.23962e+06	3.36962e+06	4.15586e+06	3.84758e+06	2.02068e+06
MAP4_RAT	11	11	627.58	0.00434861	1.9061	AFT	CFT	Microtubule-associated protein 4 OS=Rattus norvegicus GN=Map4 PE=1 SV=1	2.78986e+06	3.86447e+06	3.97971e+06	2.3452e+06	1.45885e+06	1.46261e+06	804844	1.70643e+06	1.03198e+06	1.48125e+06	976582	1.17297e+06	1.22798e+06	841174	666122	557373	1.28059e+06	1.05837e+06	866311	1.18133e+06	1.22874e+06	1.17776e+06	1.03611e+06	983865	2.00935e+06	2.17107e+06	1.44094e+06	827344	900508	879170	1.70089e+06	711554	1.39117e+06	2.16205e+06	1.76034e+06	1.28408e+06	1.64441e+06	1.2613e+06	1.49749e+06	1.32515e+06	1.29001e+06
NDRG1_RAT	3	3	197.77	0.00436443	2.0516	AFT	CFT	Protein NDRG1 OS=Rattus norvegicus GN=Ndrg1 PE=1 SV=1	519456	909781	593567	253278	355137	381542	154545	513987	203611	313329	130607	186105	273502	198216	145226	124286	183430	146559	205575	264005	188606	166460	157602	147225	374130	511118	214913	89351.8	219216	229344	326603	214324	274479	457339	235426	203734	366253	297217	326478	295487	184779
HBA_RAT	9	9	739.74	0.00437746	1.53632	AFT	CFT	Hemoglobin subunit alpha-1/2 OS=Rattus norvegicus GN=Hba1 PE=1 SV=3	5.4029e+07	8.6179e+07	1.02361e+08	3.03709e+07	5.08513e+07	5.73902e+07	4.08471e+07	7.9846e+07	3.8353e+07	5.25357e+07	4.17026e+07	5.35369e+07	4.39812e+07	2.86666e+07	2.38669e+07	2.51368e+07	4.86804e+07	3.81386e+07	2.93342e+07	4.7242e+07	4.56597e+07	4.24549e+07	3.84706e+07	3.61918e+07	3.89135e+07	4.84156e+07	3.70617e+07	1.07143e+07	3.13891e+07	3.44971e+07	8.63229e+07	3.32945e+07	5.1702e+07	7.66819e+07	7.51713e+07	5.86085e+07	5.88963e+07	4.29843e+07	5.36546e+07	5.97623e+07	4.90385e+07
ACTN4_RAT	8	8	521.83	0.00440227	1.67264	AFT	CFT	Alpha-actinin-4 OS=Rattus norvegicus GN=Actn4 PE=1 SV=2	570684	680030	1.31295e+06	1.84624e+06	679859	780824	361369	1.28933e+06	746952	973294	565497	816238	636484	641176	410562	351851	641385	485362	616760	564075	552395	477229	511440	462458	411026	382043	475380	651320	419658	469352	763689	537629	1.00693e+06	1.42063e+06	1.01934e+06	893560	852331	961415	922973	836521	646103
GSTM1_RAT	5	5	369.33	0.00440469	1.66937	AFT	CFT	Glutathione S-transferase Mu 1 OS=Rattus norvegicus GN=Gstm1 PE=1 SV=2	2.10124e+06	1.19228e+06	2.46174e+06	2.53846e+06	720372	687788	1.02358e+06	1.76401e+06	1.82167e+06	1.77538e+06	1.01412e+06	1.36716e+06	991216	1.255e+06	765240	691680	1.0008e+06	757311	1.23759e+06	934478	901272	809464	878084	840616	1.51338e+06	669828	891325	895523	444665	413428	2.16315e+06	735565	2.45572e+06	2.59136e+06	1.82802e+06	1.49667e+06	1.32736e+06	1.88183e+06	1.72031e+06	1.64446e+06	1.00816e+06
HS90B_RAT	17	17	1210.54	0.00452097	1.81473	AFT	CFT	Heat shock protein HSP 90-beta OS=Rattus norvegicus GN=Hsp90ab1 PE=1 SV=4	4.63322e+06	5.76519e+06	5.83884e+06	4.67896e+06	1.78713e+06	2.18472e+06	1.6849e+06	5.24522e+06	2.00222e+06	2.81306e+06	1.78241e+06	2.32636e+06	2.48189e+06	1.69759e+06	1.3501e+06	1.24835e+06	2.22766e+06	1.64522e+06	2.22763e+06	2.68628e+06	1.86281e+06	1.81147e+06	1.65326e+06	1.55861e+06	3.33701e+06	3.23891e+06	2.11407e+06	1.65065e+06	1.10314e+06	1.31323e+06	3.56072e+06	2.18717e+06	2.69911e+06	4.10598e+06	3.21289e+06	2.54674e+06	3.32356e+06	2.54546e+06	3.03513e+06	2.96794e+06	2.24405e+06
DC1I1_RAT	2	2	91.83	0.00452316	1.54708	AFT	CFT	Cytoplasmic dynein 1 intermediate chain 1 OS=Rattus norvegicus GN=Dync1i1 PE=1 SV=1	599818	750447	705258	613408	313048	361105	350974	611746	511589	658446	304439	534482	462924	567698	308166	308871	378839	219254	509543	433872	268275	209765	226209	188302	432009	421604	255353	216399	193236	217060	741721	255088	689652	961077	548768	585113	619912	851238	692779	734335	381626
PDIA1_RAT	5	5	260.45	0.00456235	2.07055	AFT	CFT	Protein disulfide-isomerase OS=Rattus norvegicus GN=P4hb PE=1 SV=2	641077	660808	746746	211413	402649	384803	96600.1	509104	283239	334922	164478	247672	272201	195569	142377	133985	185503	157405	201252	307834	177035	185789	164955	138063	461725	371244	270375	74582.6	248544	231305	204147	212288	381822	488858	296480	271135	364511	293247	320074	318547	186868
DDAH1_RAT	3	3	140.18	0.00475555	2.25915	AFT	CFT	N(G),N(G)-dimethylarginine dimethylaminohydrolase 1 OS=Rattus norvegicus GN=Ddah1 PE=1 SV=3	417210	973772	684175	481900	254553	277991	109858	415735	195903	178535	138671	202216	112168	175397	91311.6	114456	185221	146968	161555	236265	196010	162362	173513	161650	300489	547068	247719	170006	157128	167100	232166	173355	264089	260592	249961	221372	150208	263001	205275	272118	186583
TOLIP_RAT	1	1	32.36	0.00476489	1.79181	AFT	CFT	Toll-interacting protein OS=Rattus norvegicus GN=Tollip PE=2 SV=1	250367	168047	251921	327333	132038	147979	109857	580919	250195	237374	125177	236245	159175	190475	94277.8	58120.9	151898	113345	202010	129579	119283	120854	125896	107488	180323	94409.1	91213.1	115477	81503.6	88950.1	232164	242234	337277	346475	225638	258625	213156	285609	211943	138182	153016
LMNA_RAT	5	5	232.63	0.00503563	1.66473	AFT	CFT	Prelamin-A/C OS=Rattus norvegicus GN=Lmna PE=1 SV=1	304215	180945	434926	178402	381237	338359	161916	557080	241890	344130	141207	256426	257084	211682	150557	123581	158464	131102	213795	306608	152457	145271	141282	123019	219106	101655	157474	62936.9	235327	203387	342180	232293	326082	502297	254534	280717	344267	317408	338463	293812	159630
NFH_RAT;K22E_RAT;K2C4_RAT;K2C73_RAT	24	24	1529.29	0.00516443	1.92481	AFT	CFT	Neurofilament heavy polypeptide OS=Rattus norvegicus GN=Nefh PE=1 SV=4	8.09993e+06	9.98378e+06	8.34657e+06	4.55094e+06	2.46073e+06	3.33218e+06	1.99367e+06	6.27157e+06	3.11734e+06	3.76325e+06	2.44231e+06	2.90069e+06	2.26613e+06	2.29599e+06	1.30748e+06	1.52471e+06	3.3155e+06	2.55033e+06	2.22033e+06	2.98765e+06	3.2869e+06	2.84443e+06	2.67171e+06	2.47874e+06	5.83384e+06	5.60892e+06	3.02205e+06	1.60549e+06	1.51894e+06	2.00297e+06	4.21327e+06	2.61514e+06	4.20236e+06	5.4929e+06	4.4024e+06	3.17547e+06	3.03463e+06	3.44274e+06	2.93931e+06	3.62496e+06	3.33988e+06
TOM34_RAT	1	1	48.56	0.00516641	1.97031	AFT	CFT	Mitochondrial import receptor subunit TOM34 OS=Rattus norvegicus GN=Tomm34 PE=1 SV=1	827259	726897	784452	336083	241729	162234	153470	378644	393085	578979	277138	301562	243704	204522	142924	144403	315612	221148	229180	195231	246948	252320	208084	215577	595820	408373	284027	118564	149213	97518.5	324332	157888	529902	845086	499556	330129	326350	306672	321303	343315	317933
AP180_RAT;PICAL_RAT	11	11	828.38	0.00519586	1.57962	AFT	CFT	Clathrin coat assembly protein AP180 OS=Rattus norvegicus GN=Snap91 PE=1 SV=1	4.51752e+06	2.81733e+06	3.76532e+06	6.74505e+06	2.46593e+06	2.27472e+06	1.5767e+06	2.63529e+06	3.18109e+06	4.00213e+06	1.97957e+06	3.29092e+06	3.08953e+06	2.89619e+06	1.71018e+06	1.6288e+06	2.35401e+06	1.66095e+06	2.72688e+06	1.84027e+06	1.83712e+06	1.7386e+06	1.69669e+06	1.66958e+06	3.25367e+06	1.58278e+06	1.36331e+06	2.37953e+06	1.52215e+06	1.36733e+06	3.33208e+06	1.09887e+06	4.28829e+06	5.84157e+06	3.56829e+06	3.60267e+06	4.13726e+06	4.34271e+06	3.8446e+06	3.87245e+06	2.37133e+06
RALA_RAT	3	3	214.57	0.00534684	2.18221	AFT	CFT	Ras-related protein Ral-A OS=Rattus norvegicus GN=Rala PE=1 SV=1	1.60587e+06	1.88141e+06	1.70551e+06	839312	396829	378605	358349	1.18773e+06	532594	633903	368269	501350	474111	409476	260789	244528	476474	360168	409991	588998	429871	397309	371352	338029	1.1566e+06	1.05698e+06	617517	296094	244952	227579	757307	495264	717967	925253	663825	548843	634894	613991	586271	581362	479978
DPYL5_RAT	6	6	399.77	0.00545653	1.56823	AFT	CFT	Dihydropyrimidinase-related protein 5 OS=Rattus norvegicus GN=Dpysl5 PE=1 SV=1	1.37208e+06	1.09681e+06	1.20628e+06	1.59943e+06	722554	629595	575001	2.01708e+06	980889	1.02492e+06	655474	1.19356e+06	743051	981561	526444	453708	877800	617422	868923	774168	643848	675494	611569	562583	988216	616190	436757	564249	446013	378448	1.21516e+06	841089	1.3223e+06	1.49598e+06	1.18153e+06	1.30662e+06	995038	1.47181e+06	1.18348e+06	1.07868e+06	884257
LDHA_RAT;LDHC_RAT	10	10	831.5	0.00547794	1.50886	AFT	CFT	L-lactate dehydrogenase A chain OS=Rattus norvegicus GN=Ldha PE=1 SV=1	6.16665e+06	7.44305e+06	8.96639e+06	3.59483e+06	4.1879e+06	4.31936e+06	2.78011e+06	6.22208e+06	3.65641e+06	4.64876e+06	2.99687e+06	4.6741e+06	4.87536e+06	3.10816e+06	2.48293e+06	2.41123e+06	3.34023e+06	2.80297e+06	3.34434e+06	4.74907e+06	3.43064e+06	3.23734e+06	3.03885e+06	2.71631e+06	4.44143e+06	4.18153e+06	3.24647e+06	1.26819e+06	2.58507e+06	2.59636e+06	5.87525e+06	2.59451e+06	4.92905e+06	6.78539e+06	5.40202e+06	5.11688e+06	6.52871e+06	4.66055e+06	5.58181e+06	5.73265e+06	3.3648e+06
4F2_RAT	9	9	514.3	0.00548792	2.02425	AFT	CFT	4F2 cell-surface antigen heavy chain OS=Rattus norvegicus GN=Slc3a2 PE=1 SV=1	2.74684e+06	1.71076e+06	3.73746e+06	2.18132e+06	781722	761356	600880	1.50818e+06	799164	1.09844e+06	704829	1.09573e+06	938290	816180	590813	506086	858833	604579	909747	819006	755275	674474	649698	634179	1.97837e+06	961108	1.35322e+06	769532	482535	457650	1.26985e+06	628888	1.07732e+06	1.60331e+06	1.27049e+06	1.19953e+06	1.25649e+06	1.22383e+06	1.32819e+06	1.20321e+06	865151
PABP1_RAT	1	1	41.66	0.00549017	2.50067	AFT	CFT	Polyadenylate-binding protein 1 OS=Rattus norvegicus GN=Pabpc1 PE=1 SV=1	1.09995e+06	1.08149e+06	467678	145336	562008	251934	97886	518618	274256	508578	188688	362284	151213	161548	134863	120307	255965	227616	92675.7	250778	206453	247268	216503	157694	792218	607586	169332	51271.9	346912	151437	206864	216255	369713	742328	340121	396603	202493	242235	303181	286027	257848
NDUA9_RAT	6	6	345.42	0.00552779	1.59315	AFT	CFT	NADH dehydrogenase [ubiquinone] 1 alpha subcomplex subunit 9, mitochondrial OS=Rattus norvegicus GN=Ndufa9 PE=1 SV=2	1.2217e+06	1.52187e+06	1.35329e+06	2.17192e+06	752237	645617	699151	757629	945989	657032	650046	1.13918e+06	847598	951355	595421	533888	774993	527098	896800	652109	545854	557272	494785	478764	879910	854992	489987	766215	464335	388079	1.47753e+06	315919	1.27525e+06	959013	1.17175e+06	1.2471e+06	1.13504e+06	1.42652e+06	1.33855e+06	1.26931e+06	780694
GRAP1_RAT	1	1	46.78	0.00568919	2.33982	AFT	CFT	GRIP1-associated protein 1 OS=Rattus norvegicus GN=Gripap1 PE=1 SV=1	117646	164352	199813	17246.2	88730.6	97262.2	42019.1	151623	62700.6	52336.7	45452.5	39973.8	96364.2	44877.8	28009.1	29460.3	28738.5	29211.2	45862.7	46179.2	26296.2	29384.2	29918.2	26912.1	84732.6	92333.8	72346.3	6084.15	54770.9	58464.1	88799.7	63224.2	84524	76391.5	81930.7	43760.6	129044	67292.2	62966.4	70041.3	28949.9
TMEDA_RAT	1	1	52.23	0.00591065	2.63211	AFT	CFT	Transmembrane emp24 domain-containing protein 10 OS=Rattus norvegicus GN=Tmed10 PE=1 SV=2	253061	337144	64369.7	300537	67328.3	22450.3	81933.3	286903	118238	120237	103024	190443	74611	90156	49470.1	28500.8	107909	70969.5	53237.6	50220.7	61250.9	71256.7	39803.3	41818.1	182263	189409	23306.4	106024	41559.9	13494.8	173151	119634	159391	175500	185707	208484	99913.4	135185	111212	67760.2	108703
CAPZB_RAT	2	2	98.03	0.00596313	2.2018	AFT	CFT	F-actin-capping protein subunit beta OS=Rattus norvegicus GN=Capzb PE=1 SV=1	2.56511e+06	3.18198e+06	2.36021e+06	1.23142e+06	656966	844867	473924	1.29866e+06	637997	704431	523523	838576	635175	426512	327564	399584	669208	605550	462218	1.05051e+06	625443	694727	557220	503181	1.84748e+06	1.78765e+06	854563	434422	405527	507848	1.00155e+06	541521	860057	1.0282e+06	943679	918014	850579	639536	736388	950005	674131
RAB1A_RAT	3	3	169.66	0.0062538	1.57787	AFT	CFT	Ras-related protein Rab-1A OS=Rattus norvegicus GN=Rab1A PE=1 SV=3	2.11213e+06	2.06797e+06	2.30073e+06	1.50313e+06	832900	946411	714848	1.55497e+06	1.08027e+06	1.19332e+06	766694	1.20802e+06	1.21334e+06	1.06891e+06	784019	665578	867999	667674	1.02669e+06	1.15609e+06	787422	755990	664534	660334	1.52122e+06	1.16179e+06	833026	530279	514126	568886	1.5107e+06	648396	1.45626e+06	1.74178e+06	1.38201e+06	1.32246e+06	1.62481e+06	1.60278e+06	1.76253e+06	1.5824e+06	874384
NOE1_RAT	1	1	37.5	0.00639517	19.0664	AFT	CFT	Noelin OS=Rattus norvegicus GN=Olfm1 PE=1 SV=1	913846	865152	681888	32674.6	10678.8	11908.2	13522.3	54457.6	21024.7	24630.9	17905.3	20563.3	8678.2	8708.01	9739.65	4038.03	17172.2	13921.2	12315	8757.64	18659.9	10442.6	13888.1	13624.4	658183	486045	246892	11527	6591.74	7158.02	28577	22707.9	28342.5	35951.5	32275.4	22511.2	11621.2	13057.3	21895.4	9600.36	17298.5
RS7_RAT	2	2	88.57	0.0064033	2.57	AFT	CFT	40S ribosomal protein S7 OS=Rattus norvegicus GN=Rps7 PE=1 SV=1	137456	91753.8	156536	143068	30920	33770.9	9423.82	67444.2	84906.2	110097	42692.9	69908.8	33668.8	71358.1	40820.2	41092.3	17929.7	13839.5	66598.6	35873.9	16019.8	15301.8	14006.2	14027.1	99000.6	51547.6	56676.9	50471.9	19086	20299.6	19915.5	28123.2	114458	160699	76956.3	76531.3	45086.8	106998	91766.7	97696.3	18061.6
PSA3_RAT	1	1	64.6	0.00648357	2.07485	AFT	CFT	Proteasome subunit alpha type-3 OS=Rattus norvegicus GN=Psma3 PE=1 SV=3	157166	488418	848209	86145.7	305422	314642	278361	525335	223617	308729	146967	197668	184186	173958	92918.8	110922	172523	136647	136049	231115	177799	148930	159309	145982	113197	274395	307112	30390.7	188529	189131	588265	219056	301449	450625	264916	216393	246647	260843	208888	263716	173792
ATP5I_RAT	1	1	64.42	0.00664362	1.77684	AFT	CFT	ATP synthase subunit e, mitochondrial OS=Rattus norvegicus GN=Atp5i PE=1 SV=3	4.10103e+06	1.52368e+06	4.76856e+06	2.3785e+06	1.08169e+06	1.44458e+06	1.39986e+06	3.82121e+06	1.62695e+06	1.9615e+06	1.1936e+06	1.80076e+06	1.30083e+06	1.30522e+06	809852	1.0967e+06	1.43049e+06	1.11033e+06	1.42728e+06	2.30204e+06	1.233e+06	1.27114e+06	1.01967e+06	946355	2.9537e+06	856011	1.72655e+06	839091	667697	868337	2.95835e+06	1.59338e+06	2.19322e+06	2.86304e+06	2.15154e+06	1.97134e+06	1.74197e+06	1.95713e+06	1.8206e+06	2.60738e+06	1.44101e+06
EF2_RAT	10	10	687.69	0.00668541	1.44241	AFT	CFT	Elongation factor 2 OS=Rattus norvegicus GN=Eef2 PE=1 SV=4	1.30023e+06	1.21334e+06	1.12878e+06	1.12428e+06	512349	477337	806627	833335	788260	842426	709545	1.01175e+06	790407	854303	501692	444934	757736	546011	877848	650975	498512	591804	472771	464614	936472	681658	408700	396624	316258	286926	1.70466e+06	347487	1.06262e+06	1.22962e+06	1.279e+06	1.1076e+06	1.05845e+06	1.28099e+06	1.12784e+06	1.05782e+06	763309
H14_RAT;H11_RAT;H1T_RAT	2	2	93.8	0.00674129	1.67618	AFT	CFT	Histone H1.4 OS=Rattus norvegicus GN=Hist1h1e PE=1 SV=3	641596	701015	972600	339333	336228	362379	239851	418414	267813	409809	215224	326677	426934	276104	212371	191873	237622	205076	247190	407645	258947	226085	226684	204218	462099	393833	352150	119711	207544	217825	506882	174472	361028	598163	387954	357624	571718	414005	477425	456175	239370
XPP1_RAT	1	1	39.14	0.00682152	1.6979	AFT	CFT	Xaa-Pro aminopeptidase 1 OS=Rattus norvegicus GN=Xpnpep1 PE=1 SV=1	374033	418818	390036	436963	173965	181043	122493	212539	171166	320924	140556	218867	243009	247092	148497	147416	141568	112077	190126	199401	140094	89932.3	118714	84024.6	269391	235293	141220	154153	107384	108825	258867	88625.3	230742	468425	253359	239600	325419	370504	333832	350479	142610
RAN_RAT;RANT_RAT	3	3	137.96	0.00690532	1.64849	AFT	CFT	GTP-binding nuclear protein Ran OS=Rattus norvegicus GN=Ran PE=1 SV=3	1.17214e+06	1.32927e+06	1.48017e+06	1.10369e+06	695708	743379	344375	1.66873e+06	746831	902650	525288	803835	772658	580938	441709	388184	661757	500972	618352	905720	570717	568295	524597	451937	844214	746786	535927	389363	429441	446844	727775	695835	1.00677e+06	1.31752e+06	946860	879983	1.03468e+06	871092	992993	922901	666624
SSRA_RAT	1	1	66.82	0.00704917	2.25824	AFT	CFT	Translocon-associated protein subunit alpha OS=Rattus norvegicus GN=Ssr1 PE=2 SV=1	909935	1.411e+06	992735	445685	219908	244286	254284	250473	343714	289415	189128	346608	368126	304794	168433	311958	194319	141111	254488	267528	161177	146712	143985	148768	655366	792706	359440	157230	135743	146840	537384	104443	463346	422435	340914	379443	492966	457026	378649	741676	195748
FAK2_RAT	4	4	183.47	0.00705172	3.20869	AFT	CFT	Protein-tyrosine kinase 2-beta OS=Rattus norvegicus GN=Ptk2b PE=1 SV=1	1.20482e+06	1.08986e+06	2.25825e+06	408530	257867	229436	247142	174197	180056	242469	157632	292956	361761	169199	146737	144744	154521	132557	162202	290162	139449	139781	144949	115485	867752	612288	817646	144122	159174	137913	522290	72637.5	242726	353911	284141	320708	484443	253707	329876	344126	155658
RAE1_RAT	1	1	35.93	0.00751495	5.0329	AFT	CFT	Rab proteins geranylgeranyltransferase component A 1 OS=Rattus norvegicus GN=Chm PE=1 SV=1	514362	6.98285e+06	488582	923101	154826	358676	236027	620661	203979	325878	199516	320442	213163	267715	161966	159115	227593	152575	239180	165974	161724	154731	197011	150223	370461	3.92299e+06	176901	325654	95570.1	215600	498801	258806	274975	475656	359638	350797	285452	401427	364111	378293	229267
EF1G_RAT	4	4	255.7	0.00751533	1.65846	AFT	CFT	Elongation factor 1-gamma OS=Rattus norvegicus GN=Eef1g PE=1 SV=3	1.80369e+06	992935	1.69985e+06	2.00628e+06	684082	670917	415608	910032	890314	1.16594e+06	673902	1.00267e+06	700307	874061	553935	566256	746732	571557	745578	753685	617849	614628	544481	499006	1.29908e+06	557834	615465	707779	422265	403287	878312	379469	1.20019e+06	1.70183e+06	1.21475e+06	1.09765e+06	937799	1.31062e+06	1.24529e+06	1.34626e+06	752225
AATC_RAT	11	11	892.63	0.00768035	1.45563	AFT	CFT	Aspartate aminotransferase, cytoplasmic OS=Rattus norvegicus GN=Got1 PE=1 SV=3	6.54857e+06	6.41262e+06	7.34339e+06	6.32101e+06	3.58669e+06	3.31092e+06	4.55614e+06	1.07713e+07	5.84606e+06	7.29709e+06	4.06387e+06	6.79617e+06	4.71169e+06	4.08634e+06	2.67613e+06	2.7149e+06	5.56754e+06	4.03762e+06	4.28553e+06	5.10496e+06	4.58157e+06	4.43859e+06	3.97822e+06	3.86661e+06	4.71651e+06	3.60263e+06	2.65882e+06	2.22994e+06	2.21396e+06	1.99019e+06	9.62857e+06	4.49145e+06	7.88082e+06	1.06509e+07	7.32535e+06	7.43997e+06	6.30954e+06	6.12729e+06	6.01614e+06	6.45463e+06	5.60849e+06
RAC1_RAT	2	2	84.54	0.00769414	2.19935	AFT	CFT	Ras-related C3 botulinum toxin substrate 1 OS=Rattus norvegicus GN=Rac1 PE=1 SV=1	4.27739e+06	3.78005e+06	5.84518e+06	1.6664e+06	1.04324e+06	1.11074e+06	771170	2.2318e+06	1.13679e+06	1.64982e+06	863633	1.35255e+06	1.23611e+06	879257	596768	696013	1.16205e+06	893060	973382	1.61895e+06	979340	1.00643e+06	873898	783091	3.08072e+06	2.12364e+06	2.11637e+06	587877	643961	667664	1.62973e+06	930626	1.53246e+06	2.40811e+06	1.55675e+06	1.48068e+06	1.6553e+06	1.31841e+06	1.34158e+06	1.65476e+06	1.1706e+06
LASP1_RAT	4	4	187.38	0.00797496	1.62836	AFT	CFT	LIM and SH3 domain protein 1 OS=Rattus norvegicus GN=Lasp1 PE=1 SV=1	423083	1.05131e+06	1.32441e+06	662992	744418	877191	466266	1.73455e+06	756885	791990	432126	599195	799811	540773	396416	346276	444994	383848	573560	808584	485050	439321	436423	402832	304719	590631	479528	233892	459508	527278	985369	723281	1.02032e+06	1.156e+06	778931	655957	1.07105e+06	810865	891172	823264	448268
ARFG1_RAT	3	3	254.44	0.00803485	1.96514	AFT	CFT	ADP-ribosylation factor GTPase-activating protein 1 OS=Rattus norvegicus GN=Arfgap1 PE=1 SV=1	149077	375147	532837	279635	215432	88571.5	114288	668583	222637	332349	172657	255232	164309	183730	104425	99444.5	210404	123680	161964	174233	135940	144525	117964	112816	107370	210759	192925	98650.2	132980	53240.2	241528	278788	300128	485102	311223	279410	220031	275496	234755	236428	211952
AT2B1_RAT;AT2B4_RAT	8	8	509.92	0.00807144	1.70282	AFT	CFT	Plasma membrane calcium-transporting ATPase 1 OS=Rattus norvegicus GN=Atp2b1 PE=2 SV=2	5.47876e+06	1.43065e+06	1.55677e+06	2.14757e+06	2.06079e+06	1.93299e+06	1.21082e+06	1.49292e+06	798354	1.39466e+06	1.15249e+06	1.64314e+06	1.72198e+06	1.08457e+06	1.01522e+06	965848	1.16144e+06	900295	1.09306e+06	1.55919e+06	981895	965180	856824	790352	3.94599e+06	803746	563659	757624	1.27207e+06	1.16191e+06	2.55885e+06	622524	1.07623e+06	2.03567e+06	2.07743e+06	1.7988e+06	2.30594e+06	1.62626e+06	2.28228e+06	2.29629e+06	1.16998e+06
SC31A_RAT	1	1	48.1	0.00809637	2.12913	AFT	CFT	Protein transport protein Sec31A OS=Rattus norvegicus GN=Sec31a PE=1 SV=2	88048.4	8515.88	41992.9	76492.8	20218.9	26992.5	39881.9	29793	49710.6	30656	30198.1	53987.1	3290.86	37870.7	16728.1	23580.1	23191.1	16396.1	32105.9	19940	12850.9	18510.6	13905.3	14819	63415.4	4784.25	15204.4	26985.3	12480.6	16225.1	84283.1	12423.2	67012.7	44746	54433.7	59101.3	4406.86	56785.5	37605.9	56061.2	23361.7
NAC1_RAT	1	1	89.98	0.0083303	2.13671	AFT	CFT	Sodium/calcium exchanger 1 OS=Rattus norvegicus GN=Slc8a1 PE=2 SV=3	1.47909e+06	250798	1.57274e+06	1.12947e+06	476498	396641	344324	718146	332061	584189	239553	442306	445711	565008	237623	252956	342996	219692	464932	281428	231301	244126	229402	212896	1.06529e+06	140899	569441	398456	294129	238420	727666	299455	447637	852690	431808	484206	596862	847205	534193	601400	345519
ALBU_RAT	18	18	1110.82	0.00874485	1.97672	AFT	CFT	Serum albumin OS=Rattus norvegicus GN=Alb PE=1 SV=2	1.72377e+07	1.86414e+07	1.83636e+07	7.72489e+06	5.48284e+06	6.43268e+06	3.45547e+06	9.56266e+06	5.00767e+06	7.417e+06	3702478	5.02965e+06	5.44407e+06	3.68424e+06	2.87725e+06	2.95276e+06	5.54525e+06	4.36196e+06	3.63488e+06	6.29292e+06	5.58623e+06	4.89257e+06	4.88997e+06	4.50329e+06	1.24152e+07	1.04728e+07	6.64893e+06	2.7252e+06	3.3844e+06	3.86667e+06	7.3025e+06	3.98748e+06	6.75063e+06	1.0826e+07	6.67392e+06	5.50611e+06	7.29029e+06	5.52436e+06	6.46827e+06	7.02013e+06	5.58604e+06
RHG44_RAT;RHG17_RAT	2	2	68.48	0.00912895	2.28906	AFT	CFT	Rho GTPase-activating protein 44 OS=Rattus norvegicus GN=Arhgap44 PE=1 SV=2	123268	73130.5	167556	84812.3	37080.2	41819.1	30485.1	40769.9	51224	12534.3	26180.4	54960.9	34406.7	51120.4	24439.4	8162.09	24146.3	18505.7	40846.1	32702.8	25788.3	17477.6	24381.8	22968.8	88781.9	41084.9	60667.1	29920.2	22888.6	25137.4	64424.7	17000.4	69052.9	18295.2	47191.7	60167.4	46074.9	76652.8	54941.5	19405.2	24323.9
RAB5A_RAT	3	3	159.77	0.0091415	1.56936	AFT	CFT	Ras-related protein Rab-5A OS=Rattus norvegicus GN=Rab5a PE=2 SV=1	950803	1.85071e+06	1.34309e+06	1.29996e+06	577665	646809	587980	1.6669e+06	771295	983109	579502	874203	844600	655132	446949	472075	711824	541178	633797	1.09087e+06	650158	626325	560334	497334	684801	1.03973e+06	486292	458603	356577	388796	1.24259e+06	695072	1.03975e+06	1.43496e+06	1.04458e+06	957017	1.13102e+06	982341	1.00477e+06	1.12235e+06	717060
PFKAL_RAT	2	2	96.61	0.009554	1.54905	AFT	CFT	ATP-dependent 6-phosphofructokinase, liver type OS=Rattus norvegicus GN=Pfkl PE=2 SV=3	361046	356214	429106	415685	211558	208963	111042	339685	203291	199606	187226	286467	283363	257268	198207	159960	179237	139340	211717	184838	137975	144303	123915	116596	260037	200122	155367	146646	130589	125607	234666	141643	274048	291348	337485	313604	379458	385763	445584	380302	180556
NRN1_RAT	1	1	74.71	0.00955744	4.32149	AFT	CFT	Neuritin OS=Rattus norvegicus GN=Nrn1 PE=1 SV=1	1.39526e+06	1.31298e+06	1.18342e+06	981495	377255	370014	11050.5	895113	441019	677953	261867	340066	175494	154390	91015.2	79453.5	241726	190861	148464	272297	125388	197133	127946	104316	1.00491e+06	737634	428480	346254	232869	222415	23353.2	373247	594520	989549	472030	372280	235008	231501	204609	188899	243504
PSA6_RAT	2	2	82.21	0.00957376	2.18387	AFT	CFT	Proteasome subunit alpha type-6 OS=Rattus norvegicus GN=Psma6 PE=1 SV=1	1.71944e+06	2.25755e+06	2.16531e+06	728509	380575	438697	613513	794068	437946	614027	502559	388380	432473	285673	199941	233657	629723	528639	265291	588917	540270	512666	435533	402737	1.2384e+06	1.2683e+06	783995	257005	234918	263700	1.29655e+06	331113	590377	896242	905891	425171	579135	428353	449481	555515	634355
PRDX1_RAT;PRDX4_RAT	6	6	262.83	0.00995017	1.75815	AFT	CFT	Peroxiredoxin-1 OS=Rattus norvegicus GN=Prdx1 PE=1 SV=1	4.57029e+06	6.34569e+06	5.05187e+06	2.78761e+06	1.88584e+06	2.35456e+06	1.20606e+06	4.69043e+06	2.35732e+06	2.68339e+06	1.41392e+06	2.11955e+06	2.38068e+06	1.73182e+06	1.2146e+06	1.2464e+06	1.86422e+06	1.46376e+06	1.70159e+06	2.83854e+06	1.98348e+06	1.65412e+06	1.71084e+06	1.52019e+06	3.29168e+06	3.56503e+06	1.82913e+06	983418	1.16407e+06	1.41532e+06	2.54878e+06	1.95583e+06	3.1778e+06	3.91671e+06	2.54867e+06	2.32033e+06	3.18803e+06	2.59678e+06	2.7305e+06	2.96328e+06	1.87793e+06
RS3A_RAT	1	1	33.3	0.0100308	26.5093	AFT	CFT	40S ribosomal protein S3a OS=Rattus norvegicus GN=Rps3a PE=1 SV=2	1854.71	863.568	1478.29	6029.81	19709.6	19740.9	206.842	159494	68227.9	91375.5	356.361	54908.9	355.548	4435.18	197.922	754.406	1304.06	851.855	2150.61	1823.75	890.616	1073.23	1188.45	978.072	1335.82	485.156	535.245	2127.21	12166.2	11866.2	437.124	66506.4	91975.1	133373	642.36	60110.4	476.122	6650.35	444.942	1793.59	1313.65
HNRDL_RAT	1	1	36.02	0.0100428	22.0151	AFT	CFT	Heterogeneous nuclear ribonucleoprotein D-like OS=Rattus norvegicus GN=Hnrnpdl PE=2 SV=1	282611	1.61971e+06	493502	349936	19490.5	40444.2	19470.7	34758.4	9700.74	8055.24	12417.2	3807.35	8489.1	17455	4096.08	3979.77	12512.9	1881.91	12168.2	20979.5	17651.2	12123.1	9668.83	10445.4	203546	909960	178682	123451	12030.9	24311	41147.9	14493.7	13077.2	11757.5	22382.7	4168.02	11368	26173	9208.29	9461.84	12604.9
SEPT8_RAT;SEP10_RAT	7	7	361.8	0.0101057	1.75234	AFT	CFT	Septin-8 OS=Rattus norvegicus GN=Sept8 PE=1 SV=1	1.90703e+06	1.90591e+06	3.02963e+06	2.15174e+06	563303	687899	964864	1.49047e+06	925282	1.03845e+06	739502	1.10555e+06	843524	1.09857e+06	570880	519579	969954	663732	1.06966e+06	931229	706684	747916	681603	618175	1.37351e+06	1.07075e+06	1.09694e+06	759094	347711	413495	2.03907e+06	621501	1.24733e+06	1.51574e+06	1.33299e+06	1.21028e+06	1.12958e+06	1.64726e+06	1.28338e+06	1.23529e+06	977089
ERLN2_RAT	1	1	35.95	0.0102346	3.25303	AFT	CFT	Erlin-2 OS=Rattus norvegicus GN=Erlin2 PE=1 SV=1	5.16207e+06	3.4991e+06	3.45169e+06	690090	428216	775291	358705	1.09781e+06	473565	869493	405148	661521	721637	413421	389398	377943	404793	358591	411689	756071	485527	387678	415848	371578	3.7179e+06	1.96581e+06	1.24975e+06	243451	264326	466026	758058	457769	638393	1.26912e+06	730302	724187	966362	619906	875396	898553	407771
SNX3_RAT	2	2	78.45	0.0103671	2.26274	AFT	CFT	Sorting nexin-3 OS=Rattus norvegicus GN=Snx3 PE=1 SV=1	99983	78572.6	201842	552357	309822	296715	74006.2	519515	216416	95952.9	94086	179604	86575.5	109203	79270.9	72506.6	119916	88177.5	113338	147763	104379	99472.2	94888.7	86094.6	72011.2	44142.4	73081.1	194862	191245	178355	156399	216629	291741	140054	169595	196617	115935	163745	178207	172383	120798
HSBP1_RAT	1	1	35.67	0.0112647	2.60644	AFT	CFT	Heat shock factor-binding protein 1 OS=Rattus norvegicus GN=Hsbp1 PE=3 SV=1	860620	149331	48265.5	573207	160273	206495	113635	580111	230903	304422	103784	240945	143173	180118	92673.5	106228	125093	95957.2	151994	176112	90810.5	94011.6	69710.1	44567.3	619848	83894.8	17475.5	202217	98932.3	124124	240146	241897	311270	444339	187077	263770	191726	270080	208337	252556	126013
VDAC1_RAT	10	10	1029.96	0.01129	1.70672	AFT	CFT	Voltage-dependent anion-selective channel protein 1 OS=Rattus norvegicus GN=Vdac1 PE=1 SV=4	1.33194e+07	1.82646e+07	2.18456e+07	9.34913e+06	5.60675e+06	6.00415e+06	5.48124e+06	1.79206e+07	8.15487e+06	9.10848e+06	5.88737e+06	8.0223e+06	6.28016e+06	6.47081e+06	3.58762e+06	4.18192e+06	8.03386e+06	6.1314e+06	6.47678e+06	8.69238e+06	7.12564e+06	6.73509e+06	6.08588e+06	5.76112e+06	9.59311e+06	1.02611e+07	7.90964e+06	3.29821e+06	3.46089e+06	3.60909e+06	1.15836e+07	7.47261e+06	1.09932e+07	1.32949e+07	1.06123e+07	8.78226e+06	8.40992e+06	9.7027e+06	8.06522e+06	9.94244e+06	8.09296e+06
QCR1_RAT	11	11	788.89	0.0113427	1.54101	AFT	CFT	Cytochrome b-c1 complex subunit 1, mitochondrial OS=Rattus norvegicus GN=Uqcrc1 PE=1 SV=1	2.56384e+06	2.53237e+06	2.00848e+06	2.03453e+06	1.39939e+06	1.42265e+06	762068	3.47444e+06	1.70915e+06	2.4092e+06	1.17948e+06	1.8302e+06	1.45855e+06	968071	787901	693832	1.77709e+06	1.27751e+06	1.15291e+06	1.52408e+06	1.53967e+06	1.43154e+06	1.34397e+06	1.1816e+06	1.84656e+06	1.4227e+06	727213	717745	863804	855151	1.61049e+06	1.44879e+06	2.30403e+06	3.5165e+06	2.12608e+06	2.00358e+06	1.95318e+06	1.45158e+06	1.77126e+06	1.64957e+06	1.79016e+06
ERMIN_RAT	6	6	401.82	0.0113538	1.61819	AFT	CFT	Ermin OS=Rattus norvegicus GN=Ermn PE=1 SV=1	2.75826e+06	4.59633e+06	2.87701e+06	3.87341e+06	1.94818e+06	2.25027e+06	946277	2.731e+06	1.9644e+06	2.79577e+06	1.10797e+06	1.65101e+06	2.01805e+06	1.94197e+06	1.05046e+06	1.05339e+06	1.82531e+06	1.30152e+06	1.78376e+06	1.71593e+06	1.46303e+06	1.41151e+06	1.379e+06	1.28625e+06	1.98659e+06	2.58223e+06	1.04168e+06	1.36647e+06	1.20256e+06	1.35264e+06	1.99979e+06	1.13878e+06	2.64812e+06	4.08074e+06	1.99718e+06	1.80741e+06	2.70242e+06	2.9119e+06	2.36151e+06	2.50441e+06	1.83874e+06
SARNP_RAT	1	1	36.92	0.0113629	1.96772	AFT	CFT	SAP domain-containing ribonucleoprotein OS=Rattus norvegicus GN=Sarnp PE=1 SV=3	552885	474634	75927.9	249664	252152	126319	119555	168101	204191	205598	79225.1	196708	209667	104709	81023.3	68694.4	97418.1	93629.8	91474.3	193969	122001	108337	108719	95028.2	398207	266651	27491.3	88077	155646	75929.9	252658	70095.3	275262	300094	142808	215342	280770	157007	182146	163320	98134.7
STRN_RAT	1	1	53.54	0.0114017	2.08861	AFT	CFT	Striatin OS=Rattus norvegicus GN=Strn PE=1 SV=1	24039.1	310744	87054.1	236733	127396	70231.6	121039	202250	96904.1	99081.7	62945.8	107245	56478.8	81324.8	45859.4	33246.4	86103.1	65092.2	70448.5	36027.5	72880	64951.3	63688.1	63943.6	17313.8	174577	31519.7	83515.2	78638.3	42216.1	255794	84334.8	130632	144621	113463	117405	75632.2	121943	103095	79042.6	86736.5
PPIB_RAT	2	2	113.2	0.0114491	1.88282	AFT	CFT	Peptidyl-prolyl cis-trans isomerase B OS=Rattus norvegicus GN=Ppib PE=1 SV=3	195763	1.43358e+06	1.64801e+06	927160	515656	535817	435082	1.41346e+06	756567	734528	538872	836209	470238	502430	283406	329872	558186	413666	504816	441517	493577	449770	442821	405327	140995	805390	596697	327086	318300	322079	919467	589390	1.0199e+06	1.07213e+06	971346	915424	629707	753372	637117	784265	562292
PIR_RAT	1	1	64.95	0.0115092	2.0755	AFT	CFT	Pirin OS=Rattus norvegicus GN=Pir PE=1 SV=1	92131.5	89432.9	51855.8	113438	26728.3	25802.8	20904	20923.8	39301.8	40670.1	16294.7	29827.2	21182.5	38708.4	21145.8	22077.7	27022.1	17753.6	38361.3	31621.3	11685.1	16848.6	14412.6	12517.9	66356.2	50243.7	18775.5	40018.9	16498.6	15510	44176.8	8724.88	52981.1	59362.7	29372	32652.8	28366	58041.5	47537.3	52489.3	27220.9
SYRC_RAT	1	1	40.12	0.0116726	2.41643	AFT	CFT	Arginine--tRNA ligase, cytoplasmic OS=Rattus norvegicus GN=Rars PE=1 SV=2	7467.63	29170.8	31395.6	119985	43356.3	47078	13804.9	53274.9	43968.5	25077.7	12442.2	80095.9	42380.4	38395.4	6676.19	8382.8	13760.8	5064.12	28477	25174.1	13894.1	4125.94	13909.7	9621.53	5378.44	16388.2	11367.4	42328.6	26762.6	28298.5	29174.2	22214.8	59272	36603.8	22427.7	87683.4	56752.6	57572.3	15008.5	19930	13862.1
ANS1B_RAT	4	4	206.54	0.0119861	2.1847	AFT	CFT	Ankyrin repeat and sterile alpha motif domain-containing protein 1B OS=Rattus norvegicus GN=Anks1b PE=1 SV=1	904339	969390	579627	643800	167997	227630	117102	824691	378330	193690	272836	443473	314459	216080	170092	141149	271983	222145	294936	162744	215612	232772	200905	176662	651336	544607	209866	227121	103700	136828	247474	343883	510010	282713	491802	485484	421100	324002	382379	335580	273984
VDAC2_RAT	4	4	254.31	0.0125885	1.75727	AFT	CFT	Voltage-dependent anion-selective channel protein 2 OS=Rattus norvegicus GN=Vdac2 PE=1 SV=2	5.3552e+06	7.48239e+06	8.53648e+06	3.64531e+06	2.20749e+06	2.58201e+06	1.58184e+06	6.67619e+06	3.21219e+06	4.08059e+06	2.17044e+06	3.01768e+06	2.9903e+06	2.43155e+06	1.59727e+06	1.76001e+06	2.73808e+06	2.12225e+06	2.38937e+06	3.776e+06	2.46807e+06	2.30848e+06	2.1985e+06	1.98513e+06	3.85699e+06	4.20363e+06	3.09081e+06	1.286e+06	1.36262e+06	1.55204e+06	3.34294e+06	2.78386e+06	4.33022e+06	5.95609e+06	3.91234e+06	3.30355e+06	4.00438e+06	3.64601e+06	3.59077e+06	4.18439e+06	2.75823e+06
CSK21_RAT	2	2	104.24	0.012828	1.78626	AFT	CFT	Casein kinase II subunit alpha OS=Rattus norvegicus GN=Csnk2a1 PE=1 SV=2	233586	328762	756185	738236	129776	308761	312572	814274	575894	460860	314279	352917	403103	211661	190997	97875.2	338025	250371	260173	198154	264226	268649	258245	240228	168236	184700	273792	260436	80107	185596	660564	339539	776338	672678	566505	386348	539806	317376	429375	232697	340511
AT2B2_RAT	4	4	257.86	0.0128359	2.29111	AFT	CFT	Plasma membrane calcium-transporting ATPase 2 OS=Rattus norvegicus GN=Atp2b2 PE=2 SV=2	1.77506e+06	1.45485e+06	2.50823e+06	1.25631e+06	978894	894000	209427	707212	295304	405371	436297	659404	581662	520833	382170	369094	441571	340313	489060	544726	364006	346690	330667	343687	1.27846e+06	817340	908158	443202	604244	537382	442586	294896	398087	591686	786450	721869	778918	780966	859146	877514	444819
QCR6_RAT	1	1	62.99	0.0136904	4.59368	AFT	CFT	Cytochrome b-c1 complex subunit 6, mitochondrial OS=Rattus norvegicus GN=Uqcrh PE=3 SV=1	331783	146939	1.03655e+07	5.11977e+06	3.20826e+06	2.76665e+06	815229	1.64056e+06	667046	1.05564e+06	740108	864629	842183	485658	418156	305976	652157	464768	443530	505366	511187	531560	437606	436695	238961	82550.8	3.75305e+06	1.80616e+06	1.98037e+06	1.66303e+06	1.72284e+06	684085	899216	1.54082e+06	1.33409e+06	946536	1.12779e+06	728222	940045	727454	656954
GHC2_RAT	3	3	136.73	0.01387	1.57689	AFT	CFT	Mitochondrial glutamate carrier 2 OS=Rattus norvegicus GN=Slc25a18 PE=2 SV=2	605045	1.00166e+06	1.69979e+06	564262	583792	831324	431284	998530	446673	475604	391594	711224	712122	475892	416233	375396	421969	347279	511353	817148	411588	391457	375965	286632	435774	562735	615443	199062	360358	499707	911441	416371	602141	694199	705870	778599	953620	713579	935721	892497	425072
ADT2_RAT	2	2	94.11	0.013925	1.78607	AFT	CFT	ADP/ATP translocase 2 OS=Rattus norvegicus GN=Slc25a5 PE=1 SV=3	1.75076e+06	1.4581e+06	2.07919e+06	1.14399e+06	559469	813466	400130	1.00221e+06	515222	557135	486489	571842	668566	555793	423150	380889	599277	436471	569447	799032	505322	491197	477765	441111	1.26096e+06	819166	752814	403580	345345	488973	845603	417904	694550	813202	876923	626012	895293	833387	951272	905558	603685
PYGB_RAT;PYGL_RAT	16	16	1104.07	0.0140159	1.66641	AFT	CFT	Glycogen phosphorylase, brain form (Fragment) OS=Rattus norvegicus GN=Pygb PE=1 SV=3	3.93232e+06	5.13026e+06	7.15757e+06	2.55638e+06	2.33457e+06	2.67878e+06	2.14456e+06	3.5693e+06	1.73508e+06	1.20228e+06	1.89325e+06	2.2392e+06	2.53814e+06	1.55274e+06	1.32343e+06	1.24396e+06	2.11107e+06	1.68566e+06	1.6476e+06	2.18083e+06	2.21037e+06	1.89013e+06	1.8215e+06	1.74211e+06	2.83219e+06	2.8822e+06	2.59154e+06	901846	1.44107e+06	1.61021e+06	4.53214e+06	1.48834e+06	2.33899e+06	1.75486e+06	3.41269e+06	2.45132e+06	3.39889e+06	2.32827e+06	2.97517e+06	2.9575e+06	2.1266e+06
AP2A2_RAT	11	11	654.57	0.0145597	1.54895	AFT	CFT	AP-2 complex subunit alpha-2 OS=Rattus norvegicus GN=Ap2a2 PE=1 SV=3	2.11789e+06	884575	2.08381e+06	1.83948e+06	891288	826626	718050	711267	630119	1.29678e+06	835355	960495	906459	995232	667572	559273	800342	655027	990707	828224	632192	630779	629462	611234	1.52537e+06	496957	754488	648934	550167	496883	1.51747e+06	296587	849437	1.8928e+06	1.50577e+06	1.05148e+06	1.21386e+06	1.49231e+06	1.50075e+06	1.32966e+06	806229
KIF2A_RAT	3	3	141.53	0.0146459	1.71595	AFT	CFT	Kinesin-like protein KIF2A OS=Rattus norvegicus GN=Kif2a PE=2 SV=2	91283.8	360232	254506	74838.7	207282	187553	90657.5	270530	153201	216814	80635.6	184806	146514	123039	65578.5	82970.4	130096	74453.3	78335.7	178147	113858	85472.1	96390.3	91114.9	65745.7	202379	92149.2	26401.7	127949	112738	191588	112806	206524	316465	145350	202312	196200	184492	147425	197261	131053
ENPL_RAT	11	11	652.85	0.0147335	1.45259	AFT	CFT	Endoplasmin OS=Rattus norvegicus GN=Hsp90b1 PE=1 SV=2	850557	926660	1.05689e+06	886134	832446	727224	347343	1.0407e+06	601464	422550	436373	549609	625058	605085	403031	317418	513637	387483	607249	612437	554261	467527	446934	433989	612600	520600	382669	312612	513845	437133	734046	433955	810809	616760	786587	601674	837030	907299	906043	754656	517415
PRDX3_RAT	3	3	119.6	0.0148154	1.95789	AFT	CFT	Thioredoxin-dependent peroxide reductase, mitochondrial OS=Rattus norvegicus GN=Prdx3 PE=1 SV=2	1.30562e+06	1.69967e+06	1.60836e+06	1.27587e+06	604549	653521	293822	829315	723504	677936	244706	366129	522609	358784	320980	286263	542734	450888	422280	535180	489688	487928	437905	396846	940351	954877	582341	450105	373171	392830	620939	345811	975325	989525	441097	400813	699839	537981	721586	680585	546727
CALM_RAT	11	11	896.08	0.0149076	1.8372	AFT	CFT	Calmodulin OS=Rattus norvegicus GN=Calm1 PE=1 SV=2	4.66362e+07	6.38295e+07	4.93442e+07	3.53786e+07	1.58046e+07	1.80043e+07	1.44078e+07	6.98798e+07	3.1779e+07	3.12155e+07	1.50726e+07	1.93066e+07	1.62734e+07	2.02458e+07	9.2751e+06	1.00997e+07	2.19625e+07	1.71862e+07	1.98825e+07	3.07689e+07	2.21664e+07	1.94541e+07	1.8883e+07	1.73264e+07	3.3589e+07	3.58596e+07	1.78661e+07	1.24809e+07	9.75573e+06	10822337	3.04483e+07	2.91387e+07	4.28399e+07	4.55626e+07	2.71692e+07	2.11355e+07	2.17921e+07	3.03577e+07	2.08511e+07	2.40119e+07	2.2124e+07
PSA2_RAT	3	3	196.66	0.0151588	1.59582	AFT	CFT	Proteasome subunit alpha type-2 OS=Rattus norvegicus GN=Psma2 PE=1 SV=3	824342	199714	661744	1.05404e+06	342842	360982	387928	661499	635987	688883	360873	661851	507794	497957	297816	289214	409278	271353	456395	345709	316035	296460	294406	304222	593719	112200	239598	371847	211627	216986	819817	275834	857347	1.0055e+06	650494	724549	679999	746665	669512	687601	412289
PSB6_RAT	3	3	141.64	0.0154303	1.6911	AFT	CFT	Proteasome subunit beta type-6 OS=Rattus norvegicus GN=Psmb6 PE=1 SV=3	284529	457878	475971	93349.1	366428	363982	154391	645300	309049	404089	210086	368662	355845	211196	168170	168991	178811	163684	214035	311226	181745	183706	160319	146665	204928	257237	172335	32931.9	226186	218789	326279	269079	416616	589814	378692	403586	476520	316680	378059	401773	180126
SPTN2_RAT	46	46	2879.56	0.0155843	1.38682	AFT	CFT	Spectrin beta chain, non-erythrocytic 2 OS=Rattus norvegicus GN=Sptbn2 PE=1 SV=2	2.41691e+06	1.9139e+06	1.79458e+06	1.41056e+06	2.10042e+06	2.18125e+06	1.01776e+06	3.36951e+06	1.88298e+06	1.26019e+06	1.28611e+06	2.16933e+06	1.84366e+06	1.15803e+06	981725	1.04514e+06	1.73054e+06	1.14922e+06	1.35859e+06	1.75086e+06	1.57749e+06	1.44038e+06	1.15652e+06	1.25087e+06	1.74074e+06	1.07524e+06	649763	497621	1.29653e+06	1.31115e+06	2.15085e+06	1.40503e+06	2.53837e+06	1.83939e+06	2.31829e+06	2.37483e+06	2.46889e+06	1.73641e+06	2.20699e+06	2.48481e+06	1.74327e+06
ANXA6_RAT	5	5	250.36	0.0156841	1.65182	AFT	CFT	Annexin A6 OS=Rattus norvegicus GN=Anxa6 PE=1 SV=2	179583	258365	303149	387016	181688	198644	64573.4	407167	198248	142481	119216	224851	157119	148593	108573	112828	146567	110327	176418	152297	133076	131852	125159	110558	129342	145150	109761	136532	112151	119404	136464	169782	267250	207967	214893	246151	210402	222808	244080	268246	147645
EPHA5_RAT;EPHA3_RAT	1	1	65.75	0.0158895	1.95235	AFT	CFT	Ephrin type-A receptor 5 OS=Rattus norvegicus GN=Epha5 PE=1 SV=1	551395	681057	748551	430569	186911	248920	162885	161206	130785	193307	152779	224955	194001	204062	128743	117850	158643	113307	205578	283856	160157	146797	144140	126795	397133	382620	271028	151897	115375	149626	344228	67220.1	176306	282154	275393	246265	259791	305982	289423	280186	159810
AT1B1_RAT	6	6	446.24	0.0159006	1.73767	AFT	CFT	Sodium/potassium-transporting ATPase subunit beta-1 OS=Rattus norvegicus GN=Atp1b1 PE=1 SV=1	1.84096e+07	2.48079e+07	2.22049e+07	1.20554e+07	1.00786e+07	1.18695e+07	5.16833e+06	1.82473e+07	8.10935e+06	9.2736e+06	5.02829e+06	6.86552e+06	9.01839e+06	7.46544e+06	4.70149e+06	4.8644e+06	8.78878e+06	7.18392e+06	7.36061e+06	1.12243e+07	7.06549e+06	7.98665e+06	6.18272e+06	5.69941e+06	1.32592e+07	1.39371e+07	8.03974e+06	4.25291e+06	6.22122e+06	7.13473e+06	1.09223e+07	7.60883e+06	1.09319e+07	1.35359e+07	9.06378e+06	7.51589e+06	1.20767e+07	1.11941e+07	1.05693e+07	1.1565e+07	8.85343e+06
ALDH2_RAT	2	2	135.93	0.0160509	1.68968	AFT	CFT	Aldehyde dehydrogenase, mitochondrial OS=Rattus norvegicus GN=Aldh2 PE=1 SV=1	657044	848946	1.34607e+06	897820	358565	315090	286804	732377	335803	464773	311712	404654	565435	324545	269791	264891	348283	259928	313619	465736	403717	286209	328031	288746	473226	476941	487371	316735	221332	189400	606108	305389	452681	678389	561879	442987	757188	486641	606509	629774	350845
MARE2_RAT	3	3	169.04	0.016626	1.45997	AFT	CFT	Microtubule-associated protein RP/EB family member 2 OS=Rattus norvegicus GN=Mapre2 PE=2 SV=1	882736	367431	978727	801847	524377	467695	494567	1.29995e+06	734669	865940	445196	690388	451287	671969	374166	263613	589191	472465	664653	480005	503851	504004	447641	435872	635777	206424	354368	282877	323683	281131	1.04518e+06	542060	990377	1.26394e+06	802491	755789	604330	1.00759e+06	841153	626736	593525
PSA7_RAT	2	2	88.36	0.0166942	1.72581	AFT	CFT	Proteasome subunit alpha type-7 OS=Rattus norvegicus GN=Psma7 PE=1 SV=1	889403	303813	523005	441477	234480	235346	262455	1.20423e+06	579487	597732	320422	486639	393566	210368	202790	142038	379273	281058	275633	411868	320498	320979	292600	291428	640578	170683	189365	155745	144738	141466	554652	502142	781182	872459	577578	532739	527034	315438	455887	337693	382063
TCPA_RAT	4	4	296.56	0.0168107	1.43201	AFT	CFT	T-complex protein 1 subunit alpha OS=Rattus norvegicus GN=Tcp1 PE=1 SV=1	454858	770763	537664	631279	282364	289919	314257	559831	274334	301507	298347	449025	351137	279155	212523	240917	321232	257382	268912	549334	320622	276114	273014	255880	327604	433017	194672	222704	174295	174270	664125	233441	369818	440084	537788	491561	470216	418581	477767	572777	323595
H33_RAT;H31_RAT	1	1	56.13	0.0168107	1.50945	AFT	CFT	Histone H3.3 OS=Rattus norvegicus GN=H3f3b PE=1 SV=2	3.94209e+06	3.51166e+06	4.70788e+06	1.49839e+06	3.51231e+06	3.39406e+06	2.45858e+06	7.1718e+06	3.63015e+06	5.03466e+06	2.0644e+06	3.48933e+06	2.94987e+06	1.95047e+06	1.48916e+06	1.49585e+06	2.78217e+06	2.40143e+06	1.98636e+06	3.37529e+06	3.25465e+06	2.76089e+06	2.59972e+06	2.37907e+06	2.83923e+06	1.97286e+06	1.70458e+06	528607	2.16805e+06	2.04016e+06	5.19576e+06	2.99052e+06	4.89366e+06	7.34867e+06	3.7212e+06	3.81988e+06	3.95024e+06	2.92464e+06	3.34774e+06	3.55635e+06	2.80263e+06
DNJA1_RAT	2	2	77.39	0.0169871	1.73966	AFT	CFT	DnaJ homolog subfamily A member 1 OS=Rattus norvegicus GN=Dnaja1 PE=1 SV=1	65299.9	344319	269120	293259	254575	294489	214848	641899	357617	483700	189542	344220	303355	232324	127893	162496	214931	118294	185554	253246	162355	129672	131059	136071	47031.2	193440	97440.4	103456	157142	177017	454043	267662	482088	706015	341659	376828	406230	348359	287512	386330	216512
KPCB_RAT	2	2	74.1	0.0173736	1.4134	AFT	CFT	Protein kinase C beta type OS=Rattus norvegicus GN=Prkcb PE=1 SV=3	293517	276653	351139	192738	224301	242454	129402	309941	133086	185371	129496	165764	209986	156877	116802	104060	162049	139773	161815	237506	149076	164912	139041	121591	211401	155424	127137	67994.4	138455	145738	273468	129240	179407	270569	233425	181467	281198	235230	262579	247402	163241
PYGM_RAT	2	2	95.95	0.0180282	1.80749	AFT	CFT	Glycogen phosphorylase, muscle form OS=Rattus norvegicus GN=Pygm PE=2 SV=5	187615	238307	134357	88223.6	67323.8	84921.9	45403.3	117124	42168.4	49693.4	45837.3	75046.1	72079.5	63735.3	38800.9	46221.1	52401.3	40571.8	62484.2	89894.6	46765	54782.8	44760.6	38140.5	135126	133882	48646.7	31123.7	41557.1	51046.4	95951.7	48838.9	56845.4	72533.1	82624.3	82155.2	96523.5	95568.3	87227.2	109890	52786.7
KPYM_RAT;KPYR_RAT	23	23	1574.61	0.0182245	1.54865	AFT	CFT	Pyruvate kinase PKM OS=Rattus norvegicus GN=Pkm PE=1 SV=3	1.72269e+07	1.7142e+07	1.8095e+07	8.3611e+06	6.54376e+06	6.36382e+06	6.40179e+06	1.46433e+07	6.90192e+06	7.42308e+06	6.34152e+06	9.03334e+06	8.03603e+06	5.36838e+06	4.29536e+06	4.005e+06	8.77483e+06	6.49957e+06	6.64924e+06	8.88208e+06	7.83871e+06	7.22084e+06	6.42666e+06	6.38114e+06	1.24074e+07	9.63044e+06	6.55166e+06	2.94964e+06	4.03928e+06	3.82528e+06	1.3529e+07	6.10604e+06	9.30419e+06	1.08348e+07	1.14309e+07	9.88908e+06	1.07612e+07	8.04966e+06	9.65628e+06	9.52182e+06	8.83938e+06
MPCP_RAT	4	4	237.87	0.0185263	1.36913	AFT	CFT	Phosphate carrier protein, mitochondrial OS=Rattus norvegicus GN=Slc25a3 PE=1 SV=1	4.10605e+06	4.42506e+06	5.39774e+06	2.64521e+06	3.18075e+06	3.25821e+06	2.19446e+06	5.34691e+06	2.33421e+06	3.27361e+06	2.23826e+06	3.41455e+06	3.82542e+06	2.76111e+06	1.94971e+06	1.79805e+06	2.48339e+06	2.10421e+06	2.75653e+06	4.12986e+06	2.3959e+06	2.37279e+06	2.05079e+06	1.91349e+06	2.95732e+06	2.48601e+06	1.95436e+06	933182	1.96339e+06	1.95851e+06	4.6376e+06	2.22957e+06	3.14665e+06	4.77821e+06	4.03459e+06	3.73802e+06	5.12271e+06	4.14017e+06	4.38309e+06	4.27482e+06	2.50166e+06
NFASC_RAT	6	6	272.8	0.0185359	1.51838	AFT	CFT	Neurofascin OS=Rattus norvegicus GN=Nfasc PE=1 SV=2	1.28269e+06	1.41869e+06	1.35554e+06	756525	681985	807638	408779	1.15155e+06	539892	820947	433752	591560	845777	537340	444600	415060	580588	459676	558002	847215	589787	509656	490615	471986	923836	797022	490800	266888	420970	485470	863882	480177	727806	1.19827e+06	781863	647599	1.1326e+06	805718	999493	986797	584859
BAF_RAT	1	1	50.5	0.0192637	2.77776	AFT	CFT	Barrier-to-autointegration factor OS=Rattus norvegicus GN=Banf1 PE=1 SV=1	1.86505e+06	992123	579813	45438.7	591198	562829	195342	1.62144e+06	652264	500855	394300	701775	214607	301082	161075	118513	438270	316115	257073	282447	277011	344396	212587	209717	1.34327e+06	557378	209933	16030	364930	338316	412821	676116	879289	731055	710748	768255	287385	451460	362109	281764	441493
PRS8_RAT	2	2	131.5	0.019562	1.83724	AFT	CFT	26S protease regulatory subunit 8 OS=Rattus norvegicus GN=Psmc5 PE=1 SV=1	99963.1	38265.6	57638.3	85064.8	135458	175719	55842.6	308947	103605	193501	74532.8	115245	87553.3	57490.2	91205.6	30138.8	55634.8	95543.1	35918.1	74995.7	50909.9	104328	52224.7	49899.6	71996.8	21497.8	20869.1	30009.3	83614.7	105624	118013	128826	139666	282437	134350	126162	117245	86204	205037	71654.5	56044.1
PGM1_RAT	6	6	401.75	0.0197758	1.94033	AFT	CFT	Phosphoglucomutase-1 OS=Rattus norvegicus GN=Pgm1 PE=1 SV=2	948714	753110	765341	585543	366892	411652	72366.2	814913	409723	490343	269282	398824	407128	307752	219521	200156	294810	212609	312137	397793	234475	241302	204508	207824	683296	423100	277107	206569	226472	247444	152933	339805	552331	715711	485397	436605	545195	461461	493498	475868	296978
GBRL2_RAT	1	1	33.01	0.0198903	3.99833	AFT	CFT	Gamma-aminobutyric acid receptor-associated protein-like 2 OS=Rattus norvegicus GN=Gabarapl2 PE=3 SV=1	3217.85	70159.6	95211.5	2314.3	32211.9	29091.2	29976.3	185824	76798.3	79434.3	1815.61	48792.3	27627.9	44226.9	7306.36	11488.2	1754.75	591.715	35158.2	28726.2	3406.28	1117.33	1165.54	1210.89	2317.6	39415.9	34473.3	816.445	19883.5	17486.6	63349.5	77485.6	103529	115943	3272.74	53414.5	36997.1	66316.3	16425.2	27312.9	1767.66
CTBP1_RAT	2	2	78.36	0.0205229	1.59884	AFT	CFT	C-terminal-binding protein 1 OS=Rattus norvegicus GN=Ctbp1 PE=1 SV=3	384187	213372	574302	738846	421902	436766	315015	1.33358e+06	623257	694832	370921	714818	378689	411794	224687	273425	469828	340227	391080	441630	339608	405885	306292	283574	276704	119873	207938	260652	260428	262539	665728	556081	840187	1.01419e+06	668607	782533	507112	617468	505113	650064	473284
GTR1_RAT	1	1	49.97	0.0205632	1.72343	AFT	CFT	Solute carrier family 2, facilitated glucose transporter member 1 OS=Rattus norvegicus GN=Slc2a1 PE=1 SV=1	136201	116579	143173	120112	50320.1	64958.4	48050.1	33829.2	35946.9	49466.9	59459.6	106149	80504.9	96917.5	78315.6	74852	21337.5	13792.4	76844	65862.3	14869.5	11835.8	12724.8	11635.1	98096.5	65494.3	51838.8	42373.3	31061.2	39046.4	101545	14106.2	48458.5	72202.6	107179	116204	107806	145324	176059	177959	21494.4
NPTXR_RAT	1	1	99.02	0.0209656	2.64491	AFT	CFT	Neuronal pentraxin receptor OS=Rattus norvegicus GN=Nptxr PE=1 SV=1	882156	2.09035e+06	2.11726e+06	561496	324382	300933	371329	1.8409e+06	1.01283e+06	1.09106e+06	97844.3	789123	650549	306504	282402	106059	443739	313861	615857	470151	350966	179541	309567	311082	635358	1.17437e+06	766599	198086	200232	180890	784738	767625	1.36535e+06	1.59252e+06	176370	863877	871166	459590	634860	252154	447003
GBB1_RAT;GBB3_RAT	6	6	503.29	0.0210108	1.38742	AFT	CFT	Guanine nucleotide-binding protein G(I)/G(S)/G(T) subunit beta-1 OS=Rattus norvegicus GN=Gnb1 PE=1 SV=4	5.14348e+06	6.22926e+06	8.27772e+06	5.73845e+06	3.64248e+06	3.7688e+06	3.88632e+06	1.14375e+07	5.26616e+06	6.43963e+06	3.81722e+06	5.89602e+06	4.94449e+06	4.34905e+06	2.74975e+06	3.05349e+06	4.83425e+06	3.80042e+06	4.4436e+06	5.13797e+06	4.82653e+06	4.2051e+06	4.03212e+06	3.7471e+06	3.70451e+06	3.49962e+06	2.99712e+06	2.02442e+06	2.2484e+06	2.26542e+06	8.21303e+06	4.76927e+06	7.09908e+06	9.39938e+06	6.88076e+06	6.45455e+06	6.62129e+06	6.52121e+06	6.18163e+06	7.25962e+06	4.86981e+06
MAP6_RAT	13	13	793.4	0.0210519	1.64677	AFT	CFT	Microtubule-associated protein 6 OS=Rattus norvegicus GN=Map6 PE=1 SV=1	1.75699e+06	3.19713e+06	3.4294e+06	902925	2.0788e+06	2.23364e+06	1.30974e+06	4.97471e+06	2.36778e+06	2.9615e+06	1.17329e+06	1.33263e+06	1.66407e+06	1.5218e+06	826196	711127	1.38085e+06	1.37437e+06	1.50711e+06	2.24251e+06	1.46174e+06	1.47302e+06	1.40411e+06	1.26519e+06	1.26544e+06	1.79616e+06	1.24168e+06	318536	1.28319e+06	1.34264e+06	2.76789e+06	2.07437e+06	3.19191e+06	4.32265e+06	2.11492e+06	1.45887e+06	2.22839e+06	2.28187e+06	1.85735e+06	1.69069e+06	1.39101e+06
NCALD_RAT	1	1	132.77	0.021172	1.94382	AFT	CFT	Neurocalcin-delta OS=Rattus norvegicus GN=Ncald PE=1 SV=3	845216	979489	1.86844e+06	7.73555e+06	2.74078e+06	2.85309e+06	2.4818e+06	3.73923e+06	4.65274e+06	6.16559e+06	2.79505e+06	4.44275e+06	1.62396e+06	2.4021e+06	1.29486e+06	1.24786e+06	2.5276e+06	1.77302e+06	2.26224e+06	1.65752e+06	1.46226e+06	2.03945e+06	1.49716e+06	1.4586e+06	608753	550280	676507	2.72896e+06	1.6918e+06	1.71499e+06	5.24483e+06	1.5592e+06	6.27217e+06	8.99938e+06	5.03824e+06	4.86362e+06	2.17468e+06	3.60184e+06	2.91094e+06	2.96677e+06	2.5462e+06
ARPC2_RAT	5	5	260.55	0.021398	1.37151	AFT	CFT	Actin-related protein 2/3 complex subunit 2 OS=Rattus norvegicus GN=Arpc2 PE=1 SV=1	2.59161e+06	1.88262e+06	2.70726e+06	2.25928e+06	1.01592e+06	1.00665e+06	1.43074e+06	2.08787e+06	1.89482e+06	2.50777e+06	1.30998e+06	1.85766e+06	1.71383e+06	1.79138e+06	1.09461e+06	1.17574e+06	1.61695e+06	1.16359e+06	1.65394e+06	1.54803e+06	1.16179e+06	1.26997e+06	1.14351e+06	1.11002e+06	1.86657e+06	1.05766e+06	980218	797033	627101	605097	3.02361e+06	870606	2.55433e+06	3.66038e+06	2.3613e+06	2.03363e+06	2.29503e+06	2.68609e+06	2.46076e+06	2.79529e+06	1.62885e+06
RPN1_RAT	3	3	123.82	0.0224022	1.43653	AFT	CFT	Dolichyl-diphosphooligosaccharide--protein glycosyltransferase subunit 1 OS=Rattus norvegicus GN=Rpn1 PE=2 SV=1	124322	198081	269809	114336	166616	179500	119803	427984	193991	227937	135197	190201	179475	123142	103535	82765.4	157838	139333	138095	176692	145715	148690	125003	114061	89540.8	111283	97689.8	40335.6	102848	107897	253182	178462	261512	332700	243700	208219	240340	184646	232754	196773	158999
SCG1_RAT	1	1	67.2	0.0225468	3.8491	AFT	CFT	Secretogranin-1 OS=Rattus norvegicus GN=Chgb PE=1 SV=2	103636	80809.4	95842.5	1352.95	132741	191541	151536	208685	196020	47811.4	3217.56	10292	131891	38147.4	2547.36	2196.39	5082.97	3600.92	26327.3	77754.1	9212.52	3135.49	12320.6	5645.84	74642	45399	34701.7	477.295	81937.2	115135	320244	87018.2	264246	69786.2	5799.83	11266.9	176619	57200.4	5726.64	5221.88	5120.36
ODO1_RAT	7	7	258.93	0.0225966	1.37398	AFT	CFT	2-oxoglutarate dehydrogenase, mitochondrial OS=Rattus norvegicus GN=Ogdh PE=1 SV=1	778015	1.23156e+06	719875	1.10523e+06	440473	402669	591663	568916	539000	547242	489749	708688	592587	650610	404516	491395	550191	379733	614542	550743	440886	425826	411226	399830	560352	691896	260646	389904	271892	242044	1.25037e+06	237229	726603	798762	882800	775823	793548	975561	909381	1.16828e+06	554238
DHPR_RAT	5	5	389.73	0.0227663	1.48017	AFT	CFT	Dihydropteridine reductase OS=Rattus norvegicus GN=Qdpr PE=1 SV=1	1.91031e+06	2.0046e+06	2.48915e+06	1.25373e+06	1.13157e+06	1.26232e+06	693964	2.04109e+06	942903	1.23662e+06	711046	1.04041e+06	1.11336e+06	822136	615808	610207	1.12789e+06	857303	773234	1.28222e+06	1.17977e+06	936000	1.03271e+06	943781	1.37587e+06	1.12619e+06	901248	442293	698488	758777	1.46657e+06	851101	1.27109e+06	1.80499e+06	1.2817e+06	1.13896e+06	1.49093e+06	1.23276e+06	1.38438e+06	1.45076e+06	1.13619e+06
SCRN1_RAT	6	6	301.61	0.0231578	1.46535	AFT	CFT	Secernin-1 OS=Rattus norvegicus GN=Scrn1 PE=1 SV=1	309712	1.11622e+06	634130	348218	592822	646377	397708	960489	626151	808178	460571	506406	546515	404339	216177	231461	512919	395185	405961	583237	486473	459210	434658	378627	223065	627095	229600	122845	365933	388536	840484	400508	844088	1.17963e+06	830205	554379	731852	606288	485982	550294	516692
S12A5_RAT	2	2	70.05	0.0231781	2.5655	AFT	CFT	Solute carrier family 12 member 5 OS=Rattus norvegicus GN=Slc12a5 PE=1 SV=2	16343.6	125772	353508	160313	55448.1	61918.3	52003.3	62190.2	24099.3	34325.8	36218.4	79036.2	48992.8	50433.2	31013.4	27292.6	31700	26368.7	66097.8	45171.6	21701	27896.1	21271.3	15695	11771.2	70659	127995	56555.4	34226.5	37219	109900	25932.3	32487.3	50102.5	65285.7	86523.3	65607.4	75622.4	69720.3	64887.6	31933.2
MBP_RAT	10	10	707.84	0.0247726	1.73814	AFT	CFT	Myelin basic protein OS=Rattus norvegicus GN=Mbp PE=1 SV=3	1.49215e+08	1.7749e+08	1.48438e+08	8.31821e+07	5.62854e+07	6.53169e+07	3.60191e+07	1.38181e+08	6.5134e+07	7.65209e+07	3.68596e+07	4.57943e+07	4.81504e+07	4.22849e+07	2.46543e+07	2.54075e+07	6.5728e+07	5.45212e+07	4.2544e+07	6.63674e+07	7.11318e+07	6.16004e+07	6.16262e+07	5.6437e+07	1.0747e+08	9.97142e+07	5.37451e+07	2.93452e+07	3.47434e+07	3.92619e+07	7.61198e+07	5.76193e+07	8.78045e+07	1.11691e+08	6.64414e+07	5.01324e+07	6.44794e+07	6.34043e+07	5.54246e+07	6.04058e+07	6.62115e+07
AOFB_RAT	3	3	155.23	0.0249436	1.53662	AFT	CFT	Amine oxidase [flavin-containing] B OS=Rattus norvegicus GN=Maob PE=1 SV=3	255464	472539	299255	252274	210903	256912	71095.4	405735	183845	293867	175660	252516	193055	218942	170582	126857	168659	144635	201603	234629	144568	157804	142128	133520	183994	265474	108351	88997.8	130184	154429	150247	169185	247834	428932	316636	276437	258525	328294	383481	301599	169900
ELOB_RAT	1	1	58.95	0.0250075	1.69064	AFT	CFT	Transcription elongation factor B polypeptide 2 OS=Rattus norvegicus GN=Tceb2 PE=1 SV=1	593811	779291	608708	380420	220412	231355	180231	632019	303285	488538	155383	247108	369427	230116	150166	155992	241254	199472	240880	393961	235886	242804	208924	182442	427683	437808	220395	134205	136054	139067	380885	263542	408845	713077	280087	270516	494708	345049	337585	370867	243029
FETUA_RAT	1	1	40.35	0.0254992	1.58552	AFT	CFT	Alpha-2-HS-glycoprotein OS=Rattus norvegicus GN=Ahsg PE=1 SV=2	669447	679659	279215	161133	311318	575233	338333	676311	219779	343314	241322	320676	325707	146617	151310	208381	308097	235530	294941	454486	208274	320069	211375	172541	482158	381834	101095	56844.7	192168	345772	715005	282011	296274	501106	434997	351054	436162	219846	340155	495421	310364
CSN4_RAT	1	1	139.01	0.0255095	1.84811	AFT	CFT	COP9 signalosome complex subunit 4 OS=Rattus norvegicus GN=Cops4 PE=1 SV=1	90178.2	759166	120904	435965	175160	130366	200411	258295	229871	332174	123751	164481	188039	183066	124987	121984	134390	115265	196802	120675	95754.8	127542	113031	112959	64949.4	426502	43775.9	153801	108121	78363	423532	107705	309880	484847	223067	180063	251807	274500	280979	290015	135378
TCPD_RAT	5	5	294.04	0.0256057	1.50427	AFT	CFT	T-complex protein 1 subunit delta OS=Rattus norvegicus GN=Cct4 PE=1 SV=3	788347	776675	289141	1.11911e+06	537475	554571	302002	987090	585778	354516	447067	775387	554552	494028	340182	298407	478373	356967	475597	490752	400882	410328	357774	339362	567795	436338	104689	394802	331768	333351	638227	411601	789663	517457	805864	848840	742614	740774	764753	709457	481892
AT5F1_RAT	6	6	321.45	0.0259225	1.46425	AFT	CFT	ATP synthase F(0) complex subunit B1, mitochondrial OS=Rattus norvegicus GN=Atp5f1 PE=1 SV=1	1.45303e+06	1.68847e+06	1.88132e+06	769791	1.87262e+06	2.00176e+06	1.21049e+06	4.02296e+06	2.06365e+06	2.57319e+06	1.19349e+06	1.90456e+06	1.71165e+06	1.32182e+06	1.00114e+06	933134	1.23784e+06	1.09358e+06	1.33965e+06	2.15851e+06	1.27244e+06	1.28577e+06	1.08252e+06	1.02054e+06	1.04652e+06	948588	681170	271569	1.15592e+06	1203253	2.55815e+06	1.67751e+06	2.78192e+06	3.75587e+06	2.15133e+06	2.08498e+06	2.29212e+06	1.98202e+06	2.25064e+06	2.21851e+06	1.24694e+06
RGS7_RAT;RGS6_RAT	2	2	61.21	0.0260845	1.44713	AFT	CFT	Regulator of G-protein signaling 7 OS=Rattus norvegicus GN=Rgs7 PE=2 SV=2	284270	188774	139036	237810	114062	115473	137784	370864	217471	336609	145951	214810	188590	149974	98263.4	97720.6	171097	134752	159528	177879	150446	143540	131543	126239	204741	106054	50341	83895.1	70407.4	69410.8	291182	154644	293163	491320	263085	235159	252545	224879	220903	232329	172355
HNRPM_RAT	1	1	80.51	0.0264114	1.58734	AFT	CFT	Heterogeneous nuclear ribonucleoprotein M OS=Rattus norvegicus GN=Hnrnpm PE=1 SV=4	124201	114304	145041	193375	119059	59500.3	27472.6	120748	118551	93807.4	64371.4	86759.6	112077	62248.6	39633.1	59883.3	68394.9	52706	102971	68283.6	62287.7	64229	50947.6	54648.2	89454	64216.6	52514.9	68219.3	73492	35765.5	58058.4	50349.9	159814	136923	116033	94978.4	150086	93339	89098	142372	68898
RS28_RAT	1	1	64.69	0.0273093	24.5783	AFT	CFT	40S ribosomal protein S28 OS=Rattus norvegicus GN=Rps28 PE=1 SV=1	597.062	1239.13	722.272	5376.73	8259.95	10964.7	467.392	344230	139233	65131	324.374	122371	307.18	9636.51	364.899	1066.05	536.891	296.704	9174.61	3148.3	2211.87	293.308	487.74	912.34	430.024	696.146	261.514	1896.81	5098.64	6590.87	987.75	143538	187695	95066.1	584.702	133963	411.352	14449.5	820.319	2534.51	540.84
LONM_RAT	2	2	126.89	0.0280728	1.53927	AFT	CFT	Lon protease homolog, mitochondrial OS=Rattus norvegicus GN=Lonp1 PE=2 SV=1	651034	549762	528580	742754	224579	198978	297246	199779	255158	296415	315741	248593	189516	265954	299410	230228	276060	276050	256563	210290	187747	285753	242289	209196	468897	308858	191383	262030	138626	119605	628175	83304.5	343967	432652	569140	272142	253786	398786	673096	547364	278091
AT2B3_RAT	1	1	87.32	0.0281322	1.98052	AFT	CFT	Plasma membrane calcium-transporting ATPase 3 OS=Rattus norvegicus GN=Atp2b3 PE=2 SV=2	315129	315722	462729	152964	152068	164971	72673.3	96519.7	57198.1	93475.7	60083.5	105125	151698	91777	68260.4	68340.4	73473.7	67402.5	93333.5	141252	71726.5	78374.9	66105.9	62659.8	226967	177374	167541	53963.1	93867.1	99163.8	153582	40247.2	77106.4	136438	108304	115084	203142	137616	153454	162478	74014.1
CA2D1_RAT	3	3	237.33	0.0281479	1.87923	AFT	CFT	Voltage-dependent calcium channel subunit alpha-2/delta-1 OS=Rattus norvegicus GN=Cacna2d1 PE=1 SV=1	883870	514441	477356	814420	319739	233190	203858	288192	223708	119392	142688	191268	445431	221093	155352	122648	194207	147178	187897	198442	188228	159205	159676	168481	636593	289015	172836	287313	197366	140170	430817	120171	301572	174266	257204	209387	596487	331519	349243	291593	195636
HSP74_RAT	11	11	848.57	0.0282405	1.73633	AFT	CFT	Heat shock 70 kDa protein 4 OS=Rattus norvegicus GN=Hspa4 PE=1 SV=1	2.27388e+06	2.732e+06	2.72484e+06	2.24783e+06	939256	1.00199e+06	592808	1.09151e+06	919343	550683	723915	1.14314e+06	1.2725e+06	881923	647834	701217	876500	629728	930182	999430	795755	680730	682114	658997	1.63772e+06	1.53485e+06	986585	792992	579777	602293	1.25279e+06	455143	1.23933e+06	803785	1.3049e+06	1.25143e+06	1.70403e+06	1.32241e+06	1.45638e+06	1.66713e+06	882947
KIF27_RAT	1	1	36.58	0.028374	428.014	AFT	CFT	Kinesin-like protein KIF27 OS=Rattus norvegicus GN=Kif27 PE=2 SV=1	833.534	690.329	170.026	120.852	2380.81	3264.15	54.748	2.24247e+06	119451	108441	143.261	1.11939e+06	98.0977	177.929	137.367	47.5473	329.684	547.128	4506.52	105.263	567.666	94.0373	1368.65	425.007	600.34	387.829	61.5614	42.6344	1469.61	1962.08	115.7	935074	161027	158282	258.236	1.22543e+06	131.365	266.797	308.811	113.043	332.109
DNJA2_RAT	1	1	47.18	0.0306996	2.37144	AFT	CFT	DnaJ homolog subfamily A member 2 OS=Rattus norvegicus GN=Dnaja2 PE=2 SV=1	2.74092e+06	208310	5.54818e+06	4.19853e+06	1.40115e+06	1.27736e+06	788201	2.03351e+06	1.33165e+06	1.93767e+06	737613	1.30942e+06	1.33828e+06	949340	648280	302437	1.01498e+06	717057	973969	1.01903e+06	761202	754662	732457	703183	1.9741e+06	117029	2.00883e+06	1.48117e+06	864888	767816	1.66572e+06	847942	1.79514e+06	2.82825e+06	1.32959e+06	1.43346e+06	1.79213e+06	1.42349e+06	1.45738e+06	719040	1.02244e+06
SDHA_RAT	7	7	382.81	0.0325062	1.42942	AFT	CFT	Succinate dehydrogenase [ubiquinone] flavoprotein subunit, mitochondrial OS=Rattus norvegicus GN=Sdha PE=1 SV=1	790513	1.02952e+06	1.33783e+06	1.04073e+06	557948	598054	337309	881300	482332	515769	453339	674498	728800	624260	382953	368923	560860	394063	595755	637548	473418	467142	431781	420297	569355	578389	484388	367151	344406	359490	712842	367488	650212	752823	817169	738394	975954	936051	860907	877108	564985
TPM2_RAT	1	1	41.73	0.0328858	2.00829	AFT	CFT	Tropomyosin beta chain OS=Rattus norvegicus GN=Tpm2 PE=3 SV=1	200507	318238	429303	25746.1	235030	273031	77790.6	363463	118479	283639	151968	196408	280351	94651.3	87157.5	82692	121634	98217.7	76760.2	112821	104865	112084	73850.8	86199.9	144412	178787	155438	9082.75	145077	164118	164396	151558	159716	414003	273930	215014	375425	141925	195936	196599	122528
AP4A_RAT	1	1	33.66	0.0338992	1.31026	CFT	AFT	Bis(5'-nucleosyl)-tetraphosphatase [asymmetrical] OS=Rattus norvegicus GN=Nudt2 PE=2 SV=3	7.0648e+06	5.21849e+06	8.9013e+06	6.98921e+06	6.31363e+06	4.76292e+06	6.83288e+06	5.45616e+06	1.05689e+07	1.31563e+07	5.74538e+06	8.51708e+06	1.5368e+07	1.47259e+07	8.80155e+06	9.02955e+06	7.93668e+06	6.36973e+06	1.31679e+07	7.14327e+06	1.0157e+07	6.87801e+06	8.60406e+06	9.12189e+06	5.08831e+06	2.93176e+06	3.2229e+06	2.46567e+06	3.89723e+06	2.86299e+06	1.44401e+07	2.27513e+06	1.42474e+07	1.92031e+07	1.03564e+07	9.3239e+06	2.05797e+07	2.20809e+07	1.97865e+07	2.14676e+07	7.99506e+06
KAP1_RAT;KAP0_RAT	1	1	40.73	0.0344493	1.92694	AFT	CFT	cAMP-dependent protein kinase type I-beta regulatory subunit OS=Rattus norvegicus GN=Prkar1b PE=2 SV=2	514588	47935.1	920983	537440	376121	427832	443604	831817	420663	562031	240003	416531	458187	244367	172914	170032	233903	163440	264193	462358	212285	186141	232793	177968	370624	26930.1	333461	189599	232169	257169	937478	346854	567078	820348	432619	455989	613570	366418	388723	404249	235624
CRKL_RAT	1	1	58.24	0.0349858	3.07444	AFT	CFT	Crk-like protein OS=Rattus norvegicus GN=Crkl PE=1 SV=1	55244.5	88249.9	191650	311905	80813.2	73117.3	5078.66	194330	32811.8	36162.1	26391.8	79713.5	21923.7	47976.2	14596.8	14841.8	42315.9	30016.4	44985.4	29797.2	43965.2	31416.9	27337.5	33162.3	39788.9	49579.1	69390.8	110034	49883.7	43950.7	10732.8	81032.3	44232.2	52782.8	47572.8	87264.8	29358.6	71938.2	32814.6	35286.2	42627.2
AT1A1_RAT	14	14	894.01	0.0354068	1.86114	AFT	CFT	Sodium/potassium-transporting ATPase subunit alpha-1 OS=Rattus norvegicus GN=Atp1a1 PE=1 SV=1	4.67047e+06	5.89587e+06	5.52972e+06	2.91656e+06	2.38017e+06	2.63918e+06	886161	2.30699e+06	998499	1.16684e+06	1.18758e+06	1.7877e+06	2.23123e+06	1.47682e+06	1.22456e+06	1.09108e+06	1.36947e+06	1.03682e+06	1.54952e+06	2.3609e+06	1.45068e+06	1.19554e+06	1.2152e+06	1.18848e+06	3.36383e+06	3.31232e+06	2.00215e+06	1.02891e+06	1.46922e+06	1.58641e+06	1.87274e+06	961979	1.34603e+06	1.70313e+06	2.14068e+06	1.95705e+06	2.98789e+06	2.21443e+06	2.7529e+06	2.59403e+06	1.37954e+06
TEBP_RAT	2	2	101.87	0.0360436	1.35874	CFT	AFT	Prostaglandin E synthase 3 OS=Rattus norvegicus GN=Ptges3 PE=1 SV=2	832021	1.12376e+06	1.47738e+06	1.2117e+06	2.04069e+07	2.0911e+07	5.60042e+06	4.26735e+07	2.2402e+07	2.20622e+07	8.26766e+06	1.45623e+07	1.65805e+07	1.55766e+07	1.02719e+07	8.59176e+06	1.86708e+07	1.86363e+07	1.70448e+07	2.20981e+07	2.70057e+07	2.07342e+07	2.27646e+07	2.15033e+07	599250	631334	534916	427468	1.25966e+07	12569537	1.18355e+07	1.77942e+07	3.01992e+07	3.22022e+07	1.49029e+07	1.59418e+07	2.22034e+07	2.33565e+07	2.30919e+07	2.04268e+07	1.88081e+07
ENPP6_RAT	4	4	318.26	0.0364224	1.3666	AFT	CFT	Ectonucleotide pyrophosphatase/phosphodiesterase family member 6 OS=Rattus norvegicus GN=Enpp6 PE=2 SV=1	1.04593e+06	871923	705589	1.45565e+06	623371	575951	413584	846110	734380	783827	399951	608201	543416	838551	460930	455036	633006	422837	778944	606737	509937	451112	488173	444203	753316	489849	255473	513526	384790	346203	874036	352814	989986	1.14409e+06	720935	665816	727702	1.25737e+06	1.0362e+06	1.08184e+06	637662
ACLY_RAT	2	2	104.43	0.0366666	1.63974	AFT	CFT	ATP-citrate synthase OS=Rattus norvegicus GN=Acly PE=1 SV=1	152841	214520	98095.3	211210	76243.7	55615.6	44346.2	173897	65674.9	57506.5	77692.9	131918	131507	82541.2	59424.9	52432.8	83392.5	57632.7	89352.6	53218.1	57109	63012.1	53305.1	46205.1	110081	120518	35517.4	74511.2	47063.1	33430.5	93717.7	72512.3	88533.6	83937.3	140046	144415	176104	123767	133591	124658	84006
VPP1_RAT	9	9	521.92	0.0371574	1.66754	AFT	CFT	V-type proton ATPase 116 kDa subunit a isoform 1 OS=Rattus norvegicus GN=Atp6v0a1 PE=2 SV=1	3.03579e+06	477384	2.91459e+06	2.36103e+06	1.37715e+06	1.42194e+06	857710	1.80978e+06	743663	921355	958101	1.52464e+06	1.19596e+06	1.06177e+06	673295	767750	1.09886e+06	804175	1.04813e+06	1.14818e+06	883565	848724	780956	724770	2.18648e+06	268196	1.05529e+06	832930	850079	854727	1.81262e+06	754649	1.0025e+06	1.34482e+06	1.72703e+06	1.66907e+06	1.60154e+06	1.59208e+06	1.51361e+06	1.82531e+06	1.10694e+06
IDHP_RAT	2	2	119.81	0.0374151	1.35801	AFT	CFT	Isocitrate dehydrogenase [NADP], mitochondrial OS=Rattus norvegicus GN=Idh2 PE=1 SV=2	209843	199629	257370	122994	191114	192373	89164.9	254330	172835	104535	98730.1	159024	184129	139557	102926	94179.4	108018	102069	131698	182612	122317	120216	120599	102667	151136	112152	93186	43390.2	117969	115635	188434	106051	232991	152581	177967	174089	246571	209260	231384	223910	108813
SCN2B_RAT	1	1	40.57	0.0376651	1.9503	CFT	AFT	Sodium channel subunit beta-2 OS=Rattus norvegicus GN=Scn2b PE=1 SV=1	131.401	4487.37	268.86	367.509	11120.5	6428.74	802.216	61442.4	3444.65	728.729	20902.3	6212.52	577.414	54287.2	23307.5	25955.8	8752.68	15189.3	49172.6	6004.64	8125.37	2376.16	25282.9	7860.35	94.6396	2521.02	97.3461	129.651	6864.36	3864.31	1695.34	25620.5	4643.58	1063.66	37677.6	6801.03	773.229	81401.2	52396.9	61709.5	8817.07
PDPK1_RAT	1	1	35.01	0.0377609	7.58214	AFT	CFT	3-phosphoinositide-dependent protein kinase 1 OS=Rattus norvegicus GN=Pdpk1 PE=1 SV=2	272047	239915	233830	12794.1	7087.72	6521.73	22054	6286.24	17723.2	3999.78	25448.3	13878.9	7796.41	19920.2	6168.78	3705.48	8517.9	14065	11999.5	4458.67	10010.3	10024.8	8173.69	8792.79	195938	134785	84663	4513.51	4375.05	3920.2	46607.1	2621.26	23891.9	5838.14	45872	15193.6	10440.4	29869.5	13867.9	8809.71	8580.55
SDHB_RAT	1	1	56.3	0.0380476	1.86657	AFT	CFT	Succinate dehydrogenase [ubiquinone] iron-sulfur subunit, mitochondrial OS=Rattus norvegicus GN=Sdhb PE=2 SV=2	465937	146266	168193	568523	293615	293076	347771	1.48766e+06	686213	716060	292113	599597	330614	269579	137168	126285	407975	295607	332162	335057	286648	305001	220720	202463	335583	82172.6	60897.8	200565	181240	176168	734951	620328	925055	1.04517e+06	526550	656397	442733	404222	308365	300239	410976
HOT_RAT	1	1	33.17	0.038334	1.4034	CFT	AFT	Hydroxyacid-oxoacid transhydrogenase, mitochondrial OS=Rattus norvegicus GN=Adhfe1 PE=1 SV=1	753847	363409	1.37052e+06	1.01393e+06	2.03291e+06	2.35402e+06	1.70943e+06	5.74998e+06	2.1109e+06	3.8404e+06	1.55863e+06	1.79521e+06	4.29826e+06	2.76073e+06	1.87089e+06	1.65789e+06	2.54412e+06	1.82562e+06	2.72257e+06	4.40548e+06	4.02936e+06	2.09473e+06	3.38446e+06	3.00406e+06	542946	204164	496224	357697	1.25486e+06	1.415e+06	3.61257e+06	2.39765e+06	2.84562e+06	5.60551e+06	2.80952e+06	1.96528e+06	5.75591e+06	4.1396e+06	4.20589e+06	3.94161e+06	2.56283e+06
ADT1_RAT	12	12	600.62	0.0386198	1.28302	AFT	CFT	ADP/ATP translocase 1 OS=Rattus norvegicus GN=Slc25a4 PE=1 SV=3	1.15646e+07	9.3086e+06	9.42546e+06	7.24896e+06	6.8429e+06	6.3227e+06	5.44888e+06	1.34278e+07	6.39675e+06	7.35221e+06	5.58552e+06	1.01557e+07	1.06678e+07	5.45762e+06	5.10575e+06	4.60235e+06	6.73792e+06	5.91009e+06	6.25374e+06	8.49724e+06	6.40139e+06	6.47902e+06	5.70968e+06	5.40139e+06	8.32924e+06	5.2296e+06	3.41268e+06	2.5573e+06	4.22393e+06	3.80057e+06	1.15152e+07	5.59919e+06	8.62319e+06	10731384	1.00682e+07	1.11178e+07	1.42855e+07	8.18346e+06	1.14781e+07	1.0942e+07	6.78749e+06
LIS1_RAT	1	1	69.71	0.0387165	1.71579	AFT	CFT	Platelet-activating factor acetylhydrolase IB subunit alpha OS=Rattus norvegicus GN=Pafah1b1 PE=1 SV=2	914941	1.11114e+06	1.21456e+06	548524	137844	542434	313804	910631	426652	641478	348894	534162	587899	374554	253285	259437	378409	276819	438416	650551	365908	296909	293096	280419	658971	624244	439757	193509	85087.3	326056	663168	379719	575152	936310	628901	584764	787270	561627	569404	616806	381193
HPLN1_RAT	2	2	76.5	0.0395438	1.41707	AFT	CFT	Hyaluronan and proteoglycan link protein 1 OS=Rattus norvegicus GN=Hapln1 PE=1 SV=2	292886	290032	299156	294899	161596	107844	131273	384065	192374	219753	124057	196809	171225	172343	92727.5	113093	169573	136253	171438	262619	165696	157496	154076	135098	210946	162941	108316	104035	99748.7	64825.1	277422	160149	259332	320755	223620	215453	229291	258421	208458	268876	170820
STX12_RAT	2	2	123.66	0.0400362	2.48252	AFT	CFT	Syntaxin-12 OS=Rattus norvegicus GN=Stx12 PE=1 SV=1	39843.6	271162	46510.3	278306	157663	170231	20879	372628	256975	73337.4	47833	117872	66275	98939.2	35162.8	39517.8	96990.3	52918.3	89812.8	33786.8	73651.5	57291.8	36928.6	65240	28696.7	152340	16840	98181.3	97321.2	102325	44124	155380	346417	107044	86221.7	129039	88750.5	148355	79048.6	93952.9	97703.7
HS105_RAT	8	8	438.29	0.0418948	1.42502	AFT	CFT	Heat shock protein 105 kDa OS=Rattus norvegicus GN=Hsph1 PE=2 SV=1	1.107e+06	406460	290745	894137	601884	601900	367133	1.02657e+06	505173	610829	404591	631240	566812	467229	319881	248924	553611	401659	456508	535199	464430	452462	391950	367684	797302	228350	105270	315436	371526	361801	775869	428063	681003	891574	729299	691038	759032	700590	719116	591814	557684
UN13A_RAT	1	1	35.8	0.0419892	1.42333	CFT	AFT	Protein unc-13 homolog A OS=Rattus norvegicus GN=Unc13a PE=1 SV=1	9383.53	4522.6	8423.24	55529.6	12020.1	15223.9	9458.01	11478.1	18740.2	22254.3	17841.2	47944.5	22944	56832.7	33489.7	30795.8	34188.6	15307.8	43289.2	24055.7	16703.7	19553.1	17194.9	17022.7	6758.33	2540.81	3049.81	19589.8	7419.68	9151.04	19987.8	4786.19	25262.9	32482.7	32159.7	52486.4	30724.9	85218.2	75287.1	73216.4	34440.1
CFA36_RAT	1	1	43.26	0.0435725	1.92135	AFT	CFT	Cilia- and flagella-associated protein 36 OS=Rattus norvegicus GN=Cfap36 PE=2 SV=1	90329.5	88324.6	95096.7	112852	37942.8	26793.8	34019.1	26973.4	23787.6	13626.6	31458.6	19064.7	10527.5	61191.1	25338	9620.08	33203.7	24830.8	32370.3	14756.5	27028.6	24985	28465	20103.4	65058.4	49621	34431.7	39812.3	23421.1	16105.7	71893.3	11247.5	32067.1	19889.5	56705.9	20870.7	14097.7	91753.4	56961.7	22871.6	33448
IDHG1_RAT	4	4	369.43	0.0439731	1.60184	AFT	CFT	Isocitrate dehydrogenase [NAD] subunit gamma 1, mitochondrial OS=Rattus norvegicus GN=Idh3g PE=2 SV=2	1.232e+06	459491	577887	860034	1.02771e+06	1.02194e+06	454563	2.99255e+06	1.26245e+06	1.23866e+06	905418	1.51788e+06	749721	751300	403007	361060	1.12448e+06	805206	813507	732830	672188	831754	620026	594324	887327	258144	209236	303405	634374	614286	960637	1.24785e+06	1.70186e+06	1.80796e+06	1.63207e+06	1.66167e+06	1.00397e+06	1.12654e+06	905988	858415	1.13275e+06
LGI1_RAT	3	3	201.1	0.0448693	1.95537	AFT	CFT	Leucine-rich glioma-inactivated protein 1 OS=Rattus norvegicus GN=Lgi1 PE=1 SV=1	658055	2.74405e+06	1.24811e+06	948256	498322	478942	146445	1.57494e+06	649022	720536	514319	784669	564855	586854	362578	288765	586743	451619	495307	458354	497966	486124	403679	425127	473953	1.54162e+06	451903	334528	307600	287891	309486	656722	874919	1.0517e+06	927090	859002	756411	879962	815101	686534	591059
SV2B_RAT;SV2C_RAT	4	4	149.24	0.0450032	1.94719	AFT	CFT	Synaptic vesicle glycoprotein 2B OS=Rattus norvegicus GN=Sv2b PE=1 SV=1	795921	898549	1.36864e+06	457961	149238	233627	217643	452597	167686	242482	257249	334410	410061	207708	216828	213884	244294	192327	243501	431563	189730	190602	173348	149772	573249	504808	495543	161560	92120.4	140433	459949	188725	226050	353930	463705	366088	549123	311449	487444	508504	246091
IF4A2_RAT;IF4A3_RAT	8	8	475.94	0.045131	1.40942	AFT	CFT	Eukaryotic initiation factor 4A-II OS=Rattus norvegicus GN=Eif4a2 PE=1 SV=1	1.31514e+06	414906	1.03716e+06	1.36167e+06	641295	643142	470235	1.42507e+06	753772	744664	524498	822944	677650	560678	478049	463519	702964	589740	585386	827460	593620	676325	527847	521520	947212	233096	375525	480372	395853	386591	993757	594232	1.01613e+06	1.08692e+06	945437	900902	907458	840712	1.07469e+06	1.10201e+06	708135
SFXN3_RAT	4	4	228.94	0.0491765	1.6268	AFT	CFT	Sideroflexin-3 OS=Rattus norvegicus GN=Sfxn3 PE=2 SV=1	683117	1.54403e+06	1.15122e+06	911914	472381	453456	190182	503888	398692	436607	368641	479812	415644	531774	385046	342652	398573	307236	537179	540990	317179	287550	306075	298132	492004	867441	416824	321707	291587	272571	401916	210113	537460	637278	664497	525264	556599	797372	865612	814649	401505
DPYL4_RAT	3	3	155.96	0.0493135	1.55531	AFT	CFT	Dihydropyrimidinase-related protein 4 (Fragment) OS=Rattus norvegicus GN=Dpysl4 PE=1 SV=1	306347	808095	1.00081e+06	634028	319548	383867	189617	837355	394260	431090	231152	403530	262444	354773	200521	239045	396886	281505	344870	557543	313855	318217	289797	259532	220642	453990	362364	223674	197248	230742	400722	349164	531485	629225	416665	441757	351445	531966	450786	568326	399805
MOG_RAT	7	7	441.76	0.0503925	1.44406	AFT	CFT	Myelin-oligodendrocyte glycoprotein OS=Rattus norvegicus GN=Mog PE=1 SV=1	9.46001e+06	7.70628e+06	1.17008e+07	5.08279e+06	4.3859e+06	4.9843e+06	2.35606e+06	8.47934e+06	4.99938e+06	6.55632e+06	3.52322e+06	4.67168e+06	5.17291e+06	4.24584e+06	2.9671e+06	2.51702e+06	5.14166e+06	4.09959e+06	4.21248e+06	5.52296e+06	4.83844e+06	4.43782e+06	4.05872e+06	3.96481e+06	6.81342e+06	4.32941e+06	4.2365e+06	1.79312e+06	2.7073e+06	2.99605e+06	4.97911e+06	3.53575e+06	6.73946e+06	9.56969e+06	6.3508e+06	5.11423e+06	6.92717e+06	6.36645e+06	6.67025e+06	5.98417e+06	5.17948e+06
ATLA1_RAT	5	5	314.6	0.0504636	1.30391	AFT	CFT	Atlastin-1 OS=Rattus norvegicus GN=Atl1 PE=1 SV=1	338010	211638	433690	367383	225997	196783	181555	486184	358260	330205	255450	423051	258655	344664	217839	225085	295061	217592	337589	228996	197153	216957	195278	185738	243446	118899	157026	129606	139502	118286	383684	202731	482955	481972	460463	463127	346371	516809	489718	535136	297231
SCAM5_RAT	1	1	55.85	0.050891	2.03432	AFT	CFT	Secretory carrier-associated membrane protein 5 OS=Rattus norvegicus GN=Scamp5 PE=2 SV=1	3.51041e+06	4.38034e+06	4.70762e+06	3.57307e+06	2.11942e+06	2.24877e+06	1.0321e+06	2.74058e+06	1.1607e+06	283097	977428	1.60881e+06	1.73831e+06	1.1094e+06	890850	939163	1.32523e+06	948708	1.18045e+06	1.63194e+06	1.18068e+06	1.18925e+06	919204	878918	2.52832e+06	2.46089e+06	1.70449e+06	1.26052e+06	1.30826e+06	1.35173e+06	2.18115e+06	1.14278e+06	1.56469e+06	413212	1.76187e+06	1.76121e+06	2.32781e+06	1.66349e+06	2.00269e+06	2.23284e+06	1.33498e+06
CAN2_RAT	4	4	262.89	0.0522961	1.51643	AFT	CFT	Calpain-2 catalytic subunit OS=Rattus norvegicus GN=Capn2 PE=1 SV=3	100971	160374	145558	286670	222685	242822	63478.8	142638	81632.9	75447.7	75439.1	123644	149759	168097	66918.9	89929.8	89399.5	66371.1	127645	86514.4	77307.5	74301.4	65154.6	73745.6	72722.4	90098.9	52702.4	101132	137458	145960	134151	59477.8	110046	110124	135983	135357	200546	252054	150439	213807	90057.1
HMCS1_RAT;HMCS2_RAT	1	1	42.07	0.0526885	2.50836	AFT	CFT	Hydroxymethylglutaryl-CoA synthase, cytoplasmic OS=Rattus norvegicus GN=Hmgcs1 PE=1 SV=1	16549.5	59201.3	103532	99485.8	39123.4	21373.7	16642.2	17980.6	10076.4	119025	6375.66	18254.5	23102.9	17214.4	11156.1	14680.9	14513.7	14694.9	10243.4	54787.8	14947.4	16792.1	6417.28	11794.2	11919.5	33259.5	37486	35096.8	24149.8	12847.7	35170.2	7497.63	13583.5	173731	11492.5	19983.8	30937.6	25812.3	25079.6	34903.6	14620.5
SEPT5_RAT	4	4	238.19	0.053543	1.31098	AFT	CFT	Septin-5 OS=Rattus norvegicus GN=Sept5 PE=1 SV=2	796671	1.12138e+06	797413	1.19644e+06	700545	704011	411380	1.30473e+06	788314	557054	535115	835727	654660	634212	410750	397774	683929	578759	647268	1.0201e+06	660791	638599	580113	529304	573790	629993	288720	422082	432427	423180	869377	544051	1.06269e+06	813084	964574	914896	876672	950973	923394	945701	688960
PRDX5_RAT	6	6	390.18	0.054029	1.47904	AFT	CFT	Peroxiredoxin-5, mitochondrial OS=Rattus norvegicus GN=Prdx5 PE=1 SV=1	2.14276e+06	668693	2.14066e+06	4.3647e+06	1.85744e+06	1.85666e+06	1.7473e+06	4.44879e+06	2.41738e+06	2.20037e+06	1.67477e+06	1.94486e+06	1.79677e+06	1.5902e+06	921418	1.00687e+06	1.94985e+06	1.52221e+06	1.63968e+06	1.74108e+06	1.73043e+06	1.6808e+06	1.55479e+06	1.43495e+06	1.54329e+06	375674	775069	1.53979e+06	1.14654e+06	1.11604e+06	3.69261e+06	1.85507e+06	3.25877e+06	3.21169e+06	3.01887e+06	2.1291e+06	2.4061e+06	2.38443e+06	2.07141e+06	2.39382e+06	1.9642e+06
CHRD1_RAT	1	1	82.76	0.0551257	1.30887	CFT	AFT	Cysteine and histidine-rich domain-containing protein 1 OS=Rattus norvegicus GN=Chordc1 PE=3 SV=1	7004.13	27377.4	18426.3	5129.81	105241	108412	54712.6	197998	41224.9	47422.8	84205.3	74971.9	98006.3	99192.9	71734.8	59201.9	72091.2	86916.6	105110	137987	63119	94905.6	65127.2	57219.1	5044.61	15380.7	6671.63	1809.7	64962.3	65166.3	115625	82561.8	55573.6	69219	151785	82074.1	131243	148735	161265	140752	72621.5
RS10_RAT	1	1	58.12	0.05553	2.11897	AFT	CFT	40S ribosomal protein S10 OS=Rattus norvegicus GN=Rps10 PE=2 SV=1	179566	133384	137203	188128	9412.65	49846.6	169969	141013	194480	309608	109272	140756	73342.4	87076.7	55624.3	52622.9	81348.1	62344.7	89780.7	49283.1	74376.2	66783.5	67722	71533.9	129330	74935.3	49677	66368.2	5810.17	29962.7	359199	58800.2	262170	451908	196970	154090	98214.6	130568	125047	125110	81946.5
GPM6A_RAT	3	3	287.41	0.0565511	1.69835	AFT	CFT	Neuronal membrane glycoprotein M6-a OS=Rattus norvegicus GN=Gpm6a PE=1 SV=1	7.28605e+06	8.07101e+06	1.17808e+07	3.859e+06	5.14219e+06	6.34861e+06	1.23403e+06	9.54488e+06	3.03188e+06	5.2115e+06	2.9336e+06	2.87737e+06	4.58871e+06	3.18939e+06	2.41893e+06	2.29784e+06	3.24442e+06	2.87763e+06	3.11542e+06	5.11574e+06	3.6604e+06	3.1333e+06	3.01077e+06	2.98656e+06	5.24766e+06	4.53432e+06	4.26549e+06	1.36139e+06	3.17413e+06	3.81614e+06	2.60789e+06	3.98006e+06	4.08714e+06	7.60678e+06	5.28797e+06	3.14995e+06	6.14486e+06	4.78236e+06	5.43792e+06	5.46306e+06	3.26828e+06
RTN3_RAT	4	4	295.51	0.0573464	1.51439	AFT	CFT	Reticulon-3 OS=Rattus norvegicus GN=Rtn3 PE=1 SV=1	661425	3.18929e+06	2.36468e+06	1.26212e+06	2.34042e+06	2.0696e+06	925654	3.51768e+06	1.60484e+06	2.74246e+06	1.09928e+06	1.64193e+06	1.79898e+06	1.17354e+06	951563	872202	1.33978e+06	1.14444e+06	1.23147e+06	2.09212e+06	1.38347e+06	1.28225e+06	1.14875e+06	1.04602e+06	476381	1.79175e+06	856181	445252	1.44468e+06	1.24403e+06	1.9562e+06	1.46682e+06	2.16341e+06	4.00293e+06	1.98151e+06	1.79747e+06	2.40906e+06	1.75968e+06	2.13918e+06	2.07365e+06	1.34964e+06
SEPT2_RAT	4	4	194.96	0.0580981	1.37209	AFT	CFT	Septin-2 OS=Rattus norvegicus GN=Sept2 PE=1 SV=1	925606	543387	1.00282e+06	673375	367519	386603	378270	1.145e+06	646578	680582	419469	522472	557275	590101	297944	270677	577649	438288	562949	569638	481591	463197	424313	372190	666653	305276	363092	237555	226859	232386	799405	477446	871624	993387	756116	571966	746261	884830	669799	643529	581898
TYB4_RAT;TYB10_RAT	2	2	97.87	0.0581878	8.74505	AFT	CFT	Thymosin beta-4 OS=Rattus norvegicus GN=Tmsb4x PE=2 SV=2	88284.2	59951.9	81473.3	30691.3	328011	356889	35078.6	3.68161e+06	1.69406e+06	2.40873e+06	41105.5	439175	70806.2	71511.8	38401	31543	182285	92415	71998.6	80813.8	133157	100479	76572.9	107193	63585.3	33681.2	29499.1	10827.3	202472	214525	74132.3	1.53517e+06	2.28369e+06	3.51581e+06	74094.9	480779	94818.2	107229	86328.2	74993	183625
CLH1_RAT	38	38	3005.31	0.0585443	1.27146	AFT	CFT	Clathrin heavy chain 1 OS=Rattus norvegicus GN=Cltc PE=1 SV=3	4.9501e+06	7.3823e+06	6.99589e+06	3.94369e+06	3.3916e+06	3.81926e+06	3.01132e+06	3.81838e+06	2.84953e+06	3.3763e+06	3.45797e+06	5.28795e+06	3.84414e+06	4.32934e+06	2.93804e+06	3.10425e+06	3.65841e+06	2.67183e+06	4.17754e+06	4.28913e+06	3.48398e+06	2.75521e+06	3.0473e+06	2.82235e+06	3.56523e+06	4.1474e+06	2.533e+06	1.39126e+06	2.09354e+06	2.29575e+06	6.36388e+06	1.5922e+06	3.84133e+06	4.9281e+06	6.23319e+06	5.78888e+06	5.14778e+06	6.49166e+06	6.60493e+06	7.3803e+06	3.68532e+06
CRYM_RAT	6	6	412.02	0.0598351	1.43724	AFT	CFT	Ketimine reductase mu-crystallin OS=Rattus norvegicus GN=Crym PE=1 SV=1	1.75014e+06	1.48466e+06	2.61474e+06	1.24247e+06	973669	1.0734e+06	471407	2.18654e+06	1.25507e+06	951387	796316	1.0968e+06	1.06808e+06	1.08864e+06	621984	701422	889468	729572	1.00109e+06	1.45565e+06	959735	837656	882910	824324	1.26051e+06	834088	946721	438320	601019	645216	996233	911753	1.69191e+06	1.38866e+06	1.4354e+06	1.2007e+06	1.4303e+06	1.63237e+06	1.39826e+06	1.66762e+06	896010
OLA1_RAT	4	4	306.35	0.0614482	1.82941	AFT	CFT	Obg-like ATPase 1 OS=Rattus norvegicus GN=Ola1 PE=2 SV=1	563747	39889.6	539364	533505	201639	242529	210444	439095	359035	538696	205890	296238	224136	242902	149698	136548	238480	173751	237341	198653	167956	197266	158138	154595	406030	22410.1	195288	188211	124466	145784	444736	183095	484000	786289	371128	324301	300146	364220	336533	324640	240234
LSAMP_RAT	3	3	175.72	0.0619833	1.72752	AFT	CFT	Limbic system-associated membrane protein OS=Rattus norvegicus GN=Lsamp PE=1 SV=1	1.38671e+06	839286	1.31299e+06	1.58942e+06	1.06322e+06	1.07216e+06	217738	817193	619771	464999	217334	514454	748955	757897	327814	342275	503165	274372	713336	632697	474408	281789	393329	405352	998753	471514	475396	560719	656296	644472	460149	340756	835487	678719	391757	563189	1.00294e+06	1.13643e+06	736948	813752	506866
NCPR_RAT	1	1	32.48	0.0627469	1.72724	AFT	CFT	NADPH--cytochrome P450 reductase OS=Rattus norvegicus GN=Por PE=1 SV=3	214904	927398	652333	991006	211087	185838	258447	462184	212754	220206	218553	274833	272135	301924	169256	128913	275016	205665	313917	285382	223963	211762	206897	201275	154781	521015	236190	349609	130298	111707	546182	192723	286805	321415	393954	300868	364422	452721	380501	306488	277039
PSB1_RAT	1	1	44.88	0.0635311	1.80348	AFT	CFT	Proteasome subunit beta type-1 OS=Rattus norvegicus GN=Psmb1 PE=1 SV=3	420710	296455	181093	532033	259297	274794	61646.9	896612	273855	403680	202785	128354	75921.2	225224	106866	150166	238943	185098	211504	156506	228245	228441	189667	183266	303010	166550	65568.4	187692	160057	165178	130280	373873	369172	589216	365531	140513	101668	337713	240242	357017	240700
IF2A_RAT	2	2	95.33	0.065178	1.61742	AFT	CFT	Eukaryotic translation initiation factor 2 subunit 1 OS=Rattus norvegicus GN=Eif2s1 PE=1 SV=2	31021.8	137653	89677.2	87203.3	26502.3	28349.3	128171	97532.6	102468	132876	62936.2	93713.5	66114.1	75713.8	28881.8	49613.6	67550.2	45191.7	24469.7	90994.8	52781.6	44327.3	49263.2	34558.4	22343	77334	32469.5	30763.8	16359.1	17040.7	270866	40669.5	138133	193947	113446	102591	88535	113529	64928.3	117955	68047.1
GSTP1_RAT	5	5	390.45	0.0672569	1.50835	AFT	CFT	Glutathione S-transferase P OS=Rattus norvegicus GN=Gstp1 PE=1 SV=2	3.90205e+06	3.84009e+06	2.15036e+06	2.39395e+06	947938	984975	1.15304e+06	3.49358e+06	1.79815e+06	2.03492e+06	1.12262e+06	1.69574e+06	1.66603e+06	1.37726e+06	862139	861994	1.69922e+06	1.3242e+06	1.44688e+06	2.09858e+06	1.51256e+06	1.49754e+06	1.32671e+06	1.24435e+06	2.81039e+06	2.15737e+06	778583	844543	585136	592067	2.43674e+06	1.45676e+06	2.424e+06	2.9702e+06	2.02358e+06	1.85638e+06	2.23103e+06	2.06514e+06	1.93815e+06	2.04938e+06	1.71172e+06
AMPL_RAT	3	3	132.46	0.0684835	1.9136	AFT	CFT	Cytosol aminopeptidase OS=Rattus norvegicus GN=Lap3 PE=1 SV=1	753115	424095	69922.4	503191	147801	181003	229929	1.11047e+06	414587	327005	254254	511946	279008	158475	209059	151621	291510	212588	229000	189974	225083	235697	209087	183792	542419	238258	25316.8	177517	91233.3	108800	485913	463046	558887	477301	458308	560443	373627	237626	469980	360475	293654
NDRG4_RAT	2	2	113.53	0.0686499	1.40186	AFT	CFT	Protein NDRG4 OS=Rattus norvegicus GN=Ndrg4 PE=2 SV=1	1.09581e+06	445026	1.07185e+06	1.93606e+06	1.12192e+06	1.01003e+06	763096	2.25636e+06	1.1037e+06	1.41231e+06	645104	934138	1.23035e+06	882061	555562	626538	987273	741203	875915	910673	791081	789316	731071	719748	789239	250017	388084	683008	692530	607127	1.61267e+06	940864	1.48786e+06	2.06143e+06	1.16284e+06	1.02263e+06	1.64759e+06	1.32261e+06	1.24894e+06	1.48958e+06	994536
ACOC_RAT	1	1	43.38	0.0701417	2.94295	AFT	CFT	Cytoplasmic aconitate hydratase OS=Rattus norvegicus GN=Aco1 PE=1 SV=1	3.07122e+06	2.49937e+06	241938	1.09814e+06	115578	132753	250202	2.22071e+06	940976	412015	875410	1.60231e+06	231414	131796	368687	249712	764568	554695	286524	154319	438086	602404	424557	367088	2.212e+06	1.40415e+06	87598.5	387405	71343.1	79797.8	528757	926001	1.26849e+06	601383	1.57798e+06	1.75409e+06	309892	197622	828835	593687	770192
LYRIC_RAT	1	1	92.38	0.0711842	5.47164	AFT	CFT	Protein LYRIC OS=Rattus norvegicus GN=Mtdh PE=2 SV=2	64356.8	3946.45	21719.7	251911	16715.2	29125.2	20039.9	16254.4	1374.54	21576.4	1705.36	4707.21	3892.13	6560.62	1152.35	9542.82	7662.83	10778	13651.2	13329.3	2446.42	4394	3667.23	5792.48	46351.9	2217.13	7864.04	88869.7	10317.8	17507.1	42350.8	6777.83	1852.96	31493.2	3074	5153.12	5212.04	9837.36	2590.57	22687.9	7719.2
TAGL2_RAT	1	1	102.72	0.0725606	1.63091	AFT	CFT	Transgelin-2 OS=Rattus norvegicus GN=Tagln2 PE=2 SV=1	365769	145826	298993	438257	226884	212140	80942.6	173698	208614	51583.9	117248	131786	95190.2	195833	119986	101074	155358	97829.9	195990	100655	116750	108197	98351.7	118079	263439	81925.7	108257	154609	140049	127517	171058	72429.3	281224	75292.6	211346	144270	127472	293642	269738	240303	156501
MYH10_RAT	7	7	422.07	0.0731225	1.52967	AFT	CFT	Myosin-10 OS=Rattus norvegicus GN=Myh10 PE=2 SV=1	390202	629297	432343	541593	172745	138168	145770	329576	231611	237244	144488	196385	295405	224863	167217	146184	233531	159316	234551	162128	190883	167045	193326	172090	281037	353541	156539	191064	106631	83052.5	308058	137428	312225	346284	260447	214989	395584	337173	375916	347549	235249
RGRF2_RAT	2	2	78.95	0.0741281	2.06877	AFT	CFT	Ras-specific guanine nucleotide-releasing factor 2 OS=Rattus norvegicus GN=Rasgrf2 PE=1 SV=1	34035.7	386669	564320	84635.5	148811	152756	57801	132741	77689.2	67349.5	85416.2	129277	126071	112564	76006.1	65310.7	71284.9	51969	102663	95947.5	69903.4	53719.2	51704.3	51669.2	24513.7	217232	204324	29857.9	91857.1	91821.4	122152	55350.8	104730	98304.3	153967	141524	168825	168785	170867	155275	71809.3
PRPS1_RAT	1	1	41.95	0.0744189	1.98936	AFT	CFT	Ribose-phosphate pyrophosphokinase 1 OS=Rattus norvegicus GN=Prps1 PE=1 SV=2	1.58088e+06	716023	2.45595e+06	293436	805193	816961	263508	400105	197650	763353	486121	274768	431014	297650	179774	187703	450420	462022	375298	467380	463455	509125	357076	370266	1.1386e+06	402264	889226	103519	497023	491074	556876	166837	266443	1.1142e+06	876260	300797	577181	446314	404145	446261	453733
MECP2_RAT	1	1	69.1	0.0754476	3.28302	AFT	CFT	Methyl-CpG-binding protein 2 OS=Rattus norvegicus GN=Mecp2 PE=1 SV=1	82695.1	26359	24617.6	253065	34152.4	3400.79	10700.7	44706	18603.9	31579	7827.25	14706.5	6280	11689.6	14186.1	8682.89	24368.9	6522.69	11694.2	18654.4	19300.6	18557.4	14774.2	13552.8	59559.9	14808.6	8913.29	89276.7	21081.3	2044.21	22613.9	18641.7	25079.1	46093.2	14109.1	16099.7	8409.7	17528	31891.4	20643.4	24548.2
CDV3_RAT	1	1	104.64	0.0754533	10.5463	AFT	CFT	Protein CDV3 homolog OS=Rattus norvegicus GN=Cdv3 PE=2 SV=1	425370	452462	308650	618898	159616	156050	51.9576	124353	32955.3	39607.7	37863.2	18294.2	32731.2	30806.1	20825.3	9188.36	33584.8	15944.7	24306.2	25103.9	6265.33	9616.42	8976.04	7771.21	306366	254194	111753	218336	98526.7	93801.5	109.803	51853.3	44425.7	57811.9	68250.5	20027.2	43831.1	46192.5	46816.8	21845.2	33831.8
SYYC_RAT	1	1	52.75	0.0763263	1.37667	AFT	CFT	Tyrosine--tRNA ligase, cytoplasmic OS=Rattus norvegicus GN=Yars PE=2 SV=3	83022.8	262373	116840	396823	250777	230527	201606	271028	303019	318647	171575	260483	249586	287321	137850	103406	188628	139029	263326	161300	142593	155057	126959	127304	59795.8	147402	42304.5	139992	154798	138570	426057	113014	408488	465102	309274	285159	334226	430826	309897	245846	190016
ORN_RAT	1	1	73.32	0.0767546	1.54533	AFT	CFT	Oligoribonuclease, mitochondrial OS=Rattus norvegicus GN=Rexo2 PE=2 SV=1	99130.1	197014	235261	562549	134855	91523.8	90515	190240	118076	184963	112619	120716	111385	162486	102978	63659.9	138086	118223	162478	108153	118372	108511	104330	84516.3	71396.9	110683	85181.1	198457	83242.5	55014.8	191287	79327.1	159173	269975	203003	132152	149158	243641	231501	151350	139102
SQSTM_RAT	1	1	71.8	0.0769083	1.72305	AFT	CFT	Sequestosome-1 OS=Rattus norvegicus GN=Sqstm1 PE=1 SV=1	62903.8	93055.6	142161	11112.6	105244	129035	47755.9	174122	70542.7	81049.1	54822.2	56668.5	77091.6	69327	41028.7	39569.4	38573.3	41336.1	66546.6	85926.6	37954.4	41886.3	29138.3	28512.6	45305.4	52279	51472.2	3920.32	64964.4	77562.8	100923	72606.1	95095.6	118300	98820.1	62036.7	103235	103953	92235.6	94075.6	38857
KAP2_RAT	4	4	360.5	0.0772243	1.44752	AFT	CFT	cAMP-dependent protein kinase type II-alpha regulatory subunit OS=Rattus norvegicus GN=Prkar2a PE=1 SV=3	269546	712107	249934	428380	194152	175585	118985	369432	320669	170911	218357	292837	199627	286504	132891	149228	241420	182790	277324	240189	186844	187110	177977	170460	194136	400064	90493.6	151125	119844	105544	251453	154047	432281	249464	393601	320578	267325	429601	298749	354787	243196
KCAB2_RAT	3	3	134.97	0.0788533	1.35088	AFT	CFT	Voltage-gated potassium channel subunit beta-2 OS=Rattus norvegicus GN=Kcnab2 PE=1 SV=1	120986	474643	206678	404458	246723	148353	236179	381721	260726	348661	190854	284227	258824	263361	162064	132114	293533	211677	232958	171928	170447	212643	168368	168049	87138.3	266656	74832.2	142685	152295	89174.9	499122	159171	351474	508910	344026	311151	346598	394898	364332	314098	295692
PTGDS_RAT	1	1	64.87	0.0792943	8.26584	AFT	CFT	Prostaglandin-H2 D-isomerase OS=Rattus norvegicus GN=Ptgds PE=1 SV=2	1.16415e+06	408659	16502.2	15781.2	14470.1	15585.4	34111.7	18017.7	22639.1	39541.4	26906.7	11103.4	28332.3	10155.4	15517.9	9832.99	17513.1	12603.1	8880.75	9941.6	38081.5	25873.4	28742.5	10773	838461	229586	5974.95	5567.31	8931.97	9368.35	72089	7513.08	30518.9	57715.2	48500.9	12155.2	37940.5	15227.6	34885.3	23377.8	17642
CATB_RAT	1	1	55.54	0.0818717	1.10863	CFT	AFT	Cathepsin B OS=Rattus norvegicus GN=Ctsb PE=1 SV=2	1546.12	78119.8	3644.74	1717.47	16883.4	25648.2	18123.2	181264	84608.2	89142.3	28636	44958.8	55741.4	55413.9	28956	29778.4	56046.3	63394.1	61855.7	83571.5	40805.1	75684.2	45391.7	40041.1	1113.57	43887.9	1319.65	605.892	10421.6	15417.1	38300.1	75584	114057	130113	51617.9	49217.8	74644.6	83090.7	65095.2	70797.6	56458.5
TENR_RAT	10	10	746.36	0.082339	1.4048	AFT	CFT	Tenascin-R OS=Rattus norvegicus GN=Tnr PE=1 SV=1	1.15356e+06	1.9134e+06	2.47514e+06	1.89961e+06	902445	1.03322e+06	814923	1.27843e+06	802390	1.03204e+06	486881	811898	1.15299e+06	986530	673842	745587	907874	618465	1.00191e+06	1.32706e+06	811822	675009	762407	732265	830830	1.07496e+06	896175	670148	557054	621066	1.72219e+06	533085	1.08167e+06	1.50639e+06	877630	888809	1.544e+06	1.47926e+06	1.51485e+06	1.77262e+06	914552
SYWC_RAT	1	1	46.04	0.0838747	1.48371	AFT	CFT	Tryptophan--tRNA ligase, cytoplasmic OS=Rattus norvegicus GN=Wars PE=1 SV=2	119297	512959	695345	605047	322672	245283	246537	733482	438032	394036	245988	367159	348062	375102	179345	132444	327019	250367	320798	357068	281854	243796	266896	237189	85921.4	288182	251764	213450	199176	147439	521012	305850	590492	575140	443407	401940	466098	562449	403180	314884	329424
SNAA_RAT	5	5	495	0.0854904	1.4105	AFT	CFT	Alpha-soluble NSF attachment protein OS=Rattus norvegicus GN=Napa PE=1 SV=2	999170	2.12382e+06	1.86749e+06	2.01982e+06	912095	906317	1.02387e+06	3.96245e+06	1.56834e+06	2.05434e+06	1.03989e+06	1.41652e+06	1.29428e+06	1.521e+06	731115	660412	1.46104e+06	1.04845e+06	1.4587e+06	1.77153e+06	1.12816e+06	1.0891e+06	1.00355e+06	936933	719636	1.19317e+06	676161	712557	563011	544786	2.16376e+06	1.65228e+06	2.11422e+06	2.99855e+06	1.87445e+06	1.55071e+06	1.73321e+06	2.28068e+06	1.6436e+06	1.57012e+06	1.47179e+06
SAM50_RAT	1	1	36.56	0.0889021	1.71947	AFT	CFT	Sorting and assembly machinery component 50 homolog OS=Rattus norvegicus GN=Samm50 PE=1 SV=1	241560	289836	361040	148474	138020	154129	208601	180191	95586.5	24556	68468.3	137279	159947	97123.4	79344.4	85916.1	100149	78849.6	105024	161466	93074.5	84263.8	71584.9	74172.8	173980	162831	130722	52379.1	85196	92646.9	440840	75136.6	128856	35842.4	123418	150283	214189	145632	178372	204264	100886
FAAA_RAT	2	2	126.17	0.0896458	2.29289	AFT	CFT	Fumarylacetoacetase OS=Rattus norvegicus GN=Fah PE=1 SV=1	551939	291343	851834	144727	103005	94800.2	43449.6	153895	111954	167274	60441.1	86457.2	111925	115777	69408.2	65365.9	100165	72619	120471	114037	119921	79287.1	96784.3	94836.4	397525	163677	308424	51057.1	63582.3	56984.3	91822.9	64171.9	150921	244155	108948	94647.3	149881	173603	156035	155406	100901
CADM3_RAT	4	4	264.1	0.0905693	1.55101	AFT	CFT	Cell adhesion molecule 3 OS=Rattus norvegicus GN=Cadm3 PE=2 SV=1	987876	457846	589435	1.61779e+06	1.10922e+06	1.05998e+06	670514	3.60208e+06	1.52376e+06	1.71279e+06	779852	1.13219e+06	816953	964731	512144	401995	1.12209e+06	816233	915345	917027	924510	857914	795810	783265	711502	257220	213417	570726	684692	637154	1.41701e+06	1.50201e+06	2.05412e+06	2.50001e+06	1.40573e+06	1.23944e+06	1.094e+06	1.44657e+06	1.15134e+06	955737	1.13034e+06
HMOX2_RAT	1	1	36.43	0.0943492	5.26634	AFT	CFT	Heme oxygenase 2 OS=Rattus norvegicus GN=Hmox2 PE=1 SV=1	1.02099e+06	8192.35	45807.7	330924	189388	225328	30478.1	14569.2	22294.4	13189.5	29026.4	18648.6	150647	15093.6	22740.3	9057.67	32229.2	26793.7	17387.5	10931.9	22471.2	26131.9	20581.8	15988.6	735350	4602.49	16585.6	116744	116904	135444	64409.9	6075.12	30054.2	19251.5	52321.8	20415.2	201735	22632.1	51121.7	21534.5	32466.3
RHOA_RAT	3	3	134.51	0.0949884	1.86186	AFT	CFT	Transforming protein RhoA OS=Rattus norvegicus GN=Rhoa PE=1 SV=1	753955	481917	732788	190206	91217.3	116624	100652	455625	225662	268046	126200	233990	149147	131402	87635.6	112926	214169	164618	130718	242562	224991	203897	183106	183382	543024	270742	265321	67101.3	56305.9	70102.7	212709	189988	304205	391244	227482	256156	199726	197031	197011	268479	215745
ITM2B_RAT	1	1	67.73	0.0964395	1.0677	CFT	AFT	Integral membrane protein 2B OS=Rattus norvegicus GN=Itm2b PE=2 SV=1	1791.44	0	938.497	41521.5	3121.09	2175.05	987.067	32728.5	42455.7	431.119	23559.1	17438	17659.3	31706.5	19126.5	19261.2	10701.8	5285.61	32701.6	9729.2	6668.08	6526.63	11887.9	7209.14	1290.26	0	339.802	14648	1926.56	1307.42	2085.99	13647.3	57232.7	629.268	42466.7	19089.9	23648	47542.5	42997.7	45793.2	10780.5
CLIP2_RAT	1	1	34.24	0.0971701	7.63687	AFT	CFT	CAP-Gly domain-containing linker protein 2 OS=Rattus norvegicus GN=Clip2 PE=1 SV=1	2434.19	1539.51	1323.64	67099	57152.5	122944	62.6246	205412	44198.7	153563	323.717	51107	2208.36	41931.2	452.175	728.683	2195.91	966.322	32568.1	5066.33	2679.26	675.936	570.151	2555.8	1753.19	864.901	479.25	23671.3	35278.7	73901.5	132.346	85653.6	59582.4	224143	583.518	55948.3	2957.26	62874	1016.52	1732.43	2212.06
SRGP2_RAT	1	1	43.19	0.100409	1.65969	AFT	CFT	SLIT-ROBO Rho GTPase-activating protein 2 OS=Rattus norvegicus GN=Srgap2 PE=1 SV=1	28294.7	57170.4	195918	23677.9	148642	159102	37160.2	73145.9	65456.9	95237.6	66959.6	89007.1	91626.2	35455.6	43000.4	28766.9	50125.9	47982.4	48062.7	87482.4	59854.4	55189.4	37800.5	41140.4	20378.8	32118.5	70936	8353.14	91752.6	95636.2	78531.5	30500.7	88239.7	139010	120699	97438.8	122699	53164.1	96668	68392.8	50494.6
COPG1_RAT	1	1	69.78	0.101766	1.13337	CFT	AFT	Coatomer subunit gamma-1 OS=Rattus norvegicus GN=Copg1 PE=2 SV=1	1622.3	2.73484	1289.76	87789.9	22802.2	24553.8	23339.4	18612.9	24060.3	307.655	34864.7	61901.5	50110.1	51419.7	31867.5	29777.3	21080.3	12981.1	41570.4	23533	23361.3	18990.4	16294.2	20326.6	1168.44	1.53644	466.986	30970.7	14075.2	14759.3	49323.6	7761.27	32434.6	449.058	62845.6	67765.4	67103.7	77101.6	71640.4	70795.1	21235.3
CALB1_RAT	3	3	283.34	0.102062	1.53977	AFT	CFT	Calbindin OS=Rattus norvegicus GN=Calb1 PE=1 SV=2	356039	186196	325749	1.63034e+06	626964	617399	259432	735156	625538	579433	353852	559512	566799	488149	353011	315254	382119	264240	467316	439649	310881	286923	291940	286085	256432	104606	117944	575155	387007	371118	548263	306548	843262	845748	637838	612515	759014	731959	793594	749512	384930
RLA0_RAT	3	3	152.22	0.106172	1.49783	AFT	CFT	60S acidic ribosomal protein P0 OS=Rattus norvegicus GN=Rplp0 PE=1 SV=2	322276	341990	320854	159568	428430	423723	193839	1.23221e+06	509941	460552	224483	454822	126489	353789	96879.5	203431	341918	277453	333386	421472	365301	264251	318255	284060	232114	192131	116172	56292.6	264458	254699	409644	513810	687430	672228	404643	497908	169384	530491	217792	483654	344433
VPS45_RAT	1	1	38.57	0.106536	1.86092	AFT	CFT	Vacuolar protein sorting-associated protein 45 OS=Rattus norvegicus GN=Vps45 PE=1 SV=1	45221.1	12761	4296.79	38798.5	16939.9	20558.9	17576.8	46834.4	29951.7	6043.5	15265.8	59125	30217.8	22639.6	13058.6	10656.4	14125.4	11640.6	15398.7	13287.3	9846.23	10069.7	9638.98	7818.18	32569.8	7169.2	1555.74	13687.4	10456.5	12357.9	37145.4	19529.2	40376.7	8821.17	27517.4	64726	40465.4	33947.1	29356.6	25335.3	14229.3
ACSF2_RAT	1	1	32.12	0.107448	1.14724	CFT	AFT	Acyl-CoA synthetase family member 2, mitochondrial OS=Rattus norvegicus GN=Acsf2 PE=2 SV=1	16757	7567.31	9602.67	1327.1	164854	202130	48058.6	171288	92887.8	119711	87771	144260	180189	83463.3	79827.2	81132.8	85211.6	88368	95110.5	169261	98202.9	93822.7	92603.8	76013.8	12069	4251.34	3476.84	468.176	101760	121500	101563	71424.5	125218	174731	158212	157926	241296	125150	179457	192892	85838.4
CLD11_RAT	4	4	195.47	0.109043	1.20123	CFT	AFT	Claudin-11 OS=Rattus norvegicus GN=Cldn11 PE=1 SV=1	2.35837e+06	2.13895e+06	865787	829467	2.37859e+06	2.50595e+06	1.55115e+06	2.74864e+06	1.14039e+06	1.23521e+06	1.5399e+06	1.75057e+06	3.43946e+06	2.06702e+06	1.65408e+06	1.54524e+06	2.05304e+06	1.64864e+06	2.04337e+06	2.94906e+06	2.23213e+06	1.8982e+06	1.98281e+06	1.76439e+06	1.69858e+06	1.20167e+06	313476	292621	1.46824e+06	1.50632e+06	3.27807e+06	1.14614e+06	1.53732e+06	1.80293e+06	2.77575e+06	1.9164e+06	4.60587e+06	3.0994e+06	3.71849e+06	3.67378e+06	2.06814e+06
2ABA_RAT	1	1	36.75	0.110262	1.46233	CFT	AFT	Serine/threonine-protein phosphatase 2A 55 kDa regulatory subunit B alpha isoform OS=Rattus norvegicus GN=Ppp2r2a PE=2 SV=1	548.061	0	124.579	2327.28	2253.79	5103.87	85.2576	0	24290.1	0	14342.8	28142.4	0.0145343	29522.1	13610.5	15922.6	3770.16	6259.04	22923.3	6253.51	1336.58	4886.92	4217.39	4216.64	394.732	0	45.1064	821.022	1391.2	3067.93	180.177	0	32744.4	0	25853.7	30808.4	0.0194632	44267	30597.4	37855.7	3797.89
CDS2_RAT	4	4	236.29	0.110719	1.70505	AFT	CFT	Phosphatidate cytidylyltransferase 2 OS=Rattus norvegicus GN=Cds2 PE=2 SV=1	686341	586494	803497	496549	292145	341981	59107	308429	187494	195764	170683	263285	415218	240663	180252	176408	223253	137964	261154	305624	182402	148586	148029	156181	494326	329494	290922	175174	180333	205564	124912	128610	252752	285739	307666	288226	556029	360863	405220	419406	224895
RS23_RAT	1	1	38.11	0.111323	168.733	AFT	CFT	40S ribosomal protein S23 OS=Rattus norvegicus GN=Rps23 PE=1 SV=3	9.72342	0.587887	12.7603	0	44802.6	47981.7	0	4146.3	140.666	0	0	463.689	0	380.165	0	0	81.2684	0	79.0081	0	0	0	0	37.7376	7.00314	0.330277	4.62012	0	27655.4	28841.7	0	1728.94	189.625	0	0	507.614	0	570.041	0	0	81.8661
LPHN1_RAT	1	1	57.09	0.111693	3.14864	AFT	CFT	Latrophilin-1 OS=Rattus norvegicus GN=Lphn1 PE=1 SV=1	26418.6	21475.9	101377	59727.3	3857.95	20610.7	4201.46	12371.9	4581.21	1777.41	11347.3	5218.67	15411.1	2385.23	9195.78	7453.13	7125.38	5400.75	8341.96	7341.34	13924.8	2539.02	4663	2911.7	19027.6	12065.2	36705.5	21070.7	2381.41	12389.1	8879.03	5158.88	6175.73	2594.34	20454.1	5713.04	20637.3	3576.55	20672.8	17719.7	7177.79
CN37_RAT	21	21	1540.98	0.114133	1.34101	AFT	CFT	2',3'-cyclic-nucleotide 3'-phosphodiesterase OS=Rattus norvegicus GN=Cnp PE=1 SV=2	3.74173e+07	4.87946e+07	5.90149e+07	2.38054e+07	2.17992e+07	2.08567e+07	1.62162e+07	3.93753e+07	1.82582e+07	2.24504e+07	1.82218e+07	2.34635e+07	2.75193e+07	1.91631e+07	1.5103e+07	1.3016e+07	2.74444e+07	2.13642e+07	2.11947e+07	2.63037e+07	2.45038e+07	2.36351e+07	2.13107e+07	2.0195e+07	2.69492e+07	2.74129e+07	2.13676e+07	8.39812e+06	1.3456e+07	1.25369e+07	3.42701e+07	1.64189e+07	2.46132e+07	3.2769e+07	3.28458e+07	2.56862e+07	3.68518e+07	2.87342e+07	3.39525e+07	3.09453e+07	2.76463e+07
MAG_RAT	7	7	492.63	0.115548	1.51198	AFT	CFT	Myelin-associated glycoprotein OS=Rattus norvegicus GN=Mag PE=1 SV=1	1.77282e+06	6.08329e+06	1.55416e+06	2.6743e+06	2.22369e+06	2.29116e+06	870626	3.97763e+06	1.76546e+06	2.11652e+06	907050	1.29288e+06	1.79333e+06	1.64416e+06	996662	1.08923e+06	1.63928e+06	1.37254e+06	1.78588e+06	2.10385e+06	1.61033e+06	1.5401e+06	1.37131e+06	1.26094e+06	1.27685e+06	3.41761e+06	562714	943446	1.37262e+06	1.37721e+06	1.83991e+06	1.65861e+06	2.37994e+06	3.08931e+06	1.63501e+06	1.41535e+06	2.4015e+06	2.46535e+06	2.24057e+06	2.58962e+06	1.65133e+06
VDAC3_RAT	1	1	95.88	0.117227	1.53063	CFT	AFT	Voltage-dependent anion-selective channel protein 3 OS=Rattus norvegicus GN=Vdac3 PE=1 SV=2	719070	1.22999e+06	329.678	434800	212602	323149	388201	1.15629e+06	587270	591565	441512	538937	781161	769868	456208	658522	1.00325e+06	773890	794958	1.55738e+06	903593	868151	827318	744196	517899	691015	119.367	153390	131233	194244	820393	482154	791674	863457	795851	589991	1.04607e+06	1.15438e+06	1.02559e+06	1.56563e+06	1.01063e+06
AMPB_RAT	1	1	62.16	0.121143	1.32151	CFT	AFT	Aminopeptidase B OS=Rattus norvegicus GN=Rnpep PE=1 SV=2	24844.9	26916	35132.6	3576.49	197663	274478	61888.1	383225	80059.1	237254	159174	113418	531422	125909	278564	64624.4	103687	125595	204216	191685	143105	155464	89023.1	97992.4	17894.1	15121.5	12720.5	1261.72	122012	164988	130789	159798	107924	346299	286920	124162	711640	188796	626232	153643	104450
A1M_RAT	1	1	34.78	0.122379	1.17674	AFT	CFT	Alpha-1-macroglobulin OS=Rattus norvegicus GN=A1m PE=1 SV=1	1298	1068.36	2820.12	6419.73	172425	203561	14121.5	386334	91832.9	131389	35072.3	107141	108430	143869	54521.8	49531.2	103187	37165.2	120131	100806	90338	53680.9	43328.1	75251.4	934.86	600.207	1021.08	2264.77	106433	122360	29843.3	161095	123796	191778	63219.8	117291	145201	215725	122569	117759	103946
DAB1_RAT	1	1	41.23	0.122967	1.23713	CFT	AFT	Disabled homolog 1 OS=Rattus norvegicus GN=Dab1 PE=1 SV=1	40313.4	49224.1	111274	5490.44	255270	260863	121490	450025	158385	157334	131967	136659	342662	202476	195615	165208	122333	110386	202015	285183	219582	125684	182442	170116	29035.1	27654.2	40288.9	1936.93	157571	156805	256746	187653	213512	229648	237877	149605	458867	303604	439758	392780	123233
AT1B3_RAT	1	1	75.52	0.123796	1.76441	AFT	CFT	Sodium/potassium-transporting ATPase subunit beta-3 OS=Rattus norvegicus GN=Atp1b3 PE=2 SV=1	600331	760576	1.24205e+06	1.42306e+06	585955	854693	109467	1.61371e+06	503982	196150	555839	650099	594841	471603	300989	272876	593764	414090	455940	564269	396387	405893	312870	371691	432379	427294	449709	502031	361694	513755	231338	672892	679397	286303	1.00193e+06	711683	796566	707147	676645	648757	598131
ANK3_RAT	1	1	41.08	0.124671	1.77648	AFT	CFT	Ankyrin-3 OS=Rattus norvegicus GN=Ank3 PE=1 SV=3	565767	652971	763374	132574	354775	192963	151584	291358	134012	168201	78907.6	129478	225439	249876	151577	142807	129958	119235	246702	272884	128257	138814	117437	112477	407485	366841	276395	46769.9	218992	115989	320346	121491	180657	245509	142235	141744	301890	374678	340756	339521	130914
E41L1_RAT	5	5	411.19	0.124886	1.57477	AFT	CFT	Band 4.1-like protein 1 OS=Rattus norvegicus GN=Epb41l1 PE=1 SV=1	761195	642082	825285	70271.2	662633	737627	337669	812781	338506	448690	421250	431165	532124	346478	239618	240210	390646	296307	343592	475951	349381	346070	281765	278557	548239	360724	298811	24790.4	409025	443387	713604	338916	456326	654914	759327	472009	712580	519529	538679	571094	393519
ADAP2_RAT	1	1	36.2	0.125437	1.478	AFT	CFT	Arf-GAP with dual PH domain-containing protein 2 OS=Rattus norvegicus GN=Adap2 PE=1 SV=1	225793	195002	313819	143529	76151.4	67640.8	43209.7	151655	160000	219102	120555	186618	110514	150446	118176	100622	104874	89709.1	142213	107639	113803	86458.4	78567.2	84578.9	162624	109553	113625	50634.4	47006.2	40658.8	91315.9	63237.8	215689	319804	217306	204296	147992	225587	265667	239228	105646
DYL2_RAT;DYL1_RAT	2	2	257.03	0.125536	1.80999	AFT	CFT	Dynein light chain 2, cytoplasmic OS=Rattus norvegicus GN=Dynll2 PE=1 SV=1	76383.9	1.79818e+06	960579	999959	668870	264606	581301	1.44427e+06	825740	1.14611e+06	569001	925002	704772	406205	297314	288848	683307	513492	433729	744792	383597	590745	326548	295192	55014.3	1.01022e+06	347797	352768	412875	159054	1.22847e+06	602238	1.11315e+06	1.67287e+06	1.02566e+06	1.01263e+06	943778	609087	668383	686731	688333
CISY_RAT	7	7	395.34	0.12596	1.59121	AFT	CFT	Citrate synthase, mitochondrial OS=Rattus norvegicus GN=Cs PE=1 SV=1	862341	6.97492e+06	6.09187e+06	5.84018e+06	2.06998e+06	1.83303e+06	2.58836e+06	8.36869e+06	4.25517e+06	5.1956e+06	3.0182e+06	4.17821e+06	3.05701e+06	3.35646e+06	1.75621e+06	1.43327e+06	3.82861e+06	2.65779e+06	3.29218e+06	2.62739e+06	2.58447e+06	2.89405e+06	2.42026e+06	2.31721e+06	621087	3.91853e+06	2.20569e+06	2.06031e+06	1.27774e+06	1.10183e+06	5.47002e+06	3.48961e+06	5.73622e+06	7.58357e+06	5.44047e+06	4.57402e+06	4.09372e+06	5.03286e+06	3.94809e+06	3.40757e+06	3.85677e+06
HNRH1_RAT;HNRH2_RAT	2	2	178.81	0.127837	1.91993	AFT	CFT	Heterogeneous nuclear ribonucleoprotein H OS=Rattus norvegicus GN=Hnrnph1 PE=1 SV=2	440656	555527	885143	27436.2	402773	464411	221950	929523	465831	690305	302684	392384	275319	270226	176276	165651	254438	221848	298875	347908	284820	256839	241318	216298	317376	312097	320484	9678.99	248621	279157	469050	387596	627967	1.00758e+06	545605	429555	368687	405192	396282	393833	256310
POLS2_RAT	1	1	34.32	0.129168	1.23718	AFT	CFT	Polyserase-2 OS=Rattus norvegicus GN=Prss36 PE=2 SV=1	1067.82	4.08514	429.221	6504.08	180667	68866	55423.7	373916	202535	262099	82119.9	135682	118922	105009	76448.1	79452.1	72574.5	82504.7	112965	136873	79393.1	93740.2	86355.1	62561.2	769.084	2.29505	155.408	2294.52	111521	41395.2	117128	155917	273028	382564	148026	148535	159252	157457	171861	188896	73108.4
PRRT2_RAT	2	2	235.03	0.134419	2.40036	AFT	CFT	Proline-rich transmembrane protein 2 OS=Rattus norvegicus GN=Prrt2 PE=1 SV=1	105843	356923	227246	8237.62	238350	287575	97656.7	815455	477828	222717	126940	352929	164995	114303	63117.2	58761	101849	173639	116503	123585	94013.3	189640	98484.2	83276.2	76231.9	200521	82279.1	2906.08	147127	172861	206380	340031	644139	325081	228816	386363	220949	171392	141892	139703	102598
OAT_RAT	2	2	104.98	0.135165	1.30578	AFT	CFT	Ornithine aminotransferase, mitochondrial OS=Rattus norvegicus GN=Oat PE=1 SV=1	144269	131971	126183	263403	153771	103599	67147.5	267199	180156	281764	131353	157171	174194	162293	110854	83515.6	156522	94328.7	185802	112069	123127	126008	106632	102422	103907	74141.9	45687	92923.8	94918.8	62273.3	141904	111418	242860	411267	236771	172060	233268	243351	249207	198557	157673
VGF_RAT	1	1	59.48	0.135662	1.92829	AFT	CFT	Neurosecretory protein VGF OS=Rattus norvegicus GN=Vgf PE=1 SV=3	32629.6	3095.01	7867.65	18436.7	5362.77	21040.9	15510.6	66523.1	35612.2	3373.18	6172.02	24962.7	41940.6	7673.18	11545.4	5836.36	5681.06	1381.51	13675.8	14550.7	3838.23	5703.42	6558.18	6382.24	23501	1738.78	2848.64	6504.15	3310.29	12647.6	32778.9	27739.1	48007.3	4923.54	11125.4	27327.5	56163.7	11505.6	25954.9	13875.8	5722.85
A1I3_RAT;MUG2_RAT	2	2	87.94	0.137038	1.25223	AFT	CFT	Alpha-1-inhibitor 3 OS=Rattus norvegicus GN=A1i3 PE=1 SV=1	217403	209404	392706	229980	136149	157411	213994	111808	166850	172418	181134	341191	193625	258188	167201	156634	208342	156676	225557	153727	123684	150436	115397	111290	156581	117644	142187	81133	84041.2	94619.5	452237	46622	224923	251664	326505	373512	259288	387141	375879	372394	209874
TRFE_RAT	4	4	162.64	0.138377	1.40151	AFT	CFT	Serotransferrin OS=Rattus norvegicus GN=Tf PE=1 SV=3	98612.7	126870	64875.5	330511	209144	206215	78257.4	263711	162072	119354	100869	212807	164465	114542	107631	84607.5	117983	103669	121372	151023	121102	114697	107505	99380.9	71024.2	71275.9	23489.5	116598	129098	123956	165383	109963	218482	174210	181822	232967	220239	171751	241962	201153	118851
PFKAM_RAT	5	5	315.92	0.139448	1.40334	AFT	CFT	ATP-dependent 6-phosphofructokinase, muscle type OS=Rattus norvegicus GN=Pfkm PE=2 SV=3	2.58708e+06	3.49094e+06	5.56217e+06	1.7681e+06	1.22404e+06	1.175e+06	1.34274e+06	3.45145e+06	1.47459e+06	1.79525e+06	1.35088e+06	2.19591e+06	2.05698e+06	1.86176e+06	1.20924e+06	1.42863e+06	1.52833e+06	1.07868e+06	1.79678e+06	2.53079e+06	1.7678e+06	1.23565e+06	1.54359e+06	1.4996e+06	1.8633e+06	1.96122e+06	2.0139e+06	623754	755563	706293	2.83763e+06	1.4392e+06	1.98783e+06	2.62038e+06	2.43504e+06	2.40393e+06	2.75455e+06	2.79163e+06	2.71845e+06	3.39655e+06	1.53957e+06
PON2_RAT	1	1	33.7	0.141369	1.41992	AFT	CFT	Serum paraoxonase/arylesterase 2 OS=Rattus norvegicus GN=Pon2 PE=2 SV=1	0	1374.99	0.876525	0	1827.74	4518.87	24905.8	12323.2	27926.4	44717.8	14376.4	34272.4	11007.8	22995	14166.9	12155.3	9395.03	3877.29	25538.3	2740.46	3859.8	2969.78	4589.73	3784.79	0	772.473	0.317364	0	1128.21	2716.29	52633.9	5138.59	37646.4	65270.7	25914.2	37519	14740.7	34480.1	31848.3	28899	9464.14
AKAP5_RAT	1	1	34.9	0.143916	2.37095	AFT	CFT	A-kinase anchor protein 5 OS=Rattus norvegicus GN=Akap5 PE=2 SV=2	210018	262196	432228	4326.79	236104	349779	154840	322913	154328	171800	85547.4	119908	94531.4	80750	89308.3	76285.9	98594.4	81146.1	102170	73697.9	101581	97908.8	85977.6	74159.9	151262	147303	156497	1526.41	145741	210251	327226	134649	208043	250761	154204	131267	126589	121081	200771	181369	99319.7
GELS_RAT	1	1	76.04	0.145211	1.18188	CFT	AFT	Gelsolin OS=Rattus norvegicus GN=Gsn PE=1 SV=1	411400	377334	263123	105826	144170	156761	215734	624553	333318	500146	194864	267225	490603	366241	246320	194953	368544	307452	369679	528211	373049	349814	364650	288710	296304	211987	95268.9	37333.6	88992.1	94228.5	455914	260428	449332	730020	351254	292539	656978	549162	553745	463497	371255
MAOX_RAT	1	1	84.68	0.146785	2.16608	AFT	CFT	NADP-dependent malic enzyme OS=Rattus norvegicus GN=Me1 PE=1 SV=2	41701.8	11059.8	34866.8	250202	15507.4	9971.33	21247.7	61313.1	53621.1	71016.3	38166	58978	18472.8	18504.2	24267.6	26824.1	45709.7	36788.7	19714.4	19673.9	18642.2	30831	24082	24720.4	30035.1	6213.42	12624.2	88266.8	9572.29	5993.75	44903.2	25566.6	72284.4	103656	68796.4	64565	24737.4	27746.2	54555.3	63773.9	46045.9
ASPD_RAT	1	1	35.3	0.147827	1.0411	AFT	CFT	Putative L-aspartate dehydrogenase OS=Rattus norvegicus GN=Aspdh PE=2 SV=1	15523.4	2760.73	17627.2	4092.2	237770	233805	84546.3	658125	144956	60837.5	136711	117220	122736	205184	133380	108037	74129.8	178498	190223	165327	66612.2	190417	171571	40198.1	11180.5	1550.99	6382.29	1443.65	146769	140540	178673	274427	195409	88799.3	246429	128324	164359	307665	299847	256856	74675.1
DC1I2_RAT	1	1	74.25	0.14958	10.523	AFT	CFT	Cytoplasmic dynein 1 intermediate chain 2 OS=Rattus norvegicus GN=Dync1i2 PE=1 SV=1	2739.68	23657.5	9027.71	17062.3	51118.9	115250	1945.96	587814	1.05571e+06	36782.7	1367.33	52475.1	1839.22	42117	2053.77	12571.5	18982.3	4489.36	13616.4	31074.1	21230.8	16678.8	1562.24	19563.5	1973.21	13290.8	3268.67	6019.28	31554.2	69276.7	4112.43	245109	1.42316e+06	53688.6	2464.7	57446	2462.94	63152.6	4617.03	29888.5	19122
SUMO2_RAT;SUMO3_RAT	2	2	91.63	0.150121	1.78724	AFT	CFT	Small ubiquitin-related modifier 2 OS=Rattus norvegicus GN=Sumo2 PE=1 SV=1	54054.3	319518	349336	800332	1.06318e+06	1.04069e+06	449574	1.18382e+06	620753	995449	410866	677325	490993	375915	269308	252621	378428	313896	379513	562644	396739	375824	347188	313457	38931.8	179506	126484	282343	656271	625558	950093	493633	836811	1.45297e+06	740608	741488	657501	563668	605424	600603	381211
VINC_RAT	2	2	77.29	0.151888	1.75458	AFT	CFT	Vinculin OS=Rattus norvegicus GN=Vcl PE=1 SV=1	100880	170283	350610	16438.5	149613	222310	138674	391057	133127	166861	75528.5	122544	122913	107694	79399.7	74074.5	97902.1	80984.1	126471	156901	92125.9	88187.9	67942.2	66891	72656.9	95665.6	126945	5799.2	92351.7	133630	293062	163064	179463	243553	136144	134153	164595	161483	178496	176111	98622.3
TTHY_RAT	1	1	76.19	0.153876	1.17067	CFT	AFT	Transthyretin OS=Rattus norvegicus GN=Ttr PE=1 SV=1	79929	108001	234757	618170	217174	182317	354784	590695	342968	563390	329309	442172	666113	324030	327875	307774	341091	364404	342992	572400	451184	362941	351094	345335	57567.6	60675.6	84998.6	218079	134055	109590	749771	246310	462341	822333	593598	484059	892008	485869	737086	731728	343600
PCYOX_RAT	1	1	49.26	0.157707	1.21148	AFT	CFT	Prenylcysteine oxidase OS=Rattus norvegicus GN=Pcyox1 PE=1 SV=1	1.36003e+06	433993	1.3713e+06	1.39612e+06	1.08563e+06	1.07986e+06	838092	1.42206e+06	1.10994e+06	1.32658e+06	799100	1.1769e+06	972533	1.12491e+06	861050	1.0269e+06	943607	797118	1.07201e+06	1.02252e+06	801272	831339	764937	842277	979537	243819	496508	492527	670129	649100	1.77116e+06	592978	1.49626e+06	1.9363e+06	1.44042e+06	1.28839e+06	1.30234e+06	1.68676e+06	1.9357e+06	2.44145e+06	950548
PSIP1_RAT	5	5	272.09	0.167496	4.01845	AFT	CFT	PC4 and SFRS1-interacting protein OS=Rattus norvegicus GN=Psip1 PE=2 SV=1	706793	9880.15	818554	8832.76	313180	328865	24829.8	159177	186196	200852	23888.2	148871	71637.6	70750.4	45289.1	40191.5	85016.5	17196	76275	82724.9	89954.1	25629.8	52373.3	72078.2	509056	5550.7	296374	3116.04	193318	197680	52473.4	66374.2	251002	293167	43059.8	162974	95931.6	106087	101813	95554.7	85641.9
CDK5_RAT	1	1	39.38	0.170136	3.10016	AFT	CFT	Cyclin-dependent-like kinase 5 OS=Rattus norvegicus GN=Cdk5 PE=1 SV=1	84325.4	73087.3	80739.2	129824	19277.4	16211.8	1361.57	73538.3	33762.1	2623.76	23199.2	39409.4	8040.05	21849.8	13094.4	17341.9	16708.1	15571.7	17497.5	16414.4	17024.1	16493.6	13432.2	12767.7	60734	41060.7	29233.3	45799.6	11899.4	9744.86	2877.43	30664.3	45513.2	3829.68	41817.8	43142.7	10766.6	32762.8	29437.2	41230	16831
ARL8B_RAT	1	1	47.15	0.172569	1.16721	CFT	AFT	ADP-ribosylation factor-like protein 8B OS=Rattus norvegicus GN=Arl8b PE=2 SV=1	271666	175474	145052	34172.3	115126	56385.2	186931	499604	251727	289759	85010.4	201211	397451	248336	144720	131507	277986	185471	275958	279037	209134	186207	191691	171228	195663	98582.1	52518.9	12055.4	71063.9	33893.1	395044	208327	339343	422936	153236	220272	532236	372369	325341	312655	280031
PTPRS_RAT	2	2	94.85	0.173503	1.03919	CFT	AFT	Receptor-type tyrosine-protein phosphatase S OS=Rattus norvegicus GN=Ptprs PE=1 SV=2	591.907	3396.33	1239.12	8240.81	40092.8	47417.4	36253.5	68732.1	52934.1	54848.4	28139.2	58217.4	28847.6	44631.3	21281.7	22868.3	47326.9	27017.9	57419.4	46193.1	36418.3	26611.9	26966.2	30201.9	426.311	1908.07	448.649	2907.21	24748.2	28502.5	76615.2	28660.2	71358.2	80057.4	50722.5	63732.4	38630.6	66922.7	47842.8	54369.1	47675
RAB3B_RAT	2	2	96.74	0.176229	3.01216	AFT	CFT	Ras-related protein Rab-3B OS=Rattus norvegicus GN=Rab3b PE=1 SV=2	168510	4447.89	52165.7	115683	8093.82	4329.14	3883.28	24290.4	17970.9	17902.1	8866.15	12841	2484.57	26745.7	7104.94	5996.08	12056.9	11995.7	33915.7	4584.03	10482.6	16717.3	9139.02	4514.35	121366	2498.84	18887.6	40810.8	4996.09	2602.24	8206.61	10128.7	24225.8	26130.1	15981.7	14057.5	3327.15	40104.1	15972.4	14255.6	12145.6
OGA_RAT	1	1	33.62	0.178424	1.11433	CFT	AFT	Protein O-GlcNAcase OS=Rattus norvegicus GN=Mgea5 PE=1 SV=1	15513.1	46223	4561.76	100197	40797.5	23520.3	1441.99	33106.5	41170.4	19041.2	33663.1	85463.2	50742.9	52124.3	53702	38885.8	40632.7	24561.2	65488.1	47845.1	30978	39034.1	29750.7	21796.2	11173.1	25968.2	1651.68	35347.6	25183.2	14138	3047.39	13804.9	55500.1	27792.8	60679.5	93559.1	67951	78158.2	120726	92450.2	40931.6
NMDE2_RAT	1	1	45.64	0.178702	1.59715	AFT	CFT	Glutamate receptor ionotropic, NMDA 2B OS=Rattus norvegicus GN=Grin2b PE=1 SV=1	72407.5	85360.8	81994.6	495853	201509	211853	65234.5	184636	218562	59809.7	148145	297657	125623	168447	88481.3	92740.9	141952	95140	152787	124711	77119.9	107542	78566	76143.4	52150.3	47956	29687.8	174928	124386	127344	137861	76990.3	294634	87299	267039	325854	168224	252579	198912	220490	142996
CPIN1_RAT	2	2	101.47	0.181124	2.03298	AFT	CFT	Anamorsin OS=Rattus norvegicus GN=Ciapin1 PE=2 SV=1	26144.8	785469	67585.1	272744	234304	266564	150539	348013	242828	823712	140042	226680	198205	213132	105523	106338	168552	110125	194601	145641	134901	127780	130536	127902	18830.4	441279	24470.6	96219.1	144629	160231	318136	145116	327346	1.2023e+06	252434	248153	265421	319582	237223	252817	169792
NP1L1_RAT	1	1	38.11	0.182141	1.0789	AFT	CFT	Nucleosome assembly protein 1-like 1 OS=Rattus norvegicus GN=Nap1l1 PE=2 SV=1	9080.86	44592.2	5919.85	465175	77693.6	81473	9934.44	188977	300075	60123.5	132466	223407	115881	210657	114506	117107	117890	80469.1	188966	146175	93842.3	104277	97616.7	94601.4	6540.35	25052	2143.4	164105	47958.1	48973.3	20994.6	78800.1	404518	87757.2	238778	244570	155179	315871	257418	278419	118757
MYO1D_RAT	1	1	42.56	0.186555	1.17867	CFT	AFT	Unconventional myosin-Id OS=Rattus norvegicus GN=Myo1d PE=1 SV=3	0	9761.62	448.656	16974.2	5203.51	9165.34	12843.6	25766.8	8242.69	5230.15	9976.25	24352.9	17115.5	10307.2	12620.6	8904.01	14142	7662.41	21344.1	14181.1	13496	13220.6	9548.37	8287.67	0	5484.11	162.445	5988.18	3211.98	5509.27	27142.6	10744.3	11111.6	7634.01	17982.7	26659.9	22919.8	15455.2	28372.1	21169.1	14246.1
ARF5_RAT;ARF4_RAT	3	3	122.52	0.188052	1.34645	AFT	CFT	ADP-ribosylation factor 5 OS=Rattus norvegicus GN=Arf5 PE=1 SV=2	243083	183677	229220	81304.4	374228	401091	177484	563419	306046	419121	233234	329197	321685	243483	161329	172013	204189	176263	234487	358421	211714	187238	184178	174948	175077	103191	82993.8	28682.7	231000	241095	375080	234937	412568	611755	420418	360382	430776	365092	362679	408958	205690
HAP28_RAT	1	1	118.73	0.189708	2.64682	AFT	CFT	28 kDa heat- and acid-stable phosphoprotein OS=Rattus norvegicus GN=Pdap1 PE=1 SV=1	81676.9	93456.8	162524	658.768	158802	170258	44943.4	167130	60037	84120.7	57908.3	56827.7	62343.4	41784.4	8588.74	25044.8	44869.7	36025.8	38410.2	40090.5	33550.9	36134.7	34833.7	28402.4	58826.5	52504.3	58845.1	232.402	98024	102342	94979.9	69690.6	80933.3	122784	104383	62211	83485.5	62653.9	19308.1	59543.6	45199.8
MPPA_RAT	1	1	38.79	0.190962	1.12218	AFT	CFT	Mitochondrial-processing peptidase subunit alpha OS=Rattus norvegicus GN=Pmpca PE=1 SV=1	2283.67	1092.08	1425.6	83206.8	29648.7	28845.8	224.903	50905.9	55431.4	72710.2	43478.8	76163.3	43652.7	57944.1	32988	27478.7	41130.6	23818.3	58381	23118.1	19774.9	26587.5	20409.6	21637.5	1644.77	613.531	516.166	29353.9	18301.3	17339.1	475.292	21226.9	74724.7	106129	78373	83378.3	58456.3	86884.7	74159.3	65330.2	41433.1
GTR3_RAT	1	1	64.26	0.193817	1.11502	CFT	AFT	Solute carrier family 2, facilitated glucose transporter member 3 OS=Rattus norvegicus GN=Slc2a3 PE=1 SV=1	6629.75	21515.8	17158.4	52807.8	236730	227155	96140.3	139604	50978.6	62720.5	81727.8	93417.9	180326	106130	86696.1	84813.6	91785.4	74570	108080	210810	77793.3	67529.3	63286.6	59744.7	4774.97	12087.7	6212.56	18629.6	146127	136542	203175	58212.6	68722.1	91547.7	147319	102267	241479	159137	194899	201643	92460.5
2AAB_RAT	3	3	361.69	0.194499	1.27959	AFT	CFT	Serine/threonine-protein phosphatase 2A 65 kDa regulatory subunit A beta isoform OS=Rattus norvegicus GN=Ppp2r1b PE=2 SV=1	1.05165e+06	997262	1.02795e+06	2.18848e+06	829805	837509	469347	1.89524e+06	1.35546e+06	711538	924414	1.50247e+06	1.29501e+06	1.11637e+06	684108	665189	1.05338e+06	741353	1.07047e+06	869013	866761	802908	823413	789809	757435	560265	372192	772056	512215	503425	991881	790284	1.82724e+06	1.03857e+06	1.66631e+06	1.6448e+06	1.73418e+06	1.67395e+06	1.53792e+06	1.58148e+06	1.06113e+06
BCAS1_RAT	5	5	301.4	0.204944	1.42881	AFT	CFT	Breast carcinoma-amplified sequence 1 homolog (Fragment) OS=Rattus norvegicus GN=Bcas1 PE=1 SV=2	1.04542e+06	1.19964e+06	1.52964e+06	320560	1.74103e+06	1.73607e+06	404248	1.81385e+06	717356	950176	522816	736451	1.0469e+06	708362	470202	428340	956461	682680	678126	922799	873068	800689	672251	660699	752946	673960	553837	113088	1.07469e+06	1.04355e+06	854305	756345	967037	1.38689e+06	942405	806215	1.40193e+06	1.06216e+06	1.05705e+06	1.01837e+06	963497
CALB2_RAT	1	1	37.02	0.205891	1.28032	AFT	CFT	Calretinin OS=Rattus norvegicus GN=Calb2 PE=1 SV=1	2779.47	7057.71	50.7633	135196	44877.4	27180.5	4383.09	74672.8	30896.5	5114.61	5154.54	30005.9	40524.7	34138	19750.8	19683.2	15812.4	13582	27279.9	27349	27568.2	14048.7	26702.3	20496.4	2001.87	3965.04	18.3799	47694.9	27701.6	16338.2	9262.86	31137.4	41650.2	7465.35	9291.35	32848.4	54267.5	51188.4	44401.2	46796.4	15928.7
MYL6_RAT;MYL1_RAT;MYL3_RAT	6	6	293.15	0.206873	1.51922	AFT	CFT	Myosin light polypeptide 6 OS=Rattus norvegicus GN=Myl6 PE=1 SV=3	399093	248251	1.36066e+06	515748	263273	283846	351937	1.38142e+06	828644	1.25162e+06	483912	703330	619771	369511	307956	388379	461554	364889	388735	705704	468091	408341	420755	409401	287441	139468	492654	181947	162511	170619	743756	576031	1.11706e+06	1.82688e+06	872278	769957	829951	554065	692308	923364	464950
RS2_RAT	1	1	40.58	0.208103	1.0493	CFT	AFT	40S ribosomal protein S2 OS=Rattus norvegicus GN=Rps2 PE=1 SV=1	437591	11943.7	308433	24214.1	116125	119980	131227	143212	392761	16979.9	192136	361004	284999	317065	224869	215900	156198	142318	313247	201195	127432	138172	122027	123387	315168	6710.03	111674	8542.32	71680.6	72119.8	277325	59716.9	529464	24784.1	346336	395202	381649	475425	505522	513298	157347
CC50A_RAT	1	1	69.87	0.208669	1.3127	AFT	CFT	Cell cycle control protein 50A OS=Rattus norvegicus GN=Tmem30a PE=2 SV=1	361223	207015	184810	351239	709764	767618	250009	755420	326246	332335	322055	338263	528641	370853	251533	215043	348439	240019	315873	531023	248023	249902	237930	200044	260165	116301	66914.1	123911	438117	461414	528348	314998	439798	485081	580522	370307	707916	556078	565465	511262	351002
ST4A1_RAT	1	1	68.85	0.210485	2.05324	AFT	CFT	Sulfotransferase 4A1 OS=Rattus norvegicus GN=Sult4a1 PE=2 SV=1	222136	6696.93	140423	232733	40539.2	50579.3	18508.7	73238.2	46140.8	31428.5	83014.5	116359	103405	60013	33956	30747.2	48838.3	36710.9	57223	36386.2	19781	36863.3	26874.8	26335.8	159990	3762.36	50843.2	82103.9	25023.7	30403.1	39114.7	30539.2	62200.5	45873.5	149638	127382	138472	89986.9	76335.6	73100.9	49197.5
CHP1_RAT	1	1	32.21	0.214339	1.57877	AFT	CFT	Calcineurin B homologous protein 1 OS=Rattus norvegicus GN=Chp1 PE=1 SV=2	9.20581	0	0	43158.6	17603.5	18489.9	31386.5	42984.2	33047.9	19560.7	16954.5	14613	2623.04	12394.6	6046.81	9571.68	21521.5	11506.6	13751.2	12495.1	15594.9	18258.3	16083.6	10781.4	6.63033	0	0	15225.6	10866.2	11114.3	66329.7	17923.7	44550.5	28551.1	30561.4	15997.3	3512.57	18585.2	13593.7	22756.5	21679.8
ENOPH_RAT	3	3	132.53	0.216827	1.25563	AFT	CFT	Enolase-phosphatase E1 OS=Rattus norvegicus GN=Enoph1 PE=2 SV=1	400763	371454	950674	867388	308526	296071	314402	511514	427862	580678	282647	410368	556661	432643	285683	326495	414914	293096	437818	475462	346174	342459	335584	310371	288643	208684	344211	305999	190445	177968	664432	213293	576782	847566	509487	449242	745438	648730	642236	776236	417966
CNKR2_RAT	3	3	181.63	0.223119	2.04049	AFT	CFT	Connector enhancer of kinase suppressor of ras 2 OS=Rattus norvegicus GN=Cnksr2 PE=1 SV=1	188975	184014	148106	75136.2	8850.27	13130.5	28527.9	34686.9	42719	75406.2	30101.4	52088.6	54868	13750.9	39875.3	24436.5	40434.1	22551.7	45501.9	43193	38890.7	40935.1	29270.3	38416.5	136106	103380	53625	26506.7	5463.03	7892.72	60288.5	14463.9	57587.7	110064	54259.4	57023	73475	20618.8	89642.6	58097.3	40731.6
MATR3_RAT	2	2	117.27	0.225457	1.58348	AFT	CFT	Matrin-3 OS=Rattus norvegicus GN=Matr3 PE=1 SV=2	998556	52188.7	780327	828268	304976	284480	362413	525764	591837	373379	356565	566289	410734	457082	251516	237774	348971	253967	418840	303010	287668	296622	274182	264572	719194	29319.8	282533	292198	188253	171000	765896	219235	797831	544990	642729	619934	550024	685375	565425	565305	351538
ETFA_RAT	4	4	297.53	0.229161	1.21322	AFT	CFT	Electron transfer flavoprotein subunit alpha, mitochondrial OS=Rattus norvegicus GN=Etfa PE=1 SV=4	646739	703230	352682	782079	303239	285465	538750	610020	741022	342585	460442	712021	472635	548032	341770	352420	622091	424595	530003	371153	379923	487790	407049	402260	465804	395077	127696	275903	187181	171592	1.13855e+06	254369	998940	500042	829972	779471	632917	821750	768322	837873	626667
AKA7G_RAT	1	1	64.49	0.231633	1.78017	AFT	CFT	A-kinase anchor protein 7 isoforms delta and gamma OS=Rattus norvegicus GN=Akap7 PE=1 SV=1	45616.6	54778.2	12828.1	268072	177174	162403	92395.2	277465	155457	282312	86630.1	155533	134939	89209.2	63731.7	67609.7	76763.5	59805.8	88666.5	139681	73106.8	59821.3	66076.5	75249.6	32854.7	30774.5	4644.69	94570.9	109365	97620.2	195261	115698	209565	412067	156156	170267	180700	133765	143273	160741	77328.2
HGS_RAT	2	2	127.21	0.234627	1.39089	AFT	CFT	Hepatocyte growth factor-regulated tyrosine kinase substrate OS=Rattus norvegicus GN=Hgs PE=1 SV=1	223560	264047	162681	352504	113167	83501.2	107984	501006	205997	325807	125287	118746	214881	211420	133138	74901.8	184212	142114	223028	131569	131842	150843	124711	135355	161016	148342	58902	124357	69854.8	50192.4	228205	208911	277696	475552	225837	129994	287752	317016	299303	178078	185567
CLUS_RAT	3	3	177.27	0.23514	1.49458	AFT	CFT	Clusterin OS=Rattus norvegicus GN=Clu PE=1 SV=2	351197	143096	44928.8	224274	207653	153848	55635.3	298955	121732	126175	53279.5	160769	156842	135083	86344.8	78340.1	105760	93121.7	140066	165683	91938.9	86862.9	83184.2	75828.3	252944	80392.1	16267.4	79119.8	128179	92478.1	117575	124660	164102	184167	96039.3	175999	210032	202550	194109	186252	106538
GSTA3_RAT;GSTA1_RAT;GSTA4_RAT;GSTA5_RAT	3	3	117.54	0.236638	1.5483	AFT	CFT	Glutathione S-transferase alpha-3 OS=Rattus norvegicus GN=Gsta3 PE=1 SV=3	282392	321608	510784	167354	940228	972256	408155	2.00029e+06	935413	835077	403122	668429	602655	448610	334209	292969	470627	429329	445145	644906	477146	490576	434359	383910	203389	180681	184940	59039.5	580376	584421	862561	834089	1.26099e+06	1.21889e+06	726649	731750	807030	672671	751325	696528	474089
RL8_RAT	1	1	34.36	0.237215	1.12357	AFT	CFT	60S ribosomal protein L8 OS=Rattus norvegicus GN=Rpl8 PE=2 SV=2	70758.3	13011.1	8393.45	6856.75	295183	253670	128287	503430	355228	507390	210345	399045	257473	174442	147534	122145	231398	226403	171519	275168	224193	243369	199985	175349	50962.5	7309.7	3039.02	2418.94	182208	152481	271111	209922	478868	740593	379159	436847	344788	261568	331668	290398	233101
GNAZ_RAT	1	1	35.36	0.240846	1.00067	CFT	AFT	Guanine nucleotide-binding protein G(z) subunit alpha OS=Rattus norvegicus GN=Gnaz PE=2 SV=3	4269.95	19611.5	13739.9	9556.81	174662	208310	2738	134728	90448.2	138185	7232.51	11706.5	148918	107178	18438.1	64228.5	82945	15029.2	97269.3	110120	77287.3	18700.1	12672.3	62945.8	3075.36	11017.8	4974.83	3371.47	107814	125215	5786.27	56179.3	121929	201696	13037	12815.5	199419	160708	41450.2	152702	83555.1
GLTP_RAT	1	1	66.33	0.246277	1.20716	AFT	CFT	Glycolipid transfer protein OS=Rattus norvegicus GN=GLTP PE=2 SV=1	2644.12	0	14543.2	11462.9	5204.56	7007.11	2980.1	62329.5	72834.7	0	8321.58	35209	9602.49	45990.7	23387.8	21071.2	4029.82	4292.74	39180.1	21865.3	2783.15	2712.94	4463.25	4967.64	1904.38	0	5265.67	4043.9	3212.63	4211.96	6297.9	25990.4	98185.4	0	15000.1	38544.4	12858.9	68961.1	52577.4	50096.4	4059.47
NUCB2_RAT	1	1	43.33	0.250705	13.7207	AFT	CFT	Nucleobindin-2 OS=Rattus norvegicus GN=Nucb2 PE=2 SV=1	44551.5	33496.6	0	42508.8	6914.39	356.743	508.142	8642.18	9485.77	0	858.378	2199.45	2216.04	2063.32	233.165	1098.7	4.38453	187.805	4035.73	66.2308	24.2375	42.4119	738.121	187.406	32087.5	18818.5	0	14996.4	4268.06	214.437	1073.87	3603.65	12787.4	0	1547.28	2407.8	2967.56	3093.85	524.172	2612.15	4.41678
EHD1_RAT	1	1	57.09	0.253349	2.03005	AFT	CFT	EH domain-containing protein 1 OS=Rattus norvegicus GN=Ehd1 PE=1 SV=1	24748.6	262799	160814	307290	163336	154001	10714.6	395950	226583	492179	154560	251257	134606	108144	77532.4	49094.2	169997	125160	82507.2	119700	103411	133634	92218.3	86840.4	17824.8	147641	58225.9	108407	100823	92570	22643.4	165105	305447	718392	278603	275059	180254	162157	174298	116721	171247
KLC1_RAT	3	3	168.58	0.255277	2.09188	AFT	CFT	Kinesin light chain 1 OS=Rattus norvegicus GN=Klc1 PE=1 SV=2	5920.66	5371.7	17984.8	88868.6	85705.2	95208.6	18634.8	127277	36985	66983.3	32392.5	32950	27923	27041.6	17105.3	13687.4	30555.6	21021.1	25723	36203.2	28925.9	22185.2	20107.6	23171.8	4264.26	3017.84	6511.77	31351.3	52903.5	57229.7	39381.3	53072.6	49857.9	97769.7	58389.2	36071.4	37392.4	40547.7	38454	32541.6	30780.3
VAS1_RAT	1	1	38.88	0.257434	20.8435	AFT	CFT	V-type proton ATPase subunit S1 OS=Rattus norvegicus GN=Atp6ap1 PE=2 SV=1	8718.99	514001	656715	670622	2604.98	1927.53	9446.94	26372.9	7592.34	4562.22	416.92	3927.01	5747.1	2303.54	8223.02	2141.58	12744	7786.65	13534.3	4996.47	15052	5811.12	8643.29	4503.8	6279.72	288767	237777	236583	1607.98	1158.64	19964.4	10997.1	10234.9	6659.08	751.522	4299.02	7696.09	3454.06	18485.9	5091.57	12837.7
DPP2_RAT	1	1	40.98	0.26501	1.24513	CFT	AFT	Dipeptidyl peptidase 2 OS=Rattus norvegicus GN=Dpp7 PE=1 SV=1	9235.34	15002.5	5161.12	106170	7709.38	24028.5	2932.41	10818.4	12742.1	5794.33	34452.3	35290	3504.27	72927.8	43959.7	10659	30067.7	20620.8	58339	7501.55	21352.3	18976.3	27072.8	20375.9	6651.6	8428.47	1868.69	37454.7	4758.78	14443.5	6197.12	4511.11	17177	8457.48	62102.3	38633.1	4692.65	109352	98824.6	25341.6	30288.8
GRPE1_RAT	2	2	97.05	0.267116	1.60009	AFT	CFT	GrpE protein homolog 1, mitochondrial OS=Rattus norvegicus GN=Grpel1 PE=1 SV=2	75149.1	16794.5	38680.6	41939.7	96927.3	82807.1	5012.55	51849	86409.5	74091.1	18910	68062.2	32245.7	63413.3	31366.3	21670.4	37198.8	21073.8	67776.8	51540	28202.3	13687.4	18241.2	23957.4	54124.9	9435.18	14005.1	14795.6	59830.5	49775.2	10593.1	21620.2	116485	108144	34086.4	74509.8	43181	95085.5	70513.7	51520.9	37472.4
LTOR3_RAT	1	1	32.94	0.269329	2.30222	AFT	CFT	Ragulator complex protein LAMTOR3 OS=Rattus norvegicus GN=Lamtor3 PE=2 SV=1	375982	12606.2	88828.6	14645.7	59208.7	67165.2	204543	12697.2	109724	185509	23326.8	28028.6	35067.7	74581.8	32907.4	112799	34496.9	25715.6	69850.6	43160.9	20771	23996.4	19957.2	20228.2	270795	7082.22	32162.2	5166.74	36547.9	40372.9	432265	5294.51	147915	270771	42047.9	30683.8	46960.1	111832	73978.1	268177	34750.6
S100B_RAT	6	6	435.78	0.272129	1.27132	AFT	CFT	Protein S100-B OS=Rattus norvegicus GN=S100b PE=1 SV=2	6.07775e+06	6.24387e+06	4.87132e+06	9.87819e+06	3.73263e+06	3.32549e+06	6.32965e+06	1.38192e+07	1.08465e+07	1.31921e+07	6.40975e+06	9.71183e+06	9.99841e+06	6.45673e+06	4.14336e+06	3.74711e+06	7.26435e+06	5.15329e+06	6.8989e+06	5.98163e+06	7.18208e+06	5.52359e+06	5.94292e+06	5.99151e+06	4.3774e+06	3.50783e+06	1.76376e+06	3.48485e+06	2.30405e+06	1.99895e+06	1.33766e+07	5.76239e+06	1.46218e+07	1.92553e+07	1.15539e+07	1.06318e+07	1.33891e+07	9.68159e+06	9.31457e+06	8.90868e+06	7.31778e+06
RAP1A_RAT;RAP1B_RAT	4	4	243.18	0.276124	1.45792	AFT	CFT	Ras-related protein Rap-1A OS=Rattus norvegicus GN=Rap1a PE=1 SV=1	654645	76184.7	426519	901221	423178	437529	251157	796689	678693	948479	359158	620659	460195	541276	310708	296467	439186	295282	493489	360870	327488	342825	323740	317698	471497	42800.8	154430	317935	261216	262998	530774	332206	914918	1.38441e+06	647403	679454	616258	811620	698493	704845	442417
IDHC_RAT	1	1	55.7	0.276793	1.43121	AFT	CFT	Isocitrate dehydrogenase [NADP] cytoplasmic OS=Rattus norvegicus GN=Idh1 PE=1 SV=1	62775.7	109913	156733	115362	293324	310399	106871	187837	50291.6	53033.3	80970.5	50939.7	139377	123054	113628	86895.7	47099.1	44230.3	106590	181791	62757.4	72103	67839.9	57512.8	45213.2	61749.5	56748.6	40697.8	181061	186580	225852	78324.9	67795.9	77408.2	145954	55765.2	186643	184514	255443	206593	47445.5
S6A11_RAT	1	1	77.4	0.277518	1.07758	AFT	CFT	Sodium- and chloride-dependent GABA transporter 3 OS=Rattus norvegicus GN=Slc6a11 PE=2 SV=1	200673	218237	267168	45579.9	1.95386e+06	2.07248e+06	1.44424e+06	3.47527e+06	3.04826e+06	4.33527e+06	1.44066e+06	2.45425e+06	2.01249e+06	2.2248e+06	610783	1.10199e+06	1.68574e+06	1.28458e+06	1.80168e+06	2.60957e+06	1.81509e+06	1.45102e+06	1.39185e+06	1.45756e+06	144531	122606	96733.6	16079.8	1.20606e+06	1.24576e+06	3.05215e+06	1.44913e+06	4.10923e+06	6.32782e+06	2.59688e+06	2.68674e+06	2.69498e+06	3.336e+06	1.37308e+06	2.61996e+06	1.69814e+06
ACADL_RAT	2	2	95.37	0.280322	1.52947	AFT	CFT	Long-chain specific acyl-CoA dehydrogenase, mitochondrial OS=Rattus norvegicus GN=Acadl PE=1 SV=1	478893	608856	500809	246788	436203	373926	38181.7	615888	373039	811614	280875	547057	337412	351201	267938	211028	300193	243589	267347	405305	301993	272918	275352	238898	344915	342057	181328	87062.4	269256	224766	80690.2	256815	502878	1.18464e+06	506292	598879	451837	526611	602343	501715	302401
SC22B_RAT	2	2	85.08	0.287193	1.82373	AFT	CFT	Vesicle-trafficking protein SEC22b OS=Rattus norvegicus GN=Sec22b PE=1 SV=3	266802	241278	83234.8	29411.6	640935	769338	133701	452600	130261	285872	133046	158309	227702	163038	141887	120562	138512	112729	172944	238409	140977	130169	121428	114715	192160	135551	30136.9	10375.9	395632	462448	282552	188727	175599	417263	239822	173305	304922	244469	318972	286634	139531
PRIO_RAT	2	2	85.64	0.289667	1.21871	AFT	CFT	Major prion protein OS=Rattus norvegicus GN=Prnp PE=1 SV=2	4568.83	3845.8	7290.23	858.213	70932.2	83122.1	42354	324597	45295.7	53627.8	60724.2	22251.1	5799.84	63442.1	46297.1	31410.5	55967.7	68118.9	53657.9	86338.2	35432.3	81531	32828.9	29528.4	3290.63	2160.59	2639.58	302.762	43784.5	49964.5	89507.6	135352	61061.3	78275.8	109459	24359	7766.71	95128.6	104079	74677.9	56379.4
NUDC_RAT	6	6	343.62	0.290578	1.35827	AFT	CFT	Nuclear migration protein nudC OS=Rattus norvegicus GN=Nudc PE=1 SV=1	248186	381284	492608	72526.7	632402	545235	272436	613711	290081	559216	272386	366689	352607	266376	202923	196036	319994	286808	270099	421973	330467	316018	272802	258606	178752	214207	178359	25586.1	390364	327740	575744	255908	391046	816240	490991	401425	472185	399420	456186	466072	322348
SC6A1_RAT	1	1	126.64	0.291048	1.50365	AFT	CFT	Sodium- and chloride-dependent GABA transporter 1 OS=Rattus norvegicus GN=Slc6a1 PE=1 SV=1	488859	139975	417159	991729	2.05181e+06	2.58505e+06	285846	1.12385e+06	539552	654428	90353.2	912458	1.49103e+06	839057	580287	729780	188354	103903	678843	1.57199e+06	189737	129511	201861	133037	352093	78638.6	151041	349864	1.26653e+06	1.55387e+06	604085	468629	727348	955213	162867	998895	1.99668e+06	1.25813e+06	1.30453e+06	1.73504e+06	189739
CPNS1_RAT	1	1	77.6	0.293503	1.55062	AFT	CFT	Calpain small subunit 1 OS=Rattus norvegicus GN=Capns1 PE=1 SV=3	62003.6	57950.8	4239.48	20693.2	45787.2	51784.9	17146.1	78475.5	34790.2	36900.9	31358.8	15902.2	23034.7	18929.8	13231.5	11552	34832.7	21373	18501.9	27205.9	37932.7	27565.2	27106.2	33476.3	44657.1	32556.9	1534.99	7300.2	28263.2	31127.8	36235.3	32723	46899.1	53861.1	56526	17408.7	30846.3	28384.4	29745.3	27464.7	35088.9
MK12_RAT;MK08_RAT;MK10_RAT	1	1	41.87	0.293752	1.22571	AFT	CFT	Mitogen-activated protein kinase 12 OS=Rattus norvegicus GN=Mapk12 PE=1 SV=1	1137.6	7550.22	12506.1	22599.9	33060.6	31411.6	0	148357	74177.7	68686.3	10489.1	76522.5	35128.1	48013.6	23581.9	37510.5	24326.6	6801.79	55243.7	72110	24294.2	16000.9	29569.1	24332.8	819.338	4241.74	4528.09	7972.84	20407.4	18881.5	0	61862.7	99995.8	100256	18907.1	83771.5	47040.8	71994.2	53013.7	89180.5	24505.6
PAK2_RAT;PAK3_RAT	1	1	44.83	0.294409	1.10412	AFT	CFT	Serine/threonine-protein kinase PAK 2 OS=Rattus norvegicus GN=Pak2 PE=1 SV=1	10267.5	14441.7	312.479	158729	134124	125271	95273.3	319035	180647	277588	97969.9	143774	132363	106697	65918.9	65352.4	165363	109499	101807	175464	127737	127391	121988	110983	7394.98	8113.38	113.139	55996.9	82790.9	75300.3	201343	133032	243523	405172	176596	157394	177251	159987	148190	155374	166579
GPDA_RAT	4	4	247.44	0.296177	1.09026	CFT	AFT	Glycerol-3-phosphate dehydrogenase [NAD(+)], cytoplasmic OS=Rattus norvegicus GN=Gpd1 PE=1 SV=4	231373	92838.8	218821	224121	516410	523041	370764	732809	499262	669383	318542	536208	558687	582076	382200	372052	454048	374221	569592	648238	359299	390967	364655	322843	166643	52157.2	79228.6	79065.7	318765	314399	783543	305569	673035	977040	574189	587003	748152	872798	859214	884548	457388
ATAD3_RAT	1	1	59.83	0.298812	1.48193	AFT	CFT	ATPase family AAA domain-containing protein 3 OS=Rattus norvegicus GN=Atad3 PE=1 SV=1	44344.8	174758	40060.3	157549	42252.8	26515.4	20641.1	102961	113352	87049.7	35474	72686.6	64737.1	90135	41802.2	44381.9	54563	40698.1	93198	49319.4	28475.3	42917.6	38015.9	30978.4	31938.6	98179.8	14504.7	55580.3	26081.5	15938.4	43621.2	42932.9	152805	127059	63943.8	79572.2	86691	135154	93974.3	105517	54964.4
DCLK2_RAT	1	1	42.85	0.299592	1.03678	AFT	CFT	Serine/threonine-protein kinase DCLK2 OS=Rattus norvegicus GN=Dclk2 PE=1 SV=2	40966.4	77308.4	44792.3	22819.1	3602.28	1284.81	97907.4	10902.1	34720.3	12991.7	55932.2	31432.8	33531.9	41822	24633.2	76841.9	38490.8	30912.6	36468	27033.6	24591.8	34073.8	29262.7	21576.6	29505.4	43432.1	16218	8050.18	2223.59	772.299	206910	4546.02	46805	18962.9	100821	34410.5	44903.4	62710.2	55377.2	182690	38773.9
AKA12_RAT	1	1	69.98	0.300801	5.34457	AFT	CFT	A-kinase anchor protein 12 OS=Rattus norvegicus GN=Akap12 PE=1 SV=1	210406	14979.5	199182	1765.62	25037.6	30272.4	8235.53	14476.8	2212.67	3102.61	11934.5	1277.63	16893.9	10853.8	4927.65	4069.53	10999.1	2900.47	12725.5	9615.79	4796.57	5073.65	10901.5	4077.03	151541	8415.56	72117.9	622.877	15455	18196.7	17404.3	6036.6	2982.81	4528.62	21512.6	1398.66	22623	16274.7	11077.7	9675.24	11080
PDC6I_RAT	2	2	143.67	0.30316	1.32794	AFT	CFT	Programmed cell death 6-interacting protein OS=Rattus norvegicus GN=Pdcd6ip PE=1 SV=2	84250.7	28632.4	31155.1	148515	46605.4	36729.8	50802.3	101016	78563.9	53363.4	27050.3	69393.8	71774.3	60563.3	32591.1	36495.2	57470.5	37501.2	60219.5	59097.6	38421.9	43104	37660.3	34462.1	60680.2	16085.8	11280.4	52393.5	28768.2	22078.2	107362	42122	105909	77889.9	48759.8	75967.5	96114.7	90812.1	73267.2	86766.7	57893.2
DCTN4_RAT	1	1	52.15	0.303202	1.5268	AFT	CFT	Dynactin subunit 4 OS=Rattus norvegicus GN=Dctn4 PE=1 SV=1	97205.4	77912.3	134685	132632	11717.1	10522.6	52530.7	68677	38500.4	33679.5	13954.8	53305.5	90666.9	40557.4	31260	34693.6	20733	11228.5	52023.7	107328	15440.1	33144.5	23345.9	14638.1	70010.6	43771.4	48765.4	46790.2	7232.62	6325.09	111014	28637.2	51900.7	49159.1	25154.4	58355.2	121414	60814	70274.7	82483.3	20885.5
OST48_RAT	1	1	40.03	0.306881	2.15534	AFT	CFT	Dolichyl-diphosphooligosaccharide--protein glycosyltransferase 48 kDa subunit OS=Rattus norvegicus GN=Ddost PE=2 SV=1	17201.7	463056	6542.42	95638.2	47958.1	53923.7	40185.9	123959	81297.9	62350.8	41883.8	88229.6	63408.7	76325.2	38763.7	24947.9	46508.5	39365.5	60051.7	41905.6	36420.7	36493.2	23848	32634.2	12389.3	260147	2368.82	33739.5	29603.2	32413.4	84925.7	51688.9	109594	91008	75497.9	96587.6	84912.2	114446	87143.6	59313.1	46850.6
NNRE_RAT	1	1	36.51	0.320339	1.63065	AFT	CFT	NAD(P)H-hydrate epimerase OS=Rattus norvegicus GN=Apoa1bp PE=2 SV=1	900939	189823	181936	450727	47292.2	113020	231344	876322	411509	399883	284873	427130	370732	214552	119518	112689	308421	227845	231178	217860	283454	242244	221398	218820	648887	106643	65873.7	159008	29192.2	67936	488905	365412	554738	583675	513499	467593	496456	321711	268685	267916	310689
FAS_RAT	3	3	185.34	0.326351	1.15123	AFT	CFT	Fatty acid synthase OS=Rattus norvegicus GN=Fasn PE=1 SV=3	229093	80394.9	230433	257261	113190	123032	113664	172396	119241	155313	141893	216000	264414	219605	146558	132679	135375	101663	209088	112461	84309.8	110760	94836.5	83752.6	165001	45166.1	83433.1	90757.1	69868.8	73954.1	240207	71886.4	160744	226697	255769	236462	354083	329288	329472	315441	136371
ICAL_RAT	1	1	46.22	0.326859	1.776	AFT	CFT	Calpastatin OS=Rattus norvegicus GN=Cast PE=1 SV=3	130.518	2327.5	436.735	19238.4	131.672	0	140.245	90007.8	15640.2	47222.9	12958.6	22280.8	18225.7	2238.75	7000.91	6084.2	2126.16	19916.9	476.453	11401.5	281.153	34242.4	9917.51	6621.51	94.0036	1307.6	158.129	6786.96	81.2777	0	296.383	37531.8	21083.9	68927.2	23358.5	24391.5	24406.5	3356.91	15738.5	14465.1	2141.8
NB5R3_RAT	1	1	85.05	0.340365	1.92003	AFT	CFT	NADH-cytochrome b5 reductase 3 OS=Rattus norvegicus GN=Cyb5r3 PE=1 SV=2	33517.5	149200	59249	571913	167293	108314	28389.7	249619	143882	18604	70011.2	131565	76746.5	68802.2	59227.6	39491.7	98023.2	92362.7	114840	27001.3	84492.4	83225	82517.5	75106.6	24140.4	83821.1	21452.3	201761	103265	65107.1	59996.5	104087	193961	27154.7	126199	144029	102773	103166	133148	93890.8	98744.3
ACTT1_RAT	1	1	47.46	0.34157	1.47514	AFT	CFT	Actin-related protein T1 OS=Rattus norvegicus GN=Actrt1 PE=2 SV=1	132291	93750.6	101452	136215	32117.3	40103.4	16018.6	50016.1	44317.2	70714.6	12651.3	34594	44508.8	87144	46969.7	47978.6	36614.3	24523.4	78793.4	54241.6	27227.7	23893.7	26935.4	19250.3	95280.2	52669.4	36732.8	48054.1	19825.1	24106.1	33852.5	20855.9	59742.2	103216	22804.7	37871.1	59602.9	130669	105591	114068	36883.6
CL043_RAT	1	1	56.56	0.356885	2.03324	AFT	CFT	Uncharacterized protein C12orf43 homolog OS=Rattus norvegicus PE=2 SV=1	5454.57	71193	60862	48.7776	25889.3	27672.6	0	92772.9	40932.6	42240.9	41.7335	14247.7	32310.4	21900.7	17039	11927.9	7623.8	6474.03	24832.2	37487	7041.87	8150.59	5850.44	6922.99	3928.56	39996.5	22036.3	17.2079	15980.7	16633.9	0	38684.8	55179.6	61655.3	75.227	15597.4	43267.7	32839.1	38304.9	28358.4	7679.88
RAB10_RAT	2	2	86.78	0.36123	1.02392	AFT	CFT	Ras-related protein Rab-10 OS=Rattus norvegicus GN=Rab10 PE=1 SV=1	41788.6	294481	327689	18877.4	352401	418385	72104.3	786353	332141	455045	177668	382880	428285	365699	291074	204023	316403	177558	349644	492627	290883	231046	194539	232526	30097.6	165440	118647	6659.6	217527	251490	152380	327897	447746	664190	320257	419151	573527	548350	654354	485062	318730
HNRPF_RAT	1	1	59.18	0.362867	1.05339	AFT	CFT	Heterogeneous nuclear ribonucleoprotein F OS=Rattus norvegicus GN=Hnrnpf PE=1 SV=3	12303.9	187279	95031.5	4476.71	208883	230860	93783.8	395908	185459	120968	137777	147416	184416	173534	118663	95117.3	154536	117939	158737	222462	134905	148046	125009	94537.3	8861.69	105214	34408.1	1579.3	128937	138770	198195	165087	250010	176567	248352	161381	246955	260206	266762	226140	155673
RS20_RAT	1	1	50.36	0.366956	1.30255	AFT	CFT	40S ribosomal protein S20 OS=Rattus norvegicus GN=Rps20 PE=3 SV=1	5284.42	6009.67	30380.1	93157	401010	431893	230954	823454	364031	509548	207806	226044	210317	263208	128522	146407	223495	193868	188090	334975	240485	218172	209182	199476	3806.02	3376.25	10999.7	32864.1	247532	259610	488079	343367	490735	743743	374581	247457	281640	394669	288926	348080	225139
TRAP1_RAT	1	1	70.44	0.370601	1.32468	AFT	CFT	Heat shock protein 75 kDa, mitochondrial OS=Rattus norvegicus GN=Trap1 PE=1 SV=1	52640	97782.3	124839	377159	130235	76831	47650.1	202137	114457	151295	98471.4	132021	158352	98422.6	64876	67356.9	115362	87131.9	108605	146830	110291	71436.6	88609.9	94734.2	37913.1	54934.4	45200.6	133055	80390.3	46183	100700	84287.7	154294	220832	177500	144528	212053	147580	145846	160140	116210
PERT_RAT	1	1	33.94	0.372127	30.2453	AFT	CFT	Thyroid peroxidase OS=Rattus norvegicus GN=Tpo PE=2 SV=1	386.762	47.393	117.148	400.415	343470	425437	44.3619	53263.6	123502	29921.3	32.3849	9838	339.339	1770.72	31.3716	105.911	3724.43	938.788	1567.12	3258.99	12830.7	548.99	511.629	6987.36	278.559	26.6256	42.4159	141.259	212014	255730	93.7508	22210.1	166488	43673.6	58.3755	10770	454.417	2655.11	70.5256	251.802	3751.83
[truncated: 141 more rows]
[truncated: 7 more columns]
