# Supplementary material for: Sex- and estrous-cycle dependent dorsal hippocampal phosphoproteomic changes induced by low-dose ketamine
Source: Sci Rep. 2022 Feb 2;12:1820. doi: 10.1038/s41598-022-05937-x (PMC8810966; doi:10.1038/s41598-022-05937-x)
Supplement: Supplementary file 18 — Supplementary Table S18. [file 41598_2022_5937_MOESM18_ESM.xlsx]

## Sheet: LF14-045_Saland_C5_FT_Design#1_
Table S18. Diestrus Females vs. Males: Peptide-level identification and statistical analysis for total protein fractions, including raw and normalized abundance values. AFT, Saline-treated males; CFT, Saline-treated diestrus females.
													Normalized abundance																								Raw abundance
													AFT												CFT												AFT												CFT
#	Retention time (min)	Charge	m/z	Measured mass	Mass error (ppm)	Score	Sequence	Modifications	Accession	Description	Use in quantitation	Anova	08172013_SS_7M_Run1	08172013_SS_7M_Run2	08172013_SS_8M_Run1	08182013_SS_7M_Run3	08182013_SS_8M_Run2	08182013_SS_8M_Run3	08312013_SS_12M_Run1	08312013_SS_11M_Run1	08312013_SS_11M_Run2	08312013_SS_11M_Run3	08312013_SS_12M_Run2	08312013_SS_12M_Run3	08232013_SS_16F_Run1	08232013_SS_17F_Run3	08232013_SS_16F_Run2	08232013_SS_16F_Run3	08272013_SS_1F_Run2	08272013_SS_1F_Run3	08232013_SS_17F_Run1	08232013_SS_17F_Run2	08272013_SS_2F_Run3	08272013_SS_1F_Run1	08272013_SS_2F_Run1	08272013_SS_2F_Run2	08172013_SS_7M_Run1	08172013_SS_7M_Run2	08172013_SS_8M_Run1	08182013_SS_7M_Run3	08182013_SS_8M_Run2	08182013_SS_8M_Run3	08312013_SS_12M_Run1	08312013_SS_11M_Run1	08312013_SS_11M_Run2	08312013_SS_11M_Run3	08312013_SS_12M_Run2	08312013_SS_12M_Run3	08232013_SS_16F_Run1
17	62.4657	2	543.314	1084.61	-10.0532	70.45	DLASVQALLR		SPTN1_RAT	Spectrin alpha chain, non-erythrocytic 1 OS=Rattus norvegicus GN=Sptan1 PE=1 SV=2	TRUE	0.000331747	8.3643e+07	5.94599e+07	8.66113e+07	8.13546e+07	2.81489e+07	2.37006e+07	2.56597e+07	9.11909e+07	3.76312e+07	3.2857e+07	3.5238e+07	4.8731e+07	2.68768e+07	2.69164e+07	1.65203e+07	1.09867e+07	3.40921e+07	2.48192e+07	1.9513e+07	1.55678e+07	3.12324e+07	2.70096e+07	2.35014e+07	2.39542e+07	6.02425e+07	3.34047e+07	3.13594e+07	2.87004e+07	1.73755e+07	1.42464e+07	5.42272e+07	3.80251e+07	5.07291e+07	4.79586e+07	6.35184e+07	5.33473e+07	3.59913e+07
590	62.5936	1	1085.62	1084.61	-11.0947	---	DLASVQALLR		SPTN1_RAT	Spectrin alpha chain, non-erythrocytic 1 OS=Rattus norvegicus GN=Sptan1 PE=1 SV=2	TRUE	0.324286	1.32341e+06	9.30245e+06	9.4157e+06	2.3902e+07	6.78326e+06	5.20558e+06	6.81563e+06	2.04585e+07	8.46977e+06	1.20951e+07	9.17753e+06	1.24104e+07	1.13786e+07	7.08247e+06	4.76003e+06	3.762e+06	1.06019e+07	7.21454e+06	5.50271e+06	3.85855e+06	9.41531e+06	8.14622e+06	7.07839e+06	7.15229e+06	953165	5.22615e+06	3.40915e+06	8.43219e+06	4.18712e+06	3.12906e+06	1.44036e+07	8.53088e+06	1.14177e+07	1.76542e+07	1.6543e+07	1.35861e+07	1.52374e+07
304	61.5589	2	623.821	1245.63	-14.32	65.88	GDSLDSVEALIK		SPTN1_RAT	Spectrin alpha chain, non-erythrocytic 1 OS=Rattus norvegicus GN=Sptan1 PE=1 SV=2	TRUE	2.82854e-05	1.6255e+07	1.73292e+07	1.67546e+07	1.60487e+07	5.68361e+06	4.59024e+06	5.37473e+06	1.73222e+07	7.86503e+06	8.09251e+06	5.69822e+06	8.36252e+06	3.32509e+06	4.01043e+06	1.99844e+06	1.54501e+06	6.18373e+06	4.63906e+06	4.09651e+06	3.80255e+06	3.89721e+06	4.92549e+06	3.5501e+06	3.27575e+06	1.17074e+07	9.7356e+06	6.06633e+06	5.66169e+06	3.50833e+06	2.75918e+06	1.13585e+07	7.22306e+06	1.06025e+07	1.18119e+07	1.02714e+07	9.15471e+06	4.45271e+06
4071	61.5589	1	1246.63	1245.63	-15.3151	---	GDSLDSVEALIK		SPTN1_RAT	Spectrin alpha chain, non-erythrocytic 1 OS=Rattus norvegicus GN=Sptan1 PE=1 SV=2	TRUE	0.0959202	5.8598e+06	746438	235080	4.01661e+06	1.06267e+06	1.22551e+06	1.37897e+06	5.2223e+06	2.05369e+06	2.18682e+06	1.6405e+06	2.35214e+06	770120	1.28914e+06	463194	377794	2.0182e+06	1.55049e+06	1.39624e+06	949727	1.17358e+06	1.54257e+06	1.08443e+06	1.03363e+06	4.22043e+06	419351	85115.5	1.41699e+06	655956	736650	2.91421e+06	2.17761e+06	2.7685e+06	3.19191e+06	2.95709e+06	2.57496e+06	1.03129e+06
510	52.339	3	716.338	2145.99	-0.421255	77.5	SADESGQALLAAGHYASDEVR		SPTN1_RAT	Spectrin alpha chain, non-erythrocytic 1 OS=Rattus norvegicus GN=Sptan1 PE=1 SV=2	FALSE	0.000581172	1.64574e+07	1.09793e+07	1.99649e+07	7.72861e+06	6.15332e+06	8.07464e+06	3.86307e+06	1.4279e+07	7.2764e+06	7.91176e+06	3.95746e+06	5.70129e+06	5.45806e+06	4.11172e+06	2.90804e+06	3.03769e+06	4.60502e+06	3.86642e+06	4.36532e+06	7.22405e+06	4.5918e+06	4.41787e+06	4.00183e+06	3.61921e+06	1.18532e+07	6.1682e+06	7.22869e+06	2.72652e+06	3.79827e+06	4.85365e+06	8.1639e+06	5.95411e+06	9.80901e+06	1.15481e+07	7.13354e+06	6.24138e+06	7.30902e+06
6941	52.339	2	1074	2145.99	-0.992301	132.04	SADESGQALLAAGHYASDEVR		SPTN1_RAT	Spectrin alpha chain, non-erythrocytic 1 OS=Rattus norvegicus GN=Sptan1 PE=1 SV=2	FALSE	0.18518	3.15895e+06	201900	3.62623e+06	1.47844e+06	1.20593e+06	1.59714e+06	683679	2.44311e+06	1.21749e+06	1.43518e+06	773231	925279	1.05996e+06	860515	588948	621540	1.10615e+06	878848	929933	1.45111e+06	1.01246e+06	965139	908631	759678	2.27518e+06	113428	1.31295e+06	521568	744388	960040	1.44483e+06	1.01874e+06	1.64125e+06	2.09481e+06	1.39379e+06	1.01293e+06	1.41941e+06
611	41.9421	2	569.79	1137.57	-1.30176	47.96	LLVSSEDYGR		SPTN1_RAT	Spectrin alpha chain, non-erythrocytic 1 OS=Rattus norvegicus GN=Sptan1 PE=1 SV=2	FALSE	0.000121577	7.57311e+06	8.96487e+06	1.00466e+07	5.12638e+06	4.39768e+06	4.5128e+06	2.12323e+06	6.28234e+06	3.08068e+06	4.49384e+06	2.0399e+06	3.43928e+06	3.2623e+06	2.1403e+06	1.76101e+06	1.81286e+06	2.20957e+06	1.75156e+06	2.13386e+06	3.64158e+06	2.17423e+06	1.95641e+06	1.88315e+06	1.75255e+06	5.45441e+06	5.0365e+06	3.63757e+06	1.80849e+06	2.71457e+06	2.71264e+06	4.48706e+06	2.61963e+06	4.15294e+06	6.55928e+06	3.67703e+06	3.76508e+06	4.36862e+06
627	38.7245	2	615.788	1229.56	-14.2588	54.83	QEEVNAAWQR		SPTN1_RAT	Spectrin alpha chain, non-erythrocytic 1 OS=Rattus norvegicus GN=Sptan1 PE=1 SV=2	FALSE	0.0067184	1.68388e+07	2.08043e+07	2.50749e+07	1.07558e+07	507995	2.24155e+06	1.97774e+06	3.63815e+06	1.45171e+06	2.49795e+06	1.69963e+06	1.23873e+06	1.71224e+06	730026	728393	788241	1.73161e+06	1.28597e+06	950769	1.51214e+06	1.54333e+06	1.50392e+06	1.24929e+06	1.21812e+06	1.21279e+07	1.16879e+07	9.07889e+06	3.79445e+06	313571	1.34739e+06	4.17959e+06	1.51705e+06	1.95698e+06	3.64604e+06	3.06368e+06	1.35608e+06	2.2929e+06
696	39.4442	2	651.83	1301.65	-0.288057	65.75	VLETAEDIQER		SPTN1_RAT	Spectrin alpha chain, non-erythrocytic 1 OS=Rattus norvegicus GN=Sptan1 PE=1 SV=2	FALSE	0.000535131	1.6726e+07	2.05464e+07	1.75798e+07	5.40142e+06	3.83853e+06	4.10939e+06	2.52008e+06	6.22824e+06	3.45632e+06	5.99354e+06	2.37197e+06	3.73281e+06	3.47648e+06	2.46724e+06	1.88521e+06	1.85157e+06	2.28144e+06	1.95941e+06	2.27381e+06	3.7656e+06	2.34698e+06	2.2651e+06	2.08669e+06	1.92371e+06	1.20466e+07	1.15431e+07	6.36512e+06	1.90552e+06	2.36942e+06	2.47015e+06	5.32574e+06	2.59707e+06	4.65932e+06	8.74825e+06	4.2756e+06	4.08642e+06	4.65543e+06
21000	39.5307	1	1302.65	1301.64	-1.21374	---	VLETAEDIQER		SPTN1_RAT	Spectrin alpha chain, non-erythrocytic 1 OS=Rattus norvegicus GN=Sptan1 PE=1 SV=2	FALSE	0.00529832	1.01835e+06	1.17146e+06	823561	328265	362379	391339	187147	472100	278349	436467	131262	215399	340318	223953	151712	147898	205603	168734	236466	368656	170013	190562	199476	157933	733449	658129	298187	115806	223686	235233	395501	196858	375231	637073	236607	235804	455728
772	42.0348	2	495.772	989.529	-0.76415	54.01	LFGAAEVQR		SPTN1_RAT	Spectrin alpha chain, non-erythrocytic 1 OS=Rattus norvegicus GN=Sptan1 PE=1 SV=2	FALSE	3.23292e-05	3.89273e+06	4.66088e+06	4.08595e+06	2.57236e+06	2.7137e+06	2.72514e+06	1.26837e+06	4.22612e+06	2.03931e+06	2.80645e+06	1.03179e+06	1.96569e+06	1.69813e+06	1.21997e+06	905701	932781	1.1301e+06	954436	1.19551e+06	2.09128e+06	1.15247e+06	1.09262e+06	991310	905671	2.80367e+06	2.6185e+06	1.4794e+06	907484	1.67509e+06	1.63808e+06	2.68047e+06	1.76222e+06	2.7491e+06	4.09633e+06	1.85986e+06	2.1519e+06	2.27401e+06
12550	42.0535	1	990.536	989.528	-0.98563	---	LFGAAEVQR		SPTN1_RAT	Spectrin alpha chain, non-erythrocytic 1 OS=Rattus norvegicus GN=Sptan1 PE=1 SV=2	FALSE	0.0168829	769239	855826	168319	336191	578608	552914	175251	694108	393581	483826	139295	320920	346820	248255	162026	177802	195018	202182	282889	478159	224421	218827	206388	190887	554032	480806	60943.2	118602	357159	332356	370361	289432	530570	706200	251088	351320	464435
787	52.8677	2	587.311	1172.61	2.96974	58.15	DVTGAEALLER		SPTN1_RAT	Spectrin alpha chain, non-erythrocytic 1 OS=Rattus norvegicus GN=Sptan1 PE=1 SV=2	FALSE	0.0580352	1.57127e+06	8.22234e+06	4.12765e+06	1.91576e+06	2.32916e+06	2.73128e+06	1.36866e+06	6.88841e+06	2.7031e+06	2.69733e+06	1.83376e+06	2.17695e+06	2.10959e+06	2.18968e+06	1.26197e+06	1.45405e+06	2.20776e+06	1.79144e+06	1.48758e+06	3.03114e+06	2.32373e+06	2.08343e+06	2.00004e+06	1.86152e+06	1.13168e+06	4.61934e+06	1.4945e+06	675847	1.43773e+06	1.64177e+06	2.89241e+06	2.87235e+06	3.64394e+06	3.93706e+06	3.30545e+06	2.38317e+06	2.825e+06
795	35.1351	2	581.801	1161.59	-1.00983	49.45	NTTGVTEEALK		SPTN1_RAT	Spectrin alpha chain, non-erythrocytic 1 OS=Rattus norvegicus GN=Sptan1 PE=1 SV=2	FALSE	0.122547	2.42539e+06	2.12369e+06	3.87097e+06	163796	3.03818e+06	3.29276e+06	1.53526e+06	4.79097e+06	2.17079e+06	3.13484e+06	1.49632e+06	2.2958e+06	2.06471e+06	1.37064e+06	1.08854e+06	1.03301e+06	1.29547e+06	1.1994e+06	1.43028e+06	2.23334e+06	1.37695e+06	1.34809e+06	1.19981e+06	1.05898e+06	1.74685e+06	1.1931e+06	1.40156e+06	57784.2	1.87539e+06	1.97927e+06	3.24449e+06	1.99776e+06	2.92635e+06	4.57565e+06	2.6972e+06	2.51328e+06	2.7649e+06
8810	35.1786	1	1162.59	1161.58	-2.40379	---	NTTGVTEEALK		SPTN1_RAT	Spectrin alpha chain, non-erythrocytic 1 OS=Rattus norvegicus GN=Sptan1 PE=1 SV=2	FALSE	0.235711	934613	1.10395e+06	1.3339e+06	129540	872299	1.18546e+06	316361	1.48522e+06	733120	1.16603e+06	478331	777718	697266	452464	429017	441993	586596	570601	606952	726254	706068	671027	602063	503204	673140	620202	482967	45699.4	538446	712578	668573	619311	988288	1.70196e+06	862218	851391	933726
836	63.617	3	789.407	2365.2	-0.422235	54.94	EAIVTSEELGQDLEHVEVLQK		SPTN1_RAT	Spectrin alpha chain, non-erythrocytic 1 OS=Rattus norvegicus GN=Sptan1 PE=1 SV=2	TRUE	0.000289765	1.48095e+07	1.22444e+07	1.04575e+07	1.07386e+07	5.37727e+06	4.32973e+06	3.64007e+06	1.69798e+07	7.39543e+06	8.83943e+06	4.03403e+06	7.77227e+06	6.31737e+06	3.60206e+06	3.01663e+06	2.41303e+06	5.16698e+06	3.57499e+06	4.10286e+06	4.13009e+06	4.29507e+06	3.98044e+06	3.78027e+06	3.71814e+06	1.06663e+07	6.87895e+06	3.78634e+06	3.78839e+06	3.31924e+06	2.60259e+06	7.69263e+06	7.0803e+06	9.96947e+06	1.29022e+07	7.27156e+06	8.50854e+06	8.45974e+06
5477	63.5662	2	1183.6	2365.19	-2.82894	108.95	EAIVTSEELGQDLEHVEVLQK		SPTN1_RAT	Spectrin alpha chain, non-erythrocytic 1 OS=Rattus norvegicus GN=Sptan1 PE=1 SV=2	TRUE	0.0140302	4.96942e+06	2.68468e+06	2.04993e+06	4.13367e+06	2.00796e+06	1.50902e+06	1.15793e+06	5.35404e+06	2.32974e+06	3.84412e+06	1.415e+06	2.16294e+06	2.92104e+06	933094	1.10533e+06	993067	2.30887e+06	1.588e+06	1.62063e+06	1.64922e+06	1.78734e+06	1.70172e+06	1.62384e+06	1.58395e+06	3.57914e+06	1.50826e+06	742219	1.45828e+06	1.23946e+06	907072	2.44707e+06	2.23255e+06	3.14062e+06	5.61094e+06	2.55061e+06	2.36784e+06	3.91163e+06
80182	63.6662	4	592.307	2365.2	-1.47873	---	EAIVTSEELGQDLEHVEVLQK		SPTN1_RAT	Spectrin alpha chain, non-erythrocytic 1 OS=Rattus norvegicus GN=Sptan1 PE=1 SV=2	TRUE	0.158614	15576.1	17798.9	10279.9	1315.94	889.979	1336.15	1074.13	79944.4	46055.2	958.41	7438.47	56768.9	2447.31	3742.94	5128.63	1403.64	7152.38	1240.4	1108.05	2248.44	3938.43	3233.58	6823.41	5082.73	11218.4	9999.49	3722.07	464.239	549.359	803.155	2269.97	33335.5	62085	1398.91	13408.3	62146.6	3277.25
838	36.0175	3	515.93	1544.77	-1.38755	69.77	HALLEADVAAHQDR		SPTN1_RAT	Spectrin alpha chain, non-erythrocytic 1 OS=Rattus norvegicus GN=Sptan1 PE=1 SV=2	FALSE	0.466469	69223.8	177232	283201	63050.6	1.98724e+06	2.28806e+06	905242	3.66009e+06	2.00629e+06	2.62262e+06	1.09149e+06	2.04575e+06	1.67826e+06	1.1952e+06	878730	852515	1.05628e+06	905316	945744	1.54815e+06	1.10217e+06	984053	838524	887459	49857.3	99569.6	102539	22243.1	1.22667e+06	1.37535e+06	1.91307e+06	1.5262e+06	2.70459e+06	3.82801e+06	1.96747e+06	2.23955e+06	2.24739e+06
3640	37.1474	3	515.93	1544.77	-0.951527	60.23	HALLEADVAAHQDR		SPTN1_RAT	Spectrin alpha chain, non-erythrocytic 1 OS=Rattus norvegicus GN=Sptan1 PE=1 SV=2	FALSE	0.00259737	4.07061e+06	6.64195e+06	7.39316e+06	2.50367e+06	546663	604316	596292	971174	409268	551418	429120	402355	496940	297125	200684	218899	430266	375173	286466	547764	473422	418298	351902	364448	2.93179e+06	3.73147e+06	2.67684e+06	883251	337440	363253	1.26016e+06	404964	551717	804857	773512	440471	665464
5055	35.9949	2	773.392	1544.77	-0.614803	89.8	HALLEADVAAHQDR		SPTN1_RAT	Spectrin alpha chain, non-erythrocytic 1 OS=Rattus norvegicus GN=Sptan1 PE=1 SV=2	FALSE	0.98235	307842	461226	841213	11113.5	869313	945494	281396	1.40273e+06	836587	1.16224e+06	376213	893946	798296	579211	369248	362205	450545	404213	422606	643969	573419	450496	412061	478085	221718	259118	304578	3920.63	536603	568335	594680	584916	1.12777e+06	1.69642e+06	678145	978630	1.06902e+06
31588	37.2312	2	773.392	1544.77	0.447233	83.12	HALLEADVAAHQDR		SPTN1_RAT	Spectrin alpha chain, non-erythrocytic 1 OS=Rattus norvegicus GN=Sptan1 PE=1 SV=2	FALSE	0.0509249	147803	1.55209e+06	1.55512e+06	274634	28800.4	38170.6	56965.9	17208.6	5498.56	17412.5	13539.3	8626.09	77297.7	6606.4	8441.7	5455.82	23966.5	22420.8	8281.13	17262.4	23936.8	27194.1	15130.3	28953.7	106453	871970	563064	96885.9	17777.7	22944.3	120387	7175.7	7412.38	25415.5	24405.3	9443.24	103511
845	33.8773	2	662.851	1323.69	-2.12253	58.55	SQLLGSAHEVQR		SPTN1_RAT	Spectrin alpha chain, non-erythrocytic 1 OS=Rattus norvegicus GN=Sptan1 PE=1 SV=2	FALSE	0.220657	874590	387386	32737.2	87991.9	967822	1.84406e+06	1.20884e+06	4.39964e+06	2.53234e+06	3.49184e+06	1.22344e+06	2.50395e+06	2.17918e+06	1.41277e+06	1.16434e+06	1.01234e+06	1.81486e+06	1.56489e+06	1.45151e+06	2.28659e+06	1.55988e+06	1.76612e+06	1.50329e+06	1.26393e+06	629909	217635	11853.2	31042	597410	1.10846e+06	2.55466e+06	1.83458e+06	3.41374e+06	5.09674e+06	2.20532e+06	2.74116e+06	2.91819e+06
925	33.8773	3	442.237	1323.69	-0.285467	43.34	SQLLGSAHEVQR		SPTN1_RAT	Spectrin alpha chain, non-erythrocytic 1 OS=Rattus norvegicus GN=Sptan1 PE=1 SV=2	FALSE	0.600894	519941	193173	91361.6	101550	463850	859375	785660	2.93974e+06	1.33635e+06	2.20232e+06	788029	1.63239e+06	1.14296e+06	837744	747615	594692	576149	635971	854666	1.29417e+06	636973	762015	616070	539607	374479	108525	33079.4	35825	286322	516569	1.66035e+06	1.22582e+06	1.80147e+06	3.21454e+06	1.42047e+06	1.78703e+06	1.53056e+06
868	38.6112	3	564.312	1689.91	-1.06952	33.03	LQQSHPLSANQIQVK		SPTN1_RAT	Spectrin alpha chain, non-erythrocytic 1 OS=Rattus norvegicus GN=Sptan1 PE=1 SV=2	FALSE	0.137047	19420.8	32558.5	98646.6	121611	2.81417e+06	2.79854e+06	2.14612e+06	7.1153e+06	3.13402e+06	4.12419e+06	1.85254e+06	2.75672e+06	2.88678e+06	2.20988e+06	1.66508e+06	1.60468e+06	1.87414e+06	1.75957e+06	2.29464e+06	3.75772e+06	1.77737e+06	1.99484e+06	1.75731e+06	1.49058e+06	13987.6	18291.5	35717	42902.2	1.73711e+06	1.6822e+06	4.53545e+06	2.96696e+06	4.22485e+06	6.01972e+06	3.33931e+06	3.01786e+06	3.86576e+06
2959	38.6112	2	845.965	1689.91	-0.960296	63.99	LQQSHPLSANQIQVK		SPTN1_RAT	Spectrin alpha chain, non-erythrocytic 1 OS=Rattus norvegicus GN=Sptan1 PE=1 SV=2	FALSE	0.024346	3.13738e+06	4.14882e+06	3.87331e+06	877195	1.98504e+06	1.8821e+06	1.21101e+06	3.94291e+06	2.06812e+06	2.79644e+06	1.15366e+06	1.68352e+06	2.00686e+06	1.45871e+06	1.06001e+06	986310	1.29149e+06	1.2938e+06	1.60365e+06	2.43868e+06	1.5028e+06	1.5012e+06	1.31162e+06	1.18465e+06	2.25965e+06	2.33082e+06	1.40241e+06	309459	1.22531e+06	1.13133e+06	2.55925e+06	1.64413e+06	2.78794e+06	4.08172e+06	2.07954e+06	1.843e+06	2.68743e+06
896	44.9239	2	583.296	1164.58	-0.596901	59.51	EELYQNLTR		SPTN1_RAT	Spectrin alpha chain, non-erythrocytic 1 OS=Rattus norvegicus GN=Sptan1 PE=1 SV=2	FALSE	0.000358808	6.06859e+06	8.43958e+06	7.66233e+06	4.09552e+06	2.80768e+06	2.97598e+06	1.44175e+06	5.00049e+06	2.39682e+06	3.331e+06	1.63269e+06	2.31491e+06	2.13836e+06	1.64779e+06	1.17341e+06	1.24486e+06	1.87714e+06	1.67053e+06	1.54064e+06	2.17814e+06	1.87089e+06	1.82178e+06	1.63544e+06	1.45101e+06	4.3708e+06	4.74138e+06	2.7743e+06	1.44483e+06	1.7331e+06	1.78886e+06	3.04687e+06	2.08512e+06	3.23105e+06	4.86198e+06	2.94302e+06	2.5342e+06	2.86353e+06
9496	44.9055	1	1165.58	1164.58	-0.886723	---	EELYQNLTR		SPTN1_RAT	Spectrin alpha chain, non-erythrocytic 1 OS=Rattus norvegicus GN=Sptan1 PE=1 SV=2	FALSE	0.0354087	1.57184e+06	2.10506e+06	1.52155e+06	548405	567335	688735	291266	820019	634787	558978	257944	534089	690695	460714	239317	301171	469068	397013	504522	735321	477050	446765	386529	387716	1.13209e+06	1.18263e+06	550908	193468	350200	413997	615539	341934	855730	815892	464958	584683	924926
926	41.7747	2	873.419	1744.82	0.563096	107.16	LSDDNTIGQEEIQQR		SPTN1_RAT	Spectrin alpha chain, non-erythrocytic 1 OS=Rattus norvegicus GN=Sptan1 PE=1 SV=2	FALSE	8.49158e-05	1.10826e+07	1.27099e+07	1.39635e+07	8.89007e+06	5.65761e+06	4.94215e+06	3.2752e+06	8.0403e+06	3.84177e+06	5.91794e+06	3.10299e+06	3.69276e+06	4.1846e+06	2.65754e+06	2.0215e+06	1.9183e+06	3.28491e+06	2.45609e+06	2.59623e+06	4.349e+06	2.89554e+06	2.75491e+06	2.45679e+06	2.25864e+06	7.98208e+06	7.14048e+06	5.05576e+06	3.13626e+06	3.49229e+06	2.97072e+06	6.92155e+06	3.35267e+06	5.17893e+06	8.63791e+06	5.59331e+06	4.04258e+06	5.6037e+06
30391	41.7369	3	582.615	1744.82	-0.352758	---	LSDDNTIGQEEIQQR		SPTN1_RAT	Spectrin alpha chain, non-erythrocytic 1 OS=Rattus norvegicus GN=Sptan1 PE=1 SV=2	FALSE	0.817964	160323	240126	0	30530.7	114213	110432	33887.8	152270	70930.8	92481.8	42547.7	73171.9	60869.1	40439.5	37495	35219.2	12711.2	12933.3	38109.1	72606.7	8124.31	19679.5	16167.2	11151.9	115470	134904	0	10770.7	70500.6	66380.3	71615.7	63494.3	95618.8	134988	76694.6	80103.5	81511.3
930	71.5422	2	607.351	1212.69	1.2043	51.4	AALLELWELR		SPTN1_RAT	Spectrin alpha chain, non-erythrocytic 1 OS=Rattus norvegicus GN=Sptan1 PE=1 SV=2	FALSE	0.342356	1.65814e+06	1.14857e+06	1.49361e+06	5.56741e+06	2.08265e+06	1.97929e+06	416320	2.61677e+06	3.07744e+06	4.16771e+06	2.10581e+06	3.34728e+06	1.91266e+06	2.59427e+06	1.77159e+06	1.54065e+06	1.82105e+06	1.31858e+06	2.43558e+06	1.55711e+06	1.59664e+06	1.47948e+06	1.42271e+06	1.4459e+06	1.19425e+06	645272	540793	1.96408e+06	1.28556e+06	1.18975e+06	879816	1.09115e+06	4.14857e+06	6.08325e+06	3.79585e+06	3.66437e+06	2.56129e+06
8644	72.5381	2	607.351	1212.69	1.32684	37.33	AALLELWELR		SPTN1_RAT	Spectrin alpha chain, non-erythrocytic 1 OS=Rattus norvegicus GN=Sptan1 PE=1 SV=2	FALSE	0.0371273	7.76374e+06	7.85788e+06	7.31929e+06	164136	112775	170605	2.33387e+06	102316	225361	1.25243e+06	324131	164975	305698	205418	125218	229881	260247	205158	154889	159467	262362	204512	218143	217743	5.59171e+06	4.41458e+06	2.6501e+06	57904.2	69612.8	102550	4.93221e+06	42664	303800	1.82807e+06	584264	180604	409367
939	44.5547	3	617.294	1848.86	-1.51758	51.92	KFEEFQTDLAAHEER		SPTN1_RAT	Spectrin alpha chain, non-erythrocytic 1 OS=Rattus norvegicus GN=Sptan1 PE=1 SV=2	FALSE	0.944318	314283	356128	625558	4.16856e+06	4.15302e+06	3.91748e+06	2.13593e+06	6.27089e+06	3.03432e+06	4.7106e+06	2.01888e+06	3.04759e+06	2.48376e+06	1.82309e+06	1.32915e+06	1.38219e+06	2.7871e+06	2.0383e+06	1.84596e+06	2.49274e+06	2.35446e+06	2.25546e+06	2.03922e+06	1.83481e+06	226357	200074	226496	1.47059e+06	2.56354e+06	2.35479e+06	4.5139e+06	2.61486e+06	4.09044e+06	6.87565e+06	3.63915e+06	3.33629e+06	3.32606e+06
8035	45.9704	3	617.296	1848.87	0.458969	61.64	KFEEFQTDLAAHEER		SPTN1_RAT	Spectrin alpha chain, non-erythrocytic 1 OS=Rattus norvegicus GN=Sptan1 PE=1 SV=2	FALSE	0.0308063	6.87369e+06	9.98809e+06	1.09786e+07	533911	348791	404458	663545	646695	346193	516172	446679	303228	500067	284319	158157	175571	548513	376524	333462	535517	523413	449957	405263	408919	4.95067e+06	5.61134e+06	3.97504e+06	188354	215299	243119	1.40228e+06	269661	466689	753412	805165	331953	669652
8745	44.5359	2	925.438	1848.86	-1.61283	110.3	KFEEFQTDLAAHEER		SPTN1_RAT	Spectrin alpha chain, non-erythrocytic 1 OS=Rattus norvegicus GN=Sptan1 PE=1 SV=2	FALSE	0.874574	267062	296812	350968	516350	1.0208e+06	985140	444150	1.27045e+06	698008	629102	456630	637511	637409	521426	367083	387250	688094	563094	546476	751988	631716	603933	549954	489815	192347	166750	127075	182159	630109	592166	938630	529759	940955	918246	823101	697903	853570
52553	45.8882	2	925.439	1848.86	-0.0769951	77.95	KFEEFQTDLAAHEER		SPTN1_RAT	Spectrin alpha chain, non-erythrocytic 1 OS=Rattus norvegicus GN=Sptan1 PE=1 SV=2	FALSE	0.149615	1.29236e+06	377790	6494.09	90213.6	44652.7	29325.4	7901.53	33395.4	12053.4	16517.4	17974.6	7989.14	21893.7	35499.4	9806.43	11001.8	28955.3	9088.09	14270.5	18430.8	15498.4	15204.3	20375.1	17398.2	930803	212244	2351.32	31825.7	27562.9	17627.4	16698.5	13925.3	16248.7	24109	32400.3	8745.95	29318.3
61273	45.5879	2	925.439	1848.86	-0.655755	73.09	KFEEFQTDLAAHEER		SPTN1_RAT	Spectrin alpha chain, non-erythrocytic 1 OS=Rattus norvegicus GN=Sptan1 PE=1 SV=2	FALSE	0.232694	6426.95	1.35499e+06	7838.78	3049.11	4547.13	8958.4	2383.63	6928.64	5039.14	8447.39	3061.27	3935.24	162.348	2944.79	2279.08	3449.67	3898.76	4697.66	7917.17	13705	5169.16	6030.22	5009.89	11478.3	4628.91	761238	2838.19	1075.67	2806.82	5384.88	5037.38	2889.13	6793.05	12329.9	5518.11	4308.03	217.405
62001	46.4171	2	925.439	1848.86	-0.101916	83.19	KFEEFQTDLAAHEER		SPTN1_RAT	Spectrin alpha chain, non-erythrocytic 1 OS=Rattus norvegicus GN=Sptan1 PE=1 SV=2	FALSE	0.41156	150204	32033.8	2.03974e+06	0	24625.5	14001.3	18384.8	3404.94	4566.62	5345.82	0	5386.17	1942.91	4184.33	7792.29	0	1727.63	6481.82	3.18187	6369.41	3799.08	2685.55	1677.04	6063.94	108182	17996.7	738531	0	15200.6	8416.16	38852.9	1419.81	6156.06	7802.84	0	5896.4	2601.8
949	44.0724	2	473.763	945.512	-1.4374	38.72	LSILSEER		SPTN1_RAT	Spectrin alpha chain, non-erythrocytic 1 OS=Rattus norvegicus GN=Sptan1 PE=1 SV=2	FALSE	0.000148527	2.62602e+06	3.04391e+06	4.0517e+06	1.54231e+06	1.15856e+06	1.26241e+06	828087	1.02552e+06	1.13806e+06	1.34915e+06	825782	1.27614e+06	929213	641101	555546	551356	818703	681538	596166	1.03495e+06	813345	792993	686422	593632	1.89135e+06	1.71008e+06	1.467e+06	544099	715147	758832	1.75001e+06	427625	1.53417e+06	1.96924e+06	1.48852e+06	1.39703e+06	1.24433e+06
5724	44.0487	1	946.517	945.51	-3.71823	---	LSILSEER		SPTN1_RAT	Spectrin alpha chain, non-erythrocytic 1 OS=Rattus norvegicus GN=Sptan1 PE=1 SV=2	FALSE	0.00441246	1.49033e+06	1.65533e+06	1.73937e+06	558911	668099	747003	360682	458418	627025	423407	385532	712094	541377	362788	280495	291240	429964	395171	361580	609291	480149	433685	427269	352915	1.07339e+06	929969	629775	197174	412399	449022	762236	191153	845266	618010	694942	779551	724971
999	74.5767	3	686.706	2057.09	0.133836	37.35	IAALQAFADQLIAVDHYAK		SPTN1_RAT	Spectrin alpha chain, non-erythrocytic 1 OS=Rattus norvegicus GN=Sptan1 PE=1 SV=2	FALSE	0.114301	334900	118983	251542	1.27673e+07	4.90393e+06	4.39116e+06	5.231e+06	5.1125e+06	8.74145e+06	116665	5.09654e+06	8.45997e+06	4.56975e+06	6.78749e+06	3.9998e+06	4.11805e+06	5.20357e+06	4.11727e+06	5.96819e+06	4.15945e+06	4.37481e+06	4.66356e+06	4.02193e+06	4.12676e+06	241206	66844.9	91075.8	4.50408e+06	3.02706e+06	2.63952e+06	1.10548e+07	2.13183e+06	1.1784e+07	170286	9.1868e+06	9.26139e+06	6.11946e+06
19177	74.6706	2	1029.55	2057.09	-1.97172	83.73	IAALQAFADQLIAVDHYAK		SPTN1_RAT	Spectrin alpha chain, non-erythrocytic 1 OS=Rattus norvegicus GN=Sptan1 PE=1 SV=2	FALSE	0.158253	801671	78929.2	338049	1.56288e+06	519104	436655	486799	355303	752206	61030.8	398053	711481	655426	758791	421628	419703	736075	544021	771862	575667	630357	620341	586995	567063	577391	44342.7	122398	551354	320428	262472	1.02876e+06	148156	1.01402e+06	89081.4	717512	778880	877697
79503	76.5358	2	1029.55	2057.09	-4.36812	77.62	IAALQAFADQLIAVDHYAK		SPTN1_RAT	Spectrin alpha chain, non-erythrocytic 1 OS=Rattus norvegicus GN=Sptan1 PE=1 SV=2	FALSE	0.280928	1.33011e+06	34301.7	387981	93871	30389	21366.1	63229.5	33310.5	29909.5	56680.8	39164.6	40613.3	59001.2	50249.4	47834.8	28428.5	56623.9	47094.4	55836.5	36334.7	48612.3	40076.5	39660.8	32001.7	957988	19270.8	140476	33116	18758.3	12843.1	133624	13889.9	40319.8	82732.2	70596.3	44460.6	79009.9
1011	54.6757	2	616.812	1231.61	1.27497	48.34	ADVVESWIGEK		SPTN1_RAT	Spectrin alpha chain, non-erythrocytic 1 OS=Rattus norvegicus GN=Sptan1 PE=1 SV=2	FALSE	0.00165023	1.64686e+06	7.92305e+06	6.62563e+06	5.12336e+06	2.04191e+06	2.43882e+06	1.6942e+06	4.67142e+06	2.26008e+06	2.61776e+06	1.7448e+06	2.29483e+06	1.51461e+06	1.62176e+06	942586	1.26602e+06	1.85653e+06	1.44241e+06	1.43646e+06	2.65149e+06	1.76704e+06	1.72784e+06	1.61912e+06	1.50444e+06	1.18613e+06	4.4512e+06	2.39894e+06	1.80743e+06	1.26042e+06	1.46597e+06	3.58039e+06	1.94791e+06	3.04672e+06	3.82091e+06	3.1451e+06	2.51222e+06	2.02825e+06
11607	54.589	1	1232.62	1231.61	-0.34727	---	ADVVESWIGEK		SPTN1_RAT	Spectrin alpha chain, non-erythrocytic 1 OS=Rattus norvegicus GN=Sptan1 PE=1 SV=2	FALSE	0.00390063	2.26872e+06	2.71083e+06	1.80309e+06	1.3085e+06	553802	790429	296079	1.11334e+06	474396	475310	415251	539142	287966	420845	189081	329695	516561	350293	442193	759281	419992	431807	438050	377792	1.63401e+06	1.52295e+06	652846	461616	341846	475126	625710	464244	639514	693770	748513	590216	385622
1054	50.481	2	554.797	1107.58	-1.19438	55.89	ITALDEFATK		SPTN1_RAT	Spectrin alpha chain, non-erythrocytic 1 OS=Rattus norvegicus GN=Sptan1 PE=1 SV=2	FALSE	6.48939e-05	5.42728e+06	4.4453e+06	6.44675e+06	3.46474e+06	2.5796e+06	2.68206e+06	1.65122e+06	4.63684e+06	2.58421e+06	2.45746e+06	1.50035e+06	2.67338e+06	2.43579e+06	1.35076e+06	970269	1.06691e+06	1.54747e+06	1.25915e+06	1.33359e+06	2.63226e+06	1.4331e+06	1.44666e+06	1.25271e+06	1.23074e+06	3.90891e+06	2.49739e+06	2.33418e+06	1.2223e+06	1.59231e+06	1.61218e+06	3.48956e+06	1.93349e+06	3.48367e+06	3.58694e+06	2.70446e+06	2.92663e+06	3.26183e+06
9255	50.3419	1	1108.59	1107.58	-1.70787	---	ITALDEFATK		SPTN1_RAT	Spectrin alpha chain, non-erythrocytic 1 OS=Rattus norvegicus GN=Sptan1 PE=1 SV=2	FALSE	0.0566982	2.1797e+06	2.18215e+06	1.97969e+06	897458	1.15743e+06	961967	73027.7	1.50266e+06	720754	747592	401164	864949	854967	435796	284717	332066	565526	443421	488344	978558	540498	444145	420799	442392	1.56989e+06	1.22594e+06	716788	316607	714446	578237	154331	626583	971619	1.0912e+06	723120	946886	1.14491e+06
1112	43.3592	2	508.28	1014.55	-0.742331	36.61	DLTGVQNLR		SPTN1_RAT	Spectrin alpha chain, non-erythrocytic 1 OS=Rattus norvegicus GN=Sptan1 PE=1 SV=2	FALSE	9.81015e-05	3.78365e+06	3.62496e+06	4.4006e+06	2.28524e+06	2.12342e+06	2.18477e+06	1.16713e+06	2.44388e+06	1.4588e+06	2.00326e+06	1.01475e+06	1.66231e+06	1.39945e+06	926389	849438	776816	1.11243e+06	906339	1.02917e+06	1.90557e+06	1.09237e+06	1.0994e+06	1.00383e+06	929311	2.72511e+06	2.03651e+06	1.59333e+06	806191	1.31073e+06	1.31326e+06	2.46652e+06	1.01906e+06	1.96654e+06	2.92398e+06	1.82914e+06	1.81978e+06	1.87403e+06
7635	43.3411	1	1015.55	1014.54	-1.1798	---	DLTGVQNLR		SPTN1_RAT	Spectrin alpha chain, non-erythrocytic 1 OS=Rattus norvegicus GN=Sptan1 PE=1 SV=2	FALSE	0.00286342	2.53954e+06	2.26329e+06	2.62943e+06	1.016e+06	1.62433e+06	1.5996e+06	492845	1.13319e+06	722019	980599	416042	629495	889150	509003	430209	382939	597528	490969	636850	1.05967e+06	588462	572007	535852	504963	1.82906e+06	1.27152e+06	952040	358426	1.00265e+06	961520	1.04154e+06	472520	973323	1.4313e+06	749939	689128	1.19068e+06
1147	36.5481	3	519.602	1555.78	-0.772233	54.81	HQALQAEIAGHEPR		SPTN1_RAT	Spectrin alpha chain, non-erythrocytic 1 OS=Rattus norvegicus GN=Sptan1 PE=1 SV=2	FALSE	0.686277	176344	819121	1.77771e+06	135737	3.94689e+06	3.60837e+06	2.41126e+06	4.9006e+06	2.9805e+06	3.86064e+06	2.12602e+06	2.85543e+06	2.93178e+06	1.69859e+06	1.48301e+06	1.33308e+06	2.03569e+06	1.86601e+06	1.84023e+06	2.98825e+06	1.99927e+06	2.12002e+06	1.72592e+06	1.54946e+06	127009	460185	643656	47885.4	2.4363e+06	2.16899e+06	5.09576e+06	2.04347e+06	4.01789e+06	5.63505e+06	3.83227e+06	3.12593e+06	3.92602e+06
2117	38.9484	3	519.602	1555.78	-0.766476	54.87	HQALQAEIAGHEPR		SPTN1_RAT	Spectrin alpha chain, non-erythrocytic 1 OS=Rattus norvegicus GN=Sptan1 PE=1 SV=2	FALSE	0.0378941	4.70873e+06	7.78362e+06	7.55273e+06	306018	62295.6	79463.1	154433	82506.2	101927	101089	152294	39888.4	155805	64258.1	18118.5	25690.2	132419	103325	31941.9	69302.5	175315	104294	115896	128154	3.39139e+06	4.37286e+06	2.73462e+06	107958	38453.3	47765.1	326367	34403.7	137403	147551	274518	43667.1	208642
1165	63.7645	3	765.384	2293.13	-1.07726	52.68	EAFLNTEDKGDSLDSVEALIK		SPTN1_RAT	Spectrin alpha chain, non-erythrocytic 1 OS=Rattus norvegicus GN=Sptan1 PE=1 SV=2	FALSE	0.000455018	9.53541e+06	1.10782e+07	1.55104e+07	6.77688e+06	2.9019e+06	2.73091e+06	2.84224e+06	1.16349e+07	4.78239e+06	5.55404e+06	3.29789e+06	5.46652e+06	3.78522e+06	2.26489e+06	1.57445e+06	1.2467e+06	3.85078e+06	2.76259e+06	2.88536e+06	2.3905e+06	3.02625e+06	2.90938e+06	2.62843e+06	2.65096e+06	6.86772e+06	6.22375e+06	5.61584e+06	2.39076e+06	1.79126e+06	1.64155e+06	6.00655e+06	4.85154e+06	6.44694e+06	8.10676e+06	5.94463e+06	5.98436e+06	5.06887e+06
4921	63.8131	2	1147.57	2293.13	-0.69717	87.42	EAFLNTEDKGDSLDSVEALIK		SPTN1_RAT	Spectrin alpha chain, non-erythrocytic 1 OS=Rattus norvegicus GN=Sptan1 PE=1 SV=2	FALSE	0.00200827	5.52034e+06	4.72897e+06	4.23798e+06	6.66139e+06	2.54439e+06	2.13407e+06	1.39743e+06	8.03465e+06	3.13532e+06	4.7256e+06	1.62483e+06	3.44094e+06	2.94546e+06	1.65633e+06	1.25337e+06	996978	2.80119e+06	1.77833e+06	2.43409e+06	2.05658e+06	1.95937e+06	1.97915e+06	1.77472e+06	1.71557e+06	3.97593e+06	2.65675e+06	1.53445e+06	2.35002e+06	1.57058e+06	1.28278e+06	2.95321e+06	3.35032e+06	4.22659e+06	6.89755e+06	2.92884e+06	3.76691e+06	3.94433e+06
1172	43.9607	2	493.785	985.555	-0.800612	51.16	IDGITIQAR		SPTN1_RAT	Spectrin alpha chain, non-erythrocytic 1 OS=Rattus norvegicus GN=Sptan1 PE=1 SV=2	FALSE	0.00149809	3.53874e+06	4.2383e+06	4.34486e+06	2.14251e+06	1.4689e+06	1.50959e+06	896522	566799	1.27962e+06	1.26488e+06	780093	1.42655e+06	1.12098e+06	768552	567249	605612	772152	696360	724450	1.23319e+06	835235	830640	736353	642109	2.54872e+06	2.38109e+06	1.57314e+06	755840	906713	907412	1.89464e+06	236346	1.72501e+06	1.84623e+06	1.40616e+06	1.56168e+06	1.50113e+06
19197	43.9607	1	986.563	985.556	0.37909	---	IDGITIQAR		SPTN1_RAT	Spectrin alpha chain, non-erythrocytic 1 OS=Rattus norvegicus GN=Sptan1 PE=1 SV=2	FALSE	0.210054	45658.6	20707	3095.68	293995	278584	309980	121641	0	210469	108936	96218.2	215912	230514	143944	95204	99236.9	121908	119429	141384	234074	130639	148264	126652	116966	32884.9	11633.3	1120.85	103716	171962	186328	257067	0	283724	159004	173439	236366	308688
1219	44.2169	2	577.77	1153.53	0.101202	76.65	SSEEIESAFR		SPTN1_RAT	Spectrin alpha chain, non-erythrocytic 1 OS=Rattus norvegicus GN=Sptan1 PE=1 SV=2	FALSE	0.0586131	389867	435459	1.01481e+06	2.82757e+06	1.67021e+06	1.74467e+06	961489	1.58348e+06	1.25898e+06	1.51837e+06	888232	1.45915e+06	1.18434e+06	830028	592631	627815	902409	730397	780886	1.25313e+06	820540	799043	741612	665502	280796	244642	367434	997517	1.03097e+06	1.04872e+06	2.03193e+06	660284	1.69718e+06	2.21623e+06	1.60109e+06	1.59737e+06	1.58597e+06
1269	36.4101	2	560.293	1118.57	-0.706081	51.8	VNEVNQFAAK		SPTN1_RAT	Spectrin alpha chain, non-erythrocytic 1 OS=Rattus norvegicus GN=Sptan1 PE=1 SV=2	FALSE	0.300559	1.7584e+06	1.91946e+06	2.45443e+06	167450	1.63012e+06	1.84462e+06	1.29147e+06	3.37833e+06	1.81614e+06	2.48797e+06	976852	1.56898e+06	1.66947e+06	1.26871e+06	865606	801035	1.09267e+06	968870	1.45688e+06	2.03959e+06	1.21747e+06	1.1593e+06	1.08346e+06	918568	1.26646e+06	1.07836e+06	888676	59073.5	1.00623e+06	1.10879e+06	2.7293e+06	1.40871e+06	2.44826e+06	3.63148e+06	1.76083e+06	1.7176e+06	2.23563e+06
13205	36.3747	1	1119.58	1118.57	-0.844842	---	VNEVNQFAAK		SPTN1_RAT	Spectrin alpha chain, non-erythrocytic 1 OS=Rattus norvegicus GN=Sptan1 PE=1 SV=2	FALSE	0.334541	224832	280674	219968	0	368306	435039	203581	786468	557210	600577	159720	390472	482605	367613	243835	232621	270662	273216	445165	665271	368067	338068	318980	280608	161932	157683	79644	0	227345	261501	430232	327944	751152	876610	287905	427461	646268
1275	51.6005	3	832.077	2493.21	-1.18227	43.28	EKEPIVGSTDYGKDEDSAEALLK		SPTN1_RAT	Spectrin alpha chain, non-erythrocytic 1 OS=Rattus norvegicus GN=Sptan1 PE=1 SV=2	FALSE	0.0106573	5.83072e+06	1.0719e+06	7.44607e+06	3.28659e+06	2.92165e+06	3.04775e+06	1.4827e+06	5.53255e+06	2.77376e+06	3.63502e+06	1.83369e+06	2.80623e+06	2.32001e+06	1.83094e+06	1.28103e+06	1.26632e+06	2.29087e+06	1.80656e+06	1.92325e+06	2.76436e+06	2.07519e+06	1.81481e+06	1.77674e+06	1.59149e+06	4.19948e+06	602196	2.696e+06	1.15945e+06	1.80345e+06	1.832e+06	3.13342e+06	2.30698e+06	3.73918e+06	5.30573e+06	3.30532e+06	3.07207e+06	3.10678e+06
14295	51.5791	2	1247.61	2493.21	-2.01869	66.26	EKEPIVGSTDYGKDEDSAEALLK		SPTN1_RAT	Spectrin alpha chain, non-erythrocytic 1 OS=Rattus norvegicus GN=Sptan1 PE=1 SV=2	FALSE	0.99462	1.32628e+06	217763	1.31914e+06	545595	874654	982124	43887.7	1.44205e+06	629894	730222	425401	627721	711974	664898	386167	394466	616976	577226	665789	881244	629444	548838	581194	469791	955231	122340	477623	192476	539900	590353	92748.8	601313	849133	1.06584e+06	766810	687185	953422
1378	41.911	3	592.291	1773.85	2.45656	45.77	LIQNNHYAMEDVATR		SPTN1_RAT	Spectrin alpha chain, non-erythrocytic 1 OS=Rattus norvegicus GN=Sptan1 PE=1 SV=2	FALSE	0.102729	276622	6.725e+06	911781	2.86635e+06	2.68785e+06	2.73204e+06	1.40715e+06	4.76453e+06	2.45703e+06	3.48248e+06	1.40392e+06	2.39444e+06	1.77803e+06	1.33018e+06	1.01071e+06	1.01528e+06	1.64102e+06	1.42371e+06	1.26975e+06	2.34495e+06	1.33953e+06	1.53299e+06	1.0812e+06	1.06426e+06	199233	3.77813e+06	330129	1.0112e+06	1.65913e+06	1.64222e+06	2.97375e+06	1.98673e+06	3.31222e+06	5.08308e+06	2.53065e+06	2.62126e+06	2.381e+06
1409	42.1212	2	458.77	915.526	-1.78685	36.63	LLEATELK		SPTN1_RAT	Spectrin alpha chain, non-erythrocytic 1 OS=Rattus norvegicus GN=Sptan1 PE=1 SV=2	FALSE	0.311029	627500	428494	272100	900678	1.55986e+06	1.5022e+06	821073	2.5003e+06	1.33844e+06	2.01753e+06	771147	1.44904e+06	1.14161e+06	823503	698185	702690	806450	693046	866762	1.37735e+06	770609	810917	678057	613724	451947	240730	98519.5	317743	962858	902969	1.73519e+06	1.04258e+06	1.80429e+06	2.94481e+06	1.39004e+06	1.5863e+06	1.52875e+06
9296	42.0842	1	916.534	915.527	-1.20431	---	LLEATELK		SPTN1_RAT	Spectrin alpha chain, non-erythrocytic 1 OS=Rattus norvegicus GN=Sptan1 PE=1 SV=2	FALSE	0.413235	97425.1	20847.9	2903.98	222655	575096	575121	248179	739526	453899	673887	214563	424300	434658	268071	230507	226957	287149	246135	288749	490880	306638	277093	237185	228865	70168.9	11712.4	1051.44	78548.6	354991	345704	524481	308370	611882	983616	386763	464494	582061
1430	34.9185	3	579.948	1736.82	-0.401648	46.81	TATDEAYKDPSNLQGK		SPTN1_RAT	Spectrin alpha chain, non-erythrocytic 1 OS=Rattus norvegicus GN=Sptan1 PE=1 SV=2	FALSE	7.53617e-05	4.1884e+06	5.26029e+06	6.60666e+06	2.34592e+06	2.8705e+06	2.88324e+06	1.8063e+06	5.60341e+06	2.36535e+06	2.97871e+06	1.79322e+06	1.86849e+06	2.51239e+06	1.43973e+06	1.07268e+06	1.01426e+06	1.51571e+06	1.28232e+06	1.39713e+06	2.47708e+06	1.41348e+06	1.46248e+06	1.23654e+06	1.12263e+06	3.01663e+06	2.95525e+06	2.39208e+06	827598	1.77188e+06	1.73311e+06	3.81728e+06	2.33653e+06	3.18862e+06	4.34777e+06	3.23238e+06	2.04549e+06	3.3644e+06
2720	34.9185	2	869.418	1736.82	-0.391405	76.52	TATDEAYKDPSNLQGK		SPTN1_RAT	Spectrin alpha chain, non-erythrocytic 1 OS=Rattus norvegicus GN=Sptan1 PE=1 SV=2	FALSE	0.0024264	4.76429e+06	5.75674e+06	6.99095e+06	1.69777e+06	3.00756e+06	3.16697e+06	1.93674e+06	5.89919e+06	2.78614e+06	3.56183e+06	1.98732e+06	1.92125e+06	2.6892e+06	1.65518e+06	1.21889e+06	1.12876e+06	2.3483e+06	1.90197e+06	1.64538e+06	2.67857e+06	2.13596e+06	2.08979e+06	1.84572e+06	1.70686e+06	3.4314e+06	3.23416e+06	2.53122e+06	598942	1.85648e+06	1.90366e+06	4.09296e+06	2.45987e+06	3.75588e+06	5.19889e+06	3.58226e+06	2.10325e+06	3.60117e+06
1460	52.0427	3	776.715	2327.12	-1.10552	34.23	NQALNTDNYGHDLASVQALQR		SPTN1_RAT	Spectrin alpha chain, non-erythrocytic 1 OS=Rattus norvegicus GN=Sptan1 PE=1 SV=2	FALSE	0.01645	1.10177e+07	2.63524e+06	1.35681e+07	6.44855e+06	4.74465e+06	5.81831e+06	2.69823e+06	9.42734e+06	3.84401e+06	4.49513e+06	3.16961e+06	3.83439e+06	3.90271e+06	3.43113e+06	2.35961e+06	2.05127e+06	3.91318e+06	3.22983e+06	3.6322e+06	4.62127e+06	3.78261e+06	3.58603e+06	3.30403e+06	3.07827e+06	7.93533e+06	1.48049e+06	4.91262e+06	2.27493e+06	2.92874e+06	3.49738e+06	5.70222e+06	3.93105e+06	5.18194e+06	6.56115e+06	5.7134e+06	4.19762e+06	5.22621e+06
6352	52.0295	2	1164.57	2327.12	-0.831034	114.52	NQALNTDNYGHDLASVQALQR		SPTN1_RAT	Spectrin alpha chain, non-erythrocytic 1 OS=Rattus norvegicus GN=Sptan1 PE=1 SV=2	FALSE	0.0645485	4.06229e+06	512436	5.26401e+06	1.80885e+06	2.0789e+06	2.49965e+06	1.10898e+06	3.32417e+06	1.35481e+06	1.80319e+06	1.25206e+06	1.37657e+06	1.57207e+06	1.32141e+06	835101	780321	1.46973e+06	1.26357e+06	1.44687e+06	1.75534e+06	1.45549e+06	1.29165e+06	1.28638e+06	1.07113e+06	2.9258e+06	287888	1.90594e+06	638128	1.28325e+06	1.50253e+06	2.34363e+06	1.38613e+06	1.82636e+06	2.63197e+06	2.25691e+06	1.50698e+06	2.10519e+06
1512	45.6292	2	579.307	1156.6	-2.6201	38.2	LAQFVEHWK		SPTN1_RAT	Spectrin alpha chain, non-erythrocytic 1 OS=Rattus norvegicus GN=Sptan1 PE=1 SV=2	FALSE	0.000433794	1.9091e+06	3.27601e+06	2.53251e+06	3.14425e+06	2.25081e+06	2.26811e+06	807558	2.34999e+06	1.16998e+06	2.0133e+06	1.08126e+06	1.30347e+06	1.19242e+06	774493	725941	657909	1.26555e+06	1.05882e+06	1.0179e+06	1.43062e+06	1.25819e+06	1.10461e+06	1.01041e+06	986069	1.375e+06	1.84047e+06	916945	1.10923e+06	1.38936e+06	1.36336e+06	1.70663e+06	979909	1.5772e+06	2.93864e+06	1.94904e+06	1.42695e+06	1.5968e+06
1555	57.1389	2	751.367	1500.72	-0.44614	63.01	EANELQQWINEK		SPTN1_RAT	Spectrin alpha chain, non-erythrocytic 1 OS=Rattus norvegicus GN=Sptan1 PE=1 SV=2	FALSE	0.210913	217025	837955	1.04139e+07	5.72512e+06	2.17073e+06	1.90216e+06	1.63263e+06	5.51752e+06	2.37522e+06	3.05351e+06	1.83264e+06	2.37582e+06	1.89677e+06	1.59175e+06	1.0617e+06	1.15967e+06	1.97343e+06	1.42545e+06	1.70099e+06	1.45332e+06	1.79745e+06	1.51047e+06	1.42808e+06	1.43054e+06	156309	470766	3.77057e+06	2.01972e+06	1.33993e+06	1.14338e+06	3.45026e+06	2.30071e+06	3.20193e+06	4.45694e+06	3.30344e+06	2.60089e+06	2.54001e+06
1566	65.984	2	794.387	1586.76	-0.879046	54.27	ELPTAFDYVEFTR		SPTN1_RAT	Spectrin alpha chain, non-erythrocytic 1 OS=Rattus norvegicus GN=Sptan1 PE=1 SV=2	FALSE	4.88976e-05	9.58707e+06	7.25401e+06	1.20227e+07	1.20033e+07	4.94951e+06	4.21089e+06	2.80812e+06	1.34383e+07	4.94122e+06	6.52597e+06	3.95252e+06	6.12345e+06	3.11791e+06	2.74008e+06	2.30595e+06	1.82685e+06	4.05204e+06	2.92102e+06	3.0404e+06	4.29292e+06	3.28953e+06	3.05091e+06	2.89368e+06	2.73655e+06	6.90493e+06	4.07533e+06	4.35307e+06	4.23456e+06	3.0552e+06	2.53116e+06	5.93446e+06	5.60354e+06	6.66105e+06	9.5254e+06	7.12464e+06	6.70353e+06	4.17527e+06
1570	42.8665	2	803.426	1604.84	-1.7165	63.51	LIQEQHPEEELIK		SPTN1_RAT	Spectrin alpha chain, non-erythrocytic 1 OS=Rattus norvegicus GN=Sptan1 PE=1 SV=2	FALSE	0.929055	221893	487187	188994	1.24798e+06	2.07134e+06	2.15703e+06	1.27002e+06	3.20641e+06	1.70338e+06	2.58012e+06	1.10604e+06	1.63685e+06	1.48181e+06	966000	804828	756290	1.42937e+06	1.09692e+06	1.1944e+06	1.83728e+06	1.2951e+06	1.24806e+06	1.05167e+06	977580	159815	273703	68429	440266	1.27858e+06	1.29659e+06	2.68396e+06	1.33702e+06	2.29625e+06	3.76598e+06	1.9937e+06	1.79191e+06	1.98433e+06
1580	42.6819	2	738.362	1474.71	0.598146	58.52	VNDVCTNGQDLIK		SPTN1_RAT	Spectrin alpha chain, non-erythrocytic 1 OS=Rattus norvegicus GN=Sptan1 PE=1 SV=2	FALSE	7.67668e-05	5.4857e+06	5.39045e+06	5.51894e+06	3.91666e+06	2.33572e+06	2.21388e+06	1.46587e+06	4.06508e+06	2.0083e+06	3.23947e+06	1.31857e+06	2.03069e+06	1.89751e+06	1.3193e+06	1.11776e+06	1.08493e+06	1.40714e+06	1.15256e+06	1.46288e+06	2.10683e+06	1.2343e+06	1.33381e+06	1.11187e+06	1.0702e+06	3.95098e+06	3.02837e+06	1.99824e+06	1.38173e+06	1.44177e+06	1.33076e+06	3.09784e+06	1.69507e+06	2.7073e+06	4.72837e+06	2.3768e+06	2.22306e+06	2.54101e+06
1599	63.0033	2	556.837	1111.66	-0.478975	43.93	DLIGVQNLLK		SPTN1_RAT	Spectrin alpha chain, non-erythrocytic 1 OS=Rattus norvegicus GN=Sptan1 PE=1 SV=2	FALSE	3.29592e-05	4.25986e+06	3.66534e+06	3.83538e+06	3.0893e+06	1.01065e+06	1.01156e+06	927264	3.5973e+06	1.43246e+06	1.63591e+06	982206	1.50502e+06	1.06818e+06	834893	554514	393136	912962	676043	720947	654401	781172	736680	634930	708873	3.0681e+06	2.0592e+06	1.38868e+06	1.08985e+06	623849	608048	1.95961e+06	1.50002e+06	1.93104e+06	2.3878e+06	1.77048e+06	1.6476e+06	1.43042e+06
9213	63.0033	1	1112.67	1111.66	-0.517932	---	DLIGVQNLLK		SPTN1_RAT	Spectrin alpha chain, non-erythrocytic 1 OS=Rattus norvegicus GN=Sptan1 PE=1 SV=2	FALSE	0.572887	34255.4	681475	300477	1.28585e+06	300083	347734	352814	1.54444e+06	651092	874657	415636	732038	537783	412491	251575	191385	579806	442088	385367	291266	493249	470297	380563	418190	24671.9	382855	108794	453626	185233	209022	745608	644008	877709	1.27666e+06	749206	801384	720158
1610	39.2945	3	545.269	1632.79	-0.247925	75.61	HQLLEADISAHEDR		SPTN1_RAT	Spectrin alpha chain, non-erythrocytic 1 OS=Rattus norvegicus GN=Sptan1 PE=1 SV=2	FALSE	0.00531376	1.01362e+06	1.30615e+06	1.28738e+06	1.67473e+06	2.42367e+06	2.52995e+06	1.35375e+06	3.84269e+06	1.8072e+06	3.03696e+06	1.08517e+06	2.07822e+06	1.95744e+06	1.19919e+06	1.00756e+06	985509	1.10997e+06	938979	1.13737e+06	1.9873e+06	1.07369e+06	1.0436e+06	996305	879150	730043	733802	466122	590816	1.49607e+06	1.52075e+06	2.8609e+06	1.60234e+06	2.4362e+06	4.43279e+06	1.95609e+06	2.27509e+06	2.62126e+06
24927	40.6752	2	817.403	1632.79	3.73884	56.46	HQLLEADISAHEDR		SPTN1_RAT	Spectrin alpha chain, non-erythrocytic 1 OS=Rattus norvegicus GN=Sptan1 PE=1 SV=2	FALSE	0.00340582	741339	1.0328e+06	1.03698e+06	270646	104508	92584.7	152663	172928	100666	161458	113233	88652	91421.3	71672.1	40639.8	50958.8	129544	100601	48250.1	83617.3	101661	125419	106726	88808.2	533938	580229	375461	95478.9	64509.8	55652.5	322626	72108	135703	235666	204109	97050	122425
1618	58.5643	2	602.843	1203.67	-0.162204	43.47	DLSSVQTLLTK		SPTN1_RAT	Spectrin alpha chain, non-erythrocytic 1 OS=Rattus norvegicus GN=Sptan1 PE=1 SV=2	FALSE	0.00398041	1.43607e+06	7.53556e+06	1.63237e+06	4.7908e+06	1.70443e+06	1.63268e+06	1.38096e+06	5.33761e+06	2.48432e+06	2.48283e+06	1.72183e+06	2.65742e+06	1.43365e+06	1.75617e+06	976300	693790	1.85539e+06	1.41782e+06	1.70768e+06	1.28826e+06	1.58903e+06	1.47304e+06	1.43405e+06	1.35059e+06	1.03431e+06	4.2335e+06	591034	1.69011e+06	1.0521e+06	981402	2.9184e+06	2.2257e+06	3.349e+06	3.62397e+06	3.1037e+06	2.90916e+06	1.91983e+06
1624	35.902	2	550.796	1099.58	-0.669297	40.16	LLEAQSHFR		SPTN1_RAT	Spectrin alpha chain, non-erythrocytic 1 OS=Rattus norvegicus GN=Sptan1 PE=1 SV=2	FALSE	0.338967	189768	175022	599916	7037.72	775239	866871	448319	1.43424e+06	874965	1.06578e+06	455101	823510	966172	565060	446527	441829	654856	606857	532868	909631	678989	627041	603315	539650	136677	98327.9	217212	2482.78	478533	521075	947441	598056	1.1795e+06	1.55562e+06	820345	901522	1.29382e+06
44182	35.884	1	1100.58	1099.58	-0.896893	---	LLEAQSHFR		SPTN1_RAT	Spectrin alpha chain, non-erythrocytic 1 OS=Rattus norvegicus GN=Sptan1 PE=1 SV=2	FALSE	0.0197668	49.0726	82.0697	11982.4	169.608	30144	37596.8	786.331	97615.9	64945.8	42739.5	1770.09	60889.4	28550.6	36400.3	38330.2	32731	36537.9	30714.2	41333.9	76593.6	52560	31026.1	43669.9	38691	35.3437	46.107	4338.46	59.8348	18607.1	22599.4	1661.77	40704.3	87550.7	62383.2	3190.68	66657.4	38232.8
1638	67.7195	2	815.952	1629.89	0.601057	87.6	LAALADQWQFLVQK		SPTN1_RAT	Spectrin alpha chain, non-erythrocytic 1 OS=Rattus norvegicus GN=Sptan1 PE=1 SV=2	FALSE	5.23478e-05	8.27364e+06	8.19825e+06	6.83996e+06	7.14121e+06	2.95645e+06	2.55328e+06	2.87732e+06	9.53543e+06	4.2348e+06	5.27931e+06	2.65826e+06	4.78799e+06	3.04452e+06	1.9722e+06	1.50542e+06	1.37996e+06	3.08765e+06	2.25459e+06	2.04573e+06	2.66561e+06	2.54762e+06	2.46661e+06	2.34481e+06	2.19443e+06	5.95896e+06	4.6058e+06	2.47655e+06	2.51929e+06	1.82493e+06	1.53477e+06	6.0807e+06	3.97612e+06	5.70876e+06	7.70576e+06	4.79165e+06	5.24156e+06	4.07699e+06
1658	34.8968	2	624.28	1246.55	-0.629891	51.64	GEIDAHEDSFK		SPTN1_RAT	Spectrin alpha chain, non-erythrocytic 1 OS=Rattus norvegicus GN=Sptan1 PE=1 SV=2	FALSE	0.0412315	4.03631e+06	4.29084e+06	6.8777e+06	738931	3.56775e+06	3.82678e+06	2.38911e+06	6.43046e+06	2.9176e+06	3.49938e+06	2.06366e+06	2.41132e+06	3.14104e+06	1.81563e+06	1.51822e+06	1.37835e+06	2.53628e+06	2.13748e+06	1.91472e+06	3.01774e+06	2.35577e+06	2.33556e+06	2.02962e+06	1.8878e+06	2.90709e+06	2.41061e+06	2.49021e+06	260682	2.20227e+06	2.30027e+06	5.04895e+06	2.6814e+06	3.93309e+06	5.10775e+06	3.71986e+06	2.63975e+06	4.20625e+06
30118	34.8835	1	1247.55	1246.55	-1.07545	---	GEIDAHEDSFK		SPTN1_RAT	Spectrin alpha chain, non-erythrocytic 1 OS=Rattus norvegicus GN=Sptan1 PE=1 SV=2	FALSE	0.167696	202139	88455.2	23966.6	805.655	254735	23.6645	79355.9	292829	210679	219286	61800.9	144902	217289	103710	91032.9	90893.3	119277	122182	139341	224746	151721	140531	128159	121362	145587	49694.4	8677.6	284.221	157241	14.2247	167704	122105	284007	320073	111400	158629	290977
1756	53.4435	3	529.614	1585.82	-0.801009	50.82	REELITNWEQIR		SPTN1_RAT	Spectrin alpha chain, non-erythrocytic 1 OS=Rattus norvegicus GN=Sptan1 PE=1 SV=2	FALSE	0.0530234	3.156e+06	3.71736e+06	187731	1.93503e+06	1.04424e+06	1.33468e+06	780273	2.94637e+06	1.18295e+06	1.29732e+06	810592	1.07129e+06	766917	795186	472852	638394	852905	673970	817835	1.41392e+06	876231	793463	773662	728864	2.27306e+06	2.08842e+06	67972	682642	644578	802273	1.64897e+06	1.22859e+06	1.59468e+06	1.89359e+06	1.46114e+06	1.17278e+06	1.027e+06
2419	53.4239	2	793.917	1585.82	-1.34346	---	REELITNWEQIR		SPTN1_RAT	Spectrin alpha chain, non-erythrocytic 1 OS=Rattus norvegicus GN=Sptan1 PE=1 SV=2	FALSE	0.804972	180874	412060	195360	2.42986e+06	1.36798e+06	1.59576e+06	1.01176e+06	4.04557e+06	1.70373e+06	2.05151e+06	968641	1.45537e+06	1.15387e+06	1.11107e+06	657732	863177	1.37508e+06	1.01835e+06	1.14002e+06	1.89356e+06	1.22367e+06	1.15687e+06	1.1565e+06	1.03003e+06	130272	231497	70734.1	857209	844413	959209	2.13817e+06	1.68694e+06	2.29673e+06	2.99441e+06	1.74603e+06	1.59323e+06	1.54518e+06
1826	54.3703	2	754.364	1506.71	-0.239193	60.48	CTELNQAWTSLGK		SPTN1_RAT	Spectrin alpha chain, non-erythrocytic 1 OS=Rattus norvegicus GN=Sptan1 PE=1 SV=2	FALSE	0.00604289	5.47093e+06	8.01435e+06	3.41786e+06	2.35031e+06	889560	1.31588e+06	1.07891e+06	3.4464e+06	1.53712e+06	1.99805e+06	1.13778e+06	1.47156e+06	1.2012e+06	1.26318e+06	754353	888396	1.309e+06	961483	1.07982e+06	1.98104e+06	1.19263e+06	1.13223e+06	1.06478e+06	930077	3.94035e+06	4.50249e+06	1.2375e+06	829147	549101	790973	2.28008e+06	1.43709e+06	2.07213e+06	2.91638e+06	2.05091e+06	1.61096e+06	1.60855e+06
1860	72.7546	3	831.759	2492.25	-0.260862	72.14	QETFDAGLQAFQQEGIANITALK		SPTN1_RAT	Spectrin alpha chain, non-erythrocytic 1 OS=Rattus norvegicus GN=Sptan1 PE=1 SV=2	FALSE	0.00613973	8.96123e+06	1.04117e+07	1.01165e+07	3.73966e+06	1.44398e+06	852495	1.66058e+06	2.10849e+06	2.07377e+06	2.87577e+06	1.56902e+06	2.31137e+06	1.60946e+06	1.94192e+06	1.22976e+06	1.25457e+06	1.59326e+06	1.0324e+06	1.95909e+06	1.40037e+06	1.27028e+06	1.12594e+06	1.19276e+06	1.1742e+06	6.45418e+06	5.8493e+06	3.66289e+06	1.31928e+06	891328	512433	3.50934e+06	879208	2.79557e+06	4.19752e+06	2.82825e+06	2.53032e+06	2.15527e+06
4365	72.8191	2	1247.13	2492.25	-1.41209	122.11	QETFDAGLQAFQQEGIANITALK		SPTN1_RAT	Spectrin alpha chain, non-erythrocytic 1 OS=Rattus norvegicus GN=Sptan1 PE=1 SV=2	FALSE	0.00318602	6.33602e+06	6.44877e+06	5.16907e+06	5.22075e+06	2.01367e+06	1.5405e+06	1.79759e+06	2.20741e+06	2.66232e+06	3.96542e+06	1.42029e+06	2.5986e+06	2.58494e+06	1.8469e+06	1.32381e+06	1.34597e+06	2.13942e+06	1.37416e+06	1.98435e+06	1.91697e+06	1.77342e+06	1.56429e+06	1.53221e+06	1.47494e+06	4.56342e+06	3.62294e+06	1.87157e+06	1.84179e+06	1.24299e+06	925991	3.79889e+06	920455	3.58896e+06	5.78799e+06	2.56015e+06	2.84477e+06	3.46155e+06
1934	55.7402	2	736.39	1470.77	-1.00948	89.23	ENLLEEQGSIALR		SPTN1_RAT	Spectrin alpha chain, non-erythrocytic 1 OS=Rattus norvegicus GN=Sptan1 PE=1 SV=2	FALSE	0.000614627	7.15888e+06	1.2214e+07	1.61964e+07	8.34775e+06	4.28105e+06	4.2389e+06	1.69247e+06	8.69682e+06	3.59461e+06	3.70734e+06	2.0149e+06	3.75414e+06	2.14827e+06	2.52321e+06	1.4756e+06	1.7255e+06	2.58798e+06	1.98645e+06	2.47524e+06	3.85156e+06	2.31964e+06	2.23523e+06	2.02862e+06	1.88384e+06	5.15607e+06	6.86185e+06	5.86426e+06	2.94494e+06	2.64257e+06	2.54799e+06	3.57673e+06	3.62643e+06	4.84574e+06	5.41128e+06	3.63196e+06	4.10978e+06	2.8768e+06
2014	27.1732	2	537.781	1073.55	0.702924	90	VNSLGETAQR		SPTN1_RAT	Spectrin alpha chain, non-erythrocytic 1 OS=Rattus norvegicus GN=Sptan1 PE=1 SV=2	FALSE	0.35205	50945.1	33240	78365.5	5954.12	748749	1.0278e+06	920697	6.34337e+06	1.1904e+06	498594	933862	751402	1.0233e+06	592232	1.32313e+06	175216	377247	874213	1.07659e+06	772296	403595	1.15129e+06	259489	293241	36692.4	18674.3	28373.8	2100.51	462182	617807	1.94573e+06	2.64508e+06	1.60472e+06	727756	1.68334e+06	822582	1.37032e+06
4063	26.9674	2	537.781	1073.55	1.24759	89.76	VNSLGETAQR		SPTN1_RAT	Spectrin alpha chain, non-erythrocytic 1 OS=Rattus norvegicus GN=Sptan1 PE=1 SV=2	FALSE	0.0581034	1336.45	846.993	1016.44	4456.54	977485	924844	38114.8	198585	575574	1.31801e+06	130779	854847	423651	679553	16964.6	561140	703789	365334	122695	1.11153e+06	710402	424110	632261	473031	962.553	475.843	368.023	1572.19	603374	555922	80548.8	82806.8	775908	1.92379e+06	235737	935827	567321
2087	80.3062	2	1077.56	2153.1	-0.00386649	152.64	ALINADELANDVAGAEALLDR		SPTN1_RAT	Spectrin alpha chain, non-erythrocytic 1 OS=Rattus norvegicus GN=Sptan1 PE=1 SV=2	FALSE	0.0938281	1.09885e+07	633425	9.48075e+06	1.30641e+07	3.93989e+06	3.57505e+06	2.81987e+06	1.18403e+07	4.12723e+06	5.15606e+06	2.3831e+06	3.30991e+06	7.40649e+06	3.23412e+06	1.9695e+06	2.04661e+06	3.40893e+06	2.42224e+06	3.25339e+06	2.6573e+06	2.47423e+06	2.74123e+06	2.34184e+06	2.24499e+06	7.91428e+06	355860	3.4327e+06	4.60879e+06	2.43198e+06	2.14896e+06	5.95928e+06	4.93722e+06	5.56375e+06	7.52586e+06	4.29568e+06	3.62345e+06	9.9182e+06
2128	62.9739	2	976.47	1950.93	-0.95596	145.8	SSLSSAQADFNQLAELDR		SPTN1_RAT	Spectrin alpha chain, non-erythrocytic 1 OS=Rattus norvegicus GN=Sptan1 PE=1 SV=2	FALSE	0.182471	1.18715e+07	2.69693e+06	142015	1.00361e+07	3.11441e+06	2.57271e+06	2.58342e+06	9.42574e+06	4.15384e+06	4.94281e+06	2.46677e+06	3.91249e+06	3.41738e+06	2.36992e+06	1.6596e+06	1.06918e+06	2.82476e+06	1.88122e+06	2.1306e+06	2.43552e+06	2.23573e+06	1.98762e+06	2.01718e+06	1.79762e+06	8.55028e+06	1.51514e+06	51419.5	3.54056e+06	1.92244e+06	1.54645e+06	5.45958e+06	3.93038e+06	5.59961e+06	7.21459e+06	4.44649e+06	4.28312e+06	4.57629e+06
2179	43.8721	2	629.836	1257.66	0.131579	44.57	EKLDILDQER		SPTN1_RAT	Spectrin alpha chain, non-erythrocytic 1 OS=Rattus norvegicus GN=Sptan1 PE=1 SV=2	FALSE	0.0467065	943621	1.18241e+06	1.66104e+06	2.56486e+06	1.81127e+06	1.68396e+06	1.30644e+06	723084	1.43014e+06	1.9879e+06	1.02042e+06	1.63955e+06	1.49125e+06	1.13912e+06	825809	772947	1.28497e+06	993326	1.08467e+06	1.64126e+06	1.19283e+06	1.11708e+06	1.01543e+06	938707	679628	664281	601413	904837	1.11804e+06	1.01223e+06	2.76094e+06	301514	1.92791e+06	2.90156e+06	1.83937e+06	1.79487e+06	1.99698e+06
2295	51.3777	2	646.294	1290.57	0.467814	71.72	DVEDEETWIR		SPTN1_RAT	Spectrin alpha chain, non-erythrocytic 1 OS=Rattus norvegicus GN=Sptan1 PE=1 SV=2	FALSE	0.000118114	6.795e+06	6.90375e+06	6.49641e+06	5.81918e+06	2.15646e+06	3.01292e+06	1.77544e+06	4.80944e+06	2.24136e+06	2.88725e+06	1.45973e+06	2.51759e+06	2.317e+06	1.42709e+06	1.08159e+06	1.16647e+06	1.43554e+06	1.20979e+06	1.49639e+06	2.74221e+06	1.53001e+06	1.34058e+06	1.29201e+06	1.19004e+06	4.89399e+06	3.87855e+06	2.35216e+06	2.0529e+06	1.33112e+06	1.81106e+06	3.75207e+06	2.00546e+06	3.02148e+06	4.21427e+06	2.63125e+06	2.75608e+06	3.10276e+06
15731	51.3777	1	1291.58	1290.57	-0.826025	---	DVEDEETWIR		SPTN1_RAT	Spectrin alpha chain, non-erythrocytic 1 OS=Rattus norvegicus GN=Sptan1 PE=1 SV=2	FALSE	0.000793718	1.92758e+06	2.07823e+06	1.52139e+06	1.3276e+06	573779	798116	318687	1.05267e+06	501620	696912	346900	608831	585785	388218	291697	290956	365199	349335	422151	687227	397657	329951	308761	298964	1.38831e+06	1.16755e+06	550850	468355	354178	479746	673488	438945	676213	1.01722e+06	625308	666506	784439
2319	55.3476	2	543.811	1085.61	-0.799789	34	DLASVNNLLK		SPTN1_RAT	Spectrin alpha chain, non-erythrocytic 1 OS=Rattus norvegicus GN=Sptan1 PE=1 SV=2	FALSE	0.0280544	529912	4.03994e+06	3.67401e+06	2.3476e+06	1.03361e+06	1.08374e+06	287017	2.51041e+06	1.09389e+06	1.02069e+06	784553	1.0789e+06	723593	805234	472644	563351	823558	624399	761976	1.18077e+06	799483	722106	709257	647232	381661	2.26965e+06	1.33025e+06	828191	638016	651436	606559	1.0468e+06	1.47463e+06	1.48982e+06	1.4142e+06	1.1811e+06	968981
10415	55.3476	1	1086.61	1085.61	-0.986459	---	DLASVNNLLK		SPTN1_RAT	Spectrin alpha chain, non-erythrocytic 1 OS=Rattus norvegicus GN=Sptan1 PE=1 SV=2	FALSE	0.453128	1.80843e+06	2.27004e+06	1.65505e+06	1.1501e+06	369946	487601	9241.99	1.2309e+06	554425	453658	360459	567242	327976	469384	249710	332450	477683	368532	472589	686994	437848	388117	396806	346600	1.30249e+06	1.27532e+06	599243	405734	228357	293096	19531.3	513266	747397	662166	649747	620977	439200
2335	71.2335	2	889.465	1776.92	0.670536	85.36	QVEELYQSLLELGEK		SPTN1_RAT	Spectrin alpha chain, non-erythrocytic 1 OS=Rattus norvegicus GN=Sptan1 PE=1 SV=2	FALSE	0.98939	873240	711262	642638	5.32857e+06	2.10728e+06	2.04843e+06	230262	2.55734e+06	2.653e+06	3.78877e+06	1.61053e+06	2.67638e+06	2.1607e+06	2.22405e+06	1.48439e+06	1.26079e+06	1.73571e+06	1.20484e+06	2.1301e+06	1.78801e+06	1.46995e+06	1.35417e+06	1.25679e+06	1.25235e+06	628937	399589	232680	1.87983e+06	1.30077e+06	1.23131e+06	486616	1.06637e+06	3.5764e+06	5.53015e+06	2.90306e+06	2.92992e+06	2.89344e+06
15992	71.2465	3	593.312	1776.92	0.590559	52.46	QVEELYQSLLELGEK		SPTN1_RAT	Spectrin alpha chain, non-erythrocytic 1 OS=Rattus norvegicus GN=Sptan1 PE=1 SV=2	FALSE	0.710377	72576.5	67740.9	36978.8	204664	95258.2	88078.8	27930.3	101541	257608	232526	222979	282537	80528.1	270634	173277	144774	79567.3	70188.6	246653	45793.6	58511.5	73296.5	77686.6	83048.4	52272.1	38057	13388.9	72201.8	58800.3	52944	59025.7	42341	347271	339398	401932	309302	107837
44876	72.0156	3	593.312	1776.92	0.43051	43.67	QVEELYQSLLELGEK		SPTN1_RAT	Spectrin alpha chain, non-erythrocytic 1 OS=Rattus norvegicus GN=Sptan1 PE=1 SV=2	FALSE	0.0221262	504427	285737	386668	5199.27	1273.5	3078.12	139891	2081.33	11151.1	59583.6	14675.2	5999.67	3594.99	7603.93	8543.09	11181.6	6508.13	5077.46	11026.9	1332.32	4767.9	429.858	2483.51	5824.11	363306	160528	140001	1834.21	786.096	1850.25	295635	867.88	15032.3	86969.1	26452.8	6568.02	4814.14
2379	36.6492	2	748.375	1494.74	-0.726422	55.85	MQHNLEQQIQAR		SPTN1_RAT	Spectrin alpha chain, non-erythrocytic 1 OS=Rattus norvegicus GN=Sptan1 PE=1 SV=2	FALSE	0.427472	224083	415907	1.28905e+06	211710	1.50234e+06	1.55074e+06	1.03983e+06	2.41742e+06	1.27094e+06	1.76294e+06	875717	1.2614e+06	1.02687e+06	692437	522447	458210	780740	815177	818220	1.23852e+06	846425	913111	649304	629157	161393	233658	466727	74687.5	927351	932148	2.1975e+06	1.00803e+06	1.7133e+06	2.57321e+06	1.57853e+06	1.38089e+06	1.37511e+06
3499	38.3156	2	748.39	1494.76	19.0882	37.26	MQHNLEQQIQAR		SPTN1_RAT	Spectrin alpha chain, non-erythrocytic 1 OS=Rattus norvegicus GN=Sptan1 PE=1 SV=2	FALSE	0.000912972	7.18175e+06	8.60056e+06	6.01341e+06	3.13367e+06	2.44777e+06	2.61238e+06	1.19272e+06	3.17623e+06	1.69538e+06	2.40792e+06	1.10249e+06	1.61318e+06	1.64262e+06	1.25649e+06	946730	869061	1.34622e+06	1.17137e+06	1.21575e+06	1.98234e+06	1.40788e+06	1.31878e+06	1.2224e+06	1.19921e+06	5.17254e+06	4.83182e+06	2.17728e+06	1.1055e+06	1.51094e+06	1.5703e+06	2.52061e+06	1.32444e+06	2.28546e+06	3.51464e+06	1.9873e+06	1.76599e+06	2.19967e+06
2744	36.2666	3	536.921	1607.74	-0.921214	38.54	HQAFEAELHANADR		SPTN1_RAT	Spectrin alpha chain, non-erythrocytic 1 OS=Rattus norvegicus GN=Sptan1 PE=1 SV=2	FALSE	0.623019	324236	456445	439991	1.72264e+06	2.17981e+06	2.37111e+06	1.37422e+06	3.98582e+06	1.94028e+06	2.59146e+06	1.11326e+06	1.73804e+06	1.81502e+06	1.19274e+06	877502	823849	1.24752e+06	999006	1.31145e+06	1.95275e+06	1.28533e+06	1.14581e+06	981847	1.01166e+06	233526	256432	159308	607715	1.34553e+06	1.42527e+06	2.90417e+06	1.66202e+06	2.61561e+06	3.78254e+06	2.00672e+06	1.90268e+06	2.43054e+06
2775	58.8595	2	560.297	1118.58	-0.665287	55.36	MNEVISLWK		SPTN1_RAT	Spectrin alpha chain, non-erythrocytic 1 OS=Rattus norvegicus GN=Sptan1 PE=1 SV=2	FALSE	4.61033e-05	3.21567e+06	2.02185e+06	3.60618e+06	2.87455e+06	920211	800366	841844	2.82969e+06	1.33582e+06	1.41335e+06	950714	1.43703e+06	652812	733354	400694	279825	932075	727632	757728	711509	673328	768508	641902	595784	2.31604e+06	1.13588e+06	1.30569e+06	1.01409e+06	568021	481099	1.77909e+06	1.17993e+06	1.80076e+06	2.06295e+06	1.71372e+06	1.57317e+06	874197
2824	60.8301	2	655.871	1309.73	-0.529767	69.9	KVEDLFLTFAK		SPTN1_RAT	Spectrin alpha chain, non-erythrocytic 1 OS=Rattus norvegicus GN=Sptan1 PE=1 SV=2	FALSE	0.000878543	6.87199e+06	4.89565e+06	2.43409e+06	5.67129e+06	1.73177e+06	1.53537e+06	1.77294e+06	5.82414e+06	2.82513e+06	3.10893e+06	1.79714e+06	3.08681e+06	1.71164e+06	1.6116e+06	984034	789589	2.29135e+06	1.70096e+06	1.51428e+06	1.66055e+06	1.91682e+06	1.67394e+06	1.74435e+06	1.68039e+06	4.94944e+06	2.75039e+06	881314	2.00073e+06	1.06897e+06	922911	3.74678e+06	2.42857e+06	3.80843e+06	4.53784e+06	3.23945e+06	3.37922e+06	2.2921e+06
2874	54.0109	2	708.906	1415.8	-1.12973	79.81	KGDILTLLNSTNK		SPTN1_RAT	Spectrin alpha chain, non-erythrocytic 1 OS=Rattus norvegicus GN=Sptan1 PE=1 SV=2	FALSE	0.101582	2.90038e+06	4.9746e+06	418839	1.62267e+06	972307	1.32795e+06	913746	2.63875e+06	1.5473e+06	1.3838e+06	924738	1.34025e+06	969414	1.02512e+06	611494	676783	1.30516e+06	990221	1.00655e+06	1.63318e+06	1.22894e+06	1.17934e+06	1.12305e+06	937011	2.08895e+06	2.79475e+06	151649	572450	600178	798230	1.93104e+06	1.10031e+06	2.08585e+06	2.01981e+06	1.66689e+06	1.46721e+06	1.29817e+06
2909	27.8672	2	409.722	817.429	0.0589793	42.88	EAGSVSLR		SPTN1_RAT	Spectrin alpha chain, non-erythrocytic 1 OS=Rattus norvegicus GN=Sptan1 PE=1 SV=2	FALSE	0.599664	27912.1	50807.6	33559.7	14662.3	1.03512e+06	1.04191e+06	82979.3	1.91095e+06	705877	893105	171091	796732	285016	458127	271521	209704	312353	154262	464352	517244	324286	222325	177355	243293	20103.3	28543.9	12151	5172.61	638948	626292	175362	796836	951563	1.30359e+06	308402	872207	381672
14461	27.8429	1	818.436	817.429	-0.418484	---	EAGSVSLR		SPTN1_RAT	Spectrin alpha chain, non-erythrocytic 1 OS=Rattus norvegicus GN=Sptan1 PE=1 SV=2	FALSE	0.122414	1387.46	3430.66	1384.75	3205.64	945978	995063	41275.6	1.77578e+06	813536	781054	92199.2	798200	304040	407492	279923	197355	350424	145171	461591	494520	530616	222709	190942	424531	999.296	1927.35	501.378	1130.89	583926	598130	87228.6	740472	1.09669e+06	1.14004e+06	166194	873813	407148
2928	30.5759	2	640.348	1278.68	-0.168995	60.12	ALSSEGKPYVTK		SPTN1_RAT	Spectrin alpha chain, non-erythrocytic 1 OS=Rattus norvegicus GN=Sptan1 PE=1 SV=2	FALSE	0.479145	776218	8.36947e+06	977848	106212	2.81563e+06	1.41539e+06	4.16542e+06	1.00132e+07	6.84153e+06	5.92568e+06	2.559e+06	5.10756e+06	6.12044e+06	3.12036e+06	1.36021e+06	2.37344e+06	3.22785e+06	3.61109e+06	3.63407e+06	5.59913e+06	3.10923e+06	4.1381e+06	2.8415e+06	3.24509e+06	559059	4.702e+06	354050	37469.6	1.73801e+06	850789	8.80287e+06	4.17534e+06	9.22278e+06	8.6492e+06	4.61275e+06	5.5914e+06	8.19602e+06
56542	32.7052	3	427.235	1278.68	-0.0856301	---	ALSSEGKPYVTK		SPTN1_RAT	Spectrin alpha chain, non-erythrocytic 1 OS=Rattus norvegicus GN=Sptan1 PE=1 SV=2	FALSE	0.528953	28674.5	83139.3	397.99	190155	64841	34665.6	38957.2	75743.8	33619.7	15336.2	36436.4	41878.9	23091.6	36828.5	34171.7	24720.6	15246.4	14010.3	34269.3	49021.3	25215.2	12274.6	26392.2	13451.5	20652.3	46707.9	144.101	67083.3	40024.6	20837.4	82329	31583.9	45321.3	22384.9	65678.7	45846.1	30922.6
2978	32.4373	3	575.3	1722.88	-0.232258	32.72	LIQSHPESAEDLKEK		SPTN1_RAT	Spectrin alpha chain, non-erythrocytic 1 OS=Rattus norvegicus GN=Sptan1 PE=1 SV=2	FALSE	0.558931	850341	1.38091e+06	1.73891e+06	28005.4	810740	822658	735668	3.30163e+06	1.55478e+06	1.60845e+06	767615	1.30238e+06	1.48856e+06	1.21681e+06	849167	735629	1.07486e+06	982733	1.29738e+06	1.81968e+06	991869	1.10662e+06	1.04925e+06	844650	612444	775801	629607	9879.82	500447	494498	1.5547e+06	1.37673e+06	2.09593e+06	2.34771e+06	1.38367e+06	1.42575e+06	1.99336e+06
13534	32.1736	2	862.447	1722.88	0.683079	54.71	LIQSHPESAEDLKEK		SPTN1_RAT	Spectrin alpha chain, non-erythrocytic 1 OS=Rattus norvegicus GN=Sptan1 PE=1 SV=2	FALSE	0.0628487	2048.04	580459	2667.66	3447.93	272967	283903	186617	1.27515e+06	655405	678442	200180	470709	604572	522099	342786	323060	366195	401132	589724	792785	469329	430422	451178	390775	1475.07	326104	965.881	1216.37	168495	170654	394381	531717	883525	990264	360836	515300	809596
3107	57.3896	2	588.301	1174.59	-0.126133	61.52	DVDETIGWIK		SPTN1_RAT	Spectrin alpha chain, non-erythrocytic 1 OS=Rattus norvegicus GN=Sptan1 PE=1 SV=2	FALSE	0.0493901	151420	2.33775e+06	1.29694e+06	2.39414e+06	948865	847081	710583	2.63515e+06	1.28788e+06	1.30495e+06	826683	1.37581e+06	783436	795913	446385	586978	841224	633051	776200	701794	815084	672798	667665	656256	109058	1.31335e+06	469584	844608	585708	509179	1.50169e+06	1.09882e+06	1.73614e+06	1.90472e+06	1.49014e+06	1.50615e+06	1.04912e+06
6767	55.4775	2	588.301	1174.59	0.24568	48.98	DVDETIGWIK		SPTN1_RAT	Spectrin alpha chain, non-erythrocytic 1 OS=Rattus norvegicus GN=Sptan1 PE=1 SV=2	FALSE	0.00319717	3.72046e+06	2.48499e+06	5.13706e+06	772740	464339	470331	176143	505944	207644	166175	183492	182066	124229	225324	105932	127283	207324	145853	228431	191371	179050	179585	156233	149092	2.6796e+06	1.39608e+06	1.85998e+06	272609	286623	282715	372246	210970	279915	242551	330754	199313	166358
12424	57.3346	1	1175.59	1174.59	-0.843333	---	DVDETIGWIK		SPTN1_RAT	Spectrin alpha chain, non-erythrocytic 1 OS=Rattus norvegicus GN=Sptan1 PE=1 SV=2	FALSE	0.00196561	2.47722e+06	2.56872e+06	2.73106e+06	2.27365e+06	578944	697406	576461	1.79603e+06	847417	1.11816e+06	658475	964019	579998	621619	365049	467286	890792	718129	731847	543307	772767	672008	630040	592770	1.78418e+06	1.44312e+06	988837	802103	357366	419210	1.21825e+06	748917	1.14237e+06	1.63208e+06	1.18694e+06	1.05534e+06	776689
3145	43.701	2	810.376	1618.74	-0.623001	86.98	QFQDAGHFDAENIK		SPTN1_RAT	Spectrin alpha chain, non-erythrocytic 1 OS=Rattus norvegicus GN=Sptan1 PE=1 SV=2	FALSE	0.371087	214584	290192	285058	1.39343e+06	1.6938e+06	1.85505e+06	825780	1.43077e+06	935522	1.35297e+06	769421	1.00011e+06	957254	756383	529356	464954	810602	538672	740337	1.04444e+06	670694	621351	555167	534137	154550	163031	103211	491577	1.04554e+06	1.11507e+06	1.74514e+06	596607	1.26114e+06	1.97481e+06	1.38692e+06	1.09485e+06	1.28188e+06
17140	44.7736	2	810.376	1618.74	0.213904	63.67	QFQDAGHFDAENIK		SPTN1_RAT	Spectrin alpha chain, non-erythrocytic 1 OS=Rattus norvegicus GN=Sptan1 PE=1 SV=2	FALSE	0.171938	2.8721e+06	3.51503e+06	4.08114e+06	8239.34	15196.7	8733.41	33041.6	30689.2	15670.6	15587	24584.2	7853.41	35391.8	9570.82	7725.5	14417.1	38184.7	22098.1	14702.9	17281	33518	23223.6	37791.1	34419.4	2.06858e+06	1.97476e+06	1.47766e+06	2906.69	9380.51	5249.64	69827.5	12796.9	21124.8	22751	44314.3	8597.37	47394
3185	47.3185	2	676.793	1351.57	-0.625717	44.32	DTEQVDNWMSK		SPTN1_RAT	Spectrin alpha chain, non-erythrocytic 1 OS=Rattus norvegicus GN=Sptan1 PE=1 SV=2	FALSE	0.696221	96397.4	4.52177e+06	3.02063e+06	66663.3	979614	867274	3460.68	2.05503e+06	774208	1.47827e+06	698084	832356	477758	424608	260798	206272	647040	495222	437726	621983	404955	556404	313794	323669	69428.7	2.54034e+06	1.09368e+06	23517.6	604688	521317	7313.53	856913	1.04368e+06	2.1577e+06	1.25834e+06	911205	639778
17476	46.6833	2	676.793	1351.57	-0.191584	46.62	DTEQVDNWMSK		SPTN1_RAT	Spectrin alpha chain, non-erythrocytic 1 OS=Rattus norvegicus GN=Sptan1 PE=1 SV=2	FALSE	0.0288489	3.82047e+06	11112	99248.5	3.60006e+06	173555	288770	6681.55	14309	6391.45	21693.2	4924.74	2556.73	12757.2	41092.4	9064.79	7198.34	6686.59	5905.38	8996.13	18240.6	6425	4512.03	4572.86	2988.48	2.75163e+06	6242.77	35934.9	1.27004e+06	107131	173579	14120.2	5966.61	8616.04	31663.6	8877.11	2798.93	17083.5
22253	47.3354	1	1352.58	1351.57	-0.830326	---	DTEQVDNWMSK		SPTN1_RAT	Spectrin alpha chain, non-erythrocytic 1 OS=Rattus norvegicus GN=Sptan1 PE=1 SV=2	FALSE	0.67083	14689.8	1.55755e+06	731661	29046.2	274496	246704	0	514512	291500	424017	210391	280263	186508	127906	102628	53832.9	236341	219834	146361	185612	96868.2	221159	87385.9	70570	10580.1	875038	264913	10247	169438	148293	0	214543	392959	618901	379241	306813	249757
41293	48.1511	2	676.794	1351.57	1.81035	36.85	DTEQVDNWMSK		SPTN1_RAT	Spectrin alpha chain, non-erythrocytic 1 OS=Rattus norvegicus GN=Sptan1 PE=1 SV=2	FALSE	0.554905	2008.14	5671.86	228834	5295.07	1705.87	293.586	640266	9892.96	830.074	9170.9	10439.8	3310.9	15231.8	696.533	1741.85	1849.85	8031.63	11621.9	3345.05	7528.79	5601.33	10135	6245.85	3042.89	1446.33	3186.47	82854	1868	1052.99	176.474	1.35309e+06	4125.2	1118.99	13386	18818.3	3624.54	20397.2
65467	46.7647	1	1352.58	1351.57	-0.281694	---	DTEQVDNWMSK		SPTN1_RAT	Spectrin alpha chain, non-erythrocytic 1 OS=Rattus norvegicus GN=Sptan1 PE=1 SV=2	FALSE	0.604974	1.32542e+06	11400.2	22205.8	751480	27867.5	56895.5	1011.66	0	2888.12	1952.82	7957.45	5955.12	12343.9	715.492	5775.84	2134.68	8719.34	6940.59	3749.29	3679.52	7669.2	5045.2	5234.53	2820.1	954610	6404.65	8040.07	265109	17201.8	34199.8	2137.96	0	3893.35	2850.36	14343.8	6519.25	16530.1
106530	48.1511	1	1352.59	1351.58	9.96105	---	DTEQVDNWMSK		SPTN1_RAT	Spectrin alpha chain, non-erythrocytic 1 OS=Rattus norvegicus GN=Sptan1 PE=1 SV=2	FALSE	0.352497	829.898	5614.54	193391	0	0	0	115345	0	0	0	0	0	0	0	0	0	0	3863.25	0	0	0	0	409.697	143.52	597.721	3154.27	70021.3	0	0	0	243761	0	0	0	0	0	0
3271	61.5186	2	742.386	1482.76	-2.36184	73.27	ELVLALYDYQEK		SPTN1_RAT	Spectrin alpha chain, non-erythrocytic 1 OS=Rattus norvegicus GN=Sptan1 PE=1 SV=2	FALSE	0.000375867	1.47335e+06	8.13959e+06	7.89449e+06	2.81784e+06	2.14466e+06	1.8975e+06	1.37525e+06	5.11704e+06	2.31088e+06	1.82339e+06	1.61896e+06	2.75761e+06	1.39963e+06	1.40447e+06	901771	673896	1.7004e+06	1.16846e+06	1.28384e+06	1.15767e+06	1.44653e+06	1.21638e+06	1.23647e+06	1.21544e+06	1.06116e+06	4.57285e+06	2.85836e+06	994085	1.32384e+06	1.14058e+06	2.90634e+06	2.13372e+06	3.11519e+06	2.66145e+06	2.91827e+06	3.01884e+06	1.87428e+06
10523	60.8106	2	742.387	1482.76	-0.939775	53.68	ELVLALYDYQEK		SPTN1_RAT	Spectrin alpha chain, non-erythrocytic 1 OS=Rattus norvegicus GN=Sptan1 PE=1 SV=2	FALSE	0.00145708	4.47547e+06	363986	1.18098e+06	3.6878e+06	92296.3	79723.3	45264.7	46312.1	32616.1	62554.3	46388	34828.3	35157.7	10398.9	21481.3	16682.3	32193.9	26217.1	11486.1	45934.9	26131.7	25908.3	19713.1	24144.2	3.22339e+06	204488	427598	1.30099e+06	56971.9	47921.6	95658.8	19311.4	43968.3	91305.2	83617	38127.6	47080.6
3490	26.4951	2	465.748	929.481	-0.504683	51.81	AINVQEEK		SPTN1_RAT	Spectrin alpha chain, non-erythrocytic 1 OS=Rattus norvegicus GN=Sptan1 PE=1 SV=2	FALSE	0.466697	8300.75	16022.4	22772.2	32232.4	1.4686e+06	1.67513e+06	36807.2	3.63458e+06	990207	1.39244e+06	122938	1.13126e+06	610065	762266	207462	215950	522375	109672	692445	509706	441328	174533	185109	377836	5978.48	9001.43	8245.16	11371	906525	1.00692e+06	77785.5	1.51556e+06	1.33486e+06	2.03242e+06	221603	1.23842e+06	816953
12571	26.5394	1	930.488	929.481	-1.15597	---	AINVQEEK		SPTN1_RAT	Spectrin alpha chain, non-erythrocytic 1 OS=Rattus norvegicus GN=Sptan1 PE=1 SV=2	FALSE	0.0738781	89.5382	456.46	178.188	102.988	833445	962140	4640.97	897265	920634	925078	27763.4	817757	453877	525089	59982.1	153210	358001	60539.4	562222	411511	405603	129900	121099	357327	64.4885	256.441	64.5168	36.3322	514463	578341	9807.85	374145	1.24107e+06	1.35026e+06	50045	895223	607797
3777	57.1053	3	740.691	2219.05	-0.672589	---	LDETGNLMISEGHFASETIR		SPTN1_RAT	Spectrin alpha chain, non-erythrocytic 1 OS=Rattus norvegicus GN=Sptan1 PE=1 SV=2	FALSE	0.0230396	6.40997e+06	121498	5.31402e+06	2.82498e+06	1.47241e+06	1.56777e+06	1.48011e+06	5.08579e+06	2.50486e+06	2.52979e+06	1.12813e+06	2.66667e+06	870858	1.1381e+06	527618	743976	1.36555e+06	1.12504e+06	1.13533e+06	975207	951102	1.13246e+06	864422	715327	4.61668e+06	68257.9	1.92405e+06	996604	908875	942385	3.12795e+06	2.12069e+06	3.3767e+06	3.69251e+06	2.03351e+06	2.91929e+06	1.16619e+06
19701	57.1389	2	1110.54	2219.06	1.4433	98.4	LDETGNLMISEGHFASETIR		SPTN1_RAT	Spectrin alpha chain, non-erythrocytic 1 OS=Rattus norvegicus GN=Sptan1 PE=1 SV=2	FALSE	0.00365288	1.77264e+06	109136	2.16714e+06	1.20358e+06	536365	566814	334641	1.5185e+06	614453	911329	408063	709501	397686	345088	169326	210588	465884	350495	381994	323886	293727	395800	251834	204534	1.27672e+06	61312.8	784657	424602	331083	340711	707204	633190	828318	1.33019e+06	735557	776712	532551
4017	55.4925	3	688.031	2061.07	-1.31686	47.31	LEAELAAHEPAIQGVLDTGK		SPTN1_RAT	Spectrin alpha chain, non-erythrocytic 1 OS=Rattus norvegicus GN=Sptan1 PE=1 SV=2	FALSE	0.00012868	3.75769e+06	5.85766e+06	8.76343e+06	2.06441e+06	2.39557e+06	2.36558e+06	516196	3.08725e+06	1.36734e+06	909689	823242	1.74069e+06	687865	741537	503931	717807	690335	539472	721876	1.20629e+06	651482	642346	543112	560107	2.70642e+06	3.29085e+06	3.17298e+06	728287	1.47872e+06	1.42194e+06	1.09089e+06	1.28733e+06	1.84326e+06	1.32779e+06	1.48394e+06	1.90559e+06	921137
16648	55.6825	2	1031.54	2061.07	-1.94329	81.83	LEAELAAHEPAIQGVLDTGK		SPTN1_RAT	Spectrin alpha chain, non-erythrocytic 1 OS=Rattus norvegicus GN=Sptan1 PE=1 SV=2	FALSE	0.000356306	1.42445e+06	2.12405e+06	2.49575e+06	887290	768517	864904	132284	1.09592e+06	479035	290928	387421	584336	183322	278757	185721	255542	295006	246310	296031	330393	294286	274470	245587	212927	1.02593e+06	1.1933e+06	903637	313020	474384	519892	279559	456979	645767	424643	698347	639690	245491
4342	45.9154	2	697.355	1392.7	-3.36065	63.46	LGESQTLQQFSR		SPTN1_RAT	Spectrin alpha chain, non-erythrocytic 1 OS=Rattus norvegicus GN=Sptan1 PE=1 SV=2	FALSE	0.181428	2.28992e+06	1.57252e+06	2.61109e+06	1.70651e+06	691198	719386	422961	1.75925e+06	749284	1.47247e+06	445378	574475	950355	966834	500343	482473	870735	679270	1.00547e+06	1.54745e+06	762386	773616	705946	629665	1.64928e+06	883445	945397	602027	426657	432422	893851	733577	1.01008e+06	2.14924e+06	802819	628896	1.27264e+06
4401	24.9276	2	453.212	904.41	3.0363	50.79	ALCAEADR		SPTN1_RAT	Spectrin alpha chain, non-erythrocytic 1 OS=Rattus norvegicus GN=Sptan1 PE=1 SV=2	FALSE	0.800837	40870.5	45409	58835	78710.6	1.25926e+06	1.41049e+06	9544.5	549569	927983	1.27328e+06	26819.7	915209	318236	477492	91164.9	113005	357717	24306.4	455700	252849	312982	40647.4	70785.5	261626	29436.3	25511	21302.4	27767.7	777308	847843	20170.6	229161	1.25097e+06	1.8585e+06	48344	1.00191e+06	426158
19673	24.8402	1	905.42	904.412	5.80178	---	ALCAEADR		SPTN1_RAT	Spectrin alpha chain, non-erythrocytic 1 OS=Rattus norvegicus GN=Sptan1 PE=1 SV=2	FALSE	0.309307	4273.96	1075.81	1898.63	3132.49	1.72132e+06	1.85127e+06	722.15	195757	2.01431e+06	2.79238e+06	483.655	1.19014e+06	223716	936925	46712.3	96282.6	275058	6911.23	617009	208102	480165	17327.7	71898.2	418442	3078.25	604.395	687.437	1105.09	1.06252e+06	1.11279e+06	1526.13	81627.7	2.7154e+06	4.07579e+06	871.815	1.30288e+06	299583
4531	24.9512	2	520.761	1039.51	2.0272	55.05	LGDSHDLQR		SPTN1_RAT	Spectrin alpha chain, non-erythrocytic 1 OS=Rattus norvegicus GN=Sptan1 PE=1 SV=2	FALSE	0.475027	17787.4	30719.4	70664.8	3620.7	1.26935e+06	1.54357e+06	14761	1.73073e+06	1.09199e+06	1.21926e+06	17977.4	911101	619712	586966	225446	286332	343359	18605.1	512774	558466	477990	41591.8	293818	387631	12811.1	17258.3	25585.7	1277.32	783537	927839	31194.7	721687	1.47206e+06	1.77966e+06	32405.2	997409	829871
43464	24.9512	1	1040.51	1039.51	1.31643	---	LGDSHDLQR		SPTN1_RAT	Spectrin alpha chain, non-erythrocytic 1 OS=Rattus norvegicus GN=Sptan1 PE=1 SV=2	FALSE	0.0995133	197.141	114.28	6.99137	46.5009	204827	235880	570.675	539162	307239	274107	0	266558	99786.9	67863.5	62990.4	46319.6	30537.9	1771.4	79436.8	93788.2	93978.8	8776.72	51697.8	78023	141.988	64.2031	2.53137	16.4047	126434	141787	1206.02	224822	414175	400091	0	291809	133627
4655	62.5716	3	859.414	2575.22	2.39617	61.07	YTEHSTVGLAQQWDQLDQLGMR		SPTN1_RAT	Spectrin alpha chain, non-erythrocytic 1 OS=Rattus norvegicus GN=Sptan1 PE=1 SV=2	FALSE	0.00117113	7.30474e+06	7.45909e+06	1.28507e+06	6.34406e+06	3.07642e+06	2.59841e+06	1.42428e+06	7.41785e+06	2.85728e+06	3.11843e+06	2.18794e+06	3.25294e+06	2.36875e+06	1.92231e+06	1.19898e+06	967010	2.27979e+06	1.63474e+06	1.6137e+06	1.99422e+06	1.7571e+06	1.76943e+06	1.51031e+06	1.38786e+06	5.26112e+06	4.19054e+06	465287	2.23807e+06	1.89899e+06	1.5619e+06	3.00997e+06	3.09312e+06	3.85178e+06	4.5517e+06	3.94389e+06	3.5611e+06	3.17205e+06
22211	62.5716	2	1288.61	2575.21	-0.402045	85.05	YTEHSTVGLAQQWDQLDQLGMR		SPTN1_RAT	Spectrin alpha chain, non-erythrocytic 1 OS=Rattus norvegicus GN=Sptan1 PE=1 SV=2	FALSE	0.518386	608993	198300	83364.3	340426	220658	181467	306601	1.74919e+06	745153	1.0423e+06	486495	860737	503241	357227	178819	123632	641842	438836	321740	436061	376941	464979	327533	285918	438617	111406	30183.7	120096	136206	109079	647947	729386	1.00451e+06	1.52135e+06	876934	942275	673902
36144	62.9739	2	1288.61	2575.21	-0.678323	96.65	YTEHSTVGLAQQWDQLDQLGMR		SPTN1_RAT	Spectrin alpha chain, non-erythrocytic 1 OS=Rattus norvegicus GN=Sptan1 PE=1 SV=2	FALSE	0.0898192	1.72108e+06	768551	137984	1.73905e+06	491530	422507	56422.1	324001	85384.9	98352.7	104858	144296	188365	182564	95470.9	88847.7	211160	137857	143390	119251	193048	129149	162671	158401	1.23958e+06	431774	49959.8	613505	303408	253968	119238	135103	115104	143557	189012	157965	252244
4658	43.4962	3	568.594	1702.76	-0.283706	44.38	GNAMVEEGHFAAEDVK		SPTN1_RAT	Spectrin alpha chain, non-erythrocytic 1 OS=Rattus norvegicus GN=Sptan1 PE=1 SV=2	FALSE	0.00451204	371043	360173	656712	1.50528e+06	1.30415e+06	1.24034e+06	589087	1.87687e+06	990624	1.51418e+06	583945	1.08254e+06	656769	520674	342222	356894	620294	494613	534419	871226	452410	579057	394565	388445	267238	202346	237776	531037	805015	745563	1.24493e+06	782625	1.33542e+06	2.21012e+06	1.05259e+06	1.18509e+06	879496
7377	43.5763	2	852.389	1702.76	0.827285	75.07	GNAMVEEGHFAAEDVK		SPTN1_RAT	Spectrin alpha chain, non-erythrocytic 1 OS=Rattus norvegicus GN=Sptan1 PE=1 SV=2	FALSE	0.0001191	1.83972e+06	1.79975e+06	2.50809e+06	2.46109e+06	2.09624e+06	2.0374e+06	838330	2.28984e+06	1.41268e+06	2.08435e+06	828563	1.42496e+06	1.25238e+06	902630	734538	696839	1.1373e+06	821387	970050	1.61542e+06	837577	933201	781185	691959	1.32503e+06	1.01111e+06	908106	868230	1.29395e+06	1.22468e+06	1.77166e+06	954825	1.90438e+06	3.04235e+06	1.49353e+06	1.55995e+06	1.67709e+06
12636	44.7505	3	568.595	1702.76	0.43867	---	GNAMVEEGHFAAEDVK		SPTN1_RAT	Spectrin alpha chain, non-erythrocytic 1 OS=Rattus norvegicus GN=Sptan1 PE=1 SV=2	FALSE	0.0340704	2.02416e+06	2.85852e+06	2.29074e+06	10767	1131.9	8047.49	8223.59	23144.1	11385.9	11221.4	12089.1	5676.69	985.875	3018.97	2342.08	5172.2	17306.8	10334.3	4341.61	3950.18	6066.28	15447.1	7681.7	9297.67	1.45787e+06	1.60592e+06	829409	3798.39	698.69	4837.33	17379.1	9650.73	15348.9	16378.9	21791.4	6214.45	1320.21
21066	44.7333	2	852.389	1702.76	0.594485	86.37	GNAMVEEGHFAAEDVK		SPTN1_RAT	Spectrin alpha chain, non-erythrocytic 1 OS=Rattus norvegicus GN=Sptan1 PE=1 SV=2	FALSE	0.489855	2.92043e+06	3.73329e+06	2.74657e+06	27360.5	20086.3	12519.2	19910.7	91653.8	24639.3	43892.6	25070.3	13222.4	12019.8	87443.4	61931.7	21298.4	106744	74718.6	57275.6	10821.1	132204	44968.1	105948	92222.2	2.10339e+06	2.09738e+06	994452	9652.29	12398.7	7525.3	42077.7	38218.2	33215.3	64066.2	45190.6	14474.9	16096
4777	45.7469	2	634.783	1267.55	0.542696	63.88	EQLMASDDFGR		SPTN1_RAT	Spectrin alpha chain, non-erythrocytic 1 OS=Rattus norvegicus GN=Sptan1 PE=1 SV=2	FALSE	5.17837e-06	2.03992e+06	2.7042e+06	2.14388e+06	1.42748e+06	661474	611042	324754	853847	387677	755032	346944	417960	226804	174808	138939	118229	338140	224645	188042	308468	192327	248569	180859	159452	1.46922e+06	1.51923e+06	776237	503590	408309	367296	686308	356040	522611	1.10206e+06	625385	457553	303719
4802	82.4146	3	898.758	2693.25	0.917517	71.78	NVEDIELWLYEVEGHLASDDYGK		SPTN1_RAT	Spectrin alpha chain, non-erythrocytic 1 OS=Rattus norvegicus GN=Sptan1 PE=1 SV=2	FALSE	0.388202	253967	247957	349854	6.92142e+06	1.71853e+06	1.53927e+06	99681.2	4.77991e+06	3.10443e+06	3.60406e+06	1.65434e+06	2.16883e+06	2.81458e+06	3.00457e+06	1.58078e+06	1.49174e+06	2.01127e+06	1.31081e+06	2.82807e+06	1.42763e+06	1.22504e+06	1.3569e+06	1.31537e+06	1.20171e+06	182915	139303	126672	2.44175e+06	1.0608e+06	925251	210658	1.99314e+06	4.18495e+06	5.26054e+06	2.98204e+06	2.37428e+06	3.76907e+06
21093	83.6046	3	898.758	2693.25	0.587284	52.63	NVEDIELWLYEVEGHLASDDYGK		SPTN1_RAT	Spectrin alpha chain, non-erythrocytic 1 OS=Rattus norvegicus GN=Sptan1 PE=1 SV=2	FALSE	0.0485649	5.85228e+06	125327	3.57021e+06	123662	58641.1	83493.3	1.70673e+06	208829	189895	360485	142332	146894	74665	172140	79317.4	73167.3	231867	139017	148625	88535.3	123723	150793	133309	131291	4.21501e+06	70408.9	1.29267e+06	43625.9	36197.5	50187.7	3.60687e+06	87078.3	255990	526169	256562	160809	99985.8
4912	50.9236	3	747.69	2240.05	-0.973745	48.41	QEFAQHANAFHQWIQETR		SPTN1_RAT	Spectrin alpha chain, non-erythrocytic 1 OS=Rattus norvegicus GN=Sptan1 PE=1 SV=2	FALSE	0.225712	385111	619992	572060	1.16782e+06	150185	195602	834948	2.10177e+06	897837	1.07072e+06	526765	788154	1.01544e+06	832532	497175	512684	996168	718650	985673	1.46751e+06	887859	850435	846378	728130	277370	348313	207126	411987	92705.1	117576	1.76451e+06	876404	1.21034e+06	1.56283e+06	949524	862817	1.3598e+06
21855	50.9851	2	1121.03	2240.05	-0.840114	---	QEFAQHANAFHQWIQETR		SPTN1_RAT	Spectrin alpha chain, non-erythrocytic 1 OS=Rattus norvegicus GN=Sptan1 PE=1 SV=2	FALSE	0.000686943	70399.9	55374.2	70747.2	90191.3	31248.5	54180.4	204418	548538	181000	165556	118824	120589	229166	302428	150495	180679	308175	247632	369428	485993	288114	285855	280027	251323	50704.4	31109.4	25615.5	31817.9	19288.8	32567.7	432000	228732	243999	241649	214187	132012	306882
4979	38.9133	2	794.378	1586.74	-1.03044	94.4	HQAFEAELSANQSR		SPTN1_RAT	Spectrin alpha chain, non-erythrocytic 1 OS=Rattus norvegicus GN=Sptan1 PE=1 SV=2	FALSE	5.83883e-05	1.57336e+06	2.02583e+06	1.63655e+06	1.17858e+06	1.81606e+06	1.81126e+06	1.03823e+06	3.20916e+06	1.51344e+06	2.40711e+06	990639	1.30251e+06	1.2321e+06	892036	639059	643435	1.03718e+06	866164	883467	1.379e+06	950301	909120	830357	757075	1.13319e+06	1.13812e+06	592545	415782	1.12101e+06	1.08875e+06	2.19411e+06	1.33817e+06	2.04021e+06	3.51345e+06	1.78568e+06	1.4259e+06	1.64993e+06
6129	38.8496	3	529.921	1586.74	-0.673282	38.34	HQAFEAELSANQSR		SPTN1_RAT	Spectrin alpha chain, non-erythrocytic 1 OS=Rattus norvegicus GN=Sptan1 PE=1 SV=2	FALSE	4.54607e-05	891871	1.15094e+06	500005	1.32754e+06	612291	818943	428316	1.59588e+06	601765	928190	400109	585044	503586	364765	239289	277744	380177	314068	370243	627852	331284	356408	314271	273310	642356	646604	181037	468333	377950	492265	905168	665454	811215	1.3548e+06	721219	640466	674365
5063	23.4205	2	608.319	1214.62	-0.932426	41.45	EKEPIAASTNR		SPTN1_RAT	Spectrin alpha chain, non-erythrocytic 1 OS=Rattus norvegicus GN=Sptan1 PE=1 SV=2	FALSE	0.909295	10861	4512.81	5141.89	11748.3	1.57626e+06	1.8052e+06	58789.1	295585	2.21096e+06	2.07811e+06	2821.57	1.78036e+06	456549	762121	12244	219368	492580	4432.75	824746	538106	571120	7815.36	7259.11	464494	7822.46	2535.31	1861.72	4144.6	972984	1.0851e+06	124240	123254	2.9805e+06	3.03323e+06	5086.03	1.94901e+06	611375
17496	25.7283	2	608.318	1214.62	-3.44059	33.53	EKEPIAASTNR		SPTN1_RAT	Spectrin alpha chain, non-erythrocytic 1 OS=Rattus norvegicus GN=Sptan1 PE=1 SV=2	FALSE	0.819978	10516.6	498.752	550.097	93.3709	7781.35	5150.29	3097.96	2.44102e+06	73059.7	80601.5	10275.1	30008.6	2852.38	3917.48	6289.17	2602.96	10993.9	24360.2	14712.6	5045.33	20652.6	46877.7	22776.1	18204.5	7574.45	280.2	199.174	32.9396	4803.21	3095.83	6546.98	1.01787e+06	98488.7	117647	18521.4	32851.3	3819.69
74415	23.4205	1	1215.63	1214.62	-0.689754	---	EKEPIAASTNR		SPTN1_RAT	Spectrin alpha chain, non-erythrocytic 1 OS=Rattus norvegicus GN=Sptan1 PE=1 SV=2	FALSE	0.882582	33.082	22.5944	0	519.434	65622.3	76543.8	0	0	172032	126986	32.7487	130537	15170.1	35929	0	9495.18	6809.54	0	46928.4	28470.1	21784.4	0	0	16865.3	23.8268	12.6936	0	183.247	40506.8	46010.4	0	0	231910	185350	59.0314	142903	20314.6
450919	25.7283	1	1215.63	1214.63	1.22238	---	EKEPIAASTNR		SPTN1_RAT	Spectrin alpha chain, non-erythrocytic 1 OS=Rattus norvegicus GN=Sptan1 PE=1 SV=2	FALSE	0.25348	0	0	0	98.1308	0	752.131	0	146918	356.126	0	0	0	0	0	175.744	0	0	0	0	0	0	0	0	238.395	0	0	0	34.6188	0	452.105	0	61262.6	480.079	0	0	0	0
5130	37.0582	3	530.263	1587.77	-0.401883	41.58	KHEAFETDFTVHK		SPTN1_RAT	Spectrin alpha chain, non-erythrocytic 1 OS=Rattus norvegicus GN=Sptan1 PE=1 SV=2	FALSE	0.472963	530309	676310	321877	286767	972767	1.05869e+06	555344	1.6345e+06	899264	1.05288e+06	536587	758216	955483	741274	529473	469574	1.00862e+06	710960	787066	1.22564e+06	902399	821250	766341	731534	381947	379953	116542	101166	600462	636375	1.17362e+06	681561	1.21226e+06	1.53679e+06	967228	830042	1.27951e+06
12275	37.1347	2	794.89	1587.77	-1.40173	55.17	KHEAFETDFTVHK		SPTN1_RAT	Spectrin alpha chain, non-erythrocytic 1 OS=Rattus norvegicus GN=Sptan1 PE=1 SV=2	FALSE	0.154776	183942	226408	105513	322119	804120	885341	396316	1.07712e+06	584856	758302	373194	473217	736300	585518	372060	330890	712520	523775	626126	961321	685590	608845	564829	572300	132481	127197	38203.1	113638	496361	532177	837543	449141	788419	1.10683e+06	672703	518045	985997
5206	38.3306	2	401.719	801.424	0.683489	34.89	DLAALGDK		SPTN1_RAT	Spectrin alpha chain, non-erythrocytic 1 OS=Rattus norvegicus GN=Sptan1 PE=1 SV=2	FALSE	0.583194	28408	12806.7	32477.7	91008.4	667148	694347	283628	1.01933e+06	441233	631735	268022	495880	384424	276441	224696	201280	242082	224668	264810	501990	255080	270094	208661	193002	20460.4	7194.85	11759.2	32106.1	411812	417371	599397	425042	594808	922090	483124	542855	514792
5243	35.6643	2	496.739	991.464	-0.525818	36.93	CNSLEEIK		SPTN1_RAT	Spectrin alpha chain, non-erythrocytic 1 OS=Rattus norvegicus GN=Sptan1 PE=1 SV=2	FALSE	0.00724451	395821	489434	831201	170466	333319	632815	370630	956256	379834	592399	366366	395526	453764	280664	206134	190298	313938	295077	277278	368425	324851	313592	281952	250403	285084	274965	300953	60137.4	205748	380384	783260	398743	512038	864674	660396	432995	607646
27393	35.5493	1	992.47	991.463	-1.45008	---	CNSLEEIK		SPTN1_RAT	Spectrin alpha chain, non-erythrocytic 1 OS=Rattus norvegicus GN=Sptan1 PE=1 SV=2	FALSE	0.332202	20375.6	35482	136054	11302.2	188301	236028	153818	446736	263887	362989	147831	248360	216605	148947	137216	110622	182259	200882	173196	196935	187471	225916	171910	159031	14675.2	19933.9	49261.2	3987.2	116233	141876	325066	186282	355735	529824	266474	271888	290061
5820	76.0017	2	1149.52	2297.02	0.222318	124.53	ASAFNSWFENAEEDLTDPVR		SPTN1_RAT	Spectrin alpha chain, non-erythrocytic 1 OS=Rattus norvegicus GN=Sptan1 PE=1 SV=2	FALSE	0.162901	8.30393e+06	221800	7.11036e+06	1.04033e+07	2.61598e+06	2.86913e+06	1.84988e+06	3.12699e+06	2.87277e+06	4.87461e+06	1.93931e+06	2.56794e+06	2.47799e+06	2.53233e+06	1.46849e+06	1.35316e+06	2.33521e+06	1.69609e+06	2.37954e+06	2.1851e+06	1.95084e+06	1.85302e+06	1.66465e+06	1.67605e+06	5.98078e+06	124608	2.57445e+06	3.67011e+06	1.61477e+06	1.72463e+06	3.90939e+06	1.3039e+06	3.87266e+06	7.11505e+06	3.49571e+06	2.8112e+06	3.31834e+06
16733	75.9818	3	766.682	2297.02	0.012657	41.48	ASAFNSWFENAEEDLTDPVR		SPTN1_RAT	Spectrin alpha chain, non-erythrocytic 1 OS=Rattus norvegicus GN=Sptan1 PE=1 SV=2	FALSE	0.0150915	1.40021e+06	83470.2	858316	561206	249134	389079	321221	280700	553824	995110	469998	578299	167846	626879	361534	204752	182662	212869	498325	203243	127734	194651	182231	168736	1.00848e+06	46893.9	310771	197983	153783	233875	678843	117047	746586	1.45248e+06	847198	633081	224767
6221	67.0314	2	717.344	1432.67	1.54532	49.76	DVDEIEAWISEK		SPTN1_RAT	Spectrin alpha chain, non-erythrocytic 1 OS=Rattus norvegicus GN=Sptan1 PE=1 SV=2	FALSE	7.42724e-05	3.86336e+06	3.92968e+06	3.75816e+06	2.29443e+06	1.51083e+06	1.36784e+06	578013	3.85614e+06	1.54731e+06	1.19371e+06	928571	1.70136e+06	931592	745236	556619	466808	990969	666770	816284	824160	803059	772186	700051	694574	2.78252e+06	2.20771e+06	1.36072e+06	809434	932592	822207	1.22153e+06	1.60795e+06	2.08587e+06	1.74235e+06	1.6738e+06	1.86253e+06	1.24752e+06
6251	63.8131	2	1129.58	2257.14	1.46411	114.8	EAALTSEEVGADLEQVEVLQK		SPTN1_RAT	Spectrin alpha chain, non-erythrocytic 1 OS=Rattus norvegicus GN=Sptan1 PE=1 SV=2	FALSE	0.000108723	7.3197e+06	8.00978e+06	6.55532e+06	7.52807e+06	3.34444e+06	2.54166e+06	1.48914e+06	7.83022e+06	3.13561e+06	4.32428e+06	1.75561e+06	3.40895e+06	2.66011e+06	1.43362e+06	1.14084e+06	970434	2.24142e+06	1.50851e+06	1.88865e+06	1.93028e+06	1.97492e+06	1.67272e+06	1.78418e+06	1.68381e+06	5.2719e+06	4.49992e+06	2.37349e+06	2.65577e+06	2.06443e+06	1.52779e+06	3.14703e+06	3.26507e+06	4.22698e+06	6.31178e+06	3.16458e+06	3.73188e+06	3.56222e+06
6417	41.5879	2	763.356	1524.7	6.60132	73.58	EKEQLMASDDFGR		SPTN1_RAT	Spectrin alpha chain, non-erythrocytic 1 OS=Rattus norvegicus GN=Sptan1 PE=1 SV=2	FALSE	0.00259457	632130	2.50129e+06	2.54095e+06	856076	603424	579409	475279	1.3456e+06	602096	1.21479e+06	681706	654213	532216	386351	302804	259013	698996	569758	414787	664898	558932	584918	494586	426140	455282	1.40523e+06	920004	302008	372477	348282	1.00442e+06	561095	811661	1.77312e+06	1.22881e+06	716186	712703
8455	41.625	3	509.237	1524.69	1.38843	---	EKEQLMASDDFGR		SPTN1_RAT	Spectrin alpha chain, non-erythrocytic 1 OS=Rattus norvegicus GN=Sptan1 PE=1 SV=2	FALSE	0.43774	8400.36	999532	113028	22174.7	241819	240964	173756	620433	271221	468961	164747	244601	165037	124997	88196.1	76281.6	169544	135622	141045	234576	114493	161740	88543.5	88527.4	6050.22	561540	40924.1	7822.82	149268	144843	367203	258710	365622	684502	296965	267772	221004
29338	42.0186	3	509.237	1524.69	0.618935	48.7	EKEQLMASDDFGR		SPTN1_RAT	Spectrin alpha chain, non-erythrocytic 1 OS=Rattus norvegicus GN=Sptan1 PE=1 SV=2	FALSE	0.00763304	5898.52	8732.88	130088	555362	10307.4	10619.8	9216.5	2612.87	8237.32	11011	6283.72	10420.9	4952.13	965.026	4151.85	1929.22	7066.41	3563.44	846.108	3645.25	7541.75	5262.98	6685.25	4180.06	4248.32	4906.16	47101	195922	6362.45	6383.54	19477.4	1089.52	11104.4	16071.8	11326.8	11408	6631.52
6512	67.3188	3	1001.12	3000.33	-1.14626	90.43	RQDLEDSLQAQQYFADANEAESWMR		SPTN1_RAT	Spectrin alpha chain, non-erythrocytic 1 OS=Rattus norvegicus GN=Sptan1 PE=1 SV=2	FALSE	0.001744	5.43682e+06	5.22301e+06	2.47605e+06	5.3956e+06	1.08548e+06	754076	796722	4.58591e+06	1.88455e+06	1.72328e+06	1.15163e+06	1.8735e+06	861560	921205	494393	484194	1.51363e+06	1.01548e+06	963779	1.26541e+06	1.05554e+06	1.20956e+06	873993	813766	3.91578e+06	2.9343e+06	896505	1.90347e+06	670036	453274	1.68373e+06	1.91225e+06	2.54049e+06	2.51532e+06	2.07588e+06	2.05097e+06	1.15374e+06
6720	33.4433	4	421.977	1683.88	-0.827242	42.49	KHQALQAEIAGHEPR		SPTN1_RAT	Spectrin alpha chain, non-erythrocytic 1 OS=Rattus norvegicus GN=Sptan1 PE=1 SV=2	FALSE	0.223653	106976	6992.17	76421	56513.5	487236	543770	289965	1.4738e+06	600348	687056	346932	534162	490478	460557	292958	264451	419588	363100	465913	692610	395655	423979	369888	338204	77048	3928.23	27669.8	19936.9	300757	326859	612790	614549	809304	1.00284e+06	625364	584764	656811
9408	33.3741	3	562.298	1683.87	-5.71786	39.9	KHQALQAEIAGHEPR		SPTN1_RAT	Spectrin alpha chain, non-erythrocytic 1 OS=Rattus norvegicus GN=Sptan1 PE=1 SV=2	FALSE	0.307121	576771	77347.1	28817.3	106522	550561	626556	162951	1.38371e+06	689372	767073	326972	565340	579240	484089	328771	293157	456823	412255	499512	809279	448266	506403	423011	370215	415410	43453.9	10433.9	37579.1	339846	376622	344368	576983	929314	1.11963e+06	589386	618895	775675
37854	33.4542	2	842.947	1683.88	-0.78821	102.59	KHQALQAEIAGHEPR		SPTN1_RAT	Spectrin alpha chain, non-erythrocytic 1 OS=Rattus norvegicus GN=Sptan1 PE=1 SV=2	FALSE	0.0167245	9778.58	2121.62	643.056	392.921	105557	113364	976.088	185557	171324	185666	21187.2	113524	137964	126712	72547	71563.3	60881.8	104808	149035	231087	128543	111926	107585	107027	7042.86	1191.93	232.831	138.616	65157.5	68142.9	2062.79	77374.2	230954	271001	38191.2	124278	184751
6949	83.8459	2	1210.12	2418.22	0.4048	112.98	QEAFLLNEDLGDSLDSVEALLK		SPTN1_RAT	Spectrin alpha chain, non-erythrocytic 1 OS=Rattus norvegicus GN=Sptan1 PE=1 SV=2	FALSE	0.335306	505781	5.34825e+06	252391	828001	1.0612e+06	1.0968e+06	1.92706e+06	3.56352e+06	2.15832e+06	2.41354e+06	1.38883e+06	1.45577e+06	3.55784e+06	2.15886e+06	1.44108e+06	1.312e+06	2.18004e+06	1.5659e+06	2.20145e+06	1.49209e+06	1.50543e+06	1.70291e+06	1.56986e+06	1.46082e+06	364281	3.00466e+06	91383.5	292104	655049	659284	4.07248e+06	1.48593e+06	2.90954e+06	3.52284e+06	2.50344e+06	1.59368e+06	4.76439e+06
10617	83.7679	3	807.08	2418.22	0.114347	82.41	QEAFLLNEDLGDSLDSVEALLK		SPTN1_RAT	Spectrin alpha chain, non-erythrocytic 1 OS=Rattus norvegicus GN=Sptan1 PE=1 SV=2	FALSE	0.331874	374282	1.33914e+06	193722	1.36794e+06	318490	363227	693144	499664	1.0831e+06	1.26037e+06	620735	805432	565092	1.15199e+06	601544	560432	555762	400238	1.00927e+06	360366	269873	408292	359990	363643	269571	752331	70141	482583	196595	218335	1.46483e+06	208352	1.46008e+06	1.83965e+06	1.11891e+06	881731	756728
7207	34.8237	2	733.877	1465.74	-1.14526	51.2	LIQSHPESAEDLK		SPTN1_RAT	Spectrin alpha chain, non-erythrocytic 1 OS=Rattus norvegicus GN=Sptan1 PE=1 SV=2	FALSE	0.050403	2.06068e+06	2.2919e+06	3.08331e+06	24225.9	1.943e+06	2.04034e+06	514871	1.4018e+06	667721	890794	480426	712142	722407	296215	300140	301197	461242	405145	324187	568402	426673	455651	361090	329202	1.48417e+06	1.2876e+06	1.11637e+06	8546.46	1.19936e+06	1.22645e+06	1.08809e+06	584528	900126	1.30022e+06	865996	779603	967392
7325	71.4443	3	959.143	2874.41	-0.472614	57.85	AGTFQAFEQFGQQLLAHGHYASPEIK		SPTN1_RAT	Spectrin alpha chain, non-erythrocytic 1 OS=Rattus norvegicus GN=Sptan1 PE=1 SV=2	FALSE	0.320455	1.6447e+06	1.08675e+06	1.01832e+06	1.70323e+06	1.64858e+06	1.17362e+06	909563	1.41551e+06	1.71575e+06	2.84563e+06	1.15506e+06	1.65775e+06	1.93665e+06	2.13031e+06	1.25142e+06	1.25106e+06	1.80326e+06	1.35042e+06	2.27176e+06	1.44169e+06	1.66511e+06	1.46869e+06	1.43638e+06	1.47811e+06	1.18457e+06	610537	368705	600868	1.01762e+06	705458	1.9222e+06	590244	2.31293e+06	4.15352e+06	2.08205e+06	1.81479e+06	2.59342e+06
7528	79.6867	2	1105.08	2208.14	2.62442	141.9	MTLVASEDYGDTLAAIQGLLK		SPTN1_RAT	Spectrin alpha chain, non-erythrocytic 1 OS=Rattus norvegicus GN=Sptan1 PE=1 SV=2	FALSE	1.91435e-05	6.51516e+06	4.68185e+06	5.24616e+06	7.0972e+06	2.09845e+06	1.78735e+06	2.34783e+06	4.10936e+06	2.5774e+06	4.50926e+06	1.62737e+06	2.1682e+06	2.00255e+06	1.60297e+06	1.01986e+06	1.0667e+06	1.86378e+06	1.25084e+06	1.71988e+06	1.14727e+06	1.29355e+06	1.38593e+06	1.23576e+06	1.17416e+06	4.69244e+06	2.63028e+06	1.89948e+06	2.50376e+06	1.29532e+06	1.07437e+06	4.96172e+06	1.71354e+06	3.47449e+06	6.58177e+06	2.93343e+06	2.37359e+06	2.68166e+06
10615	79.7179	3	737.055	2208.14	3.19014	47.19	MTLVASEDYGDTLAAIQGLLK		SPTN1_RAT	Spectrin alpha chain, non-erythrocytic 1 OS=Rattus norvegicus GN=Sptan1 PE=1 SV=2	FALSE	1.29834e-05	2.76605e+06	1.35706e+06	2.1449e+06	1.21445e+06	492831	495756	1.12553e+06	649470	985801	2.18887e+06	705090	997035	386819	673344	370452	426411	468246	291887	654608	276512	260311	329779	321930	313047	1.9922e+06	762401	776605	428438	304211	297998	2.3786e+06	270819	1.32892e+06	3.19491e+06	1.27096e+06	1.09148e+06	517998
7816	67.3368	3	658.347	1972.02	0.168274	55.88	KIEDLGAAMEEALILDNK		SPTN1_RAT	Spectrin alpha chain, non-erythrocytic 1 OS=Rattus norvegicus GN=Sptan1 PE=1 SV=2	FALSE	4.87247e-06	2.63419e+06	2.7598e+06	2.70846e+06	2.27356e+06	1.04947e+06	736843	829372	3.01312e+06	1.25356e+06	1.29814e+06	690993	1.47811e+06	740135	576190	348846	344286	746066	548378	568801	664163	521161	595908	432999	415728	1.89724e+06	1.55047e+06	980652	802071	647809	442915	1.75273e+06	1.25642e+06	1.68987e+06	1.89478e+06	1.24555e+06	1.61813e+06	991133
17370	67.3368	2	987.016	1972.02	-0.74122	108.21	KIEDLGAAMEEALILDNK		SPTN1_RAT	Spectrin alpha chain, non-erythrocytic 1 OS=Rattus norvegicus GN=Sptan1 PE=1 SV=2	FALSE	0.000467954	1.60774e+06	1.32701e+06	1.19277e+06	1.71633e+06	762382	248204	492890	2.17611e+06	910358	1.13684e+06	572653	1.15438e+06	550870	338249	244562	250862	719399	493450	381209	522814	490682	527849	421174	383779	1.15795e+06	745516	431867	605491	470597	149195	1.04163e+06	907401	1.22721e+06	1.65935e+06	1.03224e+06	1.26373e+06	737683
8349	24.2491	2	631.798	1261.58	0.792905	32.79	EANQQQQFNR		SPTN1_RAT	Spectrin alpha chain, non-erythrocytic 1 OS=Rattus norvegicus GN=Sptan1 PE=1 SV=2	FALSE	0.375889	556.313	3590.21	3921.42	5410.1	1.02481e+06	1.11295e+06	59531.4	19155.9	101801	280279	4097.99	16669.5	48736.1	62813.3	16025.4	285870	250796	1554.63	799967	869390	159311	2538.27	13348.1	110773	400.676	2016.99	1419.83	1908.58	632586	668993	125809	7987.68	137234	409099	7386.85	18248.7	65263.7
9845	23.7203	2	631.797	1261.58	0.135642	41.76	EANQQQQFNR		SPTN1_RAT	Spectrin alpha chain, non-erythrocytic 1 OS=Rattus norvegicus GN=Sptan1 PE=1 SV=2	FALSE	0.241757	628.947	3318.4	4691.25	5907.24	292693	345349	29842.7	221803	136127	153719	3204.43	205864	89842.7	1.03489e+06	9635.27	78558.3	651593	8064.81	165872	90150.5	527470	19706.8	3804.44	474176	452.989	1864.29	1698.56	2083.97	180671	207589	63067.2	92488.2	183507	224370	5776.16	225366	120310
8868	34.6795	2	730.367	1458.72	-1.32378	70.54	TKQEEVNAAWQR		SPTN1_RAT	Spectrin alpha chain, non-erythrocytic 1 OS=Rattus norvegicus GN=Sptan1 PE=1 SV=2	FALSE	0.867968	1.56838e+06	1.65687e+06	216799	54381.7	1.25714e+06	288931	780718	2.55647e+06	1.13214e+06	1.38616e+06	400794	733859	835585	894709	474374	422675	644195	542157	682588	1.40645e+06	630152	594797	566288	494599	1.1296e+06	930836	78496.6	19184.9	775998	173676	1.64991e+06	1.06601e+06	1.52618e+06	2.02326e+06	722454	803378	1.11895e+06
10463	34.5081	3	487.248	1458.72	-0.200307	---	TKQEEVNAAWQR		SPTN1_RAT	Spectrin alpha chain, non-erythrocytic 1 OS=Rattus norvegicus GN=Sptan1 PE=1 SV=2	FALSE	0.900527	57732.3	81546.9	217608	47243.5	256827	252629	227008	788578	299186	402746	175888	198947	270841	227796	134114	123700	209023	174051	227697	390779	199298	180170	194145	149705	41580.8	45813.3	78789.4	16666.7	158532	151855	479740	328824	403320	587854	317049	217794	362689
28696	36.2118	2	730.368	1458.72	-0.42159	58.34	TKQEEVNAAWQR		SPTN1_RAT	Spectrin alpha chain, non-erythrocytic 1 OS=Rattus norvegicus GN=Sptan1 PE=1 SV=2	FALSE	0.0471666	899658	1.01483e+06	788444	645897	64743.4	45887.5	35138.8	24749.8	14832	10095.8	31801.4	13063.1	18791.7	23140.7	13059.5	12664.5	42379.7	34558.4	19078.1	21551.5	50184.2	36235.6	34704.9	36859.7	647964	570136	285472	227861	39964.3	27582.9	74259.5	10320.3	19994.4	14736	57323.7	14300.6	25164.4
9234	73.8897	2	602.811	1203.61	0.516544	57.96	DLMSWINGIR		SPTN1_RAT	Spectrin alpha chain, non-erythrocytic 1 OS=Rattus norvegicus GN=Sptan1 PE=1 SV=2	FALSE	0.481354	158396	1.15168e+06	912406	1.46701e+06	344615	376374	33277.8	399789	527362	85143.5	375891	543010	310940	407001	270208	193776	375785	286197	410511	265567	220051	312066	209609	216924	114082	647018	330355	517536	212721	226238	70326.6	166706	710915	124277	677565	594449	416388
51450	76.1222	2	602.81	1203.61	-0.602053	50.34	DLMSWINGIR		SPTN1_RAT	Spectrin alpha chain, non-erythrocytic 1 OS=Rattus norvegicus GN=Sptan1 PE=1 SV=2	FALSE	0.178635	11718	1459.71	594.348	0	2672.31	0	1740.05	7252.58	13039.2	728863	473.789	19962.1	367.961	395.701	212.83	0	388.766	781.803	0	2993.54	331.476	319.759	423.708	993.873	8439.7	820.068	215.196	0	1649.55	0	3677.29	3024.21	17577.5	1.06386e+06	854.03	21853.1	492.746
10376	35.5029	4	441.227	1760.88	-0.763509	41.07	KHQLLEADISAHEDR		SPTN1_RAT	Spectrin alpha chain, non-erythrocytic 1 OS=Rattus norvegicus GN=Sptan1 PE=1 SV=2	FALSE	0.501823	32737.3	223632	803462	31558.3	404509	496752	203285	805153	338204	491512	226866	376811	291339	213466	164288	168862	218382	168583	236999	337672	221051	190029	177460	171453	23578.5	125637	290910	11133.2	249692	298597	429605	335736	455918	717418	408939	412507	390139
44905	35.5029	2	881.445	1760.87	-3.20353	73.37	KHQLLEADISAHEDR		SPTN1_RAT	Spectrin alpha chain, non-erythrocytic 1 OS=Rattus norvegicus GN=Sptan1 PE=1 SV=2	FALSE	0.577816	72990.2	158843	394059	25375.9	122919	142767	5609.39	173486	44227.6	76542.4	29184.8	42569.6	82097.4	61683.9	38715.7	37059.5	54067.2	39458.3	77689.7	67797.4	74089.9	60513.6	52921.4	44443.4	52570	89238.2	142677	8952.16	75874.5	85817.1	11854.4	72340.7	59621.3	111722	52607.2	46602.3	109939
10419	76.1685	3	976.128	2925.36	1.83185	69.91	LEESLEYQQFVANVEEEEAWINEK		SPTN1_RAT	Spectrin alpha chain, non-erythrocytic 1 OS=Rattus norvegicus GN=Sptan1 PE=1 SV=2	FALSE	0.00104914	4.05856e+06	1.62809e+06	4.41209e+06	5.4862e+06	1.98664e+06	1.93183e+06	1.1472e+06	2.2243e+06	1.47225e+06	2.58436e+06	1.14607e+06	1.6116e+06	1.53214e+06	1.80379e+06	946875	902920	1.29164e+06	1.00208e+06	1.68218e+06	1.19861e+06	1.08125e+06	1.01161e+06	997773	947074	2.92311e+06	914669	1.59749e+06	1.93543e+06	1.2263e+06	1.16122e+06	2.42441e+06	927497	1.98467e+06	3.77217e+06	2.06585e+06	1.76427e+06	2.05172e+06
17898	76.2085	2	1463.69	2925.36	0.716966	92.28	LEESLEYQQFVANVEEEEAWINEK		SPTN1_RAT	Spectrin alpha chain, non-erythrocytic 1 OS=Rattus norvegicus GN=Sptan1 PE=1 SV=2	FALSE	0.286801	2.73744e+06	164096	2.0295e+06	3.17476e+06	1.17205e+06	958306	778732	993844	1.28235e+06	2.00346e+06	669480	1.13195e+06	1.2634e+06	1.07233e+06	703296	590501	1.01638e+06	795385	1.02473e+06	981256	894261	919170	836961	730251	1.9716e+06	92189.5	734821	1.12e+06	723473	576036	1.64571e+06	414417	1.72869e+06	2.92428e+06	1.20678e+06	1.23919e+06	1.69186e+06
128563	77.9277	2	1463.69	2925.37	6.10479	63.79	LEESLEYQQFVANVEEEEAWINEK		SPTN1_RAT	Spectrin alpha chain, non-erythrocytic 1 OS=Rattus norvegicus GN=Sptan1 PE=1 SV=2	FALSE	0.957447	27783.8	1.78085e+06	35497.3	187122	25922.7	50374.6	80677.1	52685	23643.8	39037.6	60293	21611.1	56104.6	71248.6	67350.5	130137	61388.5	48391.6	32329.7	57367.2	64255.9	47148.7	73723.4	64535.7	20010.8	1.00049e+06	12852.5	66013.4	16001.4	30280.1	170496	21968.8	31873.2	56979.8	108682	23658.3	75131.1
10854	41.392	3	487.565	1459.67	-0.03156	34.63	HEAFETDFTVHK		SPTN1_RAT	Spectrin alpha chain, non-erythrocytic 1 OS=Rattus norvegicus GN=Sptan1 PE=1 SV=2	FALSE	0.143326	59261.6	234282	114035	108669	644349	577749	222566	754912	285744	500791	218419	361790	296482	168138	140547	165178	189241	168699	171974	306069	186990	183850	155513	152987	42682.2	131621	41288.7	38336.6	397739	347284	470353	314786	385200	730961	393713	396063	397026
11442	37.5788	2	522.818	1043.62	-1.0345	36.2	KLLEATELK		SPTN1_RAT	Spectrin alpha chain, non-erythrocytic 1 OS=Rattus norvegicus GN=Sptan1 PE=1 SV=2	FALSE	0.290401	45024.6	47892.6	79891.9	0	186509	148556	129087	597020	278350	384790	119531	208244	188128	236315	98642.6	84930.8	167643	143988	236163	338081	207464	148369	166788	168131	32428.2	26906.2	28926.5	0	115127	89296.7	272802	248948	375232	561645	215462	227971	251927
14609	47.8942	2	740.8	1479.59	-0.755458	69.96	DCEQAENWMAAR		SPTN1_RAT	Spectrin alpha chain, non-erythrocytic 1 OS=Rattus norvegicus GN=Sptan1 PE=1 SV=2	FALSE	0.0677121	595785	694217	378490	546387	144936	140924	16652.8	382834	161072	332882	115752	177239	116734	113926	58439.6	51682.5	257204	180800	106542	125791	109971	204086	114488	110278	429104	390013	137040	192756	89465.1	84709.2	35192.7	159635	217135	485879	208649	194029	156321
17885	39.2141	2	874.423	1746.83	-0.649733	49.83	QFQDAGHFDAENIKK		SPTN1_RAT	Spectrin alpha chain, non-erythrocytic 1 OS=Rattus norvegicus GN=Sptan1 PE=1 SV=2	FALSE	0.380528	50859	562357	170581	22172.4	133592	184078	53603.7	393431	354701	445228	119337	222375	368800	290560	145167	141026	183493	173804	250203	339618	209390	178172	181686	147392	36630.4	315934	61762.2	7822.02	82462.9	110649	113282	164054	478158	649861	215112	243441	493869
20460	21.8892	2	532.737	1063.46	-0.0405917	55.86	GACAGSEDAVK		SPTN1_RAT	Spectrin alpha chain, non-erythrocytic 1 OS=Rattus norvegicus GN=Sptan1 PE=1 SV=2	FALSE	0.274977	10042.1	7380.73	6697.82	9818.86	302218	377433	16051.7	1.32756e+06	491173	457089	2177.5	379779	53093.1	141861	1495.76	39644.7	97150.3	1761.27	115416	42347.5	86880.9	3267.98	4481.43	74943.6	7232.63	4146.52	2425.08	3463.92	186551	226874	33922.5	553571	662130	667173	3925.06	415756	71098.3
58190	21.9056	1	1064.47	1063.46	-1.54805	---	GACAGSEDAVK		SPTN1_RAT	Spectrin alpha chain, non-erythrocytic 1 OS=Rattus norvegicus GN=Sptan1 PE=1 SV=2	FALSE	0.85869	712.729	933.688	955.523	457.969	62416	21903.8	179.087	412530	343952	72345.9	209.33	234618	2000.56	8276.39	72.9617	19314.5	44185.1	771.248	8329.9	22039.1	89293.9	2164.64	1927.62	66223	513.332	524.549	345.967	161.563	38527.6	13166.3	378.469	172018	463667	105597	377.33	256843	2679
64375	15.912	2	532.737	1063.46	-0.369418	57.28	GACAGSEDAVK		SPTN1_RAT	Spectrin alpha chain, non-erythrocytic 1 OS=Rattus norvegicus GN=Sptan1 PE=1 SV=2	FALSE	0.0841738	1779.39	2764.17	744.636	244.643	536772	679622	83.8191	9181.11	16707.1	41704.7	63.1194	23549.2	350.191	1314.62	94.7422	263.911	14662.8	228.46	786.438	324.865	11793.8	189.536	226.635	10434.4	1281.58	1552.92	269.611	86.3057	331335	408520	177.136	3828.37	22522.2	60872.8	113.776	25780	468.949
24577	20.4617	2	536.791	1071.57	-0.665437	33.31	KLDPAQSASR		SPTN1_RAT	Spectrin alpha chain, non-erythrocytic 1 OS=Rattus norvegicus GN=Sptan1 PE=1 SV=2	FALSE	0.182436	5832.68	14842.2	3817.23	1381.51	108623	126157	908.852	192680	225463	1.58708e+06	417.331	109082	3412.69	101707	581.614	4270.18	21451.4	1067.6	42085.4	9814.79	26279.9	818.457	2262.19	17049.1	4200.89	8338.42	1382.11	487.371	67050.2	75832.6	1920.7	80344.4	303937	2.31653e+06	752.263	119415	4570.02
31250	65.1792	2	591.824	1181.63	0.22267	52.21	VEDLFLTFAK		SPTN1_RAT	Spectrin alpha chain, non-erythrocytic 1 OS=Rattus norvegicus GN=Sptan1 PE=1 SV=2	FALSE	0.446456	38999.3	113571	10009.2	198809	6932.2	6630.39	1099.93	114638	92634.5	471.853	8112.4	84257.7	60652.1	36804.7	37457.3	31235.5	14138.4	11029.9	60130.7	0	4809.73	10049.5	11501.6	10492.3	28088.6	63804.8	3624.03	70136.3	4279.05	3985.52	2324.5	47802	124877	688.724	14623.1	92239.4	81220.7
31642	81.4654	2	1624.25	3246.49	0.583548	55.17	SLGYDLPMVEEGEPDPEFEAILDTVDPNR		SPTN1_RAT	Spectrin alpha chain, non-erythrocytic 1 OS=Rattus norvegicus GN=Sptan1 PE=1 SV=2	FALSE	0.0142268	2.44889e+06	2.03869e+06	923462	3.11731e+06	1.03298e+06	778810	1.30901e+06	1.4601e+06	1.3128e+06	1.15221e+06	967023	1.25324e+06	1.12426e+06	721784	959804	1.36951e+06	1.08238e+06	1.11522e+06	758123	923443	819146	1.04239e+06	874926	918715	1.76377e+06	1.14534e+06	334358	1.09973e+06	637631	468141	2.76636e+06	608840	1.76973e+06	1.68179e+06	1.74311e+06	1.37196e+06	1.50553e+06
33038	45.3409	2	899.957	1797.9	-1.00533	101.37	HQAFEAEVQANSGAIVK		SPTN1_RAT	Spectrin alpha chain, non-erythrocytic 1 OS=Rattus norvegicus GN=Sptan1 PE=1 SV=2	FALSE	0.0187259	64972.1	627143	70001.2	249710	237953	221971	40146	698327	300112	569156	41775	256367	130509	137963	88766.6	78235.6	73866.2	52434	189943	166897	39471	54784.4	45014.8	45848.3	46795.1	352331	25345.4	88093.1	146882	133427	84841.4	291191	404568	830749	75301.9	280652	174768
36541	45.6686	3	600.306	1797.9	-2.69788	---	HQAFEAEVQANSGAIVK		SPTN1_RAT	Spectrin alpha chain, non-erythrocytic 1 OS=Rattus norvegicus GN=Sptan1 PE=1 SV=2	FALSE	0.00305414	137646	284135	166342	244526	218614	231267	36556.2	502379	205575	341048	36195.5	210870	92162.2	85544.5	65011.5	66943.4	57355.2	43139.6	155309	170387	72837	42430.5	59476.5	46331.2	99137.5	159628	60227.4	86264.4	134944	139014	77255	209484	277127	497798	65244.4	230845	123417
33874	81.4654	2	1166.04	2330.06	-1.50931	86.68	VASNPYTWFTMEALEETWR		SPTN1_RAT	Spectrin alpha chain, non-erythrocytic 1 OS=Rattus norvegicus GN=Sptan1 PE=1 SV=2	FALSE	0.241362	1.10787e+06	200487	380057	1.22642e+06	187043	136950	281216	523433	516948	169989	264298	273775	463082	534560	309657	395104	542566	425915	644180	567806	369109	452835	371183	345076	797923	112634	137607	432657	115456	82320.2	594299	218263	696876	248119	476412	299709	620124
39307	70.7148	3	949.084	2844.23	0.53687	52.63	QDLEDSLQAQQYFADANEAESWMR		SPTN1_RAT	Spectrin alpha chain, non-erythrocytic 1 OS=Rattus norvegicus GN=Sptan1 PE=1 SV=2	FALSE	0.160586	6754.8	324.205	30568.5	369475	17106.4	22386.7	137.653	7240.28	2879.64	136.468	254.791	2948.12	721.567	427.383	7340.12	0	3743.45	812.649	4208.54	1809.66	622.658	3035.28	1179.45	1090.85	4865.04	182.14	11068	130344	10559.3	13456.6	290.905	3019.08	3881.92	199.191	459.276	3227.39	966.269
45527	38.0428	2	633.838	1265.66	-0.236216	40.58	KLLVSSEDYGR		SPTN1_RAT	Spectrin alpha chain, non-erythrocytic 1 OS=Rattus norvegicus GN=Sptan1 PE=1 SV=2	FALSE	0.653745	1334.76	3390.89	9173.48	778.047	11460.5	9159.51	8637.3	31011.5	11366	6126.91	2114.48	3589.32	1034.75	81909	1564.05	16642.3	2582.14	2262.34	9241.43	46096.8	6358.94	5806.4	4575.86	7198.27	961.338	1905.01	3321.45	274.481	7074.23	5505.76	18253.4	12931.3	15322	8942.92	3811.46	3929.34	1385.66
468327	47.0079	2	630.835	1259.66	-5.0227	43.75	WTQLLANSATR		SPTN1_RAT	Spectrin alpha chain, non-erythrocytic 1 OS=Rattus norvegicus GN=Sptan1 PE=1 SV=2	FALSE	0.797542	577060	1.31479e+06	198496	545413	744405	743592	49776.8	1.79143e+06	503706	538320	150551	468032	714315	616615	277345	235124	393125	283880	759128	691714	419606	364668	340973	341735	415618	738654	71869.7	192412	459501	446972	105194	746996	679025	785739	271376	512369	956557
363	54.2839	3	656.326	1965.96	-0.374714	43.32	LPSSFAEPLDKEETEFK		MTAP2_RAT	Microtubule-associated protein 2 OS=Rattus norvegicus GN=Map2 PE=1 SV=3	TRUE	0.000391123	1.77597e+07	2.66894e+07	6.04889e+06	7.2163e+06	5.17982e+06	8.12102e+06	3.40334e+06	1.1494e+07	6.40905e+06	5.85847e+06	3.42708e+06	5.87158e+06	3.10788e+06	3.80759e+06	2.1232e+06	2.68524e+06	3.49309e+06	2.85917e+06	3.41283e+06	6.29336e+06	3.63792e+06	3.52018e+06	3.24525e+06	2.89622e+06	1.27911e+07	1.49942e+07	2.19012e+06	2.54578e+06	3.19736e+06	4.88153e+06	7.19234e+06	4.79283e+06	8.63977e+06	8.5511e+06	6.17751e+06	6.4278e+06	4.16184e+06
3364	54.2839	2	983.985	1965.96	-0.909293	77.03	LPSSFAEPLDKEETEFK		MTAP2_RAT	Microtubule-associated protein 2 OS=Rattus norvegicus GN=Map2 PE=1 SV=3	TRUE	0.965549	4.13188e+06	242031	10821.6	1.58233e+06	1.61282e+06	2.38121e+06	951689	3.18402e+06	1.46475e+06	1.55514e+06	1.05413e+06	1.43906e+06	802667	1.18533e+06	566088	760363	1.12691e+06	912682	1.14204e+06	1.87555e+06	1.09525e+06	1.07333e+06	977623	847168	2.97592e+06	135974	3918.18	558216	995546	1.43134e+06	2.01122e+06	1.32769e+06	1.97457e+06	2.26991e+06	1.90013e+06	1.57539e+06	1.07487e+06
492	36.5751	2	615.809	1229.6	0.195778	40.74	TPGTPGTPSYPR		MTAP2_RAT	Microtubule-associated protein 2 OS=Rattus norvegicus GN=Map2 PE=1 SV=3	FALSE	5.04361e-05	9.59494e+06	9.04189e+06	8.91496e+06	2.42371e+06	5.56173e+06	6.14548e+06	2.74507e+06	7.76701e+06	3.82666e+06	4.84263e+06	2.49588e+06	3.47466e+06	3.21388e+06	2.33597e+06	1.87566e+06	1.72197e+06	1.9358e+06	1.83326e+06	2.63131e+06	3.64763e+06	2.07166e+06	1.98696e+06	1.84101e+06	1.53708e+06	6.9106e+06	5.07976e+06	3.22784e+06	855043	3.4331e+06	3.69404e+06	5.80122e+06	3.23872e+06	5.15856e+06	7.06837e+06	4.49896e+06	3.80381e+06	4.30378e+06
32826	36.4899	1	1230.61	1229.6	-0.144662	---	TPGTPGTPSYPR		MTAP2_RAT	Microtubule-associated protein 2 OS=Rattus norvegicus GN=Map2 PE=1 SV=3	FALSE	0.0630136	391104	567101	309343	84804.2	247703	270959	51604	224009	133657	172251	27363.1	108571	170017	101789	70095.3	67422.9	71046.8	81658.3	125349	167085	109525	77332.4	71109.4	90969.7	281686	318599	112004	29917.4	152900	162873	109056	93408	180177	251419	49323.5	118856	227674
583	58.0916	2	686.39	1370.76	-0.909442	71.88	SILTEQLETIPK		MTAP2_RAT	Microtubule-associated protein 2 OS=Rattus norvegicus GN=Map2 PE=1 SV=3	FALSE	0.099083	1.19862e+07	87701.1	1.87208e+07	9.03962e+06	4.15464e+06	3.75501e+06	2.28895e+06	8.20502e+06	3.83125e+06	4.32487e+06	2.35677e+06	3.81153e+06	2.27652e+06	2.35153e+06	1.24729e+06	759646	2.40457e+06	1.94187e+06	2.31241e+06	1.96799e+06	2.31565e+06	2.08057e+06	2.04576e+06	1.86221e+06	8.63289e+06	49270.8	6.77825e+06	3.18901e+06	2.56454e+06	2.25713e+06	4.83729e+06	3.42136e+06	5.16475e+06	6.31265e+06	4.24821e+06	4.1726e+06	3.04855e+06
22033	58.0344	1	1371.77	1370.76	-0.984873	---	SILTEQLETIPK		MTAP2_RAT	Microtubule-associated protein 2 OS=Rattus norvegicus GN=Map2 PE=1 SV=3	FALSE	0.830084	2403.97	117.627	1.01282e+06	539681	198745	232181	127864	426286	211150	264641	150794	208459	148482	154484	63911.5	39785.7	157852	140427	149310	102052	147732	144782	126635	91447.7	1731.42	66.083	366711	190390	122680	139564	270217	177754	284643	386273	271815	228207	198837
725	36.7364	2	673.332	1344.65	-1.31297	73.9	GNAQESLDTVSPK		MTAP2_RAT	Microtubule-associated protein 2 OS=Rattus norvegicus GN=Map2 PE=1 SV=3	FALSE	0.0454038	6.35212e+06	8.70906e+06	9.98854e+06	153344	4.37629e+06	4.42355e+06	2.00838e+06	5.52133e+06	2.35968e+06	3.63517e+06	1.93389e+06	2.58568e+06	2.32227e+06	1.67188e+06	1.22288e+06	1.1342e+06	1.51811e+06	1.35314e+06	1.87015e+06	2.67242e+06	1.62884e+06	1.47132e+06	1.28811e+06	1.1827e+06	4.57501e+06	4.89278e+06	3.61655e+06	54096.9	2.70136e+06	2.65899e+06	4.24436e+06	2.3023e+06	3.18099e+06	5.30595e+06	3.48595e+06	2.83062e+06	3.10981e+06
15607	36.7206	1	1345.66	1344.65	-0.985956	---	GNAQESLDTVSPK		MTAP2_RAT	Microtubule-associated protein 2 OS=Rattus norvegicus GN=Map2 PE=1 SV=3	FALSE	0.766511	573841	1.04327e+06	826861	1454.38	585529	640516	181883	571354	370946	519415	188451	344654	400116	256351	189520	169809	195141	238309	296240	429947	283466	246333	209033	194018	413300	586114	299382	513.078	361431	385013	384377	238245	500057	758145	339694	377303	535805
781	51.2065	2	823.928	1645.84	0.110776	49.71	GLSSVPEVAEVETTTK		MTAP2_RAT	Microtubule-associated protein 2 OS=Rattus norvegicus GN=Map2 PE=1 SV=3	FALSE	0.00147491	1.3897e+07	1.13086e+06	1.64336e+07	7.39971e+06	4.90466e+06	5.99477e+06	2.54618e+06	7.25213e+06	3.58017e+06	4.15446e+06	2.56016e+06	3.82093e+06	2.63315e+06	1.94701e+06	1.46149e+06	1.6217e+06	2.56603e+06	1.95023e+06	2.22004e+06	3.48991e+06	2.23493e+06	2.20692e+06	2.00615e+06	1.76767e+06	1.00091e+07	635323	5.95014e+06	2.61049e+06	3.02751e+06	3.60345e+06	5.38088e+06	3.02402e+06	4.82627e+06	6.06391e+06	4.61483e+06	4.18288e+06	3.52612e+06
9300	51.0968	3	549.622	1645.84	1.15616	36.55	GLSSVPEVAEVETTTK		MTAP2_RAT	Microtubule-associated protein 2 OS=Rattus norvegicus GN=Map2 PE=1 SV=3	FALSE	0.000502527	546818	83615.6	751089	244696	212787	321729	70536.4	253352	108354	84285.2	57176.7	119254	86339.7	75677.4	35588.1	54488.2	53342.8	32777.6	73429.6	141913	56049.1	49193.9	49066.7	44253.3	393837	46975.5	271947	86324.2	131347	193390	149066	105643	146068	123024	103064	130551	115620
50706	51.11	1	1646.85	1645.84	-1.32045	---	GLSSVPEVAEVETTTK		MTAP2_RAT	Microtubule-associated protein 2 OS=Rattus norvegicus GN=Map2 PE=1 SV=3	FALSE	0.903239	354496	6665.03	199085	88050.8	32950.8	276642	29739	176873	98657.9	34470.4	37826.1	169904	102234	78151.3	51752.1	61684.2	72015.7	42523.8	115243	134651	57728.8	73621.8	78468.9	63982.1	255320	3744.44	72082.7	31062.8	20339.6	166289	62848	73753	132997	50313.5	68183.7	185999	136904
794	49.4505	2	575.844	1149.67	-1.56417	42.76	LINQPLPDLK		MTAP2_RAT	Microtubule-associated protein 2 OS=Rattus norvegicus GN=Map2 PE=1 SV=3	FALSE	0.000122058	7.23436e+06	9.37132e+06	8.96829e+06	3.84537e+06	3.13537e+06	3.7185e+06	1.25786e+06	4.1258e+06	2.11246e+06	2.24201e+06	1.30058e+06	2.25521e+06	1.88218e+06	1.25565e+06	1.0054e+06	913987	1.30253e+06	1.05861e+06	1.31158e+06	2.27024e+06	1.26683e+06	1.25023e+06	1.05597e+06	1.03242e+06	5.21043e+06	5.26484e+06	3.24715e+06	1.35658e+06	1.93538e+06	2.23518e+06	2.65827e+06	1.72039e+06	2.84772e+06	3.27247e+06	2.34438e+06	2.46885e+06	2.52047e+06
14166	49.4697	1	1150.68	1149.67	-0.771949	---	LINQPLPDLK		MTAP2_RAT	Microtubule-associated protein 2 OS=Rattus norvegicus GN=Map2 PE=1 SV=3	FALSE	0.851471	1.15183e+06	1.55853e+06	1.21618e+06	511222	574704	725608	1.07646	555435	314748	235763	205334	338004	352088	250792	174472	158160	248384	193592	256609	403303	233409	220538	175970	188132	829589	875586	440341	180350	354749	436162	2.2749	231607	424298	344124	370125	370023	471490
858	36.2118	2	777.375	1552.74	-0.333675	103.73	TTATSGESAQAPSAFK		MTAP2_RAT	Microtubule-associated protein 2 OS=Rattus norvegicus GN=Map2 PE=1 SV=3	FALSE	6.32701e-06	7.36641e+06	9.14554e+06	1.06742e+07	4.44858e+06	4.90559e+06	5.34553e+06	2.80951e+06	6.4148e+06	2.90467e+06	4.16339e+06	2.42286e+06	2.9075e+06	2.95912e+06	1.72843e+06	1.44511e+06	1.1717e+06	2.06475e+06	1.68414e+06	1.88367e+06	2.82661e+06	1.9868e+06	1.98329e+06	1.64369e+06	1.568e+06	5.30554e+06	5.13799e+06	3.86482e+06	1.56938e+06	3.02809e+06	3.21319e+06	5.9374e+06	2.67487e+06	3.91566e+06	6.07694e+06	4.36734e+06	3.18293e+06	3.96262e+06
904	49.8207	2	825.369	1648.72	0.677906	95.02	STGLGSDYYELSDSR		MTAP2_RAT	Microtubule-associated protein 2 OS=Rattus norvegicus GN=Map2 PE=1 SV=3	FALSE	3.48359e-05	1.21986e+07	1.28494e+07	1.46294e+07	9.40167e+06	5.30897e+06	6.20603e+06	2.36505e+06	5.73123e+06	2.3236e+06	3.43178e+06	2.11868e+06	2.38485e+06	2.14102e+06	1.67322e+06	1.14775e+06	972570	2.02628e+06	1.47613e+06	1.71063e+06	2.50907e+06	1.82095e+06	1.68372e+06	1.5673e+06	1.48481e+06	8.78583e+06	7.21884e+06	5.29687e+06	3.31674e+06	3.27708e+06	3.73043e+06	4.9981e+06	2.38983e+06	3.13234e+06	5.00907e+06	3.81904e+06	2.61077e+06	2.8671e+06
1176	46.2679	2	607.323	1212.63	-2.54692	64.12	EKDVLEDIPR		MTAP2_RAT	Microtubule-associated protein 2 OS=Rattus norvegicus GN=Map2 PE=1 SV=3	FALSE	0.637406	148426	136174	392766	1.81316e+06	1.58783e+06	1.61681e+06	906978	2.36775e+06	1.06544e+06	1.78529e+06	742633	981430	1.01953e+06	683895	465313	460075	859936	722097	698960	1.23567e+06	772437	783063	719950	605271	106902	76503.2	142209	639651	980122	971861	1.91673e+06	987314	1.43627e+06	2.60584e+06	1.33864e+06	1.0744e+06	1.36528e+06
1195	45.0728	2	1102.03	2202.05	-0.867924	93.16	ETSTPSVQEPTLTETEPQTK		MTAP2_RAT	Microtubule-associated protein 2 OS=Rattus norvegicus GN=Map2 PE=1 SV=3	TRUE	2.44275e-05	1.26069e+07	1.88489e+07	2.09408e+07	1.01388e+07	7.82984e+06	8.0021e+06	3.12617e+06	8.80433e+06	4.17639e+06	7.23672e+06	3.35173e+06	3.50483e+06	3.43167e+06	2.68939e+06	1.74715e+06	1.89254e+06	3.43066e+06	2.33867e+06	2.72302e+06	3.7264e+06	2.58884e+06	2.76379e+06	2.43871e+06	2.15667e+06	9.0799e+06	1.05894e+07	7.58206e+06	3.57679e+06	4.83314e+06	4.81005e+06	6.60659e+06	3.67126e+06	5.63001e+06	1.05628e+07	6.04167e+06	3.83685e+06	4.59543e+06
1216	61.5009	2	999.976	1997.94	0.401705	52.53	VTEGSQPFAPVFFQSDDK		MTAP2_RAT	Microtubule-associated protein 2 OS=Rattus norvegicus GN=Map2 PE=1 SV=3	FALSE	0.556023	34834.3	321148	1.07212e+07	1.4998e+06	3.16008e+06	2.30586e+06	2.15789e+06	9.42933e+06	3.6345e+06	4.67861e+06	2.6145e+06	3.22404e+06	341748	1.96192e+06	1.04528e+06	566834	2.74483e+06	2.09299e+06	1.94839e+06	2.04741e+06	2.02063e+06	2.05129e+06	1.64245e+06	1.91638e+06	25088.8	180422	3.88182e+06	529102	1.95063e+06	1.38605e+06	4.56031e+06	3.93188e+06	4.89951e+06	6.82896e+06	4.71278e+06	3.52946e+06	457643
1432	68.8803	2	658.869	1315.72	0.0682931	78.74	DLATDLSLIEVK		MTAP2_RAT	Microtubule-associated protein 2 OS=Rattus norvegicus GN=Map2 PE=1 SV=3	FALSE	4.54151e-05	6.20632e+06	8.76852e+06	1.16176e+07	927608	4.62802e+06	4.74692e+06	1.81762e+06	4.44543e+06	3.00165e+06	3.83156e+06	1.64755e+06	3.20032e+06	1.84034e+06	1.71435e+06	1.00598e+06	1.12154e+06	1.60396e+06	963536	1.36245e+06	1.4852e+06	1.09966e+06	976656	1.02222e+06	873355	4.47e+06	4.92618e+06	4.2064e+06	327244	2.85675e+06	2.85337e+06	3.84121e+06	1.85367e+06	4.04639e+06	5.5926e+06	2.96981e+06	3.50348e+06	2.46444e+06
19640	68.8893	1	1316.73	1315.72	-0.700352	---	DLATDLSLIEVK		MTAP2_RAT	Microtubule-associated protein 2 OS=Rattus norvegicus GN=Map2 PE=1 SV=3	FALSE	0.0351218	1.27186e+06	1.10211e+06	693179	34778.2	897434	884522	348116	736170	687823	934299	368849	683555	508478	354447	263412	290950	386990	230657	351188	399434	237391	241497	247950	183922	916038	619171	250980	12269.1	553961	531685	735680	306971	927225	1.36372e+06	664871	748308	680915
1443	33.0574	2	656.806	1311.6	-0.717351	78.16	MSLQDTSGSATSK		MTAP2_RAT	Microtubule-associated protein 2 OS=Rattus norvegicus GN=Map2 PE=1 SV=3	FALSE	0.166044	3.72244e+06	78808.2	3.27451e+06	1.12383e+06	3.02391e+06	3.12572e+06	1.58901e+06	5.62564e+06	2.23826e+06	2.63828e+06	1.84421e+06	2.05405e+06	1.52194e+06	1.27218e+06	848553	756387	1.51381e+06	1.13099e+06	1.2775e+06	1.79917e+06	1.13821e+06	1.44791e+06	1.06355e+06	936465	2.68103e+06	44274.7	1.1856e+06	396465	1.86658e+06	1.87887e+06	3.3581e+06	2.3458e+06	3.01731e+06	3.85087e+06	3.3243e+06	2.24863e+06	2.03806e+06
19946	33.0728	1	1312.6	1311.6	-0.788426	---	MSLQDTSGSATSK		MTAP2_RAT	Microtubule-associated protein 2 OS=Rattus norvegicus GN=Map2 PE=1 SV=3	FALSE	0.371937	312250	6766.8	146776	0	561557	606025	177002	736924	568337	545313	174906	437659	349582	273415	172085	158044	203020	230387	298182	411011	258595	304806	229949	193116	224893	3801.61	53143.2	0	346634	364281	374062	307285	766151	795946	315278	479119	468134
1517	31.1837	3	553.285	1656.83	-0.744496	66.01	VGSLDNAHHVPGGGNVK		MTAP2_RAT	Microtubule-associated protein 2 OS=Rattus norvegicus GN=Map2 PE=1 SV=3	FALSE	0.251351	22621	3.87502e+06	55516.4	22927.4	2.51107e+06	2.48486e+06	148289	3.34109e+06	124568	1.67889e+06	1.05826e+06	1.48557e+06	297004	1.0862e+06	885160	744134	981757	998666	1.11269e+06	1.68723e+06	1.0781e+06	1.2369e+06	1.03048e+06	838515	16292.4	2.177e+06	20100.8	8088.36	1.55002e+06	1.49365e+06	313382	1.39318e+06	167924	2.45053e+06	1.90757e+06	1.6263e+06	397725
8318	31.1652	2	829.424	1656.83	-0.124512	82.62	VGSLDNAHHVPGGGNVK		MTAP2_RAT	Microtubule-associated protein 2 OS=Rattus norvegicus GN=Map2 PE=1 SV=3	FALSE	0.450183	99366.3	1.87273e+06	68262.8	2845.61	1.63314e+06	1.71492e+06	325908	2.33724e+06	1.20056e+06	1.23329e+06	389694	1.02729e+06	1.19306e+06	683883	541788	470315	438313	599828	774186	1.21589e+06	678566	716507	653493	559850	71567	1.0521e+06	24715.9	1003.88	1.00809e+06	1.03084e+06	688747	974592	1.61842e+06	1.80013e+06	702445	1.1246e+06	1.59766e+06
1600	57.6595	2	880.44	1758.87	-13.3222	49.67	ETSPETSLIQDEVALK		MTAP2_RAT	Microtubule-associated protein 2 OS=Rattus norvegicus GN=Map2 PE=1 SV=3	FALSE	0.0302477	364624	6.49653e+06	2.10404e+06	3.60338e+06	2.27003e+06	437825	1.35587e+06	4.67668e+06	2.41996e+06	2.65214e+06	1.38364e+06	2.50322e+06	1.48308e+06	1.25406e+06	801067	855664	1.28647e+06	1.00049e+06	1.28952e+06	1.11216e+06	1.10468e+06	976437	915740	933827	262614	3.64977e+06	761812	1.27121e+06	1.40123e+06	263176	2.8654e+06	1.9501e+06	3.26224e+06	3.8711e+06	2.49409e+06	2.74035e+06	1.98602e+06
1932	57.1208	2	880.45	1758.88	-2.31061	96.54	ETSPETSLIQDEVALK		MTAP2_RAT	Microtubule-associated protein 2 OS=Rattus norvegicus GN=Map2 PE=1 SV=3	FALSE	3.66952e-06	1.12413e+07	2.50482e+06	7.81933e+06	5.90109e+06	2.46273e+06	4.00435e+06	1.51006e+06	5.42737e+06	2.53587e+06	3.2475e+06	1.66125e+06	2.64109e+06	1.16411e+06	1.36552e+06	789186	904390	1.3421e+06	1.04669e+06	1.42506e+06	1.43098e+06	1.19478e+06	1.08219e+06	1.08876e+06	961624	8.09636e+06	1.40722e+06	2.83115e+06	2.0818e+06	1.52018e+06	2.40701e+06	3.19124e+06	2.26312e+06	3.41849e+06	4.7401e+06	2.9945e+06	2.89128e+06	1.55888e+06
26062	56.08	2	880.454	1758.89	3.0051	72.4	ETSPETSLIQDEVALK		MTAP2_RAT	Microtubule-associated protein 2 OS=Rattus norvegicus GN=Map2 PE=1 SV=3	FALSE	0.0295326	6.17818e+06	45107.3	2.03361e+06	79621.8	42735.6	36036.8	358852	39892.5	28073.3	36299.9	35084.7	37765.3	115813	30333.4	18282.7	15943.3	23851.3	23590.1	22676.3	47114.9	17923.4	26684.9	40136.7	29581.6	4.44973e+06	25341.4	736312	28089.1	26379.5	21661.6	758370	16634.5	37844.5	52983.9	63242.2	41342.8	155089
1825	27.9874	2	588.293	1174.57	-0.850997	32.19	VTSEPEAVSEK		MTAP2_RAT	Microtubule-associated protein 2 OS=Rattus norvegicus GN=Map2 PE=1 SV=3	FALSE	0.456983	411929	301713	867150	15232.2	5.74195e+06	6.72493e+06	1.97996e+06	9.29997e+06	3.62658e+06	3.08143e+06	2.89444e+06	3.01586e+06	3.42852e+06	2.63697e+06	2.15621e+06	1.46141e+06	1.82783e+06	2.40144e+06	3.04219e+06	3.83935e+06	1.74588e+06	2.60206e+06	1.51304e+06	1.35623e+06	296685	169503	313969	5373.65	3.54434e+06	4.04234e+06	4.18429e+06	3.87794e+06	4.88883e+06	4.4977e+06	5.21738e+06	3.30155e+06	4.59122e+06
24891	28.0037	1	1175.58	1174.57	-0.938393	---	VTSEPEAVSEK		MTAP2_RAT	Microtubule-associated protein 2 OS=Rattus norvegicus GN=Map2 PE=1 SV=3	FALSE	0.092975	2266.47	1155.91	10665.9	467.622	1.08789e+06	1.19967e+06	134200	1.43494e+06	869521	689138	253624	656949	652067	461068	391224	270867	261137	466217	548892	697256	392918	514578	352898	311458	1632.39	649.396	3861.82	164.969	671523	721120	283608	598345	1.17216e+06	1.00588e+06	457171	719182	873199
2176	37.8646	2	488.271	974.528	-0.0748469	46.01	VSIEETVAK		MTAP2_RAT	Microtubule-associated protein 2 OS=Rattus norvegicus GN=Map2 PE=1 SV=3	FALSE	6.89198e-06	2.50718e+06	3.14769e+06	4.23625e+06	1.29476e+06	2.06508e+06	2.24641e+06	730828	2.22301e+06	1.01864e+06	1.46646e+06	639402	1.07854e+06	911730	596852	506926	460008	525575	468533	578024	885442	514502	547418	459756	430952	1.80576e+06	1.76838e+06	1.53382e+06	456768	1.27471e+06	1.35031e+06	1.54447e+06	926959	1.37318e+06	2.14046e+06	1.15256e+06	1.18071e+06	1.22092e+06
9833	37.8491	1	975.535	974.528	-0.857265	---	VSIEETVAK		MTAP2_RAT	Microtubule-associated protein 2 OS=Rattus norvegicus GN=Map2 PE=1 SV=3	FALSE	1.53964e-05	1.60596e+06	2.14552e+06	2.33948e+06	694683	1.22113e+06	1.3267e+06	291866	978584	528760	714475	238936	491372	394624	244965	217494	206362	221904	222115	254790	371905	253847	230513	191875	201168	1.15667e+06	1.20536e+06	847058	245072	753769	797474	616806	408054	712799	1.04286e+06	430695	537919	528451
2323	60.4434	3	679.359	2035.05	-0.699433	47.38	KDEWGLAAPISPGPLTPMR		MTAP2_RAT	Microtubule-associated protein 2 OS=Rattus norvegicus GN=Map2 PE=1 SV=3	FALSE	0.0503792	1.15484e+07	236629	280320	6.03612e+06	2.44111e+06	2.61324e+06	1.47658e+06	5.02823e+06	2.42e+06	2.5694e+06	1.52552e+06	2.35863e+06	975824	1.19302e+06	549640	515343	1.78217e+06	1.2934e+06	1.07945e+06	1.16936e+06	1.06055e+06	1.21952e+06	954507	882667	8.31754e+06	132939	101496	2.12943e+06	1.50683e+06	1.57081e+06	3.12049e+06	2.09669e+06	3.2623e+06	3.75034e+06	2.74983e+06	2.58206e+06	1.30675e+06
11565	60.5993	2	1018.53	2035.05	-1.91173	68.75	KDEWGLAAPISPGPLTPMR		MTAP2_RAT	Microtubule-associated protein 2 OS=Rattus norvegicus GN=Map2 PE=1 SV=3	FALSE	0.224614	2.98702e+06	19591.4	58808.1	1.94034e+06	754196	842584	516998	1.58896e+06	785162	1.09437e+06	620007	806285	347145	363499	156853	145812	665020	487270	368162	439653	312935	485325	350991	277255	2.15136e+06	11006.5	21292.7	684516	465544	506476	1.09258e+06	662571	1.05844e+06	1.59736e+06	1.1176e+06	882665	464870
65571	61.7624	2	1018.53	2035.05	-0.697488	47.9	KDEWGLAAPISPGPLTPMR		MTAP2_RAT	Microtubule-associated protein 2 OS=Rattus norvegicus GN=Map2 PE=1 SV=3	FALSE	0.380105	23822.3	1.77995e+06	114575	10703.2	6737.04	7783.33	14864.8	59193.8	25636.2	47049.7	16013.1	36201.8	37441.6	14883.9	17092	28301.3	27749.6	26060.7	24584.7	51183.8	15048.8	21757.5	13322.3	11827.3	17157.7	999983	41484.2	3775.91	4158.59	4678.55	31414.1	24682.8	34559	68674.5	28864.5	39631.2	50138.9
277947	61.4542	2	1018.53	2035.05	-2.2118	48.85	KDEWGLAAPISPGPLTPMR		MTAP2_RAT	Microtubule-associated protein 2 OS=Rattus norvegicus GN=Map2 PE=1 SV=3	FALSE	0.195571	0	38078.2	472770	20.9172	0	421.577	13281.9	4249.54	157.668	990.996	0	6085.63	1501.41	4846.95	1692.13	182.856	2035.71	2422.92	3383.65	5237.61	3314.9	5647.64	969.73	1115.06	0	21392.5	171176	7.37922	0	253.409	28068.9	1771.99	212.546	1446.47	0	6662.12	2010.57
2439	42.939	2	1026	2049.98	-1.72648	132.79	VTGGQTTQVETSSESPFPAK		MTAP2_RAT	Microtubule-associated protein 2 OS=Rattus norvegicus GN=Map2 PE=1 SV=3	FALSE	3.06486e-05	1.27909e+07	1.58213e+07	1.84094e+07	8.1275e+06	4.6431e+06	4.66745e+06	2.41563e+06	6.15327e+06	3.23083e+06	5.25275e+06	2.23426e+06	2.90979e+06	2.31795e+06	1.89505e+06	1.18441e+06	1.22807e+06	2.19983e+06	1.53991e+06	1.96051e+06	3.09677e+06	1.79896e+06	1.86737e+06	1.54012e+06	1.41867e+06	9.21241e+06	8.88844e+06	6.66548e+06	2.86724e+06	2.86606e+06	2.8056e+06	5.105e+06	2.56581e+06	4.35534e+06	7.66698e+06	4.02738e+06	3.18544e+06	3.10402e+06
12221	42.8865	3	684.333	2049.98	-4.6408	42.44	VTGGQTTQVETSSESPFPAK		MTAP2_RAT	Microtubule-associated protein 2 OS=Rattus norvegicus GN=Map2 PE=1 SV=3	FALSE	0.00289683	2.05999e+06	2.27087e+06	2.70229e+06	271424	1.19055e+06	1.11042e+06	310558	981175	430506	648123	302731	510211	574273	274143	256993	303712	325632	254588	393965	661615	341861	311250	284763	284582	1.48367e+06	1.27578e+06	978418	95753.6	734892	667473	656308	409134	580348	946009	545689	558543	769022
2463	30.2527	2	531.283	1060.55	-0.429449	37.09	NKDDLTLSR		MTAP2_RAT	Microtubule-associated protein 2 OS=Rattus norvegicus GN=Map2 PE=1 SV=3	FALSE	0.102402	65783.6	206492	258434	22728.2	384392	557748	674169	1.35374e+06	1.12154e+06	1.15413e+06	722390	939230	254448	1.0082e+06	661663	547217	750570	762793	944323	1.50787e+06	809423	893219	846541	723091	47379.6	116008	93571.4	8018.11	237274	335261	1.42473e+06	564486	1.5119e+06	1.68458e+06	1.30215e+06	1.0282e+06	340738
2658	62.9333	2	961.977	1921.94	-1.75773	95.27	SPASPFAQTFGTNLEDIK		MTAP2_RAT	Microtubule-associated protein 2 OS=Rattus norvegicus GN=Map2 PE=1 SV=3	FALSE	0.0011524	1.07575e+07	9.96951e+06	882862	9.22871e+06	3.11709e+06	2.85257e+06	1.99451e+06	9.58316e+06	4.11836e+06	4.67779e+06	2.27972e+06	4.01355e+06	2.41926e+06	2.08089e+06	1.32595e+06	913610	2.25738e+06	1.62597e+06	1.92746e+06	2.17168e+06	1.73709e+06	1.80391e+06	1.56573e+06	1.46296e+06	7.74791e+06	5.6009e+06	319658	3.25572e+06	1.92409e+06	1.71468e+06	4.21503e+06	3.99602e+06	5.55179e+06	6.82777e+06	4.10932e+06	4.39375e+06	3.23969e+06
2908	61.3392	2	716.879	1431.74	-0.50173	73.63	AEVQMEFIQLPK		MTAP2_RAT	Microtubule-associated protein 2 OS=Rattus norvegicus GN=Map2 PE=1 SV=3	FALSE	0.00157902	250137	7.01114e+06	5.57764e+06	6.21225e+06	2.15509e+06	1.95116e+06	2.27071e+06	4.729e+06	2.30734e+06	2.47258e+06	1.88957e+06	2.54222e+06	950053	1.00716e+06	584582	419991	1.71723e+06	1.26567e+06	938198	961629	1.10749e+06	1.31278e+06	908224	896937	180157	3.93888e+06	2.0195e+06	2.19157e+06	1.33028e+06	1.17284e+06	4.79874e+06	1.97192e+06	3.11043e+06	3.60901e+06	3.40606e+06	2.78304e+06	1.27224e+06
2931	38.4217	2	465.268	928.522	-0.913405	37.5	SGILVPSEK		MTAP2_RAT	Microtubule-associated protein 2 OS=Rattus norvegicus GN=Map2 PE=1 SV=3	FALSE	0.0368729	852347	1.03995e+06	1.96264e+06	90210.3	1.30482e+06	1.33173e+06	588990	1.97289e+06	825758	1.13232e+06	522912	856672	666263	536368	422937	373317	521955	416692	541623	830670	470732	488796	408308	367427	613889	584246	710612	31824.6	805427	800498	1.24472e+06	822661	1.11317e+06	1.65275e+06	942578	937825	892209
10829	38.4864	1	929.529	928.522	-0.741445	---	SGILVPSEK		MTAP2_RAT	Microtubule-associated protein 2 OS=Rattus norvegicus GN=Map2 PE=1 SV=3	FALSE	0.0664084	569192	688205	1.0338e+06	170046	1.22591e+06	1.32845e+06	550427	1.38834e+06	918040	1.02185e+06	305562	712412	738861	564779	332559	406599	407428	435708	475162	1.02731e+06	465412	452696	404114	383262	409951	386636	374309	59989.3	756723	798527	1.16323e+06	578917	1.23757e+06	1.4915e+06	550792	779899	989426
2971	65.4515	2	1124.62	2247.24	-0.485257	70.61	QITEPSITVPSIGLSAEPLAPK		MTAP2_RAT	Microtubule-associated protein 2 OS=Rattus norvegicus GN=Map2 PE=1 SV=3	FALSE	0.9908	68960.2	34527.2	1.13634e+07	7.13053e+06	3.97687e+06	3.41047e+06	2.48857e+06	8.92306e+06	4.60645e+06	5.61251e+06	3.08907e+06	4.1276e+06	2.6465e+06	2.14202e+06	1.82664e+06	1.29501e+06	3.219e+06	2.26484e+06	2.8991e+06	2.56768e+06	2.2498e+06	2.43014e+06	2.16004e+06	2.06664e+06	49667.5	19397.5	4.11434e+06	2.51552e+06	2.45481e+06	2.05003e+06	5.25915e+06	3.72077e+06	6.20977e+06	8.1921e+06	5.56822e+06	4.51861e+06	3.54399e+06
3025	57.7599	2	753.869	1505.72	-0.716879	69.98	EIQGLFEEDIADK		MTAP2_RAT	Microtubule-associated protein 2 OS=Rattus norvegicus GN=Map2 PE=1 SV=3	FALSE	8.15142e-05	3.56701e+06	7.56624e+06	1.49106e+07	7.83256e+06	3.04394e+06	2.87577e+06	1.21096e+06	6.14113e+06	2.29976e+06	2.89873e+06	1.53808e+06	2.38033e+06	1.48683e+06	1.57538e+06	830382	771533	1.52556e+06	1.16175e+06	1.55117e+06	1.49194e+06	1.34971e+06	1.25346e+06	1.17494e+06	1.08665e+06	2.56908e+06	4.25074e+06	5.39868e+06	2.76319e+06	1.87894e+06	1.72862e+06	2.55914e+06	2.56075e+06	3.10021e+06	4.23102e+06	2.77247e+06	2.60582e+06	1.99105e+06
3446	36.2843	2	795.369	1588.72	-0.267642	66.73	VDHGAEIITQSPSR	[11] Phospho (ST)	MTAP2_RAT	Microtubule-associated protein 2 OS=Rattus norvegicus GN=Map2 PE=1 SV=3	FALSE	8.10056e-05	4.91965e+06	6.23438e+06	8.03838e+06	3.84518e+06	2.86194e+06	3.18705e+06	1.04287e+06	3.01303e+06	1.40063e+06	1.88783e+06	998060	1.25085e+06	1.50077e+06	989829	761462	704768	929545	787839	1.08453e+06	1.41208e+06	892043	835938	745243	625770	3.5433e+06	3.5025e+06	2.91046e+06	1.35651e+06	1.7666e+06	1.91573e+06	2.20391e+06	1.25638e+06	1.88812e+06	2.75551e+06	1.79906e+06	1.36934e+06	2.00972e+06
3529	34.0396	2	731.319	1460.62	0.00796378	48.83	EEFVETCPGEHK		MTAP2_RAT	Microtubule-associated protein 2 OS=Rattus norvegicus GN=Map2 PE=1 SV=3	FALSE	0.00578742	2.9574e+06	3.09671e+06	1.44599e+06	358692	1.34368e+06	1.43485e+06	809623	2.31252e+06	1.1271e+06	1.63736e+06	866612	1.11659e+06	966948	674589	503360	438889	998543	821080	660226	1.01493e+06	825501	925877	748044	664043	2.13002e+06	1.73974e+06	523552	126540	829417	862483	1.71099e+06	964283	1.5194e+06	2.38992e+06	1.56212e+06	1.22237e+06	1.29486e+06
3971	65.8419	2	690.83	1379.64	1.20733	50.55	DWFIEMPVESK		MTAP2_RAT	Microtubule-associated protein 2 OS=Rattus norvegicus GN=Map2 PE=1 SV=3	FALSE	5.06095e-05	9.20731e+06	7.17855e+06	1.32134e+07	9.61365e+06	1.98057e+06	1.76429e+06	1.32878e+06	4.82705e+06	1.90899e+06	1.77675e+06	1.43698e+06	2.09631e+06	818689	757553	587940	454114	1.48572e+06	1.12566e+06	920421	935329	1.12922e+06	1.21917e+06	890170	927892	6.63142e+06	4.03293e+06	4.7842e+06	3.39152e+06	1.22255e+06	1.06051e+06	2.80815e+06	2.0128e+06	2.57343e+06	2.59336e+06	2.59023e+06	2.2949e+06	1.09633e+06
4137	64.7971	3	1215.24	3642.69	0.602916	51.84	GHDLSPLASDILTNTSGSMDEGDDYLPPTTPAVEK		MTAP2_RAT	Microtubule-associated protein 2 OS=Rattus norvegicus GN=Map2 PE=1 SV=3	FALSE	4.74432e-05	1.15407e+07	1.59036e+07	1.03786e+07	8.41955e+06	4.23229e+06	3.8096e+06	2.18402e+06	1.02794e+07	4.15847e+06	5.93063e+06	2.88344e+06	4.1528e+06	2.80416e+06	1.53086e+06	1.35623e+06	1.07984e+06	3.15918e+06	2.20165e+06	2.68151e+06	2.34764e+06	2.51955e+06	2.41719e+06	2.38457e+06	2.16576e+06	8.31199e+06	8.93467e+06	3.75777e+06	2.97027e+06	2.61248e+06	2.28994e+06	4.61553e+06	4.28633e+06	5.60586e+06	8.65643e+06	5.19756e+06	4.5462e+06	3.75512e+06
4423	67.203	3	1146.9	3437.68	-0.357626	99.36	VADVPVSEATTVLGDVHSPAVEGFVGENISGEEK		MTAP2_RAT	Microtubule-associated protein 2 OS=Rattus norvegicus GN=Map2 PE=1 SV=3	TRUE	3.56846e-06	1.11267e+07	1.89636e+07	1.78389e+07	1.12461e+07	9.8168e+06	7.35735e+06	4.62695e+06	1.44905e+07	7.87669e+06	8.84215e+06	4.21063e+06	7.67109e+06	4.74524e+06	3.59592e+06	2.33994e+06	2.24064e+06	5.14404e+06	3.63104e+06	3.87942e+06	4.56304e+06	3.98299e+06	3.88993e+06	3.70861e+06	3.14783e+06	8.0138e+06	1.06538e+07	6.45893e+06	3.96742e+06	6.05964e+06	4.42249e+06	9.77823e+06	6.04232e+06	1.06182e+07	1.29061e+07	7.58991e+06	8.39778e+06	6.35447e+06
8052	67.252	4	860.429	3437.69	0.957369	49.79	VADVPVSEATTVLGDVHSPAVEGFVGENISGEEK		MTAP2_RAT	Microtubule-associated protein 2 OS=Rattus norvegicus GN=Map2 PE=1 SV=3	TRUE	1.6414e-06	6.45524e+06	5.57681e+06	5.12666e+06	3.33916e+06	2.73848e+06	2.09322e+06	2.45191e+06	9.97913e+06	3.56909e+06	2.63983e+06	2.1994e+06	4.24678e+06	1.6171e+06	1.13314e+06	873990	725397	1.85033e+06	1.38462e+06	1.48592e+06	1.27138e+06	1.68243e+06	1.54729e+06	1.47354e+06	1.38683e+06	4.64928e+06	3.13307e+06	1.85621e+06	1.178e+06	1.69039e+06	1.25823e+06	5.18167e+06	4.16113e+06	4.81134e+06	3.85313e+06	3.96454e+06	4.64908e+06	2.1655e+06
4431	38.6305	2	594.815	1187.62	1.03884	82.24	LASVSADAEVAR		MTAP2_RAT	Microtubule-associated protein 2 OS=Rattus norvegicus GN=Map2 PE=1 SV=3	FALSE	3.83711e-05	5.45434e+06	6.43263e+06	7.26143e+06	3.64005e+06	3.34054e+06	3.4507e+06	1.70021e+06	4.75112e+06	2.2692e+06	3.27101e+06	1.30795e+06	2.2827e+06	2.14882e+06	1.49305e+06	1.15823e+06	1.14412e+06	1.28199e+06	1.12642e+06	1.47644e+06	2.48187e+06	1.42606e+06	1.28099e+06	1.28079e+06	1.14211e+06	3.9284e+06	3.61387e+06	2.62915e+06	1.28415e+06	2.06202e+06	2.07421e+06	3.5931e+06	1.98114e+06	3.05901e+06	4.77441e+06	2.35764e+06	2.49894e+06	2.87754e+06
4548	58.6648	4	631.56	2522.21	-0.465153	33.02	RPYPHDEELEVLMAAEAQAEPK		MTAP2_RAT	Microtubule-associated protein 2 OS=Rattus norvegicus GN=Map2 PE=1 SV=3	FALSE	0.00122491	542638	993837	692687	2.581e+06	1.45986e+06	1.54436e+06	1.09818e+06	4.3767e+06	1.91283e+06	1.92549e+06	1.10829e+06	2.14557e+06	695106	877999	421843	326000	1.17137e+06	883265	863664	696929	745182	886071	715186	647306	390827	558341	250802	910530	901131	928313	2.3208e+06	1.82501e+06	2.57861e+06	2.81047e+06	1.99775e+06	2.34882e+06	930833
8490	58.6866	3	841.743	2522.21	-1.98298	65.35	RPYPHDEELEVLMAAEAQAEPK		MTAP2_RAT	Microtubule-associated protein 2 OS=Rattus norvegicus GN=Map2 PE=1 SV=3	FALSE	0.0011197	529892	803253	1.28336e+06	1.97474e+06	1.44592e+06	1.31843e+06	1.10483e+06	3.34411e+06	1.46198e+06	1.96691e+06	1.0635e+06	1.71227e+06	828431	740209	430718	341973	1.22594e+06	898952	795166	776234	784093	929338	747098	647318	381646	451270	464665	696654	892528	792506	2.33486e+06	1.39444e+06	1.97084e+06	2.87093e+06	1.91702e+06	1.87448e+06	1.10937e+06
5425	26.5125	2	533.774	1065.53	-0.137992	44.49	VKDEFTAEK		MTAP2_RAT	Microtubule-associated protein 2 OS=Rattus norvegicus GN=Map2 PE=1 SV=3	FALSE	0.193684	9542.12	1484.38	2092.58	3040.28	1.42067e+06	1.52614e+06	31479.6	734340	770295	561163	122759	787476	495197	685292	36531.2	245017	205202	170269	677396	579449	196662	269860	317414	145346	6872.56	833.928	757.66	1072.56	876937	917360	66526.4	306208	1.0384e+06	819081	221279	862073	663130
5618	58.7201	2	1135.05	2268.08	-0.561607	64.54	LSVEIPCPPPVSEADSSIDEK		MTAP2_RAT	Microtubule-associated protein 2 OS=Rattus norvegicus GN=Map2 PE=1 SV=3	FALSE	0.0182392	470762	1.21338e+07	1.15803e+07	6.22725e+06	2.82311e+06	2.70166e+06	1.81413e+06	6.21368e+06	2.5672e+06	3.71868e+06	2.3075e+06	2.49512e+06	1.91649e+06	1.75902e+06	1.03482e+06	834687	2.62061e+06	1.82816e+06	1.72576e+06	1.9051e+06	2.03477e+06	1.97461e+06	1.69462e+06	1.62311e+06	339059	6.8168e+06	4.19287e+06	2.19686e+06	1.74263e+06	1.62396e+06	3.83385e+06	2.591e+06	3.46074e+06	5.42783e+06	4.15939e+06	2.73148e+06	2.56642e+06
5979	76.0771	2	1062.02	2122.03	0.128503	---	QDSFPISLEQAVTDAAMATK		MTAP2_RAT	Microtubule-associated protein 2 OS=Rattus norvegicus GN=Map2 PE=1 SV=3	FALSE	0.000209179	1.66833e+07	2.44969e+06	1.08015e+07	1.54574e+07	4.1926e+06	4.49071e+06	3.26178e+06	4.56979e+06	4.84911e+06	7.85857e+06	3.19702e+06	4.49979e+06	2.61042e+06	2.91435e+06	1.83468e+06	1.64357e+06	3.54565e+06	2.62001e+06	2.92977e+06	2.25484e+06	2.29307e+06	2.82916e+06	2.16989e+06	2.00168e+06	1.20159e+07	1.37624e+06	3.91092e+06	5.4531e+06	2.58798e+06	2.69936e+06	6.89319e+06	1.90553e+06	6.53688e+06	1.14705e+07	5.76282e+06	4.92606e+06	3.49567e+06
25691	76.0884	3	708.35	2122.03	1.26438	39.53	QDSFPISLEQAVTDAAMATK		MTAP2_RAT	Microtubule-associated protein 2 OS=Rattus norvegicus GN=Map2 PE=1 SV=3	FALSE	6.04354e-05	1.06675e+06	155512	499475	229866	135033	225436	264447	194137	549582	546305	399452	494197	88296.2	236877	157662	144819	127200	132144	187260	76764	58194.8	115991	74708.5	80340.3	768308	87366.9	180845	81092.5	83351.8	135509	558862	80952	740868	797394	720035	541012	118240
6172	56.6123	2	845.939	1689.86	-2.34432	77.34	VSIEETVAKEEESLK		MTAP2_RAT	Microtubule-associated protein 2 OS=Rattus norvegicus GN=Map2 PE=1 SV=3	FALSE	0.297301	44749.6	0	12925.6	53564.1	56413.1	103121	320048	561412	453465	783798	284438	497264	210749	62210.6	143988	76101.3	216059	320903	110992	498897	223210	438860	223379	135307	32230.2	0	4680	18896.5	34822.2	61985.9	676365	234100	611296	1.14404e+06	512716	544370	282219
6494	38.9133	3	415.894	1244.66	-0.738837	35.41	ANDKLDTVLEK		MTAP2_RAT	Microtubule-associated protein 2 OS=Rattus norvegicus GN=Map2 PE=1 SV=3	FALSE	0.0216265	167273	808501	616254	679968	200284	235194	214928	578243	271029	417998	236852	249609	243389	149512	144479	155428	223585	220391	195917	348916	289837	243574	254477	238863	120475	454218	223127	239881	123630	141375	454212	241118	365363	610115	426939	273255	325928
164155	38.8062	1	1245.67	1244.66	-1.27156	---	ANDKLDTVLEK		MTAP2_RAT	Microtubule-associated protein 2 OS=Rattus norvegicus GN=Map2 PE=1 SV=3	FALSE	0.0352514	2265.29	2130.55	0	597.398	3816.54	21133.4	5650	15465.7	24910	30617.9	3244.64	24407.5	43715.6	38571.3	13032.2	15702.8	12301.6	23035.1	47418.6	53764.7	24041.2	13329.7	12524	13721.8	1631.54	1196.95	0	210.751	2355.85	12703.3	11940.3	6448.94	33580.1	44690.4	5848.64	26719.6	58540.6
6801	24.2316	2	424.229	846.444	-0.720626	44.96	IGSTDNIK		MTAP2_RAT	Microtubule-associated protein 2 OS=Rattus norvegicus GN=Map2 PE=1 SV=3	FALSE	0.11342	28086.1	12922.7	20438.6	3359.41	1.13382e+06	1.28417e+06	1827.27	405461	681437	908706	1375.15	804624	18907.8	274132	2280.18	8651.01	65779.2	989.895	175466	17268.5	54168.8	1140.6	1573.41	48142.4	20228.5	7259.99	7400.21	1185.14	699874	771911	3861.6	169071	918617	1.32636e+06	2478.78	880847	25319.9
22709	24.1377	1	847.451	846.444	-1.09154	---	IGSTDNIK		MTAP2_RAT	Microtubule-associated protein 2 OS=Rattus norvegicus GN=Map2 PE=1 SV=3	FALSE	0.557834	2150.14	439.583	1066.63	67.9375	807303	923543	0	522583	536669	415121	81.4458	456549	4012.82	64311	161.047	1942.02	15023.7	196.893	101510	4163.73	23102.2	99.1578	261.647	23113.9	1548.6	246.959	386.195	23.9671	498325	555140	0	217908	723461	605916	146.811	499798	5373.66
7222	23.0018	2	496.238	990.462	0.443462	48.38	ETAEEVSAR		MTAP2_RAT	Microtubule-associated protein 2 OS=Rattus norvegicus GN=Map2 PE=1 SV=3	FALSE	0.139778	60120.8	38900.7	58743.5	8299.13	1.91489e+06	2.45118e+06	16683.5	458497	2.49489e+06	2.3195e+06	9025.33	1.85651e+06	96185.4	494216	3572.17	40429.1	248688	7729.72	442372	67673.1	178629	4645.13	12493.5	163024	43301.1	21854.6	21269.3	2927.78	1.18201e+06	1.4734e+06	35257.6	191186	3.36325e+06	3.38558e+06	16268.7	2.03237e+06	128804
8505	25.4655	2	496.24	990.465	3.12463	58.75	ETAEEVSAR		MTAP2_RAT	Microtubule-associated protein 2 OS=Rattus norvegicus GN=Map2 PE=1 SV=3	FALSE	0.615146	13976.5	15635.1	22591.3	6587.34	70338.8	65449	10909.4	3.82319e+06	39078.8	36968.9	49728.6	39110.3	17427.4	36283.6	69532.8	16484.9	35492.3	33571.7	30128	29233.7	37093.3	42498.2	22363.2	34781.6	10066.3	8783.87	8179.66	2323.9	43418.2	39341.3	23055.1	1.59421e+06	52680.5	53960.3	89638.5	42815.3	23337.5
27433	26.035	2	496.255	990.494	32.9816	45.23	ETAEEVSAR		MTAP2_RAT	Microtubule-associated protein 2 OS=Rattus norvegicus GN=Map2 PE=1 SV=3	FALSE	0.726209	6763.57	7367.77	13046.3	37832.5	137038	165579	5254.48	780422	63695.5	104401	14947.9	59061.2	38804	88386.1	55519.6	32934.7	71285.1	15120.9	67410.7	73130.5	59698.7	27389.4	39253.8	45812.6	4871.35	4139.24	4723.67	13346.6	84589.6	99529.5	11104.4	325423	85865.3	152385	26944.3	64656.1	51963.4
8361	61.243	2	720.444	1438.87	-1.37506	67.44	IVQVVTAEAVAVLK		MTAP2_RAT	Microtubule-associated protein 2 OS=Rattus norvegicus GN=Map2 PE=1 SV=3	FALSE	9.02164e-05	3.0595e+06	3.39353e+06	2.98732e+06	2.73198e+06	1.19218e+06	964039	816268	4.5614e+06	1.75595e+06	1.8036e+06	880747	1.9309e+06	962841	1.03096e+06	472794	389216	1.03193e+06	765524	930151	814857	879925	816778	739151	712601	2.20356e+06	1.9065e+06	1.08162e+06	963792	735898	579482	1.72504e+06	1.90203e+06	2.36712e+06	2.63256e+06	1.5876e+06	2.11381e+06	1.28936e+06
12831	60.6322	2	720.445	1438.87	-0.961204	82.61	IVQVVTAEAVAVLK		MTAP2_RAT	Microtubule-associated protein 2 OS=Rattus norvegicus GN=Map2 PE=1 SV=3	FALSE	0.11345	2.22184e+06	7531.48	77805.9	2.14335e+06	1.13595e+06	1.06772e+06	19506.6	1.59856e+06	773301	1.10177e+06	51476.8	855902	133315	282571	157781	134245	116034	78491.8	291500	229788	97968.9	87817.3	84180.1	98219.6	1.60024e+06	4231.21	28171.2	756135	701192	641803	41223.8	666575	1.04245e+06	1.60816e+06	92789.8	936983	178526
8483	61.243	2	1072	2141.98	-0.0177782	98.46	LEGAGSATVAEVEMPFYEDK		MTAP2_RAT	Microtubule-associated protein 2 OS=Rattus norvegicus GN=Map2 PE=1 SV=3	FALSE	1.73289e-06	4.19997e+06	8.83506e+06	8.39125e+06	8.97894e+06	2.80748e+06	2.4308e+06	1.37838e+06	4.52215e+06	1.98742e+06	2.9418e+06	1.55384e+06	2.38522e+06	940412	906072	560876	449313	1.53592e+06	1.03893e+06	830571	1.11818e+06	900383	1.07671e+06	849136	724085	3.02496e+06	4.96356e+06	3.03822e+06	3.16761e+06	1.73298e+06	1.46115e+06	2.91296e+06	1.88566e+06	2.67916e+06	4.29389e+06	2.80089e+06	2.61117e+06	1.25933e+06
8843	51.0545	4	1036.96	4143.8	0.242813	48.19	ASQPSPPAHEAGYSTLAQSYTSDHPSELPEEPSSPQER	[34] Phospho (ST)	MTAP2_RAT	Microtubule-associated protein 2 OS=Rattus norvegicus GN=Map2 PE=1 SV=3	FALSE	0.823707	3.86788e+06	117767	6.2007e+06	2.01533e+06	134977	341585	890813	4.17783e+06	1.61027e+06	1.98751e+06	1.13786e+06	1.55048e+06	1.41231e+06	1.40582e+06	727414	744607	1.11641e+06	798753	1.11587e+06	2.03684e+06	1.00566e+06	1.02723e+06	986977	886886	2.78578e+06	66161.6	2.24509e+06	710973	83317.8	205326	1.88257e+06	1.74209e+06	2.17073e+06	2.90099e+06	2.05106e+06	1.69736e+06	1.89125e+06
9233	32.4631	2	564.323	1126.63	-2.13495	50.56	KIDLSHVTSK		MTAP2_RAT	Microtubule-associated protein 2 OS=Rattus norvegicus GN=Map2 PE=1 SV=3	FALSE	0.500439	106861	53038.4	242534	9582.69	475035	489038	218613	1.12134e+06	578405	515055	208504	494238	373825	316714	213066	185305	294653	281824	332356	507752	309169	317027	292956	282637	76965.2	29797.2	87814.3	3380.6	293226	293960	461998	467582	779723	751782	375840	541058	500598
253992	32.4373	1	1127.64	1126.63	-1.50134	---	KIDLSHVTSK		MTAP2_RAT	Microtubule-associated protein 2 OS=Rattus norvegicus GN=Map2 PE=1 SV=3	FALSE	0.0204198	0	0	0	0	0	196.234	0	0	15326.3	1786.21	835.202	0	0	0	1881.52	1729.72	1696.94	13632	0	13928.1	2663.73	11480.3	2846.83	15637.1	0	0	0	0	0	117.956	0	0	20660.7	2607.18	1505.5	0	0
11605	51.8261	2	843.877	1685.74	0.0231117	82.73	VSDFGQMASGMSVDAGK		MTAP2_RAT	Microtubule-associated protein 2 OS=Rattus norvegicus GN=Map2 PE=1 SV=3	FALSE	5.14145e-06	2.68666e+06	3.09091e+06	1.50728e+06	2.88662e+06	467224	600600	227574	1.34805e+06	497193	637480	242680	535066	168337	197258	98433.6	115824	230587	178071	175517	263776	94340.8	206690	101514	86961.1	1.93503e+06	1.73648e+06	545741	1.01835e+06	288404	361020	480936	562114	670245	930474	437445	585753	225424
11646	46.3928	2	1244.57	2487.12	0.0616007	63.62	SGTSTPTTPGSTAITPGTPPSYSSR	[21] Phospho (ST)	MTAP2_RAT	Microtubule-associated protein 2 OS=Rattus norvegicus GN=Map2 PE=1 SV=3	FALSE	0.0102131	6.98298e+06	6.14205e+06	7.69393e+06	5.89595e+06	2.02867e+06	2.5258e+06	67321	3.38289e+06	277976	383974	118856	167158	329363	933826	159607	159557	161853	134215	923197	502802	143253	162930	153053	124095	5.02938e+06	3.45062e+06	2.78574e+06	2.07999e+06	1.25224e+06	1.51825e+06	142271	1.41061e+06	374727	560453	214245	182993	441058
12562	46.7452	2	1244.56	2487.11	-1.0837	53.73	SGTSTPTTPGSTAITPGTPPSYSSR	[18] Phospho (ST)	MTAP2_RAT	Microtubule-associated protein 2 OS=Rattus norvegicus GN=Map2 PE=1 SV=3	FALSE	0.928851	470704	2.26913e+06	176177	11899	68488.4	96349.2	1.08366e+06	374125	1.39926e+06	2.87776e+06	1.24453e+06	1.54281e+06	1.22404e+06	20319.7	607016	596440	1.09464e+06	773894	31027.5	1.10807e+06	754583	901400	730628	700112	339017	1.27481e+06	63788.4	4197.76	42276	57915.4	2.29012e+06	156004	1.88629e+06	4.20042e+06	2.24333e+06	1.68896e+06	1.63914e+06
13142	43.4962	2	813.836	1625.66	-0.498502	84.5	GEEEEIEAEGEYDK		MTAP2_RAT	Microtubule-associated protein 2 OS=Rattus norvegicus GN=Map2 PE=1 SV=3	FALSE	3.78826e-06	3.05699e+06	3.28713e+06	4.82168e+06	3.03847e+06	1.40012e+06	1.37624e+06	425837	1.46552e+06	538815	1.06565e+06	464217	541147	441067	302696	270758	234495	288425	201830	336177	459667	219399	214287	190993	173099	2.20175e+06	1.84672e+06	1.74579e+06	1.07192e+06	864255	827255	899930	611097	726354	1.55544e+06	836777	592410	590643
14483	64.8302	4	1088.27	4349.03	-0.26897	---	SVPSEAVVAESSTGLPPVADDSQPVKPDSQLEDMGYCVFNK		MTAP2_RAT	Microtubule-associated protein 2 OS=Rattus norvegicus GN=Map2 PE=1 SV=3	FALSE	5.21726e-05	2.52492e+06	3.9873e+06	2.66143e+06	2.14786e+06	1.23161e+06	1.02896e+06	1.00432e+06	3.5672e+06	1.7266e+06	1.19404e+06	1.12707e+06	1.56205e+06	838505	571948	432145	294277	1.28338e+06	975940	841185	607484	765771	1.07349e+06	739098	708575	1.81853e+06	2.24008e+06	963626	757726	760241	618508	2.12246e+06	1.48747e+06	2.32756e+06	1.74284e+06	2.03162e+06	1.71003e+06	1.12286e+06
17558	64.9166	3	1450.69	4349.05	2.89589	32.45	SVPSEAVVAESSTGLPPVADDSQPVKPDSQLEDMGYCVFNK		MTAP2_RAT	Microtubule-associated protein 2 OS=Rattus norvegicus GN=Map2 PE=1 SV=3	FALSE	0.000248621	3.77436e+06	6.81449e+06	3.01056e+06	3.32915e+06	1.54646e+06	1.37492e+06	663889	2.7849e+06	1.53793e+06	1.89871e+06	803254	1.37644e+06	799099	635708	458728	366996	1.43488e+06	981523	848646	790477	822810	1.03784e+06	765180	646657	2.71842e+06	3.82841e+06	1.09004e+06	1.17446e+06	954585	826460	1.40301e+06	1.16126e+06	2.07322e+06	2.77138e+06	1.44791e+06	1.50683e+06	1.07009e+06
14606	61.8173	2	1559.7	3117.39	-0.733612	50.52	YTVPLPSPVQDSENLSGESGSFYEGTDDK		MTAP2_RAT	Microtubule-associated protein 2 OS=Rattus norvegicus GN=Map2 PE=1 SV=3	FALSE	0.00332177	209813	7.3642e+06	8.92111e+06	7.21341e+06	3.39555e+06	3.0553e+06	1.06496e+06	4.9243e+06	1.83204e+06	2.76562e+06	1.27553e+06	1.85918e+06	1.30072e+06	1.03161e+06	648839	578009	1.21615e+06	842520	1.05267e+06	1.29785e+06	837942	902120	781839	704459	151115	4.13723e+06	3.23007e+06	2.54476e+06	2.09598e+06	1.83654e+06	2.25061e+06	2.05335e+06	2.46969e+06	4.03674e+06	2.29922e+06	2.03531e+06	1.74182e+06
16817	63.1453	3	1080.5	3238.49	-1.63919	79.36	FEVDQQLTLSSEAPQETDSFMGIESSHVK		MTAP2_RAT	Microtubule-associated protein 2 OS=Rattus norvegicus GN=Map2 PE=1 SV=3	FALSE	3.58378e-05	6.76862e+06	8.69798e+06	6.77082e+06	7.39206e+06	3.50207e+06	3.05705e+06	1.18775e+06	6.80758e+06	2.48878e+06	3.56048e+06	1.64073e+06	2.65981e+06	1.41656e+06	1.5484e+06	651247	549756	2.18289e+06	1.33644e+06	1.39763e+06	1.52059e+06	1.38548e+06	1.58589e+06	1.27458e+06	1.11864e+06	4.87499e+06	4.88655e+06	2.45151e+06	2.60778e+06	2.16173e+06	1.83759e+06	2.51009e+06	2.83865e+06	3.35502e+06	5.19692e+06	2.9575e+06	2.91178e+06	1.89694e+06
17361	35.1123	2	755.386	1508.76	-0.828882	77.04	VDHGAEIITQSPSR		MTAP2_RAT	Microtubule-associated protein 2 OS=Rattus norvegicus GN=Map2 PE=1 SV=3	FALSE	0.0150609	495287	481308	561808	15811.2	424656	554838	307326	867793	455394	588844	273149	388521	331205	169042	109013	102319	125527	116057	201944	235474	189275	154932	126047	117297	356722	270400	203414	5577.9	262128	333512	649478	361855	613897	859485	492367	425326	443525
17603	23.48	2	531.744	1061.47	-0.803296	60.47	DQGGSGEGLSR		MTAP2_RAT	Microtubule-associated protein 2 OS=Rattus norvegicus GN=Map2 PE=1 SV=3	FALSE	0.204972	4936.4	9055.93	29689.1	64648.1	141296	159840	12585.2	1.9367e+06	133576	177240	8368.2	932037	48758.2	65049.8	117739	12713.7	60121.7	2213.63	111499	21272.1	59992.2	4669.81	16592.1	43859.9	3555.36	5087.65	10749.6	22806.7	87217.8	96079.4	26596.6	807573	180068	258703	15084.1	1.02033e+06	65293.3
20449	19.6418	2	531.744	1061.47	-0.0639033	68.42	DQGGSGEGLSR		MTAP2_RAT	Microtubule-associated protein 2 OS=Rattus norvegicus GN=Map2 PE=1 SV=3	FALSE	0.399913	85089.7	45126.9	46872.2	5625.26	2.58509e+06	3.11654e+06	4428.39	339862	152796	672506	7516.69	81446.3	5845	616691	1118.52	45432.3	413861	4748.93	392101	132879	428248	2911.05	8112.33	292912	61284.5	25352.4	16971	1984.49	1.59571e+06	1.87334e+06	9358.61	141717	205978	981599	13549.3	89161.8	7827.19
22764	21.6938	2	531.744	1061.47	-0.756587	56.26	DQGGSGEGLSR		MTAP2_RAT	Microtubule-associated protein 2 OS=Rattus norvegicus GN=Map2 PE=1 SV=3	FALSE	0.803821	746.796	811.269	820.035	872.167	29635.7	5075.38	5324.66	1074.85	1092.18	1.00582e+06	9051.3	1984.95	55523	8874.59	110.314	1343.21	6638.89	3739.05	12630.5	2778.81	8343.7	1491.57	11137.5	8197.48	537.868	455.774	296.91	307.685	18293.3	3050.8	11252.7	448.195	1472.32	1.46811e+06	16315.5	2172.98	74352.1
89847	22.971	1	1062.48	1061.47	-1.8906	---	DQGGSGEGLSR		MTAP2_RAT	Microtubule-associated protein 2 OS=Rattus norvegicus GN=Map2 PE=1 SV=3	FALSE	0.746034	58.4418	270.693	511.745	350.861	52223.8	59631.7	137.691	633401	609791	92993.8	11.9347	415643	7988.87	36648.6	14747.6	5707.34	11617.3	159.918	42671.5	13126.2	29078.6	1127.64	1461.92	24443.9	42.0917	152.076	185.288	123.777	32236.3	35844.5	290.984	264118	822034	135735	21.513	455017	10698.1
107336	21.6938	1	1062.48	1061.47	-0.990367	---	DQGGSGEGLSR		MTAP2_RAT	Microtubule-associated protein 2 OS=Rattus norvegicus GN=Map2 PE=1 SV=3	FALSE	0.571766	17.0594	0	0	123.949	23.29	0	0.734938	70.3279	423.905	407435	5.67034	889.366	1006.61	163.501	2.61775	13.6565	0.00344006	143.753	372.394	39.5525	100.468	113.329	797.786	59.1838	12.2868	0	0	43.7269	14.3763	0	1.55316	29.3256	571.448	594697	10.2211	973.616	1347.98
175474	19.6545	1	1062.48	1061.47	-0.152798	---	DQGGSGEGLSR		MTAP2_RAT	Microtubule-associated protein 2 OS=Rattus norvegicus GN=Map2 PE=1 SV=3	FALSE	0.715917	32.3512	69.2104	7.38734	105.088	202540	297144	36.1088	4140.73	5352.27	15484.7	16.9051	11159.2	48.3867	60183.5	0	2144.98	12439.1	11.162	173.133	4011.93	35013.7	29.0123	29.6333	29591	23.3004	38.8826	2.67474	37.0732	125022	178613	76.3094	1726.62	7215.17	22601.6	30.4724	12216.3	64.7958
17851	28.7949	2	681.352	1360.69	-2.47144	32.48	YTRPTHLSCVK		MTAP2_RAT	Microtubule-associated protein 2 OS=Rattus norvegicus GN=Map2 PE=1 SV=3	FALSE	0.00387543	1848.11	2590.92	10419.4	5056.48	189797	240221	32413.9	586933	11867.7	292104	91203.7	6467.48	357376	149470	202537	103376	177256	189225	181771	332633	236891	208581	153629	194752	1331.07	1455.59	3772.57	1783.83	117156	144397	68501	244741	15998.4	426359	164400	7080.15	478570
22279	71.9535	3	1262.86	3785.55	0.166001	50.54	TETYDDYKDETTIDDSIMDADSLWVDTQDDDR		MTAP2_RAT	Microtubule-associated protein 2 OS=Rattus norvegicus GN=Map2 PE=1 SV=3	FALSE	0.00459812	678952	203644	520148	1.00593e+07	1.82726e+06	1.64689e+06	298814	1.40641e+06	489658	1.12149e+06	268385	820636	346234	480744	230305	242392	441091	243379	457337	391082	245292	285919	259418	174589	489004	114408	188330	3.54874e+06	1.12792e+06	989942	631489	586449	660087	1.63694e+06	483780	898375	463650
32504	72.7253	3	1262.86	3785.55	-0.128936	51.37	TETYDDYKDETTIDDSIMDADSLWVDTQDDDR		MTAP2_RAT	Microtubule-associated protein 2 OS=Rattus norvegicus GN=Map2 PE=1 SV=3	FALSE	0.00749939	6.36165e+06	7.76639e+06	7.65066e+06	1.9773e+06	452468	335647	211927	533588	266082	446673	302937	276085	315276	302628	154632	210505	378953	238356	246464	284727	255394	233121	236956	207511	4.58187e+06	4.36319e+06	2.77008e+06	697556	279296	201757	447870	222497	358694	651970	546060	302239	422194
30435	35.6483	2	1079.45	2156.88	-0.557375	81.87	EEEEGAFGEHGSQGTYSDTK		MTAP2_RAT	Microtubule-associated protein 2 OS=Rattus norvegicus GN=Map2 PE=1 SV=3	FALSE	0.176758	0	0	1179.61	6.03793	962094	1.08203e+06	140139	300705	144677	206083	174644	173316	158779	83859.8	90810.2	81204	113344	74809	71908.8	83545.4	67758.9	62006.5	58346.8	40700.4	0	0	427.101	2.13007	593874	650406	296159	125389	195034	300802	314807	189735	212624
36113	36.5917	2	1079.45	2156.88	1.66065	77.84	EEEEGAFGEHGSQGTYSDTK		MTAP2_RAT	Microtubule-associated protein 2 OS=Rattus norvegicus GN=Map2 PE=1 SV=3	FALSE	0.00702566	1.32251e+06	1.62835e+06	2.6124e+06	572216	122050	135147	5310.96	128705	22113.7	4369.11	5831.73	7396.27	7207.8	51538.1	2997.89	3825.93	5190.62	9455.26	40471.7	25057.5	11297.2	3072.61	9893.77	5533.54	952517	914811	945874	201867	75337.9	81236.8	11223.8	53667.9	29810.6	6377.21	10512	8096.92	9652.13
32055	32.1061	2	841.422	1680.83	-1.1301	86.81	KTTATSGESAQAPSAFK		MTAP2_RAT	Microtubule-associated protein 2 OS=Rattus norvegicus GN=Map2 PE=1 SV=3	FALSE	0.0777105	1333.72	182449	2361.57	195.496	84856.9	104317	53801.8	322631	136890	173228	70547.6	90038.8	136037	142310	81307.9	71004.4	133807	108609	171603	208699	115098	135149	111724	97969.7	960.592	102501	855.057	68.9676	52379.8	62704.8	113700	134532	184536	252846	127166	98568.2	182170
33528	63.2422	2	871.449	1740.88	-5.74363	83.9	VELFGLGVTYEQTSAK		MTAP2_RAT	Microtubule-associated protein 2 OS=Rattus norvegicus GN=Map2 PE=1 SV=3	FALSE	0.000443451	303742	654463	103848	1.00622e+06	584959	542652	21975.3	443641	152977	132855	52224.5	174777	102289	81326.9	38037.3	43747.8	68935	34433.8	50867.2	43199.1	64675.5	45592.6	51582.5	49860.8	218766	367679	37600.4	354977	361079	326187	46440.8	184991	206222	193917	94137.6	191334	136978
35655	21.1851	2	588.763	1175.51	-0.330343	37.3	KDPQDMEGEK		MTAP2_RAT	Microtubule-associated protein 2 OS=Rattus norvegicus GN=Map2 PE=1 SV=3	FALSE	0.0949991	32104	121059	88244.6	5743.61	45710.7	43574.4	5868.28	33769.1	28998.7	785544	5235.81	20912.5	38191.8	155852	1925.71	3449.76	8656.15	7299.52	138167	7740.72	7092.22	10918.6	7936.62	8232.25	23122.4	68011.3	31950.8	2026.24	28216	26192.5	12401.6	14081.2	39091.9	1.14659e+06	9437.84	22893.5	51143.5
36633	50.7413	2	1187.01	2372.01	-0.532974	39.32	DGSPDAPATPEKEEVPFSEYK	[3] Phospho (ST)	MTAP2_RAT	Microtubule-associated protein 2 OS=Rattus norvegicus GN=Map2 PE=1 SV=3	FALSE	1.14603e-08	918475	882372	822875	896505	238109	244555	291937	745387	310591	632003	359424	439106	113687	153714	95891.9	54548.7	114259	76934.7	119676	191011	70201.1	71957.2	72220	84711.3	661517	495720	297939	316271	146978	147002	616957	310814	418695	922481	647881	480703	152241
36908	24.633	2	524.716	1047.42	-0.560849	38.23	DPQDMEGEK		MTAP2_RAT	Microtubule-associated protein 2 OS=Rattus norvegicus GN=Map2 PE=1 SV=3	FALSE	0.631156	15344.7	20730.7	29890.5	127.952	254168	271261	5788.48	150610	56580.1	116665	3746.76	2688.02	65709.1	72186.2	15187.6	39181.5	97065.9	1913.66	57549.7	78180.5	63100.2	2128.36	24780.2	51764.3	11051.8	11646.6	10822.5	45.1393	156891	163054	12232.9	62802.1	76273.2	170286	6753.75	2942.66	87992.7
235889	24.633	1	1048.43	1047.42	1.89069	---	DPQDMEGEK		MTAP2_RAT	Microtubule-associated protein 2 OS=Rattus norvegicus GN=Map2 PE=1 SV=3	FALSE	0.150222	0	780.697	755.577	55.9268	62010.2	74617.6	681.923	5494.67	3789.64	4047.4	0	1381.04	19860.5	12534	442.32	9105.37	17073.3	264.023	12836.5	18589.8	17842	51.6432	1508.49	12552.6	0	438.598	273.572	19.73	38277.2	44852.5	1441.12	2291.19	5108.65	5907.64	0	1511.87	26595.7
38791	29.2273	2	827.413	1652.81	-0.747611	47.65	DKVTDGITKSPEKR	[10] Phospho (ST)	MTAP2_RAT	Microtubule-associated protein 2 OS=Rattus norvegicus GN=Map2 PE=1 SV=3	FALSE	9.03695e-05	8831.96	5886.59	9538.2	3913.53	25292.4	21298.6	9250.13	233859	3944.02	135552	23538.9	2041.26	142513	136460	58796.6	53249.4	99439.2	84464.5	148954	237251	117575	104952	110452	93597.1	6361.08	3307.11	3453.5	1380.62	15612.3	12802.5	19548.5	97515.3	5316.76	197853	42430.2	2234.62	190842
90979	28.3105	2	827.413	1652.81	-0.728963	38.12	DKVTDGITKSPEKR	[10] Phospho (ST)	MTAP2_RAT	Microtubule-associated protein 2 OS=Rattus norvegicus GN=Map2 PE=1 SV=3	FALSE	0.28686	722.848	0	879.923	132.294	1175.85	6619.57	17148.6	1443.24	133739	11639.4	1126.8	67625	18724.6	3736.29	3540.09	8929.86	3694.61	3009.33	3576.47	20477.3	5588.02	1478.5	3364.48	6283.67	520.62	0	318.594	46.6709	725.821	3979.01	36240.5	601.807	180288	16989.1	2031.12	74031.1	25074.6
45982	52.5154	2	1226.99	2451.97	-0.428243	46.01	DGSPDAPATPEKEEVPFSEYK	[3] Phospho (ST)|[9] Phospho (ST)	MTAP2_RAT	Microtubule-associated protein 2 OS=Rattus norvegicus GN=Map2 PE=1 SV=3	FALSE	0.0211711	1.44731e+06	2.12548e+06	1.90695e+06	3.37159e+06	627714	625310	2832.3	492023	12264	16643.1	18360	7952.68	11160.4	286142	49969.5	4619.06	6908.68	7509.44	185340	25076.1	8444.89	15853.8	19053	10782.2	1.0424e+06	1.1941e+06	690451	1.18944e+06	387471	375873	5985.56	205166	16532.6	24292.5	33094.9	8706.05	14945.1
46090	66.1547	2	954.483	1906.95	-4.72218	47.68	DEWGLAAPISPGPLTPMR		MTAP2_RAT	Microtubule-associated protein 2 OS=Rattus norvegicus GN=Map2 PE=1 SV=3	FALSE	0.0894007	27696.8	139588	24390.9	2.28089e+06	22744.9	4121.45	1614.58	45720.9	2618.68	12188.5	6882.95	18805.6	5635.61	4366.69	8187.88	9753.46	6930.97	9676.44	12692.3	11307	2789.36	8531.49	4750.37	13166	19948.1	78421	8831.24	804659	14039.8	2477.4	3412.12	19064.9	3530.14	17790.5	12406.9	20587.1	7546.78
52006	36.8279	2	713.319	1424.62	3.14092	63.03	GNAQESLDTVSPK	[11] Phospho (ST)	MTAP2_RAT	Microtubule-associated protein 2 OS=Rattus norvegicus GN=Map2 PE=1 SV=3	FALSE	0.0410695	389933	449943	452391	112196	17804.7	15902.4	59281.3	27818.8	14882.2	17969.7	29238.7	7661.57	21453.9	7273.12	6999.16	11422.9	22887.4	26251.3	9405.51	33505.8	34273.2	26220.8	25867.2	30897.7	280843	252779	163797	39580.7	10990.3	9558.92	125280	11600	20062	26228.9	52704.4	8387.35	28729.4
55890	18.6846	2	494.733	987.452	0.642552	49.67	EASPPSSADK		MTAP2_RAT	Microtubule-associated protein 2 OS=Rattus norvegicus GN=Map2 PE=1 SV=3	FALSE	0.00631768	960.039	1330.18	3194.61	1844.33	31589	84928.2	744.829	475857	259562	77412	818.65	152679	851.071	3315.65	546.686	820.823	1619.69	799.652	3225.73	2334.61	1859.14	237.613	1929.81	2008.9	691.453	747.3	1156.67	650.647	19499	51050.2	1574.06	198424	349905	112992	1475.66	167142	1139.69
59127	16.6627	2	494.733	987.451	0.345857	46.49	EASPPSSADK		MTAP2_RAT	Microtubule-associated protein 2 OS=Rattus norvegicus GN=Map2 PE=1 SV=3	FALSE	0.00167621	3284.68	2139.87	3551.61	8976.42	55276.7	50788.2	161.292	51541.4	68979.5	234759	76.1549	34680.2	411.322	845.301	596.279	477.651	1798.32	227.892	330.533	774.925	1727	55.8178	427.934	1723.07	2365.74	1202.19	1285.93	3166.72	34120.7	30528.7	340.861	21491.9	92988.3	342657	137.274	37965.5	550.811
71503	26.5125	2	634.339	1266.66	-4.28799	36.28	HSAGGGNVQIVTK		MTAP2_RAT	Microtubule-associated protein 2 OS=Rattus norvegicus GN=Map2 PE=1 SV=3	FALSE	0.855232	418.944	108.321	241.519	5526.77	83522.7	92121	430.865	98547.1	14025.5	16139	275.895	57121.2	28425.5	25360.7	3422.37	7169.91	1810.15	204.581	20764.2	1981.24	1470.17	1137.35	13811.8	1599.73	301.738	60.8553	87.4468	1949.74	51556.2	55373.8	910.555	41092.5	18907.1	23556.7	497.316	62532.3	38065.3
1134	35.5362	2	565.296	1128.58	-0.589832	57.07	VPEAGESLATR		MAP1A_RAT	Microtubule-associated protein 1A OS=Rattus norvegicus GN=Map1a PE=1 SV=1	FALSE	0.615841	662373	1.45849e+06	6.76297e+06	75105.1	2.83414e+06	3.88391e+06	1.42517e+06	4.44704e+06	1.85002e+06	3.03346e+06	1.4788e+06	1.94478e+06	2.55366e+06	1.27074e+06	1.07813e+06	1.03218e+06	1.3675e+06	1.36905e+06	1.32534e+06	2.04094e+06	1.53169e+06	1.50041e+06	1.37949e+06	1.1714e+06	477063	819384	2.44867e+06	26495.7	1.74944e+06	2.33461e+06	3.01184e+06	1.85434e+06	2.49393e+06	4.42768e+06	2.66562e+06	2.12901e+06	3.41967e+06
25087	35.5705	1	1129.58	1128.58	-1.05123	---	VPEAGESLATR		MAP1A_RAT	Microtubule-associated protein 1A OS=Rattus norvegicus GN=Map1a PE=1 SV=1	FALSE	0.541142	36719.7	407984	430360	1391.89	325167	361948	63259.9	484165	287062	386428	85402.6	239131	342743	169288	148590	158476	129289	165995	239837	312813	217831	198506	186144	164600	26446.8	229207	155820	491.035	200716	217566	133688	201889	386977	564036	153943	261784	458975
1323	44.2363	4	561.501	2241.97	-25.9127	---	HSPGEITGPGGHFMTSDSSLTK		MAP1A_RAT	Microtubule-associated protein 1A OS=Rattus norvegicus GN=Map1a PE=1 SV=1	TRUE	0.070824	2.0222e+06	4.33283e+06	9.1067e+06	1.40241e+06	3.93284e+06	3.92081e+06	1.87084e+06	3.5193e+06	2.42644e+06	3.39945e+06	1.60801e+06	2.65705e+06	3.40307e+06	1.94808e+06	1.66295e+06	1.7456e+06	1.84106e+06	1.39612e+06	1.90664e+06	3.01971e+06	2.9735e+06	1.60727e+06	2.61372e+06	2.29586e+06	1.45646e+06	2.4342e+06	3.29727e+06	494745	2.42763e+06	2.35679e+06	3.95369e+06	1.46749e+06	3.27099e+06	4.96189e+06	2.89853e+06	2.90875e+06	4.55713e+06
1812	44.2169	3	748.333	2241.98	-24.732	38.18	HSPGEITGPGGHFMTSDSSLTK		MAP1A_RAT	Microtubule-associated protein 1A OS=Rattus norvegicus GN=Map1a PE=1 SV=1	TRUE	0.0603195	145787	98053.2	315875	464851	2.63911e+06	2.82313e+06	2.02519e+06	2.84983e+06	2.61676e+06	2.82951e+06	1.65892e+06	2.52751e+06	3.84128e+06	2.06356e+06	1.83358e+06	1.86357e+06	2.10948e+06	1.6236e+06	1.82519e+06	3.26186e+06	2.94292e+06	1.86972e+06	2.8288e+06	2.37221e+06	105001	55086.6	114369	163991	1.62905e+06	1.69698e+06	4.27987e+06	1.18833e+06	3.52754e+06	4.12999e+06	2.99029e+06	2.76694e+06	5.14395e+06
8517	44.1962	2	1122	2241.98	-25.3011	---	HSPGEITGPGGHFMTSDSSLTK		MAP1A_RAT	Microtubule-associated protein 1A OS=Rattus norvegicus GN=Map1a PE=1 SV=1	TRUE	0.0145317	72419.4	70455.9	64471.7	229104	1.49982e+06	1.40838e+06	719756	1.11075e+06	1.11493e+06	667070	721702	993844	1.99676e+06	1.04888e+06	879006	884269	1.00531e+06	815208	1.08469e+06	1.67686e+06	1.67481e+06	940056	1.49589e+06	1.33841e+06	52158.9	39582.3	23343.3	80823.9	925797	846574	1.52108e+06	463164	1.50299e+06	973664	1.30091e+06	1.08799e+06	2.67392e+06
1435	39.7232	2	644.325	1286.63	-0.46449	78.49	ALGLEESPAEGSK		MAP1A_RAT	Microtubule-associated protein 1A OS=Rattus norvegicus GN=Map1a PE=1 SV=1	FALSE	0.000100173	5.39261e+06	6.68035e+06	8.25606e+06	2.40354e+06	3.88269e+06	4.18585e+06	1.72999e+06	5.52928e+06	2.64238e+06	4.3246e+06	1.62513e+06	2.78211e+06	2.83966e+06	1.68187e+06	1.34722e+06	1.29026e+06	1.52708e+06	1.31085e+06	1.58771e+06	2.69477e+06	1.76019e+06	1.52948e+06	1.51764e+06	1.45336e+06	3.88394e+06	3.75304e+06	2.98928e+06	847928	2.39668e+06	2.51611e+06	3.65601e+06	2.30562e+06	3.56208e+06	6.31224e+06	2.92938e+06	3.04566e+06	3.80266e+06
23616	39.7232	1	1287.64	1286.63	-1.20062	---	ALGLEESPAEGSK		MAP1A_RAT	Microtubule-associated protein 1A OS=Rattus norvegicus GN=Map1a PE=1 SV=1	FALSE	0.346433	336249	18706.6	393895	93891.5	330707	324697	130767	364649	194454	271903	81905.8	157431	189094	137877	92079.4	84124.7	131333	130572	127244	226617	146124	166741	112320	133813	242178	10509.4	142618	33123.2	204136	195175	276352	152053	262135	396873	147640	172345	253221
1695	58.842	2	514.803	1027.59	-0.177556	71.37	AVLDALLEGK		MAP1A_RAT	Microtubule-associated protein 1A OS=Rattus norvegicus GN=Map1a PE=1 SV=1	FALSE	0.00037425	3.5207e+06	5.31095e+06	4.87755e+06	2.50233e+06	962889	806371	827567	3.44621e+06	1.47245e+06	1.37623e+06	999219	1.64532e+06	695629	933536	521966	368228	1.10378e+06	826530	972888	657520	867626	799544	797408	759911	2.53573e+06	2.98371e+06	1.76602e+06	882779	594365	484708	1.74891e+06	1.43701e+06	1.98495e+06	2.00877e+06	1.80115e+06	1.80119e+06	931533
1824	34.1506	2	751.857	1501.7	-0.686227	70.72	DTDLQQTQATEPR		MAP1A_RAT	Microtubule-associated protein 1A OS=Rattus norvegicus GN=Map1a PE=1 SV=1	TRUE	0.000394772	6.37292e+06	6.78863e+06	9.62431e+06	3.16745e+06	4.82347e+06	5.34256e+06	3.79846e+06	6.92087e+06	3.47334e+06	5.00027e+06	3.54087e+06	3.31024e+06	3.47052e+06	2.15735e+06	1.85203e+06	1.5937e+06	3.58124e+06	2.99838e+06	2.25259e+06	3.31245e+06	3.81807e+06	3.40439e+06	3.40978e+06	3.05131e+06	4.58999e+06	3.81387e+06	3.48468e+06	1.11742e+06	2.97739e+06	3.2114e+06	8.02737e+06	2.88589e+06	4.68226e+06	7.29847e+06	6.38263e+06	3.62382e+06	4.64745e+06
1967	33.0055	2	629.307	1256.6	-0.695626	45.07	EAELGPENTAAR		MAP1A_RAT	Microtubule-associated protein 1A OS=Rattus norvegicus GN=Map1a PE=1 SV=1	FALSE	0.75626	1.61465e+06	237768	2.03097e+06	106139	2.1063e+06	2.2064e+06	1.12974e+06	3.78076e+06	1.55856e+06	1.80909e+06	1.23889e+06	1.57409e+06	1.83224e+06	1.06107e+06	846684	758739	1.18061e+06	955380	1.07797e+06	1.58706e+06	1.14516e+06	1.15397e+06	1.01557e+06	901492	1.16293e+06	133579	735353	37443.8	1.30016e+06	1.32626e+06	2.3875e+06	1.57652e+06	2.10103e+06	2.64057e+06	2.23317e+06	1.72321e+06	2.45359e+06
28336	33.0055	1	1257.61	1256.6	-1.15329	---	EAELGPENTAAR		MAP1A_RAT	Microtubule-associated protein 1A OS=Rattus norvegicus GN=Map1a PE=1 SV=1	FALSE	0.162175	96095.7	0	26304.4	376.677	247196	251419	77301.7	288765	223182	226568	61897	179422	268842	131240	120657	118932	95234.9	154981	141404	245251	169290	152277	146622	130605	69211.4	0	9524.04	132.885	152587	151128	163363	120410	300863	330702	111573	196418	360013
1969	54.8982	3	847.069	2538.19	-0.834243	53.27	ESTFLDEGPDEQEITPLQHTPR		MAP1A_RAT	Microtubule-associated protein 1A OS=Rattus norvegicus GN=Map1a PE=1 SV=1	TRUE	0.000166385	8.82613e+06	1.2737e+07	1.28542e+07	5.99604e+06	3.32109e+06	3.81986e+06	1.87843e+06	6.23475e+06	2.88657e+06	3.30684e+06	2.13721e+06	2.72312e+06	1.85379e+06	1.82489e+06	1.0803e+06	1.26283e+06	2.24755e+06	1.75781e+06	1.80636e+06	2.91079e+06	1.99522e+06	2.0225e+06	1.71804e+06	1.62208e+06	6.35688e+06	7.15567e+06	4.65414e+06	2.1153e+06	2.05002e+06	2.29611e+06	3.96973e+06	2.59979e+06	3.89126e+06	4.82671e+06	3.85245e+06	2.98108e+06	2.48246e+06
20177	54.8454	2	1270.1	2538.19	-0.677539	92.69	ESTFLDEGPDEQEITPLQHTPR		MAP1A_RAT	Microtubule-associated protein 1A OS=Rattus norvegicus GN=Map1a PE=1 SV=1	TRUE	0.00103929	1.53511e+06	2.27226e+06	2.00762e+06	974490	557307	638711	362850	989463	483014	626134	351505	444484	337398	400300	191461	233454	499040	414065	359248	604683	382316	359768	295225	328814	1.10564e+06	1.27656e+06	726898	343782	344010	383928	766818	412590	651130	913914	633608	486590	451818
2103	42.3911	3	656.688	1967.04	-1.12755	47.88	SSRPDTLLSSEQPLRPGK		MAP1A_RAT	Microtubule-associated protein 1A OS=Rattus norvegicus GN=Map1a PE=1 SV=1	FALSE	0.513738	260217	536034	748926	2.14005e+06	2.37452e+06	2.46358e+06	1.44423e+06	3.61062e+06	2.06254e+06	3.2521e+06	1.25073e+06	2.10908e+06	1.74353e+06	1.11078e+06	891084	950228	1.64822e+06	1.22444e+06	1.13247e+06	1.93932e+06	1.35324e+06	1.36865e+06	1.22492e+06	1.10505e+06	187417	301146	271164	754971	1.46573e+06	1.48086e+06	3.05212e+06	1.50557e+06	2.78042e+06	4.74682e+06	2.25451e+06	2.30888e+06	2.33481e+06
16859	42.3911	2	984.527	1967.04	-1.87442	44.45	SSRPDTLLSSEQPLRPGK		MAP1A_RAT	Microtubule-associated protein 1A OS=Rattus norvegicus GN=Map1a PE=1 SV=1	FALSE	0.336321	89460.9	99896.2	30164.9	209492	546870	569095	163741	476131	403992	631401	214937	393155	486967	319940	236416	226411	360251	265007	350507	511063	307404	295021	264089	235260	64432.7	56122	10921.8	73905.1	337567	342082	346036	198539	544604	921602	387436	430399	652109
2790	26.4838	2	580.304	1158.59	5.01538	52.92	REEVLEEGAK		MAP1A_RAT	Microtubule-associated protein 1A OS=Rattus norvegicus GN=Map1a PE=1 SV=1	FALSE	0.0981108	8841.75	31310.4	54375.1	1271.98	2.51393e+06	2.79473e+06	519427	3.38854e+06	1.47248e+06	1.50577e+06	800647	2.09354e+06	1.76277e+06	1.58506e+06	959510	842904	1.01704e+06	1.05761e+06	1.69727e+06	1.84586e+06	958326	1.27005e+06	1.14733e+06	624399	6368.13	17590.3	19687.6	448.733	1.55178e+06	1.67991e+06	1.09772e+06	1.41297e+06	1.98499e+06	2.19784e+06	1.44321e+06	2.29186e+06	2.36057e+06
3609	43.2393	2	726.413	1450.81	-1.27854	38.59	DLAAGAVPANLKPSK		MAP1A_RAT	Microtubule-associated protein 1A OS=Rattus norvegicus GN=Map1a PE=1 SV=1	FALSE	0.00156018	3.12703e+06	4.02718e+06	4.0218e+06	2.23994e+06	1.76766e+06	1.65038e+06	1.0024e+06	2.59127e+06	1.33593e+06	2.09479e+06	810109	1.24773e+06	1.32916e+06	848888	777912	723370	1.38791e+06	987923	1.00785e+06	1.4684e+06	1.22036e+06	1.21288e+06	1.10035e+06	958659	2.25219e+06	2.26248e+06	1.45618e+06	790211	1.09113e+06	992038	2.11839e+06	1.08052e+06	1.80091e+06	3.05758e+06	1.46027e+06	1.36592e+06	1.77991e+06
3621	35.0913	2	730.847	1459.68	-0.141638	97.86	ADSVEQQDGAALEK		MAP1A_RAT	Microtubule-associated protein 1A OS=Rattus norvegicus GN=Map1a PE=1 SV=1	FALSE	0.0113724	3.93507e+06	4.78362e+06	6.17862e+06	171172	2.24182e+06	2.3392e+06	1.12067e+06	3.06063e+06	1.20444e+06	1.76511e+06	984383	996303	1.06083e+06	821932	624336	583733	852662	731028	839933	1.22106e+06	833165	826843	702686	627393	2.83417e+06	2.68745e+06	2.23709e+06	60386.5	1.38381e+06	1.40609e+06	2.36833e+06	1.27623e+06	1.62365e+06	2.57638e+06	1.77441e+06	1.09068e+06	1.42059e+06
3799	70.4555	3	810.455	2428.34	-0.425733	53.46	IDSVLLTHIGADNLPGINGLLQR		MAP1A_RAT	Microtubule-associated protein 1A OS=Rattus norvegicus GN=Map1a PE=1 SV=1	FALSE	0.0058009	2.93631e+06	3.44185e+06	3.08908e+06	3.7033e+06	1.62295e+06	1.95388e+06	1.26244e+06	1.86596e+06	2.39049e+06	3.28021e+06	1.50689e+06	2.33803e+06	2.45321e+06	2.35387e+06	1.45698e+06	1.36101e+06	1.7958e+06	1.29194e+06	2.1122e+06	1.38844e+06	1.52411e+06	1.23886e+06	1.27352e+06	1.26355e+06	2.11483e+06	1.93364e+06	1.11847e+06	1.30646e+06	1.0018e+06	1.17447e+06	2.66794e+06	778075	3.22252e+06	4.78785e+06	2.71626e+06	2.55951e+06	3.28515e+06
24019	70.4555	2	1215.18	2428.34	-0.311146	---	IDSVLLTHIGADNLPGINGLLQR		MAP1A_RAT	Microtubule-associated protein 1A OS=Rattus norvegicus GN=Map1a PE=1 SV=1	FALSE	0.0957543	5432.09	30498.3	36054.7	714448	253271	338198	72199.2	141885	370721	722752	181221	398665	371807	372881	242634	268245	355351	249976	414634	280713	312763	273016	273567	250630	3912.37	17134.1	13054.3	252044	156337	203290	152580	59163.8	499753	1.05494e+06	326660	436430	497895
3933	33.0147	2	552.254	1102.49	0.157541	47.24	EPTPYPDER		MAP1A_RAT	Microtubule-associated protein 1A OS=Rattus norvegicus GN=Map1a PE=1 SV=1	FALSE	0.337131	1.20733e+06	38364.8	1.71867e+06	264582	832321	834241	611484	1.54882e+06	582681	671214	588627	504040	585899	397078	310931	287275	575731	448653	410647	588443	449082	532063	421710	374796	869557	21553.5	622279	93339.7	513768	501461	1.29226e+06	645835	785488	979713	1.06103e+06	551788	784592
35309	33.0574	1	1103.5	1102.49	-0.134082	---	EPTPYPDER		MAP1A_RAT	Microtubule-associated protein 1A OS=Rattus norvegicus GN=Map1a PE=1 SV=1	FALSE	0.282784	124998	721.339	62307.9	8.11703	159935	201647	62918.2	218033	130065	131724	46450.3	98464.7	145407	82408.1	68311.5	53915.6	87585.7	91717	89348	129077	87822.1	99964.7	84577	56449.5	90028	405.25	22559.8	2.86354	98723.5	121210	132966	90916.2	175335	192267	83729.2	107792	194718
48796	31.685	2	552.256	1102.5	3.91512	49.67	EPTPYPDER		MAP1A_RAT	Microtubule-associated protein 1A OS=Rattus norvegicus GN=Map1a PE=1 SV=1	FALSE	0.742218	1953.51	645507	6500.32	6436.38	2516.06	1368.64	5526.01	1432.16	2013.56	1696.55	4587.44	1349.62	5098.08	1803.39	1213.35	1639.4	5892.99	5500.47	1527.48	4833.65	6214.31	7045.69	3802.26	5139.63	1406.98	362648	2353.57	2270.64	1553.09	822.687	11678.2	597.187	2714.4	2476.3	8269.11	1477.47	6826.96
3975	44.9055	2	671.288	1340.56	7.61489	48.95	DFQEDSWGETK		MAP1A_RAT	Microtubule-associated protein 1A OS=Rattus norvegicus GN=Map1a PE=1 SV=1	FALSE	0.00027845	630359	328550	778609	921445	497696	600237	170541	548977	223765	292718	234058	309260	257063	241271	188273	187297	205978	177271	181215	287631	172212	207225	165770	153987	454006	184580	281911	325069	307214	360801	360409	228914	301648	427256	421902	338557	344240
8360	45.6686	2	671.283	1340.55	-0.0770192	60.11	DFQEDSWGETK		MAP1A_RAT	Microtubule-associated protein 1A OS=Rattus norvegicus GN=Map1a PE=1 SV=1	FALSE	0.409	1.41741e+06	2.01666e+06	2.43463e+06	149867	25045.9	79795.3	26704.2	966052	288983	681987	261626	281830	300013	243735	169125	140142	281102	190270	253472	308416	210333	192666	168727	156762	1.02087e+06	1.13297e+06	881508	52870.3	15460.1	47964.8	56434.6	402828	389565	995438	471595	308527	401755
45619	45.6094	1	1341.56	1340.55	-0.558095	---	DFQEDSWGETK		MAP1A_RAT	Microtubule-associated protein 1A OS=Rattus norvegicus GN=Map1a PE=1 SV=1	FALSE	0.882207	364213	491917	584769	2387.16	9886.01	16606.5	3339.45	216116	63076.8	146912	78764.6	51218.4	71035.8	81423	56536.6	30595.6	79868.7	39818	53886	72739.9	31614.4	53828.1	41220.8	46878.4	262319	276361	211727	842.147	6102.36	9982.16	7057.32	90116.9	85031.2	214435	141978	56070.4	95125.7
3984	57.8528	3	533.303	1596.89	-1.01489	38.22	VVSNTIEPLTLFHK		MAP1A_RAT	Microtubule-associated protein 1A OS=Rattus norvegicus GN=Map1a PE=1 SV=1	FALSE	0.60199	1.49921e+06	65387.1	1.32517e+06	774383	285774	259104	401116	1.78453e+06	851004	813127	418035	747512	451334	625254	299647	214973	689474	536871	598845	540032	586854	561934	541036	489763	1.07979e+06	36734.7	479804	273188	176400	155747	847686	744120	1.1472e+06	1.18685e+06	753532	818324	604392
16849	57.7908	2	799.449	1596.88	-2.30268	---	VVSNTIEPLTLFHK		MAP1A_RAT	Microtubule-associated protein 1A OS=Rattus norvegicus GN=Map1a PE=1 SV=1	FALSE	0.512946	756914	18451.7	186408	184123	101757	83985.6	165562	593950	243288	288135	173717	256802	251904	251228	131861	85903.5	312555	244901	255241	234112	267249	248974	247091	245183	545155	10366.2	67492.7	64955.2	62811.9	50483.6	349885	247667	327966	420566	313134	281129	337331
4128	31.0878	2	436.746	871.476	0.21966	37.52	ILVQEDR		MAP1A_RAT	Microtubule-associated protein 1A OS=Rattus norvegicus GN=Map1a PE=1 SV=1	FALSE	0.346619	38126.3	16055.6	28124.4	10888.8	580354	615939	186705	1.22077e+06	388987	591623	314565	588466	483931	259480	264272	214551	241213	246095	282341	390601	255950	281158	235201	210736	27459.8	9020.08	10183	3841.38	358236	370240	394568	509043	524377	863541	567021	644212	648044
20876	31.0201	1	872.483	871.475	-1.1027	---	ILVQEDR		MAP1A_RAT	Microtubule-associated protein 1A OS=Rattus norvegicus GN=Map1a PE=1 SV=1	FALSE	0.078431	161.644	970.107	315.024	1218.23	246288	261308	44644.7	370094	203070	251637	65409.4	192206	185366	93842.9	91368	83826.2	77289.5	139640	112301	128977	157436	146455	128983	131042	116.421	545.009	114.061	429.768	152027	157072	94348.5	154323	273750	367293	117904	210414	248228
4254	29.3767	2	574.265	1146.51	-0.425015	53.1	EGETLDQEAR		MAP1A_RAT	Microtubule-associated protein 1A OS=Rattus norvegicus GN=Map1a PE=1 SV=1	FALSE	0.939471	301058	283932	531000	50126.2	1.10574e+06	1.19353e+06	596770	1.91399e+06	793789	984019	722345	629074	809142	566263	431166	341548	681725	507931	535968	778443	611356	598961	540669	487122	216832	159514	192260	17683.6	682543	717426	1.26116e+06	798102	1.07007e+06	1.43629e+06	1.30207e+06	688666	1.08354e+06
35808	29.3528	1	1147.52	1146.51	-0.458908	---	EGETLDQEAR		MAP1A_RAT	Microtubule-associated protein 1A OS=Rattus norvegicus GN=Map1a PE=1 SV=1	FALSE	0.13136	636.859	9638.96	14178.3	1600.59	268924	286635	57443.1	391417	213427	189684	63308.7	155917	179216	112661	83419.3	71213.3	106607	138331	113775	188362	143139	143636	136204	112967	458.688	5415.2	5133.54	564.661	165999	172296	121396	163215	287712	276866	114117	170687	239993
4494	27.6665	2	632.307	1262.6	0.27922	70.45	STPSQVTSAEEK		MAP1A_RAT	Microtubule-associated protein 1A OS=Rattus norvegicus GN=Map1a PE=1 SV=1	FALSE	0.847827	165208	138485	376415	42174.1	1.19068e+06	1.2358e+06	486841	2.70544e+06	808714	1.08721e+06	665528	777656	676463	620653	455369	391222	660613	479156	593678	789088	574087	568292	439070	443319	118988	77801.5	136289	14878.3	734972	742836	1.02885e+06	1.12812e+06	1.09019e+06	1.5869e+06	1.19965e+06	851324	905868
69559	27.6493	1	1263.6	1262.6	-1.09707	---	STPSQVTSAEEK		MAP1A_RAT	Microtubule-associated protein 1A OS=Rattus norvegicus GN=Map1a PE=1 SV=1	FALSE	0.043968	0	0	0	91.6125	82600.7	89693.7	13635.2	244297	165208	156591	30838.7	124648	112139	67780.1	54703	55468.7	37097	72968.6	77468.5	124140	69219.5	69914.3	85218	62073.2	0	0	0	32.3192	50987.1	53914.7	28815.5	101868	222710	228563	55588.4	136456	150168
4506	60.8768	2	788.432	1574.85	-1.05626	62.55	SSLLLDTVTSIPSSR		MAP1A_RAT	Microtubule-associated protein 1A OS=Rattus norvegicus GN=Map1a PE=1 SV=1	FALSE	0.0227232	153395	5.24421e+06	5.68942e+06	3.88997e+06	1.88826e+06	1.62632e+06	1.16309e+06	3.76905e+06	1.7002e+06	1.78209e+06	1.19612e+06	1.95128e+06	1.07184e+06	1.08457e+06	597559	505909	1.2664e+06	883889	1.08376e+06	1.02571e+06	1.10755e+06	942730	916724	898634	110480	2.94621e+06	2.05997e+06	1.37231e+06	1.16557e+06	977575	2.45797e+06	1.57163e+06	2.29197e+06	2.60116e+06	2.15607e+06	2.13612e+06	1.43533e+06
4512	35.5705	2	916.947	1831.88	-0.740004	60.88	TSTEEATEPQKDEVLR		MAP1A_RAT	Microtubule-associated protein 1A OS=Rattus norvegicus GN=Map1a PE=1 SV=1	FALSE	0.24356	18443.8	461366	639657	1990.81	2.15463e+06	2.37033e+06	1.16531e+06	4.00384e+06	1.87958e+06	2.70283e+06	1.12906e+06	1.63127e+06	2.131e+06	1.32005e+06	948628	877526	1.33223e+06	1.29899e+06	1.35724e+06	1.99588e+06	1.4728e+06	1.39221e+06	1.26865e+06	1.16889e+06	13283.9	259197	231601	702.323	1.32999e+06	1.4248e+06	2.46268e+06	1.66953e+06	2.53379e+06	3.94509e+06	2.0352e+06	1.78581e+06	2.85367e+06
20160	36.3306	2	916.947	1831.88	0.11375	68.54	TSTEEATEPQKDEVLR		MAP1A_RAT	Microtubule-associated protein 1A OS=Rattus norvegicus GN=Map1a PE=1 SV=1	FALSE	0.0517324	2.35924e+06	3.23162e+06	2.79159e+06	773008	49172	47776.2	80179.4	22969.8	18757.7	60876.9	91384.3	33342.9	9994.02	18808.2	8950.13	9819.18	141770	106735	22353.9	13433.8	146384	104152	113490	141099	1.6992e+06	1.81553e+06	1.01075e+06	272703	30352.5	28718.2	169445	9578.02	25286.5	88856.8	164725	36501.5	13383.2
4782	50.7413	4	1030.26	4117.03	-1.15712	54.43	DTGLGEKPLPADATEQGHPSAAIQVTQPSGPVLEGEHVER		MAP1A_RAT	Microtubule-associated protein 1A OS=Rattus norvegicus GN=Map1a PE=1 SV=1	FALSE	0.574584	3.08329e+06	114437	7.33527e+06	1.43417e+06	3.35152e+06	3.53199e+06	1.88095e+06	5.62503e+06	2.97205e+06	4.18373e+06	2.2947e+06	3.03237e+06	2.45778e+06	1.66617e+06	1.4081e+06	1.27127e+06	3.08403e+06	1.85582e+06	1.7718e+06	2.79911e+06	2.55272e+06	2.22217e+06	2.05168e+06	1.92868e+06	2.22069e+06	64291.3	2.65589e+06	505948	2.0688e+06	2.12307e+06	3.97506e+06	2.34555e+06	4.0065e+06	6.10663e+06	4.13632e+06	3.31963e+06	3.29127e+06
31096	50.7591	3	1373.35	4117.03	-1.06767	---	DTGLGEKPLPADATEQGHPSAAIQVTQPSGPVLEGEHVER		MAP1A_RAT	Microtubule-associated protein 1A OS=Rattus norvegicus GN=Map1a PE=1 SV=1	FALSE	0.2617	125259	79525	370659	132909	563643	464082	202036	651827	316116	390342	290528	335688	433106	294895	256509	201182	582410	320798	348961	479277	440642	386945	316773	308978	90215.4	44677.4	134205	46887.9	347921	278959	426966	271801	426142	569749	523693	367488	579982
4800	37.2109	2	790.348	1578.68	1.26879	80.67	EGEGGAGAPDSSSFSPK		MAP1A_RAT	Microtubule-associated protein 1A OS=Rattus norvegicus GN=Map1a PE=1 SV=1	FALSE	2.18729e-05	3.2388e+06	4.1881e+06	3.86499e+06	1.76044e+06	1.85268e+06	2.03006e+06	924647	3.01099e+06	1.21856e+06	1.74768e+06	967770	1.15199e+06	1.11886e+06	828648	554211	508238	920071	711057	798107	1.21498e+06	764731	753512	699766	631435	2.3327e+06	2.35289e+06	1.3994e+06	621053	1.14361e+06	1.22027e+06	1.95407e+06	1.25554e+06	1.6427e+06	2.55095e+06	1.74446e+06	1.26111e+06	1.49829e+06
5169	44.5359	2	500.231	998.447	0.74914	38.41	TADQDFFR		MAP1A_RAT	Microtubule-associated protein 1A OS=Rattus norvegicus GN=Map1a PE=1 SV=1	FALSE	0.000121643	710879	842428	895814	444478	324040	324067	157426	588216	291382	400612	190747	289276	200513	195863	130224	130115	212502	167928	167907	247490	198943	209189	173897	153449	511999	473279	324348	156804	200021	194796	332692	245277	392799	584739	343833	316680	268512
5283	58.8724	3	803.405	2407.19	-8.3866	38.33	AQWGENLQVTLIPTHDTEVTR		MAP1A_RAT	Microtubule-associated protein 1A OS=Rattus norvegicus GN=Map1a PE=1 SV=1	FALSE	0.00751532	1.75727e+06	939920	928888	1.58879e+06	1.34667e+06	954672	390843	2.66094e+06	1.70614e+06	579229	832683	1.40121e+06	224459	720834	532804	377093	1.04867e+06	762055	884738	204142	832877	730901	823105	733295	1.26565e+06	528050	336323	560498	831260	573851	825976	1.10957e+06	2.29998e+06	845451	1.50096e+06	1.53395e+06	300578
31776	58.8595	2	1204.61	2407.21	-1.86322	---	AQWGENLQVTLIPTHDTEVTR		MAP1A_RAT	Microtubule-associated protein 1A OS=Rattus norvegicus GN=Map1a PE=1 SV=1	FALSE	0.318991	144022	951448	59883.2	263668	245290	229611	80947.1	518588	245872	327640	134695	205086	171271	252999	91827.9	92851	235098	186858	280403	225915	144726	166096	178426	135946	103729	534526	21682	93017.4	151411	138019	171067	216243	331450	478227	242795	224514	229353
5999	46.3928	2	484.23	966.444	-0.25337	34.76	SPWTSDFK		MAP1A_RAT	Microtubule-associated protein 1A OS=Rattus norvegicus GN=Map1a PE=1 SV=1	FALSE	0.000106526	1.12949e+06	1.06354e+06	324192	763453	497417	586573	224006	838096	319676	570474	242497	295530	359363	203608	141310	149606	214795	174369	212284	360439	216589	207642	182678	171083	813498	597503	117380	269332	307041	352588	473396	349473	430942	832671	437114	323526	481232
23226	46.4365	1	967.449	966.442	-2.99284	---	SPWTSDFK		MAP1A_RAT	Microtubule-associated protein 1A OS=Rattus norvegicus GN=Map1a PE=1 SV=1	FALSE	0.0507574	1.14089e+06	224389	467839	302007	387130	485698	95936.6	693534	272432	507825	255104	300571	477198	240511	194859	171653	259101	182333	254779	456227	206313	171549	213473	180158	821709	126062	169391	106543	238964	291952	202745	289192	367253	741229	459839	329044	639028
6395	59.4892	3	983.828	2948.46	-1.09233	50.03	LSGQYAAVFGAPGHTLPPGEPALGEVEER		MAP1A_RAT	Microtubule-associated protein 1A OS=Rattus norvegicus GN=Map1a PE=1 SV=1	FALSE	0.000452118	4.90387e+06	5.8435e+06	4.81747e+06	3.93442e+06	2.34405e+06	2.4361e+06	1.80864e+06	5.97129e+06	2.83548e+06	3.52495e+06	1.93451e+06	2.61074e+06	2.05749e+06	1.90801e+06	1.07809e+06	927515	2.63703e+06	1.97733e+06	1.84644e+06	2.01366e+06	2.32078e+06	1.88874e+06	1.89899e+06	1.73761e+06	3.53194e+06	3.2829e+06	1.74426e+06	1.38799e+06	1.44691e+06	1.46434e+06	3.82225e+06	2.48993e+06	3.82239e+06	5.14507e+06	3.48706e+06	2.85805e+06	2.75524e+06
6446	25.2769	2	650.81	1299.61	-0.307351	60.67	DGALDEENKPGR		MAP1A_RAT	Microtubule-associated protein 1A OS=Rattus norvegicus GN=Map1a PE=1 SV=1	FALSE	0.239195	1850.18	8355.92	42607.6	6.59769	942736	964265	32353.3	178386	654728	762116	7828.5	487186	477732	472905	7538.21	265679	364624	14786.4	472641	553025	488400	12553.3	312948	408139	1332.56	4694.38	15426.9	2.32755	581924	579618	68372.9	74384.3	882611	1.1124e+06	14111.3	533337	639743
16453	26.3203	2	650.809	1299.6	-1.05759	40.41	DGALDEENKPGR		MAP1A_RAT	Microtubule-associated protein 1A OS=Rattus norvegicus GN=Map1a PE=1 SV=1	FALSE	0.270473	18470.4	4538.42	9251.55	61.4115	35282.1	33265.4	109512	40978	2544.11	7649.97	221269	73299.6	13905.6	10614.2	22306.1	8391.08	47116	294193	10515.2	13027.1	45716.6	358181	51204.9	32103.3	13303	2549.7	3349.71	21.6649	21778.6	19995.8	231434	17087.1	3429.61	11166	398849	80243.3	18621.4
425174	25.2769	1	1300.61	1299.6	-1.18798	---	DGALDEENKPGR		MAP1A_RAT	Microtubule-associated protein 1A OS=Rattus norvegicus GN=Map1a PE=1 SV=1	FALSE	0.727656	0	0	0	57.2074	14973.3	8061.56	0	0	24432.5	6047.16	0	0	4304.05	3055.66	0	3029.65	0	0	0	4271.94	3040.02	0	0	3564.86	0	0	0	20.1817	9242.59	4845.79	0	0	32936.4	8826.52	0	0	5763.65
6643	36.1655	2	794.828	1587.64	-0.954002	54.08	GHWDDGTNDSDLEK		MAP1A_RAT	Microtubule-associated protein 1A OS=Rattus norvegicus GN=Map1a PE=1 SV=1	FALSE	0.488258	51915.5	27543.8	40970.6	50476.6	503481	607176	409067	1.01779e+06	448502	631984	344509	329063	409879	293932	186693	169126	384974	262617	287106	415847	303674	327333	266605	240068	37391.3	15474.2	14834.2	17807.3	310785	364972	864489	424404	604606	922452	620997	360235	548878
25877	36.9857	2	794.83	1587.65	1.05985	66.96	GHWDDGTNDSDLEK		MAP1A_RAT	Microtubule-associated protein 1A OS=Rattus norvegicus GN=Map1a PE=1 SV=1	FALSE	0.00562752	1.59152e+06	2.01421e+06	2.05598e+06	1.01588e+06	108498	55996.3	113615	53412.4	71908.8	108828	83798	35055.2	144570	14864	19810.8	26004.9	70618.8	57728.1	28178.3	84161.8	57040.1	68310	47180	42884	1.14627e+06	1.13159e+06	744410	358383	66972.8	33659.3	240105	22272.1	96937.2	158847	151051	38376	193597
7023	33.2554	2	685.842	1369.67	-1.68761	70	DTAAELDKGPEPK		MAP1A_RAT	Microtubule-associated protein 1A OS=Rattus norvegicus GN=Map1a PE=1 SV=1	FALSE	0.765634	1.538e+06	395618	93180.6	41152.8	769676	816326	569819	1.93533e+06	934774	1.10169e+06	518070	800147	912655	606624	485985	448551	648514	516670	591547	912228	602207	613836	558078	505885	1.10772e+06	222260	33737.9	14518	475099	490692	1.20421e+06	807001	1.26013e+06	1.60805e+06	933850	875946	1.22216e+06
11447	34.665	2	685.828	1369.64	-23.2332	62.77	DTAAELDKGPEPK		MAP1A_RAT	Microtubule-associated protein 1A OS=Rattus norvegicus GN=Map1a PE=1 SV=1	FALSE	0.309481	140988	281209	1.08464e+06	437130	235265	233136	420403	808964	470117	473429	298612	296821	381242	265353	191104	174288	364513	336569	259310	461349	390868	367682	338470	294521	101545	157984	392717	154212	145222	140138	888446	337325	633745	691024	538264	324939	510530
7610	75.7136	2	1031.53	2061.05	-1.05132	56.15	NEPTTPSWLAEIPPWVPK		MAP1A_RAT	Microtubule-associated protein 1A OS=Rattus norvegicus GN=Map1a PE=1 SV=1	FALSE	0.000170119	7.09296e+06	5.96936e+06	5.74305e+06	7.70427e+06	2.765e+06	2.8286e+06	1.89644e+06	2.8678e+06	3.0467e+06	4.89224e+06	2.04805e+06	2.65001e+06	2.25527e+06	2.3162e+06	1.44191e+06	1.51325e+06	2.35922e+06	1.72138e+06	2.27683e+06	1.81082e+06	1.88625e+06	1.85894e+06	1.73366e+06	1.70937e+06	5.10859e+06	3.35361e+06	2.07939e+06	2.71793e+06	1.70676e+06	1.70027e+06	4.00778e+06	1.19583e+06	4.10713e+06	7.14078e+06	3.69172e+06	2.90105e+06	3.02009e+06
7734	33.0856	2	789.38	1576.75	-1.06487	48.44	APEHSIPEPTQTDR		MAP1A_RAT	Microtubule-associated protein 1A OS=Rattus norvegicus GN=Map1a PE=1 SV=1	FALSE	0.0174743	1.56617e+06	1.35193e+06	1.49929e+06	371941	1.30337e+06	1.39378e+06	459950	1.69143e+06	884110	1.01365e+06	520338	775041	876246	620162	491959	443377	665560	577053	643652	925206	691688	664337	585814	559657	1.12801e+06	759516	542850	131214	804536	837799	972021	705298	1.19183e+06	1.47954e+06	937939	848461	1.1734e+06
8244	46.4978	2	746.429	1490.84	-0.945547	52.71	VAVVEQDLIIHQK		MAP1A_RAT	Microtubule-associated protein 1A OS=Rattus norvegicus GN=Map1a PE=1 SV=1	FALSE	0.0052514	1.14625e+06	1.22328e+06	281225	431608	509414	586242	172699	654088	303698	477475	156606	283615	327873	221142	153491	152119	291697	201302	231049	380306	248567	212712	209955	187904	825565	687245	101823	152263	314447	352389	364969	272744	409402	696929	282292	310482	439063
8535	68.3961	2	1016.04	2030.07	0.709755	88.37	QLSPESLGTLQFGELNLGK		MAP1A_RAT	Microtubule-associated protein 1A OS=Rattus norvegicus GN=Map1a PE=1 SV=1	FALSE	2.5107e-06	3.19964e+06	3.08046e+06	3.24339e+06	2.60504e+06	1.21057e+06	1.27976e+06	918530	3.10949e+06	1.43378e+06	2.049e+06	882967	1.66743e+06	1.17133e+06	716261	552914	526173	843698	497014	745038	972822	511353	571357	449406	542799	2.30449e+06	1.73061e+06	1.17433e+06	919012	747249	769262	1.94115e+06	1.29661e+06	1.93282e+06	2.99075e+06	1.5916e+06	1.82539e+06	1.56855e+06
37043	68.4413	3	677.696	2030.07	-0.662495	---	QLSPESLGTLQFGELNLGK		MAP1A_RAT	Microtubule-associated protein 1A OS=Rattus norvegicus GN=Map1a PE=1 SV=1	FALSE	0.00094994	61464.5	87964.4	206636	25051.3	94061.9	145099	24752.5	608328	157315	133837	99974.2	254514	58112	45741.4	40995.3	30330.8	41538.6	37486.7	42118.9	25312.5	34244.6	42853.7	25859.4	54709.1	44268.8	49418.7	74817	8837.65	58061.8	87218.6	52310	253663	212070	195350	180209	278624	77819.2
9745	44.7736	2	1077.01	2152.01	-1.00856	111.5	VPSAPGQESPVPDTESTAPMR		MAP1A_RAT	Microtubule-associated protein 1A OS=Rattus norvegicus GN=Map1a PE=1 SV=1	FALSE	0.000643733	3.71945e+06	4.56532e+06	3.21106e+06	2.56389e+06	292582	471303	743582	1.68169e+06	1.10581e+06	1.55282e+06	743612	1.03652e+06	587121	366521	309170	263310	832187	686921	381828	474887	447266	739905	418220	375320	2.67887e+06	2.56481e+06	1.16263e+06	904495	180603	283300	1.57143e+06	701236	1.49069e+06	2.26652e+06	1.3404e+06	1.13471e+06	786228
11229	32.1061	2	695.851	1389.69	-1.21735	50.06	TRHDEYLEVTK		MAP1A_RAT	Microtubule-associated protein 1A OS=Rattus norvegicus GN=Map1a PE=1 SV=1	FALSE	0.114979	11309.9	26376.4	48134.3	8440.82	551058	500297	175772	884425	405275	456137	158384	287938	446936	355889	241051	224344	246296	255822	382769	518919	258735	284267	259663	218687	8145.77	14818.3	17428	2977.77	340153	300728	371462	368791	546334	665784	285496	315215	598503
14714	34.7231	3	464.237	1389.69	1.08964	---	TRHDEYLEVTK		MAP1A_RAT	Microtubule-associated protein 1A OS=Rattus norvegicus GN=Map1a PE=1 SV=1	FALSE	0.00185184	1.25316e+06	1.09962e+06	377441	527139	123673	83585.1	132578	345259	194848	152337	89651.1	116127	109021	131554	45765.7	41606.6	78087.3	92691.7	54259.5	209121	91610	90924.3	79373.9	81397.5	902570	617769	136660	185965	76339.9	50242.8	280180	143967	262667	222353	161601	127127	145992
35911	35.3302	3	464.237	1389.69	-0.39942	---	TRHDEYLEVTK		MAP1A_RAT	Microtubule-associated protein 1A OS=Rattus norvegicus GN=Map1a PE=1 SV=1	FALSE	0.0499523	14101	12878.7	1.3511e+06	7869.59	7989.15	73747.1	6548.44	26675.7	5894.31	12261	12218	15688.1	5773.56	6142.94	4558.69	3141.86	8795.71	11639.6	10343.5	9639.61	8461.91	10983	9442.72	8568.69	10156	7235.28	489194	2776.25	4931.48	44329.3	13838.9	11123.4	7945.87	17896.3	22023.7	17174.3	7731.51
52730	34.41	2	695.851	1389.69	-0.312687	41.93	TRHDEYLEVTK		MAP1A_RAT	Microtubule-associated protein 1A OS=Rattus norvegicus GN=Map1a PE=1 SV=1	FALSE	0.0226153	612071	473446	38104.6	163767	56988.6	50005.1	8099.67	103984	64638.4	63834.4	12473.2	58628	60021.5	34973.1	29533.1	21499.8	16973.7	27639.7	34787.2	49507.5	20553.2	20525.5	20273.6	19049.8	440834	265984	13796.5	57774	35177.5	30058	17117.2	43359.5	87136.3	93173.6	22483.7	64181.8	80376.2
78408	35.3472	2	695.852	1389.69	0.817753	39.69	TRHDEYLEVTK		MAP1A_RAT	Microtubule-associated protein 1A OS=Rattus norvegicus GN=Map1a PE=1 SV=1	FALSE	0.218052	7768.02	3257.72	710483	14857.7	4439.04	18377.1	941.966	6159.46	335.761	4856.22	4821.44	745.085	4530.02	1343.33	1449.6	933.226	3701.66	2111.84	3044.51	4465.76	3197.6	4580.11	4593.58	1751.76	5594.79	1830.2	257245	5241.54	2740.1	11046.5	1990.67	2568.39	452.625	7088.2	8690.91	815.668	6066.26
11255	43.2055	2	941.931	1881.85	-1.33621	70.55	ASYYVVSGNDPANGEPSR		MAP1A_RAT	Microtubule-associated protein 1A OS=Rattus norvegicus GN=Map1a PE=1 SV=1	FALSE	0.169422	210269	524684	706053	1.16272e+06	574569	560967	401400	1.38351e+06	654895	804928	643950	492477	700922	411514	343811	338118	655204	455157	484972	694242	484942	541480	502755	420299	151443	294769	255641	410188	354666	337196	848286	576902	882837	1.17488e+06	1.16076e+06	539130	938622
12033	74.8079	2	944.513	1887.01	-1.3446	72.51	NLISPELGVVFFNVPDK		MAP1A_RAT	Microtubule-associated protein 1A OS=Rattus norvegicus GN=Map1a PE=1 SV=1	FALSE	0.566616	2.36496e+06	753831	1.2843e+06	1.88866e+06	450019	378187	494096	777236	1.05409e+06	33618.3	575470	938732	1.08405e+06	1.03853e+06	641542	565481	875505	683848	1.06587e+06	901426	746914	743457	658028	591333	1.70332e+06	423504	465009	666285	277784	227328	1.04418e+06	324095	1.42098e+06	49069.8	1.03732e+06	1.02766e+06	1.45167e+06
13101	66.5811	2	1081.5	2160.99	0.301865	116.19	SPESLSSPAMEDLAVEWEGK		MAP1A_RAT	Microtubule-associated protein 1A OS=Rattus norvegicus GN=Map1a PE=1 SV=1	FALSE	9.8932e-06	3.34101e+06	3.17528e+06	2.55125e+06	3.58721e+06	836809	809036	633865	2.54855e+06	1.01671e+06	1.12595e+06	788631	1.11338e+06	529309	347398	335318	252843	710065	567327	487618	517887	478544	608342	432079	388926	2.40631e+06	1.78388e+06	923734	1.2655e+06	516539	486310	1.33956e+06	1.0627e+06	1.37059e+06	1.64345e+06	1.42155e+06	1.21885e+06	708811
39995	66.3957	3	721.339	2161	3.2845	---	SPESLSSPAMEDLAVEWEGK		MAP1A_RAT	Microtubule-associated protein 1A OS=Rattus norvegicus GN=Map1a PE=1 SV=1	FALSE	0.00512324	138082	119601	104117	9193.09	25535.9	29129.5	16510.1	155113	104831	11522.9	68501.8	139257	3618.02	8533.4	17408.7	3806.51	32675.1	27635.8	24938.8	9847.96	31790.2	26895.2	26721.3	21453.8	99451	67192.2	37697.6	3243.16	15762.6	17509.7	34891.2	64679.5	141318	16818.9	123478	152449	4844.98
13822	24.2316	2	545.79	1089.57	-1.58514	56.6	GAAPPAAVSGHR		MAP1A_RAT	Microtubule-associated protein 1A OS=Rattus norvegicus GN=Map1a PE=1 SV=1	FALSE	0.995326	8641.35	8923.1	9542.04	7472.89	683299	747588	20676.4	1.00382e+06	432957	516908	2746.77	461774	209749	235614	17483.3	85816.4	146487	4074.3	225981	194187	206310	3067.42	77147.1	164819	6223.8	5013.03	3454.89	2636.3	421782	449374	43695.9	418578	583651	754486	4951.21	505518	280880
16308	52.9275	2	1129.51	2257	0.479191	106.11	VAELEEEQSQGSSSYSDWVK		MAP1A_RAT	Microtubule-associated protein 1A OS=Rattus norvegicus GN=Map1a PE=1 SV=1	FALSE	0.00332849	2.51904e+06	1.72651e+06	3.11059e+06	2.34493e+06	881024	934178	200831	1.80809e+06	640873	1.02838e+06	512681	704161	770788	547371	371472	370557	585024	385583	467752	677648	559236	464132	435299	398601	1.8143e+06	969956	1.12625e+06	827251	543832	561533	424419	753946	863933	1.50103e+06	924137	770867	1.03218e+06
16924	68.0577	2	1376.67	2751.33	-0.384646	94.22	FTDQSLSPEDAESLSVLSVVSPDTTK		MAP1A_RAT	Microtubule-associated protein 1A OS=Rattus norvegicus GN=Map1a PE=1 SV=1	FALSE	0.0959319	153293	503413	834597	2.99807e+06	1.48926e+06	958586	551544	2.38822e+06	1.23514e+06	1.72455e+06	776415	1.34736e+06	1.05961e+06	622920	434230	488384	987366	605187	579090	831947	595902	599355	589630	605064	110407	282819	302183	1.05767e+06	919278	576204	1.16559e+06	995848	1.66504e+06	2.51718e+06	1.39953e+06	1.47499e+06	1.41895e+06
19610	31.0489	2	1131.5	2260.98	0.383191	71.71	EDSEEQTVKPGPEEGTSEEGK		MAP1A_RAT	Microtubule-associated protein 1A OS=Rattus norvegicus GN=Map1a PE=1 SV=1	FALSE	0.296499	630958	1.48873e+06	1.77176e+06	9282.32	1.26518e+06	1.47558e+06	325295	1.19867e+06	505064	594857	584333	471096	614054	297878	326020	260253	437840	333215	279374	421234	420215	376442	350842	324546	454437	836371	641503	3274.63	780960	886971	687453	499827	680856	868262	1.05329e+06	515723	822294
19758	33.1037	4	645.059	2576.21	-1.09975	---	GTDDKEQKEEASEEKEQVLEQK		MAP1A_RAT	Microtubule-associated protein 1A OS=Rattus norvegicus GN=Map1a PE=1 SV=1	FALSE	0.888502	117421	24703.3	28148.8	41013.5	36750	35516.4	11869.1	499099	167264	189527	12786.3	69947.6	178807	279435	104976	109247	14970.3	10376	299967	352644	22863.6	19097.4	22958.1	18403	84570.3	13878.4	10191.8	14468.8	22684.7	21348.8	25083.2	208116	225482	276636	23048	76573.8	239445
54105	33.0574	3	859.743	2576.21	-0.748007	39	GTDDKEQKEEASEEKEQVLEQK		MAP1A_RAT	Microtubule-associated protein 1A OS=Rattus norvegicus GN=Map1a PE=1 SV=1	FALSE	0.266824	1693.54	11003.9	0	508.257	48280.9	39753.4	6858.85	258664	111040	94365.5	0	43887.1	98996.2	191738	67088.8	62492.4	744.825	1570.56	201860	208129	3109.85	7182.84	7769.45	1873.08	1219.75	6182.03	0	179.304	29802.5	23895.7	14494.9	107859	149688	137737	0	48044.5	132568
23277	59.3641	2	1123.08	2244.14	-1.20144	82.35	AIVFETGEAGSNLGAGTLPGEVR		MAP1A_RAT	Microtubule-associated protein 1A OS=Rattus norvegicus GN=Map1a PE=1 SV=1	FALSE	0.115051	1.04336e+06	3.17734e+06	402873	26097.6	20954.7	97508.7	654576	115965	11580.8	18295.9	719545	1.23254e+06	38027.3	42393	14598.7	19292	437179	313277	43917.8	39743.6	59042	315951	47803.7	32992.7	751463	1.78504e+06	145869	9206.78	12934.8	58612.3	1.38333e+06	48355.4	15611.6	26705	1.29702e+06	1.3493e+06	50923.2
27533	35.4832	2	662.795	1323.58	-6.68325	40.75	EEAEAPHAWER		MAP1A_RAT	Microtubule-associated protein 1A OS=Rattus norvegicus GN=Map1a PE=1 SV=1	FALSE	0.0377861	195642	579684	999372	197766	100098	280948	34024.3	135606	26511.4	42621.6	44512.5	49166	76373.3	61672.4	58433.3	58804.6	40287.9	41838.7	100135	53921.1	65807	47553.4	41170.1	38336.9	140908	325668	361843	69768.2	61787.6	168878	71904.3	56545.7	35738.9	62211.1	80236.4	53823.5	102273
28029	33.3741	3	924.092	2769.25	-1.58598	58.69	EDSEEQTVKPGPEEGTSEEGKGPPTR		MAP1A_RAT	Microtubule-associated protein 1A OS=Rattus norvegicus GN=Map1a PE=1 SV=1	FALSE	0.0914631	297569	81203.8	20.3925	828.532	9254.79	20995.9	4192.07	18203	23486.4	67506.8	160344	12771.7	23321.7	12464.1	9082.02	9307.38	448913	278848	7709.51	18387.9	318569	339589	279408	268980	214319	45620.5	7.38354	292.291	5712.72	12620.6	8859.19	7590.34	31661	98533.9	289029	13981.6	31230.7
445724	34.0396	3	924.093	2769.26	-0.306741	62.47	EDSEEQTVKPGPEEGTSEEGKGPPTR		MAP1A_RAT	Microtubule-associated protein 1A OS=Rattus norvegicus GN=Map1a PE=1 SV=1	FALSE	0.866272	0	0	97.3386	63272.7	412.833	1318.9	458.263	2837.84	36.0713	69.9699	2248.56	436.77	64.4897	0	0	641.86	9837.08	4193.47	0	2.07051	4574.1	2680.49	6042.44	3278.29	0	0	35.2434	22321.5	254.83	792.786	968.457	1183.33	48.6261	102.129	4053.15	478.146	86.3597
29595	21.4669	2	494.735	987.455	3.6845	42.38	GPDSGAEVEK		MAP1A_RAT	Microtubule-associated protein 1A OS=Rattus norvegicus GN=Map1a PE=1 SV=1	FALSE	0.145213	22211.1	9031.33	10268.5	26653.8	525709	661519	933.803	1.17704e+06	438105	85568.5	876.537	338676	2495.24	218449	1328.46	21628.7	97533.3	1153.78	17637.9	36471.2	99079.8	862.23	1123.82	80572.5	15997.2	5073.83	3717.94	9403	324506	397638	1973.43	490805	590591	124897	1580.01	370759	3341.44
47869	19.3027	2	494.734	987.453	1.99599	41.71	GPDSGAEVEK		MAP1A_RAT	Microtubule-associated protein 1A OS=Rattus norvegicus GN=Map1a PE=1 SV=1	FALSE	0.0218543	66.8329	446.917	313.351	123.745	1688.53	1753.43	188.582	20103.5	6619.38	348883	152.94	3584.22	403.248	274.99	78.0919	96.3005	129.37	323.661	154.368	331.552	377.097	240.077	191.712	178.93	48.1353	251.079	113.455	43.6551	1042.28	1053.98	398.534	8382.84	8923.31	509235	275.683	3923.75	539.999
62844	14.4394	2	494.733	987.451	0.532595	57.66	GPDSGAEVEK		MAP1A_RAT	Microtubule-associated protein 1A OS=Rattus norvegicus GN=Map1a PE=1 SV=1	FALSE	0.00172402	10133	7920.81	7669.62	35087.6	397204	445265	1254.35	5203.14	100909	123724	2062.98	22451.6	1847.74	791.971	2429.7	575.684	12727	1539.73	806.266	1334.43	14898	723.251	1580.14	12305.1	7298.1	4449.94	2776.94	12378.3	245183	267648	2650.83	2169.63	136032	180589	3718.64	24578.5	2474.35
90044	21.4909	1	988.457	987.45	-1.19843	---	GPDSGAEVEK		MAP1A_RAT	Microtubule-associated protein 1A OS=Rattus norvegicus GN=Map1a PE=1 SV=1	FALSE	0.904666	157.043	0	279.275	6.12421	1258.02	2895.87	34.9213	180808	158707	381.67	6.39415	122719	90.5425	11.8674	0.928321	5221.6	4174.58	496.994	66.3133	7852.8	20472.6	748.939	13.658	11044.6	113.108	0	101.117	2.16051	776.542	1740.7	73.7999	75393.9	213946	557.091	11.5258	134344	121.248
259158	19.2796	1	988.455	987.448	-3.08285	---	GPDSGAEVEK		MAP1A_RAT	Microtubule-associated protein 1A OS=Rattus norvegicus GN=Map1a PE=1 SV=1	FALSE	0.845831	14.7389	0	38.6247	14.4839	0	0	0	0.0715453	646.861	135399	0	452.43	21.2932	72.3436	0	85.739	0	34.0349	95.3525	93.1572	0	0	169.618	0	10.6154	0	13.9849	5.10968	0	0	0	0.0298332	872.006	197631	0	495.289	28.5142
30796	44.7151	2	1116.99	2231.97	-0.911927	79.91	VPSAPGQESPVPDTESTAPMR	[9] Phospho (ST)	MAP1A_RAT	Microtubule-associated protein 1A OS=Rattus norvegicus GN=Map1a PE=1 SV=1	FALSE	0.00317562	1.82082e+06	1.93343e+06	1.20721e+06	1.63456e+06	326765	379717	8835.86	323631	7650.34	8007.74	8297.55	10594.9	9765.35	92259.6	16759.7	5725.56	11693.4	7251.46	10383.3	1394.21	13982.1	15517.9	9335.71	5476.67	1.31142e+06	1.08621e+06	437096	576643	201703	228247	18673	134949	10313.1	11688.2	14956.8	11598.5	13077
42800	19.4674	2	616.773	1231.53	-0.235257	32.35	DTEQTEPEQR		MAP1A_RAT	Microtubule-associated protein 1A OS=Rattus norvegicus GN=Map1a PE=1 SV=1	FALSE	0.904585	40.3567	91.2509	69.1015	17.0374	37997.2	46874.4	847.06	23444.9	1468.16	525156	33.2024	718.272	68161.7	1466.19	27.8904	655.262	2557	582.557	1647.18	1189.07	3012.19	3425.82	122.099	2174.22	29.0663	51.2651	25.0196	6.01048	23454.6	28176.1	1790.11	9776.15	1979.16	766525	59.8493	786.314	91277
51738	12.6745	2	616.773	1231.53	-0.682836	42.23	DTEQTEPEQR		MAP1A_RAT	Microtubule-associated protein 1A OS=Rattus norvegicus GN=Map1a PE=1 SV=1	FALSE	0.265695	7581.45	5417.38	4768.94	4415.87	590186	747366	1285.6	1717.98	3098.57	16445.2	5497.42	2673.59	76.6468	2013.17	27.75	9276.78	198041	1682.18	544.412	1380.82	159053	1425.79	1536.13	148461	5460.42	3043.5	1726.69	1557.84	364306	449240	2716.89	716.37	4177.05	24003.6	9909.4	2926.86	102.64
88566	15.5922	2	616.773	1231.53	0.0109946	59.2	DTEQTEPEQR		MAP1A_RAT	Microtubule-associated protein 1A OS=Rattus norvegicus GN=Map1a PE=1 SV=1	FALSE	0.421762	24144.7	3235.92	15126.5	2.04127	38950.1	57796.1	3644.35	25687.5	2359.3	3342.98	12102.3	2172.54	215.285	283902	111.043	22506.3	22102.7	4261.62	274998	58455.4	19107.6	2147.89	17640.1	19573.4	17389.9	1817.95	5476.84	0.720124	24042.8	34741.1	7701.67	10711.3	3180.48	4879.46	21815	2378.34	288.294
94840	21.0456	2	616.773	1231.53	-0.829097	51.37	DTEQTEPEQR		MAP1A_RAT	Microtubule-associated protein 1A OS=Rattus norvegicus GN=Map1a PE=1 SV=1	FALSE	0.110248	731.654	35866.5	570.087	1186.11	9528.02	8815.96	2116.88	6211.47	10409.9	67803	2305.16	2810.54	920.242	8558.79	98794.9	706.008	1334.78	117.07	8247.8	1376.55	690.262	635.227	648.305	590.977	526.962	20149.9	206.412	418.44	5881.38	5299.26	4473.65	2590.08	14033.2	98966.2	4155.18	3076.79	1232.32
46919	38.6305	2	830.33	1658.65	-0.176481	56.68	EGEGGAGAPDSSSFSPK	[15] Phospho (ST)	MAP1A_RAT	Microtubule-associated protein 1A OS=Rattus norvegicus GN=Map1a PE=1 SV=1	FALSE	0.246393	0	91552.9	131.138	599934	3179.59	220761	31.471	274053	6555.68	22.368	0	1023.89	0	63288.6	812.281	484.736	108.367	0	58934.3	1656.47	0	317.631	392.776	0	0	51434.7	47.4813	211646	1962.67	132699	66.5084	114276	8837.43	32.6487	0	1120.89	0
61330	37.8646	2	830.331	1658.65	0.373735	67.02	EGEGGAGAPDSSSFSPK	[15] Phospho (ST)	MAP1A_RAT	Microtubule-associated protein 1A OS=Rattus norvegicus GN=Map1a PE=1 SV=1	FALSE	0.0791387	673437	653076	704527	6278.95	49423.9	4793.24	527.703	0	1626.45	3071.78	19.1616	0	0	1111.42	606.595	0	1572.26	34.8453	791.074	1620.85	1908.2	1.03593	0	2376.18	485032	366900	255088	2215.1	30508	2881.21	1115.21	0	2192.55	4483.61	34.5399	0	0
52735	19.263	2	422.712	843.409	0.695704	35.78	SPEQEVR		MAP1A_RAT	Microtubule-associated protein 1A OS=Rattus norvegicus GN=Map1a PE=1 SV=1	FALSE	0.00117968	7166.19	4783.72	6429.88	2713.6	38437.1	61223.7	719.055	54349.4	18527.4	263235	564.353	7515.85	1161.16	1937.21	544.365	849.581	2448.62	651.287	1424.77	3601.88	2321.63	617.159	987.575	1496	5161.34	2687.51	2328.07	957.311	23726.1	36801.5	1519.59	22662.8	24976	384221	1017.28	8227.83	1554.94
216316	15.8719	2	422.712	843.409	0.551942	37.36	SPEQEVR		MAP1A_RAT	Microtubule-associated protein 1A OS=Rattus norvegicus GN=Map1a PE=1 SV=1	FALSE	0.00289043	14042.8	8279.51	10828.4	6373.27	95910.7	108304	1818.65	133124	16624.9	27500.1	1485.9	24636.4	2069.52	3671.23	761.282	2344.6	9286.29	2573.53	3651.22	5149.32	7177.41	1549.02	4445.34	6719.29	10114.1	4651.46	3920.63	2248.38	59203	65101.6	3843.39	55510.4	22411.3	40139.5	2678.43	26970.2	2771.34
55613	48.2424	2	1040.93	2079.85	-1.33768	48.69	GFKSPPCEDFSVTGESEK	[4] Phospho (ST)	MAP1A_RAT	Microtubule-associated protein 1A OS=Rattus norvegicus GN=Map1a PE=1 SV=1	FALSE	0.393836	535392	481284	771217	540264	243666	320924	54780	183239	39814	0	37317.7	58050.5	40330.8	19394.6	34755.9	21006	23141.7	24258.1	15584.1	22658	25017.8	20042.7	32601.5	17069	385608	270387	279235	190595	150408	192907	115768	76407.5	53671.6	0	67267.3	63549.6	54008
1833	29.9306	2	400.735	799.455	0.117521	38.41	LEQLAAR		SPTN2_RAT	Spectrin beta chain, non-erythrocytic 2 OS=Rattus norvegicus GN=Sptbn2 PE=1 SV=2	TRUE	0.0283889	30519.6	15723.1	25950.4	2007.84	1.9733e+06	2.27109e+06	507680	2.32588e+06	2.1852e+06	1.3309e+06	1.05302e+06	1.84937e+06	2.07006e+06	1.44415e+06	1.2382e+06	1.54232e+06	2.17518e+06	1.22907e+06	1.64993e+06	2.09139e+06	2.18373e+06	1.8005e+06	1.3448e+06	1.76412e+06	21981.3	8833.27	9395.86	708.331	1.21806e+06	1.36515e+06	1.07289e+06	969855	2.94578e+06	1.94259e+06	1.89813e+06	2.02457e+06	2.77207e+06
2610	36.4251	2	650.353	1298.69	-1.48877	45.34	IIGTQEQLNQR		SPTN2_RAT	Spectrin beta chain, non-erythrocytic 2 OS=Rattus norvegicus GN=Sptbn2 PE=1 SV=2	FALSE	0.23713	1.74775e+06	1.78572e+06	1.85677e+06	52483.3	1.31843e+06	1.26343e+06	721055	2.26211e+06	1.1227e+06	1.32791e+06	708166	1.17492e+06	898069	710820	626004	641369	606154	575101	964590	1.1566e+06	659873	694855	597933	507672	1.25879e+06	1.00322e+06	672281	18515.2	813831	759445	1.52382e+06	943264	1.51346e+06	1.93824e+06	1.27651e+06	1.28622e+06	1.20263e+06
2699	44.7919	2	614.83	1227.64	-1.0557	67.47	LEDLEVVQQR		SPTN2_RAT	Spectrin beta chain, non-erythrocytic 2 OS=Rattus norvegicus GN=Sptbn2 PE=1 SV=2	FALSE	0.000438297	2.39482e+06	2.89753e+06	2.66654e+06	1.17482e+06	1.05677e+06	965003	522767	1.43086e+06	723477	929948	597749	934330	693538	501956	471208	473523	707867	603217	461346	710817	639230	677268	545652	502090	1.72483e+06	1.62784e+06	965474	414456	652316	580062	1.10477e+06	596646	975289	1.35736e+06	1.07748e+06	1.02284e+06	928734
2915	65.7219	2	693.895	1385.78	-0.460892	80.4	VTAVSDIAEQLLK		SPTN2_RAT	Spectrin beta chain, non-erythrocytic 2 OS=Rattus norvegicus GN=Sptbn2 PE=1 SV=2	FALSE	1.74811e-05	3.26347e+06	2.88216e+06	3.12362e+06	2.72837e+06	1.12371e+06	867512	966968	2.60633e+06	1.1988e+06	1.50666e+06	948254	1.66196e+06	973289	633019	510717	442829	1.01766e+06	744718	602366	708712	764575	803712	692182	655658	2.35046e+06	1.61921e+06	1.13097e+06	962522	693634	521460	2.04351e+06	1.0868e+06	1.61605e+06	2.19915e+06	1.70928e+06	1.81939e+06	1.30335e+06
3136	56.0495	4	538.277	2149.08	-0.550099	40.84	VQAVDAVAAELAAEHYHDIK		SPTN2_RAT	Spectrin beta chain, non-erythrocytic 2 OS=Rattus norvegicus GN=Sptbn2 PE=1 SV=2	FALSE	0.433951	1.69944e+06	139320	329216	666019	520850	637325	792373	1.43229e+06	838566	752248	640328	948601	512985	573140	327567	510471	711455	556426	603526	965070	618547	613101	541058	464604	1.22399e+06	78270.6	119199	234960	321506	383095	1.67454e+06	597241	1.13044e+06	1.09799e+06	1.15423e+06	1.03846e+06	686951
72241	56.0495	2	1075.54	2149.08	-2.44745	---	VQAVDAVAAELAAEHYHDIK		SPTN2_RAT	Spectrin beta chain, non-erythrocytic 2 OS=Rattus norvegicus GN=Sptbn2 PE=1 SV=2	FALSE	0.245684	18968.8	7289.79	123851	6767.01	0	25876.1	13851.7	30629.8	12117	14467.4	10428.4	26027.7	23739.9	17668	18462.9	19097.1	22392.2	18567.7	22948.8	21467.9	17708.5	28362.4	29965.1	27507	13662	4095.43	44842.7	2387.28	0	15554.1	29273	12772.1	16334.4	21116.8	18797.7	28493.3	31790.6
3912	59.4892	2	715.867	1429.72	-0.591607	64.18	LEALGTGWEELGR		SPTN2_RAT	Spectrin beta chain, non-erythrocytic 2 OS=Rattus norvegicus GN=Sptbn2 PE=1 SV=2	FALSE	0.000232923	824412	3.96095e+06	2.37023e+06	2.07942e+06	833157	974759	774536	1.96964e+06	856102	1.0111e+06	767178	1.07503e+06	630032	530306	310221	263611	887924	625138	532836	604601	751127	648618	605778	551890	593769	2.22527e+06	858189	733584	514285	585926	1.63684e+06	821306	1.15407e+06	1.47581e+06	1.38288e+06	1.17687e+06	843691
4316	49.84	2	659.858	1317.7	-2.50982	75.3	GQVLAAAYELQR		SPTN2_RAT	Spectrin beta chain, non-erythrocytic 2 OS=Rattus norvegicus GN=Sptbn2 PE=1 SV=2	FALSE	0.00830522	2.83494e+06	2.29626e+06	4.72251e+06	947665	711010	644881	434620	1.47113e+06	712013	798345	426440	855708	1.05763e+06	433800	410689	402545	548628	451106	499839	1.02483e+06	514951	458396	469224	430868	2.04182e+06	1.29004e+06	1.70988e+06	334319	438887	387637	918491	613436	959835	1.16528e+06	768682	936769	1.4163e+06
4500	48.5284	3	681.676	2042.01	-0.869113	44.9	LVSSPEVGHDEFSTQALAR		SPTN2_RAT	Spectrin beta chain, non-erythrocytic 2 OS=Rattus norvegicus GN=Sptbn2 PE=1 SV=2	TRUE	0.0704223	2.98946e+06	4.73715e+06	3.94114e+06	1.61388e+06	1.856e+06	2.00189e+06	1.17695e+06	2.57592e+06	1.1347e+06	118356	1.01647e+06	1.57241e+06	1.51814e+06	839825	683315	682442	971142	778771	859575	1.41739e+06	1.00062e+06	1.01517e+06	783793	775617	2.15311e+06	2.66135e+06	1.42697e+06	569348	1.14566e+06	1.20333e+06	2.48727e+06	1.07412e+06	1.52965e+06	172754	1.83225e+06	1.72136e+06	2.03297e+06
21631	48.6388	2	1022.01	2042	-1.05789	73.48	LVSSPEVGHDEFSTQALAR		SPTN2_RAT	Spectrin beta chain, non-erythrocytic 2 OS=Rattus norvegicus GN=Sptbn2 PE=1 SV=2	TRUE	0.321615	17116	131682	29380.6	137974	480029	507029	99376.6	459846	198786	91949.6	218469	313861	358619	196864	132559	168507	220608	193791	218260	342991	229249	236973	177567	132294	12327.5	73979.3	10637.8	48674.7	296308	304774	210015	191748	267975	134211	393802	343593	480235
4609	43.2962	2	660.825	1319.64	-0.401114	68.01	VLDTAWDGTQSK		SPTN2_RAT	Spectrin beta chain, non-erythrocytic 2 OS=Rattus norvegicus GN=Sptbn2 PE=1 SV=2	FALSE	6.34371e-05	1.76809e+06	1.84053e+06	2.51779e+06	1.27368e+06	932884	939651	610312	1.01411e+06	568021	873117	569014	677848	645957	396055	354980	311858	590422	433552	426927	689144	477014	526141	442619	402931	1.27344e+06	1.03402e+06	911617	449331	575843	564823	1.28978e+06	422868	765726	1.27441e+06	1.02568e+06	742061	865017
254077	43.3141	1	1320.64	1319.63	-0.816259	---	VLDTAWDGTQSK		SPTN2_RAT	Spectrin beta chain, non-erythrocytic 2 OS=Rattus norvegicus GN=Sptbn2 PE=1 SV=2	FALSE	0.171951	30974.8	7295.01	5962.95	11491.3	0	7296.18	0	0	5120.32	10977.2	4859.11	9723.17	6156.85	6771.21	6484.76	1122.32	9519.15	16408.8	4778.44	8980.41	2013.38	4731.89	1926.25	3819.92	22309.1	4098.36	2159.01	4053.92	0	4385.72	0	0	6902.49	16022.4	8758.82	10644.3	8244.79
4704	53.0936	3	542.322	1623.94	-0.670535	35.89	LLEVLSGETLPKPTK		SPTN2_RAT	Spectrin beta chain, non-erythrocytic 2 OS=Rattus norvegicus GN=Sptbn2 PE=1 SV=2	FALSE	0.0137436	890469	2.23714e+06	1.80716e+06	664671	617529	678398	328641	1.10594e+06	502125	419846	362532	622641	630796	496257	333258	363354	415999	345382	465718	749874	418837	391440	391036	351511	641346	1.25683e+06	654321	234484	381183	407784	694524	461160	676893	612813	653485	681624	844715
14319	53.0936	2	812.979	1623.94	-1.14784	---	LLEVLSGETLPKPTK		SPTN2_RAT	Spectrin beta chain, non-erythrocytic 2 OS=Rattus norvegicus GN=Sptbn2 PE=1 SV=2	FALSE	0.405183	6470.3	849200	15971.4	314719	189781	202341	117824	428738	209542	195680	141611	273950	232799	219724	147880	168529	230241	194370	232976	316202	194207	189070	171005	182840	4660.13	477083	5782.77	111027	117146	121627	248999	178777	282475	285617	255262	299902	311747
4917	60.9586	2	558.337	1114.66	-0.41474	41.46	DLTSVNILLK		SPTN2_RAT	Spectrin beta chain, non-erythrocytic 2 OS=Rattus norvegicus GN=Sptbn2 PE=1 SV=2	FALSE	0.000728069	1.72596e+06	1.53494e+06	1.82196e+06	1.385e+06	454766	440534	355375	1.78554e+06	765001	509551	507182	849693	347098	569396	290523	180588	518070	390865	482730	356640	473300	395728	398006	404689	1.2431e+06	862337	659678	488602	280714	264804	751022	744543	1.03127e+06	743748	914224	930185	464807
5281	41.8267	2	661.317	1320.62	0.397199	58.92	WDELETTTQAK		SPTN2_RAT	Spectrin beta chain, non-erythrocytic 2 OS=Rattus norvegicus GN=Sptbn2 PE=1 SV=2	FALSE	0.000255134	1.21032e+06	3.00289e+06	1.70706e+06	2.21973e+06	1.68233e+06	1.75725e+06	559817	2.16082e+06	771066	926745	536123	616522	775208	672633	410352	362939	508362	365917	577030	1.26605e+06	445930	444446	369002	321507	871714	1.68704e+06	618074	783079	1.03846e+06	1.05628e+06	1.18307e+06	901027	1.03944e+06	1.35269e+06	966392	674925	1.0381e+06
5538	42.4354	3	540.939	1619.8	-0.872264	39.52	VLDHAMEAEHLVEK		SPTN2_RAT	Spectrin beta chain, non-erythrocytic 2 OS=Rattus norvegicus GN=Sptbn2 PE=1 SV=2	FALSE	0.00234815	300166	288346	140754	489795	409549	414848	224141	442704	348830	514535	257336	456079	286801	190256	141743	156693	316342	249030	177080	323539	179241	265171	159312	152764	216190	161994	50962.9	172791	252803	249364	473683	184600	470244	751022	463863	499284	384062
21452	42.4776	2	810.905	1619.8	-1.15879	46.43	VLDHAMEAEHLVEK		SPTN2_RAT	Spectrin beta chain, non-erythrocytic 2 OS=Rattus norvegicus GN=Sptbn2 PE=1 SV=2	FALSE	0.466166	119217	32914.7	18612.1	112928	130558	112507	16766.6	134754	114523	161949	101893	153800	73423.6	44145.5	46616.8	56784	124518	92885.7	45753.8	119101	55201.7	86826	56347.4	54304.1	85864.2	18491.6	6738.89	39838.8	80590	67628	35433.1	56190.1	154383	236384	183667	168370	98323.3
5801	51.2674	3	762.037	2283.09	-2.46251	46.37	EVVAASHELGQDYEHVTMLR		SPTN2_RAT	Spectrin beta chain, non-erythrocytic 2 OS=Rattus norvegicus GN=Sptbn2 PE=1 SV=2	FALSE	0.564518	492398	380182	292541	80847.5	1.06669e+06	1.04885e+06	114673	1.32497e+06	722505	967234	477057	920945	580733	351025	268748	335340	625654	540115	395540	567869	425362	544450	367536	287496	354642	213588	105921	28521.6	658439	630463	242341	552492	973978	1.41179e+06	859921	1.00819e+06	777674
16374	51.295	4	571.781	2283.09	-0.991529	---	EVVAASHELGQDYEHVTMLR		SPTN2_RAT	Spectrin beta chain, non-erythrocytic 2 OS=Rattus norvegicus GN=Sptbn2 PE=1 SV=2	FALSE	0.473058	151439	9644.7	27176.3	71981.9	360865	360258	103279	468404	246316	118122	170291	372919	170670	127738	83011.2	116113	67830.5	88582.4	127962	221110	98192.7	103372	67761.6	60415.1	109071	5418.42	9839.73	25393.9	222752	216550	218261	195317	332048	172412	306958	408246	228549
6552	64.1728	3	949.16	2844.46	-0.904181	57.02	TQTAVASEEGPATLPEAEALLAQHAALR		SPTN2_RAT	Spectrin beta chain, non-erythrocytic 2 OS=Rattus norvegicus GN=Sptbn2 PE=1 SV=2	TRUE	0.00275756	4.21364e+06	857145	1.38725e+06	2.47782e+06	1.99192e+06	1.76376e+06	1.26927e+06	4.74688e+06	2.13026e+06	2.23937e+06	1.57036e+06	2.77234e+06	1.58415e+06	993251	891097	742159	1.82469e+06	1.24602e+06	1.34799e+06	1.40082e+06	1.31887e+06	1.2685e+06	1.16341e+06	1.08059e+06	3.03481e+06	481547	502284	874132	1.22956e+06	1.06019e+06	2.68237e+06	1.97937e+06	2.87172e+06	3.26861e+06	2.83067e+06	3.03497e+06	2.12138e+06
7097	46.2679	2	856.935	1711.86	1.54727	57.54	VPTLEQHYEELQAR		SPTN2_RAT	Spectrin beta chain, non-erythrocytic 2 OS=Rattus norvegicus GN=Sptbn2 PE=1 SV=2	FALSE	0.449464	65262.4	91692.7	110318	479180	434198	465128	254696	491532	267844	407029	272052	349152	403023	198900	161259	131531	253993	243561	209579	323551	200189	253089	185005	159919	47004.2	51513.3	39943	169046	268019	279588	538254	204961	361069	594105	490389	382227	539697
7661	36.7364	3	643.971	1928.89	0.025295	38.5	VHLENMGSHDIVDGNHR		SPTN2_RAT	Spectrin beta chain, non-erythrocytic 2 OS=Rattus norvegicus GN=Sptbn2 PE=1 SV=2	FALSE	0.627392	92918.8	224312	352987	38230.7	547062	600480	476876	985237	486175	662847	432275	577818	535230	370658	283583	264895	507201	420164	408969	672781	391816	484061	332686	326092	66923.3	126019	127806	13487.1	337686	360948	1.00779e+06	410828	655393	967501	779201	632555	716740
31577	36.6054	2	965.455	1928.9	2.59513	---	VHLENMGSHDIVDGNHR		SPTN2_RAT	Spectrin beta chain, non-erythrocytic 2 OS=Rattus norvegicus GN=Sptbn2 PE=1 SV=2	FALSE	0.2621	29070.9	67515.4	47223.4	185308	262537	254584	83009.5	245822	182241	219698	112203	212556	201043	197704	113207	101821	156364	176572	199006	300496	184820	170378	153082	144581	20937.9	37930.4	17098.2	65373.5	162057	153030	175426	102504	245672	320674	202251	232692	269222
7704	43.1043	2	601.302	1200.59	0.959587	38.62	AAELQAQWER		SPTN2_RAT	Spectrin beta chain, non-erythrocytic 2 OS=Rattus norvegicus GN=Sptbn2 PE=1 SV=2	FALSE	0.000282498	255404	823904	514743	599083	434496	430422	203675	587194	328195	431706	303189	357890	390066	197692	189683	165191	259665	202232	231838	347971	219144	253630	195295	163271	183951	462872	186373	211346	268202	258726	430430	244851	442426	630124	546515	391793	522347
8478	48.8304	3	448.91	1343.71	-0.632776	32.89	LAQAHGFQGFLR		SPTN2_RAT	Spectrin beta chain, non-erythrocytic 2 OS=Rattus norvegicus GN=Sptbn2 PE=1 SV=2	FALSE	0.0633353	11713.9	32508	36064.1	237559	168506	196153	144942	456813	215237	31145.7	130931	222824	230654	216812	150423	158077	178868	170810	209024	321287	204675	215547	177093	152220	8436.71	18263.1	13057.8	83806.5	104014	117907	306309	190483	290152	45460.7	236011	243933	308874
64611	47.8405	3	448.91	1343.71	-1.10046	32.41	LAQAHGFQGFLR		SPTN2_RAT	Spectrin beta chain, non-erythrocytic 2 OS=Rattus norvegicus GN=Sptbn2 PE=1 SV=2	FALSE	0.944606	5577.23	34177.6	0	22864.5	11456.9	3039.08	8966.43	4815.32	4673.94	178441	6569.41	5061.37	2437.99	3797.96	3279.32	2167.51	6715.95	5936.96	3142.64	7369.84	8395.7	9846.79	4962.5	7806.75	4016.91	19201.1	0	8066.2	7072.04	1826.79	18948.9	2007.91	6300.74	260455	11841.7	5540.84	3264.77
8776	58.4457	2	796.391	1590.77	-2.1957	46.99	FETLEPEMNALAAR		SPTN2_RAT	Spectrin beta chain, non-erythrocytic 2 OS=Rattus norvegicus GN=Sptbn2 PE=1 SV=2	FALSE	0.0377279	473735	376574	1.52572e+06	1.01422e+06	262437	251632	397220	1.33093e+06	525626	694128	499975	718746	413804	418539	243560	194193	634391	465713	418729	414978	377300	482795	347154	291867	341200	211560	552419	357799	161995	151256	839453	554976	708575	1.01316e+06	901233	786833	554135
9241	69.6949	2	752.37	1502.73	0.432855	66.23	DVEDEILWVTER		SPTN2_RAT	Spectrin beta chain, non-erythrocytic 2 OS=Rattus norvegicus GN=Sptbn2 PE=1 SV=2	FALSE	0.00055099	2.60316e+06	2.48223e+06	2.6769e+06	2.78576e+06	857299	978920	527492	1.04114e+06	894026	1.07934e+06	620387	1.14239e+06	705677	932493	544860	535690	716975	496728	838439	562203	560703	513782	503319	476756	1.87489e+06	1.39453e+06	969227	982766	529187	588427	1.11476e+06	434140	1.2052e+06	1.57543e+06	1.11828e+06	1.25061e+06	944990
9489	30.3459	2	645.802	1289.59	0.550898	58.07	NHYAAEEISEK		SPTN2_RAT	Spectrin beta chain, non-erythrocytic 2 OS=Rattus norvegicus GN=Sptbn2 PE=1 SV=2	FALSE	0.574889	200941	321638	526028	27309.9	259966	621766	422935	1.22773e+06	646027	436228	421821	412605	693842	465808	263297	340385	438897	364054	427065	612017	421723	408177	337395	365369	144725	180697	190459	9634.45	160470	373742	893796	511944	870882	636724	760356	451691	929140
45971	30.4517	3	430.871	1289.59	0.863745	---	NHYAAEEISEK		SPTN2_RAT	Spectrin beta chain, non-erythrocytic 2 OS=Rattus norvegicus GN=Sptbn2 PE=1 SV=2	FALSE	0.996184	5805.86	11023	19135.4	3527.06	53498.9	72085.5	34580.5	93509.7	30537.2	25750.9	36033	41925.4	58097.6	35876	24286.9	19109	24184.8	23063.7	25716.2	27665.5	18788	30421.1	18306	16213.3	4181.58	6192.76	6928.38	1244.28	33023.4	43330.5	73079.7	38992	41166	37586.4	64951.5	45897	77799.9
9575	43.9607	2	550.788	1099.56	-1.18683	57.38	DLNAAEALQR		SPTN2_RAT	Spectrin beta chain, non-erythrocytic 2 OS=Rattus norvegicus GN=Sptbn2 PE=1 SV=2	FALSE	0.057409	678389	679094	856114	569297	273902	306847	185641	47114.3	272450	258256	164448	358564	249369	255104	157904	153543	171271	146785	191441	424086	181788	160672	149043	127121	488599	381517	309974	200838	169072	184445	392318	19645.9	367278	376954	296427	392531	333936
10096	69.6658	2	1056.56	2111.12	-3.34531	109.3	VIESTQDLGNDLAGVLALQR		SPTN2_RAT	Spectrin beta chain, non-erythrocytic 2 OS=Rattus norvegicus GN=Sptbn2 PE=1 SV=2	FALSE	0.17111	1.90711e+06	1.8726e+06	1.32693e+06	1.67462e+06	650408	769507	263425	1.22014e+06	842034	921441	579162	1.00892e+06	972309	1.12295e+06	630053	580092	905422	616794	1.08366e+06	826055	674384	545188	651131	567175	1.37357e+06	1.05203e+06	480441	590777	401479	462549	556700	508780	1.13511e+06	1.34495e+06	1.04397e+06	1.10449e+06	1.30204e+06
10471	53.7084	2	833.402	1664.79	0.221918	49.02	FQIQDISVETEDNK		SPTN2_RAT	Spectrin beta chain, non-erythrocytic 2 OS=Rattus norvegicus GN=Sptbn2 PE=1 SV=2	FALSE	0.44976	148816	2.06168e+06	59480.6	273877	136082	91862.2	209886	973924	322684	367247	336439	353087	285726	180524	166352	183855	258077	201303	222664	374294	229360	221719	209176	172994	107182	1.15826e+06	21536.2	96618.8	83999.3	55218.2	443557	406110	434996	536039	606450	386535	382623
10714	34.2918	3	480.579	1438.72	-0.399418	34.76	EQQHLLASAETGR		SPTN2_RAT	Spectrin beta chain, non-erythrocytic 2 OS=Rattus norvegicus GN=Sptbn2 PE=1 SV=2	FALSE	6.55631e-05	416785	531651	738710	298146	317917	310219	158709	420183	182002	255910	172866	274357	243580	143912	132127	106094	163851	140233	142909	223618	124807	141664	132198	112116	300183	298683	267465	105181	196241	186472	335402	175209	245350	373530	311601	300347	326184
11215	34.2918	2	720.365	1438.72	-0.585353	61.75	EQQHLLASAETGR		SPTN2_RAT	Spectrin beta chain, non-erythrocytic 2 OS=Rattus norvegicus GN=Sptbn2 PE=1 SV=2	FALSE	0.0211143	568252	626288	719176	107039	545044	561756	227378	570570	289574	420556	272576	434200	367956	243638	197812	174453	308202	252306	260128	340829	271546	307416	252451	214644	409274	351851	260392	37761.4	336440	337670	480522	237919	390362	613849	491334	475331	492739
11201	74.642	2	1001.53	2001.04	-6.19004	89.64	LVSQDNFGLELAAVEAAVR		SPTN2_RAT	Spectrin beta chain, non-erythrocytic 2 OS=Rattus norvegicus GN=Sptbn2 PE=1 SV=2	FALSE	0.961695	708854	54481	54653.9	2.5279e+06	613846	318057	557769	610224	725650	177348	463356	897901	734398	420741	337765	347462	487442	332603	429562	430606	399606	437823	354215	341544	510540	30607.6	19788.6	891799	378910	191183	1.17874e+06	254454	978218	258860	835225	982960	983451
21960	75.2028	2	1001.49	2000.96	-44.6777	87.74	LVSQDNFGLELAAVEAAVR		SPTN2_RAT	Spectrin beta chain, non-erythrocytic 2 OS=Rattus norvegicus GN=Sptbn2 PE=1 SV=2	FALSE	0.00457996	2.50079e+06	456777	2.2999e+06	703540	1.03408e+06	899710	581274	595384	764539	1.38133e+06	542503	787388	611115	663347	431169	577668	624409	443021	718940	514792	473570	503953	464713	425356	1.80115e+06	256619	832727	248196	638306	540814	1.22842e+06	248266	1.03064e+06	2.01621e+06	977892	861977	818359
11310	66.7916	2	787.378	1572.74	-0.892915	71.05	ELDDLEQWIQER		SPTN2_RAT	Spectrin beta chain, non-erythrocytic 2 OS=Rattus norvegicus GN=Sptbn2 PE=1 SV=2	FALSE	6.09457e-05	2.21316e+06	1.9859e+06	1.64179e+06	1.99179e+06	627615	555777	597871	1.90999e+06	742500	718778	646670	851577	665759	408833	326386	269521	623082	409986	481333	460332	458883	489007	390941	389727	1.59399e+06	1.11568e+06	594442	702666	387409	334077	1.26349e+06	796434	1.00093e+06	1.04914e+06	1.16566e+06	932247	891534
11834	31.9252	2	672.361	1342.71	-0.969382	57.02	EKEVEAIQAQAK		SPTN2_RAT	Spectrin beta chain, non-erythrocytic 2 OS=Rattus norvegicus GN=Sptbn2 PE=1 SV=2	FALSE	0.600782	61434.5	640225	111135	31554.4	503929	494021	262903	900202	404757	527009	298447	456360	512009	389046	258266	240577	336961	302431	378875	512734	283377	334687	286770	244853	44247.2	359681	40238.8	11131.8	311061	296955	555597	375370	545636	769229	537968	499591	685644
57901	33.4975	2	672.362	1342.71	0.286786	58.25	EKEVEAIQAQAK		SPTN2_RAT	Spectrin beta chain, non-erythrocytic 2 OS=Rattus norvegicus GN=Sptbn2 PE=1 SV=2	FALSE	0.610405	113211	617.289	160250	137337	2612.26	8615.67	8867.32	614.486	17160.8	22270	4579.59	9177.1	32811.7	9454.72	13814.7	9869.81	10660.5	12057.2	12030.3	52787.5	13892.8	15865.3	10099.4	13172.9	81538.1	346.795	58021.7	48450	1612.47	5178.87	18739.5	256.231	23133.8	32505.6	8254.96	10046.5	43939
13060	71.2204	2	731.419	1460.82	-0.417926	72.98	GNLEVLLFTIQSK		SPTN2_RAT	Spectrin beta chain, non-erythrocytic 2 OS=Rattus norvegicus GN=Sptbn2 PE=1 SV=2	FALSE	0.73359	412405	529029	390617	382369	105080	79108.5	356905	416897	581075	1.01e+06	309848	635913	435772	734379	375446	379799	321887	200584	686877	400751	207617	231684	200520	215229	297028	297210	141431	134893	64862.7	47552	754253	173839	783322	1.47421e+06	558519	696154	583552
13183	60.8768	2	713.376	1424.74	-2.08054	44.87	EQWLNGLALPER		SPTN2_RAT	Spectrin beta chain, non-erythrocytic 2 OS=Rattus norvegicus GN=Sptbn2 PE=1 SV=2	FALSE	0.684446	37190.7	356385	187699	602038	234201	191649	22142.6	723031	338889	302992	248544	506212	32740.6	295398	184050	139039	297490	242154	265523	210733	240554	236967	207455	210584	26786	200218	67960.1	212388	144566	115200	46794.3	301492	456842	442251	448015	554166	43843.7
13435	71.7652	2	1008.51	2015	-2.08047	75.92	TLGTAAAGPELAELQEMWK		SPTN2_RAT	Spectrin beta chain, non-erythrocytic 2 OS=Rattus norvegicus GN=Sptbn2 PE=1 SV=2	FALSE	0.00603202	872445	1.05528e+06	596178	2.35538e+06	817987	690447	468860	814826	894407	1.41946e+06	827736	1.12612e+06	842362	734227	511484	488552	736388	543561	702110	592859	641265	584774	517631	584237	628364	592858	215859	830937	504920	415026	990850	339769	1.20571e+06	2.07187e+06	1.49204e+06	1.2328e+06	1.12803e+06
13949	69.4519	2	875.434	1748.85	2.36218	56.52	SAELGCTVDEVESLIK		SPTN2_RAT	Spectrin beta chain, non-erythrocytic 2 OS=Rattus norvegicus GN=Sptbn2 PE=1 SV=2	FALSE	0.00903343	1.2303e+06	1.41674e+06	346709	402980	275352	282982	401676	885411	401238	471199	334444	634203	360246	563645	307073	249247	348029	204207	498229	354221	251209	181838	213774	184640	886101	795928	125533	142164	169967	170100	848870	369202	540892	687769	602854	694281	482415
14297	37.0582	2	1078.99	2155.96	-0.702784	100.67	LEQSNVPEGPGSGTGDESSGPR		SPTN2_RAT	Spectrin beta chain, non-erythrocytic 2 OS=Rattus norvegicus GN=Sptbn2 PE=1 SV=2	FALSE	0.000331002	2.19625e+06	3.19094e+06	3.48348e+06	1.21773e+06	1.02562e+06	1.14956e+06	695724	1.51642e+06	632053	785400	539418	653640	873366	623460	343309	329952	583706	404459	587584	789183	455360	412936	399630	342627	1.58182e+06	1.79268e+06	1.26127e+06	429592	633084	691000	1.47029e+06	632323	852044	1.14638e+06	972332	715560	1.16955e+06
34640	37.0582	3	719.661	2155.96	-0.593686	---	LEQSNVPEGPGSGTGDESSGPR		SPTN2_RAT	Spectrin beta chain, non-erythrocytic 2 OS=Rattus norvegicus GN=Sptbn2 PE=1 SV=2	FALSE	0.000203914	468290	768308	869788	167022	223486	225847	86741.9	227026	98470.9	169555	97626.6	156880	128231	101300	70107.7	72680.1	37632.4	52710.3	110140	134812	79167.5	48936.3	46804.5	51899.2	337278	431638	314925	58922.2	137952	135756	183313	94666	132744	247484	175978	171742	171717
14772	71.7892	2	1013	2023.99	0.126778	83.11	VATLEQSYEALCELAATR		SPTN2_RAT	Spectrin beta chain, non-erythrocytic 2 OS=Rattus norvegicus GN=Sptbn2 PE=1 SV=2	FALSE	0.0103356	2.64343e+06	2.60207e+06	3.3569e+06	804471	447255	484641	690751	595062	635060	1.01077e+06	616274	993163	604316	644631	491598	473570	709251	501366	603045	428386	569529	503266	525803	504056	1.90389e+06	1.46185e+06	1.21544e+06	283803	276078	291317	1.45978e+06	248131	856098	1.47533e+06	1.11087e+06	1.08725e+06	809254
15185	47.3863	3	533.292	1596.85	-5.71511	33.12	HRPDLLDFESLKK		SPTN2_RAT	Spectrin beta chain, non-erythrocytic 2 OS=Rattus norvegicus GN=Sptbn2 PE=1 SV=2	FALSE	0.325887	73788.2	625693	308237	82385.6	76050.8	36538.5	44255.2	168678	102342	147656	92269.4	153440	135441	95336.9	73475.1	52690.3	101848	102592	64613.9	137265	82238.2	104634	81301.3	86215.3	53144.7	351517	111604	29064.2	46944.1	21963.3	93525.5	70335.9	137963	215521	166321	167976	181372
15339	41.9261	2	851.897	1701.78	0.254854	41.34	EQQHFLQDCQELK		SPTN2_RAT	Spectrin beta chain, non-erythrocytic 2 OS=Rattus norvegicus GN=Sptbn2 PE=1 SV=2	FALSE	0.510192	64028.7	454093	66979.9	342383	486975	575591	100349	749765	348230	550038	277719	366941	473882	346281	263142	249151	394365	297388	322623	456683	365970	334182	315840	288567	46115.6	255111	24251.4	120787	300596	345987	212069	312640	469434	802844	500604	401701	634587
17527	47.9266	2	890.97	1779.92	-1.19206	41.67	AASAGVPYHGEVPVSLAR		SPTN2_RAT	Spectrin beta chain, non-erythrocytic 2 OS=Rattus norvegicus GN=Sptbn2 PE=1 SV=2	FALSE	0.165361	0	16928.3	24837.4	35312.3	196268	59625.3	110080	220106	157599	174909	128250	189744	227886	145984	88075.9	89043.5	189953	153171	135552	247116	153635	169243	113188	118872	0	9510.39	8992.89	12457.6	121151	35840.7	232635	91780.8	212453	255299	231178	207719	305167
20427	58.0703	2	933.382	1864.75	-0.173023	92.3	WDLPDSDWDNDSSSAR		SPTN2_RAT	Spectrin beta chain, non-erythrocytic 2 OS=Rattus norvegicus GN=Sptbn2 PE=1 SV=2	FALSE	0.481024	50655.6	12261	1.45416e+06	1.84609e+06	481799	502025	250726	888151	262934	466749	279041	513535	490418	421651	223846	184693	218387	174717	374200	377467	209482	193638	169649	135103	36483.9	6888.26	526509	651268	297401	301766	529864	370345	354450	681273	502986	562183	656730
21482	72.1124	2	796.398	1590.78	-1.17463	82.92	FLWEVGEAEAWVR		SPTN2_RAT	Spectrin beta chain, non-erythrocytic 2 OS=Rattus norvegicus GN=Sptbn2 PE=1 SV=2	FALSE	0.000168569	637922	664950	692535	888619	482334	421312	507572	509433	559957	826800	406397	759958	449929	577758	365549	421412	429298	305904	500132	353173	374113	347058	326830	320965	459453	373571	250747	313489	297731	253250	1.07266e+06	212425	754854	1.20681e+06	732554	831949	602511
22245	43.1599	3	563.624	1687.85	-1.21872	52.09	KHEAIETDIVAYSGR		SPTN2_RAT	Spectrin beta chain, non-erythrocytic 2 OS=Rattus norvegicus GN=Sptbn2 PE=1 SV=2	FALSE	0.210882	4196.85	161.939	11345.9	129782	101972	82210.9	94020.7	266878	91777.9	153491	85540.6	133067	119122	87752.9	72402.9	73329.9	119538	70784.7	101799	135410	95094.9	100129	84502.9	81038.8	3022.71	90.9778	4108.02	45784.6	62944.6	49416.8	198696	111284	123722	224038	154192	145673	159519
22641	47.0196	2	986.515	1971.02	-0.924686	56.15	EQAAALPPALSHTPEVQGR		SPTN2_RAT	Spectrin beta chain, non-erythrocytic 2 OS=Rattus norvegicus GN=Sptbn2 PE=1 SV=2	FALSE	0.387849	565534	792542	50329.8	175965	310993	343085	157762	268564	228380	337834	229298	330698	310262	208901	161801	144243	271017	250679	223491	315006	181146	267602	190008	166339	407317	445253	18222.9	62077.4	191967	206228	333402	111987	307869	493108	413322	362025	415479
24709	56.1198	2	612.275	1222.54	5.166	37.9	DEAEMSSWLR		SPTN2_RAT	Spectrin beta chain, non-erythrocytic 2 OS=Rattus norvegicus GN=Sptbn2 PE=1 SV=2	FALSE	0.192973	48092.4	1774.82	5797.28	301455	122813	94442.5	4211.25	144354	4648.06	435.568	85329.9	596.191	8307.08	64527.6	41377.7	33524	89725.9	67480.7	86029.6	2817.41	46869.7	64678.1	69774.2	56976.2	34637.8	997.101	2099.02	106348	75809	56769.2	8899.72	60193.1	6265.86	635.762	153812	652.669	11124.2
26269	84.5167	3	1095.18	3282.52	0.804907	77.22	AELFAQSCSALESWLESLQAQLHSDDYGK		SPTN2_RAT	Spectrin beta chain, non-erythrocytic 2 OS=Rattus norvegicus GN=Sptbn2 PE=1 SV=2	FALSE	0.184178	137869	103356	71368.6	1.27449e+06	298141	270428	244149	673887	643734	92057.1	376482	492729	120871	706215	426220	401265	611336	417633	672483	426399	357781	457512	360889	350151	99298	58065.6	25840.4	449618	184034	162554	515965	281000	867790	134368	678630	539406	161861
40394	85.1437	3	1095.18	3282.51	0.301999	61.9	AELFAQSCSALESWLESLQAQLHSDDYGK		SPTN2_RAT	Spectrin beta chain, non-erythrocytic 2 OS=Rattus norvegicus GN=Sptbn2 PE=1 SV=2	FALSE	0.0484328	837469	265317	670421	194761	127308	128098	462671	103584	158864	897784	184272	118510	614382	173754	123821	92421.9	177914	140023	165228	84573.2	110579	132260	108605	104849	603173	149056	242740	68708.1	78583.7	76999.2	977773	43193	214158	1.31042e+06	332161	129736	822734
183935	86.8077	3	1095.18	3282.53	4.87647	93.41	AELFAQSCSALESWLESLQAQLHSDDYGK		SPTN2_RAT	Spectrin beta chain, non-erythrocytic 2 OS=Rattus norvegicus GN=Sptbn2 PE=1 SV=2	FALSE	0.330449	76126	639508	52626.8	38526.7	18553.6	15703.1	19111.4	10617.3	16426.9	39534	32905	17896.1	32509.6	33081.8	36446.5	23080.1	31316.7	19420.8	32472.8	15975	15507	20385	20890.2	24028.5	54828.6	359278	19054.6	13591.5	11452.6	9439.12	40388.6	4427.25	22144.4	57704.3	59313.1	19591.4	43534.4
28812	61.8173	2	1127.56	2253.11	-1.8896	84.55	QLANSLSGVQNQLQSFNSYR		SPTN2_RAT	Spectrin beta chain, non-erythrocytic 2 OS=Rattus norvegicus GN=Sptbn2 PE=1 SV=2	FALSE	0.10117	447392	62239.5	179230	252846	56887.3	80839.5	109008	474643	228375	61436	144196	251832	332838	226393	145373	155080	336435	239037	250858	313649	214766	247166	198629	161576	322227	34966.4	64894	89199.4	35114.9	48592.5	230368	197919	307862	89672.8	259921	275688	445711
35093	24.4062	2	503.743	1005.47	-1.03546	36.11	DTSTIGQER		SPTN2_RAT	Spectrin beta chain, non-erythrocytic 2 OS=Rattus norvegicus GN=Sptbn2 PE=1 SV=2	FALSE	0.62462	2227.35	10442	18115.5	2658.13	118815	121311	3448.27	245882	116215	145022	15179.8	121988	89124.5	45490.4	21011.9	9776.64	22143.7	11479.6	50904	19357.6	26247.5	12759.4	11157.9	21727.6	1604.21	5866.34	6559.08	937.742	73341	72919.6	7287.3	102529	156665	211676	27362.5	133544	119349
35462	23.48	2	503.744	1005.47	0.778217	33.63	DTSTIGQER		SPTN2_RAT	Spectrin beta chain, non-erythrocytic 2 OS=Rattus norvegicus GN=Sptbn2 PE=1 SV=2	FALSE	0.466252	7365.23	8749.96	13269.2	1880.15	205523	238382	7498.98	148694	208991	63717.3	3424.74	197150	17642.3	108631	2396.02	19895.1	65080.8	2027.5	112350	49204.5	48259.7	1862.45	6582.4	43151.1	5304.69	4915.76	4804.37	663.283	126864	143291	15847.7	62002.8	281732	93002.6	6173.28	215826	23625.3
54852	25.2769	2	503.744	1005.47	0.0150436	33.14	DTSTIGQER		SPTN2_RAT	Spectrin beta chain, non-erythrocytic 2 OS=Rattus norvegicus GN=Sptbn2 PE=1 SV=2	FALSE	0.0727516	1726.62	1180.72	3689.13	2878.62	8792.89	8934.27	1080.09	33771.3	2618.73	1384.8	2234.82	3101.35	5579.1	9457.3	62997.7	5767.65	7647.5	1418.98	6219	11647.9	7877.85	4418.92	3310.75	5638.76	1243.57	663.333	1335.72	1015.52	5427.61	5370.37	2282.57	14082.1	3530.2	2021.28	4028.4	3395.15	7471.1
89558	24.3389	1	1006.48	1005.47	-1.4325	---	DTSTIGQER		SPTN2_RAT	Spectrin beta chain, non-erythrocytic 2 OS=Rattus norvegicus GN=Sptbn2 PE=1 SV=2	FALSE	0.126109	47.4361	0	0	0	10840.3	10348.2	55.2915	0	85338.4	84474.3	139.465	97298.2	31796.7	6459.35	222.769	681.319	1485.82	740.987	12441	1071.52	5365.26	439.17	2601.43	3850.44	34.1651	0	0	0	6691.39	6220.3	116.849	0	115041	123300	251.393	106515	42579.7
1245	39.3404	2	637.301	1272.59	0.0458704	51.05	TPEVSGYTYEK		MAP1B_RAT	Microtubule-associated protein 1B OS=Rattus norvegicus GN=Map1b PE=1 SV=2	FALSE	0.177175	3.3834e+06	3.81582e+06	403564	1.95238e+06	337488	387081	903981	1.34749e+06	1.00824e+06	1.71745e+06	898913	1.16268e+06	1.18638e+06	802915	694211	655080	783117	651052	827764	1.21623e+06	780140	729802	706443	608849	2.43684e+06	2.14374e+06	146119	688763	208322	232674	1.9104e+06	561882	1.35916e+06	2.50682e+06	1.62034e+06	1.27282e+06	1.58871e+06
2498	41.911	2	621.34	1240.66	-1.236	59.83	DLTGQVSTPPVK		MAP1B_RAT	Microtubule-associated protein 1B OS=Rattus norvegicus GN=Map1b PE=1 SV=2	FALSE	0.665104	75897.1	730686	270241	1.70522e+06	1.69525e+06	1.72849e+06	571222	1.74496e+06	855605	1.36618e+06	465512	1.07791e+06	1.06336e+06	749292	594854	573708	626597	491076	740860	1.15061e+06	674976	639194	595836	538166	54663.7	410502	97846.4	601569	1.04643e+06	1.03899e+06	1.20718e+06	727619	1.15341e+06	1.9941e+06	839111	1.18003e+06	1.42397e+06
7948	40.8784	2	621.34	1240.67	-0.1937	42.24	DLTGQVSTPPVK		MAP1B_RAT	Microtubule-associated protein 1B OS=Rattus norvegicus GN=Map1b PE=1 SV=2	FALSE	0.0784567	4.72018e+06	5.7037e+06	7.59619e+06	23932.2	32504.2	18106.5	54654.1	44419.7	36066.6	80471.5	42063.7	132816	59569.4	21142.9	34442.9	22507.6	47230.8	62569.3	21596.9	35990.5	75383	50968.5	63216.3	70494.1	3.39964e+06	3.20436e+06	2.75035e+06	8442.84	20064	10883.8	115501	18522.3	48619.9	117457	75822.2	145398	79770.9
43787	41.9614	1	1241.67	1240.66	-2.00332	---	DLTGQVSTPPVK		MAP1B_RAT	Microtubule-associated protein 1B OS=Rattus norvegicus GN=Map1b PE=1 SV=2	FALSE	0.148376	8.45888	15960.1	0	134893	167717	180684	42720.2	138554	110591	96138.8	8078.35	102403	102140	107504	88032.7	77966.9	70364	49860.2	57829	152583	65940	87007.3	61741.7	60936.1	6.09237	8966.42	0	47587.9	103527	108609	90281.4	57774.8	149083	140325	14561.7	112103	136778
2595	41.7517	2	682.336	1362.66	-7.46912	56.47	ETEPGEAYVIQK		MAP1B_RAT	Microtubule-associated protein 1B OS=Rattus norvegicus GN=Map1b PE=1 SV=2	FALSE	3.89588e-06	2.69769e+06	3.44684e+06	4.14732e+06	2.38052e+06	2.71836e+06	2.64901e+06	1.07393e+06	3.44106e+06	1.43103e+06	2.16714e+06	1.03961e+06	1.52678e+06	1.29397e+06	775167	502290	493347	934962	762506	822935	1.54894e+06	774535	952831	645322	605977	1.94297e+06	1.93645e+06	1.50162e+06	839806	1.67797e+06	1.59231e+06	2.26956e+06	1.43486e+06	1.92911e+06	3.16319e+06	1.87395e+06	1.67141e+06	1.73279e+06
2798	44.7333	2	964.436	1926.86	-0.832187	76.62	SSYYVVSGNDPAAEEPSR		MAP1B_RAT	Microtubule-associated protein 1B OS=Rattus norvegicus GN=Map1b PE=1 SV=2	FALSE	0.000266298	4.3795e+06	5.94331e+06	6.03761e+06	5.72844e+06	1.97644e+06	2.08413e+06	1.43904e+06	3.96913e+06	1.96536e+06	2.53924e+06	1.46986e+06	1.75955e+06	1.58194e+06	1.42413e+06	906713	837144	1.72316e+06	1.30271e+06	1.41586e+06	1.93387e+06	1.47303e+06	1.42508e+06	1.20021e+06	1.11242e+06	3.15427e+06	3.33897e+06	2.18604e+06	2.02089e+06	1.22e+06	1.25277e+06	3.04115e+06	1.65506e+06	2.64942e+06	3.70631e+06	2.64951e+06	1.92624e+06	2.11842e+06
31775	44.7505	3	643.294	1926.86	0.624612	---	SSYYVVSGNDPAAEEPSR		MAP1B_RAT	Microtubule-associated protein 1B OS=Rattus norvegicus GN=Map1b PE=1 SV=2	FALSE	0.0265102	100190	130154	197163	46753.4	24665.7	38719.8	40527.3	146430	106358	42819	44198.5	105138	62287.4	71366.1	44148.5	49531.5	20578.9	25452.6	65668.6	78878.8	26695.6	29107.8	33867.9	25973.1	72160.5	73120.7	71387	16493.8	15225.5	23274.4	85647.1	61058.9	143377	62499.2	79670.3	115098	83410.6
2877	61.9782	2	757.932	1513.85	-0.775112	50.84	SVGNAIEPVILFQK		MAP1B_RAT	Microtubule-associated protein 1B OS=Rattus norvegicus GN=Map1b PE=1 SV=2	FALSE	0.00528602	566688	4.30449e+06	4.09883e+06	3.33583e+06	1.6696e+06	1.67876e+06	1.20538e+06	3.52778e+06	1.55744e+06	1.64234e+06	1.21384e+06	1.97427e+06	1.18102e+06	1.31961e+06	713887	573196	1.47398e+06	1.02911e+06	1.24112e+06	1.16139e+06	1.25333e+06	1.15981e+06	1.01288e+06	1.07414e+06	408148	2.41827e+06	1.48406e+06	1.17682e+06	1.0306e+06	1.0091e+06	2.54736e+06	1.47103e+06	2.09951e+06	2.39719e+06	2.18802e+06	2.16129e+06	1.58154e+06
2940	63.6301	3	752.732	2255.17	-1.10555	76.48	TTEAAATAVGTAAVAAAAGVAASGPAK		MAP1B_RAT	Microtubule-associated protein 1B OS=Rattus norvegicus GN=Map1b PE=1 SV=2	TRUE	3.9206e-05	7.65548e+06	5.07089e+06	4.91714e+06	4.54912e+06	3.34199e+06	2.98114e+06	1.61074e+06	9.73853e+06	3.22019e+06	2.91055e+06	1.9607e+06	4.18131e+06	1.73659e+06	1.10518e+06	1.06774e+06	767648	2.57271e+06	1.7022e+06	1.42322e+06	1.61358e+06	2.05981e+06	1.91559e+06	1.7632e+06	1.82669e+06	5.51374e+06	2.84884e+06	1.78035e+06	1.60485e+06	2.06292e+06	1.79196e+06	3.40401e+06	4.06081e+06	4.341e+06	4.24828e+06	3.53428e+06	4.57741e+06	2.32551e+06
3090	31.8809	2	661.814	1321.61	-1.60621	39.24	DAYRPEETDVK		MAP1B_RAT	Microtubule-associated protein 1B OS=Rattus norvegicus GN=Map1b PE=1 SV=2	FALSE	0.839363	1.81653e+06	3.27569e+06	4.44744e+06	113124	2.57233e+06	2.4422e+06	1.24666e+06	2.6367e+06	1.3173e+06	1.50867e+06	1.33419e+06	1.27842e+06	1.90217e+06	1.83165e+06	1.16596e+06	982201	1.6357e+06	1.16006e+06	1.85633e+06	2.14109e+06	1.46338e+06	1.36153e+06	1.35495e+06	1.30801e+06	1.30833e+06	1.84029e+06	1.61029e+06	39908	1.58782e+06	1.468e+06	2.63459e+06	1.09946e+06	1.77579e+06	2.20208e+06	2.40495e+06	1.39953e+06	2.54725e+06
3141	53.3867	2	674.857	1347.7	-2.25966	37.92	SVNFSLTPNEIK		MAP1B_RAT	Microtubule-associated protein 1B OS=Rattus norvegicus GN=Map1b PE=1 SV=2	FALSE	0.187969	816639	1.14431e+06	339730	1.54263e+06	637281	803868	242466	1.76617e+06	721422	872917	554015	670199	563759	614302	371178	437963	663087	546789	584675	1.09547e+06	605144	595414	561907	513565	588171	642877	123006	544211	393376	483204	512409	736466	972518	1.27412e+06	998643	733687	754943
50147	53.5994	1	1348.71	1347.7	-1.5019	---	SVNFSLTPNEIK		MAP1B_RAT	Microtubule-associated protein 1B OS=Rattus norvegicus GN=Map1b PE=1 SV=2	FALSE	0.139172	48308.3	31859.5	21697.9	187025	22704.2	80580.7	4472.34	186383	88507.4	45032.4	61612.1	73405.1	31666.8	124208	43473	58780.9	86826.7	69817.8	125831	197248	83347.5	111442	87822.1	60107.8	34793.3	17898.8	7856.15	65979.2	14014.7	48436.9	9451.48	77718.8	119313	65730	111059	80358.8	42405.7
3340	53.9077	2	849.943	1697.87	-0.766377	72.01	DIKPQLELIEDEEK		MAP1B_RAT	Microtubule-associated protein 1B OS=Rattus norvegicus GN=Map1b PE=1 SV=2	TRUE	0.00111074	3.9016e+06	5.77769e+06	4.38887e+06	2.98424e+06	1.82317e+06	2.38657e+06	1.6065e+06	2.75758e+06	1.34608e+06	1.39755e+06	1.0716e+06	1.54349e+06	1.23827e+06	1.23404e+06	753915	848799	1.53506e+06	1.12754e+06	1.32306e+06	1.76795e+06	1.4249e+06	1.22517e+06	1.26139e+06	1.07802e+06	2.81006e+06	3.24593e+06	1.58908e+06	1.05279e+06	1.12539e+06	1.43456e+06	3.39505e+06	1.14987e+06	1.8146e+06	2.03988e+06	1.93162e+06	1.6897e+06	1.6582e+06
3383	53.8764	3	566.965	1697.87	-0.291768	38.4	DIKPQLELIEDEEK		MAP1B_RAT	Microtubule-associated protein 1B OS=Rattus norvegicus GN=Map1b PE=1 SV=2	TRUE	0.000203282	2.29942e+06	3.54802e+06	3.16335e+06	1.65507e+06	938466	1.35267e+06	526101	2.02665e+06	997131	791787	620912	901175	478675	625510	343058	443312	626361	481508	601821	1.00089e+06	594735	574907	547386	497554	1.65612e+06	1.99329e+06	1.14536e+06	583878	579289	813085	1.11182e+06	845081	1.34419e+06	1.1557e+06	1.11923e+06	986544	641005
3652	68.6293	2	1011.53	2021.04	-1.07134	84.05	VLFPGNSTQYNILEGLEK		MAP1B_RAT	Microtubule-associated protein 1B OS=Rattus norvegicus GN=Map1b PE=1 SV=2	FALSE	0.0032902	5.1501e+06	5.00425e+06	5.00177e+06	4.66457e+06	2.64764e+06	2.74973e+06	1.51135e+06	5.27221e+06	2.56111e+06	3.17819e+06	1.52013e+06	3.6364e+06	3.07673e+06	2.0569e+06	1.32933e+06	1.50267e+06	2.68101e+06	1.59294e+06	2.21268e+06	2.89545e+06	2.11041e+06	1.88949e+06	1.60672e+06	1.74519e+06	3.70928e+06	2.8114e+06	1.81099e+06	1.64558e+06	1.63431e+06	1.65286e+06	3.19396e+06	2.19843e+06	3.45252e+06	4.63893e+06	2.74013e+06	3.98088e+06	4.12013e+06
4189	41.0298	3	548.595	1642.76	-0.354245	50.41	TIQAHDVGGYYYEK		MAP1B_RAT	Microtubule-associated protein 1B OS=Rattus norvegicus GN=Map1b PE=1 SV=2	FALSE	0.000370069	1.45925e+06	2.41953e+06	1.92522e+06	960191	612151	700090	463535	1.17237e+06	512470	879443	470618	578966	566950	400807	285375	266364	442035	358837	464618	692213	435039	413152	414666	356633	1.051e+06	1.3593e+06	697066	338738	377864	420823	979597	488858	690839	1.28365e+06	848316	633811	759217
8986	41.0043	2	822.388	1642.76	-0.444163	63.89	TIQAHDVGGYYYEK		MAP1B_RAT	Microtubule-associated protein 1B OS=Rattus norvegicus GN=Map1b PE=1 SV=2	FALSE	0.0461021	988509	1.15966e+06	4.31792e+06	421176	426581	466534	503103	910421	514770	922118	507272	545997	621565	426902	295234	273812	580906	479162	517328	615454	565169	540305	515248	444736	711957	651498	1.56339e+06	148583	263316	280433	1.06322e+06	379631	693940	1.34594e+06	914387	597720	832352
4218	48.7167	2	985.448	1968.88	-1.0668	87.09	ITSFPESESYSYETTTK		MAP1B_RAT	Microtubule-associated protein 1B OS=Rattus norvegicus GN=Map1b PE=1 SV=2	TRUE	0.000275503	7.17837e+06	9.20463e+06	9.13683e+06	5.77359e+06	4.04904e+06	4.29539e+06	1.6151e+06	4.93482e+06	2.08293e+06	2.801e+06	1.87841e+06	2.48164e+06	2.50493e+06	1.78163e+06	1.29513e+06	1.26334e+06	1.97149e+06	1.43329e+06	1.70408e+06	2.54353e+06	2.01798e+06	1.75765e+06	1.66545e+06	1.49049e+06	5.17011e+06	5.17119e+06	3.30818e+06	2.03682e+06	2.49936e+06	2.58195e+06	3.41323e+06	2.05774e+06	2.80792e+06	4.08838e+06	3.38594e+06	2.71672e+06	3.35441e+06
4623	39.9311	2	445.741	889.468	-1.60304	39.08	LMITDAAR		MAP1B_RAT	Microtubule-associated protein 1B OS=Rattus norvegicus GN=Map1b PE=1 SV=2	FALSE	0.00144871	653347	301898	455390	327871	599055	624920	389855	782609	602844	894668	402994	675995	327059	282540	232537	225555	432873	404261	339266	507771	367032	453852	294283	298328	470563	169607	164883	115667	369780	375638	823889	326335	812668	1.30587e+06	726419	740032	437972
29642	39.849	1	890.475	889.467	-1.98592	---	LMITDAAR		MAP1B_RAT	Microtubule-associated protein 1B OS=Rattus norvegicus GN=Map1b PE=1 SV=2	FALSE	0.939526	3747.23	1010.45	67531.2	2393.05	114250	139539	11808.7	105725	111198	115478	57296.5	122274	5981.72	8295.07	36033.1	14486.3	62802.5	83797.8	23625.6	52591.9	43706.1	73473.7	31915.1	37285.2	2698.88	567.674	24451.1	844.224	70523.6	83876.7	24955.5	44085.5	149901	168553	103280	133857	8010.27
4705	36.6762	2	803.36	1604.71	6.49925	81.38	TPQASTYSYETSDR		MAP1B_RAT	Microtubule-associated protein 1B OS=Rattus norvegicus GN=Map1b PE=1 SV=2	FALSE	0.00104403	2.95455e+06	3.72652e+06	3.9452e+06	1.91929e+06	1.64362e+06	1.81789e+06	1.20999e+06	2.77738e+06	1.17513e+06	1.74524e+06	1.29281e+06	1.18217e+06	1.75303e+06	1.21715e+06	891279	790066	1.12873e+06	862898	1.13772e+06	1.71401e+06	1.18751e+06	930098	1.08138e+06	997481	2.12797e+06	2.09357e+06	1.42844e+06	677093	1.01456e+06	1.09273e+06	2.5571e+06	1.15812e+06	1.58414e+06	2.54738e+06	2.33036e+06	1.29416e+06	2.34753e+06
4844	25.5099	2	628.294	1254.57	0.0102804	54.56	HSPTEDEEIAK		MAP1B_RAT	Microtubule-associated protein 1B OS=Rattus norvegicus GN=Map1b PE=1 SV=2	FALSE	0.0947903	11640	7793.55	22741.1	44106.3	1.63692e+06	1.75227e+06	86644.7	2.26721e+06	939059	1.19267e+06	331381	1.17598e+06	819741	831989	701823	387099	643858	653359	726812	746493	743450	749900	634375	636966	8383.5	4378.44	8233.89	15559.9	1.01042e+06	1.05329e+06	183108	945389	1.26591e+06	1.74083e+06	597333	1.28738e+06	1.09773e+06
20021	27.1576	2	628.295	1254.57	1.35455	53.52	HSPTEDEEIAK		MAP1B_RAT	Microtubule-associated protein 1B OS=Rattus norvegicus GN=Map1b PE=1 SV=2	FALSE	0.706621	1293.55	75421.3	191190	2491.58	21404.1	13145.8	95326.5	2.04544e+06	24663.2	70135.9	101141	26538	23597.3	29240	32764	41303	42803.9	96893.9	30469.4	80379.8	55148.2	128111	45867.6	55158.1	931.656	42371.9	69224.2	878.984	13212.2	7901.89	201455	852913	33247.4	102371	182312	29051.9	31599.7
4942	40.703	2	902.898	1803.78	0.485045	57.85	ESSPTYSPGFSDSTSGAK		MAP1B_RAT	Microtubule-associated protein 1B OS=Rattus norvegicus GN=Map1b PE=1 SV=2	FALSE	4.00541e-06	3.39795e+06	3.82074e+06	4.28957e+06	2.28171e+06	1.32218e+06	1.30732e+06	810970	1.94638e+06	729686	1.28763e+06	815272	843688	677393	562532	309407	290950	511964	411053	518330	814131	386127	456878	336375	271273	2.44732e+06	2.14651e+06	1.55313e+06	804947	816145	785827	1.71384e+06	811611	983659	1.87945e+06	1.46957e+06	923611	907114
5352	52.6922	2	818.408	1634.8	-2.01237	85.11	DFEELKAEEIDVAK		MAP1B_RAT	Microtubule-associated protein 1B OS=Rattus norvegicus GN=Map1b PE=1 SV=2	FALSE	0.0242508	3.37348e+06	1.70589e+06	3.23259e+06	2.06422e+06	355423	501906	389056	1.28088e+06	737704	1.00833e+06	447636	656500	867958	480955	396613	349251	576612	449878	556949	1.06246e+06	577697	526794	515950	382446	2.4297e+06	958376	1.17043e+06	728219	219392	301695	822199	534105	994467	1.47177e+06	806888	718691	1.1623e+06
6300	76.9311	2	1041.09	2080.16	0.248239	94.85	NLISPDLGVVFLNVPENLK		MAP1B_RAT	Microtubule-associated protein 1B OS=Rattus norvegicus GN=Map1b PE=1 SV=2	FALSE	0.00366994	4.4877e+06	4.54206e+06	3.69072e+06	4.21158e+06	1.47527e+06	1.47135e+06	1.44265e+06	1.84738e+06	1.70928e+06	2.98556e+06	1.30316e+06	1.85518e+06	2.25736e+06	1.82221e+06	1.07249e+06	1.02822e+06	1.53489e+06	1.12836e+06	1.78228e+06	1.63008e+06	1.2546e+06	1.19059e+06	1.08075e+06	1.14663e+06	3.23219e+06	2.55175e+06	1.3363e+06	1.48577e+06	910642	884425	3.04879e+06	770328	2.30421e+06	4.35777e+06	2.34903e+06	2.03092e+06	3.02289e+06
15011	76.9617	3	694.393	2080.16	-0.38727	65.32	NLISPDLGVVFLNVPENLK		MAP1B_RAT	Microtubule-associated protein 1B OS=Rattus norvegicus GN=Map1b PE=1 SV=2	FALSE	0.00386669	635120	818244	563025	345522	198864	267023	384460	223180	469967	532504	439438	566981	242485	545330	320724	291432	197592	187975	453443	167276	158173	201564	186011	190843	457435	459692	203855	121894	122753	160507	812487	93062.4	633543	777250	792112	620691	324718
6713	40.2027	3	535.622	1603.84	-1.02458	59.27	LKETEPGEAYVIQK		MAP1B_RAT	Microtubule-associated protein 1B OS=Rattus norvegicus GN=Map1b PE=1 SV=2	FALSE	0.176974	115914	119067	282104	21324.8	395062	371901	282027	804915	414291	554752	266324	416690	531034	445668	297272	296382	345671	288040	467668	764162	392243	333235	329310	284590	83485.3	66892.4	102141	7523.01	243861	223549	596013	335636	558489	809723	480064	456163	711121
7677	40.1857	2	802.929	1603.84	-1.17957	70.69	LKETEPGEAYVIQK		MAP1B_RAT	Microtubule-associated protein 1B OS=Rattus norvegicus GN=Map1b PE=1 SV=2	FALSE	0.0533934	75464.2	68727.3	44006.8	18470.6	384436	376200	303053	793347	425205	577729	271965	378959	524985	475335	298030	273647	387332	350769	479314	703581	404989	417226	373256	312560	54351.9	38611.2	15933.6	6516.09	237302	226133	640448	330813	573201	843261	490232	414857	703020
8076	42.939	2	794.854	1587.69	-0.388061	73.64	TPEEGGYSYEISEK		MAP1B_RAT	Microtubule-associated protein 1B OS=Rattus norvegicus GN=Map1b PE=1 SV=2	FALSE	0.0500539	1.08738e+06	1.03262e+06	119995	3.18358e+06	1.35969e+06	1.41463e+06	576900	1.73032e+06	562845	980409	597908	646534	769467	626273	456060	479291	543596	410312	622038	861877	475921	422812	399014	385185	783170	580127	43446.7	1.12311e+06	839299	850330	1.21917e+06	721514	758747	1.43102e+06	1.07776e+06	707781	1.03041e+06
8580	64.9787	2	1071	2139.98	-0.0835705	130.37	SPPLIGSESAYEDFLSADDK		MAP1B_RAT	Microtubule-associated protein 1B OS=Rattus norvegicus GN=Map1b PE=1 SV=2	FALSE	1.90747e-06	1.79304e+06	2.68802e+06	3.08839e+06	2.06256e+06	948608	811335	925563	2.71954e+06	1.14741e+06	1.14646e+06	1.12038e+06	1.4244e+06	816446	395712	397874	332755	848487	628692	583661	485434	613247	597656	556108	528756	1.29141e+06	1.51014e+06	1.11821e+06	727635	585549	487692	1.95601e+06	1.13401e+06	1.54678e+06	1.67339e+06	2.01955e+06	1.55933e+06	1.09332e+06
8649	26.4951	3	462.604	1384.79	-0.765114	42.51	ESLKPATKPLSSK		MAP1B_RAT	Microtubule-associated protein 1B OS=Rattus norvegicus GN=Map1b PE=1 SV=2	FALSE	0.202878	3.87561	214.066	650.011	27.06	315734	357705	6061.67	6589.76	877.559	51264.8	209.894	269046	259284	286828	226.273	131575	288795	0	255353	262585	228290	198.881	204166	204725	2.79134	120.263	235.35	9.54628	194894	215016	12810.2	2747.82	1183	74826.9	378.346	294532	347214
18116	26.4951	2	693.403	1384.79	-1.02067	48.55	ESLKPATKPLSSK		MAP1B_RAT	Microtubule-associated protein 1B OS=Rattus norvegicus GN=Map1b PE=1 SV=2	FALSE	0.185828	51.7475	281.854	522.571	0	250504	273919	987.015	922.971	0	26211.3	0	215086	173809	228581	8.72792	98722.3	192219	0	205143	197536	231458	0	170088	208613	37.2703	158.347	189.208	0	154629	164652	2085.88	384.864	0	38258.4	0	235461	232753
34834	26.8902	2	693.403	1384.79	-0.82648	44.97	ESLKPATKPLSSK		MAP1B_RAT	Microtubule-associated protein 1B OS=Rattus norvegicus GN=Map1b PE=1 SV=2	FALSE	0.0507958	100.132	376.335	428.959	0	12041.7	9836.77	17773.9	0	9547.74	29538.8	34841	26405.9	925.649	9165.85	196.15	13655.2	26679.1	151972	11188.8	23817.1	47280.9	171574	44868.4	25434.7	72.1187	211.426	155.313	0	7433.01	5912.86	37561.9	0	12870.9	43115.3	62802.8	28907.3	1239.56
41554	27.2321	2	693.403	1384.79	-0.863331	43.65	ESLKPATKPLSSK		MAP1B_RAT	Microtubule-associated protein 1B OS=Rattus norvegicus GN=Map1b PE=1 SV=2	FALSE	0.0262159	137.089	0	0	0	5931.65	9611.25	257.34	395461	19588.3	376.438	17388.4	7839.13	6998.9	3782.97	129587	3788.76	3378.76	33890.3	17186.1	25094.2	9427.16	51816.9	8882.48	5673.92	98.7362	0	0	0	3661.44	5777.3	543.842	164901	26406.2	549.455	31343.5	8581.74	9372.4
53596	25.6017	2	693.402	1384.79	-1.53619	44.27	ESLKPATKPLSSK		MAP1B_RAT	Microtubule-associated protein 1B OS=Rattus norvegicus GN=Map1b PE=1 SV=2	FALSE	0.0526099	0	13.4392	157.229	0	1632.11	2416.46	0	0	220976	223545	0	293.678	0	17.0025	0	0	0	0	121.345	0	0	0	0	1722.41	0	7.5502	56.928	0	1007.46	1452.53	0	0	297889	326290	0	321.498	0
10389	26.1279	3	452.905	1355.69	-0.861807	---	EVPSKEEQSPVK		MAP1B_RAT	Microtubule-associated protein 1B OS=Rattus norvegicus GN=Map1b PE=1 SV=2	FALSE	0.394786	10438.7	54152.9	65097.9	26930.7	315502	312466	155352	2.17593e+06	270037	325262	188043	297390	289495	271591	174875	140433	269252	168678	256428	310170	230331	199822	191901	188111	7518.27	30423.3	23570	9500.65	194751	187823	328308	907327	364025	474757	338958	325562	387669
18910	26.17	2	678.853	1355.69	-1.33754	37.32	EVPSKEEQSPVK		MAP1B_RAT	Microtubule-associated protein 1B OS=Rattus norvegicus GN=Map1b PE=1 SV=2	FALSE	0.0636154	5116.9	102130	82935	5592.25	695641	604873	175527	986404	667591	808511	190595	680955	598605	683029	238052	346103	678961	377149	528076	812951	761810	434479	571390	607405	3685.36	57376.8	30028.3	1972.85	429400	363588	370945	411315	899951	1.18011e+06	343558	745462	801606
10457	38.4864	2	697.849	1393.68	-0.899195	46.59	VQSLEGEKLSPK	[10] Phospho (ST)	MAP1B_RAT	Microtubule-associated protein 1B OS=Rattus norvegicus GN=Map1b PE=1 SV=2	FALSE	0.509109	510326	173508	983357	6528.58	739130	784365	247472	925809	404994	418144	185274	332763	290985	377757	177024	201664	191640	151128	328642	551270	228067	187864	189952	179116	367554	97477.2	356044	2303.17	456245	471480	522988	386047	545956	610329	333966	364285	389665
10594	39.4905	2	640.272	1278.53	0.204511	70.13	AEEDMDEALEK		MAP1B_RAT	Microtubule-associated protein 1B OS=Rattus norvegicus GN=Map1b PE=1 SV=2	FALSE	4.78424e-06	1.44675e+06	1.36241e+06	1.99161e+06	831671	530173	541233	209323	274456	120718	212534	211701	251542	155065	73602.9	87691.2	74189.1	124996	96468.4	75533.7	96136.8	64322.1	90808	68385.1	62242.1	1.042e+06	765409	721105	293399	327261	325334	442366	114444	162735	310218	381604	275371	207651
12256	56.7493	2	963.465	1924.91	-1.15067	77.92	LGGDGSPTQVDVSQFGSFK		MAP1B_RAT	Microtubule-associated protein 1B OS=Rattus norvegicus GN=Map1b PE=1 SV=2	FALSE	0.0167054	209079	903350	318139	1.71039e+06	960678	943300	931980	2.02603e+06	861573	1.19214e+06	882195	1.20128e+06	735256	511234	333438	406085	763169	522358	447778	590143	650556	549635	488810	459683	150586	507505	115189	603396	593000	567016	1.96957e+06	844822	1.16145e+06	1.74006e+06	1.59021e+06	1.31508e+06	984599
14750	35.2972	2	696.313	1390.61	-0.101524	40.98	HMDPPPAPMQDR		MAP1B_RAT	Microtubule-associated protein 1B OS=Rattus norvegicus GN=Map1b PE=1 SV=2	FALSE	3.52901e-06	1.10642e+06	1.17261e+06	680738	464095	417380	446715	242304	542489	316635	436286	256898	321589	129033	110808	69998.6	66784.8	281430	231610	122970	186937	132257	269353	115479	98632.9	796882	658778	246475	163724	257637	268520	512067	226209	426842	636810	463074	352053	172791
14784	62.2327	2	826.884	1651.75	-0.917644	52.31	ASLTLFCPEEGDWK		MAP1B_RAT	Microtubule-associated protein 1B OS=Rattus norvegicus GN=Map1b PE=1 SV=2	FALSE	0.00766252	970211	1.801e+06	620886	393208	368420	406451	418245	1.13944e+06	443602	517684	462475	745508	416405	324230	249630	211349	538730	420661	347131	437948	442994	427531	395691	411610	698779	1.01181e+06	224805	138717	227415	244317	883885	475130	598002	755619	833637	816131	557619
15208	43.2393	2	818.345	1634.68	-0.949528	85.49	SPCDSGYSYETIEK		MAP1B_RAT	Microtubule-associated protein 1B OS=Rattus norvegicus GN=Map1b PE=1 SV=2	FALSE	0.419809	24147.6	36819.5	89278.8	1.10949e+06	475133	542121	147182	533122	248484	378874	193392	206298	180969	161407	123054	98429.9	200940	166194	148936	178893	165016	200213	163190	148007	17391.9	20685.3	32325.2	391410	293286	325868	311042	222303	334971	553011	348599	225841	242339
38557	44.1379	2	818.347	1634.68	0.949448	61.2	SPCDSGYSYETIEK		MAP1B_RAT	Microtubule-associated protein 1B OS=Rattus norvegicus GN=Map1b PE=1 SV=2	FALSE	0.061924	678444	775075	984927	21952.8	375.523	3553.29	20634.3	14760	7002.12	45272.6	7010.37	16707.5	21561.2	4108.32	2555.16	3018.58	10792	6569.82	1892.42	17545.2	5890.74	9688.88	11540.2	7125.89	488638	435440	356613	7744.55	231.8	2135.88	43606.8	6154.67	9439.26	66080.6	12636.6	18290.2	28873.1
15672	70.5843	3	962.8	2885.38	1.64642	67.36	VLSPLRSPPLIGSESAYEDFLSADDK	[3] Phospho (ST)	MAP1B_RAT	Microtubule-associated protein 1B OS=Rattus norvegicus GN=Map1b PE=1 SV=2	FALSE	0.00138249	2.48531e+06	2.23857e+06	2.76273e+06	3.56864e+06	1.12302e+06	1.30013e+06	581154	1.31094e+06	1.09303e+06	1.62608e+06	930277	1.251e+06	740960	1.35375e+06	703288	626437	982495	686116	1.26788e+06	889351	829817	703206	657865	643023	1.79001e+06	1.25763e+06	1.0003e+06	1.25895e+06	693210	781504	1.22817e+06	546641	1.47347e+06	2.37344e+06	1.67688e+06	1.36951e+06	992238
18284	39.4701	2	793.338	1584.66	-0.447781	49.88	TPEDGGYSCEITEK		MAP1B_RAT	Microtubule-associated protein 1B OS=Rattus norvegicus GN=Map1b PE=1 SV=2	FALSE	0.000661886	634559	749853	826963	424249	221401	223435	113840	311739	102208	212525	108588	114152	113661	98381.2	78058.9	69645.1	153569	90520.5	104325	125821	101097	116981	106369	92242.6	457031	421270	299419	149667	136665	134306	240581	129990	137783	310205	195736	124966	152206
19148	57.3166	3	817.028	2448.06	-0.747898	56.02	EEDHEPDKTEAEDYVMAVVDK		MAP1B_RAT	Microtubule-associated protein 1B OS=Rattus norvegicus GN=Map1b PE=1 SV=2	FALSE	0.0188681	1.2202e+06	41211.6	78021	70793.4	532508	477233	133584	454202	169130	272188	267596	391871	148403	82884.7	67787.3	91393.2	201978	132956	60809.4	83223.4	148998	160475	96665.9	79049	878827	23152.8	28249.1	24974.6	328702	286864	282306	189395	227998	397290	482356	428994	198729
19730	56.6516	2	657.816	1313.62	0.308126	44.16	DMSLYASLASEK		MAP1B_RAT	Microtubule-associated protein 1B OS=Rattus norvegicus GN=Map1b PE=1 SV=2	FALSE	0.00522845	117607	251783	45128.9	516252	176221	192910	89057.4	497331	198953	255503	89573.6	221032	88563.6	136022	54174.7	87055.3	112476	93009.1	112439	141363	77659.2	99337.1	60099.3	55982.9	84704.9	141452	16339.8	182125	108777	115958	188207	207379	268201	372935	161461	241970	118598
19842	35.7202	2	1204.99	2407.96	-0.244535	98.95	AETEEAEEPEEDGEDNVSGSASK		MAP1B_RAT	Microtubule-associated protein 1B OS=Rattus norvegicus GN=Map1b PE=1 SV=2	FALSE	0.00581721	1.92089e+06	1.44779e+06	3.54946e+06	113852	1.06228e+06	1.17019e+06	371951	1.01611e+06	384293	243301	8170.5	250969	426123	319652	174304	197124	7351.37	1821.34	319145	370039	26584.5	8067.6	23162.5	2466.52	1.38349e+06	813374	1.28515e+06	40165	655715	703402	786051	423701	518049	355125	14727.8	274744	570632
57534	35.6835	3	803.661	2407.96	0.0311609	---	AETEEAEEPEEDGEDNVSGSASK		MAP1B_RAT	Microtubule-associated protein 1B OS=Rattus norvegicus GN=Map1b PE=1 SV=2	FALSE	0.000202805	273594	375256	616710	158709	118711	105681	15436.9	110969	13819.8	17837.3	21766.8	26574.2	20895.1	33335.5	10951.5	16956.4	4926.92	2234.19	25591.8	27085	3145.63	2487.3	5402.02	5227.63	197052	210820	223293	55989.9	73277.3	63524.9	32623.2	46272.1	18630	26035.6	39235.9	29091.5	27981.1
20518	53.1458	2	947.446	1892.88	-0.752239	109.07	ASDAEIMSSQSALALDER		MAP1B_RAT	Microtubule-associated protein 1B OS=Rattus norvegicus GN=Map1b PE=1 SV=2	FALSE	0.0643746	165930	4.19475e+06	83150.4	435192	504277	499748	178050	1.0463e+06	302864	498378	263668	399375	187576	210782	115007	127786	364231	307911	184339	284657	280836	305389	238077	225652	119509	2.35662e+06	30106.3	153528	311276	300398	376276	436292	408279	727440	475276	437208	251187
24288	54.4865	3	1157.48	3469.42	-0.646685	69.29	LLDDISNGYDDTEDGGHTLGDCSYSYETTEK		MAP1B_RAT	Microtubule-associated protein 1B OS=Rattus norvegicus GN=Map1b PE=1 SV=2	FALSE	0.00192813	2.44285e+06	4.17249e+06	2.68383e+06	2.53049e+06	906071	951238	233952	1.28911e+06	421066	615661	378655	566097	405079	359126	247305	252352	509445	342423	358322	518304	528147	364025	432679	409799	1.75942e+06	2.34412e+06	971737	892712	559292	571788	494415	537538	567621	898628	682547	619723	542450
27554	21.1851	2	552.298	1102.58	-5.92248	32.38	VESKPSVTEK		MAP1B_RAT	Microtubule-associated protein 1B OS=Rattus norvegicus GN=Map1b PE=1 SV=2	FALSE	0.0147484	5006.62	11870.3	6905.84	8434.1	187289	222234	1740.48	852908	581001	455717	1061.42	387059	3805.37	29567.2	703.759	1658.6	8648.75	3950.19	15087.3	4196.83	13009.8	3795.49	3007.06	11732	3605.94	6668.75	2500.4	2975.4	115608	133584	3678.18	355649	783223	665172	1913.27	423725	5095.87
288018	21.1583	1	1103.59	1102.58	-2.52601	---	VESKPSVTEK		MAP1B_RAT	Microtubule-associated protein 1B OS=Rattus norvegicus GN=Map1b PE=1 SV=2	FALSE	0.0285775	0	0	0	240.038	0	97.8872	19.5979	33505.4	63935.6	31951	0	52923.1	31.7562	32.7265	0	0	14.4997	0	0.0931534	31.8198	0	0	0	0	0	0	0	84.681	0	58.8398	41.4167	13971.2	86188.8	46636.1	0	57936.6	42.5255
28687	50.398	2	1022.48	2042.94	0.120917	79.22	SSISPMDEPVPDSESPIEK		MAP1B_RAT	Microtubule-associated protein 1B OS=Rattus norvegicus GN=Map1b PE=1 SV=2	FALSE	0.00255233	94282.9	143873	148296	1.19876e+06	453607	91459.4	187658	326615	285454	461260	288515	369593	159120	98244.8	69523.2	59852	190905	154034	112192	222096	69611.7	144768	83877.3	84952.2	67905.8	80828.4	53693.6	422902	279999	54976.1	396582	136193	384808	673262	520064	404605	213082
46266	49.7408	2	1022.48	2042.94	0.273575	89.01	SSISPMDEPVPDSESPIEK		MAP1B_RAT	Microtubule-associated protein 1B OS=Rattus norvegicus GN=Map1b PE=1 SV=2	FALSE	0.222287	1.65306e+06	2.0907e+06	1.34237e+06	5885.75	36416.5	368661	675.561	279378	469.302	7849.84	6018.58	3878.17	13395.9	26218.2	8637.98	8415.83	6371.62	10380.2	11066.2	39745.6	8869.95	7623.18	23109.2	6988.69	1.19059e+06	1.17456e+06	486032	2076.39	22478.9	221602	1427.68	116496	632.646	11457.7	10848.8	4245.55	17938.8
29163	67.3634	2	1186.61	2371.21	-0.640311	48.75	SDVLETVVLINPSDEAVSTEVR		MAP1B_RAT	Microtubule-associated protein 1B OS=Rattus norvegicus GN=Map1b PE=1 SV=2	FALSE	0.00102633	2.03706e+06	2.01489e+06	1.5543e+06	2.06577e+06	1.21187e+06	861290	194000	1.93046e+06	829712	975102	305327	1.19848e+06	567759	545139	360613	334429	568347	385465	627600	530555	398916	394478	316323	304684	1.46716e+06	1.13197e+06	562766	728768	748054	517720	409985	804969	1.1185e+06	1.42327e+06	550368	1.31201e+06	760300
30177	22.6856	2	478.251	954.487	-1.22153	33.38	QPGVQSPSR		MAP1B_RAT	Microtubule-associated protein 1B OS=Rattus norvegicus GN=Map1b PE=1 SV=2	FALSE	0.407736	18267.4	10492.7	20062.5	7562.94	407131	495285	26201.5	225726	542549	550370	25557.9	486536	68824.2	221890	2987.34	53654	127030	13165.5	191175	107741	131489	3196.55	41560.5	104060	13156.8	5894.85	7264.05	2668.07	251311	297715	55372.2	94124.3	731388	803327	46069.5	532626	92164.2
30523	43.7977	2	841.339	1680.66	-0.805827	68.56	SPDTSAYCYETMEK		MAP1B_RAT	Microtubule-associated protein 1B OS=Rattus norvegicus GN=Map1b PE=1 SV=2	FALSE	0.567534	719.932	477.119	1224.59	328936	51703.6	56805.2	90607.5	230825	92342.3	220707	114619	130427	29304.6	53106.5	24400.6	20238	120420	85975.4	42443.7	62421	57894.7	95205.2	55890.4	53517.6	518.52	268.047	443.389	116043	31915.2	34145.5	191483	96250.1	124483	322147	206608	142782	39242.6
31169	55.6519	2	1294.1	2586.19	-0.881094	86.49	ESTAAYQTSSSPPIDAAAAEPYGFR		MAP1B_RAT	Microtubule-associated protein 1B OS=Rattus norvegicus GN=Map1b PE=1 SV=2	FALSE	0.327804	87026.9	61537.4	149324	1.36371e+06	12860.9	514890	123158	1.19141e+06	586695	930824	180204	291160	174319	366511	66401.3	91990.3	169888	84795.3	373889	493458	126174	95254.1	105419	114405	62679.7	34571.9	54066	481093	7938.7	309500	260272	496799	790899	1.35864e+06	324827	318742	233435
31350	23.1001	2	441.738	881.461	0.458796	39.35	AEADVHIK		MAP1B_RAT	Microtubule-associated protein 1B OS=Rattus norvegicus GN=Map1b PE=1 SV=2	FALSE	0.108006	4826.26	2617.47	3953.45	1128.92	322680	369426	558.844	181304	669658	248109	221.976	753331	2581.66	51131.8	794.091	1825.18	21209.1	462.79	14946.5	1160.76	25548.5	620.708	3045.4	20542	3476.04	1470.5	1431.43	398.264	199182	222061	1181.02	75600.9	902737	362143	400.124	824695	3457.17
177718	23.0669	1	882.468	881.461	-0.01777	---	AEADVHIK		MAP1B_RAT	Microtubule-associated protein 1B OS=Rattus norvegicus GN=Map1b PE=1 SV=2	FALSE	0.186072	1.58569	0	23.0579	0	71957.2	88279.4	0	0	169386	70112.9	20.1588	230.94	0	1102.81	0	0	317.233	0.000566143	0.0168529	0	3488.55	0	0	3185.81	1.14207	0	8.3486	0	44417.2	53064.6	0	0	228343	102338	36.3373	252.817	0
40639	58.6519	2	1003.45	2004.88	0.117549	85.42	LGGDGSPTQVDVSQFGSFK	[6] Phospho (ST)	MAP1B_RAT	Microtubule-associated protein 1B OS=Rattus norvegicus GN=Map1b PE=1 SV=2	FALSE	0.279771	23281.2	43999.3	72696.5	1.72173e+06	481373	476970	3406.9	147848	50918.7	47965	44758	60693.9	41800.1	222295	31148.8	13957.1	60076.8	41085.4	166819	40883.5	36250.5	31355.2	38801.9	34641.5	16767.9	24718.9	26321.2	607394	297138	286706	7199.86	61650.4	68641.3	70010.3	80678.7	66443.5	55975.5
45300	59.2562	2	1003.45	2004.89	1.19766	64.27	LGGDGSPTQVDVSQFGSFK	[6] Phospho (ST)	MAP1B_RAT	Microtubule-associated protein 1B OS=Rattus norvegicus GN=Map1b PE=1 SV=2	FALSE	0.492573	7085.51	2.11873e+06	30217	55777.3	32044.7	12750.5	40871.7	595614	139575	66254.8	59611	62208	33200.3	28299.8	114319	44430.4	50933.9	42201.3	34464.5	78504.1	60199.4	36257.1	40858.4	71797	5103.23	1.19031e+06	10940.7	19677.2	19780.3	7664.28	86375	248361	188155	96706.5	107452	68101	44459.4
85673	56.8841	2	1003.45	2004.89	1.96808	65.33	LGGDGSPTQVDVSQFGSFK	[6] Phospho (ST)	MAP1B_RAT	Microtubule-associated protein 1B OS=Rattus norvegicus GN=Map1b PE=1 SV=2	FALSE	0.527573	1.29318e+06	4124.15	22045.7	25202.7	32686.4	50573.2	8985.24	61804.4	3595.69	19942.6	15535	27205.8	17532.9	15079.2	5696.74	10549.1	40977.2	26385	22172.4	14787.8	27719.3	22236.3	30262.6	22094.7	931391	2316.96	7982.11	8891.07	20176.4	30399.5	18988.7	25771.4	4847.19	29108.6	28002.7	29783	23478.8
51572	58.1874	2	1334.08	2666.15	-1.09379	51.92	ESTAAYQTSSSPPIDAAAAEPYGFR	[11] Phospho (ST)	MAP1B_RAT	Microtubule-associated protein 1B OS=Rattus norvegicus GN=Map1b PE=1 SV=2	FALSE	0.245604	44229.3	1.2411e+06	176005	1.87309e+06	246658	187245	45170.5	515283	131239	312856	52369.1	64361	125071	234799	88598.9	77220.5	114723	75520.5	279710	308927	85952.5	91350.6	90947	93729.9	31855.5	697255	63726.2	660792	152255	112552	95459.7	214865	176917	456649	94398.2	70458	167486
56547	35.4138	2	1223.46	2444.9	-0.276993	71.86	GEAEQSEEEGEEEEDKAEDAR	[6] Phospho (ST)	MAP1B_RAT	Microtubule-associated protein 1B OS=Rattus norvegicus GN=Map1b PE=1 SV=2	FALSE	0.689836	391249	382068	828847	711715	0	489284	13708.6	914.033	30473.3	81561	152132	163833	89181.1	12292.7	61039.9	38657.1	56863.9	29225	19971.5	1733.44	31273.3	22040.6	23033.4	20244.6	281791	214647	300101	251080	0	294108	28970.6	381.137	41079.8	119048	274227	179353	119425
103114	22.9442	2	669.89	1337.77	-0.958349	39.73	SKPSAASPKPGALK		MAP1B_RAT	Microtubule-associated protein 1B OS=Rattus norvegicus GN=Map1b PE=1 SV=2	FALSE	0.499581	150.552	1818.84	1468.16	46.3527	9311.86	13298.9	52.8066	0	120197	34850.5	29.8799	106468	2345.52	55892.6	254.446	5055.82	9283.66	78.0764	61632.9	20802.4	25399.7	32.2696	29.1399	19692.2	108.433	1021.83	531.579	16.3524	5747.95	7993.92	111.597	0	162033	50868.3	53.8601	116554	3140.95
798	50.2554	2	648.838	1295.66	-0.360078	65.78	LLYNNVSNFGR		CLH1_RAT	Clathrin heavy chain 1 OS=Rattus norvegicus GN=Cltc PE=1 SV=3	FALSE	0.0226085	3.86746e+06	4.12357e+06	5.45787e+06	2.26022e+06	1.85503e+06	2.13461e+06	1.48711e+06	3.07702e+06	1.34043e+06	1.48502e+06	1.59341e+06	2.36616e+06	2.48497e+06	1.58056e+06	1.20842e+06	1.13355e+06	1.74618e+06	1.48347e+06	1.62272e+06	2.6878e+06	1.72457e+06	1.53964e+06	1.35518e+06	1.42659e+06	2.78548e+06	2.31664e+06	1.97613e+06	797363	1.14506e+06	1.28311e+06	3.14273e+06	1.28307e+06	1.80697e+06	2.16756e+06	2.87222e+06	2.59031e+06	3.32769e+06
28947	50.2299	1	1296.67	1295.66	-1.42248	---	LLYNNVSNFGR		CLH1_RAT	Clathrin heavy chain 1 OS=Rattus norvegicus GN=Cltc PE=1 SV=3	FALSE	0.129252	185075	183979	185507	97551.3	109861	142309	11228.1	105634	30462	35128	117125	131274	208523	182518	94664.4	92754.1	134408	129251	141176	187903	151161	112288	116540	93125.6	133297	103360	67166.6	34414.3	67814.1	85541.7	23728.5	44047.6	41064.5	51273.3	211125	143709	279238
880	54.2377	3	657.68	1970.02	-1.42771	46.73	LASTLVHLGEYQAAVDGAR		CLH1_RAT	Clathrin heavy chain 1 OS=Rattus norvegicus GN=Cltc PE=1 SV=3	TRUE	0.132642	4.04736e+06	7.4643e+06	6.74174e+06	2.11618e+06	1.92797e+06	3.12337e+06	1.97552e+06	4.06315e+06	2.23345e+06	1.92686e+06	2.04236e+06	3.41665e+06	2.28409e+06	2.62986e+06	1.58274e+06	2.05885e+06	2.39413e+06	1.95677e+06	2.40991e+06	4.52147e+06	2.67279e+06	2.3335e+06	2.33436e+06	2.24774e+06	2.91504e+06	4.19347e+06	2.44098e+06	746549	1.19008e+06	1.87745e+06	4.1749e+06	1.69427e+06	3.01083e+06	2.81248e+06	3.68147e+06	3.74031e+06	3.05869e+06
7604	54.1885	2	986.019	1970.02	0.794415	74.06	LASTLVHLGEYQAAVDGAR		CLH1_RAT	Clathrin heavy chain 1 OS=Rattus norvegicus GN=Cltc PE=1 SV=3	TRUE	0.825898	1.21672e+06	2.2985e+06	90320.4	1.08544e+06	651030	963051	546307	1.34165e+06	690329	777269	587533	1.0233e+06	841282	749115	504430	587715	832726	603898	744359	1.39349e+06	744527	698215	685022	619722	876320	1.29131e+06	32702.3	382923	401863	578888	1.15452e+06	559448	930603	1.13451e+06	1.05906e+06	1.12024e+06	1.12658e+06
75765	55.2214	2	986.019	1970.02	0.393122	53.87	LASTLVHLGEYQAAVDGAR		CLH1_RAT	Clathrin heavy chain 1 OS=Rattus norvegicus GN=Cltc PE=1 SV=3	FALSE	0.0857885	14563.2	76.2049	1.25178e+06	109526	4047.48	14687.2	3352.57	26678.4	20556	27051.6	9570.58	16265	4849.16	6496.49	2083.72	4353.73	5570.65	12233.8	1625.1	0	6870.11	5298.27	7281.21	4717.05	10488.9	42.8122	453234	38638.9	2498.39	8828.44	7085.05	11124.5	27710.7	39484.9	17251.5	17805.8	6493.63
1703	33.7961	2	445.733	889.451	0.898422	53.1	LDASESLR		CLH1_RAT	Clathrin heavy chain 1 OS=Rattus norvegicus GN=Cltc PE=1 SV=3	FALSE	0.823717	369541	15504.9	199109	69903.2	497118	519219	166950	528792	243100	485970	383576	722178	654304	206929	263014	221001	249247	221449	237725	375590	265475	266491	237810	221073	266156	8710.73	72091.5	24660.6	306857	312101	352818	220498	327712	709328	691418	790590	876195
10261	33.7961	1	890.458	889.451	0.594062	---	LDASESLR		CLH1_RAT	Clathrin heavy chain 1 OS=Rattus norvegicus GN=Cltc PE=1 SV=3	FALSE	0.405617	185502	6192.4	209047	6348.94	374796	355751	149456	345284	219905	309749	186955	439818	358914	140324	170127	151683	194201	206189	163146	276447	230114	238942	196457	197357	133605	3478.91	75689.9	2239.79	231351	213842	315849	143978	296444	452114	336998	481482	480631
1727	54.9286	3	488.917	1463.73	-0.648123	37.43	ALEHFTDLYDIK		CLH1_RAT	Clathrin heavy chain 1 OS=Rattus norvegicus GN=Cltc PE=1 SV=3	FALSE	0.0141411	1.69794e+06	2.58081e+06	3.26859e+06	987973	766978	931566	652172	1.19963e+06	497759	434675	717002	1.00258e+06	589070	791343	430700	568140	617717	481602	750139	1.08586e+06	602073	580986	550659	507830	1.22291e+06	1.44991e+06	1.18346e+06	348539	473434	559963	1.37825e+06	500226	671007	634458	1.29244e+06	1.09755e+06	788838
2402	54.9156	2	732.871	1463.73	-1.22468	42.3	ALEHFTDLYDIK		CLH1_RAT	Clathrin heavy chain 1 OS=Rattus norvegicus GN=Cltc PE=1 SV=3	FALSE	0.0208449	6.31576e+06	8.09838e+06	3.3927e+06	3.77947e+06	1.53192e+06	1.22584e+06	901847	1.34139e+06	690698	852053	915414	1.29684e+06	1.19445e+06	905847	653682	764357	1.16956e+06	910733	928806	1.49796e+06	1.05592e+06	985360	916528	836782	4.54882e+06	4.5497e+06	1.2284e+06	1.33333e+06	945612	736850	1.90589e+06	559338	931101	1.24367e+06	1.65009e+06	1.41969e+06	1.59951e+06
1748	55.4593	2	652.833	1303.65	-0.320238	70.69	NNLAGAEELFAR		CLH1_RAT	Clathrin heavy chain 1 OS=Rattus norvegicus GN=Cltc PE=1 SV=3	FALSE	0.00393992	3.20093e+06	3.25928e+06	7.1491e+06	4.61414e+06	1.51502e+06	1.62401e+06	1.20814e+06	2.69084e+06	1.3507e+06	1.39486e+06	1.38184e+06	2.11757e+06	1.54616e+06	1.41228e+06	881334	1.10571e+06	1.2934e+06	1.02036e+06	1.46125e+06	2.23774e+06	1.26684e+06	1.23645e+06	1.08725e+06	979226	2.30542e+06	1.83108e+06	2.58848e+06	1.62779e+06	935177	976190	2.5532e+06	1.12203e+06	1.82082e+06	2.03596e+06	2.49084e+06	2.31817e+06	2.0705e+06
1768	52.9275	3	649.023	1944.05	-0.4937	35.7	LHIIEVGTPPTGNQPFPK		CLH1_RAT	Clathrin heavy chain 1 OS=Rattus norvegicus GN=Cltc PE=1 SV=3	TRUE	0.0960362	3.30911e+06	5.87367e+06	7.09817e+06	1.86587e+06	2.19456e+06	2.75152e+06	1.56576e+06	3.21523e+06	1.40405e+06	1.34278e+06	1.72283e+06	2.55352e+06	2.93804e+06	2.08063e+06	1.34628e+06	1.61868e+06	1.88235e+06	1.45091e+06	2.00377e+06	3.2376e+06	1.92272e+06	1.59768e+06	1.65077e+06	1.45609e+06	2.38333e+06	3.29985e+06	2.57004e+06	658247	1.35464e+06	1.65393e+06	3.30896e+06	1.3407e+06	1.89274e+06	1.95994e+06	3.10549e+06	2.79542e+06	3.9344e+06
8396	52.9275	2	973.03	1944.05	-0.688494	66.91	LHIIEVGTPPTGNQPFPK		CLH1_RAT	Clathrin heavy chain 1 OS=Rattus norvegicus GN=Cltc PE=1 SV=3	TRUE	0.385656	1.14783e+06	1.49356e+06	2.35174e+06	698154	884178	1.05774e+06	640977	966124	438666	453696	657284	902793	1.28828e+06	844956	550676	625549	819164	597165	826763	1.26146e+06	759851	651441	625073	590518	826704	839090	851496	246296	545778	635806	1.35459e+06	402858	591347	662221	1.18479e+06	988315	1.72517e+06
1961	43.0191	2	472.253	942.492	-0.324927	42.63	HELIEFR		CLH1_RAT	Clathrin heavy chain 1 OS=Rattus norvegicus GN=Cltc PE=1 SV=3	FALSE	0.803512	257884	524743	286229	1.04779e+06	1.44353e+06	1.28937e+06	1.15052e+06	1.69983e+06	771602	1.35157e+06	971821	1.34794e+06	1.27592e+06	797938	697617	686113	1.03164e+06	870402	931890	1.40031e+06	947400	968812	845033	813900	185737	294802	103635	369642	891050	775040	2.43142e+06	708803	1.04016e+06	1.97278e+06	1.75176e+06	1.47563e+06	1.70861e+06
2026	58.4016	3	822.078	2463.21	-0.341173	67.04	LAELEEFINGPNNAHIQQVGDR		CLH1_RAT	Clathrin heavy chain 1 OS=Rattus norvegicus GN=Cltc PE=1 SV=3	FALSE	0.214147	2.74868e+06	4.1821e+06	5.78411e+06	3.36503e+06	2.05774e+06	1.79664e+06	1.88818e+06	5.21757e+06	2.32928e+06	2.38991e+06	2.44649e+06	3.9214e+06	2.95767e+06	3.37145e+06	1.79565e+06	1.48818e+06	2.99338e+06	2.2919e+06	3.24001e+06	2.98583e+06	2.49884e+06	2.47787e+06	2.35113e+06	2.15769e+06	1.97969e+06	2.34951e+06	2.09426e+06	1.18712e+06	1.27019e+06	1.07996e+06	3.99032e+06	2.17564e+06	3.14001e+06	3.48835e+06	4.40994e+06	4.29287e+06	3.96068e+06
2238	71.7005	3	961.176	2880.51	-0.656375	84.13	RPLIDQVVQTALSETQDPEEVSVTVK		CLH1_RAT	Clathrin heavy chain 1 OS=Rattus norvegicus GN=Cltc PE=1 SV=3	TRUE	0.345502	4.92257e+06	4.92157e+06	4.67501e+06	5.74138e+06	3.96243e+06	3.27734e+06	4.10123e+06	1.79028e+06	3.56517e+06	5.21081e+06	5.07934e+06	7.36605e+06	3.49973e+06	6.28812e+06	4.4596e+06	4.0493e+06	4.63971e+06	3.11632e+06	6.05631e+06	2.09304e+06	3.92167e+06	2.71943e+06	3.52987e+06	3.24832e+06	3.5454e+06	2.76495e+06	1.69268e+06	2.02546e+06	2.4459e+06	1.97e+06	8.66722e+06	746518	4.80606e+06	7.60578e+06	9.1558e+06	8.06384e+06	4.68657e+06
32602	71.7805	2	1441.26	2880.51	-0.593814	---	RPLIDQVVQTALSETQDPEEVSVTVK		CLH1_RAT	Clathrin heavy chain 1 OS=Rattus norvegicus GN=Cltc PE=1 SV=3	TRUE	0.0346787	206735	95303	30692.3	324036	554640	284759	204155	78695.5	216905	417479	284571	601534	680979	395354	370406	372655	407149	290440	491496	360330	430379	265376	316790	304659	148898	53541.5	11112.8	114314	342364	171168	431445	32814.8	292400	609359	512954	658517	911915
2247	59.5105	3	785.088	2352.24	-1.06981	66.31	ISGETIFVTAPHEATAGIIGVNR		CLH1_RAT	Clathrin heavy chain 1 OS=Rattus norvegicus GN=Cltc PE=1 SV=3	FALSE	0.758238	39489.9	3.17552e+06	737167	2.67074e+06	1.64078e+06	1.21038e+06	1.6491e+06	3.30423e+06	1.2213e+06	1.35585e+06	1.51701e+06	2.51709e+06	1.95377e+06	1.38963e+06	1.11222e+06	846232	1.80288e+06	1.41233e+06	1.3077e+06	1.9355e+06	1.63366e+06	1.3289e+06	1.39493e+06	1.24144e+06	28442	1.78402e+06	266906	942191	1.01281e+06	727556	3.48508e+06	1.37781e+06	1.64638e+06	1.97901e+06	2.7345e+06	2.75554e+06	2.61634e+06
12793	59.5105	2	1177.13	2352.24	-1.49276	75.11	ISGETIFVTAPHEATAGIIGVNR		CLH1_RAT	Clathrin heavy chain 1 OS=Rattus norvegicus GN=Cltc PE=1 SV=3	FALSE	0.0457527	25325.3	96598.5	12555.9	432148	312837	400813	428100	709660	272561	389827	424249	673365	736089	551306	322769	251987	720516	505095	572683	609814	567175	482536	517122	440120	18240.2	54269.4	4546.11	152454	193105	240928	904711	295917	367427	568998	764733	737154	985714
2629	70.8081	2	677.427	1352.84	0.244481	70.23	NLQNLLILTAIK		CLH1_RAT	Clathrin heavy chain 1 OS=Rattus norvegicus GN=Cltc PE=1 SV=3	FALSE	0.167504	2.63232e+06	3.15909e+06	2.78347e+06	1.7693e+06	893666	848944	1.79916e+06	1.31382e+06	1.48324e+06	2.27941e+06	1.83535e+06	2.9856e+06	1.74171e+06	2.27632e+06	1.63589e+06	1.59758e+06	1.46771e+06	1.08003e+06	2.11058e+06	1.5238e+06	1.37622e+06	1.17234e+06	1.13443e+06	1.16402e+06	1.89589e+06	1.77479e+06	1.00781e+06	624178	551635	510299	3.8022e+06	547840	1.99949e+06	3.32706e+06	3.30833e+06	3.26843e+06	2.33237e+06
29081	70.7902	1	1353.85	1352.84	-0.529373	---	NLQNLLILTAIK		CLH1_RAT	Clathrin heavy chain 1 OS=Rattus norvegicus GN=Cltc PE=1 SV=3	FALSE	0.00677937	76243.7	48679.9	75705.6	224561	96287	99520.5	279469	52816.1	218486	451631	316415	495246	303248	469532	359359	337243	307513	245708	496660	288341	307135	262052	251709	264484	54913.3	27348.5	27410.8	79221.1	59435.3	59821.6	590608	22023.4	294532	659207	570356	542161	406087
2651	58.0916	2	776.38	1550.75	-0.336304	84.23	GQFSTDELVAEVEK		CLH1_RAT	Clathrin heavy chain 1 OS=Rattus norvegicus GN=Cltc PE=1 SV=3	FALSE	0.0371291	692755	696434	6.636e+06	3.00092e+06	2.09994e+06	1.74554e+06	1.32169e+06	2.50581e+06	929039	1.35609e+06	1.3329e+06	1.78093e+06	1.77847e+06	1.17802e+06	939723	629735	1.25376e+06	886635	1.17074e+06	1.20641e+06	1.12208e+06	973392	939098	884481	498946	391259	2.4027e+06	1.05867e+06	1.29624e+06	1.04924e+06	2.79315e+06	1.04488e+06	1.2524e+06	1.97937e+06	2.40262e+06	1.94964e+06	2.38159e+06
21675	59.3641	2	776.38	1550.74	-0.995172	76.76	GQFSTDELVAEVEK		CLH1_RAT	Clathrin heavy chain 1 OS=Rattus norvegicus GN=Cltc PE=1 SV=3	FALSE	0.00233427	14412.6	3.49824e+06	59408.3	7550.09	42391.5	21795.6	591935	286365	35157.2	276922	25034.3	13054.6	6261.56	13286.3	7949.59	3428.13	26272.2	9751.92	5581.61	10774.5	8415.71	20788.2	18026	10779.1	10380.4	1.96533e+06	21510	2663.54	26167.1	13101.3	1.25095e+06	119410	47393.9	404200	45125.7	14291.3	8385
2778	73.2519	3	790.092	2367.25	-0.453586	69.4	KFDVNTSAVQVLIEHIGNLDR		CLH1_RAT	Clathrin heavy chain 1 OS=Rattus norvegicus GN=Cltc PE=1 SV=3	FALSE	0.151636	225861	1.16014e+06	1.44093e+06	2.37198e+06	1.29538e+06	1.22163e+06	1.80418e+06	1.27977e+06	2.39454e+06	2.80813e+06	1.62057e+06	2.96411e+06	3.53454e+06	2.7606e+06	1.70489e+06	1.81429e+06	2.22897e+06	1.44039e+06	2.64097e+06	2.29549e+06	1.87338e+06	1.60236e+06	1.63341e+06	1.58429e+06	162673	651772	521718	836791	799605	734321	3.81282e+06	533642	3.22798e+06	4.09879e+06	2.92118e+06	3.2449e+06	4.73318e+06
4508	73.2658	4	592.821	2367.26	0.174137	54.8	KFDVNTSAVQVLIEHIGNLDR		CLH1_RAT	Clathrin heavy chain 1 OS=Rattus norvegicus GN=Cltc PE=1 SV=3	FALSE	0.0482994	9278.29	4472.62	14455.4	492197	321917	349273	606139	354015	702769	866327	767131	1.0784e+06	960504	1.33622e+06	745403	699823	598763	435306	1.13688e+06	586507	511638	481357	478686	476812	6682.54	2512.73	5233.89	173638	198711	209948	1.28097e+06	147618	947374	1.2645e+06	1.3828e+06	1.18056e+06	1.28623e+06
39853	77.77	3	790.095	2367.26	4.18336	37.9	KFDVNTSAVQVLIEHIGNLDR		CLH1_RAT	Clathrin heavy chain 1 OS=Rattus norvegicus GN=Cltc PE=1 SV=3	FALSE	0.0698302	43122.1	3.04742e+06	48658.4	49858.6	34639.8	27282.5	48291	46629.6	95426.3	283968	56805.5	54825.9	98819.4	46691	29055.3	26072.4	42497.8	25207.4	34901.9	35355.7	39365.4	35251.6	34325.6	37201.6	31058	1.71205e+06	17617.8	17589.2	21382.2	16399.5	102054	19443.8	128640	414484	102395	60019.6	132332
2879	70.5241	2	555.837	1109.66	0.0953203	36.54	LLLPWLEAR		CLH1_RAT	Clathrin heavy chain 1 OS=Rattus norvegicus GN=Cltc PE=1 SV=3	FALSE	0.0572015	2.60073e+06	2.17961e+06	2.79952e+06	3.41263e+06	953114	987568	1.17539e+06	744617	994899	1.51877e+06	1.37184e+06	1.97207e+06	1.16203e+06	1.76047e+06	1.25604e+06	1.20968e+06	1.15011e+06	997073	1.56608e+06	985706	1.0467e+06	844541	962104	920825	1.87313e+06	1.22451e+06	1.01362e+06	1.20392e+06	588331	593625	2.48398e+06	310493	1.34118e+06	2.21682e+06	2.47283e+06	2.15889e+06	1.55611e+06
70698	70.5089	1	1110.67	1109.66	0.545642	---	LLLPWLEAR		CLH1_RAT	Clathrin heavy chain 1 OS=Rattus norvegicus GN=Cltc PE=1 SV=3	FALSE	0.336426	3834.52	6501.02	15358.9	5890.31	14339.4	39786.2	54995.9	6456.31	24330.4	25175.1	9648.8	101984	14009.3	114006	47770.6	72818.8	6489.08	6198.2	110484	45340.4	19533.7	16363.2	8652.23	12799.3	2761.75	3652.3	5560.99	2077.99	8851.31	23915.4	116224	2692.18	32798.8	36745.9	17392.5	111645	18760.2
3186	52.2127	2	701.842	1401.67	-0.685264	48.84	CNEPAVWSQLAK		CLH1_RAT	Clathrin heavy chain 1 OS=Rattus norvegicus GN=Cltc PE=1 SV=3	FALSE	0.248025	1.87687e+06	1.51902e+06	3.84225e+06	932479	390835	594727	707565	1.53291e+06	681860	865096	883703	908486	1.06498e+06	807704	571284	612250	955233	706691	842611	1.2731e+06	889915	772462	792600	723552	1.35178e+06	853389	1.39116e+06	328962	241251	357489	1.49531e+06	639199	919187	1.26271e+06	1.59292e+06	994548	1.42614e+06
3269	39.5772	2	779.405	1556.8	-1.2928	62.92	RPISADSAIMNPASK		CLH1_RAT	Clathrin heavy chain 1 OS=Rattus norvegicus GN=Cltc PE=1 SV=3	FALSE	0.017301	1.82705e+06	1.56059e+06	1.87066e+06	533021	1.13948e+06	1.14226e+06	1.09583e+06	1.40011e+06	762138	1.17971e+06	848746	1.25983e+06	1.28489e+06	814950	577969	527840	896755	802220	844804	1.40638e+06	770995	945065	665198	645868	1.31591e+06	876742	677312	188040	703370	686611	2.31583e+06	583822	1.02741e+06	1.72193e+06	1.52991e+06	1.37917e+06	1.72063e+06
3395	27.7351	3	456.904	1367.69	-1.16222	44.99	NNRPSEGPLQTR		CLH1_RAT	Clathrin heavy chain 1 OS=Rattus norvegicus GN=Cltc PE=1 SV=3	FALSE	0.159166	19871	9060.71	22622.7	151788	979759	1.07733e+06	439608	1.27325e+06	426135	577982	639925	871025	807399	592487	507045	463769	489156	401155	616492	881518	469168	442634	416816	374776	14311.8	5090.34	8191.01	53547.9	604778	647583	929032	530927	574455	843631	1.1535e+06	953538	1.08121e+06
4045	27.7994	2	684.852	1367.69	-0.893444	56.82	NNRPSEGPLQTR		CLH1_RAT	Clathrin heavy chain 1 OS=Rattus norvegicus GN=Cltc PE=1 SV=3	FALSE	0.0333335	6146.99	5436.86	13478.9	3302.99	1.40812e+06	1.4906e+06	544710	2.04254e+06	683600	759389	810879	1.28986e+06	1.57222e+06	989525	879867	812583	890957	863063	1.07434e+06	1.52081e+06	1.13136e+06	911787	913514	863347	4427.27	3054.45	4880.3	1165.23	869191	895995	1.15115e+06	851704	921533	1.10841e+06	1.46165e+06	1.41205e+06	2.1054e+06
98790	29.5683	2	684.851	1367.69	-1.70534	46.09	NNRPSEGPLQTR		CLH1_RAT	Clathrin heavy chain 1 OS=Rattus norvegicus GN=Cltc PE=1 SV=3	FALSE	0.449444	10511.5	20409.1	47362	0	0.911956	1555.98	708.71	2279.69	450.83	560.543	153.077	247.472	737.566	1637.77	650.468	209.3	1992.43	533.852	927.701	6822.99	1374	1616.99	788.904	1038.64	7570.75	11465.9	17148.4	0	0.562925	935.299	1497.73	950.593	607.745	818.177	275.93	270.915	987.693
4237	45.692	2	549.794	1097.57	-1.17987	56.76	VANVELYYK		CLH1_RAT	Clathrin heavy chain 1 OS=Rattus norvegicus GN=Cltc PE=1 SV=3	FALSE	0.004948	1.04941e+06	1.29415e+06	364734	799310	571552	719680	361611	916345	438573	645836	537908	749690	720970	403536	346402	337979	411960	341303	450824	752118	430816	372755	340916	345212	755818	727060	132059	281982	352803	432598	764199	382101	591222	942671	969610	820709	965468
4537	37.7957	2	462.734	923.453	-0.493594	41.1	VMEYINR		CLH1_RAT	Clathrin heavy chain 1 OS=Rattus norvegicus GN=Cltc PE=1 SV=3	FALSE	0.000104351	617065	636024	775150	319392	336119	416209	291010	508714	213146	342721	278205	429372	302694	232508	192382	157772	225069	212441	248892	349854	178048	228514	161917	154606	444431	357320	280659	112676	207477	250182	614996	212125	287334	500241	501480	470047	405345
20488	37.8263	1	924.46	923.453	-0.956355	---	VMEYINR		CLH1_RAT	Clathrin heavy chain 1 OS=Rattus norvegicus GN=Cltc PE=1 SV=3	FALSE	0.614513	326735	291704	226729	5629.82	216948	247267	126658	174533	113393	143353	110735	183528	157753	110490	85416.8	79536.6	146124	134218	134041	181078	99257.4	132577	98037.3	93588.1	235325	163880	82091.8	1986.1	133916	148632	267669	72777.4	152860	209240	199607	200913	211251
4573	52.3564	2	815.895	1629.78	-1.85995	81.62	FNALFAQGNYSEAAK		CLH1_RAT	Clathrin heavy chain 1 OS=Rattus norvegicus GN=Cltc PE=1 SV=3	FALSE	0.00820249	3.45166e+06	8.02709e+06	4.73274e+06	4.13643e+06	1.13411e+06	1.67473e+06	528897	1.2227e+06	578508	654925	875484	977511	1.31497e+06	671835	603719	643240	761319	563795	690969	1.12541e+06	682886	641223	576016	516125	2.48601e+06	4.50965e+06	1.71358e+06	1.45926e+06	700054	1.00668e+06	1.11773e+06	509845	779862	955937	1.57811e+06	1.07011e+06	1.76091e+06
5112	49.2237	2	413.247	824.479	-0.368276	39.78	IAAYLFK		CLH1_RAT	Clathrin heavy chain 1 OS=Rattus norvegicus GN=Cltc PE=1 SV=3	FALSE	0.89583	572972	667808	802798	309445	338274	381958	229475	524572	248782	15835.4	240592	436606	441678	288418	246695	239159	260013	236823	311224	531704	289052	270340	257141	245844	412674	375177	290669	109166	208807	229594	484955	218738	335372	23113.6	433681	477966	591462
25399	48.9905	1	825.486	824.479	-0.844904	---	IAAYLFK		CLH1_RAT	Clathrin heavy chain 1 OS=Rattus norvegicus GN=Cltc PE=1 SV=3	FALSE	0.238306	190716	242138	197269	116188	156916	185598	2172.06	178423	94481.7	0	92482.7	219130	241657	144007	107161	122021	142676	126226	162017	278161	121616	125685	135885	115826	137360	136034	71425.2	40989	96859.8	111563	4590.26	74399.5	127367	0	166705	239888	323608
5335	68.0398	2	1178.07	2354.13	-1.78263	114.74	SVNESLNNLFITEEDYQALR		CLH1_RAT	Clathrin heavy chain 1 OS=Rattus norvegicus GN=Cltc PE=1 SV=3	FALSE	0.00147653	4.72532e+06	4.76528e+06	6.01013e+06	5.3127e+06	2.65798e+06	2.54578e+06	1.45771e+06	3.51802e+06	1.71399e+06	1.99573e+06	1.71789e+06	2.88573e+06	2.87401e+06	1.84783e+06	1.27279e+06	1.25527e+06	2.06577e+06	1.21705e+06	1.80552e+06	2.30801e+06	1.62469e+06	1.38941e+06	1.42241e+06	1.3116e+06	3.40334e+06	2.67715e+06	2.17609e+06	1.87422e+06	1.6407e+06	1.53026e+06	3.0806e+06	1.46696e+06	2.31056e+06	2.913e+06	3.09659e+06	3.15909e+06	3.84866e+06
5426	50.0245	2	413.779	825.543	-0.198213	37.04	NLILVVR		CLH1_RAT	Clathrin heavy chain 1 OS=Rattus norvegicus GN=Cltc PE=1 SV=3	FALSE	0.00107853	645229	652740	877171	360305	329628	327597	226827	571974	225286	247214	276368	398186	367882	233409	184070	165188	210011	181866	237412	366243	199664	215127	175296	169268	464716	366711	317598	127109	203470	196918	479358	238504	303698	360837	498169	435906	492639
5865	85.5074	2	974.011	1946.01	0.570052	69.11	AFMTADLPNELIELLEK		CLH1_RAT	Clathrin heavy chain 1 OS=Rattus norvegicus GN=Cltc PE=1 SV=3	FALSE	0.220008	4.23536e+06	375027	3.26295e+06	5.33978e+06	1.54078e+06	1.48021e+06	352769	1.41588e+06	1.44739e+06	1.80607e+06	1.50434e+06	2.33223e+06	1.23838e+06	1.60955e+06	1.02563e+06	1.00091e+06	1.95606e+06	1.17481e+06	1.59241e+06	1.13623e+06	809903	1.26987e+06	876103	838033	3.05045e+06	210691	1.18142e+06	1.88378e+06	951080	889753	745514	590399	1.95117e+06	2.63616e+06	2.71167e+06	2.55317e+06	1.65834e+06
33871	85.4814	3	649.678	1946.01	2.28709	77.01	AFMTADLPNELIELLEK		CLH1_RAT	Clathrin heavy chain 1 OS=Rattus norvegicus GN=Cltc PE=1 SV=3	FALSE	0.0560888	315013	334444	295602	93030.1	37517.3	65754.5	133550	8200.24	159251	357320	198352	266329	40784.4	156717	101293	85232	94906.2	71627.6	135888	35829.7	16004.6	59187.9	39532.4	38870.9	226883	187892	107029	32819.4	23158.4	39524.9	282233	3419.37	214680	521550	357541	291559	54615.4
5869	35.4592	3	411.554	1231.64	-0.635746	43.54	VDKLDASESLR		CLH1_RAT	Clathrin heavy chain 1 OS=Rattus norvegicus GN=Cltc PE=1 SV=3	FALSE	0.19474	165728	232287	217870	103988	56115.2	64192.5	107218	252024	117355	180649	103311	192676	272014	195057	141642	133048	135694	135135	194781	330354	166800	151114	143941	124583	119363	130500	78884.5	36685.2	34638.3	38586	226586	105090	158201	263678	186224	210928	364261
5888	77.3569	2	740.404	1478.79	1.26516	58.24	VGYTPDWIFLLR		CLH1_RAT	Clathrin heavy chain 1 OS=Rattus norvegicus GN=Cltc PE=1 SV=3	FALSE	0.248212	120439	2.52455e+06	68455.8	1.36548e+06	541813	612160	68843.4	878315	1.03015e+06	40254.6	397993	1.92714e+06	1.11342e+06	1.70952e+06	937256	968262	485971	263057	1.5574e+06	996989	489064	407577	371882	407426	86744	1.4183e+06	24785.8	481717	334446	367968	145488	366243	1.38871e+06	58756.2	717404	2.10969e+06	1.491e+06
9242	76.9487	2	740.403	1478.79	-0.571341	59.44	VGYTPDWIFLLR		CLH1_RAT	Clathrin heavy chain 1 OS=Rattus norvegicus GN=Cltc PE=1 SV=3	FALSE	0.263206	102128	104375	83043.4	296716	32240.4	18280.4	82411.6	26894.7	38714.3	8978.37	920932	32506.4	21350.4	25520	110443	15639.7	614674	578034	18721.2	29666.4	419677	498887	552944	553578	73556	58638.1	30067.6	104676	19901.1	10988.3	174162	11214.7	52189.1	13105	1.66003e+06	35585.8	28590.8
17486	78.078	2	740.402	1478.79	-1.21842	50.94	VGYTPDWIFLLR		CLH1_RAT	Clathrin heavy chain 1 OS=Rattus norvegicus GN=Cltc PE=1 SV=3	FALSE	0.0292288	1.33036e+06	556063	1.36706e+06	239919	38076.9	45588.9	1.39103e+06	27743.6	43320.2	1.48926e+06	84573	55496.8	65155	78032.6	34173.4	47972.4	91487.2	68087.4	56466.1	52642.1	90509.6	73703.7	85199.6	77636.8	958171	312398	494973	84639.2	23503.8	27403.4	2.9397e+06	11568.6	58398.2	2.17375e+06	152448	60754.1	87250.6
70466	79.4574	2	740.402	1478.79	-2.21277	53.44	VGYTPDWIFLLR		CLH1_RAT	Clathrin heavy chain 1 OS=Rattus norvegicus GN=Cltc PE=1 SV=3	FALSE	0.622265	4253.15	480779	4853.69	4083.33	5896.68	5178.5	21909.7	5122.85	3189.35	3230.24	24083.9	2427.97	8831.72	10337.5	6299.05	5447.28	9152.98	10213.3	12855	7675.61	11285.5	17172.9	13395.2	15145	3063.26	270103	1757.38	1440.52	3639.85	3112.79	46302.1	2136.14	4299.43	4714.9	43412.5	2657.97	11826.8
6034	78.4123	3	747.394	2239.16	0.0768692	41.16	FDVNTSAVQVLIEHIGNLDR		CLH1_RAT	Clathrin heavy chain 1 OS=Rattus norvegicus GN=Cltc PE=1 SV=3	FALSE	0.481318	1.02395e+06	249857	888719	1.84994e+06	1.12348e+06	1.09874e+06	1.45848e+06	772177	981830	1.88353e+06	1.1903e+06	2.06586e+06	2.05956e+06	1.45808e+06	1.17074e+06	1.06701e+06	942428	594660	1.30918e+06	828133	658706	721535	672143	679985	737481	140371	321779	652625	693493	660452	3.08224e+06	321985	1.32356e+06	2.74922e+06	2.14558e+06	2.26156e+06	2.758e+06
28771	80.4155	3	747.395	2239.16	2.0518	34.85	FDVNTSAVQVLIEHIGNLDR		CLH1_RAT	Clathrin heavy chain 1 OS=Rattus norvegicus GN=Cltc PE=1 SV=3	FALSE	0.0739687	2.14939e+06	793701	2.75485e+06	161557	34874.4	43062.7	67335.3	72689.6	62524.4	79965.6	95886.9	57711.6	42984.9	127804	67437.4	55593	101539	38471.7	124683	45052.1	53755.6	69323.7	52998.3	62650.2	1.54806e+06	445904	997448	56994.3	21527	25884.9	142301	30310.4	84286.5	116719	172841	63178.7	57562.1
37443	78.5089	2	1120.58	2239.15	-3.36012	---	FDVNTSAVQVLIEHIGNLDR		CLH1_RAT	Clathrin heavy chain 1 OS=Rattus norvegicus GN=Cltc PE=1 SV=3	FALSE	0.100393	123660	407638	80296.8	149117	111881	104860	153081	96662.6	118879	145885	173423	288216	398058	227135	202473	201709	192727	136664	246007	177765	162344	141995	147416	162092	89064.3	229013	29073.1	52605.9	69060.8	63031.3	323510	40306.7	160256	212936	312605	315519	533049
37966	81.8686	3	747.402	2239.18	11.1324	35.49	FDVNTSAVQVLIEHIGNLDR		CLH1_RAT	Clathrin heavy chain 1 OS=Rattus norvegicus GN=Cltc PE=1 SV=3	FALSE	0.0219599	352782	2.54405e+06	304809	362162	121000	83226.7	244550	186154	199809	245899	157230	192248	162686	196208	105456	112532	189018	118030	198630	115482	106644	120878	123551	120039	254086	1.42925e+06	110362	127764	74689.9	50027.4	516812	77623.3	269353	358918	283415	210460	217857
6131	29.1208	3	592.949	1775.83	-0.526178	42.25	IHEGCEEPATHNALAK		CLH1_RAT	Clathrin heavy chain 1 OS=Rattus norvegicus GN=Cltc PE=1 SV=3	FALSE	0.00567355	81072.6	110625	159445	6251.43	673447	745817	291601	1.34196e+06	41217.6	569679	641146	61603.9	1.12496e+06	654453	471378	468331	1.01465e+06	665772	653186	1.01421e+06	929540	758448	787729	750930	58391.2	62149.8	57730.3	2205.39	415700	448310	616247	559576	55563.7	831511	1.1557e+06	67439.7	1.50646e+06
23429	28.1375	3	592.949	1775.82	-0.796206	33.23	IHEGCEEPATHNALAK		CLH1_RAT	Clathrin heavy chain 1 OS=Rattus norvegicus GN=Cltc PE=1 SV=3	FALSE	0.204421	4677.5	17450.8	8909.2	661.883	32569.2	39820.3	180762	20612.1	434434	0	2718.64	653898	562.684	4683.27	2491.65	6466.82	947.653	1681.93	3773.44	4202.13	3525.51	601.934	3743.02	3413.78	3368.89	9803.94	3225.76	233.501	20104	23935.9	382007	8594.91	585642	0	4900.51	715842	753.503
24289	29.1048	2	888.92	1775.82	-0.834163	89.55	IHEGCEEPATHNALAK		CLH1_RAT	Clathrin heavy chain 1 OS=Rattus norvegicus GN=Cltc PE=1 SV=3	FALSE	0.00178618	67.1724	1786.77	3568.47	297.96	191492	228956	29278.9	362968	14494.3	189648	109906	10426.2	538303	220822	185101	189697	272714	217124	238923	415371	390014	235372	288417	337922	48.3798	1003.81	1292.04	105.115	118203	137625	61875.6	151352	19539.2	276813	198111	11413.8	720855
55239	28.1375	2	888.92	1775.83	-0.504709	78.98	IHEGCEEPATHNALAK		CLH1_RAT	Clathrin heavy chain 1 OS=Rattus norvegicus GN=Cltc PE=1 SV=3	FALSE	0.615182	89.9417	0	49.7237	49.4742	15659.4	6392.38	28748	576492	188518	7962.62	294.449	293422	13331.9	554.187	102087	1032.25	1061.47	487.135	67.5203	1001.99	1955.25	58.6897	1327.12	1351.06	64.7791	0	18.0035	17.4536	9666.09	3842.45	60753.7	240388	254133	11622.3	530.76	321219	17853.1
239222	30.5215	2	888.92	1775.82	-0.64884	43.91	IHEGCEEPATHNALAK		CLH1_RAT	Clathrin heavy chain 1 OS=Rattus norvegicus GN=Cltc PE=1 SV=3	FALSE	0.350516	6056.11	63151.7	77890.8	169.555	3848.73	8339.08	753.299	4436.44	6200.5	2342.62	42.2407	779.078	36149.6	1171.57	2421.12	1274.15	486.142	2439.21	1924.6	2431.24	1444.96	369.745	358.439	446.975	4361.81	35478.8	28202	59.816	2375.71	5012.61	1591.96	1849.92	8358.64	3419.33	76.1411	852.88	48408.9
6193	79.2932	3	733.705	2198.09	1.94051	48.63	YHEQLSTQSLIELFESFK		CLH1_RAT	Clathrin heavy chain 1 OS=Rattus norvegicus GN=Cltc PE=1 SV=3	FALSE	0.104071	2.68598e+06	568409	3.20752e+06	2.60119e+06	1.14186e+06	1.0839e+06	1.50808e+06	1.35877e+06	1.22931e+06	1.41282e+06	1.26817e+06	2.02379e+06	1.81768e+06	1.61606e+06	1.05275e+06	1.11149e+06	1.31903e+06	872839	1.54894e+06	1.15734e+06	951182	982828	993118	943830	1.93454e+06	319334	1.16135e+06	917654	704836	651532	3.18705e+06	566587	1.65718e+06	2.06218e+06	2.28594e+06	2.21551e+06	2.43409e+06
25105	79.3081	2	1100.05	2198.09	0.0952161	120.39	YHEQLSTQSLIELFESFK		CLH1_RAT	Clathrin heavy chain 1 OS=Rattus norvegicus GN=Cltc PE=1 SV=3	FALSE	0.161167	110365	177591	135701	822942	370732	331983	411684	350575	410420	352429	373392	561827	699970	549467	389066	428063	455098	310411	538925	397515	341453	347048	329325	357866	79489	99771.2	49133.3	290319	228843	199554	870020	146184	553270	514410	673061	615049	937347
63461	82.8397	3	733.709	2198.11	7.20355	33.23	YHEQLSTQSLIELFESFK		CLH1_RAT	Clathrin heavy chain 1 OS=Rattus norvegicus GN=Cltc PE=1 SV=3	FALSE	0.224294	95154.1	2.27335e+06	74310.7	59659.2	35260.3	34541.7	237068	50810.4	111351	65243	71625.7	52202.8	53433.5	65218	34622.9	43137.5	95900.8	65666.1	73754	50215.8	64935.1	80346.6	63109.9	60649.9	68533.2	1.27718e+06	26905.7	21046.7	21765.2	20763	501001	21187.1	150107	95229.5	129109	57148	71554.1
6206	51.8393	2	696.338	1390.66	-2.34842	59.98	LECSEELGDLVK		CLH1_RAT	Clathrin heavy chain 1 OS=Rattus norvegicus GN=Cltc PE=1 SV=3	FALSE	0.00278532	911214	2.1121e+06	2.19557e+06	1.35469e+06	890423	1.10278e+06	652642	1.29962e+06	648833	852369	552250	871949	863981	617914	439388	497950	676643	550062	652452	1.08731e+06	636033	625019	546628	535837	656287	1.18659e+06	794949	477910	549633	662882	1.37924e+06	541920	874664	1.24413e+06	995461	954549	1.15698e+06
6573	63.4838	2	618.836	1235.66	-0.755608	49.48	TLQIFNIEMK		CLH1_RAT	Clathrin heavy chain 1 OS=Rattus norvegicus GN=Cltc PE=1 SV=3	FALSE	6.61376e-05	1.13867e+06	1.04211e+06	1.05158e+06	1.02583e+06	403048	379429	445263	1.09963e+06	455472	469863	537861	877400	445150	301156	255326	198968	523330	342739	311656	346670	329848	405350	268742	291759	820111	585461	380744	361893	248791	228074	940983	458527	614002	685819	969524	960516	596112
7042	34.356	2	565.245	1128.48	-0.614215	44.83	DAMQYASESK		CLH1_RAT	Clathrin heavy chain 1 OS=Rattus norvegicus GN=Cltc PE=1 SV=3	FALSE	0.667603	97256.6	15872.6	725489	255460	338391	349907	418256	602449	368197	410155	397947	452970	302988	262820	192667	154439	355557	280288	247244	330188	220567	308939	199410	178300	70047.5	8917.28	262678	90121.8	208879	210328	883908	251211	496351	598668	717322	495880	405739
26504	34.3759	1	1129.48	1128.47	-3.41734	---	DAMQYASESK		CLH1_RAT	Clathrin heavy chain 1 OS=Rattus norvegicus GN=Cltc PE=1 SV=3	FALSE	0.115872	318036	391602	170100	89733.6	334065	380000	203230	361913	166803	228957	243548	280201	255980	176501	146178	125691	278820	222852	190694	271914	167151	230968	165316	152647	229060	220003	61588.1	31656.4	206209	228418	429490	150912	224860	334189	439010	306745	342790
7213	67.6751	2	717.403	1432.79	-0.244234	59.5	SVDPTLALSVYLR		CLH1_RAT	Clathrin heavy chain 1 OS=Rattus norvegicus GN=Cltc PE=1 SV=3	FALSE	0.0918612	1.31252e+06	1.02064e+06	1.15856e+06	1.38409e+06	565859	416640	971105	1.82973e+06	786752	906726	950460	1.6296e+06	1.22275e+06	741939	625159	522218	1.02429e+06	705020	767755	837066	865270	756015	797948	761797	945323	573398	419481	488282	349289	250442	2.05226e+06	762969	1.06059e+06	1.32347e+06	1.71326e+06	1.78397e+06	1.63742e+06
8727	85.2065	3	1063.23	3186.67	1.02901	42.97	FQSVPAQPGQTSPLLQYFGILLDQGQLNK		CLH1_RAT	Clathrin heavy chain 1 OS=Rattus norvegicus GN=Cltc PE=1 SV=3	FALSE	0.226792	2.36591e+06	3.64273e+06	4.37898e+06	3.35828e+06	1.54041e+06	1.45581e+06	1.59878e+06	1.16295e+06	1.38523e+06	1.72347e+06	1.67653e+06	1.99567e+06	1.7261e+06	2.76732e+06	1.67227e+06	1.66653e+06	2.02947e+06	1.32159e+06	2.59213e+06	2.03765e+06	1.19794e+06	1.37918e+06	1.22192e+06	1.21446e+06	1.70401e+06	2.0465e+06	1.5855e+06	1.18474e+06	950850	875086	3.37874e+06	484932	1.86736e+06	2.5156e+06	3.02205e+06	2.18472e+06	2.31146e+06
142103	85.287	4	797.677	3186.68	1.79249	---	FQSVPAQPGQTSPLLQYFGILLDQGQLNK		CLH1_RAT	Clathrin heavy chain 1 OS=Rattus norvegicus GN=Cltc PE=1 SV=3	FALSE	0.568564	8153.69	27351.5	22553	8399.35	8314.27	9936.96	7863.82	4300.28	26658.7	49803.3	24061.9	56570.8	4751.36	58813.4	28586.1	26010.4	10571.3	12207.8	39077.4	12721.1	4285.13	6609.25	7030.12	7439.59	5872.56	15366.2	8165.77	2963.14	5132.16	5973.09	16618.8	1793.15	35937.4	72693.6	43373	61929.7	6362.67
9224	41.7177	2	754.38	1506.74	-3.46971	47.89	VIQCFAETGQVQK		CLH1_RAT	Clathrin heavy chain 1 OS=Rattus norvegicus GN=Cltc PE=1 SV=3	FALSE	0.768454	299400	683503	542182	343892	601482	504955	300322	816354	378195	503415	287422	529488	839479	494571	403469	389162	439586	352011	503113	822375	493203	405918	463148	339779	215638	383994	196308	121319	371278	303528	634677	340406	509829	734792	518095	579646	1.12417e+06
14569	64.3399	2	1002.02	2002.02	-0.211707	113.19	KDPELWGSVLLESNPYR		CLH1_RAT	Clathrin heavy chain 1 OS=Rattus norvegicus GN=Cltc PE=1 SV=3	FALSE	0.0146509	780655	637853	269696	1.10606e+06	847907	806830	718478	1.41365e+06	537012	632912	721673	1.20809e+06	822876	257362	421874	371530	691220	500566	542348	617067	545234	500648	515029	472451	562254	358348	97648.9	390200	523390	484984	1.51837e+06	589468	723923	923808	1.30086e+06	1.32254e+06	1.10193e+06
29026	66.0219	3	668.343	2002.01	-4.27718	38.43	KDPELWGSVLLESNPYR		CLH1_RAT	Clathrin heavy chain 1 OS=Rattus norvegicus GN=Cltc PE=1 SV=3	FALSE	3.67489e-05	497743	359039	3.08341e+06	453529	130253	104865	51460	265022	63916.5	202679	98237.9	151447	41675.4	31062.9	26736	16446	68088.8	57437.6	38643.4	29589.6	47660.4	37427.1	37205.4	41973.7	358492	201709	1.11641e+06	159997	80401.4	63034.1	108751	110510	86163.1	295833	177079	165794	55808.5
16101	70.4399	3	914.086	2739.24	1.08398	34.39	ADDPSSYMEVVQAANTSGNWEELVK		CLH1_RAT	Clathrin heavy chain 1 OS=Rattus norvegicus GN=Cltc PE=1 SV=3	FALSE	9.4718e-05	1.50275e+06	1.21302e+06	1.56952e+06	1.34957e+06	474160	637285	331976	612236	443041	576329	513579	819292	360851	546612	310630	339810	408238	267540	489675	354739	223864	251841	232659	229414	1.08233e+06	681477	568275	476103	292686	383071	701571	255292	597245	841218	925754	896903	483224
27041	70.5089	2	1370.63	2739.24	2.47733	86.84	ADDPSSYMEVVQAANTSGNWEELVK		CLH1_RAT	Clathrin heavy chain 1 OS=Rattus norvegicus GN=Cltc PE=1 SV=3	FALSE	0.00251134	1.59258e+06	1.24622e+06	1.36204e+06	2.29111e+06	642875	834874	407520	713566	542656	906296	519670	958656	634651	552766	353296	398633	811718	512106	525848	555371	577504	533316	430014	422791	1.14703e+06	700132	493154	808263	396829	501841	861220	297545	731532	1.32284e+06	936734	1.04947e+06	849877
33586	81.0543	3	567.3	1698.88	0.862371	44.72	FDFVHDLVLYLYR		CLH1_RAT	Clathrin heavy chain 1 OS=Rattus norvegicus GN=Cltc PE=1 SV=3	FALSE	0.0554095	30149.7	66658.3	19370.7	75735.7	22571.2	15703.9	11212.8	142535	90114.7	5365.06	115688	116857	172243	156790	95536.2	90839.2	66317	38273.2	137306	70951.5	46878.9	46673.1	62952.9	54567.8	21714.9	37448.8	7013.55	26718.2	13932.5	9439.56	23696.1	59434.7	121480	7830.92	208534	127927	230654
47843	81.2684	2	850.442	1698.87	-3.93923	64.28	FDFVHDLVLYLYR		CLH1_RAT	Clathrin heavy chain 1 OS=Rattus norvegicus GN=Cltc PE=1 SV=3	FALSE	0.960166	211949	95635.8	68117.6	131247	34839.1	31096.3	34264.2	121383	76789.1	50332	65689	84381.1	202477	112566	74181	75713.8	69904.9	44794.4	103761	72913.2	47043.2	44375.9	51555.4	47012.1	152653	53728.5	24663.4	46301.5	21505.2	18691.9	72411.1	50614.9	103516	73465.2	118408	92374.6	271142
198	49.6023	2	561.296	1120.58	0.371796	54.55	EYQDLLNVK		NFM_RAT	Neurofilament medium polypeptide OS=Rattus norvegicus GN=Nefm PE=1 SV=4	TRUE	0.00182008	1.98084e+07	2.22917e+07	2.45274e+07	1.2047e+07	8.09807e+06	9.01046e+06	4.97525e+06	1.41429e+07	6.4087e+06	7.85167e+06	4.76501e+06	6.71666e+06	6.81894e+06	5.38325e+06	3.87666e+06	3.34774e+06	6.71818e+06	5.03556e+06	5.46549e+06	8.23228e+06	5.61053e+06	5.9827e+06	4.63712e+06	4.60187e+06	1.42667e+07	1.25236e+07	8.88066e+06	4.24996e+06	4.99871e+06	5.41617e+06	1.05143e+07	5.89735e+06	8.6393e+06	1.14604e+07	8.5892e+06	7.35294e+06	9.1314e+06
1317	49.6023	1	1121.58	1120.58	-0.640385	---	EYQDLLNVK		NFM_RAT	Neurofilament medium polypeptide OS=Rattus norvegicus GN=Nefm PE=1 SV=4	TRUE	0.0398354	8.5706e+06	1.09965e+07	9.5517e+06	3.80492e+06	4.3998e+06	4.86213e+06	2.31558e+06	6.41409e+06	2.99385e+06	3.53384e+06	2.38879e+06	3.21135e+06	4.18161e+06	3.14273e+06	2.23815e+06	1.87401e+06	3.84563e+06	3.03122e+06	3.31502e+06	4.98494e+06	3.33691e+06	3.56977e+06	2.72376e+06	2.85021e+06	6.17284e+06	6.17789e+06	3.45839e+06	1.34231e+06	2.71588e+06	2.92262e+06	4.89356e+06	2.67457e+06	4.03588e+06	5.15805e+06	4.30593e+06	3.51556e+06	5.59969e+06
393	34.41	2	536.772	1071.53	-0.528114	36.55	EQLQGLNDR		NFM_RAT	Neurofilament medium polypeptide OS=Rattus norvegicus GN=Nefm PE=1 SV=4	TRUE	0.125802	4.47892e+06	4.94287e+06	1.25265e+07	1.71141e+06	8.00653e+06	8.15818e+06	4.90242e+06	1.3436e+07	5.69434e+06	8.4834e+06	4.77011e+06	5.76701e+06	5.9659e+06	4.38464e+06	3.31411e+06	2.92098e+06	5.61189e+06	4.79413e+06	4.50466e+06	7.14008e+06	4.86838e+06	5.54632e+06	4.30315e+06	3.88772e+06	3.22587e+06	2.77692e+06	4.53548e+06	603755	4.94221e+06	4.90387e+06	1.03604e+07	5.6026e+06	7.67629e+06	1.23825e+07	8.59839e+06	6.31332e+06	7.98908e+06
3869	34.3848	1	1072.54	1071.53	-0.756393	---	EQLQGLNDR		NFM_RAT	Neurofilament medium polypeptide OS=Rattus norvegicus GN=Nefm PE=1 SV=4	TRUE	0.475418	1.34808e+06	1.17858e+06	2.18381e+06	127691	2.67962e+06	2.75135e+06	1.2514e+06	3.47661e+06	2.1153e+06	2.93789e+06	1.0771e+06	2.09126e+06	2.46011e+06	1.6051e+06	1.28378e+06	1.1427e+06	1.85549e+06	2.03785e+06	1.87003e+06	2.87375e+06	2.18241e+06	2.39071e+06	1.88878e+06	1.7248e+06	970932	662131	790692	45047.1	1.65406e+06	1.65383e+06	2.6446e+06	1.44969e+06	2.85154e+06	4.28818e+06	1.94153e+06	2.28937e+06	3.29439e+06
542	59.5685	2	702.877	1403.74	-0.691881	57.74	VQSLQDEVAFLR		NFM_RAT	Neurofilament medium polypeptide OS=Rattus norvegicus GN=Nefm PE=1 SV=4	FALSE	0.000352819	1.06e+07	1.10616e+07	1.46385e+07	1.12029e+07	4.89041e+06	5.24054e+06	2.80103e+06	1.05342e+07	4.24286e+06	4.9636e+06	3.15773e+06	4.341e+06	2.78039e+06	3.24778e+06	1.69917e+06	1.28438e+06	4.6694e+06	3.46907e+06	3.19236e+06	3.29889e+06	3.30139e+06	3.36271e+06	2.83668e+06	2.61461e+06	7.63451e+06	6.21442e+06	5.30018e+06	3.95218e+06	3.01872e+06	3.15008e+06	5.91947e+06	4.39259e+06	5.71963e+06	7.24494e+06	5.69198e+06	4.75223e+06	3.72328e+06
1750	57.2298	2	702.89	1403.77	17.6129	57.94	VQSLQDEVAFLR		NFM_RAT	Neurofilament medium polypeptide OS=Rattus norvegicus GN=Nefm PE=1 SV=4	FALSE	0.00950866	4.38687e+06	3.9425e+06	6.63775e+06	2.33859e+06	1.16391e+06	1.05942e+06	1.40224e+06	3.32163e+06	1.63026e+06	1.85586e+06	1.40761e+06	2.02637e+06	1.48217e+06	1.47316e+06	955721	1.1688e+06	1.75751e+06	1.33371e+06	1.5246e+06	1.30192e+06	1.57079e+06	1.32997e+06	1.26699e+06	1.20968e+06	3.15957e+06	2.21491e+06	2.40333e+06	825011	718447	636815	2.96338e+06	1.38506e+06	2.19769e+06	2.70884e+06	2.5373e+06	2.21833e+06	1.98481e+06
27214	59.6564	1	1404.75	1403.74	-1.87171	---	VQSLQDEVAFLR		NFM_RAT	Neurofilament medium polypeptide OS=Rattus norvegicus GN=Nefm PE=1 SV=4	FALSE	0.500921	139347	37769.3	212048	445146	82514.4	138076	54312.8	374141	167822	187830	90574.3	142111	105946	152829	52857.5	24514.9	192217	184256	190311	127428	126618	168931	141075	92064.9	100363	21218.9	76776.5	157040	50933.9	82997.2	114780	156011	226234	274160	163265	155573	141875
30577	57.2681	1	1404.77	1403.76	16.9036	---	VQSLQDEVAFLR		NFM_RAT	Neurofilament medium polypeptide OS=Rattus norvegicus GN=Nefm PE=1 SV=4	FALSE	0.0290618	6740.88	181677	24157.8	188400	48194.7	68630.5	16021.5	289487	137184	113267	106143	215050	158739	229032	98208.2	175487	217064	165609	237586	124624	181505	155371	147766	165863	4855.01	102067	8746.84	66464.2	29749.2	41253.7	33858.6	120712	184932	165326	191328	235421	212572
641	30.0587	2	473.746	945.477	0.0225212	35.7	LLEGEETR		NFM_RAT	Neurofilament medium polypeptide OS=Rattus norvegicus GN=Nefm PE=1 SV=4	FALSE	0.0286839	275897	143501	506135	32301.3	724340	1.58237e+06	1.4605e+06	2.95989e+06	230965	1.27536e+06	1.82617e+06	195158	393146	2.16903e+06	497860	899200	1.7948e+06	1.65498e+06	1.81331e+06	3.18611e+06	1.69e+06	1.7524e+06	1.49894e+06	1.51536e+06	198710	80619.2	183256	11395.3	447115	951159	3.08651e+06	1.23423e+06	311355	1.86153e+06	3.29178e+06	213645	526471
3827	30.3173	1	946.484	945.477	0.236998	45.92	LLEGEETR		NFM_RAT	Neurofilament medium polypeptide OS=Rattus norvegicus GN=Nefm PE=1 SV=4	FALSE	0.068736	29083.9	60587.9	80123.7	965.213	1.96527e+06	2.29218e+06	789446	3.51838e+06	2.01057e+06	2.33452e+06	940873	1.95363e+06	2.03077e+06	1.52008e+06	1.11085e+06	1.03277e+06	1.39125e+06	1.77569e+06	1.59167e+06	2.31986e+06	1.76946e+06	2.02875e+06	1.56985e+06	1.43141e+06	20947.2	34038.5	29010.4	340.51	1.2131e+06	1.37782e+06	1.66835e+06	1.46711e+06	2.71036e+06	3.4075e+06	1.69598e+06	2.1387e+06	2.71945e+06
709	64.4794	3	863.768	2588.28	-0.570816	96.16	SNHEEEVADLLAQIQASHITVER		NFM_RAT	Neurofilament medium polypeptide OS=Rattus norvegicus GN=Nefm PE=1 SV=4	TRUE	0.722017	2.22693e+06	3.63988e+06	2.59973e+06	1.06428e+07	8.48112e+06	5.85597e+06	3.51395e+06	2.0362e+07	9.07249e+06	1.18569e+07	5.34399e+06	9.2834e+06	7.37974e+06	5.11903e+06	3.44144e+06	3.49337e+06	1.06405e+07	7.51437e+06	6.82751e+06	4.4324e+06	6.27484e+06	7.89097e+06	5.75674e+06	5.31672e+06	1.60391e+06	2.04489e+06	941286	3.75459e+06	5.23516e+06	3.52002e+06	7.42611e+06	8.49063e+06	1.22302e+07	1.73066e+07	9.63283e+06	1.01628e+07	9.88238e+06
2195	64.6139	4	648.077	2588.28	-1.06463	59.29	SNHEEEVADLLAQIQASHITVER		NFM_RAT	Neurofilament medium polypeptide OS=Rattus norvegicus GN=Nefm PE=1 SV=4	TRUE	0.344248	547317	1.13361e+06	487677	1.54259e+06	1.91196e+06	1.35356e+06	935913	1.09599e+07	3.94399e+06	1.63319e+06	2.1124e+06	4.43231e+06	1.16249e+06	1.05271e+06	873327	616677	2.28034e+06	1.8972e+06	2.25007e+06	810794	1.55679e+06	1.96906e+06	1.36776e+06	1.29202e+06	394196	636868	176574	544199	1.1802e+06	813626	1.97788e+06	4.5701e+06	5.31673e+06	2.38383e+06	3.80771e+06	4.85218e+06	1.55672e+06
7521	66.4558	3	863.768	2588.28	-0.82241	75.04	SNHEEEVADLLAQIQASHITVER		NFM_RAT	Neurofilament medium polypeptide OS=Rattus norvegicus GN=Nefm PE=1 SV=4	FALSE	0.0298912	1.29745e+07	1.22607e+07	1.3558e+07	760022	206647	239799	203327	837527	280079	296303	459837	420007	95458.4	128679	160921	106048	714747	455654	163578	160879	565931	470192	417574	446879	9.34471e+06	6.88811e+06	4.90895e+06	268122	127557	144143	429694	349235	377562	432487	828883	459794	127831
17422	64.4522	2	1295.15	2588.28	-0.462802	92.99	SNHEEEVADLLAQIQASHITVER		NFM_RAT	Neurofilament medium polypeptide OS=Rattus norvegicus GN=Nefm PE=1 SV=4	TRUE	0.454143	174135	199772	58151.9	619894	441211	197907	106563	1.10666e+06	403037	514943	304605	403760	434069	175559	213450	186735	717789	513220	540881	196800	448905	528619	407141	347022	125418	112233	21055.1	218687	272347	118962	225201	461459	543317	751618	549068	442008	581272
1073	54.2839	3	590.965	1769.87	-0.789735	37.76	FSTFSGSITGPLYTHR		NFM_RAT	Neurofilament medium polypeptide OS=Rattus norvegicus GN=Nefm PE=1 SV=4	FALSE	0.0142001	5.96768e+06	9.24109e+06	7.77412e+06	3.32907e+06	1.97966e+06	2.79295e+06	1.62883e+06	5.25309e+06	2.79367e+06	2.91468e+06	1.63052e+06	2.37409e+06	1.72959e+06	2.36138e+06	1.1688e+06	1.42562e+06	2.65403e+06	2.09123e+06	2.07453e+06	3.57131e+06	2.15451e+06	2.43962e+06	1.95015e+06	1.75771e+06	4.29812e+06	5.19168e+06	2.81478e+06	1.17444e+06	1.22199e+06	1.67883e+06	3.44224e+06	2.19045e+06	3.76603e+06	4.25431e+06	2.93911e+06	2.59899e+06	2.31614e+06
3589	54.2839	2	885.942	1769.87	-2.05255	81.04	FSTFSGSITGPLYTHR		NFM_RAT	Neurofilament medium polypeptide OS=Rattus norvegicus GN=Nefm PE=1 SV=4	FALSE	0.0390932	3.29972e+06	4.60771e+06	4.21002e+06	1.73422e+06	1.29657e+06	1.57405e+06	1.23723e+06	3.16699e+06	1.34817e+06	1.57357e+06	1.00719e+06	1.35109e+06	1.00692e+06	1.46924e+06	680300	887052	1.75304e+06	1.38665e+06	1.37592e+06	2.30305e+06	1.43457e+06	1.575e+06	1.30107e+06	1.18906e+06	2.37657e+06	2.58863e+06	1.52432e+06	611801	800334	946161	2.61465e+06	1.32058e+06	1.81742e+06	2.29681e+06	1.81552e+06	1.47908e+06	1.34839e+06
1234	40.504	3	601.286	1800.84	-1.03565	60.02	QASHAQLGDAYDQEIR		NFM_RAT	Neurofilament medium polypeptide OS=Rattus norvegicus GN=Nefm PE=1 SV=4	FALSE	0.933088	271881	306953	994180	2.36387e+06	2.37445e+06	2.39616e+06	1.29595e+06	4.39165e+06	1.79032e+06	2.50781e+06	1.12291e+06	1.55266e+06	1.79902e+06	1.64355e+06	923498	889740	1.66341e+06	1.32816e+06	1.59223e+06	2.52344e+06	1.16797e+06	1.53772e+06	1.0998e+06	896121	195818	172447	359963	833929	1.46568e+06	1.44033e+06	2.73876e+06	1.83124e+06	2.41346e+06	3.66044e+06	2.02411e+06	1.69974e+06	2.40911e+06
3286	40.4604	2	901.426	1800.84	-1.16427	76.06	QASHAQLGDAYDQEIR		NFM_RAT	Neurofilament medium polypeptide OS=Rattus norvegicus GN=Nefm PE=1 SV=4	FALSE	0.738453	381603	335175	547244	1.38448e+06	2.0509e+06	2.08596e+06	1.07635e+06	3.50858e+06	1.59009e+06	2.28222e+06	953270	1.19336e+06	1.69329e+06	1.49088e+06	834133	784078	1.48332e+06	1.32675e+06	1.48772e+06	2.3296e+06	1.06844e+06	1.47498e+06	1.0259e+06	904833	274844	188302	198141	488419	1.26596e+06	1.25387e+06	2.27467e+06	1.46302e+06	2.14354e+06	3.33116e+06	1.71832e+06	1.3064e+06	2.26753e+06
3796	41.2578	3	601.287	1800.84	0.171498	60.26	QASHAQLGDAYDQEIR		NFM_RAT	Neurofilament medium polypeptide OS=Rattus norvegicus GN=Nefm PE=1 SV=4	FALSE	0.160901	3.44838e+06	5.18595e+06	6.89131e+06	303681	562510	514905	312935	511918	256834	421584	282373	208611	518870	363931	334899	289592	416994	301055	388351	587664	537245	352494	465356	423642	2.48364e+06	2.91348e+06	2.49514e+06	107133	347222	309509	661332	213461	346227	615351	508993	228372	694832
16008	41.2578	2	901.426	1800.84	-1.14128	90.9	QASHAQLGDAYDQEIR		NFM_RAT	Neurofilament medium polypeptide OS=Rattus norvegicus GN=Nefm PE=1 SV=4	FALSE	0.175956	2.45472e+06	3.58473e+06	4.02937e+06	126796	157532	156873	108784	137428	51347.1	137790	162031	55824.8	169091	104103	92163.5	92080	182431	129269	118752	132766	209422	158934	138668	180836	1.76797e+06	2.01391e+06	1.45891e+06	44731.4	97240.3	94296.2	229896	57305.4	69218.9	201120	292071	61113.1	226434
1629	36.9645	2	424.739	847.464	-1.5721	34.25	TDISTALK		NFM_RAT	Neurofilament medium polypeptide OS=Rattus norvegicus GN=Nefm PE=1 SV=4	FALSE	0.490036	673967	570636	1.12409e+06	59989.6	1.18783e+06	1.2354e+06	611697	1.48224e+06	860801	1.19224e+06	475576	793329	828682	631597	417512	365499	605582	562162	712188	1.11875e+06	557716	633910	447446	427910	485414	320585	407001	21163.3	733214	742598	1.29271e+06	618071	1.16041e+06	1.74021e+06	857253	868481	1.10971e+06
5065	36.9645	1	848.471	847.464	-1.48126	---	TDISTALK		NFM_RAT	Neurofilament medium polypeptide OS=Rattus norvegicus GN=Nefm PE=1 SV=4	FALSE	0.798091	280750	364177	648664	178578	1.10848e+06	1.27811e+06	378184	1.33557e+06	767524	1.02275e+06	346846	678572	798869	659314	383688	367305	680378	686310	727344	1.11327e+06	628967	728220	489758	478701	202205	204596	234862	62999.2	684235	768272	799223	556913	1.03467e+06	1.49281e+06	625209	742853	1.06979e+06
1927	51.9985	2	618.82	1235.63	-2.83195	49.41	FVEEIIEETK		NFM_RAT	Neurofilament medium polypeptide OS=Rattus norvegicus GN=Nefm PE=1 SV=4	FALSE	0.000626206	5.82115e+06	8.52155e+06	8.60634e+06	4.01098e+06	3.21813e+06	4.58142e+06	845348	2.99746e+06	1.48074e+06	1.63633e+06	1.07412e+06	1.72921e+06	1.58395e+06	1.11826e+06	836002	842613	1.24954e+06	1.00705e+06	1.20145e+06	1.86601e+06	1.09664e+06	1.14794e+06	906479	877543	4.19259e+06	4.78744e+06	3.1161e+06	1.415e+06	1.98646e+06	2.75388e+06	1.78649e+06	1.24989e+06	1.99612e+06	2.3884e+06	1.93617e+06	1.89302e+06	2.1211e+06
38577	51.974	1	1236.63	1235.63	-1.44655	---	FVEEIIEETK		NFM_RAT	Neurofilament medium polypeptide OS=Rattus norvegicus GN=Nefm PE=1 SV=4	FALSE	0.0117265	131645	760697	706867	529840	373423	599570	44122.4	119307	41861.2	77673.6	26494.6	93001.7	114868	68645.1	54033	64481.4	95979.2	51270.3	81932.7	80025.9	51088	58830.1	20609	22768.1	94815	427362	255936	186918	230504	360400	93244.8	49749.3	56431.4	113374	47758	101812	153822
2009	64.8145	3	814.054	2439.14	-0.27722	86.81	HNHDLSSYQDTIQQLENELR		NFM_RAT	Neurofilament medium polypeptide OS=Rattus norvegicus GN=Nefm PE=1 SV=4	FALSE	0.0942802	902617	3.97534e+06	1.8945e+06	3.43749e+06	2.77491e+06	2.09747e+06	1.64999e+06	6.35321e+06	2.69161e+06	3.98467e+06	1.76335e+06	2.74768e+06	2.99002e+06	1.95266e+06	1.26159e+06	1.04663e+06	3.03076e+06	2.20349e+06	2.2694e+06	1.74239e+06	1.72849e+06	2.31801e+06	1.52307e+06	1.53501e+06	650095	2.23336e+06	685941	1.21269e+06	1.71287e+06	1.26078e+06	3.48697e+06	2.64918e+06	3.62845e+06	5.81609e+06	3.17853e+06	3.00797e+06	4.00401e+06
3487	64.8302	4	610.793	2439.14	0.156169	45.13	HNHDLSSYQDTIQQLENELR		NFM_RAT	Neurofilament medium polypeptide OS=Rattus norvegicus GN=Nefm PE=1 SV=4	FALSE	0.652285	114304	136434	54516.2	2.17102e+06	1.58629e+06	1.1624e+06	688085	3.63338e+06	1.40376e+06	1.74099e+06	927139	1.48998e+06	1.38767e+06	1.20449e+06	636337	539200	1.29434e+06	971128	1.21969e+06	830531	753209	1.04904e+06	632494	681327	82325.9	76648.9	19738.7	765896	979172	698716	1.45414e+06	1.51506e+06	1.89235e+06	2.54117e+06	1.67122e+06	1.63113e+06	1.85826e+06
9970	66.9921	3	814.055	2439.14	0.926186	69.38	HNHDLSSYQDTIQQLENELR		NFM_RAT	Neurofilament medium polypeptide OS=Rattus norvegicus GN=Nefm PE=1 SV=4	FALSE	0.0118561	7.22148e+06	7.10638e+06	5.57376e+06	851470	355463	220078	367590	1.23565e+06	527410	550477	325405	469460	407934	374491	210018	180095	468179	384751	384576	411651	337253	380692	300801	258929	5.20116e+06	3.99239e+06	2.01809e+06	300383	219417	132288	776836	515248	710979	803485	586561	513933	546274
11511	64.8302	2	1220.58	2439.15	1.77637	73.19	HNHDLSSYQDTIQQLENELR		NFM_RAT	Neurofilament medium polypeptide OS=Rattus norvegicus GN=Nefm PE=1 SV=4	FALSE	0.544754	267016	490272	130955	1.19297e+06	865068	745023	544583	2.54251e+06	1.00419e+06	1.6631e+06	707420	1.03132e+06	1.38767e+06	629739	563663	439990	1.48093e+06	1.02563e+06	1.19985e+06	666259	880538	1.12784e+06	736832	752259	192314	275436	47414.9	420858	533982	447832	1.15088e+06	1.06019e+06	1.35371e+06	2.42749e+06	1.27516e+06	1.12902e+06	1.85826e+06
11764	66.9921	4	610.793	2439.14	0.308252	38.27	HNHDLSSYQDTIQQLENELR		NFM_RAT	Neurofilament medium polypeptide OS=Rattus norvegicus GN=Nefm PE=1 SV=4	FALSE	0.00558516	4.25496e+06	5.079e+06	5.64129e+06	165279	185852	78367.4	247757	786641	386049	269076	193443	331909	190413	141577	82902	77763.8	159963	166874	156692	125114	169154	179108	136428	126119	3.06457e+06	2.8534e+06	2.04255e+06	58307.5	114721	47106.5	523591	328016	520417	392747	348691	363350	254986
55935	66.9921	2	1220.58	2439.14	0.776099	64.46	HNHDLSSYQDTIQQLENELR		NFM_RAT	Neurofilament medium polypeptide OS=Rattus norvegicus GN=Nefm PE=1 SV=4	FALSE	0.0524387	2.06744e+06	1.29927e+06	706237	202965	163410	85280.5	112384	406597	148736	122840	101986	192340	208181	100450	92849.7	63334	237459	182721	138848	160291	125471	183599	110902	101809	1.48904e+06	729934	255708	71602.3	100869	51262	237504	169544	200505	179299	183836	210560	278781
2082	41.4012	2	466.756	931.497	-0.757154	54.61	SIELESVR		NFM_RAT	Neurofilament medium polypeptide OS=Rattus norvegicus GN=Nefm PE=1 SV=4	FALSE	0.000712299	1.57958e+06	1.94507e+06	2.8998e+06	822553	1.28844e+06	1.24113e+06	542028	1.80504e+06	829177	1.35471e+06	521140	848005	650052	561778	371601	393838	744110	664994	531557	994961	634356	780210	537991	477565	1.13766e+06	1.09274e+06	1.04993e+06	290182	795315	746042	1.14548e+06	752671	1.11778e+06	1.97736e+06	939384	928337	870501
9069	41.421	1	932.504	931.497	-0.751233	---	SIELESVR		NFM_RAT	Neurofilament medium polypeptide OS=Rattus norvegicus GN=Nefm PE=1 SV=4	FALSE	0.0294583	864330	918733	1.51142e+06	450510	912780	906660	330539	908317	522647	758223	309611	403879	466907	394756	240828	272104	595208	532587	385290	729762	487364	630520	446823	378165	622520	516147	547239	158932	563434	544992	698535	378753	704558	1.10671e+06	558092	442138	625247
2210	29.388	2	580.307	1158.6	-0.351387	59.72	LRDDTEAAIR		NFM_RAT	Neurofilament medium polypeptide OS=Rattus norvegicus GN=Nefm PE=1 SV=4	FALSE	0.466656	906879	1.3239e+06	1.7816e+06	153561	2.91584e+06	2.94399e+06	1.18941e+06	4.85344e+06	2.34937e+06	2.43543e+06	1.42734e+06	1.94575e+06	2.25227e+06	2.03478e+06	1.22878e+06	1.12813e+06	2.37986e+06	1.97357e+06	2.03892e+06	2.86066e+06	2.13462e+06	2.30618e+06	1.79277e+06	1.73088e+06	653165	743774	645066	54173.4	1.79986e+06	1.76963e+06	2.5136e+06	2.02381e+06	3.16708e+06	3.55479e+06	2.57286e+06	2.13007e+06	3.01607e+06
2354	43.1884	2	590.819	1179.62	-1.88114	55.89	EIEAEIHALR		NFM_RAT	Neurofilament medium polypeptide OS=Rattus norvegicus GN=Nefm PE=1 SV=4	FALSE	0.208574	48601.4	15534.2	166913	1.03771e+06	1.03529e+06	966423	358747	1.38718e+06	856586	1.11218e+06	389302	838199	819005	605265	457824	397484	1.04133e+06	751875	736003	1.11924e+06	688994	959077	648865	547411	35004.4	8727.16	60434.2	366086	639057	580915	758146	578432	1.15473e+06	1.62336e+06	701738	917602	1.09675e+06
2945	29.9441	2	490.743	979.472	-0.375739	42.82	VSGSPSSGFR		NFM_RAT	Neurofilament medium polypeptide OS=Rattus norvegicus GN=Nefm PE=1 SV=4	FALSE	0.209424	137054	118391	221970	5836.69	959942	1.08885e+06	490756	2.01711e+06	794939	934374	620734	761928	830795	720451	486995	422700	846946	741914	706450	951720	674326	849945	573480	545615	98710.9	66512.5	80368.8	2059.08	592545	654506	1.03712e+06	841103	1.07162e+06	1.36383e+06	1.11891e+06	834106	1.11254e+06
22579	29.9578	1	980.479	979.472	-0.230148	---	VSGSPSSGFR		NFM_RAT	Neurofilament medium polypeptide OS=Rattus norvegicus GN=Nefm PE=1 SV=4	FALSE	0.0993654	2587.99	19131.6	16646.4	3.80646	336073	367563	88799.8	623269	327418	315430	109026	267552	310860	247026	163336	152941	204298	273484	275048	336145	267779	300869	220318	210186	1863.96	10748.2	6027.18	1.34285	207448	220941	187662	259893	441379	460407	196526	292897	416280
3839	29.8346	3	469.209	1404.61	0.575609	33.6	VEEHEETFEEK		NFM_RAT	Neurofilament medium polypeptide OS=Rattus norvegicus GN=Nefm PE=1 SV=4	FALSE	0.217031	34217.6	34832.2	57303.2	16793.8	1.35671e+06	1.37312e+06	626645	2.10482e+06	827324	1.02716e+06	666290	729506	889757	741107	498042	399028	754932	620376	701831	952468	515952	709986	448604	407140	24644.7	19568.8	20747.8	5924.54	837462	825377	1.3243e+06	877674	1.11528e+06	1.49926e+06	1.20103e+06	798613	1.19149e+06
3966	29.9306	2	703.31	1404.61	0.516857	49.76	VEEHEETFEEK		NFM_RAT	Neurofilament medium polypeptide OS=Rattus norvegicus GN=Nefm PE=1 SV=4	FALSE	0.981737	912767	2.19661e+06	2.50207e+06	172063	2.6716e+06	2.76093e+06	1.42941e+06	4.82051e+06	2.37402e+06	2.5216e+06	1.61065e+06	2.05793e+06	2.31425e+06	1.8379e+06	1.20699e+06	1.03082e+06	2.30757e+06	1.95122e+06	1.82588e+06	2.5806e+06	1.72845e+06	2.26247e+06	1.52518e+06	1.39535e+06	657406	1.23406e+06	905924	60700.8	1.64911e+06	1.65959e+06	3.02079e+06	2.01008e+06	3.20032e+06	3.68057e+06	2.90328e+06	2.25288e+06	3.09906e+06
4880	26.6425	2	550.266	1098.52	-1.25114	36.95	GSPSTVSSSYK		NFM_RAT	Neurofilament medium polypeptide OS=Rattus norvegicus GN=Nefm PE=1 SV=4	FALSE	0.110639	33264.5	14542.4	59854.7	5297.68	1.03157e+06	1.10291e+06	357466	1.46892e+06	594155	819791	470703	604664	640658	706612	342579	340185	788786	516324	619829	769959	588289	564518	508993	462038	23958.2	8169.94	21671.6	1868.93	636759	662960	755441	612515	800956	1.19658e+06	848468	661944	857921
24892	26.6209	1	1099.53	1098.52	-0.684239	---	GSPSTVSSSYK		NFM_RAT	Neurofilament medium polypeptide OS=Rattus norvegicus GN=Nefm PE=1 SV=4	FALSE	0.0294972	87.9608	435.575	97.7261	29.3239	481300	582713	76762.1	719682	484960	466079	141231	393808	464620	388655	218263	195783	406737	417135	413091	521680	374349	475557	330601	289576	63.3523	244.707	35.3838	10.3449	297093	350268	162223	300096	653754	680295	254576	431114	622183
10373	28.7015	3	697.317	2088.93	3.4092	35.45	EEKEEAEEKEEEPEVEK		NFM_RAT	Neurofilament medium polypeptide OS=Rattus norvegicus GN=Nefm PE=1 SV=4	FALSE	0.180723	15595.2	109078	108075	8884.53	532156	627382	162870	858603	359325	451977	175838	252889	444772	370724	255851	270885	139135	190948	438756	630668	310370	263659	305584	303473	11232.2	61280.4	39130.7	3134.3	328485	377118	344197	358023	484390	659712	316959	276845	595605
20932	29.6745	4	523.239	2088.93	2.76116	---	EEKEEAEEKEEEPEVEK		NFM_RAT	Neurofilament medium polypeptide OS=Rattus norvegicus GN=Nefm PE=1 SV=4	FALSE	0.00175217	2782.56	5807.52	10457.6	1060.88	188218	113298	17335.3	45623.4	744.739	59776.6	90818.5	1244.84	58230.8	213351	126166	86841.9	87223.3	65691.7	201335	165276	78741.6	121155	62109.9	66875.5	2004.09	3262.68	3786.41	374.261	116182	68103	36635	19024.2	1003.95	87250.8	163706	1362.76	77978.3
57929	29.6144	2	1045.47	2088.92	-0.445806	51.13	EEKEEAEEKEEEPEVEK		NFM_RAT	Neurofilament medium polypeptide OS=Rattus norvegicus GN=Nefm PE=1 SV=4	FALSE	1.16092e-05	3785.28	2780.28	4835.2	2125.29	83182.9	11247	2205.72	3367.11	1159.97	3375.95	36139.2	16598.6	51676	84515.2	35543.3	13462.1	74185.9	63519.2	77100.9	46381.1	65051.9	95465.1	53925.1	69133.8	2726.29	1561.97	1750.68	749.763	51346.5	6760.55	4661.39	1404.03	1563.71	4927.59	65142.9	18171	69200.6
11306	26.7924	2	759.385	1516.75	0.5238	32.77	SPVEEVKPKPEAK	[1] Phospho (ST)	NFM_RAT	Neurofilament medium polypeptide OS=Rattus norvegicus GN=Nefm PE=1 SV=4	FALSE	0.205804	879.041	18308.4	4498.14	376.201	1.24729e+06	1.56106e+06	101967	391268	703850	678695	29025.4	658058	669312	463418	138901	280974	352247	27900.2	148121	630476	360021	63453.7	234598	322519	633.115	10285.7	1628.64	132.717	769920	938349	215490	163152	948830	990633	52319.9	720396	896292
14063	25.8882	2	614.842	1227.67	-0.640702	38.67	EEIKVEKPEK		NFM_RAT	Neurofilament medium polypeptide OS=Rattus norvegicus GN=Nefm PE=1 SV=4	FALSE	0.120276	5660.58	1910.12	1495.57	1325.02	497282	530324	11762.5	434444	514166	645201	18827.1	395714	226440	444765	61888.4	111380	345643	31375.2	393698	316968	334559	30126.7	170531	277020	4076.94	1073.11	541.5	467.445	306958	318777	24858	181156	693125	941745	33936.9	433200	303231
26499	26.6425	2	614.842	1227.67	-1.09368	43.09	EEIKVEKPEK		NFM_RAT	Neurofilament medium polypeptide OS=Rattus norvegicus GN=Nefm PE=1 SV=4	FALSE	0.346901	57.3663	4855.19	1489.24	1933.31	46771	40988.2	30791.9	1.02302e+06	166893	171046	56598	244039	19005.6	24299.5	141625	11957	50418.9	262531	24455.2	28973	54645.4	299301	63395.8	40410.2	41.3172	2727.66	539.209	682.036	28870.4	24638	65073.1	426585	224982	249661	102021	267157	25450.8
21103	19.5405	2	502.256	1002.5	-0.459881	57.23	LTEAAEQNK		NFM_RAT	Neurofilament medium polypeptide OS=Rattus norvegicus GN=Nefm PE=1 SV=4	FALSE	0.0001266	8224.63	6248.41	10892.2	61639.7	20836.4	26636.6	1727.38	2.13203e+06	976592	73886.7	1883.14	558524	1065.09	5786.9	3129.58	509.58	750.214	2153.96	4058.07	835.213	776.4	790.142	1174.95	634.452	5923.66	3510.38	3943.75	21745.4	12861.7	16011.2	3650.51	889020	1.3165e+06	107846	3394.46	611433	1426.29
22958	24.8402	3	479.936	1436.79	-1.15159	---	SPVEEVKPKPEAK		NFM_RAT	Neurofilament medium polypeptide OS=Rattus norvegicus GN=Nefm PE=1 SV=4	FALSE	0.0969982	449.34	209.181	265.447	612.934	6305.05	10720.8	568.901	41704.7	372544	451412	213.805	10495.7	13055.8	2287.1	311.3	69.8595	365.797	3256.16	470.865	755.58	355.83	819.392	1830.68	442.691	323.63	117.519	96.1104	216.232	3891.93	6444.24	1202.27	17390.2	502210	658887	385.395	11490	17483.4
34154	25.3022	2	719.4	1436.79	-1.62717	49.85	SPVEEVKPKPEAK		NFM_RAT	Neurofilament medium polypeptide OS=Rattus norvegicus GN=Nefm PE=1 SV=4	FALSE	0.26248	1946.61	5621.66	11075.7	79.5196	141933	147775	0	95033.3	64463.3	71041.5	723.418	364574	85716.7	108980	7725.22	58546.4	54508	4023.87	105736	135793	107708	8848	330.966	89461.6	1402.01	3158.27	4010.19	28.0531	87611.5	88827.3	0	39627.4	86900.3	103693	1304	399110	114785
36089	26.411	2	719.396	1436.78	-7.34692	45.58	SPVEEVKPKPEAK		NFM_RAT	Neurofilament medium polypeptide OS=Rattus norvegicus GN=Nefm PE=1 SV=4	FALSE	0.132781	39.0141	3749.95	2452.54	12.1589	48736.7	50105	8817.25	46453.3	57066.8	34311.3	54583.8	105092	21652.2	32124	58381.9	11728.1	21051.5	75342.7	34049.5	31861.3	25654.3	82502	18844.8	21663.2	28.0993	2106.73	887.991	4.28943	30083.8	30118	18633.7	19370.3	76929.4	50081.2	98390.3	115047	28994.9
37778	24.8402	2	719.4	1436.79	-0.877673	64.16	SPVEEVKPKPEAK		NFM_RAT	Neurofilament medium polypeptide OS=Rattus norvegicus GN=Nefm PE=1 SV=4	FALSE	0.28785	743.646	161.341	0.0276221	0	647.833	1983.7	0	20038.7	311590	340758	1192.95	17573	8906.57	216.692	2798.85	22.632	0	2197.22	46.7783	0	116.005	1072.65	694.064	0	535.599	90.6421	0.0100011	0	399.889	1192.4	0	8355.82	420041	497376	2150.36	19237.7	11927
26391	84.5704	3	659.995	1976.96	1.0764	70.74	SEMEDALTVIAEELAASAK		NFM_RAT	Neurofilament medium polypeptide OS=Rattus norvegicus GN=Nefm PE=1 SV=4	FALSE	0.00887474	1.6658e+06	41110.9	817191	1.50498e+06	259499	276709	13135.2	279088	334543	393686	21331.1	19500.2	60858.3	109740	66343.6	64793.8	9218.84	9094.98	100686	58367	31469.4	7321.08	36844.2	40078.5	1.19976e+06	23096.2	295881	530930	160182	166330	27758.9	116375	450984	574629	38450.4	21347.5	81496.8
32333	82.3214	3	860.087	2577.24	1.19833	56.19	VEDEKSEMEDALTVIAEELAASAK		NFM_RAT	Neurofilament medium polypeptide OS=Rattus norvegicus GN=Nefm PE=1 SV=4	FALSE	0.773881	116111	276094	41255.1	968235	169602	175845	18347.2	156843	94345.3	70311.5	55865.7	17815	140255	136891	95828.1	17720.4	66627.6	53140.6	179549	188236	108456	49411.9	98915.5	93645.4	83627.1	155111	14937.3	341576	104691	105700	38773.6	65400.9	127183	102628	100701	19502.6	187819
40361	82.8505	3	860.087	2577.24	0.481206	57.42	VEDEKSEMEDALTVIAEELAASAK		NFM_RAT	Neurofilament medium polypeptide OS=Rattus norvegicus GN=Nefm PE=1 SV=4	FALSE	0.00049898	2.21243e+06	1.30668e+06	691573	130849	144628	55693.7	362207	851901	700783	1.47944e+06	63517	56220.2	128415	86617.6	53670.4	43850	84331.2	52093.4	109302	68863.9	49489.4	54492.6	45893	53974.2	1.59347e+06	734097	250398	46161.3	89274.6	33477.4	765458	355229	944696	2.15941e+06	114493	61546	171964
411610	82.8639	4	645.318	2577.24	2.62752	---	VEDEKSEMEDALTVIAEELAASAK		NFM_RAT	Neurofilament medium polypeptide OS=Rattus norvegicus GN=Nefm PE=1 SV=4	FALSE	0.535705	2790.61	4024.07	555.433	0	0	98.0746	502.732	30.8709	10082.4	2189.12	140.07	325.877	91.9094	310.959	55.0578	428.83	5.65758	9.41926	210.155	250.816	300.704	173.625	277.423	38.827	2009.89	2260.73	201.106	0	0	58.9525	1062.43	12.8727	13591.6	3195.27	252.484	356.748	123.078
32451	23.1692	3	507.243	1518.71	1.30478	---	DEQKEEEKVEEK		NFM_RAT	Neurofilament medium polypeptide OS=Rattus norvegicus GN=Nefm PE=1 SV=4	FALSE	0.0992061	7141.34	66719.2	104849	993.238	7650.32	9806.54	4029.26	649861	414710	4610.01	18178.4	351357	4452.35	4889.29	16919.3	1034.76	7575.51	63969.3	10566.6	1590.64	4399.83	83472.9	9241.19	4292.56	5143.44	37483.1	37962.8	350.396	4722.33	5894.69	8515.12	270981	559053	6728.84	32767.6	384641	5962.25
78883	20.3413	2	760.36	1518.7	-0.0527149	56.98	DEQKEEEKVEEK		NFM_RAT	Neurofilament medium polypeptide OS=Rattus norvegicus GN=Nefm PE=1 SV=4	FALSE	0.927015	104.505	177.643	231.869	184.252	247454	306170	148.423	122022	106731	15567.5	419.222	52377.4	1636.72	547.868	1007.53	17105	49113.9	1099.29	652.366	25838.7	97627.2	2343.94	593.025	73178.5	75.2678	99.8005	83.9528	65.0007	152746	184038	313.665	50881.3	143880	22722.5	755.671	57339.1	2191.77
89670	21.5077	2	760.359	1518.7	-1.00995	45.85	DEQKEEEKVEEK		NFM_RAT	Neurofilament medium polypeptide OS=Rattus norvegicus GN=Nefm PE=1 SV=4	FALSE	0.396818	1257.59	3326.41	1717.17	834.989	12170.2	15101.4	4177.98	19117.9	12399.3	248482	6163.19	10426	5295.47	40984.7	1254.67	1193.71	3213.98	524.653	51702.7	1124.14	6163.67	417.96	28363.6	8839.67	905.763	1868.79	621.736	294.569	7512.32	9077.43	8829.4	7971.87	16714.9	362687	11109.5	11413.7	7091.29
91529	23.48	2	760.359	1518.7	-0.580395	59.97	DEQKEEEKVEEK		NFM_RAT	Neurofilament medium polypeptide OS=Rattus norvegicus GN=Nefm PE=1 SV=4	FALSE	0.768563	2885.44	15349.1	11089	667.591	1228.86	1120.57	736.283	344181	213445	0	828.99	202803	154.051	1607.64	217.73	1499.12	4189.3	23666.1	1777.21	3596.15	2301.34	28172.9	3707	2824.92	2078.19	8623.18	4015	235.514	758.543	673.571	1556	143518	287736	0	1494.3	222015	206.293
56903	22.738	4	444.722	1774.86	0.169067	40.07	AGKDEQKEEEKVEEK		NFM_RAT	Neurofilament medium polypeptide OS=Rattus norvegicus GN=Nefm PE=1 SV=4	FALSE	0.000860312	237681	431315	439103	74464.7	3049.02	752.154	1167.54	74598.4	5839.61	35763.3	1536.7	15614.9	596.684	491.629	51005.3	105.572	2794.31	1381.82	235.322	222.756	644.322	2405.47	777.098	343.015	171186	242314	158986	26269.8	1882.08	452.119	2467.39	31106.3	7872.13	52200.7	2769.99	17094.1	799.035
64712	22.2262	3	592.627	1774.86	-0.385956	55.67	AGKDEQKEEEKVEEK		NFM_RAT	Neurofilament medium polypeptide OS=Rattus norvegicus GN=Nefm PE=1 SV=4	FALSE	0.00694363	311153	505129	331467	173066	7287.39	10105.5	880.76	35719.9	27596.5	19949.3	911.018	30604.3	2224.18	3817.11	68865.8	1220.85	3826.53	3108.23	3545.58	2283.17	3245.61	5840.96	2698.61	2532.93	224103	283783	120014	61054.7	4498.3	6074.38	1861.33	14894.6	37201.7	29118.3	1642.16	33503.4	2978.46
65287	21.3575	2	888.437	1774.86	0.701918	82.24	AGKDEQKEEEKVEEK		NFM_RAT	Neurofilament medium polypeptide OS=Rattus norvegicus GN=Nefm PE=1 SV=4	FALSE	0.222816	147.454	11507.2	63.4721	30.2617	16430	25581.5	0	337451	304202	38471.6	0.063202	171907	154.455	32702.8	46.7373	251.173	1311.72	25.328	650.85	240.191	385.146	104.848	0.0125082	1125.87	106.202	6464.77	22.9814	10.6758	10141.8	15377	0	140712	410082	56153.8	0.113925	188192	206.835
65924	21.6938	4	444.724	1774.87	5.62401	34.58	AGKDEQKEEEKVEEK		NFM_RAT	Neurofilament medium polypeptide OS=Rattus norvegicus GN=Nefm PE=1 SV=4	FALSE	0.000713166	1498.19	121691	1605.58	2729.79	8321.17	13000.3	1540.93	1784.91	3401.22	2338.91	1400.89	1148.21	2105.92	1100.58	278.252	750.625	1622.66	689.509	141.223	439.072	347.778	745.636	821.619	100.529	1079.04	68366.3	581.334	963.021	5136.42	7814.47	3256.49	744.28	4585.04	3413.91	2525.18	1256.98	2820.09
63411	33.3741	2	765.878	1529.74	-1.18671	33.32	SNEKEQLQGLNDR		NFM_RAT	Neurofilament medium polypeptide OS=Rattus norvegicus GN=Nefm PE=1 SV=4	FALSE	0.0467034	179554	10536.8	42102.1	49833.2	23560.6	14570	4890.75	25002.9	13398.9	22791.3	39752.6	4627.2	17820.4	125896	17082.2	21100.6	42777.7	29492.8	104300	133829	73978.3	36092.5	39406.7	60919.7	129321	5919.59	15243.9	17580.2	14543.3	8758	10335.7	10425.8	18062.5	33266.6	71656.3	5065.54	23863.8
68192	28.1042	3	734.299	2199.88	3.07628	37.52	AEEEGGSEEEVGDKSPQESK	[19] Phospho (ST)	NFM_RAT	Neurofilament medium polypeptide OS=Rattus norvegicus GN=Nefm PE=1 SV=4	FALSE	0.182064	215571	259796	417389	77.8901	63102.1	111854	33352.1	110008	21510.6	21189.9	28746.2	14111.7	31335.7	48315.1	15438.7	18697	6497.09	15300.9	42518.2	46654.9	4426.03	10669.8	7800.01	2410.13	155261	145954	151124	27.4782	38951.2	67235.5	70483.7	45871.7	28997.5	30929.1	51816.6	15448.5	41962.4
83404	28.0929	2	1100.94	2199.87	-0.598201	44.86	AEEEGGSEEEVGDKSPQESK	[15] Phospho (ST)	NFM_RAT	Neurofilament medium polypeptide OS=Rattus norvegicus GN=Nefm PE=1 SV=4	FALSE	0.0031749	139282	277778	349507	6918.9	165537	195120	37262	96677.1	38148.9	50463.1	5597.66	21567	45622.2	88856.6	77.1072	24934.2	7.47932	3296.91	78737.8	89098.9	89.2726	382.327	41.9537	516.559	100316	156057	126546	2440.86	102182	117286	78746.5	40312.8	51426.9	73656.7	10090.1	23610	61093.8
236963	29.8346	2	852.381	1702.75	2.58471	49.43	EEAEEKEEEPEVEK		NFM_RAT	Neurofilament medium polypeptide OS=Rattus norvegicus GN=Nefm PE=1 SV=4	FALSE	0.348402	15471	49176.6	70629.8	175.478	6246.58	10731.4	4677.32	4332.69	3799.81	1272.81	3508.57	4117.23	9268.64	4522.74	1637.04	717.176	2586.71	2680.22	2341.4	4100.84	6620.14	1627.03	9247.98	7758.76	11142.8	27627.6	25573	61.9056	3855.84	6450.65	9884.67	1806.66	5122.37	1857.82	6324.4	4507.26	12411.9
280899	14.7453	2	639.77	1277.53	-0.40861	41.35	EEEEQETQEK		NFM_RAT	Neurofilament medium polypeptide OS=Rattus norvegicus GN=Nefm PE=1 SV=4	FALSE	0.192133	23.4426	105.416	425.627	3.28116	1329.45	1837.47	4.89009	15941.4	125105	102174	124.879	88118.3	39.1165	233.108	76.1012	55.9559	202.633	701.887	149.094	668.351	891.585	18.8033	168.733	536.858	16.8842	59.2231	154.107	1.15753	820.63	1104.5	10.3343	6647.29	168649	149134	225.102	96465.8	52.3819
192	54.6757	2	621.856	1241.7	-1.14504	74.13	ADLINNLGTIAK		HS90A_RAT	Heat shock protein HSP 90-alpha OS=Rattus norvegicus GN=Hsp90aa1 PE=1 SV=3	FALSE	0.00471574	1.57646e+07	2.10499e+07	2.08703e+07	1.03139e+07	5.15535e+06	6.76619e+06	4.15372e+06	1.13338e+07	5.32952e+06	5.12724e+06	4.41809e+06	6.09785e+06	4.61828e+06	4.16657e+06	2.81024e+06	3.86056e+06	5.38552e+06	4.1559e+06	4.07584e+06	8.21637e+06	5.16218e+06	4.88365e+06	4.56727e+06	4.07937e+06	1.13542e+07	1.18259e+07	7.55652e+06	3.63857e+06	3.18225e+06	4.06715e+06	8.77815e+06	4.72601e+06	7.1845e+06	7.4838e+06	7.96386e+06	6.6755e+06	6.18445e+06
4868	54.6757	1	1242.7	1241.7	-1.19475	---	ADLINNLGTIAK		HS90A_RAT	Heat shock protein HSP 90-alpha OS=Rattus norvegicus GN=Hsp90aa1 PE=1 SV=3	FALSE	0.110601	2.8479e+06	3.76928e+06	2.27148e+06	994275	673824	869100	527166	1.35005e+06	665158	519273	596532	852919	549943	723617	370706	655766	879702	732152	733538	1.46134e+06	821892	799253	806915	671259	2.05115e+06	2.1176e+06	822436	350762	415933	522414	1.11407e+06	562949	896671	757938	1.07528e+06	933716	736442
222	36.2118	2	576.282	1150.55	-0.48839	59.94	YIDQEELNK		HS90A_RAT	Heat shock protein HSP 90-alpha OS=Rattus norvegicus GN=Hsp90aa1 PE=1 SV=3	FALSE	0.00141751	1.03735e+07	1.18106e+07	1.53211e+07	3.91469e+06	7.27783e+06	7.95021e+06	4.15495e+06	1.06225e+07	4.66258e+06	6.35003e+06	4.00416e+06	5.59261e+06	6.02372e+06	4.06554e+06	3.4086e+06	3.06524e+06	3.73064e+06	3.42709e+06	4.32295e+06	6.70243e+06	4.09963e+06	3.97291e+06	3.3517e+06	3.15641e+06	7.47132e+06	6.63521e+06	5.54731e+06	1.38103e+06	4.4924e+06	4.77886e+06	8.78073e+06	4.42942e+06	6.28543e+06	9.26859e+06	7.21772e+06	6.1224e+06	8.06651e+06
2730	36.2118	1	1151.56	1150.55	-0.603419	---	YIDQEELNK		HS90A_RAT	Heat shock protein HSP 90-alpha OS=Rattus norvegicus GN=Hsp90aa1 PE=1 SV=3	FALSE	0.96962	2.51247e+06	2.91661e+06	2.98962e+06	6069.21	1.85343e+06	1.93004e+06	977264	2.58692e+06	1.38071e+06	1.69463e+06	823796	1.38263e+06	1.88747e+06	1.05778e+06	861018	823586	908508	922632	1.16156e+06	1.9517e+06	1.13031e+06	1.06321e+06	905087	871239	1.80957e+06	1.63856e+06	1.08245e+06	2141.11	1.14407e+06	1.16015e+06	2.06527e+06	1.07871e+06	1.86127e+06	2.47351e+06	1.48494e+06	1.51361e+06	2.52756e+06
307	39.5772	2	656.288	1310.56	-0.837254	56.25	EDQTEYLEER		HS90A_RAT	Heat shock protein HSP 90-alpha OS=Rattus norvegicus GN=Hsp90aa1 PE=1 SV=3	TRUE	0.000796686	2.27159e+07	2.6047e+07	3.18131e+07	1.28239e+07	7.02434e+06	6.93401e+06	5.05571e+06	8.80471e+06	3.74224e+06	6.73928e+06	4.47037e+06	4.72866e+06	5.58238e+06	4.31975e+06	2.67474e+06	2.44632e+06	4.35208e+06	3.31848e+06	3.88313e+06	5.82579e+06	3.72473e+06	3.87308e+06	3.30703e+06	3.15677e+06	1.63608e+07	1.46333e+07	1.15186e+07	4.52405e+06	4.33593e+06	4.16802e+06	1.06843e+07	3.67142e+06	5.04476e+06	9.83674e+06	8.05809e+06	5.1766e+06	7.47549e+06
6378	39.5506	1	1311.57	1310.56	-0.961588	---	EDQTEYLEER		HS90A_RAT	Heat shock protein HSP 90-alpha OS=Rattus norvegicus GN=Hsp90aa1 PE=1 SV=3	TRUE	0.0203283	2.58995e+06	3.45431e+06	3.37993e+06	746057	1.29253e+06	1.24212e+06	697071	1.20438e+06	727372	1.21678e+06	568064	845249	1.34123e+06	899092	552422	511326	661312	646949	875068	1.26582e+06	737218	715201	620725	613173	1.86537e+06	1.94064e+06	1.22377e+06	263195	797840	746638	1.47313e+06	502206	980540	1.77603e+06	1.02397e+06	925320	1.79608e+06
357	55.6148	2	757.395	1512.78	-1.36434	83.53	GVVDSEDLPLNISR		HS90A_RAT	Heat shock protein HSP 90-alpha OS=Rattus norvegicus GN=Hsp90aa1 PE=1 SV=3	TRUE	0.000738856	2.06025e+07	2.43244e+07	2.89881e+07	2.16433e+07	8.53933e+06	1.01988e+07	5.95035e+06	1.77136e+07	7.98542e+06	8.56594e+06	6.34537e+06	9.5083e+06	6.93058e+06	7.0843e+06	4.19495e+06	4.97558e+06	6.65697e+06	4.9734e+06	6.97243e+06	1.07743e+07	6.35093e+06	6.28955e+06	5.69609e+06	5.35541e+06	1.48386e+07	1.36655e+07	1.04957e+07	7.63538e+06	5.27109e+06	6.13051e+06	1.2575e+07	7.38629e+06	1.07648e+07	1.2503e+07	1.14379e+07	1.0409e+07	9.2809e+06
27202	55.5996	1	1513.78	1512.78	-1.93063	---	GVVDSEDLPLNISR		HS90A_RAT	Heat shock protein HSP 90-alpha OS=Rattus norvegicus GN=Hsp90aa1 PE=1 SV=3	TRUE	0.0851872	30698.3	32493.6	529702	547570	8081.07	197414	33454.1	479862	228232	231506	208174	288485	245887	396963	189678	215234	260006	220163	348467	566648	218344	278784	249057	237959	22110	18255	191790	193173	4988.22	118665	70699.2	200095	307670	337910	375245	315814	329273
381	41.2115	2	646.322	1290.63	-0.198405	57.92	ELISNSSDALDK		HS90A_RAT	Heat shock protein HSP 90-alpha OS=Rattus norvegicus GN=Hsp90aa1 PE=1 SV=3	FALSE	0.877238	233309	1.03684e+06	2.47311e+06	3.82695e+06	2.8434e+06	2.53303e+06	2.6631e+06	4.70225e+06	2.44434e+06	4.44017e+06	2.42981e+06	3.23786e+06	3.5358e+06	2.08526e+06	1.70365e+06	1.72438e+06	2.67651e+06	2.24969e+06	2.23247e+06	3.72429e+06	2.44405e+06	2.55879e+06	2.12044e+06	1.94251e+06	168037	582497	895439	1.35008e+06	1.75515e+06	1.5226e+06	5.62799e+06	1.96076e+06	3.29511e+06	6.48094e+06	4.37987e+06	3.54459e+06	4.73488e+06
1687	41.6798	2	646.316	1290.62	-10.0101	32.57	ELISNSSDALDK		HS90A_RAT	Heat shock protein HSP 90-alpha OS=Rattus norvegicus GN=Hsp90aa1 PE=1 SV=3	FALSE	4.58926e-05	1.63652e+06	1.25694e+06	667227	841704	1.24063e+06	1.59273e+06	494521	1.65623e+06	634628	807946	473796	647989	511947	444151	236164	252010	533417	380394	402563	588969	465363	497533	407273	344825	1.17868e+06	706152	241583	296938	765803	957385	1.04508e+06	690622	855515	1.17929e+06	854043	709373	685561
2066	40.0775	2	646.323	1290.63	0.367297	47.77	ELISNSSDALDK		HS90A_RAT	Heat shock protein HSP 90-alpha OS=Rattus norvegicus GN=Hsp90aa1 PE=1 SV=3	FALSE	0.0130394	8.76552e+06	1.04159e+07	1.40829e+07	433033	227549	274048	308717	555565	320151	364298	166582	242272	361264	193325	120781	148772	226562	172667	217878	326683	209374	224298	167382	150787	6.31322e+06	5.8517e+06	5.09902e+06	152766	140460	164729	652418	231662	431582	531734	300274	265222	483778
9847	41.1765	1	1291.64	1290.63	-1.51169	---	ELISNSSDALDK		HS90A_RAT	Heat shock protein HSP 90-alpha OS=Rattus norvegicus GN=Hsp90aa1 PE=1 SV=3	FALSE	0.321413	62508.9	189737	159880	333125	529898	535244	349587	673966	459837	684973	343862	492115	694484	406004	287780	300151	434729	396670	461932	659915	387798	472527	376985	352690	45021	106595	57887.8	117521	327091	321734	738789	281033	619887	999797	619831	538733	930001
70080	41.7177	3	431.219	1290.63	3.60375	---	ELISNSSDALDK		HS90A_RAT	Heat shock protein HSP 90-alpha OS=Rattus norvegicus GN=Hsp90aa1 PE=1 SV=3	FALSE	0.0319756	2644.39	8844.22	3210.12	4469.7	0	16650.8	402.52	3792.56	972.718	3418.49	555.46	492.916	6064.96	1.33002	77.19	47.2971	226.008	26.3185	1222.81	508.819	74.0573	35.2592	300.216	67.4321	1904.58	4968.71	1162.29	1576.83	0	10008.7	850.653	1581.43	1311.28	4989.67	1001.25	539.61	8121.74
392	51.448	3	596.319	1785.94	-0.540796	45.2	HLEINPDHSIIETLR		HS90A_RAT	Heat shock protein HSP 90-alpha OS=Rattus norvegicus GN=Hsp90aa1 PE=1 SV=3	TRUE	0.0003477	1.38935e+07	1.93701e+07	1.92772e+07	6.774e+06	8.20762e+06	1.00304e+07	4.00404e+06	1.26056e+07	5.92235e+06	6.4167e+06	4.58682e+06	7.40655e+06	5.83375e+06	4.36694e+06	3.20071e+06	3.17138e+06	5.01933e+06	4.10823e+06	4.13422e+06	6.47112e+06	4.80894e+06	4.61555e+06	4.13709e+06	3.7454e+06	1.00065e+07	1.08822e+07	6.97971e+06	2.38975e+06	5.06633e+06	6.02927e+06	8.46183e+06	5.25635e+06	7.98368e+06	9.3659e+06	8.26801e+06	8.10818e+06	7.81212e+06
3262	51.448	2	893.974	1785.93	-1.73645	84.97	HLEINPDHSIIETLR		HS90A_RAT	Heat shock protein HSP 90-alpha OS=Rattus norvegicus GN=Hsp90aa1 PE=1 SV=3	TRUE	0.427621	540966	290001	205633	1.4022e+06	2.16138e+06	2.96368e+06	559474	3.57696e+06	1.66306e+06	1.69153e+06	1.37036e+06	2.20038e+06	2.19117e+06	1.44378e+06	1.11798e+06	1.13888e+06	1.46288e+06	1.25624e+06	1.47148e+06	2.17754e+06	1.44227e+06	1.37517e+06	1.29326e+06	1.14468e+06	389622	162924	74453.5	494671	1.33416e+06	1.78146e+06	1.18235e+06	1.49154e+06	2.24191e+06	2.46898e+06	2.47016e+06	2.40882e+06	2.93425e+06
557	33.9608	2	520.251	1038.49	0.369249	50	YESLTDPSK		HS90A_RAT	Heat shock protein HSP 90-alpha OS=Rattus norvegicus GN=Hsp90aa1 PE=1 SV=3	FALSE	0.696846	2.99462e+06	479215	685541	542952	2.44571e+06	2.62322e+06	391303	5.2627e+06	2.22703e+06	3.61517e+06	1.99438e+06	2.75883e+06	2.64445e+06	1.85968e+06	1.57376e+06	1.31408e+06	1.96564e+06	1.66673e+06	1.76595e+06	2.86898e+06	1.62659e+06	1.92266e+06	1.5691e+06	1.32681e+06	2.15682e+06	269224	248214	191544	1.50967e+06	1.57681e+06	826948	2.19446e+06	3.00217e+06	5.27675e+06	3.59499e+06	3.02018e+06	3.54125e+06
2339	33.9608	1	1039.49	1038.49	-0.619543	---	YESLTDPSK		HS90A_RAT	Heat shock protein HSP 90-alpha OS=Rattus norvegicus GN=Hsp90aa1 PE=1 SV=3	FALSE	0.776552	1.36935e+06	1.16784e+06	1.76181e+06	179938	1.90217e+06	1.9779e+06	1.33142e+06	3.1254e+06	1.85141e+06	2.68511e+06	1.18166e+06	2.078e+06	2.28382e+06	1.35736e+06	1.25055e+06	1.08709e+06	1.47713e+06	1.58479e+06	1.46522e+06	2.42668e+06	1.67054e+06	1.80041e+06	1.47207e+06	1.33436e+06	986252	656098	637898	63479	1.17416e+06	1.18891e+06	2.81371e+06	1.30324e+06	2.49581e+06	3.91922e+06	2.13001e+06	2.27485e+06	3.05832e+06
671	43.1746	2	604.818	1207.62	-1.15939	49.97	HIYFITGETK		HS90A_RAT	Heat shock protein HSP 90-alpha OS=Rattus norvegicus GN=Hsp90aa1 PE=1 SV=3	FALSE	0.060033	2.11407e+06	2.06834e+06	2.96301e+06	6.07813e+06	5.98393e+06	6.32008e+06	2.9797e+06	7.63931e+06	3.23751e+06	5.10818e+06	2.61093e+06	3.86e+06	3.99277e+06	3.06981e+06	2.31962e+06	2.0937e+06	3.13787e+06	2.3495e+06	3.135e+06	5.21692e+06	2.73753e+06	2.75033e+06	2.53823e+06	2.27798e+06	1.52263e+06	1.162e+06	1.07282e+06	2.14426e+06	3.69371e+06	3.79899e+06	6.29706e+06	3.18547e+06	4.36434e+06	7.45597e+06	4.70635e+06	4.22566e+06	5.34682e+06
6486	44.7736	2	604.819	1207.62	-0.0724334	42.13	HIYFITGETK		HS90A_RAT	Heat shock protein HSP 90-alpha OS=Rattus norvegicus GN=Hsp90aa1 PE=1 SV=3	FALSE	0.0984013	6.91263e+06	9.21331e+06	7.82494e+06	39831.4	40416	36922	139710	215826	46277.6	61477.9	116922	40951.7	46510.6	36394	32592.4	32712.9	141472	129100	33054.1	33246.8	150440	140231	115606	114160	4.97871e+06	5.17607e+06	2.83318e+06	14051.8	24947.7	22193.8	295252	89996	62384.9	89733.9	210759	44831	62283.4
14858	43.0788	1	1208.63	1207.62	-3.50423	---	HIYFITGETK		HS90A_RAT	Heat shock protein HSP 90-alpha OS=Rattus norvegicus GN=Hsp90aa1 PE=1 SV=3	FALSE	0.538129	495424	585237	546021	213488	955084	979092	166865	825128	339343	386099	143746	350914	510626	460354	320811	282332	328817	262297	533929	687358	345179	310119	300505	280888	356821	328788	197698	75314.6	589547	588531	352639	344065	457454	563555	259111	384157	683792
695	39.6672	2	618.303	1234.59	-2.03088	73.53	DQVANSAFVER		HS90A_RAT	Heat shock protein HSP 90-alpha OS=Rattus norvegicus GN=Hsp90aa1 PE=1 SV=3	FALSE	0.00425312	6.36602e+06	7.16436e+06	8.61143e+06	3.25306e+06	2.5134e+06	2.49694e+06	1.90537e+06	5.09665e+06	2.1679e+06	3.75168e+06	1.96039e+06	2.51855e+06	3.03448e+06	2.13172e+06	1.51391e+06	1.41696e+06	2.11205e+06	1.78868e+06	2.15163e+06	3.5042e+06	1.97931e+06	2.03896e+06	1.72125e+06	1.62108e+06	4.58503e+06	4.02496e+06	3.11794e+06	1.14762e+06	1.55145e+06	1.50091e+06	4.02665e+06	2.12522e+06	2.92245e+06	5.476e+06	3.53371e+06	2.75713e+06	4.06354e+06
9906	39.7232	1	1235.6	1234.59	-1.14102	---	DQVANSAFVER		HS90A_RAT	Heat shock protein HSP 90-alpha OS=Rattus norvegicus GN=Hsp90aa1 PE=1 SV=3	FALSE	0.201715	1.10773e+06	1.33805e+06	954844	382787	555697	584455	271239	796043	415543	639798	221483	422915	726513	478660	312657	308707	387300	422372	477546	820069	423203	429941	391370	354150	797826	751720	345721	135040	343016	351315	573215	331937	560176	933859	399236	462978	972891
757	55.017	2	675.368	1348.72	-4.61405	70.73	TLTIVDTGIGMTK		HS90A_RAT	Heat shock protein HSP 90-alpha OS=Rattus norvegicus GN=Hsp90aa1 PE=1 SV=3	FALSE	0.000567124	7.92849e+06	1.73345e+07	1.27074e+07	5.99046e+06	2.67435e+06	3.27221e+06	2.09661e+06	6.85839e+06	3.48272e+06	3.47523e+06	2.51515e+06	4.427e+06	2.1314e+06	2.05536e+06	1.13055e+06	1.6245e+06	2.89839e+06	2.30505e+06	1.9269e+06	3.77576e+06	2.05467e+06	2.69371e+06	1.87737e+06	1.62896e+06	5.71037e+06	9.73856e+06	4.60097e+06	2.11333e+06	1.6508e+06	1.96692e+06	4.4308e+06	2.85984e+06	4.6949e+06	5.0725e+06	4.5337e+06	4.84637e+06	2.85421e+06
1414	55.969	2	675.37	1348.73	-1.23883	85.1	TLTIVDTGIGMTK		HS90A_RAT	Heat shock protein HSP 90-alpha OS=Rattus norvegicus GN=Hsp90aa1 PE=1 SV=3	FALSE	0.0986078	428846	1.31251e+06	4.34169e+06	3.84951e+06	1.43978e+06	1.63025e+06	2.23173e+06	3.75812e+06	2.16547e+06	2.69423e+06	2.0053e+06	2.46152e+06	1.13748e+06	1.18595e+06	707808	967318	2.35164e+06	1.80177e+06	1.27587e+06	2.1319e+06	1.73373e+06	2.03121e+06	1.43416e+06	1.37597e+06	308869	737371	1.572e+06	1.35804e+06	888733	979943	4.71636e+06	1.56708e+06	2.91918e+06	3.93253e+06	3.61467e+06	2.6947e+06	1.52323e+06
13918	55.0346	1	1349.73	1348.73	-1.23203	---	TLTIVDTGIGMTK		HS90A_RAT	Heat shock protein HSP 90-alpha OS=Rattus norvegicus GN=Hsp90aa1 PE=1 SV=3	FALSE	0.00636969	1.08094e+06	2.9403e+06	1.52676e+06	907671	295911	423257	225396	833394	368582	369831	295127	548668	191176	365454	138162	182535	441549	363066	348460	521223	265630	392177	221898	201575	778533	1.65187e+06	552796	320210	182657	254419	476334	347512	496870	539811	531984	600644	256008
1797	52.2016	3	514.591	1540.75	-0.46372	34.97	SLTNDWEEHLAVK		HS90A_RAT	Heat shock protein HSP 90-alpha OS=Rattus norvegicus GN=Hsp90aa1 PE=1 SV=3	FALSE	0.0201036	4.39672e+06	869154	6.52663e+06	2.47269e+06	1.2543e+06	1.88263e+06	914174	2.89583e+06	1.30725e+06	1.44825e+06	925941	1.32528e+06	1.44968e+06	1.07838e+06	788864	818067	1.18773e+06	996962	1.08227e+06	1.65071e+06	1.17411e+06	1.10141e+06	975477	906017	3.16667e+06	488294	2.3631e+06	872321	774247	1.13165e+06	1.93194e+06	1.20751e+06	1.76225e+06	2.11389e+06	1.66906e+06	1.45082e+06	1.9413e+06
1974	52.4942	2	917.394	1832.77	-0.761901	103.88	NPDDITNEEYGEFYK		HS90A_RAT	Heat shock protein HSP 90-alpha OS=Rattus norvegicus GN=Hsp90aa1 PE=1 SV=3	FALSE	0.00117348	9.86362e+06	1.25472e+07	1.49869e+07	1.02695e+07	4.8425e+06	6.36949e+06	2.49668e+06	8.07928e+06	3.35859e+06	4.93117e+06	3.14211e+06	3.53094e+06	4.64375e+06	2.96395e+06	2.29315e+06	2.26457e+06	3.46452e+06	2.44495e+06	3.1362e+06	4.91354e+06	3.13136e+06	2.7558e+06	2.63066e+06	2.36835e+06	7.10412e+06	7.04905e+06	5.42633e+06	3.62288e+06	2.98914e+06	3.82869e+06	5.27627e+06	3.36893e+06	4.52757e+06	7.19761e+06	5.66384e+06	3.86542e+06	6.21855e+06
2392	66.5975	2	889.976	1777.94	-1.50548	42.99	HSQFIGYPITLFVEK		HS90A_RAT	Heat shock protein HSP 90-alpha OS=Rattus norvegicus GN=Hsp90aa1 PE=1 SV=3	FALSE	0.686124	212023	218385	1.12322e+06	4.39177e+06	1.06844e+06	988527	752065	6.69935e+06	1.71246e+06	3.30554e+06	1.45619e+06	2.41489e+06	1.28118e+06	861882	1.37203e+06	1.07917e+06	2.07335e+06	1.4483e+06	1.79809e+06	2.07555e+06	1.85978e+06	1.47777e+06	1.50169e+06	1.50959e+06	152706	122689	406686	1.54934e+06	659517	594202	1.58935e+06	2.79352e+06	2.3085e+06	4.82481e+06	2.62487e+06	2.64365e+06	1.71566e+06
3837	66.3506	2	889.956	1777.9	-24.2356	47.24	HSQFIGYPITLFVEK		HS90A_RAT	Heat shock protein HSP 90-alpha OS=Rattus norvegicus GN=Hsp90aa1 PE=1 SV=3	FALSE	0.0647211	25994.2	25998.9	24740.5	238103	385987	466123	109906	1.76717e+06	627231	179254	891469	902329	193541	443267	639623	214895	1.01513e+06	659670	751803	235931	1.00684e+06	806571	769537	762688	18721.9	14606.3	8957.79	83998.5	238259	280186	232267	736881	845544	261642	1.60692e+06	987807	259175
4174	66.1547	3	593.654	1777.94	-0.166447	34.79	HSQFIGYPITLFVEK		HS90A_RAT	Heat shock protein HSP 90-alpha OS=Rattus norvegicus GN=Hsp90aa1 PE=1 SV=3	FALSE	0.405304	53893.1	38054.3	133013	3.41265e+06	1.16144e+06	1.33054e+06	1.38077e+06	5.68685e+06	2.29218e+06	2.26295e+06	1.8013e+06	2.96353e+06	1.74571e+06	1.17792e+06	1.14225e+06	886342	1.8229e+06	1.38887e+06	1.44642e+06	1.68273e+06	1.50074e+06	1.47991e+06	1.29124e+06	1.20575e+06	38815.6	21379	48160	1.20392e+06	716927	799787	2.91801e+06	2.37132e+06	3.09e+06	3.30304e+06	3.24695e+06	3.24427e+06	2.33773e+06
5661	65.9373	2	889.976	1777.94	-1.97594	68.6	HSQFIGYPITLFVEK		HS90A_RAT	Heat shock protein HSP 90-alpha OS=Rattus norvegicus GN=Hsp90aa1 PE=1 SV=3	FALSE	0.547475	1.11016e+06	813166	371360	369460	83038.8	24090	1.50897e+06	196485	1.13815e+06	121872	1.42551e+06	1.63221e+06	1.00125e+06	179761	186395	272734	1.58569e+06	1.16e+06	127340	328698	902501	1.34665e+06	1.08161e+06	809424	799576	456839	134458	130339	51257.5	14480.5	3.18893e+06	81931	1.53429e+06	177886	2.56956e+06	1.78683e+06	1.3408e+06
2469	25.2769	2	584.79	1167.57	2.0353	35.01	LGIHEDSQNR		HS90A_RAT	Heat shock protein HSP 90-alpha OS=Rattus norvegicus GN=Hsp90aa1 PE=1 SV=3	FALSE	0.163153	73531	30028.4	61939	4514.14	2.2351e+06	2.51306e+06	23078.6	5.92002e+06	1.38793e+06	1.54253e+06	159288	1.49727e+06	935207	1.16295e+06	974695	546505	742032	217767	1.16153e+06	1.12504e+06	1.10939e+06	471157	612734	886750	52959.5	16870	22426.3	1592.51	1.37967e+06	1.5106e+06	48772.4	2.46855e+06	1.87101e+06	2.2515e+06	287126	1.6391e+06	1.25236e+06
7025	26.2169	2	584.789	1167.56	0.0320773	41.69	LGIHEDSQNR		HS90A_RAT	Heat shock protein HSP 90-alpha OS=Rattus norvegicus GN=Hsp90aa1 PE=1 SV=3	FALSE	0.204586	7622.62	4529.26	6779.67	3042.99	73190.6	82208.3	116409	379167	1627.64	10818.1	245635	28503.9	14324.7	18652.4	30908.9	11624.8	78811.4	482023	20720.4	19256	90711.3	666138	89228.8	78362.9	5490.07	2544.56	2454.72	1073.51	45178.5	49415.2	246010	158107	2194.15	15790.3	442770	31204.1	19182.5
41649	25.2576	1	1168.57	1167.56	0.996668	---	LGIHEDSQNR		HS90A_RAT	Heat shock protein HSP 90-alpha OS=Rattus norvegicus GN=Hsp90aa1 PE=1 SV=3	FALSE	0.014677	2.55465	0	0	162.857	239028	255445	0	755.149	250456	209871	5064.12	249902	112628	127970	147998	68399.8	35297.5	24533.6	137165	145285	119374	56683.9	13994.2	97553.1	1.83994	0	0	57.4532	147545	153548	0	314.885	337629	306330	9128.36	273575	150823
96649	26.2856	1	1168.57	1167.56	-0.00135948	---	LGIHEDSQNR		HS90A_RAT	Heat shock protein HSP 90-alpha OS=Rattus norvegicus GN=Hsp90aa1 PE=1 SV=3	FALSE	0.102739	5.29259	0	0	0	765.347	2061.34	2774.18	16363.3	1137.75	0	17440.9	3856.48	7.59915	753.416	716.031	438.965	338.873	65357.3	975.224	127.185	3163.15	89023.2	4387.83	4092.94	3.81191	0	0	0	472.428	1239.07	5862.72	6823.23	1533.75	0	31438.2	4221.81	10.1762
2881	58.7715	2	554.775	1107.53	-0.397347	60.48	APFDLFENR		HS90A_RAT	Heat shock protein HSP 90-alpha OS=Rattus norvegicus GN=Hsp90aa1 PE=1 SV=3	FALSE	0.0668617	99094.1	5.40247e+06	6.32323e+06	2.85719e+06	1.32726e+06	1.24451e+06	949338	2.4773e+06	1.1024e+06	1.10105e+06	1.04493e+06	1.58067e+06	1.02331e+06	889634	708817	566560	1.07981e+06	809925	889874	735857	768596	829546	688314	623311	71371	3.03513e+06	2.28945e+06	1.00797e+06	819278	748075	2.00626e+06	1.033e+06	1.4861e+06	1.60711e+06	1.88354e+06	1.73041e+06	1.37034e+06
7143	36.9857	2	836.917	1671.82	-0.93549	55.34	EGLELPEDEEEKKK		HS90A_RAT	Heat shock protein HSP 90-alpha OS=Rattus norvegicus GN=Hsp90aa1 PE=1 SV=3	FALSE	0.00934918	71093.6	83869	146930	12311.8	121611	124858	412804	1.20767e+06	601331	919818	333825	582656	982848	714257	443840	403339	639559	543806	784547	1.27805e+06	679369	615531	554883	514441	51204	47117.9	53199	4343.37	75066.8	75051.9	872388	503578	810629	1.34258e+06	601738	637851	1.31616e+06
8913	69.7862	3	859.762	2576.26	-0.693407	45.18	HGLEVIYMIEPIDEYCVQQLK		HS90A_RAT	Heat shock protein HSP 90-alpha OS=Rattus norvegicus GN=Hsp90aa1 PE=1 SV=3	FALSE	0.0126822	2.00231e+06	2.59468e+06	396102	1.32523e+06	606950	847000	487215	2.04313e+06	1.35877e+06	1.49756e+06	1.12874e+06	1.99596e+06	553862	790777	478021	481460	1.21659e+06	985729	723739	594900	716675	809787	649098	594917	1.44213e+06	1.4577e+06	143417	467516	374653	509130	1.02964e+06	851952	1.8317e+06	2.18586e+06	2.03462e+06	2.18504e+06	741689
38724	69.7862	2	1289.14	2576.26	-1.26223	---	HGLEVIYMIEPIDEYCVQQLK		HS90A_RAT	Heat shock protein HSP 90-alpha OS=Rattus norvegicus GN=Hsp90aa1 PE=1 SV=3	FALSE	0.602168	1.37504e+06	699873	36712.7	111243	54564.7	120740	31256.8	253357	348644	446656	276353	555499	173239	118133	104583	92870.6	441674	280853	138409	99595	203387	262486	161520	155414	990348	393191	13292.6	39244.4	33681.3	72576.8	66055.5	105646	469993	651946	498142	608122	231989
10257	41.1765	2	772.869	1543.72	-0.780941	54.32	EGLELPEDEEEKK		HS90A_RAT	Heat shock protein HSP 90-alpha OS=Rattus norvegicus GN=Hsp90aa1 PE=1 SV=3	FALSE	0.122687	30516.5	67093.3	29959	64.1135	61.829	0	5844.13	34818.7	41257.1	67591.2	33303.1	26185	68533.9	26799.1	43556.1	28158	24630.3	13371.3	28400.9	17830.4	22624.6	22168.2	21548.5	23177.2	21979	37693.2	10847.3	22.6181	38.1653	0	12350.5	14518.8	55616.9	98657	60030.7	28665.5	91775.4
18124	40.9002	2	772.869	1543.72	-0.739831	33.71	EGLELPEDEEEKK		HS90A_RAT	Heat shock protein HSP 90-alpha OS=Rattus norvegicus GN=Hsp90aa1 PE=1 SV=3	FALSE	0.496721	8458.65	34212.3	21399.7	1381.3	2932.88	6446.76	16408.4	5114.75	2355.66	15000.4	44021	56965	23644.5	539.524	2658.61	11842.8	36175.1	53084.5	1.99639	180.453	30455.8	43638.6	42749	25993.5	6092.2	19220.6	7748.2	487.297	1810.39	3875.14	34676.2	2132.77	3175.57	21894.8	79350.2	62361.3	31662.9
13699	38.8062	2	594.755	1187.49	-0.24171	35.83	DNSTMGYMAAK		HS90A_RAT	Heat shock protein HSP 90-alpha OS=Rattus norvegicus GN=Hsp90aa1 PE=1 SV=3	FALSE	0.0102921	780408	1.02635e+06	398193	453412	150132	176451	164224	591579	229140	419755	163969	212712	233856	182388	94345.8	105711	263234	203019	191420	331673	148280	220634	127171	114259	562076	576608	144174	159956	92672.4	106064	347059	246679	308894	612680	295564	232862	313163
14971	39.4265	3	839.34	2515	-0.587973	56.41	ESDDKPEIEDVGSDEEEEEKK	[13] Phospho (ST)	HS90A_RAT	Heat shock protein HSP 90-alpha OS=Rattus norvegicus GN=Hsp90aa1 PE=1 SV=3	FALSE	8.47455e-07	1.62494e+06	1.78658e+06	4.13108e+06	1.41341e+06	1.13091e+06	1.18509e+06	780444	892153	573383	794375	690811	854538	591324	385474	385209	341918	401118	263940	350548	506205	242365	279790	215706	215522	1.17034e+06	1.00371e+06	1.49574e+06	498626	698076	712354	1.64933e+06	372013	772953	1.15948e+06	1.24523e+06	935489	791857
62809	39.4701	2	1258.51	2515	-0.544467	---	ESDDKPEIEDVGSDEEEEEKK	[13] Phospho (ST)	HS90A_RAT	Heat shock protein HSP 90-alpha OS=Rattus norvegicus GN=Hsp90aa1 PE=1 SV=3	FALSE	0.786126	161920	5325.55	5012.13	198692	14867.2	7401.81	72503.6	20180.4	184861	145450	131661	209993	151268	103353	102258	91820.8	65448.2	48059.9	84311.8	12116.2	37415.6	38326.6	26018.7	29059.3	116620	2991.91	1814.74	70095	9177.08	4449.22	153223	8414.91	249203	212301	237327	229885	202566
16166	38.9819	3	977.73	2930.17	-0.834822	42.83	ESDDKPEIEDVGSDEEEEEKKDGDK	[13] Phospho (ST)	HS90A_RAT	Heat shock protein HSP 90-alpha OS=Rattus norvegicus GN=Hsp90aa1 PE=1 SV=3	FALSE	0.129084	31538.1	37542.1	19034.2	488995	328180	379226	502650	966503	638589	824049	637743	606141	674638	583225	404824	322012	694764	489396	634067	768312	466760	520528	411810	377448	22714.8	21091.3	6891.74	172509	202576	227952	1.06226e+06	403016	860855	1.20279e+06	1.14957e+06	663561	903424
16821	22.6459	2	482.214	962.413	0.307329	43.65	TDTGEPMGR		HS90A_RAT	Heat shock protein HSP 90-alpha OS=Rattus norvegicus GN=Hsp90aa1 PE=1 SV=3	FALSE	0.486682	31940.4	6356.34	11826.2	2056.2	634943	760234	1081.95	313326	190960	36633.9	417.669	75086.7	1894.43	240151	520.505	18143.2	235258	571.562	202693	46469.5	114123	685.914	558.071	97092.3	23004.6	3571.01	4281.93	725.391	391933	456975	2286.51	130652	257425	53471.3	752.871	82199.7	2536.88
17421	23.48	2	482.214	962.413	-0.0854477	46.74	TDTGEPMGR		HS90A_RAT	Heat shock protein HSP 90-alpha OS=Rattus norvegicus GN=Hsp90aa1 PE=1 SV=3	FALSE	0.313366	1236.82	2330.58	2931.7	4264.13	31661.6	33191.7	3837.57	162568	399225	535501	6911.87	568715	67851.1	10757.8	3302.85	2082.2	23074.9	5773.98	40889.9	3180.18	13804.2	18381.2	7587.45	14212.4	890.798	1309.33	1061.48	1504.31	19543.9	19951.5	8110.02	67788.1	538178	781625	12459	622590	90861
55716	23.48	1	963.42	962.412	-0.257659	---	TDTGEPMGR		HS90A_RAT	Heat shock protein HSP 90-alpha OS=Rattus norvegicus GN=Hsp90aa1 PE=1 SV=3	FALSE	0.830758	53.8037	32.6377	297.133	35.555	12765.6	9800.18	0	1281.02	232555	262478	0	259108	3049.16	10854.4	211.49	221.029	2412.62	26.8419	14326.5	238.569	1656.6	0	293.572	2208.89	38.7513	18.336	107.583	12.5432	7879.84	5890.87	0	534.164	313498	383116	0	283653	4083.2
77192	22.6856	1	963.419	962.412	-0.639984	---	TDTGEPMGR		HS90A_RAT	Heat shock protein HSP 90-alpha OS=Rattus norvegicus GN=Hsp90aa1 PE=1 SV=3	FALSE	0.733414	335.161	121.781	456.522	184.582	185612	267428	0	129091	104064	17721.5	0	57403.6	134.462	74052.1	375.304	5227.79	36883.7	160.599	61894.8	12802.2	44380.7	105.469	29.7073	37379	241.395	68.4168	165.293	65.1173	114573	160751	0	53829	140285	25866.5	0	62841.4	180.061
17028	35.074	3	729.692	2186.05	-2.28845	---	EGLELPEDEEEKKKQEEK		HS90A_RAT	Heat shock protein HSP 90-alpha OS=Rattus norvegicus GN=Hsp90aa1 PE=1 SV=3	FALSE	0.0174119	986.822	0	3122.1	0	53052.5	58467.2	69415.8	319180	173810	210344	46980.3	66912.5	194310	331739	116475	106616	254253	208686	342396	504097	227705	230235	197220	185339	710.743	0	1130.42	0	32747.8	35144.6	146698	133093	234306	307021	84684.7	73251.1	260206
58910	35.0511	2	1094.04	2186.06	-0.482342	77.03	EGLELPEDEEEKKKQEEK		HS90A_RAT	Heat shock protein HSP 90-alpha OS=Rattus norvegicus GN=Hsp90aa1 PE=1 SV=3	FALSE	0.0010686	6164.34	1295.76	4072.33	0	5736.5	1771.14	863.444	62946	33544.9	36146.1	2020.15	6293.55	51057.8	145567	34257.5	34980.8	71597.4	57010.5	161170	168203	95693.4	80619.5	69953.4	71191.4	4439.77	727.961	1474.47	0	3540.98	1064.63	1824.73	26247.5	45220.4	52759.3	3641.43	6889.74	68372.8
21624	81.0543	2	1208.09	2414.16	-1.46067	52.96	VFIMDNCEELIPEYLNFIR		HS90A_RAT	Heat shock protein HSP 90-alpha OS=Rattus norvegicus GN=Hsp90aa1 PE=1 SV=3	FALSE	0.866296	1.3748e+06	231566	732609	1.61326e+06	397295	310322	425645	1.05184e+06	701737	653266	498949	601139	874802	600409	480465	469208	874784	746058	594717	559471	622987	776910	601397	549381	990175	130095	265256	569129	245239	186534	899525	438601	945982	953516	899383	658085	1.17147e+06
22642	51.0331	3	450.226	1347.66	-0.677763	32.81	HFSVEGQLEFR		HS90A_RAT	Heat shock protein HSP 90-alpha OS=Rattus norvegicus GN=Hsp90aa1 PE=1 SV=3	FALSE	0.0124841	220071	116047	432578	300116	425521	525561	88004.5	791839	257174	269018	102592	345364	245461	223596	131880	141970	122865	106937	216120	293522	84081.6	95073.3	108092	87697	158503	65195.5	156624	105876	262662	315914	185982	330184	346685	392662	184928	378080	328703
30690	24.633	3	620.586	1858.74	-0.246112	35.7	DKEVSDDEAEEKEEK	[5] Phospho (ST)	HS90A_RAT	Heat shock protein HSP 90-alpha OS=Rattus norvegicus GN=Hsp90aa1 PE=1 SV=3	FALSE	0.40272	4067.49	4542.64	18567.2	159.068	460182	491053	121475	833.201	71943.5	78478.8	8194.4	114013	182993	79489	11760.3	73921.7	50960.8	9363.53	67309.1	86836.5	33029.3	13751.9	43349.6	24793.6	2929.54	2552.07	6722.63	56.1163	284057	295171	256715	347.431	96984	114549	14770.9	124814	245051
47071	24.633	2	930.377	1858.74	2.17388	61.66	DKEVSDDEAEEKEEK	[5] Phospho (ST)	HS90A_RAT	Heat shock protein HSP 90-alpha OS=Rattus norvegicus GN=Hsp90aa1 PE=1 SV=3	FALSE	0.369856	883.528	5152.52	23803.2	425.703	349781	371948	44835.2	12259.3	132632	135044	23250.7	161300	158887	48503.4	59991.6	56791.6	39553.3	26056.2	47376.2	72238.4	38689	40344.8	56171.9	36228.5	636.347	2894.7	8618.45	150.18	215910	223577	94751.1	5111.92	178796	197112	41910.8	176580	212770
55453	25.6804	3	620.586	1858.73	-0.44177	44.64	DKEVSDDEAEEKEEK	[5] Phospho (ST)	HS90A_RAT	Heat shock protein HSP 90-alpha OS=Rattus norvegicus GN=Hsp90aa1 PE=1 SV=3	FALSE	0.271794	111953	120390	398724	70943.1	7777.75	3906.85	30071.2	123804	535.006	1809.25	185965	2.05906	85.1594	993.992	102873	275.698	11280.8	58602	1136.55	34.5768	4767.3	64347.5	9786.34	4641.62	80632.2	67635.4	144366	25027.5	4800.99	2348.4	63550	51624.2	721.219	2640.81	335212	2.25412	114.039
161268	26.035	2	930.375	1858.74	0.157547	53.7	DKEVSDDEAEEKEEK	[5] Phospho (ST)	HS90A_RAT	Heat shock protein HSP 90-alpha OS=Rattus norvegicus GN=Hsp90aa1 PE=1 SV=3	FALSE	0.395169	19567.4	42498.6	97611	3049.95	1514.26	1107.48	6791.73	216895	0	0.187215	52101.3	65.5928	2106.32	1839.25	64953.6	241.568	6353.43	53135.7	2761.23	732.058	6385.01	60431.4	10669.1	5170.38	14093.1	23875.9	35342.1	1075.97	934.713	665.707	14353.1	90441.9	0	0.273261	93915.5	71.8065	2820.62
74794	30.2384	3	792.328	2373.96	1.40927	38.89	DKEVSDDEAEEKEEKEEEK	[5] Phospho (ST)	HS90A_RAT	Heat shock protein HSP 90-alpha OS=Rattus norvegicus GN=Hsp90aa1 PE=1 SV=3	FALSE	0.0300224	200662	253320	554844	202451	10737.5	13674.5	8576.39	5378.91	3382	3384.26	9951.2	3471.98	0	2738.11	4056.73	3514.45	11456.1	8198.82	2984.16	4766.6	6774.98	8566.26	6722.92	3753.92	144524	142316	200893	71421.1	6627.96	8219.72	18124.7	2242.92	4559.13	4939.71	17937.6	3800.89	0
103129	21.8892	2	737.285	1472.56	0.133351	58.86	DKEVSDDEAEEK	[5] Phospho (ST)	HS90A_RAT	Heat shock protein HSP 90-alpha OS=Rattus norvegicus GN=Hsp90aa1 PE=1 SV=3	FALSE	0.981176	27333.5	60675.4	107950	0	308648	365684	30784.4	1295.27	28647.3	16865	45168.1	36585.4	40506.9	41035.8	441.556	22562.7	29268.6	13933.3	40026.5	25221.1	24215.6	7600.5	18838.5	18607	19686.5	34087.7	39085.6	0	190520	219812	65057.3	540.106	38618.2	24616.5	81418.1	40051.1	54243.8
619	51.8393	2	533.323	1064.63	-2.24012	33.68	GISPVPINLR		DYN1_RAT	Dynamin-1 OS=Rattus norvegicus GN=Dnm1 PE=1 SV=2	FALSE	0.000772805	5.6628e+06	6.64683e+06	6.13159e+06	2.85388e+06	2.16272e+06	2.70674e+06	1.56974e+06	4.45196e+06	2.01679e+06	2.06726e+06	1.55017e+06	2.48813e+06	1.81526e+06	1.53056e+06	994265	1.04599e+06	1.8288e+06	1.51901e+06	1.61466e+06	2.35318e+06	1.72162e+06	1.71457e+06	1.49306e+06	1.39046e+06	4.07854e+06	3.73421e+06	2.22007e+06	1.0068e+06	1.33498e+06	1.62702e+06	3.31736e+06	1.8564e+06	2.71875e+06	3.0174e+06	2.79427e+06	2.72383e+06	2.43086e+06
13412	51.8607	1	1065.64	1064.63	-1.00126	---	GISPVPINLR		DYN1_RAT	Dynamin-1 OS=Rattus norvegicus GN=Dnm1 PE=1 SV=2	FALSE	0.0387026	602264	743659	544162	309943	228631	284402	145908	418964	189067	170245	176885	291989	262065	203429	133923	129839	226337	200061	245161	331694	198483	218424	210321	166012	433771	417790	197025	109342	141127	170954	308351	174701	254873	248492	318844	319650	350938
634	57.3762	2	855.445	1708.88	-1.8991	83.02	VPVGDQPPDIEFQIR		DYN1_RAT	Dynamin-1 OS=Rattus norvegicus GN=Dnm1 PE=1 SV=2	TRUE	0.000551104	1.33743e+07	1.79292e+07	2.18882e+07	1.1498e+07	4.61142e+06	4.35309e+06	5.00779e+06	1.3545e+07	6.84207e+06	7.68336e+06	5.48847e+06	8.21183e+06	4.23826e+06	4.46071e+06	2.42571e+06	3.29981e+06	6.15629e+06	4.64787e+06	4.50363e+06	4.35935e+06	5.56723e+06	4.7365e+06	4.68752e+06	4.35248e+06	9.63265e+06	1.00727e+07	7.92506e+06	4.0563e+06	2.8465e+06	2.61664e+06	1.05831e+07	5.64804e+06	9.22351e+06	1.12147e+07	9.89328e+06	8.98974e+06	5.67556e+06
840	37.8646	3	445.921	1334.74	-0.979626	35.79	VLNQQLTNHIR		DYN1_RAT	Dynamin-1 OS=Rattus norvegicus GN=Dnm1 PE=1 SV=2	FALSE	0.165484	251490	274468	213835	166953	1.26801e+06	1.42652e+06	1.22596e+06	3.78536e+06	1.75607e+06	2.4246e+06	1.08023e+06	1.93342e+06	1.79487e+06	1.55828e+06	1.00728e+06	885645	1.32639e+06	1.3174e+06	1.47421e+06	2.41233e+06	1.4477e+06	1.46627e+06	1.17881e+06	1.10535e+06	181131	154197	77423.3	58898	782705	857480	2.59085e+06	1.57843e+06	2.36728e+06	3.53897e+06	1.94718e+06	2.11657e+06	2.40356e+06
2801	37.8646	2	668.377	1334.74	-1.186	50.25	VLNQQLTNHIR		DYN1_RAT	Dynamin-1 OS=Rattus norvegicus GN=Dnm1 PE=1 SV=2	FALSE	0.211502	360811	433402	347897	68659.6	950322	931112	667023	2.18591e+06	1.091e+06	1.48246e+06	615579	1.04769e+06	1.10607e+06	1.05207e+06	624951	537151	953610	892884	976849	1.57544e+06	1.02776e+06	975452	830546	778474	259869	243487	125963	24221.9	586607	559690	1.40963e+06	911488	1.47073e+06	2.16382e+06	1.10962e+06	1.14693e+06	1.48117e+06
41921	38.9353	2	668.376	1334.74	-3.05027	49.1	VLNQQLTNHIR		DYN1_RAT	Dynamin-1 OS=Rattus norvegicus GN=Dnm1 PE=1 SV=2	FALSE	0.153644	841.885	1276.03	0	452816	0	0	8320.29	1452.56	732.381	2737.96	1844.83	0	9713.61	23.815	2850.06	2185.71	13717.5	9546.37	0	2374.08	10888.6	10355.4	12950.6	14535.8	606.354	716.877	0	159745	0	0	17583.4	605.692	987.292	3996.37	3325.42	0	13007.7
1194	45.3558	2	521.745	1041.48	-0.440378	43.8	FTDFEEVR		DYN1_RAT	Dynamin-1 OS=Rattus norvegicus GN=Dnm1 PE=1 SV=2	FALSE	0.000173974	3.56566e+06	5.05701e+06	4.01277e+06	2.30019e+06	1.48002e+06	1.68103e+06	955766	3.10599e+06	1.45074e+06	2.31015e+06	996661	1.65311e+06	1.44647e+06	950528	696122	706360	1.13883e+06	882845	975102	1.43411e+06	1.09104e+06	983759	803009	842219	2.56811e+06	2.84105e+06	1.4529e+06	811467	913574	1.01046e+06	2.01984e+06	1.29515e+06	1.95568e+06	3.37193e+06	1.79654e+06	1.80971e+06	1.937e+06
13056	45.3558	1	1042.48	1041.48	-0.577428	---	FTDFEEVR		DYN1_RAT	Dynamin-1 OS=Rattus norvegicus GN=Dnm1 PE=1 SV=2	FALSE	0.176457	563370	1.33021e+06	32178.3	504490	646882	770153	3573.63	559524	240117	487215	245434	375524	11242.5	217648	197346	114722	275508	227512	88218.6	6565.61	239094	285847	219085	192315	405758	747316	11650.8	177975	399302	462937	7552.22	233312	323692	711146	442408	411097	15055.1
1294	58.384	2	440.252	878.49	-0.261922	53.46	FPFELVK		DYN1_RAT	Dynamin-1 OS=Rattus norvegicus GN=Dnm1 PE=1 SV=2	FALSE	0.544193	12053.8	4.31276e+06	4.60867e+06	2.43585e+06	743034	808861	1.03517e+06	3.82629e+06	1.54144e+06	1.71567e+06	1.03757e+06	1.71221e+06	908542	1.18179e+06	545552	404616	1.15699e+06	920474	1.13501e+06	933610	1.05611e+06	942694	953600	837963	8681.59	2.42292e+06	1.66866e+06	859326	458654	486205	2.18764e+06	1.5955e+06	2.07795e+06	2.50422e+06	1.87027e+06	1.87441e+06	1.21665e+06
1347	46.3428	2	618.282	1234.55	-0.124523	66.91	LDLMDEGTDAR		DYN1_RAT	Dynamin-1 OS=Rattus norvegicus GN=Dnm1 PE=1 SV=2	FALSE	3.19228e-05	5.62103e+06	6.74617e+06	6.01937e+06	3.46374e+06	1.8148e+06	1.84336e+06	1.40423e+06	3.8078e+06	1.66295e+06	2.6627e+06	1.53728e+06	1.92618e+06	1.18707e+06	833291	480681	483022	1.60099e+06	1.21664e+06	863180	1.63253e+06	986026	1.37482e+06	896325	795008	4.04845e+06	3.79002e+06	2.17943e+06	1.22195e+06	1.12023e+06	1.10804e+06	2.96759e+06	1.58779e+06	2.24175e+06	3.88651e+06	2.77103e+06	2.10865e+06	1.58963e+06
29140	46.3291	1	1235.56	1234.55	-0.942759	---	LDLMDEGTDAR		DYN1_RAT	Dynamin-1 OS=Rattus norvegicus GN=Dnm1 PE=1 SV=2	FALSE	0.0938785	717345	107463	473349	357396	214037	186949	7812.66	346275	172740	296155	160818	177454	92170	103841	47786.9	47199.2	175753	145397	131611	206478	98655.4	138865	83135.4	70828.7	516656	60373	171386	126083	132119	112374	16510.7	144391	232864	432273	289884	194264	123427
1439	48.7776	2	672.859	1343.7	-0.478225	62.04	TSGNQDEILVIR		DYN1_RAT	Dynamin-1 OS=Rattus norvegicus GN=Dnm1 PE=1 SV=2	FALSE	0.00124445	6.25904e+06	6.84353e+06	6.34469e+06	5.70119e+06	1.42753e+06	1.6487e+06	1.54066e+06	5.5179e+06	2.66524e+06	4.53672e+06	1.87474e+06	3.12316e+06	1.87495e+06	1.37135e+06	1.32518e+06	1.31505e+06	2.00171e+06	1.6014e+06	1.39959e+06	2.58087e+06	2.01278e+06	2.00119e+06	1.70159e+06	1.46031e+06	4.50797e+06	3.84472e+06	2.29723e+06	2.01128e+06	881177	991030	3.2559e+06	2.30087e+06	3.5929e+06	6.62186e+06	3.37932e+06	3.41902e+06	2.51079e+06
1683	68.4589	3	840.109	2517.3	-0.235478	67.94	RPLVLQLVNSTTEYAEFLHCK		DYN1_RAT	Dynamin-1 OS=Rattus norvegicus GN=Dnm1 PE=1 SV=2	FALSE	0.0728846	532231	131199	1.23041e+06	3.0357e+06	1.88352e+06	1.81094e+06	1.47332e+06	1.10976e+07	3.49969e+06	3.88623e+06	2.20389e+06	4.85873e+06	5.35172e+06	3.97698e+06	2.27664e+06	2.3708e+06	4.96588e+06	3.08755e+06	3.94701e+06	6.00941e+06	3.4965e+06	3.48638e+06	2.76955e+06	3.20202e+06	383331	73707.9	445495	1.07094e+06	1.16265e+06	1.08855e+06	3.1136e+06	4.62753e+06	4.71778e+06	5.6724e+06	3.97264e+06	5.319e+06	7.16662e+06
1714	38.3306	2	439.248	876.481	-0.961969	36.87	GYIGVVNR		DYN1_RAT	Dynamin-1 OS=Rattus norvegicus GN=Dnm1 PE=1 SV=2	FALSE	0.00107188	1.01457e+06	1.63833e+06	2.55911e+06	588777	996327	1.08365e+06	660805	1.83975e+06	809406	1.15925e+06	592764	898105	821518	644804	458744	426205	598113	541577	624559	1.06573e+06	592177	577441	498116	466215	730727	920420	926578	207710	615005	651382	1.39649e+06	767147	1.09113e+06	1.69206e+06	1.06849e+06	983183	1.10011e+06
5036	38.3927	1	877.488	876.481	-1.02155	---	GYIGVVNR		DYN1_RAT	Dynamin-1 OS=Rattus norvegicus GN=Dnm1 PE=1 SV=2	FALSE	0.0888309	1.02082e+06	1.26599e+06	1.41061e+06	267797	951422	955603	531578	1.44259e+06	856456	1.18986e+06	488331	921213	840976	586798	449436	445560	630141	652082	615831	1.10438e+06	708472	728212	613645	574770	735229	711238	510739	94473.9	587286	574411	1.12339e+06	601538	1.15455e+06	1.73673e+06	880245	1.00848e+06	1.12617e+06
1910	66.8229	2	805.426	1608.84	-1.14484	64.83	TGLFTPDLAFEATVK		DYN1_RAT	Dynamin-1 OS=Rattus norvegicus GN=Dnm1 PE=1 SV=2	TRUE	6.54827e-05	6.73943e+06	6.39966e+06	6.97601e+06	6.95685e+06	2.77826e+06	2.52541e+06	3.90889e+06	1.04699e+07	4.16051e+06	4.47835e+06	3.3285e+06	4.86176e+06	2.33972e+06	1.80329e+06	1.53207e+06	1.31752e+06	3.5797e+06	2.57025e+06	2.7322e+06	2.5895e+06	3.01802e+06	2.76645e+06	2.551e+06	2.48064e+06	4.85397e+06	3.59535e+06	2.52581e+06	2.45425e+06	1.71495e+06	1.51802e+06	8.26074e+06	4.36578e+06	5.6086e+06	6.53667e+06	5.9998e+06	5.32232e+06	3.13317e+06
74774	66.8566	1	1609.84	1608.84	-1.93435	---	TGLFTPDLAFEATVK		DYN1_RAT	Dynamin-1 OS=Rattus norvegicus GN=Dnm1 PE=1 SV=2	TRUE	0.965158	7694.09	3958.79	9159.81	5879.78	21842.5	18337.5	11577.8	126661	99584.3	91431.7	81158.6	131377	15162	0	26109	46251.3	140804	98947.7	115830	37593	113301	135123	86027.1	72425.8	5541.55	2224.06	3316.5	2074.28	13482.8	11022.6	24467.7	52815.7	134245	133455	146293	143823	20303.8
2141	62.5423	2	628.837	1255.66	-0.314947	64.14	GMEDLIPLVNR		DYN1_RAT	Dynamin-1 OS=Rattus norvegicus GN=Dnm1 PE=1 SV=2	FALSE	0.000351432	1.06645e+06	5.62834e+06	4.7234e+06	5.87259e+06	1.57237e+06	1.40113e+06	1.2599e+06	5.2561e+06	2.11236e+06	2.31441e+06	1.71705e+06	2.65701e+06	1.14362e+06	1.23729e+06	651279	483872	1.78521e+06	1.30207e+06	955221	1.0921e+06	1.20287e+06	1.43564e+06	907945	920293	768094	3.16202e+06	1.7102e+06	2.07174e+06	970582	842219	2.66258e+06	2.19171e+06	2.84759e+06	3.37814e+06	3.09508e+06	2.90871e+06	1.53145e+06
52004	62.5115	1	1256.66	1255.66	-2.75334	---	GMEDLIPLVNR		DYN1_RAT	Dynamin-1 OS=Rattus norvegicus GN=Dnm1 PE=1 SV=2	FALSE	0.231768	31371.8	123365	41080.9	503226	50555.6	33666.7	169902	362020	127533	227881	138830	226025	99638.4	81915.6	18559.4	23046.2	201982	139647	56333	124928	74020.4	156478	75805.1	83679.5	22595.1	69307.1	14874.2	177529	31206.6	20237	359057	150956	171921	332618	250249	247437	133428
2327	44.5359	2	577.292	1152.57	-1.7252	36.95	FFLSHPSYR		DYN1_RAT	Dynamin-1 OS=Rattus norvegicus GN=Dnm1 PE=1 SV=2	FALSE	0.0194553	864613	982898	1.14765e+06	875395	815601	939941	871629	1.47298e+06	930623	929681	694089	1.12657e+06	994115	669701	517359	530466	976025	740777	659926	1.04525e+06	874824	918401	783531	695723	622723	552195	415528	308824	503448	564997	1.84203e+06	614208	1.25453e+06	1.35698e+06	1.25114e+06	1.23329e+06	1.33124e+06
41938	44.5115	1	1153.58	1152.57	-1.57436	---	FFLSHPSYR		DYN1_RAT	Dynamin-1 OS=Rattus norvegicus GN=Dnm1 PE=1 SV=2	FALSE	0.835377	249675	268199	187334	46297.4	87395.2	85046	22603.1	160374	92424.6	45439.7	7802.1	114877	122214	102554	59750.3	74008.2	76226.1	58501	109216	141845	82235.3	76835.5	85367.8	62300.2	179824	150675	67828.1	16332.9	53946.6	51121	47767.6	66873.2	124594	66324.4	14063.7	125759	163660
2343	38.457	2	538.267	1074.52	0.0807829	47.28	LEIEAETDR		DYN1_RAT	Dynamin-1 OS=Rattus norvegicus GN=Dnm1 PE=1 SV=2	FALSE	3.88484e-05	4.01071e+06	4.91775e+06	5.41462e+06	2.73722e+06	1.94228e+06	2.14579e+06	1.21934e+06	3.38795e+06	1.50238e+06	2.09043e+06	1.1162e+06	1.66031e+06	1.48392e+06	1.13304e+06	833029	825556	973335	793966	1.07232e+06	1.81241e+06	868708	871177	805786	704798	2.88865e+06	2.76281e+06	1.96047e+06	965642	1.19891e+06	1.28983e+06	2.57686e+06	1.41272e+06	2.0253e+06	3.05122e+06	2.01201e+06	1.81759e+06	1.98715e+06
13746	38.5844	1	1075.53	1074.52	-0.897404	---	LEIEAETDR		DYN1_RAT	Dynamin-1 OS=Rattus norvegicus GN=Dnm1 PE=1 SV=2	FALSE	0.000591056	1.46037e+06	1.91359e+06	1.68481e+06	539784	811041	872924	410746	1.1176e+06	623755	880489	386666	692903	631410	472489	352145	316336	401984	412529	446472	719254	435404	419765	379521	344856	1.05181e+06	1.07506e+06	610020	190426	500633	524713	868037	466020	840858	1.28517e+06	696987	758542	845536
2599	63.4071	2	683.855	1365.7	-0.61578	70.47	NLVDSYMAIVNK		DYN1_RAT	Dynamin-1 OS=Rattus norvegicus GN=Dnm1 PE=1 SV=2	FALSE	0.00100046	6.71681e+06	1.26982e+07	1.11156e+07	5.36465e+06	1.32406e+06	1.18237e+06	2.02279e+06	5.64066e+06	2.46441e+06	2.56157e+06	2.21741e+06	2.93602e+06	1.41616e+06	1.10434e+06	812102	606077	2.44704e+06	1.79999e+06	1.14283e+06	1.34891e+06	1.76121e+06	1.96224e+06	1.46256e+06	1.51399e+06	4.83768e+06	7.13388e+06	4.02464e+06	1.89255e+06	817308	710718	4.2748e+06	2.35206e+06	3.32217e+06	3.7389e+06	3.99701e+06	3.21415e+06	1.89642e+06
2738	38.1123	2	469.244	936.473	-0.642815	47.48	MGTPYLQK		DYN1_RAT	Dynamin-1 OS=Rattus norvegicus GN=Dnm1 PE=1 SV=2	FALSE	0.000432424	1.03493e+06	802832	1.48041e+06	1.09798e+06	1.3156e+06	1.40151e+06	947958	2.40113e+06	1.1112e+06	1.46934e+06	736492	1.14304e+06	824099	776023	498700	467334	850795	724184	743068	1.23165e+06	787327	830286	682014	634826	745388	451034	536012	387347	812080	842446	2.00334e+06	1.00123e+06	1.49796e+06	2.14467e+06	1.32757e+06	1.25132e+06	1.10357e+06
17171	37.8955	1	937.481	936.473	-0.685941	---	MGTPYLQK		DYN1_RAT	Dynamin-1 OS=Rattus norvegicus GN=Dnm1 PE=1 SV=2	FALSE	0.783184	358471	233496	405957	3242.06	494775	280886	141884	368775	323819	392237	132205	284016	232615	218007	139011	121387	230890	244091	246277	357461	264560	280390	225889	204957	258183	131179	146985	1143.74	305411	168840	299846	153773	436527	572515	238307	310921	311500
4410	60.5819	2	556.777	1111.54	-0.265249	48.44	DMLMQFVTK		DYN1_RAT	Dynamin-1 OS=Rattus norvegicus GN=Dnm1 PE=1 SV=2	FALSE	4.36922e-06	2.90636e+06	2.08639e+06	1.65949e+06	1.98194e+06	443744	470354	592041	1.86248e+06	892368	806414	639994	1.10743e+06	230994	294294	139153	98845	595395	456444	268446	288409	265057	400853	248165	227890	2.09326e+06	1.17214e+06	600851	699193	273911	282729	1.25117e+06	776625	1.20296e+06	1.17705e+06	1.15362e+06	1.21234e+06	309330
4683	47.9115	2	934.436	1866.86	-0.74206	103.76	IEGSGDQIDTYELSGGAR		DYN1_RAT	Dynamin-1 OS=Rattus norvegicus GN=Dnm1 PE=1 SV=2	FALSE	0.000118461	6.3721e+06	8.4247e+06	8.98886e+06	5.45114e+06	2.30721e+06	2.3809e+06	1.73802e+06	4.17983e+06	1.84427e+06	3.37237e+06	1.59678e+06	2.27084e+06	1.74782e+06	1.49701e+06	871146	850710	1.77155e+06	1.30981e+06	1.39644e+06	2.13199e+06	1.40417e+06	1.50638e+06	1.25178e+06	1.12738e+06	4.5894e+06	4.73303e+06	3.2546e+06	1.92306e+06	1.42418e+06	1.43116e+06	3.673e+06	1.74292e+06	2.48619e+06	4.92236e+06	2.87828e+06	2.48596e+06	2.34055e+06
4820	70.1295	3	961.833	2882.48	-0.446026	59.56	LQDAFSAIGQNADLDLPQIAVVGGQSAGK		DYN1_RAT	Dynamin-1 OS=Rattus norvegicus GN=Dnm1 PE=1 SV=2	TRUE	0.00913722	3.04414e+06	3.38079e+06	4.20063e+06	5.03801e+06	2.11278e+06	2.5279e+06	1.33337e+06	3.61815e+06	2.60379e+06	3.42875e+06	1.89898e+06	2.87676e+06	2.25134e+06	3.26799e+06	1.60475e+06	1.60915e+06	2.30029e+06	1.6703e+06	2.93175e+06	2.22762e+06	1.79182e+06	1.51191e+06	1.6448e+06	1.51443e+06	2.19249e+06	1.89934e+06	1.52092e+06	1.77732e+06	1.30416e+06	1.51952e+06	2.81783e+06	1.50871e+06	3.51006e+06	5.00465e+06	3.42301e+06	3.14928e+06	3.01482e+06
8951	70.1652	2	1442.25	2882.48	-0.512213	73.9	LQDAFSAIGQNADLDLPQIAVVGGQSAGK		DYN1_RAT	Dynamin-1 OS=Rattus norvegicus GN=Dnm1 PE=1 SV=2	TRUE	0.0665037	4.55264e+06	5.05156e+06	2.6279e+06	3.77645e+06	1.43361e+06	1.5978e+06	1.45691e+06	2.3107e+06	2.80122e+06	4.26742e+06	1.60012e+06	2.62733e+06	2.93016e+06	2.66105e+06	1.45886e+06	1.40227e+06	2.32654e+06	1.75305e+06	2.50835e+06	2.06749e+06	1.91707e+06	1.65264e+06	1.61414e+06	1.56079e+06	3.27896e+06	2.83798e+06	951485	1.33226e+06	884930	960435	3.07891e+06	963523	3.77621e+06	6.22879e+06	2.88431e+06	2.87622e+06	3.92385e+06
5025	66.5811	2	680.375	1358.74	-1.29301	66.47	GWLTINNIGIMK		DYN1_RAT	Dynamin-1 OS=Rattus norvegicus GN=Dnm1 PE=1 SV=2	FALSE	0.000193273	3.43238e+06	2.81245e+06	2.01312e+06	2.38177e+06	685652	626252	1.23652e+06	3.49292e+06	1.37056e+06	1.74528e+06	1.16984e+06	1.73823e+06	759865	507154	426953	322586	1.28403e+06	959323	651662	728246	802700	999976	697851	648189	2.47212e+06	1.58004e+06	728893	840246	423234	376439	2.61316e+06	1.45649e+06	1.84759e+06	2.54743e+06	2.1087e+06	1.9029e+06	1.01755e+06
5107	62.1941	2	1158.08	2314.14	-1.07788	69.47	ENCLILAVSPANSDLANSDALK		DYN1_RAT	Dynamin-1 OS=Rattus norvegicus GN=Dnm1 PE=1 SV=2	FALSE	0.0165203	6.84681e+06	5.83869e+06	5.07729e+06	5.93072e+06	1.69637e+06	1.58191e+06	1.87356e+06	7.01047e+06	2.88395e+06	3.73767e+06	2.18988e+06	3.12972e+06	2.30624e+06	2.40289e+06	1.23521e+06	1.05726e+06	3.42466e+06	2.34251e+06	2.13647e+06	2.33823e+06	2.70446e+06	2.52885e+06	2.26308e+06	2.12312e+06	4.93131e+06	3.28019e+06	1.83834e+06	2.09225e+06	1.04712e+06	950885	3.95942e+06	2.92325e+06	3.88773e+06	5.45555e+06	3.94737e+06	3.4262e+06	3.08835e+06
5410	52.5262	3	459.242	1374.7	0.405075	32.03	HIFALFNTEQR		DYN1_RAT	Dynamin-1 OS=Rattus norvegicus GN=Dnm1 PE=1 SV=2	FALSE	0.199492	155758	418115	854797	542914	34489.3	103011	68003.1	76279.8	527516	505882	356629	289762	430948	411559	230938	240968	328194	322458	323877	616136	336292	351737	284611	276030	112182	234898	309497	191530	21289.3	61919.5	143712	31807.5	711122	738392	642843	317211	577093
7646	67.3188	3	699.718	2096.13	-0.516067	34.26	VYSPHVLNLTLVDLPGMTK		DYN1_RAT	Dynamin-1 OS=Rattus norvegicus GN=Dnm1 PE=1 SV=2	FALSE	0.432911	904514	907299	269402	591454	171208	123010	435834	2.3187e+06	1.02812e+06	1.10945e+06	348634	728674	753662	823480	355754	320704	1.06638e+06	846974	821849	978586	702378	886813	574735	572648	651461	509723	97542.4	208654	105682	73941.3	921057	966861	1.38596e+06	1.61936e+06	628433	797702	1.00925e+06
34945	67.3188	2	1049.07	2096.13	-0.681093	63.14	VYSPHVLNLTLVDLPGMTK		DYN1_RAT	Dynamin-1 OS=Rattus norvegicus GN=Dnm1 PE=1 SV=2	FALSE	0.00822957	107279	63590.4	22704.2	18668.2	32445.5	11084	44889.2	414758	164653	209498	48538.8	88267.5	302185	140601	66956.7	71304.1	278561	220508	159847	311658	166336	213788	145282	126625	77265.7	35725.3	8220.51	6585.79	20027.7	6662.59	94865.3	172947	221961	305786	87493.9	96629.1	404664
8316	42.939	2	585.793	1169.57	-0.987483	41.19	KFTDFEEVR		DYN1_RAT	Dynamin-1 OS=Rattus norvegicus GN=Dnm1 PE=1 SV=2	FALSE	0.0793507	99193.4	228121	200038	363736	402969	415582	243508	631862	313663	511078	284822	381494	228748	212220	168750	192099	274199	212663	248146	393712	255210	253693	224076	186601	71442.5	128159	72427.7	128320	248741	249806	514610	263476	422836	745977	513408	417633	306322
9274	28.3011	2	407.755	813.496	-0.443437	37.65	LKEPSIK		DYN1_RAT	Dynamin-1 OS=Rattus norvegicus GN=Dnm1 PE=1 SV=2	FALSE	0.0325226	0	0	0	91.7319	240569	252521	41142.1	701950	348079	351458	83962.1	320266	207297	266016	155780	108435	297843	188657	285724	306170	311631	254137	235720	242373	0	0	0	32.3614	148496	151790	86946.5	292702	469230	512992	151346	350605	277596
44956	28.3011	1	814.502	813.495	-1.1583	---	LKEPSIK		DYN1_RAT	Dynamin-1 OS=Rattus norvegicus GN=Dnm1 PE=1 SV=2	FALSE	0.0419384	1261.57	441.465	703.453	0	79553.1	83507.7	2074.85	204532	135438	129689	7225.9	129685	59515.4	87186.2	44996	37695.8	53619.7	61759.1	106406	115561	109410	83840.6	74682	84867.9	908.622	248.017	254.7	0	49105.9	50196.3	4384.82	85286.4	182578	189296	13025.1	141970	79698.5
11688	83.6642	2	883.961	1765.91	0.597501	98.94	ALLQMVQQFAVDFEK		DYN1_RAT	Dynamin-1 OS=Rattus norvegicus GN=Dnm1 PE=1 SV=2	FALSE	0.273049	1.91907e+06	1.89208e+06	1.15293e+06	2.86695e+06	541727	490058	1.23552e+06	1.79908e+06	1.6899e+06	2.07518e+06	711005	1.38178e+06	1.10821e+06	1.34868e+06	577326	621014	1.86501e+06	1.1638e+06	1.43591e+06	1.16965e+06	939694	1.22728e+06	960926	900845	1.38218e+06	1.06298e+06	417444	1.01141e+06	334393	294573	2.61104e+06	750188	2.27809e+06	3.02897e+06	1.28163e+06	1.51267e+06	1.48404e+06
31452	83.6046	3	589.643	1765.91	0.772974	79.2	ALLQMVQQFAVDFEK		DYN1_RAT	Dynamin-1 OS=Rattus norvegicus GN=Dnm1 PE=1 SV=2	FALSE	0.447239	294414	158468	158104	131241	25046.3	34625	130126	42375.4	281086	402166	146335	261805	42627.4	259346	92583.2	89882.6	152530	115525	224807	86525.6	41202.8	126042	86488.6	83558	212047	89027.7	57244.8	46299.6	15460.4	20813	274998	17669.9	378921	587007	263777	286606	57083.4
19013	22.9044	2	529.267	1056.52	-0.216444	46.45	SPTSSPTPQR		DYN1_RAT	Dynamin-1 OS=Rattus norvegicus GN=Dnm1 PE=1 SV=2	FALSE	0.22287	666.065	1197.15	2010.79	15789.3	15102.7	17225.1	1266.09	97364.9	1.00116e+06	22171.3	801.348	917201	4642.97	19958.7	68270.4	1220.07	3634.58	1425.86	16039.1	3191.53	3335.79	1139.6	2183.61	3191.6	479.723	672.565	728.049	5570.18	9322.47	10354	2675.64	40599.6	1.34962e+06	32361.6	1444.47	1.00409e+06	6217.51
23590	20.0272	2	529.267	1056.52	-0.658757	54.98	SPTSSPTPQR		DYN1_RAT	Dynamin-1 OS=Rattus norvegicus GN=Dnm1 PE=1 SV=2	FALSE	0.0544466	5985.24	6170.6	7467.12	31537.1	166092	201472	3397.05	1.87174e+06	696067	1.24326e+06	3000.99	494926	24869.7	55132.8	4378.22	3616.45	16638.5	3462.69	273091	8708.33	13913.5	2159.63	5477.52	12545.8	4310.78	3466.66	2703.62	11125.7	102524	121104	7179.05	780487	938338	1.81468e+06	5409.45	541810	33303.6
24092	22.3953	2	529.268	1056.52	0.841754	46.03	SPTSSPTPQR		DYN1_RAT	Dynamin-1 OS=Rattus norvegicus GN=Dnm1 PE=1 SV=2	FALSE	0.226982	1241.38	803.628	1082.53	4984.48	27935.4	78749.8	530.63	2.0973e+06	15111.9	43417.3	345.261	36968.5	6570.84	34381.3	1688.01	599.141	4223.38	1753.15	31298.6	2228.86	2690.5	1061.38	449.26	2523.47	894.082	451.481	391.953	1758.43	17243.8	47336.4	1121.39	874541	20371.7	63372.4	622.352	40470.5	8799.18
31782	18.6605	2	529.264	1056.51	-5.43383	47.8	SPTSSPTPQR		DYN1_RAT	Dynamin-1 OS=Rattus norvegicus GN=Dnm1 PE=1 SV=2	FALSE	0.259035	11020.7	2573.95	9891.7	1794.64	5990.9	40763.5	219.565	577521	421539	340959	89.5721	195989	1538.9	426017	408.798	12107.4	4487.25	340.849	59087.8	22409.5	3152.3	530.733	420.937	3240.74	7937.48	1446.05	3581.49	633.116	3698.02	24502.8	464.012	240817	568259	497668	161.459	214555	2060.78
31815	16.5449	2	529.267	1056.52	-1.38095	54.54	SPTSSPTPQR		DYN1_RAT	Dynamin-1 OS=Rattus norvegicus GN=Dnm1 PE=1 SV=2	FALSE	0.0656549	14301.9	13033.4	11201.3	53787.1	1.01644e+06	1.3394e+06	2750.88	52233.5	146428	628207	2509.3	59831.1	3408.19	29666.2	2319.78	2709.41	146756	5192.49	12808.7	6817.04	108647	2597.44	4659.28	99090.8	10300.7	7322.21	4055.64	18975.1	627417	805113	5813.49	21780.5	197393	916939	4523.15	65499	4564
113459	22.9442	1	1057.53	1056.52	0.164292	---	SPTSSPTPQR		DYN1_RAT	Dynamin-1 OS=Rattus norvegicus GN=Dnm1 PE=1 SV=2	FALSE	0.349037	2.56952	0	0	46.4947	0	72.195	0	0	266640	0	0	252717	0	15.9655	2939.49	0	55.6502	0	0	0	2.51698	0	0	0	1.85066	0	0	16.4025	0	43.3963	0	0	359446	0	0	276657	0
278559	20.1044	1	1057.53	1056.52	-1.33037	---	SPTSSPTPQR		DYN1_RAT	Dynamin-1 OS=Rattus norvegicus GN=Dnm1 PE=1 SV=2	FALSE	0.207305	22.7642	0	0	171.144	0	443.323	8.48386	2241.7	20077.8	217839	0	6680.51	25.2541	0	0.0575166	18.7561	46.9958	11.2703	565.452	0.433307	337.734	1.58963	0	242.397	16.3956	0	0	60.3764	0	266.481	17.9291	934.752	27066.1	317961	0	7313.36	33.8183
29600	85.7453	3	1165.2	3492.59	1.11631	51	EFIFSELLANLYSCGDQNTLMEESAEQAQR		DYN1_RAT	Dynamin-1 OS=Rattus norvegicus GN=Dnm1 PE=1 SV=2	FALSE	0.060485	1.82096e+06	1.05165e+06	1.76625e+06	2.63451e+06	676632	534948	436725	1.16221e+06	1.06953e+06	1.25928e+06	710860	809081	525364	952817	620501	568451	1.20068e+06	797955	998989	728171	595101	779955	701738	551314	1.31152e+06	590818	639507	929407	417666	321556	922940	484622	1.44179e+06	1.83807e+06	1.28137e+06	885726	703528
34890	19.9967	2	607.317	1212.62	-1.94554	39.95	RSPTSSPTPQR		DYN1_RAT	Dynamin-1 OS=Rattus norvegicus GN=Dnm1 PE=1 SV=2	FALSE	0.00478983	2354.38	1781.89	1617.42	6496.59	24630.6	29747.3	161.57	1.64532e+06	861305	339909	213.797	684046	446.892	712.979	1432	600.385	1459.92	166.372	1189.98	1782.21	1730.66	88.6194	249.839	4302.37	1695.7	1001.07	585.622	2291.88	15203.8	17881	341.449	686071	1.16109e+06	496136	385.381	748846	598.444
146407	20.0367	3	405.213	1212.62	-2.31407	---	RSPTSSPTPQR		DYN1_RAT	Dynamin-1 OS=Rattus norvegicus GN=Dnm1 PE=1 SV=2	FALSE	0.00201244	7172.17	8262.86	4615.5	5008.59	14371.5	17018.7	290.398	234160	51346.2	185864	202.203	69315.1	190.362	3400.57	312.89	942.345	1587.56	150.434	7375.74	1699.17	1013.2	192.616	623.427	1863.16	5165.64	4642.1	1671.14	1766.94	8871.13	10229.9	613.705	97640.9	69217.6	271289	364.482	75881.4	254.919
72	46.2485	2	618.856	1235.7	-1.19217	43.57	LNIPVSQVNPR		AT1A3_RAT	Sodium/potassium-transporting ATPase subunit alpha-3 OS=Rattus norvegicus GN=Atp1a3 PE=1 SV=2	TRUE	0.00625069	2.80476e+07	3.49897e+07	4.1979e+07	1.60721e+07	1.47552e+07	1.54009e+07	7.95422e+06	1.17456e+07	4.58018e+06	7.42893e+06	8.11236e+06	9.71331e+06	1.26386e+07	6.40761e+06	5.40916e+06	5.12041e+06	7.76146e+06	6.10258e+06	6.65795e+06	1.17603e+07	7.74187e+06	6.96956e+06	6.7462e+06	6.11564e+06	2.02008e+07	1.96573e+07	1.51993e+07	5.66996e+06	9.10797e+06	9.25743e+06	1.68098e+07	4.89774e+06	6.17435e+06	1.08434e+07	1.4623e+07	1.06335e+07	1.69246e+07
6329	46.2485	1	1236.7	1235.7	-1.02673	---	LNIPVSQVNPR		AT1A3_RAT	Sodium/potassium-transporting ATPase subunit alpha-3 OS=Rattus norvegicus GN=Atp1a3 PE=1 SV=2	TRUE	0.160739	1.4211e+06	2.15644e+06	1.90002e+06	643621	997476	1.1379e+06	453115	599936	274387	375825	454920	627795	1.13862e+06	551917	416098	402241	530247	396780	604959	1.04016e+06	572469	482718	488006	434671	1.02353e+06	1.21149e+06	687941	227058	615714	683991	957577	250164	369889	548559	820019	687266	1.52476e+06
152	43.1043	2	610.318	1218.62	-1.68967	41.53	VAEIPFNSTNK		AT1A3_RAT	Sodium/potassium-transporting ATPase subunit alpha-3 OS=Rattus norvegicus GN=Atp1a3 PE=1 SV=2	FALSE	0.00706895	2.00149e+07	2.30939e+07	3.14563e+07	1.06252e+07	1.28562e+07	1.16122e+07	6.62354e+06	9.47484e+06	4.56599e+06	7.72762e+06	6.09523e+06	9.00902e+06	1.06962e+07	5.99965e+06	5.76495e+06	5.29795e+06	6.46797e+06	5.11457e+06	6.3197e+06	1.03402e+07	6.22116e+06	6.20007e+06	5.63847e+06	4.95252e+06	1.44154e+07	1.29742e+07	1.13894e+07	3.74839e+06	7.93577e+06	6.98009e+06	1.39977e+07	3.95086e+06	6.15522e+06	1.12793e+07	1.0987e+07	9.86245e+06	1.43235e+07
3455	43.1043	1	1219.63	1218.62	-1.0496	---	VAEIPFNSTNK		AT1A3_RAT	Sodium/potassium-transporting ATPase subunit alpha-3 OS=Rattus norvegicus GN=Atp1a3 PE=1 SV=2	FALSE	0.369443	3.72376e+06	4.62112e+06	4.86204e+06	1.19531e+06	2.46181e+06	2.28798e+06	921585	1.18667e+06	698704	954329	885379	1.51538e+06	2.44418e+06	1.21357e+06	1.13079e+06	1.04917e+06	1.47169e+06	1.17181e+06	1.4125e+06	2.09707e+06	1.47819e+06	1.37251e+06	1.2771e+06	1.17221e+06	2.68198e+06	2.59616e+06	1.7604e+06	421683	1.51961e+06	1.3753e+06	1.9476e+06	494820	941893	1.39295e+06	1.59595e+06	1.65894e+06	3.27306e+06
283	49.2237	2	906.478	1810.94	-1.0645	103.05	QGAIVAVTGDGVNDSPALK		AT1A3_RAT	Sodium/potassium-transporting ATPase subunit alpha-3 OS=Rattus norvegicus GN=Atp1a3 PE=1 SV=2	FALSE	0.915591	5.00389e+06	1.89065e+07	7.37188e+06	1.47754e+07	9.13936e+06	1.09727e+07	8.77997e+06	7.77389e+06	5.85012e+06	2.75694e+06	9.13485e+06	1.19631e+07	1.3095e+07	7.35665e+06	7.20113e+06	6.46101e+06	9.62267e+06	6.75656e+06	7.80996e+06	1.19733e+07	8.96401e+06	8.03188e+06	7.10252e+06	7.25481e+06	3.60397e+06	1.06217e+07	2.66914e+06	5.21248e+06	5.64147e+06	6.59566e+06	1.85549e+07	3.24159e+06	7.8863e+06	4.02407e+06	1.64661e+07	1.30963e+07	1.75358e+07
453	49.1919	2	906.477	1810.94	-1.31877	101.19	QGAIVAVTGDGVNDSPALK		AT1A3_RAT	Sodium/potassium-transporting ATPase subunit alpha-3 OS=Rattus norvegicus GN=Atp1a3 PE=1 SV=2	FALSE	0.000273609	2.32407e+07	1.92067e+07	3.48912e+07	4.70265e+06	5.69309e+06	5.51448e+06	403935	4.90443e+06	703935	5.18522e+06	502240	2.29253e+06	840598	337103	846342	1.2669e+06	576852	500018	493629	1.25666e+06	516014	506716	449907	343054	1.67388e+07	1.07904e+07	1.26331e+07	1.65901e+06	3.51419e+06	3.31474e+06	853645	2.04507e+06	948946	7.56843e+06	905316	2.50971e+06	1.12566e+06
3174	49.4315	3	604.654	1810.94	-1.50285	55.45	QGAIVAVTGDGVNDSPALK		AT1A3_RAT	Sodium/potassium-transporting ATPase subunit alpha-3 OS=Rattus norvegicus GN=Atp1a3 PE=1 SV=2	FALSE	0.0729829	2.06964e+06	3.79199e+06	3.55869e+06	497958	1.26953e+06	1.63297e+06	503966	1.47619e+06	712709	245348	755268	1.37134e+06	1.22497e+06	823956	830245	744725	410814	346221	873391	1.47704e+06	596097	520545	510650	497288	1.49063e+06	2.13035e+06	1.2885e+06	175671	783644	981576	1.06504e+06	615547	960772	358114	1.36141e+06	1.50125e+06	1.64039e+06
319	57.4049	2	915.465	1828.91	-1.10852	129.8	GVGIISEGNETVEDIAAR		AT1A3_RAT	Sodium/potassium-transporting ATPase subunit alpha-3 OS=Rattus norvegicus GN=Atp1a3 PE=1 SV=2	TRUE	0.00256891	4.67697e+07	5.1372e+07	6.85843e+07	3.9549e+07	1.637e+07	1.52701e+07	1.38877e+07	2.05986e+07	9.874e+06	1.12277e+07	1.26559e+07	1.86536e+07	1.32653e+07	1.08708e+07	7.43703e+06	8.76875e+06	1.4916e+07	1.09155e+07	1.08536e+07	1.0425e+07	1.42613e+07	1.13121e+07	1.17813e+07	1.1297e+07	3.36852e+07	2.8861e+07	2.48323e+07	1.39522e+07	1.01047e+07	9.17884e+06	2.93491e+07	8.58929e+06	1.33107e+07	1.63881e+07	2.28129e+07	2.04207e+07	1.77638e+07
3117	57.4445	3	610.646	1828.92	-0.169649	---	GVGIISEGNETVEDIAAR		AT1A3_RAT	Sodium/potassium-transporting ATPase subunit alpha-3 OS=Rattus norvegicus GN=Atp1a3 PE=1 SV=2	TRUE	0.00945696	2.58855e+06	4.27005e+06	6.00164e+06	474333	574710	899338	698266	1.74276e+06	718694	469866	888963	1.67102e+06	344056	821288	397449	814178	590714	533438	792606	430057	714440	472785	653351	618463	1.86436e+06	2.39893e+06	2.17302e+06	167336	354752	540590	1.47566e+06	726701	968841	685824	1.6024e+06	1.82932e+06	460734
327	48.9905	2	579.839	1157.66	-1.12872	80.91	IATLASGLEVGK		AT1A3_RAT	Sodium/potassium-transporting ATPase subunit alpha-3 OS=Rattus norvegicus GN=Atp1a3 PE=1 SV=2	FALSE	0.943902	2.98192e+06	3.24587e+06	3.94813e+06	8.1378e+06	6.71597e+06	7.22367e+06	3.86988e+06	6.17296e+06	3.10209e+06	508707	4.13162e+06	5.56749e+06	5.43008e+06	3.19241e+06	2.99564e+06	2.77722e+06	4.40271e+06	3.56409e+06	3.25145e+06	5.57352e+06	4.54847e+06	4.27062e+06	3.81227e+06	3.56812e+06	2.14768e+06	1.82354e+06	1.4295e+06	2.87087e+06	4.14558e+06	4.34213e+06	8.1783e+06	2.57403e+06	4.1818e+06	742516	7.44748e+06	6.0949e+06	7.27155e+06
385	48.1511	2	579.839	1157.66	-1.41653	63.43	IATLASGLEVGK		AT1A3_RAT	Sodium/potassium-transporting ATPase subunit alpha-3 OS=Rattus norvegicus GN=Atp1a3 PE=1 SV=2	FALSE	0.00233115	1.99673e+07	2.39442e+07	2.67647e+07	3.15607e+06	3.25794e+06	3.11901e+06	2.41663e+06	6.16639e+06	2.76337e+06	7.19534e+06	2.00029e+06	3.27797e+06	2.86328e+06	2.19636e+06	1.44715e+06	1.529e+06	2.33116e+06	1.91747e+06	2.17513e+06	3.65028e+06	2.23477e+06	2.05692e+06	1.81706e+06	1.69713e+06	1.43811e+07	1.34519e+07	9.6907e+06	1.1134e+06	2.01104e+06	1.87483e+06	5.10711e+06	2.57128e+06	3.72518e+06	1.05024e+07	3.60563e+06	3.5885e+06	3.83429e+06
4119	48.9905	1	1158.67	1157.66	-1.10424	---	IATLASGLEVGK		AT1A3_RAT	Sodium/potassium-transporting ATPase subunit alpha-3 OS=Rattus norvegicus GN=Atp1a3 PE=1 SV=2	FALSE	0.23551	263007	324431	324303	1.75842e+06	1.99338e+06	2.20456e+06	778973	1.29641e+06	634121	0	984836	1.46945e+06	1.75788e+06	988464	846301	826079	1.22758e+06	1.0431e+06	1.04292e+06	1.6589e+06	1.34672e+06	1.26492e+06	1.11496e+06	1.06184e+06	189427	182266	117421	620338	1.23046e+06	1.32515e+06	1.64622e+06	540583	854832	0	1.77522e+06	1.60866e+06	2.35401e+06
8519	48.1511	1	1158.67	1157.66	-1.0244	---	IATLASGLEVGK		AT1A3_RAT	Sodium/potassium-transporting ATPase subunit alpha-3 OS=Rattus norvegicus GN=Atp1a3 PE=1 SV=2	FALSE	0.0268093	5.17682e+06	6.22306e+06	5.59487e+06	348136	600111	561622	354021	991095	522887	805243	362150	612380	623661	475070	287526	305179	481247	440751	489226	787531	450748	417039	386909	372499	3.72852e+06	3.49613e+06	2.02574e+06	122816	370432	337590	748159	413270	704882	1.17534e+06	652797	670392	835160
338	34.5967	2	810.378	1618.74	-0.806313	88.71	VDNSSLTGESEPQTR		AT1A3_RAT	Sodium/potassium-transporting ATPase subunit alpha-3 OS=Rattus norvegicus GN=Atp1a3 PE=1 SV=2	TRUE	0.896517	1.10422e+06	2.69561e+06	4.19131e+07	1.48984e+07	1.91177e+07	2.03647e+07	1.1878e+07	1.6032e+07	6.48312e+06	1.03427e+07	1.09762e+07	1.35985e+07	1.51894e+07	1.06213e+07	9.23127e+06	7.71168e+06	1.04584e+07	8.16204e+06	1.04327e+07	1.43387e+07	9.68734e+06	9.16712e+06	9.00175e+06	7.49239e+06	795299	1.5144e+06	1.51755e+07	5.25587e+06	1.18008e+07	1.22412e+07	2.51021e+07	6.68508e+06	8.73962e+06	1.50963e+07	1.97852e+07	1.48867e+07	2.03405e+07
1830	33.4975	2	810.38	1618.74	0.689497	72.22	VDNSSLTGESEPQTR		AT1A3_RAT	Sodium/potassium-transporting ATPase subunit alpha-3 OS=Rattus norvegicus GN=Atp1a3 PE=1 SV=2	FALSE	0.214925	2.82196e+07	2.82317e+07	48043.6	80524.9	665274	504428	254171	713834	314920	437690	330231	335522	476920	316753	242241	218520	305688	253407	294088	490432	284445	303006	275122	219127	2.03247e+07	1.58607e+07	17395.2	28407.7	410655	303211	537145	297657	424531	638858	595261	367306	638655
373	45.2148	2	638.324	1274.63	-0.813448	65.33	DVAGDASESALLK		AT1A3_RAT	Sodium/potassium-transporting ATPase subunit alpha-3 OS=Rattus norvegicus GN=Atp1a3 PE=1 SV=2	FALSE	0.000889	1.08317e+07	1.8801e+07	1.57242e+07	6.87532e+06	6.19401e+06	6.19169e+06	2.43468e+06	7.63167e+06	3.80655e+06	5.67414e+06	2.50479e+06	4.47568e+06	4.66015e+06	2.88839e+06	2.34144e+06	2.53853e+06	3.00037e+06	2.40127e+06	3.09958e+06	5.07245e+06	2.81588e+06	2.78357e+06	2.50315e+06	2.15855e+06	7.80137e+06	1.05625e+07	5.69325e+06	2.42549e+06	3.82339e+06	3.72182e+06	5.14525e+06	3.18228e+06	5.13145e+06	8.28205e+06	4.51503e+06	4.89967e+06	6.24052e+06
1659	46.1559	2	638.324	1274.63	-1.56446	84.85	DVAGDASESALLK		AT1A3_RAT	Sodium/potassium-transporting ATPase subunit alpha-3 OS=Rattus norvegicus GN=Atp1a3 PE=1 SV=2	FALSE	0.942826	668457	685816	3.68206e+06	167181	408522	499689	101600	2.27138e+06	415398	667558	300090	511457	996692	1.00505e+06	424051	487119	440007	342704	1.03338e+06	1.11742e+06	532572	344495	340447	331242	481445	385294	1.33316e+06	58978.4	252169	300362	214713	947130	559980	974377	540929	559908	1.33469e+06
427	50.6159	2	634.861	1267.71	0.153493	46.88	NMVPQQALVIR		AT1A3_RAT	Sodium/potassium-transporting ATPase subunit alpha-3 OS=Rattus norvegicus GN=Atp1a3 PE=1 SV=2	FALSE	0.00180783	1.82423e+07	2.06006e+07	1.52856e+07	9.77774e+06	5.73843e+06	5.92507e+06	4.29957e+06	6.48821e+06	3.14857e+06	3.37819e+06	4.29949e+06	6.74538e+06	4.6251e+06	3.16108e+06	2.20394e+06	2.31079e+06	4.78598e+06	3.64758e+06	2.98833e+06	5.57469e+06	3.57009e+06	4.36561e+06	3.00159e+06	2.84465e+06	1.31387e+07	1.15735e+07	5.53448e+06	3.44941e+06	3.54217e+06	3.56155e+06	9.08636e+06	2.70548e+06	4.24445e+06	4.93085e+06	7.75008e+06	7.38437e+06	6.19359e+06
15737	50.6159	1	1268.71	1267.71	-1.22761	---	NMVPQQALVIR		AT1A3_RAT	Sodium/potassium-transporting ATPase subunit alpha-3 OS=Rattus norvegicus GN=Atp1a3 PE=1 SV=2	FALSE	0.232999	1.25751e+06	1.71566e+06	818051	381821	405430	514764	223780	420301	173896	91605.5	332725	614150	450696	303106	207226	219059	406954	329997	330917	514418	322099	396606	264082	224409	905701	963866	296192	134700	250261	309424	472918	175259	234422	133709	599756	672328	603538
552	42.7993	2	520.79	1039.57	-0.839636	49.74	GGQDNIPVLK		AT1A3_RAT	Sodium/potassium-transporting ATPase subunit alpha-3 OS=Rattus norvegicus GN=Atp1a3 PE=1 SV=2	FALSE	0.0040931	7.41623e+06	8.27255e+06	1.10071e+07	3.30082e+06	4.09581e+06	4.47287e+06	2.35511e+06	2.93073e+06	1.38485e+06	2.5153e+06	2.0918e+06	3.03144e+06	3.06749e+06	1.77552e+06	1.72272e+06	1.70051e+06	2.16184e+06	1.74914e+06	1.94768e+06	3.15796e+06	2.03626e+06	1.97917e+06	1.7996e+06	1.72973e+06	5.34142e+06	4.64755e+06	3.98535e+06	1.16447e+06	2.52823e+06	2.68864e+06	4.9771e+06	1.22207e+06	1.86686e+06	3.67137e+06	3.77059e+06	3.31861e+06	4.10775e+06
5233	42.8665	1	1040.57	1039.57	-1.08948	---	GGQDNIPVLK		AT1A3_RAT	Sodium/potassium-transporting ATPase subunit alpha-3 OS=Rattus norvegicus GN=Atp1a3 PE=1 SV=2	FALSE	0.0743688	2.70093e+06	3.13828e+06	3.5128e+06	762308	1.50623e+06	1.70768e+06	814148	768549	478778	845276	662746	1.03034e+06	1.35431e+06	692830	733253	698820	845816	724263	822013	1.34125e+06	825242	790259	720236	692715	1.9453e+06	1.7631e+06	1.27188e+06	268929	929753	1.02648e+06	1.72055e+06	320472	645421	1.23378e+06	1.19464e+06	1.12794e+06	1.81359e+06
620	40.1442	2	691.373	1380.73	-8.7946	52.52	VIMVTGDHPITAK		AT1A3_RAT	Sodium/potassium-transporting ATPase subunit alpha-3 OS=Rattus norvegicus GN=Atp1a3 PE=1 SV=2	FALSE	0.0522469	7.68377e+06	1.02744e+07	1.76719e+07	2.66457e+06	4.5703e+06	4.36137e+06	2.44715e+06	4.29343e+06	2.64539e+06	2.70642e+06	2.72645e+06	2.44921e+06	4.07084e+06	2.24404e+06	1.84263e+06	2.00241e+06	3.53134e+06	2.90267e+06	2.53905e+06	4.28057e+06	3.21986e+06	3.17572e+06	2.73604e+06	2.44088e+06	5.53411e+06	5.77219e+06	6.39847e+06	940014	2.82112e+06	2.62161e+06	5.17161e+06	1.79029e+06	3.56613e+06	3.95033e+06	4.91457e+06	2.68123e+06	5.45136e+06
3576	39.8324	2	691.377	1380.74	-2.83134	57.35	VIMVTGDHPITAK		AT1A3_RAT	Sodium/potassium-transporting ATPase subunit alpha-3 OS=Rattus norvegicus GN=Atp1a3 PE=1 SV=2	FALSE	0.0436867	176754	315918	17522.2	36831.3	183668	148899	831612	64165.6	10328.5	457969	83505.1	1.20764e+06	68751.2	3038.96	25807.6	3275.99	101291	137675	9226.26	4686.49	87489.6	280049	123181	77289.4	127304	177484	6344.27	12993.4	113373	89503.1	1.75746e+06	26756	13923.4	668458	150523	1.32204e+06	92066.4
741	55.3821	2	910.464	1818.91	-1.32851	38.77	DGPNALTPPPTTPEWVK		AT1A3_RAT	Sodium/potassium-transporting ATPase subunit alpha-3 OS=Rattus norvegicus GN=Atp1a3 PE=1 SV=2	FALSE	0.00225465	2.38049e+07	3.13535e+07	3.36829e+07	1.86266e+07	1.16217e+07	1.23703e+07	9.79442e+06	1.4553e+07	6.3234e+06	8.44676e+06	9.65371e+06	1.19986e+07	9.39137e+06	7.7662e+06	5.40646e+06	6.52008e+06	9.54453e+06	6.90985e+06	7.73953e+06	1.17235e+07	9.31821e+06	8.15194e+06	8.09294e+06	7.63446e+06	1.71451e+07	1.76145e+07	1.21956e+07	6.57112e+06	7.17373e+06	7.43574e+06	2.06987e+07	6.06838e+06	8.52431e+06	1.2329e+07	1.74013e+07	1.31353e+07	1.25762e+07
749	41.6798	3	610.946	1829.82	-0.844153	43.06	YQLSIHETEDPNDNR		AT1A3_RAT	Sodium/potassium-transporting ATPase subunit alpha-3 OS=Rattus norvegicus GN=Atp1a3 PE=1 SV=2	FALSE	0.00427454	1.3141e+07	1.72318e+07	2.10252e+07	9.02378e+06	7.45659e+06	6.99709e+06	4.06142e+06	5.50717e+06	2.09385e+06	3.45531e+06	4.02683e+06	4.39825e+06	4.87262e+06	3.22408e+06	2.94776e+06	2.71827e+06	3.83625e+06	2.81178e+06	3.13681e+06	5.28217e+06	3.56358e+06	3.25507e+06	2.97739e+06	2.76557e+06	9.46462e+06	9.68091e+06	7.61262e+06	3.18343e+06	4.60275e+06	4.20594e+06	8.58307e+06	2.2964e+06	2.82263e+06	5.04342e+06	7.25859e+06	4.8149e+06	6.52504e+06
[truncated: 6,439 more rows]
[truncated: 11 more columns]
