# Supplementary material for: Sex- and estrous-cycle dependent dorsal hippocampal phosphoproteomic changes induced by low-dose ketamine
Source: Sci Rep. 2022 Feb 2;12:1820. doi: 10.1038/s41598-022-05937-x (PMC8810966; doi:10.1038/s41598-022-05937-x)
Supplement: Supplementary file 19 — Supplementary Table S19. [file 41598_2022_5937_MOESM19_ESM.xlsx]

## Sheet: Table2_PROvM_Baseline_Combined
Table S19. Top 20 enriched canonical pathways for differentially abundant proteins and phosphoproteins combined in the proestrus female versus male rat dHPC.
Ingenuity Canonical Pathways	-log10(P-value)	Ratio	Count	Z-Score	Proteins
Synaptogenesis Signaling Pathway	8.03	0.0481	15	0.277	AP2S1,APOE,ARPC1A,CDK5,DNAJC5,ITSN1,MAP1B,NAPB,NSF,PRKAR1A,SGTA,SNAP25,SNCA,STX1B,STXBP5
Mitochondrial Dysfunction	7.32	0.0647	11	NaN	ATP5F1C,ATP5PB,COX5B,COX7A2/COX7A2l2,GPX4,MT-CO2,PDHA1,PRDX5,SNCA,UQCRC1,VDAC1
Phagosome Maturation	6.59	0.0629	10	NaN	ATP6V1E1,CTSB,DYNC1LI1,NAPB,NSF,PRDX5,SNAP25,STX1B,TUBA1A,TUBB2A
Huntington's Disease Signaling	5.97	0.0427	12	NaN	ATP5F1C,ATP5PB,CDK5,DNAJC5,HSPA2,LOC100360846/PSMB6,NAPB,NSF,PSMC5,SNAP25,SNCA,STX1B
Protein Kinase A Signaling	5.83	0.0348	14	0	ACP1/LOC102549052,ADD1,ADD2,ADD3,GSK3A,NFAT5,PPP1R7,PPP3R1,PRKAR1A,PTK2B,PTPRN,YWHAB,YWHAE,YWHAZ
14-3-3-mediated Signaling	5.38	0.063	8	0.816	GSK3A,SNCA,TUBA1A,TUBB2A,VIM,YWHAB,YWHAE,YWHAZ
Insulin Secretion Signaling Pathway	5.36	0.041	11	1	CACNA1E,CACNG8,EIF2S1,EIF4A2,NAPB,NSF,PABPC1,PDHA1,PRKAR1A,SNAP25,STX1B
Tight Junction Signaling	4.31	0.0449	8	NaN	CLDN11,NAPB,NSF,PPP2CA,PRKAR1A,SNAP25,STX1B,VCL
Semaphorin Signaling in Neurons	4.06	0.0806	5	NaN	CDK5,CRMP1,DPYSL2,DPYSL3,DPYSL5
Oxidative Phosphorylation	3.84	0.055	6	-1.633	ATP5F1C,ATP5PB,COX5B,Cox7a2/Cox7a2l2,MT-CO2,UQCRC1
Inhibition of ARE-Mediated mRNA Degradation Pathway	3.75	0.0435	7	0.447	LOC100360846/PSMB6,PPP2CA,PRKAR1A,PSMC5,YWHAB,YWHAE,YWHAZ
Netrin Signaling	3.75	0.0694	5	-0.447	CACNA1E,CACNG8,NFAT5,PPP3R1,PRKAR1A
Gαs Signaling	3.59	0.0496	6	0	ADD1,ADD2,ADD3,CNR1,PRKAR1A,RAPGEF2
Axonal Guidance Signaling	3.47	0.0237	12	NaN	ARPC1A,CDK5,DPYSL2,DPYSL5,ITSN1,NFAT5,PPP3R1,PRKAR1A,SHANK2,TUBA1A,TUBB2A,WASL
Regulation of eIF4 and p70S6K Signaling	3.47	0.0391	7	NaN	EIF2S1,EIF4A2,PABPC1,PPP2CA,RPS19,RPS23,RPS25
Dopamine-DARPP32 Feedback in cAMP Signaling	3.44	0.0387	7	0	CACNA1E,CACNG8,CDK5,PPP1R7,PPP2CA,PPP3R1,PRKAR1A
HIPPO signaling	3.41	0.0588	5	0	PPP1R7,PPP2CA,YWHAB,YWHAE,YWHAZ
TCA Cycle II (Eukaryotic)	3.17	0.125	3	NaN	IDH3A,IDH3G,SUCLG1
Sertoli Cell-Sertoli Cell Junction Signaling	3.11	0.034	7	NaN	CLDN11,GSK3A,PRKAR1A,SPTBN2,TUBA1A,TUBB2A,VCL
Semaphorin Neuronal Repulsive Signaling Pathway	3.08	0.0397	6	-0.816	CDK5,CRMP1,DPYSL2,DPYSL3,DPYSL5,PRKAR1A
