# Supplementary material for: Sex- and estrous-cycle dependent dorsal hippocampal phosphoproteomic changes induced by low-dose ketamine
Source: Sci Rep. 2022 Feb 2;12:1820. doi: 10.1038/s41598-022-05937-x (PMC8810966; doi:10.1038/s41598-022-05937-x)
Supplement: Supplementary file 20 — Supplementary Table S20. [file 41598_2022_5937_MOESM20_ESM.xlsx]

## Sheet: C5_DIvM_Combined_Canonical_Path
Table S20. Top 20 enriched canonical pathways for differentially abundant proteins and phosphoproteins combined in the diestrus female versus male rat dHPC.
Ingenuity Canonical Pathways	-log10(P-value)	Ratio	Count	Z-Score	Proteins
Synaptogenesis Signaling Pathway	38.7	0.218	68	-5	ACTR2,ACTR3,AP2A2,AP2B1,AP2M1,AP2S1,APOE,ARHGEF7,ARPC2,ARPC5,CACNA2D1,CALM1,CAMK2A,CAMK2B,CAMK2G,CAMK4,CDH2,CFL1,CLASP2,CPLX1,CPLX2,CRK,CRKL,CTNNB1,DLG4,DNAJC5,EPHA5,GRB2,GRIA1,GRIA2,GRIA3,GSK3B,HSPA8,ITSN1,KRAS,MAP1B,MAPK1,MAPK3,MAPT,NAP1L4,NAPB,NLGN2,NSF,PAFAH1B1,PAK1,PRKACA,PRKAR1B,PRKAR2B,PRKCE,RAB3A,RAB5A,RAC1,RALA,SGTA,SNAP25,SNCA,SNCB,STX1A,STX1B,STXBP1,STXBP5,SYN1,SYN2,SYNGAP1,SYT1,UNC13A…
Huntington's Disease Signaling	32.6	0.21	59	-1.886	AP2A2,ATP5F1A,ATP5F1B,ATP5F1C,ATP5F1D,ATP5PB,ATP5PF,CLTA,CLTB,CPLX2,CTSD,CYCS,DLG4,DNAJC5,DNM1,DNM1L,GLS,GNA11,GNAQ,GNB1,GNB4,GRB2,HSPA4,HSPA5,HSPA8,HSPA9,LOC100360846/PSMB6,MAPK1,MAPK3,NAPB,NSF,PACSIN1,PDPK1,PLCB1,PRKCA,PRKCB,PRKCE,PRKCG,PSMA2,PSMA5,PSMA6,PSMA7,PSMB2,PSMB4,PSMC1,PSMC2,PSMC3,PSMC4,PSMC5,RPH3A,RPS27A,SDHA,SDHB,SH3GL3,SNAP25,SNCA,STX1A,STX1B,VAMP2
Mitochondrial Dysfunction	24.2	0.235	40	NaN	ACO2,ATP5F1A,ATP5F1B,ATP5F1C,ATP5F1D,ATP5MF,ATP5MG,ATP5PB,ATP5PD,ATP5PF,ATP5PO,COX4I1,COX5A,COX5B,CYCS,FIS1,HSD17B10,MAOB,MTCO2,NDUFA10,NDUFA5,NDUFA9,NDUFS1,NDUFS2,NDUFS4,NDUFV2,NDUFV3,OGDH,PARK7,PDHA1,PRDX3,SDHA,SDHB,SNCA,SOD2,UQCRC1,UQCRC2,UQCRFS1,VDAC1,VDAC2
Sirtuin Signaling Pathway	22.6	0.168	49	-0.707	ACLY,ATP5F1A,ATP5F1B,ATP5F1C,ATP5F1D,ATP5PB,ATP5PF,GABARAPL2,GLS,GLUD1,GOT2,GSK3B,H1F4,H3-3A/H3-3B,IDH2,LDHB,MAP1LC3A,MAPK1,MAPK3,NDRG1,NDUFA10,NDUFA5,NDUFA9,NDUFS1,NDUFS2,NDUFS4,NDUFV2,NDUFV3,PDHA1,PGAM1,PGK1,PPID,SDHA,SDHB,SIRT2,SLC25A4,SLC25A5,SLC2A1,SOD1,SOD2,TIMM13,TOMM34,TOMM70,TUBA1A,TUBA4A,UQCRC2,UQCRFS1,VDAC1,VDAC2
Estrogen Receptor Signaling	20	0.134	54	-4.768	ATP5F1A,ATP5F1B,ATP5F1C,ATP5F1D,ATP5PB,CACNA2D1,CACNG8,CFL1,CTBP1,DLG4,GNA11,GNAI1,GNAO1,GNAQ,GNAS,GNB1,GNB4,GRB2,GSK3A,GSK3B,HNRNPD,HSP90AA1,HSP90AB1,HSP90B1,KRAS,MAP2K1,MAPK1,MAPK3,MYL12A,NDUFA10,NDUFA5,NDUFA9,NDUFS1,NDUFS2,NDUFS4,NDUFV2,NDUFV3,PAK1,PDIA3,PLCB1,Ppp1r12a,PRKACA,PRKAR1B,PRKAR2B,PRKCA,PRKCB,PRKCE,PRKCG,RALA,SDHA,SDHB,SOD2,UQCRC2,UQCRFS1
Protein Kinase A Signaling	19.4	0.132	53	-1.98	Acp1/LOC102549052,ADD1,ADD2,ADD3,AKAP12,CALM1,CAMK2A,CAMK2B,CAMK2G,CAMK4,CTNNB1,ENPP6,GNAI1,GNAQ,GNAS,GNB1,GNB4,GSK3A,GSK3B,H1F4,H3-3A/H3-3B,MAP2K1,MAPK1,MAPK3,MYL12A,NFAT5,PDIA3,PLCB1,PPP1CA,PPP1CC,PPP1R11,PPP1R1B,PPP1R7,PPP3CA,PPP3CB,PPP3R1,PRKACA,PRKAR1B,PRKAR2B,PRKCA,PRKCB,PRKCE,PRKCG,PTK2B,PTPRZ1,PYGB,PYGM,YWHAB,YWHAE,YWHAG,YWHAH,YWHAQ,YWHAZ
Synaptic Long Term Potentiation	19.2	0.24	31	-3.286	CALM1,CAMK2A,CAMK2B,CAMK2G,CAMK4,GNA11,GNAQ,GRIA1,GRIA2,GRIA3,KRAS,MAP2K1,MAPK1,MAPK3,PDIA3,PLCB1,PPP1CA,PPP1CC,PPP1R11,PPP1R7,PPP3CA,PPP3CB,PPP3R1,PRKACA,PRKAR1B,PRKAR2B,PRKCA,PRKCB,PRKCE,PRKCG,RALA
14-3-3-mediated Signaling	18.4	0.236	30	-1.46	GFAP,GRB2,GSK3A,GSK3B,KRAS,MAP2K1,MAPK1,MAPK3,MAPT,PDIA3,PLCB1,PRKCA,PRKCB,PRKCE,PRKCG,RALA,SNCA,TUBA1A,TUBA4A,TUBB,TUBB2A,TUBB2B,TUBB4B,VIM,YWHAB,YWHAE,YWHAG,YWHAH,YWHAQ,YWHAZ
Clathrin-mediated Endocytosis Signaling	18.3	0.187	36	NaN	AAK1,ACTB,ACTR2,ACTR3,ALB,AMPH,AP2A2,AP2B1,AP2M1,AP2S1,APOE,ARPC2,ARPC5,ARRB1,CLTA,CLTB,CSNK2A1,CTTN,DNM1,DNM1L,EPN1,GRB2,HSPA8,PPP3CA,PPP3CB,PPP3R1,RAB11B,RAB5A,RAB7A,RAC1,RPS27A,SH3GL1,SH3GL2,SH3GL3,SNAP91,SYNJ1
Oxidative Phosphorylation	18.2	0.257	28	-4.914	ATP5F1A,ATP5F1B,ATP5F1C,ATP5F1D,ATP5MF,ATP5MG,ATP5PB,ATP5PD,ATP5PF,ATP5PO,COX4I1,COX5A,COX5B,CYCS,MT-CO2,NDUFA10,NDUFA5,NDUFA9,NDUFS1,NDUFS2,NDUFS4,NDUFV2,NDUFV3,SDHA,SDHB,UQCRC1,UQCRC2,UQCRFS1
Opioid Signaling Pathway	17.8	0.152	42	-4.218	AP2A2,AP2B1,AP2M1,AP2S1,ARRB1,CACNA2D1,CACNG8,CALM1,CAMK2A,CAMK2B,CAMK2G,CAMK4,CLTA,CLTB,CTNNB1,GNA11,GNAI1,GNAO1,GNAQ,GNAS,GNB1,GNB4,GSK3B,KRAS,MAP2K1,MAPK1,MAPK3,PLCB1,PPP3CA,PPP3CB,PPP3R1,PRKACA,PRKAR1B,PRKAR2B,PRKCA,PRKCB,PRKCE,PRKCG,RAC1,RALA,RGS7,SLC12A5
Remodeling of Epithelial Adherens Junctions	16.8	0.324	22	-1.89	ACTB,ACTN1,ACTN4,ACTR2,ACTR3,ARPC2,ARPC5,CTNNB1,DNM1,DNM1L,Mapre2,MAPRE3,NME1,RAB5A,RAB7A,RALA,TUBA1A,TUBA4A,TUBB,TUBB2A,TUBB2B,TUBB4B
Phagosome Maturation	16.4	0.195	31	NaN	ATP6V0A1,ATP6V1B2,ATP6V1C1,ATP6V1E1,ATP6V1F,CALR,CANX,CTSD,DYNC1H1,DYNC1I1,DYNC1LI1,DYNC1LI2,DYNLRB1,NAPB,NSF,PRDX1,PRDX2,PRDX6,RAB5A,RAB7A,RAC1,SNAP25,STX1A,STX1B,TUBA1A,TUBA4A,TUBB,TUBB2A,TUBB2B,TUBB4B,VAMP2
Axonal Guidance Signaling	16.3	0.109	55	NaN	ACTR2,ACTR3,ARHGEF7,ARPC2,ARPC5,BAIAP2,CFL1,CRK,CRKL,DPYSL2,DPYSL5,EPHA5,GIT1,GNA11,GNAI1,GNAO1,GNAQ,GNAS,GNB1,GNB4,GRB2,GSK3B,ITSN1,KRAS,MAG,MAP2K1,MAPK1,MAPK3,MYL12A,NFAT5,PAK1,PDIA3,PFN1,PFN2,PLCB1,PPP3CA,PPP3CB,PPP3R1,PRKACA,PRKAR1B,PRKAR2B,PRKCA,PRKCB,PRKCE,PRKCG,RAC1,RALA,RTN4,SHANK2,TUBA1A,TUBA4A,TUBB,TUBB2A,TUBB2B,TUBB4B
Gap Junction Signaling	16.1	0.172	34	NaN	ACTB,CTNNB1,DBN1,GJA1,GNAI1,GNAQ,GNAS,GRB2,GRIA1,GRIA2,GRIA3,KRAS,MAP2K1,MAPK1,MAPK3,PDIA3,PLCB1,PPP3CA,PPP3CB,PPP3R1,PRKACA,PRKAR1B,PRKAR2B,PRKCA,PRKCB,PRKCE,PRKCG,RALA,TUBA1A,TUBA4A,TUBB,TUBB2A,TUBB2B,TUBB4B
fMLP Signaling in Neutrophils	15.9	0.214	28	-4.491	ACTR2,ACTR3,ARPC2,ARPC5,CALM1,CAMK4,GNA11,GNAI1,GNAO1,GNAQ,GNAS,GNB1,GNB4,KRAS,MAP2K1,MAPK1,MAPK3,NFAT5,PLCB1,PPP3CA,PPP3CB,PPP3R1,PRKCA,PRKCB,PRKCE,PRKCG,RAC1,RALA
Î±-Adrenergic Signaling	15.4	0.236	25	-4.243	CALM1,CAMK4,GNA11,GNAI1,GNAO1,GNAQ,GNAS,GNB1,GNB4,KRAS,MAP2K1,MAPK1,MAPK3,PRKACA,PRKAR1B,PRKAR2B,PRKCA,PRKCB,PRKCE,PRKCG,PYGB,PYGM,RALA,SLC8A1,SLC8A2
Melatonin Signaling	13.9	0.278	20	-3.578	CALM1,CAMK2A,CAMK2B,CAMK2G,CAMK4,GNAI1,GNAO1,GNAQ,MAP2K1,MAPK1,MAPK3,PDIA3,PLCB1,PRKACA,PRKAR1B,PRKAR2B,PRKCA,PRKCB,PRKCE,PRKCG
Role of NFAT in Cardiac Hypertrophy	13.9	0.15	33	-4.243	CACNA2D1,CACNG8,CALM1,CAMK2A,CAMK2B,CAMK2G,CAMK4,GNAI1,GNAQ,GNAS,GNB1,GNB4,GRB2,GSK3B,KRAS,MAP2K1,MAPK1,MAPK3,PDIA3,PLCB1,PPP3CA,PPP3CB,PPP3R1,PRKACA,PRKAR1B,PRKAR2B,PRKCA,PRKCB,PRKCE,PRKCG,RALA,SLC8A1,SLC8A2
HIFα Signaling	13.8	0.154	32	-1.826	CAMK2A,CAMK2B,CAMK2G,CAMK4,ELOC,GPI,HK1,HSP90AA1,HSPA4,HSPA5,HSPA8,HSPA9,KRAS,LDHA/RGD1562690,LDHB,MAP2K1,MAPK1,MAPK3,PKM,PPP3CA,PPP3CB,PPP3R1,PRKCA,PRKCB,PRKCE,PRKCG,RAC1,RACK1,RALA,RAN,SLC2A1,VIM
