# Supplementary material for: Sex- and estrous-cycle dependent dorsal hippocampal phosphoproteomic changes induced by low-dose ketamine
Source: Sci Rep. 2022 Feb 2;12:1820. doi: 10.1038/s41598-022-05937-x (PMC8810966; doi:10.1038/s41598-022-05937-x)
Supplement: Supplementary file 21 — Supplementary Table S21. [file 41598_2022_5937_MOESM21_ESM.xlsx]

## Sheet: LF15-002_Saland_C4_EN_Design#1_
Table S21. Ketamine- vs. Saline-Treated Females: Protein-level identification and statistical analysis for TiO2-enriched fractions, including raw and normalized abundance values. CEN/EEN, Saline-treated females; DEN/FEN, Ketamine-treated females.
									Normalized abundance
									CEN/EEN																								DEN/FEN
Accession	Peptide count	Unique peptides	Confidence score	Anova (p)	Max fold change	Highest mean condition	Lowest mean condition	Description	03012014_SS_1F_Run1	03012014_SS_1F_Run2	03012014_SS_1F_Run3	03012014_SS_2F_Run1	03012014_SS_2F_Run2	03012014_SS_2F_Run3	03012014_SS_7F_Run1	03012014_SS_7F_Run2	03012014_SS_7F_Run3	03012014_SS_8F_Run1	03012014_SS_8F_Run2	03012014_SS_8F_Run3	03012014_SS_11F_Run1	03012014_SS_11F_Run2	03012014_SS_11F_Run3	03012014_SS_14F_Run1	03012014_SS_14F_Run2	03012014_SS_14F_Run3	03012014_SS_16F_Run1	03012014_SS_16F_Run2	03012014_SS_16F_Run3	03012014_SS_17F_Run1	03012014_SS_17F_Run2	03012014_SS_17F_Run3	03012014_SS_4F_Run1	03012014_SS_4F_Run2	03012014_SS_4F_Run3	03012014_SS_5F_Run1	03012014_SS_5F_Run2	03012014_SS_5F_Run3	03012014_SS_9F_Run1	03012014_SS_9F_Run2	03012014_SS_9F_Run3	03012014_SS_10F_Run1	03012014_SS_10F_Run2	03012014_SS_10F_Run3	03012014_SS_12F_Run1	03012014_SS_12F_Run2	03012014_SS_12F_Run3	03012014_SS_13F_Run1	03012014_SS_13F_Run2
HOME3_RAT	1	1	49.43	0.0455105	4.10128	CEN/EEN	DEN/FEN	Homer protein homolog 3 OS=Rattus norvegicus GN=Homer3 PE=2 SV=2	4038.87	3476.09	1050.68	1478.99	61803.1	52973.4	987.018	179.746	1587.27	2383.63	2486.33	1913.3	2437.86	1596.78	2211.41	2122.63	6304.35	15744.7	986.771	1103.67	3098.46	1270.19	2897.01	3300.55	215.121	431.983	1678.38	1793.21	2736.14	2131.64	2006.69	2932.21	5317.34	1812.67	1568.62	1836.21	1279.73	436.784	2849.7	2643.82	1279.58
PP14A_RAT	1	1	37.61	0.0457818	6.45958	CEN/EEN	DEN/FEN	Protein phosphatase 1 regulatory subunit 14A OS=Rattus norvegicus GN=Ppp1r14a PE=2 SV=1	37366.6	517.679	2080.81	516.136	2882.09	2034.04	2402.84	1474.81	805.373	314.877	450.768	2484.18	783.397	2460.29	1131.49	831.819	41837.3	44216.2	148.762	184.229	1756.91	1828.61	678.025	1399.93	3554.8	2614.14	431.094	885.863	786.924	976.22	696.112	828.933	2006.82	528.322	854.448	417.617	409.537	1575.96	990.435	501.406	566.439
SYUA_RAT	1	1	188.91	1.03e-07	2.59201	DEN/FEN	CEN/EEN	Alpha-synuclein OS=Rattus norvegicus GN=Snca PE=1 SV=1	30667.5	39341.4	36018.7	45557.8	22711.4	24192.6	33255.2	32154.6	37353.9	41668	37119	24235.5	21631.1	20163.4	21430.6	43989.1	37964	49519.2	29194.4	40490.8	61334.4	68276.5	58339.8	86885.8	112055	78229	101148	152117	143729	162246	108827	127221	92558	187040	168015	179358	133899	126890	117547	65101.3	85290.2
SNAA_RAT	1	1	128.02	2.3e-07	3.04338	DEN/FEN	CEN/EEN	Alpha-soluble NSF attachment protein OS=Rattus norvegicus GN=Napa PE=1 SV=2	10979.7	26980.8	25313.6	25138.9	6523.48	7567.01	15478.4	16307.5	20203.4	25788.8	20249.6	11803.5	10649.8	12033.5	9096.54	23396.2	4592.05	14087	40090	74012.9	85557	97563.1	108920	86728.1	169917	65248.9	183987	166507	150226	163414	150638	164291	130851	140750	160354	116147	70922.7	39159.9	46029.9	75926.5	56026.3
GSTM1_RAT	1	1	54.06	2.9e-07	2.95032	DEN/FEN	CEN/EEN	Glutathione S-transferase Mu 1 OS=Rattus norvegicus GN=Gstm1 PE=1 SV=2	6651	13572.6	13743.8	15446.6	13496.8	13111.1	5067.58	8863.31	9283.18	12487	11533.9	8800.69	4616.47	6125.37	7771.89	11198.7	2824.38	6155.52	35252.8	39419.2	38483.5	45220.5	44586.9	40748.5	94536	72428.7	99406.6	75673.2	58127.8	70611.2	76384.3	76039.7	88434.6	61945.1	89160.7	62510.4	28311.3	28880.3	27495.1	30533.1	23578.6
SPTN1_RAT	7	7	781.96	4.28e-07	1.78944	DEN/FEN	CEN/EEN	Spectrin alpha chain, non-erythrocytic 1 OS=Rattus norvegicus GN=Sptan1 PE=1 SV=2	466707	509655	493741	618157	399043	419527	374074	384506	367617	529056	490515	432826	268200	267178	322498	379829	311617	382106	859779	962959	1.12022e+06	973153	1.17195e+06	1.03142e+06	1.24095e+06	880946	1.14544e+06	1.17214e+06	1.00959e+06	1.23042e+06	1.21705e+06	1.44135e+06	1.33049e+06	1.41942e+06	1.25119e+06	1.40503e+06	885003	832734	745479	979149	1.0194e+06
TBB2A_RAT;TBB2B_RAT;TBB3_RAT;TBB5_RAT	6	6	554.52	4.88e-07	1.9668	DEN/FEN	CEN/EEN	Tubulin beta-2A chain OS=Rattus norvegicus GN=Tubb2a PE=1 SV=1	472164	519725	442329	394144	317564	375575	283497	302700	291918	393138	376815	358056	132828	143330	143715	326692	313448	302995	375596	585155	610369	676972	754236	684086	949614	543704	977057	931712	689208	964414	895445	981405	923476	1.22807e+06	1.61088e+06	1.32308e+06	464141	367451	460008	609080	624687
HS105_RAT	1	1	92.66	7.64e-07	2.09412	DEN/FEN	CEN/EEN	Heat shock protein 105 kDa OS=Rattus norvegicus GN=Hsph1 PE=2 SV=1	26136.2	33675.1	22406.1	71742.9	31253.7	30381	11668.2	23901.8	13328.3	22618.5	29949.5	21101.8	9519.3	9488.15	30586.1	21884.6	8894.43	23561.3	81306.4	53412.3	84998.4	55751.7	77520.6	82288.3	120104	77571.9	109659	95922.7	84194.3	103854	94307.7	107893	101912	99598.7	91483.2	97956.1	51797.2	47487	38616.5	60347.5	57218
1433E_RAT	4	4	424.82	8.36e-07	1.64094	DEN/FEN	CEN/EEN	14-3-3 protein epsilon OS=Rattus norvegicus GN=Ywhae PE=1 SV=1	462843	484262	425088	348270	327990	326311	340066	339912	351000	462343	401700	445218	327705	319202	306441	409805	379782	364280	673693	672006	685528	707336	723115	688339	991240	845343	1.02844e+06	1.00326e+06	855087	1.08758e+06	864555	965707	968329	969922	832997	950876	606453	615329	656965	696450	584219
AT1A3_RAT	10	10	1223.55	8.55e-07	1.89263	DEN/FEN	CEN/EEN	Sodium/potassium-transporting ATPase subunit alpha-3 OS=Rattus norvegicus GN=Atp1a3 PE=1 SV=2	1.36724e+06	1.85715e+06	1.45929e+06	2.59725e+06	1.82072e+06	1.64265e+06	1.49188e+06	1.53203e+06	1.18534e+06	1.4235e+06	1.41189e+06	1.40449e+06	722593	1.25657e+06	1.08897e+06	1.02809e+06	1.16108e+06	1.10084e+06	3.09469e+06	3.35375e+06	4.04853e+06	3.13785e+06	2.98756e+06	3.12931e+06	4.1624e+06	3.35718e+06	4.03997e+06	4.73204e+06	4.82397e+06	5.08741e+06	3.86158e+06	4.90361e+06	4.40346e+06	5.27959e+06	5.0188e+06	5.26513e+06	1.86479e+06	1.80637e+06	1.57786e+06	3.27914e+06	3.55315e+06
IDH3A_RAT	1	1	148.36	8.6e-07	1.92793	DEN/FEN	CEN/EEN	Isocitrate dehydrogenase [NAD] subunit alpha, mitochondrial OS=Rattus norvegicus GN=Idh3a PE=1 SV=1	535436	587370	587250	852172	516004	591701	401203	411455	337614	656278	641461	502602	234973	235597	275516	391482	306076	371933	597150	876955	967266	1.02981e+06	1.14215e+06	1.02012e+06	1.10207e+06	665389	1.12229e+06	1.35394e+06	1.04643e+06	1.37088e+06	1.59168e+06	1.91261e+06	1.69058e+06	1.75624e+06	1.76992e+06	1.64792e+06	719534	554480	629178	1.10612e+06	1.14327e+06
IDHG1_RAT	1	1	170.83	1.58e-06	2.33928	DEN/FEN	CEN/EEN	Isocitrate dehydrogenase [NAD] subunit gamma 1, mitochondrial OS=Rattus norvegicus GN=Idh3g PE=2 SV=2	202546	254525	223667	203446	210920	204589	158785	156957	130536	224169	197746	211185	33394.8	42693.9	55351.1	89643.5	98220.8	79732.3	255129	406678	417269	376581	365797	375900	753369	406514	644759	556786	416441	574733	837229	1.03427e+06	714908	684973	528439	687677	250001	267315	252994	432968	412274
1433Z_RAT	5	5	669.98	1.62e-06	1.83356	DEN/FEN	CEN/EEN	14-3-3 protein zeta/delta OS=Rattus norvegicus GN=Ywhaz PE=1 SV=1	1.4548e+06	1.40628e+06	1.3316e+06	1.62588e+06	1.12757e+06	1.20997e+06	1.01302e+06	1.02981e+06	1.04447e+06	1.44029e+06	1.3677e+06	1.40396e+06	687825	580381	699470	1.22805e+06	1.3427e+06	1.46937e+06	3.14784e+06	2.68053e+06	3.12364e+06	2.99865e+06	3.02839e+06	3.00567e+06	3.62634e+06	3.10929e+06	3.47744e+06	3.9704e+06	3.36206e+06	4.42334e+06	3.73813e+06	4.1124e+06	4.22684e+06	4.40384e+06	4.18822e+06	4.14386e+06	2.36785e+06	2.18406e+06	2.1582e+06	2.53166e+06	2.58451e+06
SUCA_RAT	1	1	72.93	1.89e-06	2.06506	DEN/FEN	CEN/EEN	Succinyl-CoA ligase [ADP/GDP-forming] subunit alpha, mitochondrial OS=Rattus norvegicus GN=Suclg1 PE=2 SV=2	180536	132720	149750	158684	75503.6	100278	86919.1	108475	84168.5	139616	128306	121407	21183.3	22692.9	44300.6	92984.2	118757	120477	242890	187480	229784	205476	262645	210504	261233	313000	242722	321694	327828	361781	254898	325110	316000	342061	474799	301863	157908	100335	118884	253130	235486
PP2BA_RAT	1	1	164.43	2.1e-06	2.74863	DEN/FEN	CEN/EEN	Serine/threonine-protein phosphatase 2B catalytic subunit alpha isoform OS=Rattus norvegicus GN=Ppp3ca PE=1 SV=1	34067.2	38155.5	50960.4	42759.8	26561.4	17622.5	25932.2	24734.5	30419.9	44849.4	47088.3	37518.5	4923.87	10390.6	6746.36	20752	18679.5	20400.4	173986	182482	245071	180531	195154	188078	305923	189428	277770	343246	273969	368090	221829	259584	198049	304964	250289	298563	154776	123188	118205	158870	169395
KCRB_RAT	5	5	569.67	2.64e-06	1.69344	DEN/FEN	CEN/EEN	Creatine kinase B-type OS=Rattus norvegicus GN=Ckb PE=1 SV=2	213779	190705	188411	360165	234096	247099	149370	152731	130457	213163	201282	181312	114750	105527	133677	177109	153194	211716	418004	312581	470752	370540	444159	420298	513785	463924	464214	564505	485646	584676	402110	509817	428085	572633	590614	549197	381875	294533	265152	344787	373895
TERA_RAT	1	1	139.78	3.42e-06	2.26778	DEN/FEN	CEN/EEN	Transitional endoplasmic reticulum ATPase OS=Rattus norvegicus GN=Vcp PE=1 SV=3	42474.1	59796.3	50805.4	65388.8	24767.2	32228.6	22777.7	32292.1	19453.9	53044.5	57744.4	40143.4	8995.54	14915.2	31528.7	45536.5	17507.2	31884.8	185009	247290	284812	264600	286217	258050	325949	203133	298714	334721	267104	357461	262710	321793	263433	300527	303453	272934	130634	117733	95294.8	156183	159113
VAMP2_RAT;VAMP3_RAT	2	2	221.87	5.36e-06	2.83338	DEN/FEN	CEN/EEN	Vesicle-associated membrane protein 2 OS=Rattus norvegicus GN=Vamp2 PE=1 SV=2	12150.2	13475.1	17497.3	8088.42	5746.09	2952.98	4995.76	7882.96	8502.45	18208.1	14040.8	13100.3	6654.53	1825.75	6092.19	6374.08	1763.1	3689.73	56123	71786.6	85811.5	90886.5	82513	87512.3	60274.3	40926.9	59975.5	107462	110027	132159	119752	142169	125161	136119	121094	133639	41006.3	52199.5	32974.4	83413.2	71989.3
1433T_RAT	3	3	330.44	5.49e-06	2.15626	DEN/FEN	CEN/EEN	14-3-3 protein theta OS=Rattus norvegicus GN=Ywhaq PE=1 SV=1	55173.1	44437.9	46903.6	39427.8	39370.3	40434.7	23317	24669.1	21083.1	47838.3	45192.3	43983.6	9506.57	10051.6	12218.3	36614.4	41316.3	38124.6	99342.2	111380	122504	89529.7	90364.7	87120.8	195950	139157	188711	183176	119272	187212	105212	132437	128882	166861	134282	152691	68920.1	69594.8	78516.6	59230.7	73893
CH60_RAT	2	2	102.57	5.91e-06	3.16268	DEN/FEN	CEN/EEN	60 kDa heat shock protein, mitochondrial OS=Rattus norvegicus GN=Hspd1 PE=1 SV=1	4508.19	21702.5	10070.6	5319.95	2724.99	5569.71	3605.84	4837.22	12341.7	13457.4	10887.3	7911.03	6885.23	8384.04	6542.28	8336.28	8785.39	5220.19	43624.9	81743.5	100184	75542.1	85423.3	80359.9	150516	48749.6	106064	140707	117215	152037	100954	127812	78097.8	123219	165481	113873	73975.5	70619.5	74934.6	71769.8	61924.5
SNAB_RAT	1	1	159.59	7e-06	2.20898	DEN/FEN	CEN/EEN	Beta-soluble NSF attachment protein OS=Rattus norvegicus GN=Napb PE=1 SV=1	36671.6	82647.2	67948.5	124528	10398.1	15438.4	61514.8	51793.6	58570.1	96885.1	76712.9	39402.9	33936.4	36085.4	29076.7	73383.9	18528.7	37943.4	124434	210637	281189	272425	297282	262231	285752	116563	335054	386006	365515	417650	276939	350135	288611	278957	277890	268635	161941	93424.4	115745	189370	158745
1433B_RAT	6	6	554.71	7.79e-06	1.94264	DEN/FEN	CEN/EEN	14-3-3 protein beta/alpha OS=Rattus norvegicus GN=Ywhab PE=1 SV=3	214618	207750	186987	199149	140289	146068	171790	171692	194127	257406	220870	243842	181351	148633	188059	144185	132842	161982	594160	456380	485425	459198	506619	494274	568652	502122	548011	598686	569953	663865	786342	890931	873018	776347	675701	732113	367044	383564	344237	572564	513926
ENOA_RAT;ENOB_RAT;ENOG_RAT	4	4	372.88	8.09e-06	1.76776	DEN/FEN	CEN/EEN	Alpha-enolase OS=Rattus norvegicus GN=Eno1 PE=1 SV=4	110126	77379.2	94228.8	286236	90272.6	144235	78336.8	69786	47526.3	108090	102467	71129.3	42330.7	38752.2	66339.9	70903	57594.7	117689	193735	157731	252936	175144	245411	227871	265012	212270	242420	258535	161420	254789	209825	287305	267465	336807	289778	306994	230611	129425	92950.3	188447	256606
KPYM_RAT	2	2	147.52	8.58e-06	2.4101	DEN/FEN	CEN/EEN	Pyruvate kinase PKM OS=Rattus norvegicus GN=Pkm PE=1 SV=3	28627.4	38530.7	33119.2	7976.69	11092.6	11434	11036.3	13556.2	9968.46	29620.4	30926.1	29050.9	9314.93	14862.8	12896.3	12535.1	8726.46	8958.97	61014.7	108838	121068	90752.7	99724.3	90579.2	113571	75278.6	107467	245629	162318	261350	70165.8	136451	81196.7	105868	110493	85928.7	37333.4	33844	31999.1	63013.9	54994.1
ITPA_RAT	1	1	68.72	8.67e-06	1.70356	DEN/FEN	CEN/EEN	Inosine triphosphate pyrophosphatase OS=Rattus norvegicus GN=Itpa PE=3 SV=1	33642.5	39959.9	28563	31572.3	19040.9	27058.3	22324.5	24373	25827.7	52712.6	44905.3	40749.3	50100.3	46288.5	43906	43282.1	27537.5	41248.9	35777.7	18331.8	30512.2	24566.5	33711.2	25882	61675.7	54452.7	63652.9	46998.1	30205.3	53230.4	94622.2	114230	105110	82722.7	76853.6	76830	53816.7	69100.9	45764.5	45205.2	41120
AT2B3_RAT;AT2B1_RAT;AT2B4_RAT	2	2	133.42	1.26e-05	1.69183	DEN/FEN	CEN/EEN	Plasma membrane calcium-transporting ATPase 3 OS=Rattus norvegicus GN=Atp2b3 PE=2 SV=2	57521	122630	133289	133210	59912.4	56386.3	119195	146010	107887	128928	131905	117818	112419	126447	126100	103657	108760	103112	225553	254936	263604	169948	219708	196918	319205	242178	295144	303098	269244	323053	300089	324131	314123	324315	288219	320285	121087	125759	128854	213395	204534
AATC_RAT	1	1	97.48	3.02e-05	2.01332	DEN/FEN	CEN/EEN	Aspartate aminotransferase, cytoplasmic OS=Rattus norvegicus GN=Got1 PE=1 SV=3	74825.7	73268.8	69132.2	54353.1	52496.2	65686.4	36596.2	38519.3	41068.1	68022.4	69231	66331.4	22670.5	28435.6	25365.9	38652.3	38795.4	40763.7	129563	176645	181909	170400	192794	171639	270822	161311	260041	264294	239425	298924	237203	264690	207307	196514	203466	199305	99798.8	88247.2	67716	109160	101263
NCKP1_RAT	1	1	62.28	3.73e-05	2.71536	DEN/FEN	CEN/EEN	Nck-associated protein 1 OS=Rattus norvegicus GN=Nckap1 PE=2 SV=1	418.9	1818.47	1319.51	174.598	103.383	105.388	2482.8	2203.72	80.7319	2489.89	2322.19	2201.21	2346.84	3012.57	3144.75	1777.01	1805.33	240.168	4376.46	6144.91	6906.05	1712.71	604.467	2245.6	5469.61	2661.16	4541.37	7768.95	8788.44	7667.56	11004.1	11161.3	10141.1	5617.74	5919.65	6045.46	2603.1	2002.01	928.744	6566.9	7010.57
AT2A2_RAT;AT2A1_RAT	2	2	115.6	3.91e-05	2.36715	DEN/FEN	CEN/EEN	Sarcoplasmic/endoplasmic reticulum calcium ATPase 2 OS=Rattus norvegicus GN=Atp2a2 PE=1 SV=1	11667.8	10743.4	8391.6	16640.3	12900.4	12925.1	10423.4	10328.1	13248.4	15958.1	13632.3	15745.3	15155.7	13505.1	13023	6503.31	7018.48	4149.14	31840.4	20223.7	27064.3	22393.3	24900.6	25559.1	36961.4	35574.5	39292.6	39855	42917	45332.2	75525.3	86331.9	75136.4	52911.7	54107.3	54214.3	9280.88	9616.89	7667.24	28528.8	23907.6
LDHA_RAT	1	1	112.88	4.65e-05	1.88486	DEN/FEN	CEN/EEN	L-lactate dehydrogenase A chain OS=Rattus norvegicus GN=Ldha PE=1 SV=1	40763.9	36692.9	33362	53450.5	44645.8	48843.3	19826.7	20431.8	22946.6	36010.3	35361	25848.9	10221.1	14575.6	18557.8	20979.4	17206.8	24456.4	65564.1	72199.5	74986.3	62197.5	61139.4	62840.4	104263	78590.4	111200	107862	75789	110883	91694.3	112148	122006	101791	89742.7	87607.9	46135.9	24883.9	35571.7	56149.4	51965.1
VDAC1_RAT	1	1	48.1	5.3e-05	1.36736	DEN/FEN	CEN/EEN	Voltage-dependent anion-selective channel protein 1 OS=Rattus norvegicus GN=Vdac1 PE=1 SV=4	116277	133203	118216	124729	114915	94320.8	89903.4	90827.7	102414	119862	111968	124809	92026.2	80487.3	87118.3	87980.8	62225.2	74527.7	140418	124268	128082	131023	131603	133638	165917	163128	169876	137768	152680	153767	217483	245198	253582	147625	159997	145805	124823	152320	120902	145363	117502
KAP2_RAT	1	1	58.73	5.79e-05	1.64249	DEN/FEN	CEN/EEN	cAMP-dependent protein kinase type II-alpha regulatory subunit OS=Rattus norvegicus GN=Prkar2a PE=1 SV=3	184259	146524	159079	148871	168895	181381	87496.8	127813	104391	201244	148482	188275	91054.9	112080	96766.8	46269.8	97494.2	74409.2	195002	122913	200084	130848	200855	160781	290135	234875	305734	192706	197555	242407	384331	418641	391752	271843	260537	257977	206565	230117	174336	243412	182219
RS3_RAT	1	1	56	5.95e-05	1.7843	DEN/FEN	CEN/EEN	40S ribosomal protein S3 OS=Rattus norvegicus GN=Rps3 PE=1 SV=1	37218.5	44927.1	42385	44357.2	30065.7	18604.7	34431	34512.8	44047.2	55544.5	44963	55541	50724	47871.4	55887.2	35498.7	30732.9	29420.6	70753.8	45883.2	56848.2	44001	59955.3	51446.2	75604.7	61217	83151.2	54099.6	63694.7	67694.3	182759	186558	186271	91712	114256	93508.8	53666.8	62138.1	43668.2	71791.6	61479.1
HN1_RAT	1	1	79.66	6.84e-05	1.6637	DEN/FEN	CEN/EEN	Hematological and neurological expressed 1 protein OS=Rattus norvegicus GN=Hn1 PE=2 SV=3	66495.4	61355	80687	73729.8	71517.4	73551.3	56084.4	65463.1	93910.4	102678	96796.5	99721.5	89837.9	112423	56659.3	65448.4	42637.4	49105.6	43942.5	40882.1	31835.2	45945.6	82362.1	80303.8	101967	98199.6	101553	131590	137520	131915	206736	247337	227615	120286	82549.5	138064	106194	140065	112285	121995	82592.4
DHPR_RAT	1	1	115.14	7.11e-05	2.36689	DEN/FEN	CEN/EEN	Dihydropteridine reductase OS=Rattus norvegicus GN=Qdpr PE=1 SV=1	26048.6	29092.8	35722.3	20829.5	10294.6	13956.8	9958.52	10411.7	16947.7	30837	31389.7	30330.5	8231.76	12658.3	13326.4	10863.4	2647.09	7356.26	113936	84377.9	122119	82466.7	106557	88761	91794.8	59906.1	94530.2	177979	184168	203888	162955	187081	181641	98485.8	117535	117821	38045.1	37001.3	26668.4	67452.6	54169.2
VAMP1_RAT	1	1	69.08	7.3e-05	2.47321	DEN/FEN	CEN/EEN	Vesicle-associated membrane protein 1 OS=Rattus norvegicus GN=Vamp1 PE=1 SV=2	8455.28	9525.85	4918.28	12691.3	11612.4	8815.27	3086.31	5547.36	5349.82	10978.6	7300.59	6540.98	10718.3	11063.5	9487.03	11602.2	10768.8	7886.46	23254.9	32319.9	39469.1	45033.2	46815	49585.3	45760.1	24168.5	50409.5	50950.9	38083.8	65197.2	104996	129255	96407.7	44439.9	59227.4	48942.1	31111.2	10211.6	10340.2	23631.3	18376.7
PP1R7_RAT	1	1	79.56	8.44e-05	1.69824	DEN/FEN	CEN/EEN	Protein phosphatase 1 regulatory subunit 7 OS=Rattus norvegicus GN=Ppp1r7 PE=1 SV=1	66504.5	75100.9	67163.1	33093.5	41659.1	35571.3	63240.8	68969.4	51360.6	86910.8	67150.3	78889.2	98921.1	122095	100709	68779.1	78777.2	92769.4	57067.3	60515.6	73438.9	72177.1	86020.2	77542.5	147202	99266.6	148264	102778	92676.4	110471	182067	189021	188577	167186	183625	164044	159135	168853	146875	119175	108587
FAK2_RAT	1	1	58.79	8.58e-05	1.41776	DEN/FEN	CEN/EEN	Protein-tyrosine kinase 2-beta OS=Rattus norvegicus GN=Ptk2b PE=1 SV=1	246094	249525	250117	120895	134073	134317	213159	217720	189141	262849	206089	247279	250977	255175	270972	208746	172589	179913	243897	274986	311360	243124	266717	233511	317539	232810	308167	285248	300519	328442	412969	489846	475634	471067	382419	424765	246517	239461	218770	369489	342025
EI2BE_RAT	1	1	39.94	8.99e-05	1.6021	DEN/FEN	CEN/EEN	Translation initiation factor eIF-2B subunit epsilon OS=Rattus norvegicus GN=Eif2b5 PE=1 SV=2	16934.3	19419.7	20223.9	24134.9	22603.1	23225.6	20887.3	19291.4	18417.4	23485.4	19105.3	22450.9	28665.1	24452.8	22395.2	17722.6	20065.6	17067.4	33967.5	25073.1	32770.7	25180.6	27447.7	26009.5	50259	43842	55419	37833.2	32732.1	39301.6	66351.2	71145.1	75239.7	43828.8	36667.6	42151.1	30423.4	25604	22752.5	20314.1	22616
AT1A1_RAT;AT1A4_RAT;ATP4A_RAT	3	3	296.27	0.000100605	2.0439	DEN/FEN	CEN/EEN	Sodium/potassium-transporting ATPase subunit alpha-1 OS=Rattus norvegicus GN=Atp1a1 PE=1 SV=1	26790.7	18550.8	21463.5	92054.1	29925.6	38113.1	21768.1	20601.8	16963.4	27897	30175.3	21531.3	19915.4	16862	21479.8	14385.7	3569.43	12796.5	55414	39806.9	75961	40676.3	52290.7	38842.1	69463.4	64933.3	62075.1	92076.4	65830.9	86773.8	82881.8	114540	120901	82796.3	72829	86177.5	32646.5	12051.9	10372.3	54303.2	61000.2
VATB2_RAT	2	2	125.96	0.000105261	1.86675	DEN/FEN	CEN/EEN	V-type proton ATPase subunit B, brain isoform OS=Rattus norvegicus GN=Atp6v1b2 PE=1 SV=1	87922.3	56320.4	59040.7	187015	58830.9	96604.6	45371.2	40332.4	40009.4	80992.2	72793	55305	17649.4	13071.8	34430.1	57725.8	56171.9	72070.2	130001	111961	150528	111556	168016	129101	187256	129649	197747	201979	179503	199637	183231	203507	244045	166806	181572	167438	109833	34899.5	33412.4	104110	120296
KCND2_RAT	1	1	64.69	0.000109406	1.51749	DEN/FEN	CEN/EEN	Potassium voltage-gated channel subfamily D member 2 OS=Rattus norvegicus GN=Kcnd2 PE=1 SV=1	54717.8	49895.2	53224.4	68127.9	60522.2	50464.8	45282.2	48509.4	57157.1	55357.6	50645.1	62870.1	69226.5	66612.9	68216.7	60478.1	47307.4	58869.7	107378	64035	85654.5	51180.5	65028.5	68527.2	93266.9	85667.3	87718.2	75909.6	82550.6	91829.8	157074	173751	200415	119525	112601	120132	61925.6	83564.8	61277.7	99194.2	92491.8
CALL3_RAT;CALM_RAT	2	2	113.18	0.000132804	1.52185	DEN/FEN	CEN/EEN	Calmodulin-like protein 3 OS=Rattus norvegicus GN=Calml3 PE=2 SV=1	80469.7	85065.1	85610	88858.9	135506	117301	76309.2	115026	90772	114138	104247	100196	104321	121873	108060	117501	127877	135356	115067	113226	119156	132250	129393	141176	210695	191066	201810	166325	150129	191508	277891	284665	274687	209277	182916	191409	176233	192655	180491	132362	120517
TBA4A_RAT	1	1	113.52	0.000134399	2.343	DEN/FEN	CEN/EEN	Tubulin alpha-4A chain OS=Rattus norvegicus GN=Tuba4a PE=2 SV=1	10363.7	7343.23	11248	17439.1	4569.81	7514.1	3333.04	6251.05	8785.42	23777.1	18767.8	16307.1	7256.21	3929.51	4282.87	3062.78	2321.54	2034.95	35950.7	24986.1	27918	14600.5	28155.8	35260.7	80273.5	79419.9	60994	70688.6	46963.9	74324.9	24685.1	34399.2	34275.8	13988	23221.1	17595	11151.2	18730.3	6979.13	22993.4	15483.8
CLH1_RAT	2	2	172	0.00013665	1.87022	DEN/FEN	CEN/EEN	Clathrin heavy chain 1 OS=Rattus norvegicus GN=Cltc PE=1 SV=3	5794.31	12448.6	6050.91	14604.2	6555.13	5265.9	8226.58	8090.63	11097.8	13517.4	13657.9	9207.59	10577.9	5735.55	14512.9	12365	5558.71	5101.87	19184.2	28932.8	30567.3	25456.7	23915.2	23339.6	30081.8	16584.4	31704.7	39351.2	35636.9	42021.8	35771.5	48651.1	31267.4	33637.2	31876	30747.7	9769.39	6946.82	11516	26321	12316.1
DYN1_RAT	1	1	101.44	0.000192164	1.89267	DEN/FEN	CEN/EEN	Dynamin-1 OS=Rattus norvegicus GN=Dnm1 PE=1 SV=2	10503.4	16539.5	9434.83	6931.09	10492.8	8135.79	7948.08	5955.65	5340.34	14521.8	12551.7	5526.87	6331.43	2990.7	6535.73	2794.42	2273.52	885.469	140195	102070	132299	92007.6	111889	112703	83536.5	58673	90217.7	146809	148881	170475	67214.7	72434	70685.8	77768.7	59337.1	60473.4	52245.5	49453.7	31570.4	83691.7	81223.4
1433G_RAT	2	2	275.09	0.000202193	1.76418	DEN/FEN	CEN/EEN	14-3-3 protein gamma OS=Rattus norvegicus GN=Ywhag PE=1 SV=2	1.26704e+06	1.23489e+06	1.1005e+06	1.03716e+06	719602	813364	1.26757e+06	1.30574e+06	1.43088e+06	1.60893e+06	1.47804e+06	1.8299e+06	1.75751e+06	1.43628e+06	1.61887e+06	1.01611e+06	1.08535e+06	1.29396e+06	3.95583e+06	1.97265e+06	2.28264e+06	2.18369e+06	2.30929e+06	2.36751e+06	1.61931e+06	2.32494e+06	1.52589e+06	2.18446e+06	2.34712e+06	2.56443e+06	5.06342e+06	5.47767e+06	5.75128e+06	4.25423e+06	3.24118e+06	4.18327e+06	2.83964e+06	3.36844e+06	2.58337e+06	3.7946e+06	3.50228e+06
GABR2_RAT	2	2	90.96	0.000214256	1.67739	DEN/FEN	CEN/EEN	Gamma-aminobutyric acid type B receptor subunit 2 OS=Rattus norvegicus GN=Gabbr2 PE=1 SV=2	29802.2	62098.5	34531.8	18502.8	18388	18307.8	30564.3	34393.5	25339.7	35621.9	32781	52555.3	35100	40545.5	37703.3	10754.9	17484.9	10872.5	17931.5	35426	36849.4	21455.9	28997	17694.4	63049.8	26859.3	48022.6	43315.9	33571.1	58430.7	80871.2	99931.2	71428.6	60184.9	55382.7	89820.9	34467.3	33660.9	32672	50932	46311
ACTG_RAT;ACTA_RAT;ACTB_RAT	9	9	868.35	0.000263159	1.39651	DEN/FEN	CEN/EEN	Actin, cytoplasmic 2 OS=Rattus norvegicus GN=Actg1 PE=1 SV=1	381449	251620	282264	756311	382027	553220	320674	288166	174138	309565	381058	310091	161401	206558	297896	232183	294946	510300	489949	366097	602472	400893	579692	524138	533000	506812	507057	762037	443801	669085	375915	510887	604049	430189	279398	575599	766585	420528	385709	443316	533427
PRS8_RAT	1	1	80.36	0.000265611	3.18862	DEN/FEN	CEN/EEN	26S protease regulatory subunit 8 OS=Rattus norvegicus GN=Psmc5 PE=1 SV=1	4630.86	2686.97	0	8581.55	1732.69	1618.92	0.193292	639.878	2464.76	3613.4	5341	5694.25	1063.47	898.225	1326.45	0.424081	3638.99	0	28907.4	16253.3	23846.8	9550.37	23751.1	13580.4	33858.7	26042.5	30144.5	28011.1	12479.8	24651.3	24661.1	39549.7	29554.9	35615.9	31153.6	39904.4	10369.1	6438.61	6601.64	20342.7	22348.5
G3P_RAT	1	1	39.18	0.000299556	1.66056	DEN/FEN	CEN/EEN	Glyceraldehyde-3-phosphate dehydrogenase OS=Rattus norvegicus GN=Gapdh PE=1 SV=3	10829.6	15842.3	13342.8	15179.2	9654.09	7504.02	15727.3	12094.3	16708.2	25413.7	20372.8	18849	26804.9	18843.1	24004	22531	10841.2	10598.7	18319.3	10383.7	18882.5	16674.8	17405.8	19716.1	20226.3	16743.2	32159.4	28339.2	30677.6	31775.8	59999.7	65676.9	58073.3	34801.9	28603.2	29118.4	22020.1	23500	16707.7	19377.9	15345.4
DLDH_RAT	1	1	87.24	0.000300215	3.26947	DEN/FEN	CEN/EEN	Dihydrolipoyl dehydrogenase, mitochondrial OS=Rattus norvegicus GN=Dld PE=1 SV=1	1240.44	4986.61	3218.87	4296.81	0	89.5992	3144.1	1881.71	8836.62	9535.46	7656.92	1600.73	2273.6	1228.58	1851.53	3273.77	0	109.411	23931.1	23118.2	30189.1	952.703	41440	45765.4	15544	8095.39	42337.4	54344.9	62797.6	53278.2	79944.8	89345.9	43069.2	40078.1	41119.3	42509.1	7651.58	4267.44	12461.5	31781.8	17905
HNRH2_RAT	2	2	152.72	0.00032938	1.53757	DEN/FEN	CEN/EEN	Heterogeneous nuclear ribonucleoprotein H2 OS=Rattus norvegicus GN=Hnrnph2 PE=1 SV=1	149672	159205	124928	46712.7	36235.9	43194.5	58202.3	83620.4	37182.3	89001.1	86997.9	63498.9	46332	65501.6	45521.4	123072	147326	132328	98093.6	118585	148790	125473	181767	130304	230063	145800	179866	156040	171379	187380	137219	163845	144918	189373	161808	193869	163835	181923	219067	112289	131429
SHAN1_RAT	1	1	40.08	0.000362614	1.75455	DEN/FEN	CEN/EEN	SH3 and multiple ankyrin repeat domains protein 1 OS=Rattus norvegicus GN=Shank1 PE=1 SV=1	45665.6	60348.1	50590.5	36948	39612.3	37065.8	36148	40086.2	52768.2	72953.7	57986.5	61453.4	69746.8	57231.5	66339.2	43708.2	29528.1	26999.8	88328.1	48155.6	58901.3	63180.6	63981.6	67740.3	79145.8	84086.3	88865.4	62512.6	75037.1	76551.4	210685	226258	211965	125262	112356	143023	64061.9	65926.6	57011.2	93519.4	81661.8
TBA1B_RAT;TBA1A_RAT;TBA1C_RAT;TBA3_RAT;TBA8_RAT	6	6	432.65	0.000387796	1.36541	DEN/FEN	CEN/EEN	Tubulin alpha-1B chain OS=Rattus norvegicus GN=Tuba1b PE=1 SV=1	356465	359510	354641	224187	236355	254232	380495	411790	344999	438916	390218	397488	436023	494125	429825	353037	437961	325675	335004	401097	434313	369632	411631	370650	672107	420850	655388	482813	477995	528345	736652	864386	670313	600778	662719	627525	463966	461250	436778	488270	426878
E41L1_RAT	10	10	497.37	0.000395579	1.52532	DEN/FEN	CEN/EEN	Band 4.1-like protein 1 OS=Rattus norvegicus GN=Epb41l1 PE=1 SV=1	149081	294937	301518	307914	174870	174836	191120	206162	189038	329672	311421	246032	259787	265048	289233	246607	58118.6	71272	293406	318452	335795	257344	262962	261260	376488	241290	432870	374881	258644	375124	541150	680887	545581	485737	501228	474276	280929	230077	399411	447463	350507
RPGF2_RAT	1	1	76.19	0.000473771	1.52338	DEN/FEN	CEN/EEN	Rap guanine nucleotide exchange factor 2 OS=Rattus norvegicus GN=Rapgef2 PE=1 SV=2	181957	214306	220537	185713	141436	148043	150969	152740	165303	252961	218031	184450	219139	241330	233771	162009	101920	123829	179397	279543	363990	267955	300179	296721	379654	168107	347442	344529	326041	366799	584180	622930	506078	402025	463513	403516	259546	224554	195809	270286	259053
AINX_RAT	3	3	279.04	0.000507166	1.32612	DEN/FEN	CEN/EEN	Alpha-internexin OS=Rattus norvegicus GN=Ina PE=1 SV=2	989645	816441	880708	1.56597e+06	1.28352e+06	1.28153e+06	666085	716042	623724	927220	846059	878501	550852	615649	694326	618448	466731	620565	1.4262e+06	1.26917e+06	1.61866e+06	1.47692e+06	1.70251e+06	1.60998e+06	1.82515e+06	1.48392e+06	1.85273e+06	1.72445e+06	1.35279e+06	1.90357e+06	1.10173e+06	1.39998e+06	1.54348e+06	1.21098e+06	1.14828e+06	1.22339e+06	1.41315e+06	1.04199e+06	1.07444e+06	1.15407e+06	1.17259e+06
RP3A_RAT	1	1	46.53	0.000941069	1.97043	DEN/FEN	CEN/EEN	Rabphilin-3A OS=Rattus norvegicus GN=Rph3a PE=1 SV=1	113363	114736	112515	25428.8	45644.5	45433.9	73248.9	76395	66497.3	138958	128582	232160	141440	154595	135504	137220	82885.4	92307.8	222716	244296	228408	177011	321165	319067	165695	144290	126234	239517	258355	231225	411314	524524	453487	467152	434132	448342	418664	336777	568205	322223	299816
ADT1_RAT	1	1	53.44	0.00105458	1.43904	DEN/FEN	CEN/EEN	ADP/ATP translocase 1 OS=Rattus norvegicus GN=Slc25a4 PE=1 SV=3	50949.6	40266	44080.1	115498	86440.3	102681	51824.3	41997.9	43964.8	51980.1	59489.7	56559.5	30325.3	35432.8	46455	59898.9	56112.4	71529.3	104081	96028	133267	105183	125158	80343.7	106439	105496	110063	139950	103866	152968	93769.2	65429	61139.8	117574	89492.2	101835	76059.1	47431.8	37544.3	71402.8	80251.8
KCC2G_RAT	2	2	118.69	0.0010884	1.68963	DEN/FEN	CEN/EEN	Calcium/calmodulin-dependent protein kinase type II subunit gamma OS=Rattus norvegicus GN=Camk2g PE=2 SV=1	15203.5	10831.7	10303.5	6889	15040.8	6612.29	6883.62	4787.67	7722.89	15307.1	10988.3	8811.26	11022.2	10428.6	10462.3	5516.23	11704.3	9582.86	22171.1	27884.6	30249.2	9579.31	23932.1	26944.3	18917.1	17767.9	20247.8	25380.2	19491.5	29485.4	39358.2	40823.5	26294.4	43806.2	25481.8	42654.8	19227.1	16894.2	17687.9	26958	27113.2
C1QBP_RAT	1	1	75.05	0.0011228	3.57599	DEN/FEN	CEN/EEN	Complement component 1 Q subcomponent-binding protein, mitochondrial OS=Rattus norvegicus GN=C1qbp PE=1 SV=2	7184.48	1769.87	6337.67	2265.71	7451.54	6122.4	867.839	1330.99	1266.57	2718.6	4835.17	6293.44	387.366	1915.31	1763.83	1746.82	0	2226.45	399.353	10680.5	18175.2	6364.71	1868.49	1418.01	26450.2	12131.5	12763.4	34517.6	11925.5	31362.7	1188.2	15784	1312.04	40311.6	34840.3	34441.1	12580	5021.84	7014.28	6085.47	7339.78
BORG1_RAT	1	1	38.16	0.00126561	2.07857	DEN/FEN	CEN/EEN	Cdc42 effector protein 2 OS=Rattus norvegicus GN=Cdc42ep2 PE=2 SV=1	9372.86	11611.9	11647.8	6675.76	926.615	579.41	3295.97	3813.93	10482.4	14019.1	9593.65	12372.2	14510.6	6292.17	9206.08	5348.66	1868.94	2704.36	15374.6	14239.5	12999.2	12962.1	19058.7	13148.8	17739.3	12732.3	17896.2	13118	14653.9	14361.9	42309.1	45127.7	64404.4	29472.8	31943.8	26085.6	13969.2	12128.6	12395	14183.2	11942.3
WIPF3_RAT	1	1	53.37	0.00130154	1.3711	DEN/FEN	CEN/EEN	WAS/WASL-interacting protein family member 3 OS=Rattus norvegicus GN=Wipf3 PE=1 SV=1	44883.5	83730.1	63209.9	86694.3	40714.6	38774.6	52953.7	53618.1	71374.2	84411.8	71812.5	63468.8	78569.1	72225.6	71142.8	91162.4	41357	38773	50269.6	56626.7	68377.6	80612.4	81059	78561.3	79533	50440.7	113376	96182.4	105217	118012	138283	152252	124983	90063.8	80955.7	90611.9	103367	89322.3	115803	89455.1	60697.4
ARFG1_RAT	1	1	80.33	0.0013425	2.45956	DEN/FEN	CEN/EEN	ADP-ribosylation factor GTPase-activating protein 1 OS=Rattus norvegicus GN=Arfgap1 PE=1 SV=1	5203.15	8161.58	8888.23	2308.82	340.281	438.979	6658.66	6561.66	7127.89	13103.6	8978.23	10954.1	8724.26	7444.06	5810.07	2057.27	469.137	744.567	19730.9	6108.4	7123.05	3340.39	11452.4	10962.4	8145.43	9769.51	7509.43	12872.7	9226.42	14039	46725.4	49128.5	46023.8	18089.2	17304.3	21457.2	20268.7	18441	19014.5	22700.8	15077.5
ADDA_RAT	10	10	560.48	0.00157534	1.23004	DEN/FEN	CEN/EEN	Alpha-adducin OS=Rattus norvegicus GN=Add1 PE=2 SV=2	824524	1.00767e+06	959001	752029	672495	661711	871659	896524	786936	1.10456e+06	985402	810476	1.07808e+06	1.14916e+06	1.13586e+06	1.05017e+06	792261	785376	844414	1.02854e+06	988645	967800	1.0401e+06	965143	1.23228e+06	831209	1.32379e+06	1.20303e+06	1.12713e+06	1.26805e+06	1.57007e+06	1.71171e+06	1.41675e+06	1.32408e+06	1.25977e+06	1.34841e+06	1.05708e+06	1.03623e+06	1.25547e+06	1.14478e+06	986473
KCMA1_RAT	2	2	93.87	0.00159543	1.52572	DEN/FEN	CEN/EEN	Calcium-activated potassium channel subunit alpha-1 OS=Rattus norvegicus GN=Kcnma1 PE=1 SV=3	18188.3	30821	25759.1	25793	14370.6	11108.1	30285.1	30339.4	31870.6	42362.3	34216.1	28476	50756.1	49906.7	38740.5	29404.1	13148.6	11894.6	31283.9	31995.4	36200.6	27308.7	29908.9	23571.4	34613.7	24093.8	38473.9	51691.5	41647.8	51695.5	82304.6	93488.9	78360.9	57859.2	51569.6	55654.5	24047.4	25257.7	22029.2	51084.8	37900.1
HBA_RAT	2	2	90.31	0.00178732	2.0423	DEN/FEN	CEN/EEN	Hemoglobin subunit alpha-1/2 OS=Rattus norvegicus GN=Hba1 PE=1 SV=3	15869.8	11162.6	14873.6	4475.94	7041.22	3785.42	28858.2	35905.9	31658.5	28441.5	19686.8	18196.5	21776.4	26924.4	17805.9	11254.9	22973.2	11025.5	8449.14	19096.3	22185.6	1385.17	19361.8	7079.31	29565.7	11123.2	19945.2	68030	61302.3	73091	72926.6	65011.5	66775.6	38898.3	50206.3	44292.8	27193.9	30194.9	36531.9	9456.11	14487.1
SL9A1_RAT	1	1	59.34	0.00181021	2.85399	DEN/FEN	CEN/EEN	Sodium/hydrogen exchanger 1 OS=Rattus norvegicus GN=Slc9a1 PE=1 SV=2	4126.44	2884.25	316.03	17618.6	20900.7	19576.9	5701.34	7776.81	895.199	901.708	2136.31	11083.4	525.144	1452.92	1130.82	302.462	13653	1588.14	10111.2	907.292	2189.41	559.265	1399.17	1389.62	16570.6	11937.5	18117.8	14128.6	3876.57	13318.4	46116.4	46521.1	51997.6	31667.6	32599.9	31134.3	4049.11	3948.45	1739.62	3834.45	7785.92
MCES_RAT	2	2	166.08	0.00229423	1.84104	DEN/FEN	CEN/EEN	mRNA cap guanine-N7 methyltransferase OS=Rattus norvegicus GN=Rnmt PE=2 SV=1	12293.6	20225.2	15496.7	15630.4	5036.31	4204.56	15330.9	12935.6	21024.9	32313.6	22119.8	20218.4	33579.3	21828.5	27817	14471.7	5445.85	5138.49	25967.1	11666	13805.7	9744.74	17121.7	18191	21194.9	24881.8	25138.3	19852	24693	23683	80566.9	87284.8	70429.3	46445.4	41611.1	47561	16837.5	20838.6	19979.5	33258.8	26716.7
PTSS2_RAT	1	1	63.66	0.00233557	1.57182	DEN/FEN	CEN/EEN	Phosphatidylserine synthase 2 OS=Rattus norvegicus GN=Ptdss2 PE=2 SV=1	8640.93	13323.2	9632.06	17113.6	4315.69	6770.2	12653.9	12460.8	12907.3	15971.6	13682.2	16557.4	23679.4	24316.2	20928.3	12457.1	8588.39	6209.52	14790	12695.7	13457.4	8300.2	11446.3	11091.3	19951.1	12677.4	27778.7	19075	14142.9	21112	42693	48233	34455.1	24763.3	21757.4	28801.2	9946.7	7625.76	12376.7	20370.6	14078.8
RS27A_RAT	1	1	43.95	0.00287973	1.86823	DEN/FEN	CEN/EEN	Ubiquitin-40S ribosomal protein S27a OS=Rattus norvegicus GN=Rps27a PE=1 SV=2	14777	17059.8	15173.4	15792	13162.5	15504.4	21115.7	22965.2	21478.5	40286.7	29750.2	26422.2	24718.2	20392	25525.3	10036.8	2429.21	4988.26	18544	15912	24504.5	15189.3	25123.5	22897.1	39658.7	18248.3	38600.7	30131.6	26612.8	41171.8	106549	111634	91923.9	43683.4	40265.4	35524.1	26933.9	25448.2	17691.8	27970.3	20382.5
NAC2_RAT	2	2	123.71	0.00341635	1.35034	DEN/FEN	CEN/EEN	Sodium/calcium exchanger 2 OS=Rattus norvegicus GN=Slc8a2 PE=2 SV=1	757470	650028	647406	592845	614832	630517	655776	713609	753801	778387	641489	850205	1.00776e+06	1.04666e+06	1.03393e+06	538082	653462	656475	1.03171e+06	706855	769830	752739	751297	759007	986696	1.0776e+06	930116	934475	885406	1.06818e+06	1.52338e+06	1.74981e+06	1.82594e+06	1.37447e+06	1.16048e+06	1.3637e+06	743661	741139	682244	1.22505e+06	1.17432e+06
KIF28_RAT	1	1	44	0.00369071	1.58246	DEN/FEN	CEN/EEN	Kinesin-like protein KIF28P OS=Rattus norvegicus GN=Kif28p PE=2 SV=1	132594	114272	109818	101406	94779.9	107678	78569.9	89154.1	84960.6	103185	101217	111552	4088.3	4544.11	4494.25	21835.1	17522.7	13846.6	300333	252730	266226	294772	300976	308871	375300	393355	380265	362746	303288	371575	73651.5	98434.2	100964	113054	89651.6	100441	183480	167571	169649	187554	173362
SEPT7_RAT	1	1	37.07	0.0041935	1.9004	DEN/FEN	CEN/EEN	Septin-7 OS=Rattus norvegicus GN=Sept7 PE=1 SV=1	12657	13343.5	9471.05	2628.42	1431.63	1831.17	3454.17	2135.57	3379.61	12511.3	9367.76	6418.18	19223	13128.3	10358.1	6487.08	2464	2500.21	6462.69	1543.42	1687.05	4428.09	1185.09	1063.08	5367.45	8390.06	7099.8	9317.46	6180.32	7595.93	37184.6	30755.6	36334.5	19104	13989	19362.5	6795.63	4777.93	5249.53	16175.2	6991.54
MAP4_RAT	7	7	348	0.00447047	1.59549	DEN/FEN	CEN/EEN	Microtubule-associated protein 4 OS=Rattus norvegicus GN=Map4 PE=1 SV=1	90350.6	107914	102981	169339	92113.2	83083.6	197442	82901.5	75101.2	288712	270142	199225	133764	140115	222584	102032	79929.9	75513	131633	260686	246269	92496.8	106298	90885.7	158217	101779	395544	341761	138316	345111	352561	460946	139310	354942	370758	344471	274329	118648	123510	146101	211608
DLG4_RAT	2	2	110.28	0.00479007	1.63941	DEN/FEN	CEN/EEN	Disks large homolog 4 OS=Rattus norvegicus GN=Dlg4 PE=1 SV=1	1378.99	7723.11	7246.28	2464.32	923.037	884.697	6745.74	4489.29	5607.81	8169.76	8448.07	6063.93	6145.5	8259.98	7821.3	6145.99	1895.33	1620.09	8694.46	9669.14	12676.3	12940.9	11731.3	13164.8	3906.58	3066.43	8633.94	13198.4	11929	14811.4	14700.7	16782.3	15983.6	17850.7	16928.4	6974.69	16245.4	13642.4	19260.1	11961.1	11754.3
ABLM2_RAT	2	2	102.95	0.00494797	1.68938	DEN/FEN	CEN/EEN	Actin-binding LIM protein 2 OS=Rattus norvegicus GN=Ablim2 PE=2 SV=1	34350.5	38924.8	39454.4	27892.5	35604.2	29113.4	16456.3	27635.3	23208.2	46330.6	39227.6	44814.9	39527	44861.8	41988.2	24637.9	26868.9	23211.9	46391.9	27803.6	37213.9	28841	30165.3	35989.1	55480.3	47582.7	46220.2	32529.6	33952.8	42430.8	150077	160935	113828	80875.3	79570	76708.1	49523	59434.6	39729.6	58115	44332.9
SV2A_RAT	2	2	185.55	0.00499752	1.25096	DEN/FEN	CEN/EEN	Synaptic vesicle glycoprotein 2A OS=Rattus norvegicus GN=Sv2a PE=1 SV=2	190328	193784	222369	200577	197751	86023.4	219481	251238	184512	186439	207001	183741	227697	271732	259434	251764	253055	245256	205685	270703	276147	245282	235454	240873	355043	268913	347402	378481	349800	386832	334809	354330	304032	319343	288067	320147	168168	188544	204227	223435	223399
RGRF1_RAT	1	1	47.12	0.00517965	1.39716	DEN/FEN	CEN/EEN	Ras-specific guanine nucleotide-releasing factor 1 OS=Rattus norvegicus GN=Rasgrf1 PE=1 SV=1	52831.7	50945.7	47937	58832.6	65628.7	48677.8	26861.4	33020.4	32120.6	44010.7	32160.6	47232.8	58266.1	60488.8	59843	12366.9	13391.5	20730.6	58135.2	57262.8	51854.7	36824.1	43176	47131.1	52021.4	32827.3	45920.2	50295.1	61937.1	52733.5	79730.4	91719.9	86819.4	91547.8	106335	92882.3	35981.8	33631	24430.5	69243.2	63151.8
SYN2_RAT	2	2	167.54	0.00518007	1.45367	DEN/FEN	CEN/EEN	Synapsin-2 OS=Rattus norvegicus GN=Syn2 PE=1 SV=1	1.03735e+06	1.24152e+06	1.23145e+06	507650	445504	424896	937215	1.15323e+06	1.14008e+06	1.50989e+06	1.13998e+06	1.09659e+06	1.50281e+06	1.47839e+06	1.3666e+06	998987	774182	619819	915869	1.10569e+06	1.15851e+06	1.26901e+06	1.21147e+06	1.15511e+06	1.14855e+06	769907	1.15413e+06	1.16391e+06	1.363e+06	1.3379e+06	2.9871e+06	3.48907e+06	2.44691e+06	2.05539e+06	2.14916e+06	2.11958e+06	1.24559e+06	1.35956e+06	1.17333e+06	1.78123e+06	1.59372e+06
M2OM_RAT	1	1	85.06	0.00581347	31.7567	DEN/FEN	CEN/EEN	Mitochondrial 2-oxoglutarate/malate carrier protein OS=Rattus norvegicus GN=Slc25a11 PE=2 SV=3	0	312.779	0	6.85201	533.792	0	4.31123	244.702	0	542.293	0	0	0	0	0	0.955028	0	0	414.083	1118.83	1157.56	0	562.147	1439.94	22633.7	12430.9	28527.6	13728.3	3017.02	20301.1	358.764	464.005	0	26679.9	45833.7	24998	0	493.81	0	342.092	0
APBA1_RAT	1	1	37.23	0.00697874	1.9732	DEN/FEN	CEN/EEN	Amyloid beta A4 precursor protein-binding family A member 1 OS=Rattus norvegicus GN=Apba1 PE=1 SV=1	8449.64	28093.2	19159.4	8561.92	670.558	942.472	14657.9	17450.6	19204.2	28716.6	23670.3	21537.8	38243.5	38339.5	35856.5	19616.9	8376.45	4814.29	19385.9	22301.5	27559.3	19548.8	33284.2	28094	21756.2	8785.61	24751.9	33842.5	23987	35078.8	117687	139904	85337.4	61157.4	56063.9	69562.5	26176.6	27323.9	30109.9	44050	26089
CAPS1_RAT	1	1	103.71	0.00704268	1.42913	DEN/FEN	CEN/EEN	Calcium-dependent secretion activator 1 OS=Rattus norvegicus GN=Cadps PE=1 SV=1	35604.1	53569.8	47930.3	58207.2	8151.73	12266.2	53839.8	74869.1	31360.6	69494.1	66416.8	52414.7	38978.3	47930.7	47095.2	33912.9	61641.8	54808.8	47267.7	86222.9	59248.4	44247.4	46999.7	43320.1	110840	75066.2	82870.2	83248.6	37928.6	84768.9	90635	98348.4	76042	91951.5	93601.2	88123.5	41092.3	65215.4	38001.6	48507.1	55917.3
DPYL2_RAT	4	4	356.31	0.00772739	1.20046	DEN/FEN	CEN/EEN	Dihydropyrimidinase-related protein 2 OS=Rattus norvegicus GN=Dpysl2 PE=1 SV=1	1.30576e+06	1.41056e+06	1.31444e+06	1.35017e+06	1.22072e+06	1.18873e+06	1.11315e+06	1.12592e+06	1.20893e+06	1.55378e+06	1.35117e+06	1.56298e+06	840650	807078	843952	588775	486660	536245	1.64736e+06	1.41868e+06	1.55013e+06	1.53935e+06	1.58048e+06	1.57331e+06	1.92948e+06	1.72444e+06	1.80754e+06	1.48104e+06	1.5434e+06	1.68859e+06	1.50923e+06	1.67259e+06	1.61002e+06	1.4336e+06	1.44462e+06	1.42056e+06	1.46466e+06	1.58948e+06	1.38942e+06	1.57217e+06	1.40889e+06
SNP25_RAT	2	2	154.31	0.00792232	1.76203	DEN/FEN	CEN/EEN	Synaptosomal-associated protein 25 OS=Rattus norvegicus GN=Snap25 PE=1 SV=1	24348.9	17318	28670	1884.27	171.092	334.208	5580.32	4828.6	3757.53	11334.4	9712.46	8309.01	145148	135410	138615	55582.9	58301.5	58783.4	8195.03	15005.2	24259.2	37434.8	43524	40752	21477.5	14907.5	27331	82550	60074.3	84452.8	51367.2	57875.9	67161.7	100218	110885	99053.7	162865	174025	152527	63588.5	62776.8
DC1I1_RAT	1	1	38.72	0.00926155	2.36214	DEN/FEN	CEN/EEN	Cytoplasmic dynein 1 intermediate chain 1 OS=Rattus norvegicus GN=Dync1i1 PE=1 SV=1	28744.7	47035.1	59424.6	3508.39	2791.88	3768.51	9756.59	21228.5	12018.9	42061.7	47123.9	29080.3	70006.6	95409.4	57877.2	20124.2	8065.19	8860.2	10234.8	22561.4	34317.5	23579.4	41633.3	22074.5	34525.6	15986.2	37357.6	58295.8	57935.7	75451	194867	213020	182573	121407	121768	119736	58015.6	39516.8	39542.2	65043.6	52307.1
DLG2_RAT	3	3	133.85	0.00928817	1.16023	DEN/FEN	CEN/EEN	Disks large homolog 2 OS=Rattus norvegicus GN=Dlg2 PE=1 SV=1	114133	119159	119623	140846	149393	139172	94431.8	98502.4	87202.1	120629	102447	122186	132942	140976	125482	110543	109976	106319	118729	132808	123004	104545	102781	106349	150062	117611	157789	147636	118075	157502	163869	182278	175338	171161	167711	169956	117817	117645	119041	139930	132541
UBP54_RAT	1	1	37.22	0.00965615	1.78322	DEN/FEN	CEN/EEN	Inactive ubiquitin carboxyl-terminal hydrolase 54 OS=Rattus norvegicus GN=Usp54 PE=2 SV=2	1070.67	11883.2	7731.72	10640.4	1293.55	542.201	19071.6	19462.8	9813.94	3368.9	24472.4	23047.4	1141.57	4166.75	840.588	7870.06	561.769	965.322	7616.91	23358.6	1637.67	15041.7	15286.4	11614.4	2712.91	12610.3	28784.4	20931.5	2261.4	2152.25	34218.7	33524.9	26467	16807.2	26527.3	16896.9	18576	19079.9	21107.9	20887.4	19800.8
CXA1_RAT	2	2	96.26	0.00981626	1.6122	DEN/FEN	CEN/EEN	Gap junction alpha-1 protein OS=Rattus norvegicus GN=Gja1 PE=1 SV=2	113654	117238	138910	60330.1	45507.6	41083	72046.6	71665.5	112831	214408	146757	108229	229766	222634	222191	128218	47267.4	64222.9	113174	143561	149088	163662	163339	154693	170644	78301.3	167894	144514	183312	163884	411279	456618	400962	354357	435756	346462	158460	133253	136262	225064	175839
CTNB1_RAT	3	3	206.92	0.00984123	1.91638	DEN/FEN	CEN/EEN	Catenin beta-1 OS=Rattus norvegicus GN=Ctnnb1 PE=1 SV=1	17293.7	20040.9	26147.4	8784.81	10980.6	8493.38	11365.7	12660.1	20699.1	37652	19221.4	23620.4	53376	43740.7	44105.7	12156.4	10850.3	7272.67	12707.9	8608.6	12319.7	17412.8	18977.2	15753.7	22381.9	19497.6	25747	16345.4	17509.5	23730.8	114639	125760	114609	60948.3	58826.2	60960.2	21211.9	18446.6	19588.7	32343.1	21205.3
MOT1_RAT	1	1	68.95	0.0102728	1.74472	DEN/FEN	CEN/EEN	Monocarboxylate transporter 1 OS=Rattus norvegicus GN=Slc16a1 PE=1 SV=1	3050.32	13068.5	6624.24	7290.6	250.024	1154.4	7757.76	5600.47	8927.67	11987	9644.92	7064.34	20225.1	18569.8	16942	8769.03	485.853	1330.74	8083.61	6548.01	11099	562.139	8014.56	8044.84	7568.01	4625.85	12357.7	13286.2	13596.3	16635.8	35966.2	36874.6	24418.5	20316.7	16178.8	22239.8	3492.97	2695.15	4189.05	15798.9	10169.1
CN37_RAT	4	4	234.94	0.0105112	1.46784	DEN/FEN	CEN/EEN	2',3'-cyclic-nucleotide 3'-phosphodiesterase OS=Rattus norvegicus GN=Cnp PE=1 SV=2	62126	59444.5	62288.3	29669.3	23325.6	23292.8	49902.8	51588.4	56270.4	84093.8	62337.6	73587	49045.8	45025.3	46563.7	29719	30038.3	27265.4	112499	99312.8	105496	90377.4	94203.6	96074.3	95719.7	80595	97691.6	116823	112805	136101	168182	197772	181121	113463	106783	108635	45422.7	42955.4	39239.4	67583.4	55765.5
RIMS2_RAT	1	1	51.45	0.011047	1.19913	DEN/FEN	CEN/EEN	Regulating synaptic membrane exocytosis protein 2 OS=Rattus norvegicus GN=Rims2 PE=1 SV=1	53819.1	64142.3	57818.2	50360.2	50997.4	16900.5	43170.9	45111.3	42651.6	54365.8	55695.2	49384.9	60285.4	70423.5	67696.9	53211.9	48531.8	49687.9	47945.8	59767.8	59672.7	32776.7	56679.7	56271	67011.2	46950.9	71664.5	55527.2	58940.1	58010.8	81146.8	87705.2	79155.9	71804.6	66146.2	70558.7	66462.4	68163.1	75800.6	63025.7	52513.7
NSF1C_RAT	1	1	43.01	0.0111459	1.43232	DEN/FEN	CEN/EEN	NSFL1 cofactor p47 OS=Rattus norvegicus GN=Nsfl1c PE=1 SV=1	50035	56985.8	57367.4	56583.7	53601.9	53222.5	38441.5	41802.8	41550.1	74949.7	66318.5	55064.4	71573.3	77088.3	67312.1	43535	37085.1	44168	25914.7	52646.6	47877	39722.1	45349.7	44182.2	127761	53840.2	122989	72859.6	64000	77230.2	133660	139768	127476	103184	86470.8	92221.6	52510.6	79656	41926.4	41649.8	50794.8
RBGPR_RAT	1	1	49.73	0.011244	3.88101	DEN/FEN	CEN/EEN	Rab3 GTPase-activating protein non-catalytic subunit OS=Rattus norvegicus GN=Rab3gap2 PE=1 SV=2	2253.92	3836.68	6040.56	4408.76	0	932.065	965.13	2653.88	7022.21	6098.15	5299.5	904.239	10019.7	6074.19	1325.31	2570.06	274.717	500.704	2287.75	4994.88	2030.35	11256.3	10415.4	10632.4	27397.9	17553.6	8857.94	5900.23	11539.9	8202.52	73065.4	87182.6	75697	10478.3	14862.6	14653.5	3023.33	1468.68	4778.09	10624.2	1238.29
PGRC2_RAT	2	2	96.95	0.0115675	1.28886	DEN/FEN	CEN/EEN	Membrane-associated progesterone receptor component 2 OS=Rattus norvegicus GN=Pgrmc2 PE=2 SV=1	36105.2	64643.8	43988.7	40563	26586.3	32432.3	26886	35352.5	55186	63967.4	49331.1	31997.2	82622	65270.1	69418.7	66468.8	19294.7	28339.5	28928	43343.8	46564.5	75858.5	72067.2	71831.3	56804.2	33826.8	75486.5	48398.2	59967.4	57588.1	81924.4	97467.5	78127.5	74141.5	73258.8	66953.3	80860.4	72084.5	102450	80692	55423.1
UBA1_RAT	1	1	41.11	0.0119028	1.20874	DEN/FEN	CEN/EEN	Ubiquitin-like modifier-activating enzyme 1 OS=Rattus norvegicus GN=Uba1 PE=1 SV=1	98379.6	100202	102205	97768.1	108636	111978	85189.9	90615.3	93854.5	117258	103750	107388	114915	129487	124080	138899	100836	121028	68505.2	92442.8	91301.9	104525	97310.1	102960	166865	110109	166409	133077	148635	154524	167870	186483	159601	148228	143135	135573	135049	114923	110545	98974.2	91988.4
ADDB_RAT	8	8	546.3	0.0121046	1.4891	DEN/FEN	CEN/EEN	Beta-adducin OS=Rattus norvegicus GN=Add2 PE=2 SV=4	92865.3	328128	239394	133014	112595	69064.8	251801	152865	284765	391566	366945	205254	300278	284408	333970	660827	184003	155129	158651	329758	345484	198774	329564	348094	276598	119634	600540	602884	473791	635109	672186	765739	506448	373240	333551	346214	415692	156374	688215	323026	189670
MAP1A_RAT	22	22	1628.42	0.0123071	1.31623	DEN/FEN	CEN/EEN	Microtubule-associated protein 1A OS=Rattus norvegicus GN=Map1a PE=1 SV=1	657463	754558	701211	428799	453641	438355	481101	533553	575417	751336	621760	613216	1.01701e+06	990313	917163	623781	547156	498668	610690	518081	622020	696655	697363	688454	807449	657730	823507	748798	742501	830715	1.37392e+06	1.62176e+06	1.36712e+06	1.0861e+06	1.01782e+06	1.09811e+06	909326	946723	919910	882654	721645
KPCG_RAT	4	4	230.63	0.0128666	1.19801	DEN/FEN	CEN/EEN	Protein kinase C gamma type OS=Rattus norvegicus GN=Prkcg PE=1 SV=1	250624	286197	257141	353062	325962	304603	255622	257007	283321	332606	274826	291205	346648	334660	310565	263622	209297	209725	304589	246261	238796	250959	274861	268433	325748	367734	376829	333585	364289	341549	501494	564802	521279	385326	377250	382008	213897	229753	278542	318392	266649
HCN2_RAT	1	1	39.81	0.0133608	1.8975	DEN/FEN	CEN/EEN	Potassium/sodium hyperpolarization-activated cyclic nucleotide-gated channel 2 OS=Rattus norvegicus GN=Hcn2 PE=2 SV=3	10958.2	18326.7	16119.1	22811.6	3411.87	5635.02	8474.57	5474.24	13701.8	17676.4	17111.7	10080.2	25262.2	20042	20373	3334.82	1126.64	1357.45	17275	12332	11369.8	10742	14390.2	11792.9	26594.1	32899	25382.7	14688.5	18344	20503.5	64293.1	68105.9	66843	26911.6	37810.7	37603.6	9705.61	3638.04	10668.5	21485.4	15896.3
EIF3G_RAT	1	1	32.86	0.0139156	1.45719	DEN/FEN	CEN/EEN	Eukaryotic translation initiation factor 3 subunit G OS=Rattus norvegicus GN=Eif3g PE=2 SV=1	216996	201147	200073	214086	231096	255652	135293	176912	174837	257808	195066	221575	228471	267428	259420	159937	122593	120711	185899	209945	250337	260270	222444	241552	379844	305509	370140	273011	250538	297407	467706	561877	497173	421889	404839	437266	296426	313722	260909	355738	318990
LSAMP_RAT	1	1	78.36	0.0143825	1.56704	DEN/FEN	CEN/EEN	Limbic system-associated membrane protein OS=Rattus norvegicus GN=Lsamp PE=1 SV=1	45333.8	11235	39232	16766.2	9234.93	40101.1	8879.14	8504.04	38721.6	29510.2	9116.6	23458.3	19455.5	8342.78	4139.53	10088.2	1583.29	12936	53950.6	60882.5	52337	61954	70894.6	61160.4	61721.4	65977	45566.2	28895.3	21648.9	46879.3	52485.9	61260.1	45399.4	37469.5	129843	5499.18	27087.2	28890	12664.5	38338.7	7489.88
1433F_RAT	1	1	60.05	0.0149782	13.7423	DEN/FEN	CEN/EEN	14-3-3 protein eta OS=Rattus norvegicus GN=Ywhah PE=1 SV=2	354.777	492.041	0	2162.11	1107.35	1389.08	140.98	29.3625	0	749.253	1673.91	0	584.998	933.526	325.143	0	469.011	0	0	0	0	0	380.264	280.879	1183.84	406.807	1547.68	306.926	302.074	217.944	42015.2	50049.9	47673.6	723.979	1564.87	189.794	509.313	1141.7	0	0	0
MADD_RAT	3	3	245.71	0.0150557	1.46753	DEN/FEN	CEN/EEN	MAP kinase-activating death domain protein OS=Rattus norvegicus GN=Madd PE=1 SV=1	63430.3	54874	62785.2	57546.6	44338.4	43259.1	56182	75331.8	31701	68155.4	66084.5	70013.5	74104.2	77078.2	72757.1	57585.1	31851.3	37165.3	75656.7	62092.4	61815	28909.4	36567.5	36644.2	157698	85751	84906.6	77122.1	44982.9	84226.3	149766	146352	185889	114714	94652	102647	58405.1	56743.7	32043.7	62581.6	74016.2
TAGL3_RAT	1	1	35.88	0.0150916	1.246	DEN/FEN	CEN/EEN	Transgelin-3 OS=Rattus norvegicus GN=Tagln3 PE=1 SV=2	251045	250878	241027	157703	152474	147469	143064	149835	131197	217521	189560	254613	263821	298574	257646	161486	214913	202086	176258	132271	133513	151337	166770	153426	223049	223875	208930	265166	290127	298869	253556	282845	279507	316852	298153	332629	271239	277304	277984	271407	242367
SEPT2_RAT	2	2	198.17	0.0155858	1.49472	DEN/FEN	CEN/EEN	Septin-2 OS=Rattus norvegicus GN=Sept2 PE=1 SV=1	139458	204236	215306	151609	125250	120137	110441	138797	175263	310137	211067	156130	254273	247201	232291	145021	57376.5	61031.4	148978	173101	181850	291988	271604	278837	229610	132744	264014	222286	269058	213796	598224	716288	659272	340036	324903	337765	198624	140971	212410	341793	219424
EAA2_RAT	4	4	167.44	0.0163955	1.53402	DEN/FEN	CEN/EEN	Excitatory amino acid transporter 2 OS=Rattus norvegicus GN=Slc1a2 PE=1 SV=2	25768.7	22721.7	23896.9	67228.1	35378.5	37477.9	39905.2	15596.6	37418.3	32481.3	35022.2	22862.7	54461.5	46246.1	56317.5	31207.8	21809.2	22108.6	43489.9	66742.8	87053.5	57092.8	42966.8	36868.9	46851.4	26104.8	78668.8	64799.3	34226.4	67748.3	115600	149632	115931	111468	79414.8	99763	45499.7	24951.8	28955.8	41889.9	55234.4
SGIP1_RAT	4	4	233.4	0.0164702	1.19768	DEN/FEN	CEN/EEN	SH3-containing GRB2-like protein 3-interacting protein 1 OS=Rattus norvegicus GN=Sgip1 PE=1 SV=1	247587	280802	261774	249325	227246	239397	192568	211342	220657	294555	240967	282325	301496	263774	276538	173518	157622	140451	252927	217750	240764	245660	241015	243355	331171	280680	321440	248010	261601	285960	412724	485627	385433	358912	323674	345943	264756	281624	251977	291744	240276
MTAP2_RAT	26	26	1524.47	0.0165136	1.23749	DEN/FEN	CEN/EEN	Microtubule-associated protein 2 OS=Rattus norvegicus GN=Map2 PE=1 SV=3	5.99328e+06	6.80975e+06	6.55345e+06	5.17392e+06	4687365	4.60765e+06	4.88951e+06	5.15799e+06	5.69171e+06	7.05679e+06	5.72959e+06	5.90411e+06	7.34902e+06	7.58267e+06	7.49639e+06	7.15001e+06	5.63337e+06	5.95306e+06	5.4072e+06	5.2719e+06	5.29793e+06	6.50599e+06	6.32742e+06	6.36487e+06	8.81122e+06	7.55109e+06	8.60936e+06	5.93048e+06	6.54294e+06	6.44293e+06	1.01401e+07	1.17173e+07	1.11633e+07	9.36456e+06	8.84697e+06	9.31736e+06	8.39903e+06	8.31427e+06	9.69609e+06	7.41627e+06	6.2319e+06
KCC2A_RAT	12	12	835.85	0.0169003	1.19183	DEN/FEN	CEN/EEN	Calcium/calmodulin-dependent protein kinase type II subunit alpha OS=Rattus norvegicus GN=Camk2a PE=1 SV=1	1.91673e+06	2.1398e+06	1.84539e+06	1.37672e+06	1.43218e+06	1.41633e+06	1.53063e+06	1.72143e+06	1.64054e+06	2.044e+06	1.96261e+06	1.79274e+06	1.91331e+06	2.09031e+06	2.15059e+06	2.06304e+06	1.65407e+06	1.74432e+06	1.89933e+06	1.96299e+06	1.87243e+06	2.0066e+06	2.06428e+06	2.29966e+06	2.23615e+06	2.21903e+06	2.37561e+06	2.48475e+06	2.61743e+06	2.5187e+06	3.03352e+06	3.46308e+06	2.91774e+06	2.50699e+06	2.40501e+06	2.4402e+06	1.78157e+06	1.866e+06	2.95519e+06	2.20588e+06	1.74526e+06
CNKR2_RAT	1	1	69.17	0.0170726	1.32228	DEN/FEN	CEN/EEN	Connector enhancer of kinase suppressor of ras 2 OS=Rattus norvegicus GN=Cnksr2 PE=1 SV=1	98479.2	106631	94241.2	67737.9	50237.5	60424.1	89166.3	88233.6	103086	117065	95481.3	130231	119304	112666	103519	98193.9	96364.9	107523	110334	64614.9	71942.4	64295.8	74903.4	73130.8	81693.3	75344.2	84372.9	67246	74236.7	94527.4	198076	230970	204914	191371	174499	205246	86705.4	106546	100003	147439	127182
HSP7C_RAT;GRP78_RAT;HSP72_RAT	3	3	218.02	0.0173504	1.3238	DEN/FEN	CEN/EEN	Heat shock cognate 71 kDa protein OS=Rattus norvegicus GN=Hspa8 PE=1 SV=1	46905.8	99037.9	19343.4	28960.1	15305.8	14581.8	16023.5	19960.5	54528.7	31447.5	26237.2	21608.7	14371.4	13734.7	13049.2	22137.3	59484.9	19006	19126.6	31473.7	34200.9	123861	130865	122286	57188.8	33570.6	57248.9	55437.2	154575	56358.5	57394.4	62519.4	65232.8	52390.3	41769.4	48524.1	23342.3	23733.3	38291.7	98389.2	25534.3
SCG2_RAT	2	2	180.64	0.0174554	1.69198	DEN/FEN	CEN/EEN	Secretogranin-2 OS=Rattus norvegicus GN=Scg2 PE=2 SV=1	149437	160704	142950	48372.2	49467	40198.4	91387.9	108191	121143	158500	125582	147955	185148	185420	197082	160888	158706	159749	117371	99351.4	102587	127987	119239	119953	191443	181972	175038	140599	137012	168533	437682	468875	465395	377348	306818	348439	240416	261621	256247	216207	173150
NDRG2_RAT	7	7	431.78	0.0178175	1.22104	DEN/FEN	CEN/EEN	Protein NDRG2 OS=Rattus norvegicus GN=Ndrg2 PE=1 SV=1	368870	408526	375305	354019	308530	313280	240383	270616	274490	408001	321987	397255	436211	448730	404390	232331	293912	290911	272702	155873	204826	173039	202351	198689	379133	413580	390288	366520	387320	431980	478658	583459	557113	476439	445816	468215	352741	408335	320552	389000	323688
COTL1_RAT	1	1	34.73	0.0184133	1.41296	DEN/FEN	CEN/EEN	Coactosin-like protein OS=Rattus norvegicus GN=Cotl1 PE=1 SV=1	28725.3	10140.7	23911.8	5909.68	5371.02	4034.86	15780.8	25251.5	7173.95	14373.1	14843.3	21490.8	7629.43	23755.1	9489.5	12476.7	34795.7	40229.6	16619.3	26442.3	19547	6250.98	7275.71	9702.61	40498.7	28648.1	28586.2	22000.2	10159.5	18459.8	24739.5	24558.8	26856.9	25570.8	27974.1	24804.5	38462.7	42358.9	15092.3	12494.5	20322.7
HBB1_RAT;HBB2_RAT	2	2	70.48	0.0184889	1.58578	DEN/FEN	CEN/EEN	Hemoglobin subunit beta-1 OS=Rattus norvegicus GN=Hbb PE=1 SV=3	17040.4	21423.4	21899.2	20295.2	9868.31	13491.5	48543.6	47950.4	47740.2	44588.6	38962.1	40575.3	27969.9	26005.6	26964	17328.5	13394.1	12135.2	30385.3	37177.7	37956	23292.9	29308.9	25565.8	32527.9	19749.1	33099.6	107391	107321	121534	56334.4	66886.2	57577.7	51791.3	47340.6	50487.8	43723.9	45396.5	43079.1	18843.4	17525.8
MACF1_RAT	1	1	73.71	0.0192705	3.52855	DEN/FEN	CEN/EEN	Microtubule-actin cross-linking factor 1 OS=Rattus norvegicus GN=Macf1 PE=1 SV=1	16951.4	10902.9	5476.89	27497.1	61848.2	60290.1	2639.14	9582.85	5760.95	11255.3	8915.49	16340.1	9086.13	6746.77	11724	4185.3	15240.6	4348.67	12942	2957.3	5424.68	5695.44	7127.7	4737.87	80325.7	60798.6	92802.5	27624.1	12353.7	36335.7	128592	154952	132622	101263	121656	105934	17861.5	27625.2	10423.9	2669.34	6710.29
RCAS1_RAT	1	1	33.76	0.0203049	1.43502	DEN/FEN	CEN/EEN	Receptor-binding cancer antigen expressed on SiSo cells OS=Rattus norvegicus GN=Ebag9 PE=1 SV=1	62691.2	70658.6	87630.7	56519.2	57747.6	43525.9	77253.7	82400.5	74184.2	103643	79884	75342.5	56919.5	76905.2	58960.6	62831.4	34800.7	34649.3	45634.9	68841.2	56170.4	66363.6	82783.2	75690.7	117143	58316.4	91994.7	58501.4	54921.2	64548.5	161657	224886	182993	135783	117400	126597	76033.1	95783.8	71890.9	121553	99252.1
LAP2_RAT	1	1	77.55	0.0203181	1.46985	DEN/FEN	CEN/EEN	Lamina-associated polypeptide 2, isoform beta OS=Rattus norvegicus GN=Tmpo PE=1 SV=3	17922.3	47715.7	26997.2	50564.1	5792.22	7821.27	35883.6	40651.6	37223.8	50820	34516.4	26266.3	60221.2	38448.7	50795.8	30257.3	10644.6	6723.62	17800.8	17722.5	31821.9	2340.98	23555.2	29576.5	30713.7	24808.5	40796.8	42820.6	28664.3	38849.8	95866	129795	97122.2	52208.6	43186	61654.8	31140.6	22576	33786.6	47457	35579
CSKI1_RAT	3	3	137.76	0.0212653	1.20775	DEN/FEN	CEN/EEN	Caskin-1 OS=Rattus norvegicus GN=Caskin1 PE=1 SV=1	50069.8	73106.5	67168	69253.2	65269	57857.2	50944.8	58531.1	51907.6	78659.7	62541.5	55126	87182.7	94581.1	89941.9	66257.4	41546.5	42754	37434.2	59181	65159.7	49270.2	76835.5	47688.2	97560.4	55249.8	106302	72338.8	64391.4	79233.4	95694.5	118113	96459.3	95556.9	94002.4	95170.4	75343.4	64211.9	81231.4	55057.1	63040.6
SCG1_RAT	1	1	108.73	0.0214094	1.44017	DEN/FEN	CEN/EEN	Secretogranin-1 OS=Rattus norvegicus GN=Chgb PE=1 SV=2	293809	227417	246370	58767.4	122960	97040.6	174136	209329	163537	161213	159924	146431	172500	209513	190137	196093	247281	246793	106002	129955	121089	30496.2	180005	175141	224398	171293	235740	244684	239327	237663	356115	392806	324388	340209	347471	336882	286553	298004	480878	225529	206818
ACAP2_RAT	1	1	34	0.0215471	1.52757	DEN/FEN	CEN/EEN	Arf-GAP with coiled-coil, ANK repeat and PH domain-containing protein 2 OS=Rattus norvegicus GN=Acap2 PE=1 SV=1	13662.9	18475.2	13912.6	23975.5	11968.1	16162.4	15986.2	16254.8	18744.7	27388	17023.6	25067	21930.2	20056.7	17179	7682.38	9018.39	9074.48	5961.44	8550.73	13228.3	10599	7426.77	10752.4	32895.3	22622.9	28162.3	9971.32	15375.8	21207	54155.1	57486.5	52699.3	27996.1	25610.2	26635.4	12435.2	9209.25	8015.68	24945	12945.2
AT2B2_RAT	2	2	122.65	0.0220258	2.088	DEN/FEN	CEN/EEN	Plasma membrane calcium-transporting ATPase 2 OS=Rattus norvegicus GN=Atp2b2 PE=2 SV=2	16390.7	18585.9	19705.2	20268.3	14758.3	18303.5	7241.13	13884.2	8074.68	22540	19619.5	15650.6	36238.2	33506.6	33264.1	3247.9	1647.91	3199.68	14289.1	20563.3	37537.2	30187	16596.4	19850	14818.2	11455.7	9023.84	21967.4	30185.1	33656.2	85178.8	94097.7	74728	88400.8	80644.7	76389.6	8076.61	6038.69	4816.16	60600.5	51840.7
CAC1E_RAT	1	1	46.93	0.0223702	1.39291	DEN/FEN	CEN/EEN	Voltage-dependent R-type calcium channel subunit alpha-1E OS=Rattus norvegicus GN=Cacna1e PE=1 SV=1	55046.2	61450.2	58117.2	41311.6	48456.4	47296.5	57190.8	56498.9	53778.9	60321.2	45294.7	36756.1	66371	71150.7	72560.2	64826.5	49286.7	42539.1	42931.1	71429.9	68963.1	2297.57	63688.9	3665.93	79965.9	42866.7	83085.6	75141.4	38635.1	73245.1	85820.8	115420	84714.4	93917	85175.6	97937.5	40010.6	48262	58920.6	24475.8	79348.2
PPR1B_RAT	1	1	74.52	0.0223918	1.30578	DEN/FEN	CEN/EEN	Protein phosphatase 1 regulatory subunit 1B OS=Rattus norvegicus GN=Ppp1r1b PE=2 SV=1	322887	347756	297367	262311	244146	258066	239183	301703	286748	431163	350131	402617	429361	505559	500126	339355	300992	316665	382869	426256	477843	507089	471220	464333	524556	365418	549686	454018	428006	534441	752789	867540	763526	712684	681313	656462	499774	464548	475493	441559	365332
NEUM_RAT	8	8	682.85	0.0240135	1.16264	DEN/FEN	CEN/EEN	Neuromodulin OS=Rattus norvegicus GN=Gap43 PE=1 SV=1	1.88664e+06	1.60374e+06	1.79807e+06	1.72958e+06	1.88787e+06	1.85274e+06	1.59118e+06	1.60744e+06	1.38572e+06	1.98219e+06	1.82253e+06	1.81506e+06	2.11733e+06	2.48015e+06	2.11541e+06	1.78265e+06	2.00086e+06	1.9106e+06	1.7661e+06	2.06874e+06	1.9285e+06	2.65116e+06	2.5159e+06	2.53422e+06	2.53119e+06	1.98086e+06	2.52469e+06	2.25294e+06	2.4451e+06	2.35816e+06	2.53263e+06	2.72376e+06	2.58804e+06	2.63631e+06	2.62314e+06	2.61522e+06	2.48652e+06	2.65174e+06	3.05715e+06	2.28894e+06	2.25654e+06
PTPRN_RAT	1	1	114.89	0.0244707	1.301	DEN/FEN	CEN/EEN	Receptor-type tyrosine-protein phosphatase-like N OS=Rattus norvegicus GN=Ptprn PE=2 SV=2	59539.1	79119.5	82425.9	39185.9	41948	8859	63002.4	68916.5	26523.5	75563.6	74833.3	42750	72754.4	93628.8	87408.7	111537	62003.3	53052.7	29423.1	63729.8	58911.1	57244.5	53452.2	55748.7	99570.6	37960	98342.9	68260.7	71978.6	63388.6	91826.5	109828	84440.1	107681	103455	111639	86835.6	82984.3	123043	68714.3	58195.2
FKB1A_RAT	1	1	74.47	0.0245847	1.44158	DEN/FEN	CEN/EEN	Peptidyl-prolyl cis-trans isomerase FKBP1A OS=Rattus norvegicus GN=Fkbp1a PE=1 SV=3	12160.8	18369.1	11979.8	2543.96	4830.75	6272.01	7986.95	11413.8	10639.4	14332.5	10204.6	4070.07	10486.5	9498.99	11332	18982	13255.9	11836.2	8585.52	13116.2	20921.2	389.172	23217.2	4152.19	28896.4	12224	17355.6	17003.3	33051.7	24745.2	5586.97	21185.2	3382.78	12043.7	8833.46	14732.3	12557.6	18048.9	24617.3	14762.7	9220.34
UBR4_RAT	1	1	37.03	0.026958	1.51486	DEN/FEN	CEN/EEN	E3 ubiquitin-protein ligase UBR4 OS=Rattus norvegicus GN=Ubr4 PE=1 SV=2	14948	11994.3	56366.7	56437.7	8863.51	7102.64	74042	57460.6	18516.6	77733.7	77371.2	58745.2	80591	75500.4	86784.9	87883.5	66911.5	56923.4	54325.8	98585.6	103107	3040.42	4116.43	4565.02	122656	72369.9	129750	126978	22666.3	135391	88690	106379	103689	101446	81451.8	99840.7	73798.5	70607.3	22142.6	11895.5	68026
DC1L2_RAT	1	1	42.17	0.0292913	1.60137	DEN/FEN	CEN/EEN	Cytoplasmic dynein 1 light intermediate chain 2 OS=Rattus norvegicus GN=Dync1li2 PE=1 SV=1	212.58	9620.36	1269.87	5363.44	68.3518	64.0499	0	3403.16	5047.08	8117.39	8538.06	0	8613.03	1699.62	18436.1	1672.15	120.75	61.2278	1844.77	3029.71	6416.91	5019.36	2229.71	7001.74	4543.51	204.451	4017.99	2171.26	11406.5	5322.72	7617.76	11439.1	5814.52	12773.2	4439.19	10401.8	28601.6	1686.77	3543.81	6870.84	69.593
PDPK1_RAT	1	1	142.74	0.029692	1.28946	DEN/FEN	CEN/EEN	3-phosphoinositide-dependent protein kinase 1 OS=Rattus norvegicus GN=Pdpk1 PE=1 SV=2	317251	291122	286579	166940	200229	210600	237181	247491	271552	387725	301946	365701	371702	335380	323375	370716	352675	353436	337220	251659	287330	314045	277222	305912	440060	511887	438795	337542	299360	366872	680022	800126	764440	418177	355715	425308	369628	363315	341512	354652	301005
GIT1_RAT	3	3	127.4	0.0299874	1.35758	DEN/FEN	CEN/EEN	ARF GTPase-activating protein GIT1 OS=Rattus norvegicus GN=Git1 PE=1 SV=1	232660	252693	249443	194253	187601	213583	196046	204689	131626	235689	204524	268785	225853	288551	244383	72176.9	170745	141846	257761	192670	220727	172152	177147	156007	267305	220689	277441	207956	184064	238503	454272	553667	546826	387486	447307	390504	276216	292290	254395	277413	264150
RMD3_RAT	1	1	88.01	0.0313113	1.57034	DEN/FEN	CEN/EEN	Regulator of microtubule dynamics protein 3 OS=Rattus norvegicus GN=Rmdn3 PE=2 SV=1	40774.4	58828.3	51711.8	30717.7	22409.3	20444.3	29414.3	38775.9	57251	76383.3	56037.3	64273.8	90119	75241	74587.6	47136.1	32376.4	33018.6	89232.7	28054.6	39523.7	51283.3	59570	47214.8	60675.2	75545.1	66470.6	50696.3	44364.1	47261.7	212546	219505	238369	111181	75224.3	116753	50421.9	52460.4	70011.2	88419.9	57753.8
GNL1_RAT	1	1	44.19	0.0318466	1.30347	DEN/FEN	CEN/EEN	Guanine nucleotide-binding protein-like 1 OS=Rattus norvegicus GN=Gnl1 PE=2 SV=1	161438	86082.1	191048	92156.2	94383.8	70177.4	129030	171920	119883	152087	160808	98867.3	163554	239087	180884	212031	166134	161991	80208.7	170492	152791	19926.1	90310.3	75657.8	331209	147239	231177	202153	104157	196479	225437	262165	261541	197328	169631	178503	190734	190998	202305	129689	129657
MYPR_RAT	3	3	175.64	0.0349928	1.59458	DEN/FEN	CEN/EEN	Myelin proteolipid protein OS=Rattus norvegicus GN=Plp1 PE=1 SV=2	3242.43	5519.27	12282.1	25224.9	3205.66	4506.87	19693.9	22429.8	7318.47	22281	19448.7	21208.3	15787.9	15095	18756.7	8938.19	16649.2	1520.88	21408.7	35217.9	29606.2	5004.45	7996.29	6327.69	52373.8	26219.4	45346.3	31975	14319.3	35858.2	24725.7	29747.6	33126.8	16244.3	18595.6	12620.3	9702.07	8329.54	2066.58	4575.05	12075
DPYL3_RAT	2	2	158.69	0.0352961	1.17723	DEN/FEN	CEN/EEN	Dihydropyrimidinase-related protein 3 OS=Rattus norvegicus GN=Dpysl3 PE=1 SV=2	146182	140024	145445	174350	179932	167185	124650	147742	139025	178213	148046	157257	254225	251504	260874	149474	107873	149519	142840	108956	112327	149941	152176	150297	214709	224098	235115	187513	148688	202182	235109	296282	316816	185137	168370	191230	194558	192732	183352	199067	163469
GSK3B_RAT;GSK3A_RAT	2	2	192.02	0.0359704	1.2127	DEN/FEN	CEN/EEN	Glycogen synthase kinase-3 beta OS=Rattus norvegicus GN=Gsk3b PE=1 SV=1	100374	97780.4	89606.6	80703.7	65526.2	69354.7	84992.5	90296.4	90226.5	107840	90479.3	105317	38880.4	37917.9	36878.1	20404	45983.8	38579	113416	79385.6	89316.9	79203.1	86919.2	80910.5	142935	134448	132415	106737	109484	123584	83125.6	90946.5	78190.6	48015.6	48477.6	51530.6	85619.6	103863	83574.6	94393	80872
FETUA_RAT	1	1	50.87	0.0363241	1.37863	DEN/FEN	CEN/EEN	Alpha-2-HS-glycoprotein OS=Rattus norvegicus GN=Ahsg PE=1 SV=2	139031	197117	196097	111548	111659	101542	186998	197913	207351	205000	180100	149619	198889	203833	192971	139095	92209.8	82416.7	72273.8	136534	135602	152595	148792	136020	158716	68195.9	171090	252086	239069	258815	434503	481353	379489	229982	245526	236706	222426	197505	231286	132463	118053
MYO5A_RAT	2	2	127.88	0.0368526	1.35681	DEN/FEN	CEN/EEN	Unconventional myosin-Va OS=Rattus norvegicus GN=Myo5a PE=1 SV=1	13738.4	113215	93824.2	122193	19704.3	22134.4	98737.2	116571	72939.4	104504	130535	100233	85607.4	127337	118977	86154.2	25359.1	22338.6	85148.9	123727	132259	106059	99064.5	106787	220584	140845	149526	157723	121848	168755	157851	184729	138358	154235	151957	76299	91889.1	93212.3	88229.7	85942.9	95462
LIPA3_RAT	2	2	70.74	0.0371799	1.20595	DEN/FEN	CEN/EEN	Liprin-alpha-3 OS=Rattus norvegicus GN=Ppfia3 PE=1 SV=2	60241.9	46247.5	58104.4	83586	82596.9	79023.5	53249.4	66590.4	40553.9	56903	56022	75955.7	61937.9	80952.5	57481.2	42134.5	68796.7	62266.3	65203.4	46535.8	48432.6	39098.7	45402.9	40689.8	90168.8	89129.8	81972.7	56541.9	44500.4	68064.4	100167	114898	104363	79791.8	76591.7	81181.8	74426.9	85759.3	57713.1	65637.9	74827.7
GDIA_RAT	2	2	77.5	0.0388567	1.34453	DEN/FEN	CEN/EEN	Rab GDP dissociation inhibitor alpha OS=Rattus norvegicus GN=Gdi1 PE=1 SV=1	18456.4	7977.66	11810.1	482.33	1842.41	1756.44	7858.82	11245.5	12815.8	14182.7	10893.6	2743.24	19511.7	12987.3	17893	17179.3	18237.3	10988	7795.02	8905.35	20589.7	194.775	21262.9	1142.24	8307.15	7789.8	13341.6	9794.92	21696.3	14264.9	12411.9	27624.8	9843.91	15741.7	11073.8	18698.9	10607.9	10413.1	23969.1	9359.04	14743.2
OXR1_RAT	4	4	296.09	0.0403276	1.27646	DEN/FEN	CEN/EEN	Oxidation resistance protein 1 OS=Rattus norvegicus GN=Oxr1 PE=2 SV=3	196523	152737	159379	252359	225997	253896	133318	155251	131547	187595	163577	212488	179246	220694	197601	117577	168294	143362	174881	124853	135138	133168	148788	148701	215386	199512	202312	182771	192274	206754	328039	361686	411450	336365	329014	334297	177272	188450	177989	232255	218445
DREB_RAT	2	2	85.43	0.0404345	1.31211	DEN/FEN	CEN/EEN	Drebrin OS=Rattus norvegicus GN=Dbn1 PE=1 SV=3	54390.5	429524	253129	377382	33013.9	30046.1	241590	270908	317113	323334	307021	273580	268468	333773	350612	409809	31031.6	29902.2	212604	451662	464689	57535.1	266633	342206	134548	279100	566752	462761	204189	517880	394396	467110	306508	416630	384694	360501	498455	334965	453550	338438	257404
ACLY_RAT	1	1	40.67	0.0406884	1.29864	DEN/FEN	CEN/EEN	ATP-citrate synthase OS=Rattus norvegicus GN=Acly PE=1 SV=1	11066.1	8917.32	7713.43	14363.5	1726.86	1475.35	8906.6	15442	8348.15	10854.4	10045.1	11921.6	10850.1	12646.8	10662.3	5175.07	9793.69	9982.11	8238.3	13547.8	13463.4	6345.65	6961.35	8796.19	12823.5	11142.7	11902.8	13685.3	8828.27	16085.5	18694.7	24665	22942.3	14675.6	13748.3	9220.4	6985.58	6673.23	6092.55	7929.63	9163.42
SPTN2_RAT	2	2	110.84	0.0416129	1.25517	DEN/FEN	CEN/EEN	Spectrin beta chain, non-erythrocytic 2 OS=Rattus norvegicus GN=Sptbn2 PE=1 SV=2	30285.9	132712	96480	72647.6	28903.3	7918.9	61679	35802.9	74212.4	106763	87202.2	63510.7	98246	42027.2	99727.9	64629.1	17498.6	8420.39	50131.4	100030	102792	24510.3	122298	48116.3	72814.3	24703.3	84569.1	69335.7	53132.4	82797.7	125617	145881	119644	109240	118156	122814	76708.5	46557.3	96571.6	63018.9	65164.1
SYNPO_RAT	1	1	79.37	0.0432432	1.22415	DEN/FEN	CEN/EEN	Synaptopodin OS=Rattus norvegicus GN=Synpo PE=2 SV=2	232512	200866	202290	173811	221373	225021	133401	156777	170143	255711	206916	271508	230708	259432	261375	143514	173523	206208	187879	138886	172416	175931	177266	187309	267757	304555	253286	277868	240265	278628	287726	307024	388880	327467	297580	325372	264922	241820	244809	245976	238766
DPYL1_RAT	2	2	112.26	0.0441597	1.34633	DEN/FEN	CEN/EEN	Dihydropyrimidinase-related protein 1 OS=Rattus norvegicus GN=Crmp1 PE=1 SV=1	40513.8	72560.8	58112.4	86828.4	61819.4	58435.8	59133.7	56100.8	76105.6	96763.2	71201.9	66466.1	119332	122681	129150	52165.9	24077.9	26294.6	56668.4	54387.5	70741.7	82556.2	89723.4	89613	70192.2	54569.9	92264.4	81531.7	78298.7	85065.4	206710	237315	215743	120236	136915	110573	60597.8	53302	67137.6	124378	73401.4
ZNT3_RAT	1	1	33.67	0.0455656	1.45882	DEN/FEN	CEN/EEN	Zinc transporter 3 OS=Rattus norvegicus GN=Slc30a3 PE=2 SV=1	6417.46	7902.96	18806.6	4054.73	15849.6	13390.8	6820.73	23555.1	5684.86	4549.34	5247.18	17472.3	5964.14	25372.6	2128.12	5465.75	3784.41	8644.85	8819.65	9451.01	11614.9	10556.9	9106.49	4305.1	12740.6	29048.1	10977.1	8813.94	8608.89	11108.5	26997.5	13004.7	47879.1	6971.82	29537.6	12010.2	19325.2	16971.5	8360.16	6265.02	21544.3
RHG44_RAT	1	1	35.56	0.0503516	1.18527	DEN/FEN	CEN/EEN	Rho GTPase-activating protein 44 OS=Rattus norvegicus GN=Arhgap44 PE=1 SV=2	113873	111550	124031	11553	18505.3	33000.3	75788.1	81746.8	62243.8	92343	86640.8	52547.3	91693.7	117712	88528.2	51234.7	45167.8	53152.4	37094.2	70987.8	60533.8	15371.7	70170.6	70011.2	78552.6	52881	74066.4	73692.1	76446.2	65468.6	85202.9	108902	85640.8	111985	105455	110840	74143.3	60231.6	99301.8	97099.9	104234
G6PI_RAT	1	1	70.92	0.0513129	2.97342	DEN/FEN	CEN/EEN	Glucose-6-phosphate isomerase OS=Rattus norvegicus GN=Gpi PE=1 SV=1	1228.17	2158.51	1025.35	1990.64	3980.48	3495.27	427.694	184.393	1180.9	1332.94	706.616	1547.75	3117.72	1249.06	1940.01	616.006	53.1149	180.921	2217.48	1938.28	4530.26	1020.86	2471.64	1839.46	9956.04	6876.18	10885.8	7345.82	4773.67	8450.23	5027.57	14443.7	14023.5	8038.62	7799.5	7029.37	988.905	2350.54	961.581	1930.72	1647.57
QCR1_RAT	1	1	86.36	0.0549866	1.66472	DEN/FEN	CEN/EEN	Cytochrome b-c1 complex subunit 1, mitochondrial OS=Rattus norvegicus GN=Uqcrc1 PE=1 SV=1	15215.8	0	384.387	57391.7	27459.7	17839.8	456.74	25721.1	22975.6	33888.6	29653.6	3133.96	178.938	1196.81	846.726	17909.4	3503.99	32991.2	19154.5	10046.5	27142.8	17874.7	28441.3	17403.8	13980.9	4056.29	14792.2	37824.8	22111.6	37578.9	23043.6	29188.3	25364	2619.47	75306	918.203	17605.9	4746.12	3012.7	43581.4	48185.2
SI1L1_RAT	1	1	58.96	0.0573531	1.51505	DEN/FEN	CEN/EEN	Signal-induced proliferation-associated 1-like protein 1 OS=Rattus norvegicus GN=Sipa1l1 PE=1 SV=1	30850.2	23575.2	24762.3	31173.5	32659.6	23714.8	17824.4	24646.1	17468	33029	21767.7	32014.9	40483.8	34273	30708.4	11459.1	16847.6	9538.88	31855.1	12529.5	17138	14982.2	13332.4	12134.9	37632.7	45381.9	30108.1	14130.5	13320.1	13429	84476.5	97221.2	84151.9	50479	44888.7	50981.5	15278.3	22665.1	16972.9	27513.6	39755.8
CLIP2_RAT	1	1	66.1	0.0593146	1.46119	DEN/FEN	CEN/EEN	CAP-Gly domain-containing linker protein 2 OS=Rattus norvegicus GN=Clip2 PE=1 SV=1	3182.36	20868	17772.3	7401.94	158.047	90.2398	13621.4	3375.03	15501.3	19279.2	20200.9	13190.4	20914.4	21508.5	17003.3	23993.2	6075.81	6247.61	7762.55	22566.2	15823.1	17423.4	15156.7	16804.5	7293.56	3497.31	37331.4	29214.2	8152.94	27821.9	36953	37473.4	22416	27200.7	21809.7	17012.2	35725.3	7591.84	27925.8	19088.9	14525.7
ALDOA_RAT	5	5	316.43	0.0598802	1.23979	DEN/FEN	CEN/EEN	Fructose-bisphosphate aldolase A OS=Rattus norvegicus GN=Aldoa PE=1 SV=2	76140.3	78709.7	100671	127915	117098	115552	99080.4	109775	68954.9	111774	107281	115920	136376	136889	122975	120082	131946	113790	103500	111846	128065	65073.1	65451.2	66644.1	186684	151531	180517	145006	83610.2	163155	194650	214102	184345	148773	169070	155858	131145	146259	70287.4	75642.3	108242
GFAP_RAT	1	1	51.2	0.0616557	1.24931	DEN/FEN	CEN/EEN	Glial fibrillary acidic protein OS=Rattus norvegicus GN=Gfap PE=1 SV=2	11418.9	10309.3	12732.2	12524	5783.77	9983.58	9276.54	7361.68	14321.7	17226.2	20576.7	11812.7	11865	14688.8	9464.39	12628.7	9947.97	5250.16	9600.44	9817.55	13297	17808.1	15333.1	13597.7	12663.8	9140.56	20206.8	12910.7	14769.4	11699.5	29017.3	32562.7	28521.7	10027	12619.8	12033.9	16124.9	14235.8	12802.1	11358.1	10705.2
GPSM1_RAT	1	1	40.19	0.0666797	1.47515	DEN/FEN	CEN/EEN	G-protein-signaling modulator 1 OS=Rattus norvegicus GN=Gpsm1 PE=1 SV=2	17373.2	22452.7	19628.5	19340.8	11788.5	13049	12479.5	12599.6	17627.5	24357.2	20757.9	24790.1	19852.4	27054	34090.2	14512	14631.2	13312.6	26137	15566.3	22387.9	22125.5	26027.9	18741.1	40323	40477.1	38191.6	27966.4	28895.8	30473.4	60775	73762.9	51449.1	37893.9	35121.3	40015.3	17941.1	18409.7	18318.4	30328.5	16692
PRRT2_RAT	2	2	147.61	0.069157	1.20124	DEN/FEN	CEN/EEN	Proline-rich transmembrane protein 2 OS=Rattus norvegicus GN=Prrt2 PE=1 SV=1	37226.3	38140.4	52655.9	17264	5289.01	5521.01	43325.7	41106.2	27707.3	56497.4	49323.2	27263.4	57491.7	68447.2	74565.4	41069.3	25853.2	22967.6	17549.2	53388.4	54486.6	10203.1	37254.4	38764.3	47014	18552.5	46982.2	48864.7	34584.7	48861.3	59567.4	76372.8	58257.3	48818.1	53835	50728.2	39965.1	33428.2	35077.3	43455.3	56466.2
SYUB_RAT	1	1	48.97	0.0700273	8.78989	DEN/FEN	CEN/EEN	Beta-synuclein OS=Rattus norvegicus GN=Sncb PE=1 SV=1	116.093	609.593	413.981	86.3272	373.694	1089.49	726.762	616.839	29.532	293.127	773.632	398.808	481.875	153.711	778.892	0	459.65	932.134	701.54	1041.74	460.231	669.652	613.855	768.275	5295.23	2499.61	3357.68	610.939	1210.94	1338.1	24635.4	37253	22623.7	1990.87	1896.5	439.008	575.998	1603.44	0.814582	36.8797	714.651
ABI1_RAT	1	1	49.65	0.0702747	1.30467	DEN/FEN	CEN/EEN	Abl interactor 1 OS=Rattus norvegicus GN=Abi1 PE=1 SV=3	415664	453835	527234	223731	281291	1988.97	426740	470233	342708	565630	477295	361132	492134	628899	542291	670429	420565	405925	279747	547926	474250	584144	583268	605165	674758	360487	704957	594855	678948	619935	625913	778745	619175	649423	699330	642195	715909	637245	958819	556309	507477
LRC4B_RAT	1	1	46.39	0.0734376	1.15773	DEN/FEN	CEN/EEN	Leucine-rich repeat-containing protein 4B OS=Rattus norvegicus GN=Lrrc4b PE=1 SV=1	75272.5	85137.9	86218.6	17441.5	19569.9	28383.4	55927.7	66831.7	62420.7	69387.9	58728.5	38763.4	93917.9	89089.3	87214.2	71261.8	66947.7	61381.5	63096.4	86318.3	90237.9	80351.4	95218.1	95486.6	73893.6	51166	67309	74828.5	79305.5	73734.2	103855	129064	81969.7	115880	103880	123302	55230	71744.9	80108.8	61603.3	57037.4
MINK1_RAT	2	2	76.68	0.073695	1.31835	DEN/FEN	CEN/EEN	Misshapen-like kinase 1 OS=Rattus norvegicus GN=Mink1 PE=1 SV=2	143587	210629	208678	127354	108795	116524	136074	163469	136730	219247	186146	129777	221483	261918	230970	88774	44919.8	41485.9	78766.7	151134	149903	134612	140731	138990	168475	70573.7	170898	129854	133121	152123	368055	424093	301510	281895	310130	277157	116046	93221.1	117036	252387	208286
BSN_RAT	8	8	404.89	0.0833538	1.40712	DEN/FEN	CEN/EEN	Protein bassoon OS=Rattus norvegicus GN=Bsn PE=1 SV=3	216946	282115	250191	234317	221053	216869	183520	206946	212245	307792	238061	227733	342558	305720	330991	164674	105270	98181.2	186427	194005	179772	212796	216453	221669	211779	170220	233371	179321	208701	199477	653963	790105	646628	469222	446836	458168	246572	245596	291588	439602	350172
PPM1E_RAT	1	1	45.7	0.0836612	1.21157	DEN/FEN	CEN/EEN	Protein phosphatase 1E OS=Rattus norvegicus GN=Ppm1e PE=1 SV=1	471647	436390	498280	629273	49599.6	37239	393896	465143	357991	465810	403897	457791	418193	607257	493576	315976	451457	445773	381546	698957	569796	250973	228244	307416	753030	381245	544046	540418	194602	531498	428555	586819	648481	687872	689668	499068	453033	506760	428977	531356	520311
KAP3_RAT	1	1	176.41	0.0885079	1.14137	DEN/FEN	CEN/EEN	cAMP-dependent protein kinase type II-beta regulatory subunit OS=Rattus norvegicus GN=Prkar2b PE=1 SV=3	182980	301302	191349	233236	171682	205075	202943	227964	344500	453660	315050	286122	155904	105706	133232	88586.2	33373.6	46446.6	307858	188552	227330	297408	301333	300659	231807	271234	282339	319924	380092	360794	279451	326722	255482	144229	137285	151520	192984	191229	210688	305163	201333
S6A17_RAT	2	2	110.53	0.0919901	1.51996	DEN/FEN	CEN/EEN	Sodium-dependent neutral amino acid transporter SLC6A17 OS=Rattus norvegicus GN=Slc6a17 PE=1 SV=1	109638	120946	127433	126349	97509	97987.4	97281.8	118815	111858	145028	122588	98706.6	216623	237148	237611	65476.9	31106.1	37051.6	105221	121660	126599	83999.6	91815.3	98749.2	130261	62721.2	119508	126316	99633.3	132813	356771	460607	354259	348784	331226	319815	69868.7	51669.5	61935.3	245501	241030
UCHL1_RAT	1	1	149.76	0.093301	1.6679	DEN/FEN	CEN/EEN	Ubiquitin carboxyl-terminal hydrolase isozyme L1 OS=Rattus norvegicus GN=Uchl1 PE=1 SV=2	27103	25180.3	23655.2	264.942	18396.4	29000.4	11203.7	29427.6	9582.58	13579.6	9386.55	6678.83	3479.28	6985.29	2468.2	5096.3	11383.3	11417	7198.91	24615.5	20741	63.8208	22357.7	18508.3	74192.9	13559.6	29692.7	32204.7	27712.6	32242.5	8473.49	8558.87	5508.37	5116.93	8922.2	5727.3	39877.5	56004.6	69052.6	14327	27123.5
KPCE_RAT	5	5	376.33	0.09459	1.38266	DEN/FEN	CEN/EEN	Protein kinase C epsilon type OS=Rattus norvegicus GN=Prkce PE=1 SV=1	213102	92216.4	186685	122929	224941	142511	167353	168840	85239	200677	198554	177560	176520	182417	199936	199930	320290	242480	197649	221387	206226	141099	12619.3	112355	474306	391286	287095	282595	107507	291764	322565	318677	337149	240838	254739	262657	186555	233147	249071	176338	198413
EAA1_RAT	1	1	48.15	0.0990116	1.71306	DEN/FEN	CEN/EEN	Excitatory amino acid transporter 1 OS=Rattus norvegicus GN=Slc1a3 PE=1 SV=2	19761.8	10078.6	8407.35	1145.2	4219.76	5886.95	1850.07	4730.27	2641.54	10029.4	8154.05	10720	26542.1	35942.8	20944.1	1772.85	1076	1726.69	5837.97	2029.68	2480.82	0	824.24	974.495	7242.05	5674.98	7886.44	4707.13	1841.78	1903.92	48822.2	50242.4	56147.2	30626.6	20694.3	15869.7	5952.42	3339.47	4569.85	7267.95	11053.4
RHG35_RAT	1	1	46.22	0.0995492	1.37689	DEN/FEN	CEN/EEN	Rho GTPase-activating protein 35 OS=Rattus norvegicus GN=Arhgap35 PE=1 SV=2	29335.2	44824.2	26392.2	26129.1	25229.5	22453.5	15300.8	17239.7	18044.4	42632.1	33271.5	50700.4	30092.8	39914	27947.6	13998.9	25075.7	16583.3	32186	20416	22568.2	24223.1	21507.2	19093.6	45098.4	51021.1	44000.8	29647.8	31825.7	31733.9	65487.3	69714.9	102543	54010.7	51979.5	61790	20935.3	14657	18055.2	20514.6	31274.6
NDKB_RAT	1	1	44.83	0.100149	1.01485	DEN/FEN	CEN/EEN	Nucleoside diphosphate kinase B OS=Rattus norvegicus GN=Nme2 PE=1 SV=1	682.923	1832.56	62006.4	5469.2	49.2479	392.784	997.107	26506.1	14580.1	24246.2	14578.7	3811.47	7588.13	37732	19340.2	807.739	53047.4	18444.2	1046	19206.7	7143.4	83.6525	3613.16	380.043	4800.46	2679.11	60259.5	10771.1	6201.77	3024.68	27566.5	29839.5	16779.2	4713.84	2126.22	5534.41	11730.6	13119.9	4338.72	4970.4	5550.95
TCEA1_RAT	1	1	47.5	0.100543	1.65707	DEN/FEN	CEN/EEN	Transcription elongation factor A protein 1 OS=Rattus norvegicus GN=Tcea1 PE=2 SV=1	366.648	1919.14	11597.1	15939.4	3089.84	3018.53	26947.3	3430.9	6961.33	27822.8	35475.3	22699.3	25711.9	15061	34776.2	36114.2	1600.65	933.582	23805.2	35968.1	32497	3019.53	3230.6	3386.57	1620.81	1388.97	49156.2	43467.7	2533.37	45545	41882.2	43659	35292.5	46443.2	41130.7	21463	47209.3	3898.14	49711.9	16280.3	21212.6
ZDHC5_RAT	1	1	35.9	0.100776	1.32978	DEN/FEN	CEN/EEN	Palmitoyltransferase ZDHHC5 OS=Rattus norvegicus GN=Zdhhc5 PE=1 SV=1	14749.3	47954.2	37855.6	39441.8	11495.7	13659.1	31892.3	31754.6	27956.6	45464.5	39775.7	30193.6	52891.4	63440.6	52304.2	15815.2	4413.19	5066.91	26564.1	30322.5	37676.8	22760.3	36324.8	27091.4	23817.2	10003.4	28596.3	33393.8	32403.5	37896.7	90060.9	105757	81857.7	63077.2	54528.7	63454.2	20846.9	17943.5	17684.1	53980.1	32036.1
SIR2_RAT	2	2	187.59	0.101087	1.19954	DEN/FEN	CEN/EEN	NAD-dependent protein deacetylase sirtuin-2 OS=Rattus norvegicus GN=Sirt2 PE=1 SV=1	122707	102123	163796	15086.4	31438.8	33316.7	100435	116863	58762.3	165076	137672	93983.1	145833	191814	160714	79810	61807.1	57972	85732.2	166814	136733	88651.5	105192	93154.1	154246	78929.4	142765	105665	64520.7	102804	187010	232400	170948	183653	192287	173861	94665.3	96056.7	102161	81507.6	116312
KCC2B_RAT	3	3	207.3	0.101698	1.26098	DEN/FEN	CEN/EEN	Calcium/calmodulin-dependent protein kinase type II subunit beta OS=Rattus norvegicus GN=Camk2b PE=1 SV=1	610230	532060	605783	347371	409420	302559	372953	497976	392862	565208	517523	500719	470108	620635	571815	545959	547796	539356	469305	515244	469028	127300	248897	293617	727099	631703	663900	646510	405141	620912	778674	990934	928406	722697	753149	681723	519010	510578	815740	572712	494275
KPCA_RAT	2	2	73.49	0.104139	1.47581	DEN/FEN	CEN/EEN	Protein kinase C alpha type OS=Rattus norvegicus GN=Prkca PE=1 SV=3	16350.2	77124.8	41677.7	108346	3726.31	2546.85	56584.1	7428.43	79702.4	91853.7	88519.1	69840.5	82802.8	76405.4	74613.7	79555.8	27340.9	26210.1	51964.7	87661.9	97545.2	71273.6	78612.1	80072.5	16233	21777.2	146256	112339	84097.8	115184	197144	235194	151421	109972	81165.8	83135.3	66237.1	13272.3	79927.9	80581.3	48159
SHAN2_RAT	3	3	218.33	0.104524	1.16151	CEN/EEN	DEN/FEN	SH3 and multiple ankyrin repeat domains protein 2 OS=Rattus norvegicus GN=Shank2 PE=1 SV=2	89161.8	78991.8	80121.3	70223	71505.2	71285.4	31213.3	39334.1	42183.4	75018.4	54708.7	75731.1	123075	149463	133792	32430.7	40273.9	45423.5	117750	96549.2	103548	86298	91356.9	91801.7	25298.8	21868.7	32730.3	19756.6	17079.3	27647.2	84234.3	99534.6	104862	151917	142930	154031	45905.6	45113.5	38264.8	116666	111926
MOBP_RAT	2	2	80	0.105115	1.22854	DEN/FEN	CEN/EEN	Myelin-associated oligodendrocyte basic protein OS=Rattus norvegicus GN=Mobp PE=1 SV=1	62735	70577.2	68054.9	72272.6	5399.49	3297.07	61202.6	88535.8	56383.8	88022	68365.3	63787.8	52695.7	73550	71564.6	39377.4	79703.2	70054.8	52981.4	114418	95543.3	145194	127628	126481	222032	94751.6	143517	132892	115738	134523	71226.4	108273	108312	70260.3	72475.1	49502.7	70102	66035	67623.1	51261.7	49724.9
HMGA1_RAT	1	1	57.6	0.105679	1.88555	DEN/FEN	CEN/EEN	High mobility group protein HMG-I/HMG-Y OS=Rattus norvegicus GN=Hmga1 PE=1 SV=3	13441	17873.9	17471.6	6139.19	783.667	2713.28	17159.2	13171	16891.4	25627.5	16302.8	9374.25	31673.6	26701.9	28137.9	19549	3923.93	2757.4	2144.67	5933.76	6517.99	1178.4	9887.14	9755.91	13110.1	3551.09	21330.5	28312.6	34772.8	33188	66347.4	73229	55583.6	35612.3	37140.8	40489.5	18115.9	14093.4	21954.6	27415.2	18493.6
BASP1_RAT	6	6	554.78	0.106819	1.32375	DEN/FEN	CEN/EEN	Brain acid soluble protein 1 OS=Rattus norvegicus GN=Basp1 PE=1 SV=2	187260	442136	352238	173716	146809	152462	311015	362721	402614	533270	412162	254220	632745	610242	612680	421440	101798	122945	191446	239056	230395	335025	297842	311130	278081	180545	312673	299006	350141	323684	1.10672e+06	1.29804e+06	659864	548843	559991	588153	325063	312483	410522	549054	417040
ROA1_RAT	1	1	36.82	0.109472	1.51179	DEN/FEN	CEN/EEN	Heterogeneous nuclear ribonucleoprotein A1 OS=Rattus norvegicus GN=Hnrnpa1 PE=1 SV=3	155203	43372.7	222347	171812	149141	150063	150404	170411	189805	172707	188501	184875	139709	203038	164687	261223	254133	232542	139432	235999	276406	24873	24289	25331.5	536370	301430	462328	312350	47137.1	355936	303248	340733	334071	198314	243823	209393	287410	274416	350382	239921	179074
TOM70_RAT	2	2	242.97	0.11029	1.29205	DEN/FEN	CEN/EEN	Mitochondrial import receptor subunit TOM70 OS=Rattus norvegicus GN=Tomm70a PE=1 SV=1	254642	285927	266704	207239	177174	170916	152016	165142	212275	282000	224655	274202	418678	385662	389615	181412	166074	179907	229574	121785	147641	134810	154544	152163	185021	221668	209163	235726	266884	284859	563637	630065	598265	372365	364893	398212	280654	320431	273534	299794	231979
PSA3_RAT	1	1	35.01	0.117743	1.22161	DEN/FEN	CEN/EEN	Proteasome subunit alpha type-3 OS=Rattus norvegicus GN=Psma3 PE=1 SV=3	95377	73661.9	76276.4	12.9336	3518.08	4532.81	9267.77	24987.9	9238.17	52165.1	39116.3	2051.39	86267.9	111333	57605.4	17019.5	18836.6	26233.7	2087.29	6937.54	8161.37	4293.89	15348	12375.4	22407	9109.06	12739.5	42054.9	62972	30979.6	29999.2	44045.8	28944.3	47735	83046	48234.5	51921.3	28450.2	105197	58706.9	49462.2
MAP1B_RAT	32	32	2284.93	0.129592	1.23841	DEN/FEN	CEN/EEN	Microtubule-associated protein 1B OS=Rattus norvegicus GN=Map1b PE=1 SV=2	3.26623e+06	1.59025e+06	3.39279e+06	2.40027e+06	2.46701e+06	1.25053e+06	3.02734e+06	3.29283e+06	2.08876e+06	3.17177e+06	2.73564e+06	3.00433e+06	3.58835e+06	4.07407e+06	3.79816e+06	3.3148e+06	3.0492e+06	3.02047e+06	3.22464e+06	2.72378e+06	2.72792e+06	1.24389e+06	1.41934e+06	1.34644e+06	4.04743e+06	3.97307e+06	4.00381e+06	2.86167e+06	1.4448e+06	3.13099e+06	4.82824e+06	5.39346e+06	5.53113e+06	4.43389e+06	4.26648e+06	4.43857e+06	3.44111e+06	3.54442e+06	4.28548e+06	1.75639e+06	3.43321e+06
AQP4_RAT	4	4	217.06	0.130064	1.42199	DEN/FEN	CEN/EEN	Aquaporin-4 OS=Rattus norvegicus GN=Aqp4 PE=1 SV=1	188011	219739	267017	200649	146935	159105	211662	268343	263602	261764	219064	124291	473546	524752	501845	216723	97013.1	114072	152523	311695	330063	305569	302922	316000	246245	101108	276815	250557	180116	250989	838582	1.05272e+06	741738	492892	526278	434133	205914	128641	136954	492286	440221
S4A4_RAT	1	1	64.9	0.136107	1.20891	DEN/FEN	CEN/EEN	Electrogenic sodium bicarbonate cotransporter 1 OS=Rattus norvegicus GN=Slc4a4 PE=1 SV=1	127746	208036	190258	166204	92477.2	93958.1	180942	166774	213901	262273	183479	158233	383572	377798	375373	162928	78205	77032.4	216578	216423	233158	194272	200928	209190	176875	130748	254921	211837	228061	227335	384298	430453	352324	403761	399240	370677	109246	94478.5	105583	242247	183173
AMPH_RAT	5	5	387.59	0.141251	1.23488	DEN/FEN	CEN/EEN	Amphiphysin OS=Rattus norvegicus GN=Amph PE=1 SV=1	2.08398e+06	1.93784e+06	2.19222e+06	2.17923e+06	2.06199e+06	2.11208e+06	1.89992e+06	1.98001e+06	1.56562e+06	2.72777e+06	2.63082e+06	2.39528e+06	2.65504e+06	3.06617e+06	2.87519e+06	3.26493e+06	2.48275e+06	2.50582e+06	1.88665e+06	2.04919e+06	2.12049e+06	1.29922e+06	1.50893e+06	1.28342e+06	3.75371e+06	2.76023e+06	3.70446e+06	2.98334e+06	1.63659e+06	3.29671e+06	3.97324e+06	4.66922e+06	3.72344e+06	2.96936e+06	3.13122e+06	2.97807e+06	3.20541e+06	3.39426e+06	3.71213e+06	1.41187e+06	2.08781e+06
EF1D_RAT	2	2	151.88	0.143223	1.43626	DEN/FEN	CEN/EEN	Elongation factor 1-delta OS=Rattus norvegicus GN=Eef1d PE=1 SV=2	116005	109398	156124	20443.3	30883.9	32049.9	49723.8	95004.8	44709.6	199901	150852	122904	85549.7	184736	95944.9	52614.7	61667.7	73270.9	45484.6	77231.9	53298.9	115100	88811.8	120758	183663	51045.1	98241.6	93111.3	120653	72538.3	212235	264370	290363	219450	252994	186278	152836	89677.9	150960	145610	156259
EIF3B_RAT	1	1	83.35	0.143391	1.26399	DEN/FEN	CEN/EEN	Eukaryotic translation initiation factor 3 subunit B OS=Rattus norvegicus GN=Eif3b PE=1 SV=1	201857	236771	245374	3149.99	150950	181195	165217	191980	173194	256927	234332	170144	244320	276716	229880	137079	88470.5	89712.2	150490	174689	161303	85410.7	168367	127385	194529	155141	202147	181882	184777	179945	405788	426732	91567.7	384815	384129	379709	165661	165546	202915	260439	222105
COMT_RAT	2	2	35.36	0.143873	1.20554	DEN/FEN	CEN/EEN	Catechol O-methyltransferase OS=Rattus norvegicus GN=Comt PE=1 SV=2	198289	220945	213699	154121	149933	151213	184061	175757	157482	250631	239597	207521	276973	244134	254929	242593	159817	151124	182142	191327	196422	5685.72	185970	52746.5	250934	231334	290740	278434	119201	280816	334580	384290	354893	286955	258992	300300	163935	174302	245145	100904	177067
ALDOC_RAT	1	1	43.65	0.150375	1.30735	DEN/FEN	CEN/EEN	Fructose-bisphosphate aldolase C OS=Rattus norvegicus GN=Aldoc PE=1 SV=3	17806.3	21231.7	21242.1	22291.7	20741.4	21555.8	16936.3	23166.4	16838.3	26636	19683.7	16308.2	24594.4	22339.5	14482	15098.3	11576.4	10838.5	14967.7	9698.93	10644.6	9760.89	13158.9	6956.03	38198.9	27913.4	39906.4	14960.6	7300.35	12506.3	43858.1	42468.9	41461.3	28724.1	19888	24946.4	16271.4	11068.9	11339.1	14925.5	6590.76
GEPH_RAT	2	2	116.17	0.150833	1.11377	DEN/FEN	CEN/EEN	Gephyrin OS=Rattus norvegicus GN=Gphn PE=1 SV=3	48400.3	97312.7	60418.6	48502.2	54016.2	53970.8	44333.2	47516	48945.1	62603.4	58773	50956.5	65919.4	70215.4	76844.2	71652.5	55498	53941.4	47836.1	55332.8	77644.7	128500	80331.5	103544	69507.1	64578	71935.1	71581.4	95150.7	79407.1	93888.6	110652	93814.7	78444.5	74025.6	72478.9	71420.9	61743	119839	83611.8	48685.1
DBNL_RAT	1	1	41.01	0.150938	1.52156	DEN/FEN	CEN/EEN	Drebrin-like protein OS=Rattus norvegicus GN=Dbnl PE=1 SV=1	2307.22	17617.7	54380.6	76433.5	5862.46	5316.41	62703.4	5082.54	8788.92	155906	123808	80890.6	44041.9	92590.3	78857.6	45165.8	5224.4	4771.95	65826.7	117399	78634.3	27142.1	9173.65	32207.2	9434.02	6032.47	140796	134129	26721.7	119580	87847.2	214770	30834.8	160505	129434	137868	128705	11192.5	21089.8	21387.7	96014
PURB_RAT	2	2	152.18	0.151437	1.25732	DEN/FEN	CEN/EEN	Transcriptional activator protein Pur-beta OS=Rattus norvegicus GN=Purb PE=1 SV=3	36607.5	133590	114712	102011	36766.4	38535.1	80915.8	39910.2	103378	148106	126992	116873	122855	142789	125992	159187	40325.1	50078.6	83881.2	103350	104466	131990	115289	148233	49776	70674.9	189404	163302	147356	154707	177414	231662	221183	159115	150004	133976	133415	43341.2	217941	112953	85125
EPN1_RAT	2	2	163.7	0.159119	1.2109	CEN/EEN	DEN/FEN	Epsin-1 OS=Rattus norvegicus GN=Epn1 PE=1 SV=1	222143	199559	209551	260751	271159	259271	107492	118850	108501	172053	144843	181661	219310	235579	229302	75689.9	50738	54681.8	145672	124769	147262	153110	146360	160013	120103	96224.5	121333	91023.8	83493.4	102362	154413	196893	203217	245574	228497	245131	113305	115176	96983	195011	169741
AAK1_RAT	3	3	120.75	0.159675	1.13057	DEN/FEN	CEN/EEN	AP2-associated protein kinase 1 OS=Rattus norvegicus GN=Aak1 PE=1 SV=1	167338	200346	176633	196947	161070	143947	149810	152396	153718	196055	171842	176035	217457	207865	211505	128546	103732	97081.7	201696	171495	183557	103833	123977	125091	171015	185108	185259	178856	114497	187086	281215	313189	283000	243833	231648	252001	139137	151216	174535	156067	169304
MRP_RAT	1	1	82.76	0.160474	1.12268	DEN/FEN	CEN/EEN	MARCKS-related protein OS=Rattus norvegicus GN=Marcksl1 PE=2 SV=3	90191.8	166840	118510	168513	47283.6	36628.1	101007	99504.9	97786.4	163664	140006	135886	161116	169683	204465	175701	176895	175635	115460	163925	150994	147190	151035	160902	172789	161258	210426	189416	134597	204049	142747	206941	189602	186099	168819	148363	158412	158369	214433	161372	145764
CDS1_RAT	1	1	45.52	0.167411	1.56261	DEN/FEN	CEN/EEN	Phosphatidate cytidylyltransferase 1 OS=Rattus norvegicus GN=Cds1 PE=1 SV=2	1682.13	1165.71	2187.23	4420.39	129.945	164.568	1122.94	3970.02	899.499	25946	17640	1249.17	3898.19	1717.06	34840.2	5959.79	3320.4	2645.55	10561.1	25060.4	20806.3	761.366	832.505	955.195	2534.11	1124.18	21822.6	20295	806.571	24370.5	33542.7	41406.2	1934.83	36111.8	5264.59	16266.6	2229.01	1427.65	2636.79	1409.22	1301.3
SC22B_RAT	1	1	71.76	0.168396	1.30534	DEN/FEN	CEN/EEN	Vesicle-trafficking protein SEC22b OS=Rattus norvegicus GN=Sec22b PE=1 SV=3	23058.9	30273.9	22570.5	34008.4	33931.5	15438.4	19045.4	26179.1	32746.2	30804.8	21837.9	34774.3	29968	30676.7	26133.6	16325.6	12404.8	12597.1	71076.8	48653.1	30600.7	27165.2	41755.3	39374.4	33192.1	30601.2	42681.5	14868.9	18980.2	30224.8	80443.3	75974.8	96465.7	54301.7	39984.4	65704	26211.1	31101.8	26670.8	57427.9	40751.6
SRCN1_RAT	8	8	443.4	0.168404	1.14085	DEN/FEN	CEN/EEN	SRC kinase signaling inhibitor 1 OS=Rattus norvegicus GN=Srcin1 PE=1 SV=1	34573	214149	60893.4	36257.6	20286.9	26519.9	41232.3	41686.5	36935.5	69166.2	58471.3	36110.8	73480.9	75744.8	72668.8	118999	48963.2	21106.1	32465.1	51492.6	61743.6	19956.3	78530	54318.9	57071.4	32063.1	52357	48432.9	61451.4	62258.7	90276	98487	69833.2	68780.5	65970.5	68740.4	59155.4	49214.5	218813	88484.1	54071.5
NHRF1_RAT	3	3	186.9	0.170286	1.11455	DEN/FEN	CEN/EEN	Na(+)/H(+) exchange regulatory cofactor NHE-RF1 OS=Rattus norvegicus GN=Slc9a3r1 PE=1 SV=3	420127	369296	415305	301834	382206	377685	338022	411427	315504	382414	309253	285792	412051	449014	376163	377977	441465	361732	211620	315400	308403	335568	330723	323761	503664	348272	435837	366842	379533	395135	475101	575027	393543	439960	444201	446339	460268	541703	441756	362093	413499
PTPRZ_RAT	1	1	100.65	0.170449	1.14717	CEN/EEN	DEN/FEN	Receptor-type tyrosine-protein phosphatase zeta OS=Rattus norvegicus GN=Ptprz1 PE=1 SV=1	650629	510101	583487	685942	760469	852840	398000	482768	430642	417559	310901	389899	506739	514417	557086	352570	291396	366120	917354	603718	693607	719726	779744	746802	542766	634419	490056	348955	325354	408218	455689	530721	661327	612764	527421	585265	406612	425032	339270	410492	368395
P4K2A_RAT	1	1	48.4	0.170917	1.00037	DEN/FEN	CEN/EEN	Phosphatidylinositol 4-kinase type 2-alpha OS=Rattus norvegicus GN=Pi4k2a PE=1 SV=1	2317.07	28124.5	30026.3	11165.4	3475.57	4492.49	18337.8	18045.8	12668.6	17463.1	19194.8	20860	4314.84	31459.9	3895.09	3656.91	1830.84	2304.52	23487.4	40553.8	5525.41	28242.9	27549.7	26828.8	22230.3	20807.4	23193.7	16169.8	15307.9	11798.6	16911.5	12334.7	20365.8	23091.9	25219.8	18948.1	18755	12796.5	5366.88	9653.54	26037.4
PALM_RAT	4	4	208.25	0.172285	1.43702	DEN/FEN	CEN/EEN	Paralemmin-1 OS=Rattus norvegicus GN=Palm PE=1 SV=1	180293	68500	226795	30229.3	51520.7	44952.1	127419	186514	38279.6	146730	183276	135252	123010	296924	151965	56523.9	107468	108647	74467.3	123177	63425.8	26631.2	31101.5	29823.2	215831	106190	159681	116209	32464.7	83243.2	369261	406107	322478	236803	284211	211348	156399	129941	63858.3	91656.2	149786
VIAAT_RAT	1	1	34.5	0.177119	1.87813	DEN/FEN	CEN/EEN	Vesicular inhibitory amino acid transporter OS=Rattus norvegicus GN=Slc32a1 PE=1 SV=1	14904.4	91047.6	75318	33220.6	94859.7	153603	96506.3	82099.5	157132	171894	100501	33301.6	271905	248249	234201	146586	6674.82	7171.63	20137.7	84938	86339.2	97273.5	107725	119308	56208.2	11653.6	124909	126843	178534	118361	851822	997896	473617	165854	188512	170166	30166.6	14826.3	46886.7	177608	89882.7
DNJC5_RAT	1	1	114.05	0.193296	1.11275	DEN/FEN	CEN/EEN	DnaJ homolog subfamily C member 5 OS=Rattus norvegicus GN=Dnajc5 PE=1 SV=1	1.08928e+07	1.1623e+07	1.03846e+07	1.20874e+07	1.15707e+07	1.24379e+07	8.53163e+06	8.73841e+06	8.92159e+06	1.03338e+07	8.62953e+06	1.05483e+07	1.26462e+07	1.27823e+07	1.29119e+07	9.35823e+06	1.01095e+07	9.21307e+06	8.84801e+06	8.38417e+06	9.09464e+06	9.07718e+06	9.67506e+06	9.06121e+06	1.28945e+07	1.16768e+07	1.27294e+07	1.03178e+07	9.55077e+06	1.14965e+07	1.36251e+07	1.64968e+07	1.6507e+07	1.56767e+07	1.42021e+07	1.47244e+07	1.12619e+07	1.1565e+07	1.04671e+07	1.24676e+07	1.20587e+07
TYB4_RAT	1	1	53.46	0.197156	1.35884	DEN/FEN	CEN/EEN	Thymosin beta-4 OS=Rattus norvegicus GN=Tmsb4x PE=2 SV=2	27338.7	104487	74872.8	25847.5	2106.44	1216.3	31025.1	26306.3	52861.1	86776.2	61237	29192.3	118473	105076	101908	35089.7	2981.5	2774.14	15077.1	37513.9	46807.7	75329.6	91573.4	87893.5	14628	2542.02	26982.9	42009.5	39988.5	48708.7	188799	214095	147023	132508	131127	144649	31536.7	24169.3	50770.3	76172.9	36139.5
SYN1_RAT	4	4	244.73	0.212765	1.14956	DEN/FEN	CEN/EEN	Synapsin-1 OS=Rattus norvegicus GN=Syn1 PE=1 SV=3	887731	1.01088e+06	948630	848355	833007	874235	703906	702641	637244	952256	898914	790577	1.00019e+06	995856	1.04447e+06	432308	388917	373440	1.12652e+06	1.548e+06	1.62155e+06	1.54141e+06	1.55985e+06	1.45177e+06	783724	558630	782852	787777	747623	840137	1.50165e+06	1.66585e+06	1.41709e+06	1.71946e+06	1.42429e+06	1.76e+06	1.12872e+06	1.23359e+06	1.27329e+06	1.54494e+06	1.46582e+06
AGAP2_RAT	1	1	77.73	0.213139	1.56482	DEN/FEN	CEN/EEN	Arf-GAP with GTPase, ANK repeat and PH domain-containing protein 2 OS=Rattus norvegicus GN=Agap2 PE=1 SV=1	10993.2	10163.4	12427.9	13281.7	64379.6	22095.3	5364.97	3786.99	10470.3	18113.4	14260.1	9865.35	8251.87	5854.81	11824.9	597.009	6491.97	197.094	15026	7597.53	12744	13339.7	14215.5	16086.6	25668.7	24936.8	42927.2	2820.87	10082.6	6524.92	43551.7	38257.3	14318.5	57341.7	50846.3	52500.1	2151.7	4168.24	3790.95	22104.9	7746.39
SHRM2_RAT	1	1	37.37	0.2175	1.11571	DEN/FEN	CEN/EEN	Protein Shroom2 OS=Rattus norvegicus GN=Shroom2 PE=2 SV=1	45824.4	88788.5	69427.4	56605.9	29625.8	31086.3	55125	45938.2	63248.8	91664.9	82271.4	81094	22523	23007.6	20578	13696.8	10110.6	8146.09	58770.6	39198.7	50785.6	49010.3	56206.1	54399.8	62067.5	75439.8	97193.8	62041.7	69265.5	75292.4	30341	28746.2	31582.9	24033.3	21978.6	23848	75485.2	77211.2	79311	62119.9	40501.2
SYN3_RAT	1	1	49.18	0.220129	1.10681	DEN/FEN	CEN/EEN	Synapsin-3 OS=Rattus norvegicus GN=Syn3 PE=1 SV=1	5915.03	43202.6	5519.1	32245.5	1381.93	853.864	7504.29	7232.52	34543.9	34864.1	22475.5	8524.92	20009.7	13493.8	21556.2	20468.6	9943.07	11414.4	7870.42	15858.5	28439.5	30128.1	23689.2	27335.2	13369.6	11879.8	16614.7	20297.4	23380.7	35543.2	36170.7	48642.5	21422.2	19111	13619.3	14905.7	10119.5	6404.15	36756.1	24900.2	7098.36
NFH_RAT	41	41	2119.61	0.226253	1.12868	DEN/FEN	CEN/EEN	Neurofilament heavy polypeptide OS=Rattus norvegicus GN=Nefh PE=1 SV=4	1.29191e+06	1.47438e+06	2.01179e+06	1.72638e+06	1.36217e+06	1.27434e+06	1.52482e+06	1.27083e+06	1.0179e+06	2.08173e+06	2.03925e+06	1.47403e+06	1.91086e+06	1.97812e+06	2.01624e+06	2.06152e+06	1.26555e+06	1.19401e+06	988987	1.83439e+06	1.88307e+06	1.45619e+06	1.39152e+06	1.48493e+06	2.10494e+06	1.26735e+06	2.83685e+06	2.34572e+06	1.48012e+06	2.46703e+06	2.2335e+06	2.4749e+06	1.90087e+06	1.85543e+06	1.78737e+06	1.76273e+06	2.10732e+06	1.65379e+06	1.94712e+06	978639	1.14171e+06
MYPT1_RAT	1	1	47.08	0.233615	1.22468	CEN/EEN	DEN/FEN	Protein phosphatase 1 regulatory subunit 12A OS=Rattus norvegicus GN=Ppp1r12a PE=1 SV=2	55175.6	49475.9	44845.8	78136	70863.3	71970.2	23141	25485.6	28650.2	43530.9	33265	34950	43901.7	56473.5	39436.2	13037.3	8359.72	11637.5	34585.4	32736.3	31945.5	32301	38483.8	31709.1	29641.2	20048.7	28341.1	12238.6	11306.8	15625.9	44254.6	52377.8	46100.5	55583.6	50170.3	53103.6	18900.6	24287.9	23075.3	47785.7	39528.3
MAG_RAT	1	1	59.63	0.238703	1.31364	DEN/FEN	CEN/EEN	Myelin-associated glycoprotein OS=Rattus norvegicus GN=Mag PE=1 SV=1	88007.8	97281.2	107629	100494	93904	106997	53109.6	63710.7	71587.8	101041	95520.4	85867.9	92747.6	98434.6	99409.6	77214	68669.4	56949.7	83560.3	77782.3	83343.5	99498.9	107290	96873.5	120545	90651.5	125150	79328.5	72011.1	91620.2	218930	252525	226543	160539	154418	147235	43834	48123.5	45273.7	47266.9	37474.5
GDIR1_RAT	1	1	38.73	0.240623	1.23357	DEN/FEN	CEN/EEN	Rho GDP-dissociation inhibitor 1 OS=Rattus norvegicus GN=Arhgdia PE=1 SV=1	42745.1	42974.9	44031.7	16719.6	18652	25576.2	11637.9	14017.1	11266.6	35024.5	23019.1	23528	26288.3	43926.6	22628.5	3419.23	1507.99	2722.72	35072.2	19578	26146.3	19107	18947.4	26647.5	23772.8	15792.6	20009.3	16156.9	15320.2	22281.2	59235.8	61214.8	62742.5	60095.8	64998.5	46172.7	13080.7	14419.5	9780.4	32299.6	30243.4
STXB1_RAT	1	1	79.35	0.249309	3.28587	DEN/FEN	CEN/EEN	Syntaxin-binding protein 1 OS=Rattus norvegicus GN=Stxbp1 PE=1 SV=1	1418.37	14892.6	1341.05	831.043	497.215	553.333	437.578	0	32.8116	2547.07	635.119	2199.96	718.26	0	2961.87	2004.12	679.575	1986.54	1298.54	0	2202.17	1901.46	5674.89	2333.09	1024.99	4698.48	530.8	1398.96	784.671	171.488	1077.8	335.438	872.209	45484.9	3312.89	54677.6	527.765	0	20452.8	1806.52	3175.59
MAP6_RAT	4	4	179.73	0.255593	1.13161	DEN/FEN	CEN/EEN	Microtubule-associated protein 6 OS=Rattus norvegicus GN=Map6 PE=1 SV=1	52751.8	180564	133965	131159	57740.9	60230.5	108354	52946	139359	188498	176973	134846	201126	200708	207124	109516	25256.5	22244.3	84131.5	128156	144567	130397	140616	153036	55362	56963.6	210472	172311	157654	192937	212782	249980	172762	185188	162124	145319	133195	53727.8	131957	152049	106226
PACN1_RAT	4	4	202.73	0.257197	1.29054	DEN/FEN	CEN/EEN	Protein kinase C and casein kinase substrate in neurons protein 1 OS=Rattus norvegicus GN=Pacsin1 PE=1 SV=1	152317	216087	215322	149209	119506	112007	90370.1	125743	122167	276681	208304	173876	283394	322597	277419	141506	43697	67184.6	69415.4	101010	102988	140533	138721	143320	166278	73637.1	200895	134965	112537	140662	432965	516383	407985	402552	425970	325956	157495	86100	170325	208065	168452
AT1A2_RAT	1	1	62.43	0.26006	1.15513	DEN/FEN	CEN/EEN	Sodium/potassium-transporting ATPase subunit alpha-2 OS=Rattus norvegicus GN=Atp1a2 PE=1 SV=1	3246.03	28134.6	30492.8	44779.2	21095.5	17927.3	27549.8	29625.4	21052.3	29145.4	29294.2	26375.6	39606.7	45056.2	50809.9	41490.4	7985.84	4386.4	18942.8	26584.5	46476.7	83511.8	18838.4	28449.4	44771.6	26957.2	39963.3	50853.3	6995.36	54485.8	45677.1	62339.4	59298.1	48265.6	53093.2	25775.9	23805.7	29538	34952	27209	28344.8
DLGP2_RAT;DLGP1_RAT;DLGP3_RAT	3	3	134.09	0.261937	1.09	DEN/FEN	CEN/EEN	Disks large-associated protein 2 OS=Rattus norvegicus GN=Dlgap2 PE=1 SV=3	15839.6	99766.8	169683	79834.8	9956.84	6179.87	89972.3	25082.4	57633.7	101729	100644	119601	130823	206578	135268	53743.5	6340.32	8003.47	89906.5	166472	83490.1	49585.8	89978.3	102078	27026.9	12402.9	105552	102699	42603.3	82399.6	110878	101150	77086.9	178149	184694	104029	149830	62178.2	108413	105323	143037
RIMS1_RAT	2	2	85.28	0.265335	1.11967	DEN/FEN	CEN/EEN	Regulating synaptic membrane exocytosis protein 1 OS=Rattus norvegicus GN=Rims1 PE=1 SV=1	137083	123398	118429	83884.7	128702	130709	60741.4	61676.4	62700.3	115933	116543	98108.4	154961	130345	145009	143349	110416	106610	81050.8	130331	135951	7479.3	134477	18253.7	143599	87528.5	148411	115825	34576.8	114921	121766	133901	120393	162523	129133	144570	131138	129060	234048	45974.5	105823
RGS14_RAT	1	1	62.33	0.269748	13.5625	CEN/EEN	DEN/FEN	Regulator of G-protein signaling 14 OS=Rattus norvegicus GN=Rgs14 PE=1 SV=1	106838	126.845	268.814	395.42	35683.2	28058.6	449.207	1592.93	73.3059	455.77	1851.86	228.021	132.819	308.422	234.03	144.902	52665.9	55482.6	183.698	845.437	695.386	602.352	264.876	400.467	605.253	510.091	981.552	2302.47	216.539	1311.27	2305.96	711.075	374.747	1828.8	290.025	1627.23	436.455	224.053	300.972	130.922	224.901
DLGP4_RAT	1	1	56.26	0.275027	1.61947	CEN/EEN	DEN/FEN	Disks large-associated protein 4 OS=Rattus norvegicus GN=Dlgap4 PE=2 SV=1	6409.43	151.555	1165.49	134.819	3722.15	6443.06	516.251	3338.99	146.933	177.575	256.498	977.055	155.976	1953.99	287.279	70.0385	34798	23915.4	172.51	427.576	157.742	253.952	96.5617	228.672	4762.27	7034.48	290.854	411.446	175.586	154.81	472.626	582.906	1189.54	216.795	590.815	159.153	302.691	450.103	257.764	47.3626	1001.09
ARM10_RAT	1	1	115.53	0.277856	1.23371	DEN/FEN	CEN/EEN	Armadillo repeat-containing protein 10 OS=Rattus norvegicus GN=Armc10 PE=2 SV=1	331495	229352	285644	260565	264244	274915	138204	233280	207207	333927	255414	315957	344390	422633	380065	200060	208668	268010	373399	229889	277586	237423	246919	283694	347430	441384	305662	236771	233718	276969	497014	600877	793041	526997	472163	503320	311659	287535	298411	376207	358561
NUMBL_RAT	1	1	50.3	0.282047	1.26987	DEN/FEN	CEN/EEN	Numb-like protein OS=Rattus norvegicus GN=Numbl PE=1 SV=1	42820	59651.6	56012	30237.5	26368.2	23725.4	27001.4	39095.6	37238.3	49438.8	38228.8	30974.4	64360.6	57197	54868.3	28240.4	9638.65	15191.2	21107.8	22786.5	23948.4	31052.6	28952.1	28023.9	43011.6	18360	46109.6	21763.5	20616.3	25675.7	107381	121976	70401.7	60878.4	56965.1	60785.3	41349.9	38193.6	42917.9	64725.9	46986.8
PRC2A_RAT	1	1	67.12	0.282524	1.42562	DEN/FEN	CEN/EEN	Protein PRRC2A OS=Rattus norvegicus GN=Prrc2a PE=1 SV=1	3784.27	3085.52	33652.6	34702.3	17541.4	18366.5	25431.5	18156.9	9160.9	35896.5	32085.7	39137.3	38606.3	30271.9	39885.6	28685	6976.93	8275.93	38637	40680.9	43304.1	9174.09	1820.49	4103.26	31437.6	18207.6	41300.6	29706.7	2632.29	34338.6	42958.5	44008.5	38825.1	44377.8	45331.6	46329.1	55406.5	58254.6	35330.4	3013.97	46543.1
HNRPK_RAT	2	2	130.45	0.282776	1.35116	DEN/FEN	CEN/EEN	Heterogeneous nuclear ribonucleoprotein K OS=Rattus norvegicus GN=Hnrnpk PE=1 SV=1	14103	3947.64	12166.8	11525.3	9446.79	1586.69	3521.49	5890.76	3648.45	7991.2	11347.4	9806.31	17005.8	17870.5	13728.8	11199.9	5216.88	8145.06	5154.06	4050.92	4528.28	1577.77	7608.91	2530.46	4434.53	5804.26	3802.01	17295.2	4090.83	13225.1	19136.5	17383.2	25295.8	12449.9	15569.1	16161.2	12270.3	14480.9	17934.2	1399.66	8122.4
ADDG_RAT	4	4	141.04	0.285652	1.07909	DEN/FEN	CEN/EEN	Gamma-adducin OS=Rattus norvegicus GN=Add3 PE=1 SV=2	233898	209899	258235	188059	262368	122964	202694	218434	149511	259090	225743	180590	229072	288736	252592	175304	140668	124450	145681	246122	233600	165377	177741	182667	279291	169524	279447	240909	199798	243133	268779	294965	241844	265264	294537	278425	149603	160829	206929	175438	188831
RABE1_RAT	1	1	60.37	0.29439	1.02043	DEN/FEN	CEN/EEN	Rab GTPase-binding effector protein 1 OS=Rattus norvegicus GN=Rabep1 PE=1 SV=1	26228.3	66805.5	31687.5	5805.52	9569.47	74171.1	30152.2	24078.5	29092.1	39258.7	30027.5	3770.37	49271.1	36407.8	37922.8	28804.7	16220.6	33039.3	7879.49	21166.5	27488.8	399.189	50435.9	5439.93	38755	20070.9	22350.4	20310.7	35125.1	20727.7	17811.1	27698.2	6670.9	24578.7	33065.3	34844.6	35369.6	35277.3	49129.9	33246.7	52153.4
TR150_RAT	2	2	96.02	0.294824	1.44665	CEN/EEN	DEN/FEN	Thyroid hormone receptor-associated protein 3 OS=Rattus norvegicus GN=Thrap3 PE=1 SV=1	24562.6	202518	23191.2	32931.4	16226.5	17335.8	17238.6	27332.6	187074	24403.5	21524.1	16552	34224.5	33869.5	40890.1	28591.5	31204.9	34231	24988.3	36527.2	40298	275570	266883	290528	48109.2	24203.6	25153.5	25506.9	245535	29350.1	24343.5	28989	23898	26189.2	21826.8	29203.2	17571.3	32797.7	14953.8	9042.38	13411.2
PHIPL_RAT	1	1	47.21	0.295449	1.21205	CEN/EEN	DEN/FEN	Phytanoyl-CoA hydroxylase-interacting protein-like OS=Rattus norvegicus GN=Phyhipl PE=2 SV=2	12667.1	35243.3	34025.5	25317.6	11293.8	14997.2	30927.7	22872.7	21779.6	36540.3	32131.1	26715.4	9219.18	10719	11521.6	11590.7	7384.52	5354.43	23522.3	14515.6	27215.8	10395.4	19950.9	23039.3	24689.2	15636.9	30699.6	20955	21276	21958.5	11145.4	9618.55	5569.99	5830.92	10896	10559.8	13383.9	16480	10842.5	22941.5	16944.7
SRBS2_RAT	1	1	36.76	0.298852	10.8712	CEN/EEN	DEN/FEN	Sorbin and SH3 domain-containing protein 2 OS=Rattus norvegicus GN=Sorbs2 PE=1 SV=2	156.314	159.325	364.076	429.996	55203.5	41385	443.452	283.717	167.018	169.682	251.923	513.776	139.559	446.143	242.754	170.379	1293.66	815.133	216.105	375.374	519.226	401.437	357.685	320.402	269.204	124.276	712.331	833.953	299.952	444.552	757.391	755.947	247.856	444.893	402.579	327.397	382.024	581.393	131.471	207.261	394.64
NDRG1_RAT	1	1	51.94	0.302065	1.20585	DEN/FEN	CEN/EEN	Protein NDRG1 OS=Rattus norvegicus GN=Ndrg1 PE=1 SV=1	11891.7	21218.7	13669	20118.8	13994.4	15423.2	12716.1	13587.6	12888.8	17620.7	16253.7	16857.2	22226.2	17041.6	18312.5	9758.86	6421.73	6647.61	16502.8	9408.21	14178.7	6250.46	11542	11090.4	17365.1	15407.6	17900.3	17450	12741.4	17882	36699.9	45265.9	35840.6	19643.2	17364.2	19776.8	11053.2	8833.55	9242.61	9048.18	7318.39
DNM1L_RAT	1	1	32.97	0.304198	1.17709	DEN/FEN	CEN/EEN	Dynamin-1-like protein OS=Rattus norvegicus GN=Dnm1l PE=1 SV=1	89272.6	123196	124008	6342.43	6278.5	4013.01	27199.8	39488.9	34000.9	63802.6	69036.9	64554.8	127193	183388	147295	11428.2	25122.5	8818.8	46948.2	50102.5	71665.5	44420.6	60510.6	41692.4	28555.3	16002	24517.7	44363.6	29670	47698.9	106069	125929	96906.1	152841	174758	182749	51350.4	52531.2	46433.9	121938	96545.3
PEX5R_RAT	2	2	101.17	0.305054	1.09021	DEN/FEN	CEN/EEN	PEX5-related protein OS=Rattus norvegicus GN=Pex5l PE=1 SV=1	70404.1	78394.3	74862.7	80459	64685.7	60168.8	48531.1	55665.3	42404.4	70376.2	67789.5	78203.5	73281.1	86505.9	80070.4	39521.3	42619.2	41954.3	51739	40847	46655.6	39828	41950	41025.8	76885.5	67640.5	83507.9	54474.4	46005.8	64724.9	75396.6	93457.3	89935.6	86855.9	80052.5	88204.8	62240.2	68431	60582.8	73058	59567.2
MBP_RAT	8	8	418.39	0.310699	1.13288	DEN/FEN	CEN/EEN	Myelin basic protein OS=Rattus norvegicus GN=Mbp PE=1 SV=3	238381	249499	300687	448633	321986	290628	319542	261090	282338	426328	381029	361285	292244	355521	352883	239269	194043	202972	279333	334088	310608	263175	242212	269195	456701	458589	696373	487482	333625	496347	404136	469978	418836	318902	355524	281255	272959	219608	239897	175818	203552
NUCKS_RAT	1	1	36.12	0.317462	1.3217	DEN/FEN	CEN/EEN	Nuclear ubiquitous casein and cyclin-dependent kinase substrate 1 OS=Rattus norvegicus GN=Nucks1 PE=1 SV=1	5087.9	7865.97	46549.1	6606.3	13424.1	11784.9	47050.4	9790.53	3354.63	3131.66	3187.13	50748.5	11501.1	27266.3	7409.27	5724.51	9269.34	7086.3	9897.37	9935.18	10856.2	11681.2	5207.07	8494.44	29178.2	16687.4	27222.4	9128.43	6754.53	5906.72	4983.02	4631.81	66232.1	10318.9	34313.6	4173.57	49632.9	14485.6	34966.7	27938.1	30718.4
AMPD2_RAT	1	1	53.37	0.32144	1.10238	DEN/FEN	CEN/EEN	AMP deaminase 2 OS=Rattus norvegicus GN=Ampd2 PE=2 SV=2	84336.4	60154.2	91162.9	48014	27540	21222.1	66322	70791.6	35024.6	71431.1	81742	58314.9	90332.1	113085	101137	36281.7	45054.7	54239.1	69904.7	133491	125883	6320.35	59572.9	65913.2	64838.1	35260.1	65658.7	63901.2	22305.7	52591.2	84374.6	86016	79777.2	129811	134832	119917	66880.5	66603.9	44645.7	70609	88046.2
MDHC_RAT	1	1	32.63	0.329577	3.12769	DEN/FEN	CEN/EEN	Malate dehydrogenase, cytoplasmic OS=Rattus norvegicus GN=Mdh1 PE=1 SV=3	48.8711	665.095	667.831	376.26	114.014	43.2474	767.906	489.392	10410.5	198.459	254.965	486.485	734.838	361.372	277.98	530.443	241.902	250	81.9937	224.648	908.43	986.902	1153.35	379.679	250.273	652.652	301.632	334.469	539.395	579.358	118.148	338.785	253.314	119.98	1799.06	2365.5	1132.1	218.291	32329.4	16132.1	114.217
BIN1_RAT	3	3	244.87	0.33661	1.09965	DEN/FEN	CEN/EEN	Myc box-dependent-interacting protein 1 OS=Rattus norvegicus GN=Bin1 PE=1 SV=1	488496	719457	595376	688323	455939	448060	472212	532089	557449	761882	608920	611607	783830	767502	737376	590332	397531	394914	470789	416121	470630	535288	551845	551261	698620	595434	817592	609217	645686	696610	962433	1.13402e+06	946652	733767	694047	718608	553415	513691	626720	593599	451571
CLD11_RAT	2	2	51.14	0.361806	1.11532	DEN/FEN	CEN/EEN	Claudin-11 OS=Rattus norvegicus GN=Cldn11 PE=1 SV=1	2.50382e+06	2.73257e+06	2.83535e+06	2.42008e+06	2.53717e+06	2.44486e+06	2.9662e+06	2.95678e+06	2.7488e+06	3.29656e+06	2.82936e+06	2.56733e+06	2.96492e+06	3.48426e+06	2.94693e+06	2.13959e+06	1.71515e+06	1.60473e+06	2.45034e+06	3.03313e+06	2.72401e+06	2.92801e+06	2.79619e+06	2.75109e+06	3.75705e+06	2.88573e+06	3.8155e+06	3.35607e+06	3.70073e+06	3.48202e+06	3.71592e+06	4.35314e+06	4.02241e+06	3.29057e+06	3.25365e+06	3.16226e+06	1.17308e+06	1.20362e+06	1.70436e+06	2.05896e+06	2.03847e+06
PCLO_RAT	4	4	298.52	0.36537	1.10521	DEN/FEN	CEN/EEN	Protein piccolo OS=Rattus norvegicus GN=Pclo PE=1 SV=1	152234	136408	158792	75597.9	136982	154313	89972.5	101092	77397.7	147543	121755	122139	152484	170521	152256	69219.8	70888.6	73723.7	97116.8	93102.1	98267.3	86261.2	97569.6	88394.7	128766	117924	128618	84920.6	76976.6	98221.3	162268	192432	138227	206605	204466	203979	113570	115115	125029	135343	135821
SYNJ1_RAT	2	2	92.16	0.373081	1.22206	DEN/FEN	CEN/EEN	Synaptojanin-1 OS=Rattus norvegicus GN=Synj1 PE=1 SV=3	84094.8	83726.6	84241.3	55921.9	94256.2	93885.5	23333.3	31521.5	42347.4	69777.6	55221.9	59199.6	47104.7	52992	55814.9	5454.21	2281.41	1662.15	73865.2	89423.6	101264	57360.8	71431.8	59141.4	89011.2	42247.4	75612.9	32158.4	30073	43314.5	152454	170489	153537	132348	176561	142325	13204.6	23051.2	10894.6	55013.5	40968.3
ITSN1_RAT	1	1	67.39	0.37399	1.12746	DEN/FEN	CEN/EEN	Intersectin-1 OS=Rattus norvegicus GN=Itsn1 PE=1 SV=1	61908.7	66325.7	60151.1	95358.7	87962.7	87751	47175.7	46127.5	46119.9	70442.2	57299.8	63852.8	85692.5	77336.1	66727.3	20266.8	24251.9	19574.7	69262.3	55383.6	67432.8	53033.5	58141.5	60823.5	60859.6	56658.5	74574.1	56215.9	43390.4	59333.9	114429	143615	110516	104888	97959	100446	44038.5	34713.1	33190.9	82879	64682.2
STMN1_RAT	2	2	107.69	0.375167	1.10501	DEN/FEN	CEN/EEN	Stathmin OS=Rattus norvegicus GN=Stmn1 PE=1 SV=2	829803	800207	772916	952470	1.00852e+06	1.00255e+06	736898	747236	754722	1.04717e+06	895282	1.13922e+06	959626	940956	972807	769904	796160	836827	616911	450496	528101	733367	707078	712891	1.27261e+06	1.28192e+06	1.23517e+06	921933	934700	1.02605e+06	1.21761e+06	1.36304e+06	1.38192e+06	946460	816095	936049	958225	972888	923433	803105	730307
SYT1_RAT	6	6	318.06	0.377058	1.27503	DEN/FEN	CEN/EEN	Synaptotagmin-1 OS=Rattus norvegicus GN=Syt1 PE=1 SV=3	73250.9	145423	144106	47791.5	44602.5	45830.9	94759	97379.5	132144	217820	154297	69586.1	189677	192547	185092	132198	26850.3	29442.2	42143.7	90790	66229.8	46900.7	98404.1	111785	58100.7	21801.7	77624.9	97134.9	117860	81827.8	419822	452937	210473	177295	188700	164320	78541.1	60621.9	126987	152311	94498.1
ACTN4_RAT	1	1	44.94	0.378923	1.00979	DEN/FEN	CEN/EEN	Alpha-actinin-4 OS=Rattus norvegicus GN=Actn4 PE=1 SV=2	2302.58	2349.1	6362.29	17882	27403.5	20409.3	15185	8753.28	12374.7	13426	13441.7	5615.58	15713	15872.9	15586.9	17452.4	9226.23	8314.98	6240.51	12897.5	12097.9	6085.05	1288.83	3232.27	13781.6	7902.03	14238.7	10939.6	5648.71	12168.1	13861.2	15153.4	11469.1	12538.6	9940	12212.5	12815.8	11729.9	3130.6	4242.38	15713
HS90A_RAT	9	9	691.33	0.390829	1.10216	DEN/FEN	CEN/EEN	Heat shock protein HSP 90-alpha OS=Rattus norvegicus GN=Hsp90aa1 PE=1 SV=3	1.36873e+06	3.5064e+06	2.59759e+06	2.21714e+06	951667	981399	1.94381e+06	1.91937e+06	3.63357e+06	4.18175e+06	3.02701e+06	1.591e+06	4.3361e+06	3.53989e+06	3.96159e+06	2.80492e+06	606833	634302	1.46613e+06	1.78877e+06	1.98783e+06	3.06333e+06	3.02443e+06	3.22714e+06	1.46987e+06	986667	2.40061e+06	2.17225e+06	2.72619e+06	2.07778e+06	6.24187e+06	6.89097e+06	3.79299e+06	3.10763e+06	3.04383e+06	3.13987e+06	1.72449e+06	1.3748e+06	2.62006e+06	3.59737e+06	2.01488e+06
HDGF_RAT	2	2	119.08	0.4005	1.32626	DEN/FEN	CEN/EEN	Hepatoma-derived growth factor OS=Rattus norvegicus GN=Hdgf PE=1 SV=2	16562.7	16288	16715.5	1475.46	11479.6	8581.98	5450.73	6623.43	5903.49	12297.8	10783	8194.59	21444.3	19749.3	17751.8	17028.4	19218.8	19192.2	6385.8	6897.58	10570	90.3517	12012.6	474.978	9838.32	8151.85	11001.8	18595.2	867.39	20192.4	17902.3	24018.1	24869.7	17701.4	19579.4	21843.8	25640.7	29880.6	30349.5	411.581	14192.3
PGRC1_RAT	1	1	117.27	0.408255	1.05527	DEN/FEN	CEN/EEN	Membrane-associated progesterone receptor component 1 OS=Rattus norvegicus GN=Pgrmc1 PE=1 SV=3	467972	1.40838e+06	910697	1.00973e+06	199694	170210	672132	633333	1.4351e+06	1.63739e+06	1.23418e+06	644218	1.91548e+06	1.38281e+06	1.71183e+06	1.17683e+06	170153	175228	563386	519163	635662	1.05166e+06	1.10341e+06	1.16322e+06	474671	377376	952667	879252	1.05481e+06	814291	2.25406e+06	2.38705e+06	1.36137e+06	1.24056e+06	1.17445e+06	1.26724e+06	560057	437320	1.11832e+06	1.4009e+06	629962
MATR3_RAT	1	1	39.83	0.410313	6.09994	CEN/EEN	DEN/FEN	Matrin-3 OS=Rattus norvegicus GN=Matr3 PE=1 SV=2	692.965	185.598	439.133	682.152	55086.8	42607.7	239.49	1041.12	246.796	1127.82	609.748	165.147	804.435	232.883	1374.83	861.947	1166.24	1551.79	330.046	437.585	1401.71	136.638	222.084	219.227	1398.24	936.656	893.475	1304.81	124.973	1873.96	1282.8	3654.6	895.991	269.142	189.866	353.469	548.147	733.381	517.79	146.369	228.682
AP180_RAT	7	7	373.22	0.417629	1.12887	DEN/FEN	CEN/EEN	Clathrin coat assembly protein AP180 OS=Rattus norvegicus GN=Snap91 PE=1 SV=1	67629	326525	76723.4	161771	56642.2	50557.5	112556	83898.7	191715	291502	199441	106405	312868	108880	368139	394247	116498	80149.5	108958	202623	341280	329897	346309	353874	121682	79913.2	298809	315098	344281	428093	246028	427945	55880.3	266871	193293	179080	194687	147111	543256	304513	71509.9
RGS7_RAT	2	2	71.08	0.435344	1.09654	DEN/FEN	CEN/EEN	Regulator of G-protein signaling 7 OS=Rattus norvegicus GN=Rgs7 PE=2 SV=2	51434.3	106667	112120	34980.9	45405.4	46349.9	90410	89083.6	77932	129866	116061	41076.1	138401	171965	138089	239358	95475.1	70613.5	17600.4	84984.4	71306	110842	93282.3	93374.8	132630	27189.8	120724	84789	101389	78131.5	197837	242281	107294	82806.6	88276.9	71984.1	111786	78222.6	156186	77487.6	73937.7
CADM4_RAT	1	1	146.31	0.448413	1.07903	DEN/FEN	CEN/EEN	Cell adhesion molecule 4 OS=Rattus norvegicus GN=Cadm4 PE=1 SV=1	157848	243469	230031	185299	157806	150761	172560	171622	218764	295212	221762	190427	250122	256985	237160	196447	122576	128999	142573	128935	145611	197348	216526	189209	255338	199233	317391	217777	227309	217247	288429	356606	302629	235632	240288	221077	158709	119407	161326	184462	113768
PAK1_RAT	1	1	70.24	0.450964	1.1132	DEN/FEN	CEN/EEN	Serine/threonine-protein kinase PAK 1 OS=Rattus norvegicus GN=Pak1 PE=1 SV=3	164798	166377	141582	151355	139189	145708	163844	176599	165746	249851	188414	254684	194103	219447	198261	80009	124747	125456	184430	88497.3	108371	85706.5	131523	97244.2	228217	230033	220261	101439	131149	158507	274361	339467	303162	239114	200804	237518	117516	155924	124708	152271	161604
PTRF_RAT	1	1	54.52	0.453076	1.20073	DEN/FEN	CEN/EEN	Polymerase I and transcript release factor OS=Rattus norvegicus GN=Ptrf PE=1 SV=1	19337.1	18501.5	24579.6	40707.8	13516.5	16682.7	15923	18594.3	19128.2	35969.4	29696.8	28228.5	25944.7	28652.8	25346.5	13402	11129.6	15535.1	20433.7	15891.4	19284.2	15994	22264.9	17776.9	29822.2	21714.1	35543.6	22793.9	20383.4	25847.3	56411	67796.8	62619.2	24795.8	30052.9	33625.3	19140.2	16187.8	18634.2	17390.2	13735.5
STXB5_RAT	4	4	159.36	0.453345	1.10615	DEN/FEN	CEN/EEN	Syntaxin-binding protein 5 OS=Rattus norvegicus GN=Stxbp5 PE=1 SV=1	47727.6	59984.8	68061.6	52099	98699.5	92440.3	57954.3	63151.1	56763.5	73386.5	59669.6	53762.9	67520.6	82510.9	73969.4	36835.2	24630.2	29668.9	29228.3	55537.8	59244	53078.1	45166.9	52720.7	74733.3	35283.3	60586.3	54032.7	51905	68105.2	98720.5	120974	94460.2	81007.9	93936.2	78961.6	35643.7	36776.7	25972.5	72265.4	72846.7
PLEC_RAT	1	1	108.54	0.4576	1.04701	CEN/EEN	DEN/FEN	Plectin OS=Rattus norvegicus GN=Plec PE=1 SV=2	98017.6	148262	125704	240591	141149	130978	98665.7	98111.6	137601	149986	112756	112575	173680	163806	162329	68413.1	35062.7	41355.9	170293	128727	141977	122343	122995	127263	94510.4	102828	133363	72279.3	88704.3	99181.2	242218	293333	295902	168282	150403	170248	53986.1	47884.2	57503.1	147367	85006.4
SGTA_RAT	1	1	43.56	0.461152	1.21733	DEN/FEN	CEN/EEN	Small glutamine-rich tetratricopeptide repeat-containing protein alpha OS=Rattus norvegicus GN=Sgta PE=1 SV=1	91085.6	27833.7	86906.5	45641.3	67116.9	76564.8	61695.1	90190.4	20610.6	25992.4	48817.9	66866.7	26220.8	67965.3	26004.8	37243.3	119695	88526.8	55264.9	85345.1	26617.3	19097.5	23594.2	23690.7	151461	101594	109666	47634.9	23941.2	44089.2	52275	41326.2	160794	110007	84113.7	41057	94963.7	109298	25252.4	17347.8	53498.1
SAFB1_RAT	1	1	66.1	0.473996	1.2373	DEN/FEN	CEN/EEN	Scaffold attachment factor B1 OS=Rattus norvegicus GN=Safb PE=1 SV=2	4070	214458	62579.7	131622	52897.6	42018.5	114226	11169	156955	182433	200188	76031	166334	66171.1	178511	227425	10833.3	7367.35	89119.5	186933	191024	173455	195296	190750	17850.8	6594.52	249809	218882	169065	246100	222184	245487	146558	217003	117488	152875	185308	25699.2	287672	191960	32063
S4A10_RAT	1	1	69.21	0.481471	1.26224	DEN/FEN	CEN/EEN	Sodium-driven chloride bicarbonate exchanger OS=Rattus norvegicus GN=Slc4a10 PE=1 SV=1	157461	146391	152939	162371	139516	129381	132632	132926	144948	181882	135241	181686	259172	252796	243034	76028.1	76910.3	95251.9	280343	141470	152906	135019	132935	136530	171773	253251	167574	116788	134698	149612	396402	441235	365127	353594	280904	361946	51816.6	33269.5	45872.3	184180	135571
ATPA_RAT	1	1	61.14	0.482261	1.34287	DEN/FEN	CEN/EEN	ATP synthase subunit alpha, mitochondrial OS=Rattus norvegicus GN=Atp5a1 PE=1 SV=2	1335.1	594.324	1772.08	2083.92	2484.22	750.738	490.452	1775.64	1035.73	3092.97	1905.27	982.262	940.162	1266.09	2971.06	2591.5	1894.92	1756.63	1527.02	4382.39	1242.12	4346.73	4461.28	1915.78	3052.14	1372.14	5086.24	1473.22	1674.67	2607.44	7208.81	17206.8	7428.74	1765.23	2339.88	325.41	59.7454	381.56	424.456	962.04	220.442
CAMKV_RAT	4	4	293.66	0.490909	1.13116	DEN/FEN	CEN/EEN	CaM kinase-like vesicle-associated protein OS=Rattus norvegicus GN=Camkv PE=1 SV=1	128948	87064	67598.9	28794.3	8434.68	6981.64	47332.5	51526.1	67973.2	84198.3	69193.7	34452.3	99416.7	81149.6	90463.3	37930.3	199510	131488	39289	24521.6	29787.8	11579.7	39421.7	45478.5	64585.3	21943	33321.4	36316.2	37743.5	32868.3	143305	176282	85469.6	96692.6	88195.9	101242	25752.2	67216.6	48915.2	104698	57064.1
PHLB1_RAT	1	1	34.52	0.498207	1.62425	CEN/EEN	DEN/FEN	Pleckstrin homology-like domain family B member 1 (Fragment) OS=Rattus norvegicus GN=Phldb1 PE=2 SV=2	16.3115	6107.23	13.5212	1380.72	187.937	184.458	182.803	3.61225	475.392	1252.47	267.993	32.5081	1340.97	4.23383	780.173	543.864	92.145	93.6074	137.347	184.974	364.188	7888.9	6737.66	8143.12	287.484	8.71925	0	374.329	8090.75	428.826	311.742	457.289	14.3006	270.672	182.685	401.23	34.1533	587.289	921.988	1289.28	0
ERMIN_RAT	1	1	34.47	0.511612	1.07952	DEN/FEN	CEN/EEN	Ermin OS=Rattus norvegicus GN=Ermn PE=1 SV=1	169461	364052	287999	329811	87312.4	106715	247711	239799	404378	466593	368668	203332	501207	391800	438779	339406	110749	77373.3	166614	162131	186723	261971	310978	320489	213102	162770	433894	317034	313639	289380	689610	708540	463602	319074	303057	319588	156527	118591	252036	303423	170310
EMAL1_RAT	1	1	65.22	0.513301	1.14109	DEN/FEN	CEN/EEN	Echinoderm microtubule-associated protein-like 1 OS=Rattus norvegicus GN=Eml1 PE=2 SV=2	139833	34503.4	168523	106443	211517	198501	161173	187431	62908.9	129050	133702	148346	77141.3	168261	106504	97467.9	153429	150627	96523	176785	170629	30847.7	32981.6	25960.8	328511	180048	283816	202135	39402.1	213089	176139	150047	169310	132827	160073	105494	125234	127032	84589.8	67087.4	96654.2
S1PR5_RAT	1	1	32.34	0.513446	1.05197	DEN/FEN	CEN/EEN	Sphingosine 1-phosphate receptor 5 OS=Rattus norvegicus GN=S1pr5 PE=2 SV=1	204091	203425	195001	140914	184989	184824	174877	180808	162141	193885	185987	167484	178010	199504	172422	160641	170710	148858	142828	196748	199375	7371.39	166106	18892	270433	191054	251008	218469	128869	225995	207330	242407	217348	163279	160973	168676	118388	135476	144344	24082.6	107293
TRIM3_RAT	1	1	52.78	0.518736	1.38176	DEN/FEN	CEN/EEN	Tripartite motif-containing protein 3 OS=Rattus norvegicus GN=Trim3 PE=1 SV=1	25869	2960.98	27325.9	6523.52	18029.7	23426.5	11447.5	12632.7	5028.83	24978.5	20455.6	16317.9	31118.5	28542	31299.5	22986	18231.9	14125.9	17472.3	23549.8	28390.8	7136.02	3719.97	6312.76	14377.4	9036.57	24255.4	39420.6	3348.72	48804	41797.7	36281.8	38579.2	33186.6	34771	35873.6	29473.3	22707.3	16004.7	3837.66	20440.7
AFAD_RAT	1	1	56.46	0.526768	1.01908	DEN/FEN	CEN/EEN	Afadin OS=Rattus norvegicus GN=Mllt4 PE=1 SV=1	9170.75	80817.9	7421.95	12820.6	6442.91	4268.82	6429.79	40426.1	52957.8	55340.3	40859.5	4856.48	88063.9	13724.4	117981	74771.3	9211.55	8795.67	27069.5	39769.2	73968.3	57877	54989.9	60926	92619.6	27535.7	39535.2	51993.1	30644.9	69510.2	60930.6	92016.2	5172.29	53755.2	2978.85	46292.6	13326.2	13175.2	77649	58717.8	11114.6
RTN1_RAT	4	4	291.88	0.532025	1.06776	DEN/FEN	CEN/EEN	Reticulon-1 OS=Rattus norvegicus GN=Rtn1 PE=2 SV=1	199511	394938	380657	152129	169403	127168	219039	232876	244118	381979	332243	193130	464920	532740	497975	212801	87997	92307.9	103973	256121	238533	129654	243341	203411	217067	91423.3	202112	202751	201484	208285	541507	644014	378262	379115	395418	370906	216802	188873	219993	262900	246596
SNPH_RAT	1	1	40.22	0.539118	1.21355	DEN/FEN	CEN/EEN	Syntaphilin OS=Rattus norvegicus GN=Snph PE=2 SV=1	99538.8	7693.1	96231.8	14913.5	144642	124494	84644.8	102001	8457.55	4137.81	17034.4	91560.6	3716.34	132086	4658.96	4175.77	190655	193698	59531.4	79954.9	8254.76	18550.9	11172.2	11957.3	262995	133364	131053	7728.86	10929.7	7849.18	109860	13307.4	146602	68306.4	133160	16348.2	152027	195181	6497.44	9295.79	82089.9
PLCB1_RAT	2	2	128.06	0.543949	1.40412	CEN/EEN	DEN/FEN	1-phosphatidylinositol 4,5-bisphosphate phosphodiesterase beta-1 OS=Rattus norvegicus GN=Plcb1 PE=1 SV=1	76953.2	6818.06	51608.8	11308.7	83100.1	90092.3	16292.7	54528.5	7139.37	11878.8	12612.3	39309	7871.47	47009.2	8858.57	8214.11	63685.1	59895.7	13493	13549.4	4729.94	2847.98	6313.42	3611.73	67280.6	58051.1	25071.2	10925.2	4733.91	8566.97	14821.9	12662.9	19925.8	14810.6	26683.1	10636.2	18705.8	41296.5	7592.99	4823.32	26565.3
NFM_RAT	14	14	861.91	0.54825	1.0554	CEN/EEN	DEN/FEN	Neurofilament medium polypeptide OS=Rattus norvegicus GN=Nefm PE=1 SV=4	524439	576657	849700	293456	652449	576236	598615	692495	589996	809776	713735	320161	621385	756844	687337	424061	228175	223318	185696	366927	335885	295894	385503	477057	574023	259956	522788	412399	382337	387182	1.21829e+06	1.29637e+06	807249	474995	470275	467147	267048	233167	365989	438723	249556
LRRC7_RAT	1	1	74.82	0.548836	1.01005	DEN/FEN	CEN/EEN	Leucine-rich repeat-containing protein 7 OS=Rattus norvegicus GN=Lrrc7 PE=1 SV=2	124576	139239	122427	139863	117393	115168	88707.8	91713.7	97505.6	134343	113468	139085	185189	199515	182939	76453.1	87986.8	91543.2	197676	126766	157873	132351	146893	148741	71868.9	65756.6	64039.6	67505	73662.3	81672.2	203032	230561	220681	246335	241389	234888	90156.9	90729.7	84083	182745	161363
EFHD2_RAT	2	2	56.55	0.548967	1.08712	DEN/FEN	CEN/EEN	EF-hand domain-containing protein D2 OS=Rattus norvegicus GN=Efhd2 PE=1 SV=1	140809	208148	161358	77588.5	40396.8	38946.8	81147.2	81649.1	108361	171837	127118	121798	149448	143658	129356	44477.9	11953.2	12758.5	151134	108027	119029	94572.1	122167	117222	38335.8	56403.2	64050.4	54915.6	59315.3	64081.1	194971	226992	168254	195793	187812	186020	64326.4	61673.6	87750.5	250043	173761
TAU_RAT	13	13	694.06	0.552801	1.07256	DEN/FEN	CEN/EEN	Microtubule-associated protein tau OS=Rattus norvegicus GN=Mapt PE=1 SV=3	1.75292e+06	103209	1.14448e+06	1.4832e+06	2.21819e+06	1.88741e+06	903022	1.68448e+06	88339.5	1.17709e+06	1.09809e+06	1.18632e+06	128359	1.31708e+06	425042	159356	3.01998e+06	2.83884e+06	831195	965477	453902	51397.8	86240.5	88663.6	3.42553e+06	2.38561e+06	1.83158e+06	1.33974e+06	95709.6	1.1497e+06	1.15838e+06	1.13611e+06	1.46476e+06	1.20209e+06	1.18974e+06	892984	1.5066e+06	2.42174e+06	170215	109117	890898
CSN1_RAT	1	1	68.02	0.559816	1.13002	CEN/EEN	DEN/FEN	COP9 signalosome complex subunit 1 OS=Rattus norvegicus GN=Gps1 PE=1 SV=1	11944.9	18524.3	11221.9	4506.2	18819.6	9966.97	5157.67	15188.7	12316.2	6073.98	6889.87	4100.12	2168.23	4639.9	3144.23	4274.52	15677.6	11785.7	7274.77	14230.3	3929.09	21748.9	23076.6	26247.7	16316.5	8928.64	10537.4	7841.01	25199.1	11294.5	9628.21	6856.43	2439.84	15632.6	1507.43	8546.61	6845.38	23597	10578.8	15871.7	3645.7
CKD18_RAT	1	1	43.63	0.561561	1.0811	CEN/EEN	DEN/FEN	Cyclin-dependent kinase 18 OS=Rattus norvegicus GN=Cdk18 PE=1 SV=1	11065.9	14148.6	15261.4	31480.4	21575.7	19681.7	5512.96	8709.91	16598.4	33370.5	19907	14125.3	27001.5	21337.4	18720.8	4922.69	862.43	2522.2	5050.53	6174.5	8427.76	15389.7	19634.2	15080.7	17903.3	12794	27563.3	12714.3	11899.8	10964.5	22979.3	31486.6	33452.7	16949.3	21961.4	17006.3	6346.04	2547.99	2919.28	6828.57	332.18
WDR44_RAT	1	1	42.91	0.577864	1.0373	CEN/EEN	DEN/FEN	WD repeat-containing protein 44 OS=Rattus norvegicus GN=Wdr44 PE=1 SV=1	107146	91257.3	85553.8	16985.3	41576.2	164459	57897.1	67616.5	74197.2	65265.8	54772.4	38711.4	89627.7	87993.5	85736.5	44541.5	75699.8	63749.7	70721.5	69993.3	93129.3	8785.17	115186	25417.1	60420.3	45537.6	50295.2	57909.7	59407.5	63410.3	85577.6	97910.6	78947.4	83724	75292.6	89160.7	38783.3	50441.8	55343.6	47458.3	54472.6
CLAP2_RAT	2	2	137.8	0.592255	1.05333	DEN/FEN	CEN/EEN	CLIP-associating protein 2 OS=Rattus norvegicus GN=Clasp2 PE=2 SV=1	139691	108616	148802	104614	111561	83807.7	100145	113270	65784.3	105474	115363	112849	117789	173806	129069	71522.5	123575	127399	109690	156774	127283	46935.7	94674.3	88296.9	152400	97966.2	145309	113292	74175.1	101090	148981	144606	158402	167757	166582	154719	110476	110414	76071	101949	117161
FBP1L_RAT	1	1	38.51	0.602007	1.25612	CEN/EEN	DEN/FEN	Formin-binding protein 1-like OS=Rattus norvegicus GN=Fnbp1l PE=1 SV=2	1721.07	9958.17	2969.56	10439.2	28289.3	25638.6	3409.71	3753.24	5730.93	8409.8	6868.74	3362.47	8836.82	3579.78	8538.96	6651.42	7210.92	3822.51	4945.54	7918.61	9541.74	13170.2	10418.7	10853.1	6566.37	3560.1	9776.52	8110.29	11064.6	9937.75	9080.04	9509.86	9322.57	7953.65	5674.22	5119.86	4276.61	4012.14	10175.5	6434.44	3256.07
EF1A2_RAT	1	1	63.38	0.606815	1.32077	CEN/EEN	DEN/FEN	Elongation factor 1-alpha 2 OS=Rattus norvegicus GN=Eef1a2 PE=2 SV=1	1608.4	691.785	3533.41	57060.1	42433.7	5592.91	1763.43	1182.39	11463.7	1459.75	1465.63	0	1363.44	1055.75	304.088	921.681	3893.38	1039.61	2950.44	3581.47	5915.38	2187.73	4651.27	19963.5	2076.57	6434	3432.15	4417.79	3181.42	1327.9	29690.1	27004.9	29862.5	1050.38	930.119	1250.27	402.282	544.288	1498.34	854.448	0
BCKD_RAT	2	2	109.71	0.61482	1.14198	DEN/FEN	CEN/EEN	[3-methyl-2-oxobutanoate dehydrogenase [lipoamide]] kinase, mitochondrial OS=Rattus norvegicus GN=Bckdk PE=1 SV=2	2275.21	51460.8	9353.36	46252.9	6152.81	5494.47	20726	3890.82	27330.8	34078.5	28532	19992	26204.6	15718	34712.8	29830.6	2816.19	2011.31	11887.2	34913.1	29237.3	48610.7	46676.6	53689.9	4837.97	3093.16	46968.5	35224.7	46436.1	37440.5	28803.2	41999.6	2116.39	30219.5	26492.5	21383	43675.3	3351.49	65706.7	33276.4	23662.4
SRC_RAT	1	1	35.61	0.63098	15.7758	DEN/FEN	CEN/EEN	Proto-oncogene tyrosine-protein kinase Src OS=Rattus norvegicus GN=Src PE=1 SV=4	927.413	1066.26	449.557	3185.36	1194.38	712.808	2243.56	843.46	5440.48	9560.71	3540.96	3043.94	5285.84	2435.85	4096.32	845.7	223.298	0	471.373	1453.79	48.5799	0	1565.58	1163.07	0	0	5689.79	974.957	2691.89	0	265323	316918	162099	3246.32	1303.34	1202.29	0	201.227	0	3176.4	3167.21
NOL3_RAT	1	1	44.4	0.633846	1.11698	DEN/FEN	CEN/EEN	Nucleolar protein 3 OS=Rattus norvegicus GN=Nol3 PE=1 SV=1	65765.7	57190.2	60884.2	98109.2	88209.6	87674.3	53926.3	53829.1	40771.7	39114.6	44250.4	53177.4	69052.8	76812.9	74233.7	48515.5	75547.5	75389.1	47035.7	32353.4	38193.6	28830	34477.6	34492.6	84212.7	82933.3	72519.9	42270.3	36795.8	42690.4	108660	131610	112127	70011.6	60232	72759.6	72117.4	94267	60504.8	61936.1	72588.2
UBXN1_RAT	1	1	50.72	0.636084	1.19143	CEN/EEN	DEN/FEN	UBX domain-containing protein 1 OS=Rattus norvegicus GN=Ubxn1 PE=3 SV=2	50569	35765.8	40383.9	1076.37	16813.9	31044	17335.2	25904.1	7087.39	22955.3	18138.3	3716.91	29761.7	34097.8	22110.1	21216.6	30859.9	18823	3011.66	16103.7	10268.8	2208.17	11658.1	2383.47	28617.1	13099.9	16439	8785.61	11465.6	13768.6	19456.5	24564.1	13073.3	10584.6	9769.09	13738.4	23636.7	31866.5	31536.1	6920.37	22304.6
STX1B_RAT	2	2	150.69	0.643446	1.03324	DEN/FEN	CEN/EEN	Syntaxin-1B OS=Rattus norvegicus GN=Stx1b PE=1 SV=1	3.9308e+06	2.74948e+06	4.30951e+06	746048	2.64332e+06	2.7353e+06	2.40018e+06	3.20605e+06	1.6638e+06	3.09068e+06	2.77988e+06	2.52283e+06	2.67437e+06	4.99194e+06	2.83065e+06	3.13157e+06	2.79528e+06	3.13061e+06	1.0506e+06	2.691e+06	1.80143e+06	2.27631e+06	2.34425e+06	2.4691e+06	4.68246e+06	2.47236e+06	3.09164e+06	2.60123e+06	2.90824e+06	2.32155e+06	2.34174e+06	2.92819e+06	3.15218e+06	3.25869e+06	4.13448e+06	2.80001e+06	3.42345e+06	3.34142e+06	4.03623e+06	2.00845e+06	2.99377e+06
PPM1H_RAT	1	1	43.25	0.65929	1.05755	CEN/EEN	DEN/FEN	Protein phosphatase 1H OS=Rattus norvegicus GN=Ppm1h PE=2 SV=2	466.331	2128.15	789.347	6825.04	26804	27589.4	2161.43	1924.34	1176.16	8146.61	8280.23	1659.04	7069.07	971.809	9871.07	5171.89	2006.36	941.552	4880.89	8098.35	13142.5	2309.83	1311.71	1442.03	2564.36	1598.71	10810.8	11857.4	1835.29	12429.1	10064.2	13600.1	3242.8	12747.2	1735.05	6510.73	1976.33	1015.35	5758.38	1174.73	562.517
NEB2_RAT	1	1	51.7	0.663421	1.05847	CEN/EEN	DEN/FEN	Neurabin-2 OS=Rattus norvegicus GN=Ppp1r9b PE=1 SV=1	167748	231009	224187	171836	142870	137540	126857	106115	150071	225318	161187	163416	287455	253152	257858	64669.8	43488.1	41143.6	105558	110517	130961	135838	148621	144055	98872.2	62339.3	120971	71506.6	67215.4	75933.8	176498	218350	176768	284151	293029	272073	90791.4	84239.8	89801.8	226151	153321
MYH9_RAT	1	1	57.33	0.686265	1.04983	DEN/FEN	CEN/EEN	Myosin-9 OS=Rattus norvegicus GN=Myh9 PE=1 SV=3	18869.7	2038.76	12153.3	651.694	174.736	65.9234	254.586	22510.6	1580.45	1481.44	1151.43	126.714	1027.59	877.474	422.128	985.495	4693	6926.85	1749.71	15511	4123.35	1509.21	2262.66	2852.95	36037.2	18707.9	2314.33	1988.56	317.324	1860.19	613.117	777.386	9.41461	1444.35	191.632	1113.75	3967.23	11826.9	763.921	1168.42	139.571
JKIP1_RAT	1	1	50.41	0.698218	1.22979	DEN/FEN	CEN/EEN	Janus kinase and microtubule-interacting protein 1 OS=Rattus norvegicus GN=Jakmip1 PE=1 SV=1	6898.55	3230.93	10002	3876.08	4552.12	8312.72	4025.97	4386.43	3426.62	8200.83	7166.94	8902.08	7458.09	15115.6	7875.16	3918.92	4593.15	6787.34	4357.71	3781.92	3745.31	3125.88	1860.28	4931.15	12436.3	10870.2	11519.7	5414.11	1777.89	6755.22	8779.34	1295.61	1316.54	13644.7	20810.9	7612.15	10320.2	7789.94	5729.5	5237.82	5696.59
IMPCT_RAT	1	1	37.7	0.733529	1.08614	DEN/FEN	CEN/EEN	Protein IMPACT OS=Rattus norvegicus GN=Impact PE=2 SV=1	5814.68	34686.8	20360.5	22936.6	14570.3	11152	21167.4	8419.85	23460.7	30197.7	26856.1	24625.7	30393.5	25725.8	36591.7	27009.1	6133.56	7223.72	21529.7	30138	32271.2	35913.1	31971.5	37113.5	14161.9	6181.28	41640.7	39647.5	39102.8	42705.3	30368.8	44053.4	7496.21	34948.9	26711.8	27189.3	32749	7337.14	40057.8	30016.2	22769.8
CANB1_RAT	1	1	42.42	0.73367	1.04373	DEN/FEN	CEN/EEN	Calcineurin subunit B type 1 OS=Rattus norvegicus GN=Ppp3r1 PE=1 SV=2	33063.5	35643	29027.4	29717.7	26651.6	34510.2	37576.9	43486.6	33905.5	36614.9	32586.9	37626.8	46246	47913.2	39214	43926.2	53380.7	59234.5	51211.5	60569	48909.9	50276.8	53570.2	52236.6	29491.3	24705.8	29818.4	37137.1	45774.2	48565.7	41550	39401.3	38910.6	45355.3	55368.8	40593.9	57984.5	54395.1	59555.4	67891.7	61601.2
PSMD1_RAT	1	1	51.35	0.735798	1.02734	DEN/FEN	CEN/EEN	26S proteasome non-ATPase regulatory subunit 1 OS=Rattus norvegicus GN=Psmd1 PE=2 SV=1	3179.7	61389.7	39467.9	18894.6	910.911	753.623	2742.29	409.304	33703.9	41176.1	38914.2	3635.64	35335	11913.1	32448.2	29148	1699.29	7533.43	10685.9	35488.7	30500.4	26336.6	36942.8	41628.8	635.742	558.36	37713.5	38096.5	19067.5	39842.6	48855.7	52176.5	14719.3	39744.5	3314.02	30701	4957.47	7432.17	36102.6	29848.4	1052.45
ATPB_RAT	1	1	65.44	0.744592	2.23145	DEN/FEN	CEN/EEN	ATP synthase subunit beta, mitochondrial OS=Rattus norvegicus GN=Atp5b PE=1 SV=2	2000.9	2577.57	9630.18	1640.47	1503.72	273.193	2655.37	387.138	991.543	0	1955.6	3870.73	340.039	0	3143.29	1176.78	10973.5	2912.83	1178.87	3506.27	3605.77	392.466	3301.35	678.577	0	2072.8	378.954	823.295	501.248	1713.86	358.13	0	55.7109	52031.9	1040.45	50823.6	2065.03	1098.43	3956.18	1714.2	647.99
NFL_RAT	6	6	606.97	0.747214	1.07993	DEN/FEN	CEN/EEN	Neurofilament light polypeptide OS=Rattus norvegicus GN=Nefl PE=1 SV=3	1.734e+06	463261	2.10533e+06	1.40141e+06	1.38586e+06	1.32545e+06	1.67312e+06	1.81669e+06	409603	1.574e+06	1.38836e+06	1.06837e+06	1.30495e+06	1.61451e+06	1.71373e+06	1.02651e+06	931214	929662	1.22674e+06	1.63083e+06	1.50542e+06	290273	475357	465627	1.88704e+06	1.47575e+06	2.03075e+06	1.54477e+06	268438	1.59543e+06	1.75275e+06	2.04785e+06	1.35885e+06	1.503e+06	1.45918e+06	1.4938e+06	1.35049e+06	1.35563e+06	978425	597699	1.2527e+06
TRIM2_RAT	1	1	54.93	0.760035	1.15653	DEN/FEN	CEN/EEN	Tripartite motif-containing protein 2 OS=Rattus norvegicus GN=Trim2 PE=1 SV=2	12014.6	132706	12767.9	145129	71042.3	51182	11515.9	8645.05	96709.2	119035	111793	13563.7	117037	11825.9	132195	123869	22802.9	17248.5	85080.6	133598	153856	144507	124623	140165	12146.2	9132.4	191068	179293	152695	189864	122691	187215	13154.1	122485	17735.3	109832	17916.6	13240.9	175616	153551	10956.9
AKA12_RAT	2	2	129.04	0.764955	1.09973	DEN/FEN	CEN/EEN	A-kinase anchor protein 12 OS=Rattus norvegicus GN=Akap12 PE=1 SV=1	33490.4	57405.6	42525.9	50668.7	30856.9	27515.9	33506.5	32978.8	49154.1	67403.5	50971.2	46101.1	65988.6	61927.6	64953.9	22682.8	15029.6	12171.6	46835.6	27799.7	29870.8	35821.5	37484.6	39324.2	48064.9	53201.8	62417.3	38304.3	47361.1	44915.9	100758	116589	80679.8	56748.4	50986.4	59959.2	25638.9	20197.8	29070.4	43654	25809.6
NCAM1_RAT	4	4	191.53	0.772636	1.00855	DEN/FEN	CEN/EEN	Neural cell adhesion molecule 1 OS=Rattus norvegicus GN=Ncam1 PE=1 SV=1	365350	519880	466109	571980	491367	475193	445484	450254	484812	509907	403815	340812	675547	695396	636442	461197	260885	264525	406694	453585	471634	508319	533730	513665	456696	342108	521146	461792	472905	504127	607783	701638	602873	582509	563158	581046	361869	340773	443309	504223	407955
HS90B_RAT	7	7	504.83	0.779754	1.06003	DEN/FEN	CEN/EEN	Heat shock protein HSP 90-beta OS=Rattus norvegicus GN=Hsp90ab1 PE=1 SV=4	6.22984e+06	3.51625e+06	8.66959e+06	3.36624e+06	3.98744e+06	3.56663e+06	5.03486e+06	7.13241e+06	2.49287e+06	6.19426e+06	5.61792e+06	5.05939e+06	4.64141e+06	8.07223e+06	5.62475e+06	4.76885e+06	5.22684e+06	5.31541e+06	2.83703e+06	4.09695e+06	4.02742e+06	2.41464e+06	1.52224e+06	2.30129e+06	9.01442e+06	5.58664e+06	5.6732e+06	4.95966e+06	2.24087e+06	4.94301e+06	7.87899e+06	1.0252e+07	8.30449e+06	4.10102e+06	5.01982e+06	3.87073e+06	4.15393e+06	6.02986e+06	4.53368e+06	3.3087e+06	4.471e+06
DPYL5_RAT	1	1	36.13	0.789472	1.01429	CEN/EEN	DEN/FEN	Dihydropyrimidinase-related protein 5 OS=Rattus norvegicus GN=Dpysl5 PE=1 SV=1	113508	162457	179230	201789	150593	146304	154108	137842	190660	251469	214735	144924	319623	322945	316737	110583	32996.7	60017	205495	276047	287085	311524	305259	327208	208309	83734.4	186149	155114	166180	169612	309526	350913	285978	257883	287090	253230	112027	91530.7	96730.7	252779	184884
ITPR1_RAT	1	1	46.91	0.795803	1.13359	DEN/FEN	CEN/EEN	Inositol 1,4,5-trisphosphate receptor type 1 OS=Rattus norvegicus GN=Itpr1 PE=1 SV=2	465.234	13674.4	13126.7	27232.4	37553.6	34211.4	14209.1	1582.79	17873.6	20545.2	20896.9	17208.5	19247.6	22073.9	17849.3	14844.3	810.604	1319.98	15292.9	26186.2	31829.8	18275.5	18211.7	19791.1	2048.11	955.415	27950.4	24258.4	1194.84	29905.3	31142.7	42803	38780	25161.5	19112	16085.6	12599.5	2088.67	11209.1	17702.1	16209.7
GPM6A_RAT	5	5	317.5	0.805339	1.08025	DEN/FEN	CEN/EEN	Neuronal membrane glycoprotein M6-a OS=Rattus norvegicus GN=Gpm6a PE=1 SV=1	248363	741218	88121.5	103136	215225	200533	19599.2	75219.3	487059	159925	138736	25582.4	242099	77817.3	244046	269710	94816.9	312658	39061.9	115950	255242	888727	810273	892402	514392	55667	167984	243456	814277	264573	186096	215745	501937	190320	25856.5	110469	56507.8	72454.9	891710	696830	25793.2
MARCS_RAT	5	5	375.01	0.807085	1.05049	DEN/FEN	CEN/EEN	Myristoylated alanine-rich C-kinase substrate OS=Rattus norvegicus GN=Marcks PE=1 SV=2	1.34985e+06	1.75185e+06	1.74167e+06	1.34922e+06	1.90529e+06	1.65697e+06	1.52258e+06	1.61042e+06	1.44586e+06	1.8552e+06	1.52052e+06	1.48174e+06	1.8574e+06	2.50189e+06	2.01122e+06	2.60533e+06	1.81944e+06	2.04298e+06	927600	1.22783e+06	1.598e+06	1.67484e+06	1.75657e+06	1.79631e+06	3.28707e+06	1.87075e+06	2.06881e+06	1.96493e+06	1.78439e+06	2.13739e+06	1.48277e+06	1.88892e+06	1.64556e+06	1.87775e+06	2.23691e+06	1.30087e+06	2.28213e+06	2.40818e+06	2.85525e+06	1.70219e+06	1.56961e+06
BAIP2_RAT	2	2	73.58	0.814799	1.5096	DEN/FEN	CEN/EEN	Brain-specific angiogenesis inhibitor 1-associated protein 2 OS=Rattus norvegicus GN=Baiap2 PE=1 SV=1	24759.6	27179.9	28048.8	13496.8	9436.58	7507.23	15852.9	74982.8	17478.9	7229.24	8751.54	16254.8	12121.7	24697.4	12357.1	6148.31	52201.7	34083.6	9801.11	15623.4	12730.3	9005.24	16392.8	15439.8	132758	88496.7	10058.3	6635.02	12555.2	7065.14	9753.62	8498.08	32277.6	8663.77	29978.4	4375.43	24557.4	120571	15730.7	23755.6	24945
CALX_RAT	3	3	263.98	0.81789	1.00921	CEN/EEN	DEN/FEN	Calnexin OS=Rattus norvegicus GN=Canx PE=1 SV=1	41386.3	22595.5	51876.7	29486.5	186880	162312	52076.4	59881.8	16634.8	50683.5	48675.7	36996.2	59378.4	68485.2	70172	46214.2	47734.5	53241.5	31734.8	57585.1	52752.6	30355.3	31642.1	30890.1	109834	51935.1	74607.6	61992.1	28021.2	65307.8	77615.6	92176.6	60874.8	53859.3	57954.5	42659.5	86988.8	83607.1	30259.9	29081.4	50289.2
VIME_RAT	1	1	55.43	0.823572	1.10274	CEN/EEN	DEN/FEN	Vimentin OS=Rattus norvegicus GN=Vim PE=1 SV=2	36923.3	26893.3	42377.1	351.838	1989.8	2782.8	34227.4	52951.4	5189.03	16891.1	20361.7	1804.03	10766.7	32833	12260.6	40680.1	35993.7	31347.1	834.111	26150.3	19683.4	28875.5	32349.3	13578	51946.9	11282.6	17085.8	6582.26	22641.2	18712.8	9986.43	8406.53	3862.65	7149.64	8933.39	10539.6	33417.7	47249.5	50438.2	10454.4	23541
PDLI4_RAT	1	1	41.9	0.827525	1.01189	CEN/EEN	DEN/FEN	PDZ and LIM domain protein 4 OS=Rattus norvegicus GN=Pdlim4 PE=2 SV=2	67660.6	79698.1	70667.9	83431.7	74817.1	72945.9	55576	67657.1	46599.7	68925.4	59221.8	85220.5	65896.7	91216.9	73444.6	19621.7	25689.1	23567.8	51797.8	39936.4	50746.6	34340.7	39654.1	31341.4	69359.5	53806.2	64383	45111.4	36687.3	62807	97064	119778	98455.2	83859.9	82157.4	85424.1	30740.1	38612	25313.9	51895.5	56484.1
REM2_RAT	3	3	189.93	0.829588	1.09171	DEN/FEN	CEN/EEN	GTP-binding protein REM 2 OS=Rattus norvegicus GN=Rem2 PE=1 SV=2	109567	14196.5	141811	10630.4	85525	72854.5	27348.4	123973	9570.08	19763.8	13226.4	48339.8	18075.8	201719	11493.5	9225.05	105382	131921	17923.8	13807.9	20113	24726.6	28765.9	27543.7	201749	90058.6	27910.8	13537.9	17946.1	14614.9	40593.2	51252	174356	33893.6	58726.4	31005	35899.5	193294	35525.3	29739.5	144855
ERC2_RAT	1	1	48.64	0.864828	1.58301	CEN/EEN	DEN/FEN	ERC protein 2 OS=Rattus norvegicus GN=Erc2 PE=1 SV=1	25013.9	3326.64	22713.3	3574.1	195668	169156	15303.3	35452.3	2800.74	3277.34	3579.64	13030.3	10403.4	18792.6	16814.3	9928.99	50424.1	43752.9	6114.87	11243	9551.78	6470.16	2061.14	3681.33	62543.1	39388.8	15573	14994.3	3008.34	11735.8	7643.33	5325.54	29410.4	12551.7	22424	5016.35	26161.4	65571.7	7686.82	5400.03	21140.5
CDS2_RAT	1	1	71.51	0.866257	1.05543	CEN/EEN	DEN/FEN	Phosphatidate cytidylyltransferase 2 OS=Rattus norvegicus GN=Cds2 PE=2 SV=1	228277	16495.4	185330	19352.9	12733.2	12985	15571.9	285717	14876.6	14610.2	17922.2	18802	33546.2	38792.1	20036.6	9493.08	257530	252310	51893.2	367520	16153.8	15380.8	14579.6	20264.8	478728	252253	19458.1	32319.1	18409.4	31496.9	30859.5	31795.6	16299.9	31687.1	35652.1	22694.2	71557.2	277868	17784.7	22760.8	23142.1
CLVS2_RAT	1	1	38.29	0.884907	1.04193	DEN/FEN	CEN/EEN	Clavesin-2 OS=Rattus norvegicus GN=Clvs2 PE=1 SV=1	25038.6	29990.9	25137.5	31048	27589.7	25012.5	15811.9	18527.5	18936.4	21630.4	20036.1	26515.1	33333	29084.2	26348	8002.76	11665.3	8953.5	28095.9	21207.5	29327.8	21527.6	26819.9	22706.6	18550	15985.9	22389.7	11696.5	12895.9	15099.4	32971.8	37819.1	33085.4	43369.7	38131.2	44767.2	17584.7	17953.2	18642.4	30234	31410.6
BEGIN_RAT	2	2	98.59	0.890241	1.01132	CEN/EEN	DEN/FEN	Brain-enriched guanylate kinase-associated protein OS=Rattus norvegicus GN=Begain PE=1 SV=1	1180.84	3333.89	2361.96	14371.7	593.449	996.686	4754.54	1742.42	2094.78	23678.6	12524.4	1061.04	6697.86	4023.99	19405.5	5523.28	511.667	705.745	3588.39	5816.38	13117.8	3131.32	2157.8	1655.88	1302.2	700.086	4658.71	14885	854.924	18882.9	6868.91	24432.1	2353.22	5308.12	3186.37	7415.83	2921.27	574.168	3782.38	3589.26	1265.49
DCLK1_RAT	3	3	168.76	0.893114	1.01095	CEN/EEN	DEN/FEN	Serine/threonine-protein kinase DCLK1 OS=Rattus norvegicus GN=Dclk1 PE=2 SV=1	144586	116091	93633.4	121141	119531	10904.9	81939	86819.3	92715.8	105696	88079.9	87607.8	112656	109005	105853	54162.7	79499.3	80485.2	95658.5	69692.7	69375.3	38044.5	75129.2	67888.5	73672	105196	76949.3	54144.2	58097.7	55222.1	131546	151282	139476	107339	107430	111104	50789.4	57685.6	67333.4	107979	86113.2
KCNQ2_RAT	5	5	276.31	0.900453	1.01215	CEN/EEN	DEN/FEN	Potassium voltage-gated channel subfamily KQT member 2 OS=Rattus norvegicus GN=Kcnq2 PE=1 SV=1	34521.5	67954.6	39715.5	24526	64996.7	61468.3	28792.4	39118.2	49277.2	53627.9	35337.8	26176.4	70773.5	46546.4	83165.5	51026.9	19524.6	16803.7	21250.3	42006.1	56039.5	44662.3	56751.4	48743.5	42833.5	26896.9	39641.7	40833.1	58445.6	66797.3	55233.9	62328.8	44668.5	49819.4	53239.2	46808.7	24332.5	19361.8	68785.7	60726.8	32446.8
RGRF2_RAT	3	3	126.56	0.906648	1.06317	DEN/FEN	CEN/EEN	Ras-specific guanine nucleotide-releasing factor 2 OS=Rattus norvegicus GN=Rasgrf2 PE=1 SV=1	45344.8	58295.7	59855.8	71975	74427.8	65535	50337.7	44023.3	53555.3	69645.7	54039.8	57492.2	78857.4	77456.5	70761.9	26389.6	22783.4	21885.2	38598.3	40079	41047.4	28168.8	39325.9	35913	43329	27453.7	48093.1	25557.8	22556.4	27651	85717.8	97051.1	89856.9	97863.9	99018.1	88616.2	31406.6	25770.4	22644.8	59457.5	50347.7
NSF_RAT	1	1	39.52	0.909488	1.0099	DEN/FEN	CEN/EEN	Vesicle-fusing ATPase OS=Rattus norvegicus GN=Nsf PE=1 SV=1	110417	10065	42889.7	21289.1	105332	30299.8	35451.4	49615.6	9074.84	51299.9	46606	37102.9	37298.8	48885	37528.7	38441.9	89184.8	78888.3	31682.8	47315.6	47402.8	45886	4201.79	26126.8	52034.2	33664.3	59767.4	70402.9	6439.86	85147.1	60829	60912.9	57355.1	37971.6	41780.8	46377.8	32906	34561.6	28264.5	9687.67	28692.9
KLC1_RAT	1	1	32.52	0.914274	1.05321	DEN/FEN	CEN/EEN	Kinesin light chain 1 OS=Rattus norvegicus GN=Klc1 PE=1 SV=2	6438.13	12006.6	11530.2	2595.38	3467.98	1381.68	29077.6	13432.3	5262.65	4986.08	4950.56	26689.4	1494.74	35413	3628.26	6696.23	8182.48	4636.56	11342.2	7602.27	2484.9	5287.44	2446.95	2943.39	11130.3	7777.98	5724.43	5250.83	2724.18	3515.61	5944.26	3846.59	4000.03	9445.29	41918.8	7563.66	34858.1	1904.86	3971.38	3453.24	33180.9
MGRN1_RAT	1	1	34.85	0.925141	1.05876	CEN/EEN	DEN/FEN	E3 ubiquitin-protein ligase MGRN1 OS=Rattus norvegicus GN=Mgrn1 PE=1 SV=1	3462.73	22223.4	4830.46	6041.97	4013.77	2117.54	932.564	5826.9	6140.1	7304.12	6996.94	1049.39	10799.7	5647.64	13918.2	6638.67	6858.27	5677.62	1405.32	4224.8	6301.81	10442.2	14024.4	11846.8	6131.98	6440.68	11272.7	7445.88	11787.2	9505.75	8494.37	8748.78	983.056	7704.52	2621.29	4683.07	7223.01	1286.17	9855.22	8184.26	2940.78
RTN4_RAT	10	10	526.93	0.927787	1.12401	DEN/FEN	CEN/EEN	Reticulon-4 OS=Rattus norvegicus GN=Rtn4 PE=1 SV=1	525322	590962	559973	790059	709727	782914	467621	467911	528840	655825	536952	597108	321639	295855	294356	377344	337970	319531	738409	685155	746978	471593	482501	449363	292294	260317	293206	455799	452790	513745	1.39988e+06	1.69228e+06	1.44453e+06	674227	725376	711791	212783	208794	186280	590375	502436
DC1L1_RAT	3	3	166.4	0.943562	1.07523	DEN/FEN	CEN/EEN	Cytoplasmic dynein 1 light intermediate chain 1 OS=Rattus norvegicus GN=Dync1li1 PE=1 SV=1	48107.8	62148.6	50677.5	62532	26994.5	28924.1	38295.9	45631.2	47193.8	74893	52799.7	49552.1	80289.2	73372.4	73172	34092.2	43671.8	27576.2	46169.3	19995.6	20327.3	13917.9	29697.3	32742.1	32600.6	55033.9	47753.6	28674	29639.1	31533.7	116975	142055	106049	71145.8	65898.4	72163.4	26908.1	26521.2	40610.2	47201.4	32178.1
RAB3A_RAT	1	1	60.06	0.968136	1.01609	CEN/EEN	DEN/FEN	Ras-related protein Rab-3A OS=Rattus norvegicus GN=Rab3a PE=1 SV=1	37860.9	51821.1	49584.4	82308.9	49000.1	43128.7	31067.5	40699.8	26060.9	52014	36498.2	43089.9	57590.1	56499.1	61488.8	9446.8	8598.85	9951.62	22024.4	15086.4	14366.2	16586.6	20753.6	17467	28703.6	26098	26898.8	22105.2	19079.5	21690.4	68922.3	71738.6	66996.4	64480.2	65867	58165.1	9864.97	7662.91	10037.3	43830.3	37580.5
ODPA_RAT	2	2	81.04	0.970967	1.18501	CEN/EEN	DEN/FEN	Pyruvate dehydrogenase E1 component subunit alpha, somatic form, mitochondrial OS=Rattus norvegicus GN=Pdha1 PE=1 SV=2	32828.7	21468.8	47044.6	25197.2	4046.95	3504.9	21902.9	9763.57	16662.9	29736.6	24782.5	9491.26	46990.6	54862.8	43668.3	8774.93	7436.35	5920.91	6334.7	19007.6	22146.9	5946.79	9609.03	7090.59	6735.57	1937.91	12745.1	13953.9	10229.9	14465.1	13680.2	17356.2	7894.37	25073.9	23118.5	20766.2	21499.6	15303.6	23248.1	13989.1	26488.5
FAS_RAT	1	1	34.94	0.971854	1.01316	DEN/FEN	CEN/EEN	Fatty acid synthase OS=Rattus norvegicus GN=Fasn PE=1 SV=3	28224.1	9951.06	4147.46	26289.8	43327.5	72627.6	17991.1	9914.08	8722.44	29638	22985.7	3969.92	21302.3	6184.99	7548.7	13094.5	33578.1	37811.7	21050.7	38521.3	11041.7	9989.66	13413.6	10756.3	12355	8100.43	43602.3	24931.6	13709.3	32077	20838.8	45916.5	2416.97	41062.5	11854.9	34313.8	8599.27	5136.81	6104.37	7775.7	9070.85
FXYD7_RAT	1	1	63.31	0.974435	1.03674	DEN/FEN	CEN/EEN	FXYD domain-containing ion transport regulator 7 OS=Rattus norvegicus GN=Fxyd7 PE=1 SV=1	148967	144240	134927	146579	156928	170870	86644.6	82325.7	80763.8	143179	100020	154289	179906	169861	140685	83108.7	74073.1	114188	85552.9	55869.8	59414.8	70293.9	82385.2	76470.8	121830	143910	111874	36766.1	54986.1	76057.9	190047	186785	228646	177925	193039	143499	124075	137474	107377	134936	97118.7
ZRAB2_RAT	1	1	56.98	0.976303	1.07283	DEN/FEN	CEN/EEN	Zinc finger Ran-binding domain-containing protein 2 OS=Rattus norvegicus GN=Zranb2 PE=1 SV=2	24299.2	41473.9	9444.6	2489.35	24305.9	15732	5958.44	10015.6	29735.1	7884.87	10128.9	12546.2	5042.22	10760.4	3373.89	9786.64	15012	19543.9	2934.78	8140.88	3591.46	1514.5	32753.6	33705.8	20402.2	8536.9	8484.5	6140.8	65005.2	6016.4	6716.48	6326.02	7597.43	11376	10125.9	7619.28	9428.2	5875.24	22183.4	58484.1	7435.62
MOG_RAT	1	1	66.53	0.978016	1.26358	CEN/EEN	DEN/FEN	Myelin-oligodendrocyte glycoprotein OS=Rattus norvegicus GN=Mog PE=1 SV=1	2878.03	22168.2	12629.8	592.625	3359.3	2083.21	23863.4	1168.06	1705.23	2865.28	4326.86	19610.6	359.216	18329.2	708.957	819.159	726.829	1000.23	10078.8	9206.66	632.163	24432.6	22640.1	16441.2	1302.83	3181.28	14185.6	2003.61	12760.5	1189.36	2051.01	1178.85	13699.5	2045.15	18539.3	672.479	16059.6	1707.62	1181.45	1555.55	16908
ETBR2_RAT	1	1	43.61	0.990828	1.06107	DEN/FEN	CEN/EEN	Prosaposin receptor GPR37L1 OS=Rattus norvegicus GN=Gpr37l1 PE=2 SV=1	87730.8	95703.1	103801	92418.2	88405.9	85222.6	78955.6	82901.7	77312.8	85633.8	67282	63552.1	137068	157682	141058	30578.7	19449	23012.2	57791.4	101212	108511	59041.9	72178.7	63529.2	78994.8	36989.1	85424.4	66199.6	56895.6	72117.7	117971	151237	129862	157924	158016	152649	25067.6	19735.6	12282.1	90016.9	88188.6
STX1A_RAT	2	2	202.26	0.993158	1.00611	CEN/EEN	DEN/FEN	Syntaxin-1A OS=Rattus norvegicus GN=Stx1a PE=1 SV=1	200030	239711	201168	150970	139735	143008	110340	148541	156681	320321	234604	146196	303056	306707	281709	164892	116866	100077	88719.9	112432	120978	166542	222494	179706	176126	120802	220750	168870	169138	164171	274934	339763	257049	273608	266628	261309	135259	125353	213034	155709	129667
PI51C_RAT	1	1	38.71	0.995103	1.29364	DEN/FEN	CEN/EEN	Phosphatidylinositol 4-phosphate 5-kinase type-1 gamma OS=Rattus norvegicus GN=Pip5k1c PE=1 SV=1	21955	43985.2	32533.4	17809.8	20636.8	17515.6	24172.1	20058.5	44284.4	65178.1	43076.8	16026.5	89068.4	63255.6	75049.4	19519.1	34350.9	3012.39	18660.8	20627.2	23359.3	6887.16	45663.5	45850.7	9463.08	5727.66	22379.6	22582.6	23541.3	14687.3	183142	180078	95163.8	63139.7	59517.4	61891.3	9903.25	5679.64	22003.6	76737.5	31703.8
BCAS1_RAT	1	1	55.81	0.995552	1.03882	CEN/EEN	DEN/FEN	Breast carcinoma-amplified sequence 1 homolog (Fragment) OS=Rattus norvegicus GN=Bcas1 PE=1 SV=2	591382	233158	789672	207584	440469	615157	319276	389562	315761	573798	448916	369484	426354	657892	610972	338171	327298	332976	262145	289285	317619	3399.92	275902	18313.8	412922	442927	458615	385532	66489.8	427979	788288	687618	706556	510935	552446	488862	248485	435804	396120	15413	180950
[truncated: 55 more columns]
