# Supplementary material for: Sex- and estrous-cycle dependent dorsal hippocampal phosphoproteomic changes induced by low-dose ketamine
Source: Sci Rep. 2022 Feb 2;12:1820. doi: 10.1038/s41598-022-05937-x (PMC8810966; doi:10.1038/s41598-022-05937-x)
Supplement: Supplementary file 22 — Supplementary Table S22. [file 41598_2022_5937_MOESM22_ESM.xlsx]

## Sheet: LF15-002_Saland_C4_EN_Design#1_
Table S22. Ketamine- vs. Saline-Treated Females: Peptide-level identification, phosphosite location and statistical analysis for TiO2-enriched fractions, including raw and normalized abundance values. CEN/EEN, Saline-treated females; DEN/FEN, Ketamine-treated females.
														Normalized abundance
														CEN/EEN																								DEN/FEN
#	Retention time (min)	Charge	m/z	Measured mass	Mass error (ppm)	Score	Sequence	Modifications	Accession	Description	Use in quantitation	Max fold change	Anova	03012014_SS_1F_Run1	03012014_SS_1F_Run2	03012014_SS_1F_Run3	03012014_SS_2F_Run1	03012014_SS_2F_Run2	03012014_SS_2F_Run3	03012014_SS_7F_Run1	03012014_SS_7F_Run2	03012014_SS_7F_Run3	03012014_SS_8F_Run1	03012014_SS_8F_Run2	03012014_SS_8F_Run3	03012014_SS_11F_Run1	03012014_SS_11F_Run2	03012014_SS_11F_Run3	03012014_SS_14F_Run1	03012014_SS_14F_Run2	03012014_SS_14F_Run3	03012014_SS_16F_Run1	03012014_SS_16F_Run2	03012014_SS_16F_Run3	03012014_SS_17F_Run1	03012014_SS_17F_Run2	03012014_SS_17F_Run3	03012014_SS_4F_Run1	03012014_SS_4F_Run2	03012014_SS_4F_Run3	03012014_SS_5F_Run1	03012014_SS_5F_Run2	03012014_SS_5F_Run3	03012014_SS_9F_Run1	03012014_SS_9F_Run2	03012014_SS_9F_Run3	03012014_SS_10F_Run1	03012014_SS_10F_Run2	03012014_SS_10F_Run3
238	12.6179	2	687.308	1372.6	-2.04759	46.16	SPAEVKSPATVK	[1] Phospho (ST)|[7] Phospho (ST)	NFH_RAT	Neurofilament heavy polypeptide OS=Rattus norvegicus GN=Nefh PE=1 SV=4	TRUE	1.14793	0.191097	183931	2.40273e+06	1.88363e+06	1.47189e+06	13154.4	10785.8	1.31572e+06	399710	1.53118e+06	1.84275e+06	2.01405e+06	1.26976e+06	1.69555e+06	1.85932e+06	1.90343e+06	1.69954e+06	227135	225098	695108	1.76296e+06	1.81555e+06	1.93205e+06	2.08148e+06	2.25193e+06	592548	204529	2.60861e+06	2.03209e+06	1.71954e+06	2.23032e+06	2.05718e+06	2.29951e+06	1.45938e+06	1.90604e+06	1.87131e+06	1.43327e+06
5011	24.1593	2	687.308	1372.6	-1.88085	41.44	SPAEVKSPATVK	[1] Phospho (ST)|[7] Phospho (ST)	NFH_RAT	Neurofilament heavy polypeptide OS=Rattus norvegicus GN=Nefh PE=1 SV=4	FALSE	1.4213	0.525956	2.45896e+06	165695	299498	387055	3.22909e+06	2.76396e+06	299827	1.91537e+06	169886	197650	174735	222383	151051	333765	197444	210157	2.28877e+06	2.30856e+06	180297	224117	190643	218769	218312	177450	3.12819e+06	1.85335e+06	384560	260539	157383	295706	271656	312337	232689	194986	246442	165189
22439	12.6179	1	1373.61	1372.6	-2.00811	---	SPAEVKSPATVK	[1] Phospho (ST)|[7] Phospho (ST)	NFH_RAT	Neurofilament heavy polypeptide OS=Rattus norvegicus GN=Nefh PE=1 SV=4	TRUE	1.19759	0.299589	4119.39	45875.6	6890.83	30524.4	465.649	403.199	10742.5	1196.06	31143.5	33463.9	28252.8	15429.5	33324.7	9150.23	34767.7	64256.1	13175.8	13508.7	10039.3	61840.3	47195.8	80346.1	87679.1	76555.6	10285.3	7787.68	124312	82035.8	56625.2	72408.6	19727.1	33874.5	16857.4	32447.2	17886.5	13520
50032	24.4129	1	1373.61	1372.6	-0.408092	---	SPAEVKSPATVK	[1] Phospho (ST)|[7] Phospho (ST)	NFH_RAT	Neurofilament heavy polypeptide OS=Rattus norvegicus GN=Nefh PE=1 SV=4	FALSE	178.532	0.194354	52194.6	0	166.72	92.1065	98384.5	82681.3	28.7303	0	0	0	81.9783	2.13325	0	7.43903	0	153.667	50305.8	81474.4	7.55002	5.45983	0	0	0	232.935	0	0.226446	188.326	0	193.689	25.6012	96.6629	0	229.341	11.823	56.2026	0
328	26.9293	2	701.324	1400.63	-1.23179	53.59	SPAEVKSPVTVK	[1] Phospho (ST)|[7] Phospho (ST)	NFH_RAT	Neurofilament heavy polypeptide OS=Rattus norvegicus GN=Nefh PE=1 SV=4	TRUE	1.07547	0.668289	2.64366e+06	458239	2.56226e+06	2.66622e+06	3.02016e+06	3.14187e+06	2.07778e+06	2.21727e+06	462065	2.77012e+06	2.57274e+06	2.17931e+06	2.58055e+06	2.44939e+06	2.70683e+06	2.48076e+06	2.35348e+06	2.28236e+06	1.67971e+06	2.35141e+06	2.53838e+06	543168	351491	462840	3.55958e+06	2.66093e+06	3.62345e+06	3.08956e+06	519528	3.24046e+06	2.74809e+06	2.94949e+06	2.62528e+06	2.31644e+06	2.16307e+06	2.5194e+06
6402	25.5675	2	701.323	1400.63	-2.82489	56.85	SPAEVKSPVTVK	[1] Phospho (ST)|[7] Phospho (ST)	NFH_RAT	Neurofilament heavy polypeptide OS=Rattus norvegicus GN=Nefh PE=1 SV=4	FALSE	1.38296	0.746604	37879.6	522595	15302.7	5845.91	31624.8	27666.1	15252.4	29128.3	586251	5364.12	6738.75	12801.4	5627.74	15574	8602.46	8148.15	35052.8	31942.7	8164.34	10284.3	8126.84	2.42821e+06	780834	2.19481e+06	58818.8	27120.5	20326.8	8208.07	2.0013e+06	8475.78	8320.28	10540.9	10161.4	8535.92	15898	6791.17
9153	26.9293	3	467.885	1400.63	-0.567437	---	SPAEVKSPVTVK	[1] Phospho (ST)|[7] Phospho (ST)	NFH_RAT	Neurofilament heavy polypeptide OS=Rattus norvegicus GN=Nefh PE=1 SV=4	TRUE	1.35589	0.0147035	29308.4	80401.3	63800.5	85552.1	27939.3	25104.3	55604.8	52606.8	69057.7	55214.8	81144.9	64703.9	65512	54423.9	56300.7	94382.4	79269.3	72150.9	38938.9	66672	93284.5	124063	89872.1	110581	111388	74485.8	112384	116569	185117	113363	104840	83464.6	92028.9	62706.6	48201.4	78599.7
21484	26.9466	1	1401.64	1400.63	-1.18817	---	SPAEVKSPVTVK	[1] Phospho (ST)|[7] Phospho (ST)	NFH_RAT	Neurofilament heavy polypeptide OS=Rattus norvegicus GN=Nefh PE=1 SV=4	TRUE	1.17544	0.22026	111864	40395	78635.6	81811.2	110329	77979.5	58810.8	77182.1	25866.7	68950.8	61822.3	73191.5	53593.3	83874.6	55611.7	87357.6	104369	155817	54394.1	105527	78391.8	5226.15	97603.5	31551.6	176496	120156	170448	143081	105477	120084	44720	46603.5	78971.6	66006.7	91876.5	68510.8
520	27.9428	3	554.278	1659.81	-0.207739	34.78	EEIKPPAEVKSPEK	[11] Phospho (ST)	NFH_RAT	Neurofilament heavy polypeptide OS=Rattus norvegicus GN=Nefh PE=1 SV=4	TRUE	1.16057	0.0684616	561040	904910	856766	539448	539432	554660	685453	655430	624760	923905	881142	506613	823077	868698	806878	996797	647002	509944	339718	679461	661406	1.00718e+06	850320	878364	1.08709e+06	476170	1.06837e+06	936432	1.08381e+06	966699	1.05686e+06	1.23047e+06	831983	758686	688654	748845
3191	27.9637	2	830.913	1659.81	-0.283539	34.29	EEIKPPAEVKSPEK	[11] Phospho (ST)	NFH_RAT	Neurofilament heavy polypeptide OS=Rattus norvegicus GN=Nefh PE=1 SV=4	TRUE	1.21906	0.109952	341789	490602	583388	303683	375019	12214.7	370356	409105	309621	550788	478613	313076	480971	609499	484905	761472	372206	323156	149053	475318	414993	676529	616106	642970	777439	257990	802979	637384	770276	657750	669078	781287	598097	423970	481131	426059
677	12.4655	2	672.303	1342.59	-1.06249	37.76	SPAEAKSPVVAK	[1] Phospho (ST)|[7] Phospho (ST)	NFH_RAT	Neurofilament heavy polypeptide OS=Rattus norvegicus GN=Nefh PE=1 SV=4	FALSE	1.13513	0.154308	384677	862716	974391	540386	11642.9	10326.7	496623	238219	611542	672594	734870	448742	661225	758594	704277	636286	125384	238704	311178	884607	710673	742984	766249	776189	545977	269650	1.03666e+06	771414	630072	850005	757203	837092	560510	658438	641060	500619
32697	12.5304	1	1343.6	1342.59	-1.0394	---	SPAEAKSPVVAK	[1] Phospho (ST)|[7] Phospho (ST)	NFH_RAT	Neurofilament heavy polypeptide OS=Rattus norvegicus GN=Nefh PE=1 SV=4	FALSE	1.36095	0.0289065	0	9121.49	6278.59	8007.7	208.002	0	1125.26	568.41	2549.84	8256.2	6106.5	1012.41	6616.81	1187.32	12207.9	10600	0	0	942.422	7074.46	9523.45	17203.1	26775.3	24401.7	11516.3	3379.02	39728.2	18157.4	3227.26	19250.6	5766.87	4222.23	1936.86	11738.1	1766.67	1584.16
2024	27.0464	3	688.962	2063.86	-17.1416	36.55	SPAEVKSPATVKSPVEAK	[1] Phospho (ST)|[7] Phospho (ST)|[13] Phospho (ST)	NFH_RAT	Neurofilament heavy polypeptide OS=Rattus norvegicus GN=Nefh PE=1 SV=4	FALSE	1.33181	0.0101473	546949	1.01926e+06	1.33575e+06	478890	107465	90066	653927	733019	819259	1.0227e+06	1.02554e+06	692983	979667	1.24414e+06	1.21879e+06	535446	249400	287013	561565	924124	988479	1.49743e+06	1.06432e+06	1.70575e+06	1.43153e+06	804720	1.3472e+06	1.29021e+06	1.54771e+06	1.20033e+06	1.44334e+06	1.73972e+06	1.62313e+06	1.18011e+06	1.17099e+06	1.21422e+06
2230	27.8161	3	688.972	2063.9	-1.5175	33.8	SPAEVKSPATVKSPVEAK	[1] Phospho (ST)|[7] Phospho (ST)|[13] Phospho (ST)	NFH_RAT	Neurofilament heavy polypeptide OS=Rattus norvegicus GN=Nefh PE=1 SV=4	FALSE	1.04201	0.493484	1.39302e+06	1.15405e+06	1.26022e+06	717186	941452	1.05921e+06	685119	810231	446770	877125	1.13733e+06	930680	747622	1.15617e+06	938087	868623	838796	757346	591873	786609	893669	66283.3	582823	124610	1.24043e+06	844558	1.1835e+06	1.09866e+06	485258	1.16315e+06	691711	1.35826e+06	668852	976011	973584	907334
7671	27.0132	2	1032.94	2063.86	0.64631	42.09	SPAEVKSPVEAKSPAEAK	[1] Phospho (ST)|[7] Phospho (ST)|[13] Phospho (ST)	NFH_RAT	Neurofilament heavy polypeptide OS=Rattus norvegicus GN=Nefh PE=1 SV=4	FALSE	1.29357	0.0184178	586460	604842	1.32762e+06	296032	65747.6	41836.7	611677	700165	396416	917360	744122	538838	699163	1.27605e+06	937352	416006	158524	247014	442121	923830	684393	1.27648e+06	891823	1.17355e+06	1.36855e+06	774961	1.2657e+06	1.09917e+06	1.27119e+06	887283	856928	1.01015e+06	1.0052e+06	1.03072e+06	1.29329e+06	991861
3025	27.095	2	694.317	1386.62	-0.156385	37.39	SPVEVKSPASVK	[1] Phospho (ST)|[7] Phospho (ST)	NFH_RAT	Neurofilament heavy polypeptide OS=Rattus norvegicus GN=Nefh PE=1 SV=4	FALSE	1.04927	0.461724	435044	383294	386757	321931	379586	84930.8	266859	328432	265419	298656	309886	289109	309842	337898	331649	340964	463688	458454	225165	299702	328583	395882	396632	379819	604188	409937	467717	382629	395534	411025	321146	339679	387331	283738	290455	298949
28979	27.1817	3	463.214	1386.62	-0.11062	---	SPVEVKSPASVK	[1] Phospho (ST)|[7] Phospho (ST)	NFH_RAT	Neurofilament heavy polypeptide OS=Rattus norvegicus GN=Nefh PE=1 SV=4	FALSE	2.18925	0.000445941	91.3849	115.14	169.46	2483.88	813.591	170.666	1007.75	71.2114	56.1347	1137.23	3085.45	1764.34	2081.74	209.496	1818.89	2821.77	913.846	229.827	866.531	1512.41	3651.4	461.256	2540.49	819.013	2348.35	1315.78	4650.64	5088.28	4223.92	4181	3148.04	2223.77	4794.08	1283.24	874.042	1668.97
61023	27.1817	1	1387.63	1386.62	0.285155	---	SPVEVKSPASVK	[1] Phospho (ST)|[7] Phospho (ST)	NFH_RAT	Neurofilament heavy polypeptide OS=Rattus norvegicus GN=Nefh PE=1 SV=4	FALSE	2.36994	0.185981	0	0	0	614.33	0	0	1778.49	0	0	525.261	3363.27	3086.38	996.505	1396.55	374.135	607.264	0	60.1217	822.35	3359.09	2275.21	151.318	0	0	2534.28	2047.76	12738.8	2955.22	0	3717.1	0	0	560.601	1989.81	2671.62	1302.36
3776	25.6045	2	701.307	1400.6	0.556297	47.03	SPAEAKSPVEVK	[1] Phospho (ST)|[7] Phospho (ST)	NFH_RAT	Neurofilament heavy polypeptide OS=Rattus norvegicus GN=Nefh PE=1 SV=4	FALSE	1.16919	0.833587	374880	101563	64752.2	153574	239130	195014	81051.4	91552.7	73010.4	35262.3	52885.2	55113.3	99677.9	73150.3	32175.7	77967.6	169955	424589	57717.5	64795.2	49680.1	24244.3	167074	23619.1	201083	116809	103019	122581	47444.1	131722	150692	108501	158656	37634.6	58719.1	77814.6
4685	25.5675	2	701.307	1400.6	0.937569	41.68	SPAEVKSPAEVK	[1] Phospho (ST)|[7] Phospho (ST)	NFH_RAT	Neurofilament heavy polypeptide OS=Rattus norvegicus GN=Nefh PE=1 SV=4	FALSE	1.0026	0.92876	2.46228e+06	781428	1.45694e+06	422123	2.39047e+06	2.00078e+06	1.04599e+06	3.27119e+06	803474	267736	295882	823106	254994	1.60157e+06	439526	332802	2.01671e+06	1.81358e+06	627292	822001	462539	2.45001e+06	931291	2.21297e+06	4.78108e+06	2.96826e+06	1.23545e+06	487953	1.91317e+06	562439	434414	500987	933571	699275	1.19908e+06	298795
4349	28.0211	2	1032.95	2063.89	-1.70238	37.98	SPAEVKSPVTVKSPAEAK	[1] Phospho (ST)|[10] Phospho (ST)|[13] Phospho (ST)	NFH_RAT	Neurofilament heavy polypeptide OS=Rattus norvegicus GN=Nefh PE=1 SV=4	FALSE	1.01778	0.794334	1.65403e+06	1.26856e+06	1.45643e+06	721548	1.09055e+06	1.0368e+06	786961	940451	497579	1.25346e+06	1.05281e+06	852931	1.0301e+06	1.30552e+06	1.14503e+06	901400	573519	660346	628949	889101	775485	155313	665308	306079	1.33603e+06	837592	1.24997e+06	1.06495e+06	577146	1.03866e+06	897658	1.10296e+06	763568	1.10955e+06	1.1674e+06	1.0427e+06
6478	27.8161	2	915.492	1828.97	-0.135359	42.88	AKSPVKEEIKPPAEVK	[3] Phospho (ST)	NFH_RAT	Neurofilament heavy polypeptide OS=Rattus norvegicus GN=Nefh PE=1 SV=4	FALSE	1.19218	0.463616	281551	282251	399365	171964	223974	243186	247270	288122	204362	418046	365560	178761	345564	487718	399616	679293	247490	206831	56678.8	350122	270620	492320	406709	473380	581809	120848	618683	379462	489127	350020	803278	886763	748232	208351	227339	222968
7205	25.8251	3	679.629	2035.86	-1.36337	40.94	SPAEAKSPAEVKSPATVK	[1] Phospho (ST)|[7] Phospho (ST)|[13] Phospho (ST)	NFH_RAT	Neurofilament heavy polypeptide OS=Rattus norvegicus GN=Nefh PE=1 SV=4	FALSE	1.1638	0.399801	788884	212224	873508	691366	715150	718933	475962	702911	158811	812085	906865	685110	522961	732131	647631	524767	637180	694063	418899	617349	624816	122035	151504	149292	1.19304e+06	734565	1.00636e+06	978709	151559	944652	872774	1.07843e+06	766329	680637	631704	717026
14370	25.7133	2	1018.94	2035.86	-1.61313	45.67	SPAEAKSPAEVKSPATVK	[1] Phospho (ST)|[7] Phospho (ST)|[13] Phospho (ST)	NFH_RAT	Neurofilament heavy polypeptide OS=Rattus norvegicus GN=Nefh PE=1 SV=4	FALSE	1.18421	0.436298	374073	76111.6	717543	307437	360677	284123	369362	621406	42666.7	593697	506232	426718	309442	640212	498941	350045	227844	355073	260045	514088	403199	84330.3	79832.1	65786.4	952915	577357	748903	650233	62796.9	597414	401189	507668	448304	516124	616721	466076
18458	26.9866	2	1018.94	2035.87	-0.0513788	39.34	SPAEAKSPAEVKSPATVK	[1] Phospho (ST)|[7] Phospho (ST)|[13] Phospho (ST)	NFH_RAT	Neurofilament heavy polypeptide OS=Rattus norvegicus GN=Nefh PE=1 SV=4	FALSE	1.61542	0.236979	610602	44157.9	157642	89512.5	420995	477761	88014.1	117715	40706.2	70694.1	57789.1	62653.2	59226.1	92419.9	88902.8	52687.4	339234	412977	56649.8	68578	48073.7	33787.6	52845	28223.2	267213	168962	117292	78746	55002.4	83914.6	58369.4	55505.3	49910.4	52316.6	77310.8	65224.3
7696	12.3681	3	614.947	1841.82	-0.365719	38.93	SPAEAKSPVEVKSPEK	[7] Phospho (ST)|[13] Phospho (ST)	NFH_RAT	Neurofilament heavy polypeptide OS=Rattus norvegicus GN=Nefh PE=1 SV=4	FALSE	1.16124	0.255099	7962.51	245580	16710.3	105722	296.551	299.005	63117.2	5494.5	154226	219432	202426	47913.2	182092	7501.81	213566	208579	7850.85	5679	27401.6	101493	170553	166746	157996	182714	7619.05	4411.17	191419	197114	226407	243646	198214	230745	30584.2	145309	95773.3	111948
26046	25.4941	3	614.947	1841.82	-0.52732	34.19	SPAEAKSPVEVKSPEK	[7] Phospho (ST)|[13] Phospho (ST)	NFH_RAT	Neurofilament heavy polypeptide OS=Rattus norvegicus GN=Nefh PE=1 SV=4	FALSE	2.92286	0.312148	111744	6568.03	6963.19	20640.9	145289	127078	8146.14	19925.3	4784.05	5604.24	6475.56	7108.22	5109.19	8073.55	2368.08	7767.7	135926	115764	1822.97	2969.92	3341.96	2483.15	5911.74	2767.54	28984.1	22383.4	13731.3	8270.83	6084.53	7209.68	8938.2	7613.82	11309.4	4727.99	4931.62	5662.4
31352	25.4941	2	921.917	1841.82	-0.98085	34.55	SPAEAKSPVEVKSPEK	[7] Phospho (ST)|[13] Phospho (ST)	NFH_RAT	Neurofilament heavy polypeptide OS=Rattus norvegicus GN=Nefh PE=1 SV=4	FALSE	3.86058	0.208748	103739	2294.41	10380.3	2008.31	140388	114931	7273.58	16713.1	2451.22	2582.9	3106.05	669.143	3389.32	9717.32	1008.72	9559.38	32266.5	131889	2766.04	13028.2	1740.45	3319.78	4120.9	1373.5	21558.8	5426.67	18402.4	2750.32	560.343	4196.55	4106.4	12968.8	1731.45	5261.53	7555.93	1241.63
38325	25.0592	2	921.917	1841.82	-1.08248	34.44	SPAEAKSPVEVKSPEK	[7] Phospho (ST)|[13] Phospho (ST)	NFH_RAT	Neurofilament heavy polypeptide OS=Rattus norvegicus GN=Nefh PE=1 SV=4	FALSE	1.77659	0.74668	351.109	1275.36	1544.77	1241.83	328.668	871.365	2127.8	2123.35	502.698	1555.88	682.314	2787.36	156.675	2706.13	316.08	314.544	110831	1292.41	1197.91	546.016	393.705	140.959	802.418	433.453	6054.63	4981.54	458.499	162.908	2513.64	650.98	1392.08	2537.07	0	272.061	2341.11	1605.51
8533	26.855	3	662.314	1983.92	-5.46547	49.98	SPAEVKSPATVKSPVEAK	[7] Phospho (ST)|[13] Phospho (ST)	NFH_RAT	Neurofilament heavy polypeptide OS=Rattus norvegicus GN=Nefh PE=1 SV=4	FALSE	1.23597	0.451543	81888.6	46977.4	138109	109961	35567.7	46126.2	104782	91423.9	56914.1	187294	218061	123127	112628	161429	153261	57584.3	143386	121553	50622.5	101638	106512	3705.18	11032.9	3836.09	238596	102341	209229	179100	30966.6	170201	209283	208366	163103	119599	126070	144156
12939	27.4865	3	662.317	1983.93	-1.97346	51.88	SPAEVKSPATVKSPVEAK	[7] Phospho (ST)|[13] Phospho (ST)	NFH_RAT	Neurofilament heavy polypeptide OS=Rattus norvegicus GN=Nefh PE=1 SV=4	FALSE	1.25923	0.63408	174811	13622.4	99252.3	59185.7	238592	201372	64001	91119.2	17387.8	79936.1	92890.8	54675.6	78556.4	85307.1	83148.7	89047.7	146782	134854	28509	54934.7	61562.4	8890.6	9529.83	5955.37	104680	51873	102927	87516.2	7425.86	92664.4	100508	106676	74616.9	63413.3	62436.2	67485
22049	26.9088	2	992.972	1983.93	-0.733754	42.07	SPAEVKSPATVKSPVEAK	[7] Phospho (ST)|[13] Phospho (ST)	NFH_RAT	Neurofilament heavy polypeptide OS=Rattus norvegicus GN=Nefh PE=1 SV=4	FALSE	1.21972	0.518314	46262.8	19576.2	56853.6	38732.7	20159.1	22315.9	45763.4	29032.1	15382.3	92468.2	79719.3	48065.2	54577.2	69422	63087.1	32280.2	41719.7	45855.3	17441.6	56499.7	39921.3	106.058	4189.34	196.714	110405	39150.3	96799.9	79609.4	23938.1	77419.9	79032.6	78969.3	69314.5	59044.4	59048.2	60531.9
10352	22.2303	2	687.309	1372.6	-1.02738	42.08	SPATVKSPVEAK	[1] Phospho (ST)|[7] Phospho (ST)	NFH_RAT	Neurofilament heavy polypeptide OS=Rattus norvegicus GN=Nefh PE=1 SV=4	FALSE	1.86783	0.693324	37279	696.124	1927.8	1856.22	1549.5	1063.27	2690.97	119061	647.246	931.28	868.847	1589.39	738.387	1952.53	1284.31	575.711	18233.3	22419.8	1022.98	2183.6	1337.94	1193.64	754.134	922.582	337052	26571.3	1344.31	947.12	508.066	1044.83	645.639	1270.33	1614.32	1237.95	1849.16	555.797
17259	22.0971	2	687.31	1372.6	0.616964	39.96	SPATVKSPVEAK	[1] Phospho (ST)|[7] Phospho (ST)	NFH_RAT	Neurofilament heavy polypeptide OS=Rattus norvegicus GN=Nefh PE=1 SV=4	FALSE	1.73285	0.597988	20630.8	497.068	854.066	1023.02	1875.18	1196.9	1271.23	17061.3	338.958	407.945	622.669	704.554	370.087	1159.24	546.289	334.249	2981.65	4162.48	521.58	1002.1	699.086	521.058	432.004	489.181	67302.1	6427.72	330.529	376.41	361.578	497.994	511.605	929.214	892.176	660.371	881.28	293.208
12035	27.1617	2	762.371	1522.73	-0.889605	42.96	KEEVKSPVEEVK	[N-term] Carbamyl (N-term)|[6] Phospho (ST)	NFH_RAT	Neurofilament heavy polypeptide OS=Rattus norvegicus GN=Nefh PE=1 SV=4	FALSE	2.17925	0.00366594	704.332	2924.29	68362.3	20620.1	1476.3	1045.89	43231.6	48459.5	3986.27	31197.2	31454.7	22364.6	54696.8	60330.5	63059.7	34395.5	15001.3	8872.84	29403.1	66820.3	63957.3	3022.11	4179.87	8223.97	94964.8	47868.6	106410	88466.6	13090.9	88378.5	83206.1	97603.2	94194.6	69650.3	78379.4	77744
12117	25.5339	2	661.341	1320.67	-0.850799	75.1	SPAEVKSPVTVK	[7] Phospho (ST)	NFH_RAT	Neurofilament heavy polypeptide OS=Rattus norvegicus GN=Nefh PE=1 SV=4	FALSE	1.31118	0.360746	155859	1530.09	176176	191959	241202	203267	119686	170712	8289.02	220584	194581	157245	141852	185554	195619	236596	157998	164734	93419.6	206840	224123	1329.78	2720.83	1854.36	390768	221279	340555	310081	4033.22	351355	233182	280733	201664	162171	183128	176932
17996	26.8014	2	661.342	1320.67	-0.27453	92.55	SPAEVKSPVTVK	[7] Phospho (ST)	NFH_RAT	Neurofilament heavy polypeptide OS=Rattus norvegicus GN=Nefh PE=1 SV=4	FALSE	4.25979	0.813074	128647	116.594	2147.16	25.6494	2130.56	3072.1	841.089	441.362	11.4447	255.17	240.333	396.706	255.677	708.635	35.4047	249.336	201771	197134	59.0361	510.589	154.483	783.946	23.0282	21.3297	25606.4	270.937	212.909	219.274	153.323	600.409	614.822	70.8072	1143.88	194.004	148.747	237.012
22351	25.4597	3	441.23	1320.67	0.175749	35.37	SPAEVKSPVTVK	[7] Phospho (ST)	NFH_RAT	Neurofilament heavy polypeptide OS=Rattus norvegicus GN=Nefh PE=1 SV=4	FALSE	1.46654	0.0417423	9506.41	8945.25	22827.3	73446.5	19047.2	15681.4	22070.2	20143.7	9152.5	33950.5	36211.9	29746.9	25994	25065.3	31009	44657.8	14057.7	10946.5	19255.2	33566	44264.8	7455.62	5899.94	7182.69	49643.8	36840.1	56035.3	58969	6561.59	67872.7	45248.2	50837.9	32434.2	29183.8	24686	34347.2
28967	14.1958	2	661.339	1320.66	-3.60864	78.54	SPAEVKSPVTVK	[7] Phospho (ST)	NFH_RAT	Neurofilament heavy polypeptide OS=Rattus norvegicus GN=Nefh PE=1 SV=4	FALSE	2.11086	0.721374	14.5146	181723	2672.55	682.914	19.0294	0	866.751	13668.2	113436	286.678	33.2457	1609.39	40.4331	3057.48	274.48	34.1514	16.3512	4.70539	421.215	398.591	119.7	11552.7	198800	191253	18133	14434.3	86.731	97.2391	38358.5	199.308	46.4519	214.542	3419.61	66.8233	1553.81	66.7884
30008	26.84	3	441.231	1320.67	0.558057	---	SPAEVKSPVTVK	[7] Phospho (ST)	NFH_RAT	Neurofilament heavy polypeptide OS=Rattus norvegicus GN=Nefh PE=1 SV=4	FALSE	4.06338	0.722362	12897.7	785.677	127.999	701.066	1959.62	1814.02	665.867	468.312	1362.81	257.119	178.886	66.7304	238.293	202.267	59.1434	185.013	36135.9	28905	1.54202	55.071	0	115.522	159.908	0.285488	1414.67	1048.02	135.251	35.1577	1199.58	6.59117	351.297	519.211	64.4039	132.731	221.941	57.0911
41767	14.2704	3	441.23	1320.67	-1.66948	34.45	SPAEVKSPVTVK	[7] Phospho (ST)	NFH_RAT	Neurofilament heavy polypeptide OS=Rattus norvegicus GN=Nefh PE=1 SV=4	FALSE	1.5695	0.741231	500.421	42364.1	939.498	3182.12	453.171	509.094	549.503	4681.17	25510.6	659.442	168.329	956.542	503.474	1137.53	549.911	230.518	334.304	449.695	1166.03	678.442	740.192	4593.9	34017.9	35697	5933.38	4971.13	294.135	767.365	11803.2	1051.6	310.414	1125.31	1083.85	558.838	825.193	296.836
12619	27.4757	3	657.646	1969.92	0.0235486	33.75	SPAEAKSPVEVKSPASVK	[7] Phospho (ST)|[13] Phospho (ST)	NFH_RAT	Neurofilament heavy polypeptide OS=Rattus norvegicus GN=Nefh PE=1 SV=4	FALSE	1.14022	0.645361	50033.3	5599.84	74604.6	59469.2	80932	50107.8	51174.7	47414.1	15559.5	89234.4	90714.2	57023.1	62649.7	70383.6	66508.6	70385.6	43310.1	30892.8	24744.2	54395.8	65754.5	2118.55	2617.66	2366.07	95733.8	40724	92471.4	83602.1	4234.35	86723.1	104874	113655	74265.9	58534.5	64092.2	69116.8
25324	27.4865	2	985.965	1969.92	-0.491078	52.88	SPAEAKSPVEVKSPASVK	[7] Phospho (ST)|[13] Phospho (ST)	NFH_RAT	Neurofilament heavy polypeptide OS=Rattus norvegicus GN=Nefh PE=1 SV=4	FALSE	1.25902	0.103898	4353.99	7891.89	40323.6	19441.4	1130.12	2404.11	21620.8	23730.3	2094.18	45170.9	41008.4	23691.2	30167.1	37963.6	36360	36465.7	8312.89	11671	8638.7	28291.5	22959.6	1202.13	711.986	56501.8	39233.6	15203.2	51507.9	40330.5	27446.3	41427.5	40731.8	45037.4	29323.9	26332.1	39267.8	30759.9
25752	27.5166	2	992.973	1983.93	-0.35264	32.29	SPAEVKSPVTVKSPAEAK	[7] Phospho (ST)|[13] Phospho (ST)	NFH_RAT	Neurofilament heavy polypeptide OS=Rattus norvegicus GN=Nefh PE=1 SV=4	FALSE	1.15073	0.390377	49164.1	456.986	41403.3	16035.6	90981.2	46449.1	27963.3	36757.3	1269.05	35351	32420.1	17008.5	28117.3	36659.6	29662.5	37698.9	40759.2	44007.2	8475.37	27927.7	21204.2	0	0	731.924	44032.6	14983	51786	33943.4	119.618	35824.9	27334.3	37915.6	20157.6	24756.4	32377.5	30956.9
32532	12.5868	2	992.954	1983.89	-19.5627	34.4	SPAEVKSPVTVKSPAEAK	[7] Phospho (ST)|[13] Phospho (ST)	NFH_RAT	Neurofilament heavy polypeptide OS=Rattus norvegicus GN=Nefh PE=1 SV=4	FALSE	1.14453	0.667565	48.494	140148	94.7812	8678.81	243.954	62.7856	69.2628	33.0947	68056.9	46221	8679.95	622.924	47158.2	494.138	47841.5	28071.2	514.968	618.018	692.701	24.1754	29990.3	108753	81450.5	89993.2	2124.08	245.032	2590.44	59286.1	133369	64774	10220.9	54517.9	58.7485	1204.73	9.41269	12389.3
14594	12.2779	2	967.924	1933.83	-0.633727	47.26	SPAGAKSPAEAKSPVVAK	[1] Phospho (ST)|[7] Phospho (ST)|[13] Phospho (ST)	NFH_RAT	Neurofilament heavy polypeptide OS=Rattus norvegicus GN=Nefh PE=1 SV=4	FALSE	1.03613	0.390739	131.372	143397	91703.7	47103.7	92.191	58.6723	38448.6	62.0381	66861.9	150575	104114	56730.2	109936	64809.5	128294	67245.1	215.414	460.076	23348	77117.6	72817	93561.5	100907	111354	211.67	439.052	138694	109442	96844.7	94944.4	56264.6	79721.3	61506.8	107641	102634	60416.6
36123	25.0808	2	967.924	1933.83	-0.667635	57.18	SPAGAKSPAEAKSPVVAK	[1] Phospho (ST)|[7] Phospho (ST)|[13] Phospho (ST)	NFH_RAT	Neurofilament heavy polypeptide OS=Rattus norvegicus GN=Nefh PE=1 SV=4	FALSE	2.11773	0.376609	178023	4457.24	16080.1	10833	120836	91134.1	15468.6	21955.1	3087.11	7447.04	10626.8	11657.9	6516.83	12837	11411.8	8516.32	64777.9	83159.5	9883.25	25445.2	3553.38	3017.87	6756.5	3564.32	27816.2	26616.4	34837.4	12487.8	5846.01	10171.6	19023.6	12081.9	2718.46	14465	18523.3	9095.79
44788	24.1686	2	967.925	1933.83	-0.300728	42.42	SPAGAKSPAEAKSPVVAK	[1] Phospho (ST)|[7] Phospho (ST)|[13] Phospho (ST)	NFH_RAT	Neurofilament heavy polypeptide OS=Rattus norvegicus GN=Nefh PE=1 SV=4	FALSE	2.25997	0.39144	2450.25	1993.46	3343.13	1884.64	3708.55	2422.38	2618.51	79487.3	929.449	2897.56	2188.45	3880.78	2429.96	5107.74	4505.45	7085.48	5945.25	3456.46	1149.03	2522.86	5846.11	1780.08	2563.21	1058.56	139042	64940.2	1599.36	4842.12	2219.32	4933.01	1217.75	3222.87	2550.72	4205.1	5138.78	2434.92
14709	26.4072	2	961.901	1921.79	-0.366877	46.03	SPAEAKSPVEVKSPEK	[1] Phospho (ST)|[7] Phospho (ST)|[13] Phospho (ST)	NFH_RAT	Neurofilament heavy polypeptide OS=Rattus norvegicus GN=Nefh PE=1 SV=4	FALSE	1.05418	0.809662	587943	104087	538056	148164	367280	346979	253748	407363	76536.3	140868	208568	314681	122740	510436	143701	179057	469776	546400	189331	360231	134815	93486.3	130703	105254	769539	454025	528921	266117	116383	215392	199563	163096	452798	388744	482401	177497
15739	12.5625	2	961.896	1921.78	-4.83272	35.39	SPAEAKSPVEVKSPEK	[1] Phospho (ST)|[7] Phospho (ST)|[13] Phospho (ST)	NFH_RAT	Neurofilament heavy polypeptide OS=Rattus norvegicus GN=Nefh PE=1 SV=4	FALSE	1.18546	0.657265	1051.3	637265	3149.93	169717	233.198	131.483	1671.03	393.227	254519	477744	231010	1782.59	408172	2226.42	515195	580051	1374.1	587.18	1249.94	4390.95	333566	475199	484977	552056	740.25	650.686	47734.5	437692	521899	462647	165673	412026	1463.5	65716.4	1597.14	183748
16913	25.1975	2	676.821	1351.63	-0.37535	54.54	EEVKSPVEEVK	[5] Phospho (ST)	NFH_RAT	Neurofilament heavy polypeptide OS=Rattus norvegicus GN=Nefh PE=1 SV=4	FALSE	1.65651	0.137727	107978	28350.2	19361.7	69921.6	65828.6	65376.4	107328	114449	14404.6	71403.1	70516.4	49729.6	91383.2	38140.4	125756	62684.8	70742.2	68286.4	79050.6	152195	135653	10645.6	24746.6	17744.1	166719	76149	255866	213767	13921.6	222302	114137	172314	8134.35	143634	129065	119552
20416	26.09	2	676.82	1351.63	-0.588393	40.04	EEVKSPVEEVK	[5] Phospho (ST)	NFH_RAT	Neurofilament heavy polypeptide OS=Rattus norvegicus GN=Nefh PE=1 SV=4	FALSE	1.35222	0.50279	91393.8	4907.49	132488	2239.06	24111.2	15586.7	3609.47	118776	16652	1648.61	1899.51	10973.3	2053.56	98501.4	2954.82	2872.88	52056.3	54886.8	4157.08	4374.66	5624.91	1669.72	492.969	1533	232921	127637	3301.17	5052.93	2744.41	3400.26	7998.12	4205.98	117384	5942.64	6428.37	6531.47
41568	27.4587	2	676.819	1351.62	-3.41143	47.3	EEVKSPVEEVK	[5] Phospho (ST)	NFH_RAT	Neurofilament heavy polypeptide OS=Rattus norvegicus GN=Nefh PE=1 SV=4	FALSE	2.77462	0.803909	4112.55	1135.59	926.412	1176.17	56021	59002	1283.06	1628.08	535.138	1691.75	2339.11	851.142	2218.89	1699.74	2835.85	1567.46	186.39	439.496	867.399	2470.15	2535.05	313.966	564.154	1222.37	2786.23	414.569	3188.54	2197.89	1100.2	2584.18	2225.82	2336.66	3155.7	2432.61	2841.31	2545.54
17719	28.1371	3	910.048	2727.12	-0.624336	33.39	SPAEVKSPAEVKSPAEAKSPAEAK	[1] Phospho (ST)|[7] Phospho (ST)|[13] Phospho (ST)|[19] Phospho (ST)	NFH_RAT	Neurofilament heavy polypeptide OS=Rattus norvegicus GN=Nefh PE=1 SV=4	FALSE	1.01234	0.658035	245343	229583	484875	36183.8	96786.4	39979.7	71209	148223	100060	412977	360641	151932	220735	384216	231714	49274.5	22866.7	40058.3	49902	144645	70063.1	204682	166564	322874	244270	93411.6	153990	163055	200172	89880.8	267255	327877	429478	330674	454186	285378
46157	28.1528	4	682.791	2727.14	4.08304	---	SPAEVKSPAEVKSPAEAKSPAEAK	[1] Phospho (ST)|[7] Phospho (ST)|[13] Phospho (ST)|[19] Phospho (ST)	NFH_RAT	Neurofilament heavy polypeptide OS=Rattus norvegicus GN=Nefh PE=1 SV=4	FALSE	1.01007	0.24558	4999.87	6663.73	12222.7	1004.5	1579.92	327.594	1821.93	1701.61	1374.63	7882.42	13216.9	5743.74	2702.22	8686.68	2359.62	1812.65	2065.81	779.241	269.023	4559.98	2418.54	7194.27	2980.19	15402.6	11140.4	1142.56	6287.86	6084.21	4511.76	2637.96	2695.79	8486.77	4617.63	6147.04	10137.6	7491.52
19338	23.1564	2	687.293	1372.57	2.38739	35.64	SPAEAKSPAEVK	[1] Phospho (ST)|[7] Phospho (ST)	NFH_RAT	Neurofilament heavy polypeptide OS=Rattus norvegicus GN=Nefh PE=1 SV=4	FALSE	1.64835	0.286711	2676.24	3263.8	3296.62	13156	35792.4	25569.3	3748.21	281.876	3597.36	3093.03	2532.46	3386.35	3014.8	4053.26	4313.91	3686.16	3350.83	3026.99	3742.72	1605.54	1554.76	897.184	3161.22	1752.57	74.1611	123.413	2653.13	2940.38	2751.53	5489.74	7269.28	4712.49	6132.6	1578.73	2812.28	2429.87
23974	20.1158	2	687.294	1372.57	3.98084	34.58	SPAEAKSPAEVK	[1] Phospho (ST)|[7] Phospho (ST)	NFH_RAT	Neurofilament heavy polypeptide OS=Rattus norvegicus GN=Nefh PE=1 SV=4	FALSE	2.24798	0.824371	25844.1	10439.1	50401.9	41487.5	1.36591e+06	1.1067e+06	32675	71483.9	11389.8	13706.7	16648.6	27594.4	10441.8	65674.9	19600.3	8419.88	23244.7	19637.7	12939.6	14139.5	15707.3	12408.6	8876.09	12334.7	70772.6	118353	22483.9	15674.2	7759.45	23460	20533.3	33883.6	24374.3	17214.5	28082.6	6820.67
26781	22.0349	2	687.292	1372.57	1.21624	41.24	SPAEAKSPAEVK	[1] Phospho (ST)|[7] Phospho (ST)	NFH_RAT	Neurofilament heavy polypeptide OS=Rattus norvegicus GN=Nefh PE=1 SV=4	FALSE	2.89595	0.0591992	198.548	2369.38	640.515	9966.17	59380.7	42244.8	4442.44	998.097	2762.34	3119.4	4581.82	3104.77	2399.61	1406.31	3365.44	2285.75	8511.21	5444.57	2943.41	3875.85	3480.68	3724.68	2537.13	3091.24	852.974	3429.64	1047.69	1688.27	2122.22	3958.52	4474.54	9137.62	4607.15	4423.08	1559.48	1239.58
36147	18.8026	2	687.291	1372.57	-0.23386	51.01	SPAEAKSPAEVK	[1] Phospho (ST)|[7] Phospho (ST)	NFH_RAT	Neurofilament heavy polypeptide OS=Rattus norvegicus GN=Nefh PE=1 SV=4	FALSE	6.03168	0.209531	2769.03	721.704	6437.46	4659.77	163949	194231	9030.5	2317.9	967.797	1068.68	1088.21	7865.58	779.206	6855.02	3260.03	1030.15	5818.72	4701.63	870.765	1044.03	2699.12	1280.87	779.54	990.273	2471.44	4936.73	2091.84	1328.14	479.696	2084.63	1698.94	2677.26	11138.4	1160.07	13356.1	527.714
19629	27.1957	3	883.394	2647.16	0.762409	38.53	SPAEVKSPAEVKSPAEAKSPAEAK	[7] Phospho (ST)|[13] Phospho (ST)|[19] Phospho (ST)	NFH_RAT	Neurofilament heavy polypeptide OS=Rattus norvegicus GN=Nefh PE=1 SV=4	FALSE	1.15361	0.234211	42712.8	55854	130796	34091.7	9585.82	8510.16	52595.6	79542.2	33113.8	150548	151681	67889.4	96895.7	124922	106091	65608.5	69012.3	75383.4	13568.9	54336.2	40402	11918.9	22705	24584.7	90597.9	41767.8	97043.9	79209.8	67447.8	66183.1	177776	176965	121098	84645	95273	87551.1
29099	27.2282	4	662.797	2647.16	0.785309	---	SPAEVKSPAEVKSPAEAKSPAEAK	[7] Phospho (ST)|[13] Phospho (ST)|[19] Phospho (ST)	NFH_RAT	Neurofilament heavy polypeptide OS=Rattus norvegicus GN=Nefh PE=1 SV=4	FALSE	1.17585	0.187311	12046.4	3896.37	26645.4	11050.1	3744.21	1949.33	12953.5	12604.6	3511.2	25810.7	31313.3	15856.3	14403.2	15849.3	14381.1	14955	26222.7	21810.3	3638.91	11632.8	13653.6	4051.1	1680.24	6299.9	20887.8	10108.5	30225.3	19164.5	10365.7	26658.8	27788.7	22759.3	15975.1	9612.13	13464.9	16695.7
21748	12.9771	2	1018.94	2035.86	14.8705	32.31	SPAEAKSPAEAKSPAEVK	[1] Phospho (ST)|[7] Phospho (ST)|[13] Phospho (ST)	NFH_RAT	Neurofilament heavy polypeptide OS=Rattus norvegicus GN=Nefh PE=1 SV=4	FALSE	1.96768	0.854084	59.4356	531168	245914	6001.02	169.844	34.2326	85111.3	139.97	300329	28372.8	13935.1	186215	40086.9	220703	16180.1	72945.4	54.1321	75.9627	52077.3	190057	14144.5	652561	586791	624713	405.54	80.202	11619.5	15491.3	480443	9844.79	4631.79	13510.8	50256.8	9384.73	176779	3865.61
22765	25.5339	2	584.286	1166.56	-0.577373	48.07	TLDVKSPEAK	[6] Phospho (ST)	NFH_RAT	Neurofilament heavy polypeptide OS=Rattus norvegicus GN=Nefh PE=1 SV=4	FALSE	5.9752	0.564764	138988	1454.33	1845.69	533.886	6193.69	10317.1	2113.88	3633.53	1773.09	1691.44	1231.93	745.75	1732.8	952.984	139.888	966.283	22409.4	216341	855.825	1486.92	1104.45	1014.78	4496.87	2251.16	13553.9	4902.12	4613.44	1295.39	3673.77	2282.35	1283.78	2108.09	1361.16	1751.54	1675.84	1285.33
23858	13.5945	2	584.286	1166.56	-0.462024	47	TLDVKSPEAK	[6] Phospho (ST)	NFH_RAT	Neurofilament heavy polypeptide OS=Rattus norvegicus GN=Nefh PE=1 SV=4	FALSE	1.15144	0.187778	346.783	3896.15	1454.92	271265	587.222	565.333	531.13	3057.11	86069.1	193537	215679	461.504	136017	963.618	193848	171492	1930.17	767.522	1568.18	9098.81	153604	14081.7	4805.73	5055.32	10137.2	4940.81	33846.3	235595	4708.43	277642	56514.2	323728	1769.3	91313.5	434.783	66794.9
25874	12.5868	2	584.286	1166.56	-0.295113	41.42	TLDVKSPEAK	[6] Phospho (ST)	NFH_RAT	Neurofilament heavy polypeptide OS=Rattus norvegicus GN=Nefh PE=1 SV=4	FALSE	26.5777	0.462331	20.6706	354.869	1363.83	546.524	133.271	107.138	41.5028	12.4481	410.43	215.571	492.489	106.684	286.867	635.883	230.892	868.394	3.28667	67.4367	1673.27	1643.4	1174.73	746.556	894.881	964.892	80.2954	118.571	283.102	424.997	187467	941.267	205.554	286.905	3495.91	254.029	92.2887	242.133
27884	23.1004	2	584.286	1166.56	-0.485072	51.29	TLDVKSPEAK	[6] Phospho (ST)	NFH_RAT	Neurofilament heavy polypeptide OS=Rattus norvegicus GN=Nefh PE=1 SV=4	FALSE	1.94774	0.205052	4806.87	4046.32	167015	8451.06	3444.66	2295.31	136466	1821.91	3014.66	5359.51	25728.6	193198	1597.72	214219	3799.61	1779.71	5281.04	9908.93	99694.5	111681	6921.69	4161.92	1722.71	2660.67	1554.98	3667.78	233571	12289.5	2998.96	10829.6	228097	11869.9	242207	122729	223265	16001.5
61412	25.4941	1	1167.57	1166.56	0.424809	---	TLDVKSPEAK	[6] Phospho (ST)	NFH_RAT	Neurofilament heavy polypeptide OS=Rattus norvegicus GN=Nefh PE=1 SV=4	FALSE	29043.7	0.0325791	5850.53	0	0	0	43.854	1.71897	0	0	0	0	21.7157	0	0.246071	0	0	0	0	27140.8	0	15.1317	0	0	0	0	0	0	1.13877	0	0	0	0	0	0	0	0	0
23297	27.5249	3	867.398	2599.17	-0.49341	35.15	SPVVAKSPAEAKSPAEAKPPAEAK	[1] Phospho (ST)|[7] Phospho (ST)|[13] Phospho (ST)	NFH_RAT	Neurofilament heavy polypeptide OS=Rattus norvegicus GN=Nefh PE=1 SV=4	FALSE	1.21824	0.0534826	63015.7	79659	87127.7	9615.09	22114.2	11684.1	44066.7	50153.6	37456.1	41942.9	44686.7	13317.8	63102.8	93199	77661.4	15429.3	5497.43	5563.04	11375.5	29137	29863.2	4834.08	13968.5	15972.2	74735.2	20989.7	54938.2	43734.5	48713.9	43930.8	84279.4	93056.6	54122.7	59721.3	59204.9	62193.8
23366	27.4416	3	900.716	2699.13	-1.68438	33.45	SPAEAKSPAEAKSPAEVKSPATVK	[1] Phospho (ST)|[7] Phospho (ST)|[13] Phospho (ST)|[19] Phospho (ST)	NFH_RAT	Neurofilament heavy polypeptide OS=Rattus norvegicus GN=Nefh PE=1 SV=4	FALSE	1.01573	0.807043	110012	125175	221300	34149.9	40949	29933.3	37944.2	74929.8	29761.1	168186	182484	103186	80645.3	182783	99370.5	39115.9	16849.6	36054.2	27351.9	68551.3	37806.9	57396.5	41814.1	108233	136995	43727.5	68967.1	80225.2	89896	45533	105417	114072	160202	135752	206959	108392
24817	28.8666	2	1025.95	2049.88	-0.447899	48.05	SPAEAKSPVEVKSPASVK	[1] Phospho (ST)|[7] Phospho (ST)|[13] Phospho (ST)	NFH_RAT	Neurofilament heavy polypeptide OS=Rattus norvegicus GN=Nefh PE=1 SV=4	FALSE	1.01815	0.216415	149870	132938	180369	20346.4	50647.3	59648	65265.4	82124	51380.5	138184	112676	80699.5	98853.9	144481	108178	68569.9	39812.8	54266.2	26438	68436.4	47070.4	225.249	82148.5	6697.39	123941	67061	113359	86096.4	95416.8	78582.9	52569.2	78506.8	49648.5	102768	127722	111577
25041	30.1278	2	815.926	1629.84	0.184392	32.08	SPVKEEIKPPAEVK	[1] Phospho (ST)	NFH_RAT	Neurofilament heavy polypeptide OS=Rattus norvegicus GN=Nefh PE=1 SV=4	FALSE	1.12789	0.129396	37771.9	28110.9	35602	7630.36	12618	436.038	20029.4	23664	17309.7	32125	22807.3	11676.3	26299.8	32419.2	26929.7	18552.3	33187.3	16151.7	1279.5	14563.2	16748.3	557.171	22359.7	18449.8	33007	6248.82	30356	17239.9	16200	20630.3	31982.8	32919.2	25502.2	18844.5	22177.3	17244.5
36136	30.0964	1	1630.85	1629.84	0.0761088	---	SPVKEEIKPPAEVK	[1] Phospho (ST)	NFH_RAT	Neurofilament heavy polypeptide OS=Rattus norvegicus GN=Nefh PE=1 SV=4	FALSE	1.0146	0.0927322	6449.26	36097.5	37879.2	5105.3	23817.4	436.072	24573.7	28604.4	22506.7	38587.2	26616.4	11066.4	31773.1	36025.5	31204.3	20050.5	44.4145	2727.87	0	15766.9	5759.55	211.992	13257	16207.1	31605.5	10515.5	20940.9	12847.2	14481.7	13738.5	18853.1	15944.9	19132.6	23295.4	31493.9	20675.1
32676	26.6199	3	657.645	1969.91	-1.29388	---	SPAEAKSPVEVKSPASVK	[7] Phospho (ST)|[16] Phospho (ST)	NFH_RAT	Neurofilament heavy polypeptide OS=Rattus norvegicus GN=Nefh PE=1 SV=4	FALSE	1.20837	0.832993	35464.7	85920.7	21249	4436.11	30209.7	27801.9	13292.7	18835.4	34581.1	8870.12	15642.2	19422.4	4049.77	15596.9	3178.19	2680.93	57059.3	67519.2	3622.83	17837.6	4791.29	58962.4	53942.3	59868	28037.7	11308	16795.3	6984.21	88745.7	7526.13	12960.5	12161.3	9665	23124.3	21558.8	16422.2
47619	26.5458	2	985.965	1969.92	-0.50577	58.8	SPAEAKSPVEVKSPASVK	[7] Phospho (ST)|[16] Phospho (ST)	NFH_RAT	Neurofilament heavy polypeptide OS=Rattus norvegicus GN=Nefh PE=1 SV=4	FALSE	1.04678	0.427219	1510.16	39305.2	2909.24	1637.54	1777.26	11.2706	2883.41	1450.31	20072.3	2425.68	3408.78	756.196	2433.16	694.609	3677.32	2164.04	1947.33	1605.83	296.358	2352.4	2341.91	4413.29	21399.7	15827.1	5127.9	502.29	1961.98	4023.87	42951.9	2269.94	2513.63	4314.76	1093.18	736.44	2207.76	2048.44
27533	22.9703	2	647.324	1292.63	-3.93155	67.77	SPATVKSPVEAK	[7] Phospho (ST)	NFH_RAT	Neurofilament heavy polypeptide OS=Rattus norvegicus GN=Nefh PE=1 SV=4	FALSE	6.32404	0.247992	35837.1	144.835	2809.05	939.703	275850	196898	15062.6	5863.62	68.6475	117.522	542.019	12116.8	370.834	4356.28	700.757	244.739	68780.6	48933.6	4453.92	7260.73	460.003	261.991	177.355	384.617	4283.27	9098.83	8114.72	351.134	285.521	422.189	4000.09	525.726	6101.56	663.676	30629.5	186.536
42748	16.9496	2	647.324	1292.63	-2.8235	65.79	SPATVKSPVEAK	[7] Phospho (ST)	NFH_RAT	Neurofilament heavy polypeptide OS=Rattus norvegicus GN=Nefh PE=1 SV=4	FALSE	3.59872	0.684066	77534.9	263.281	568.364	1426.82	64373.9	43852.1	340.214	31796.9	547.987	303.581	726.674	597.232	428.014	562.895	1181.62	258.079	108778	127813	5233.69	13947.8	335.658	585.993	108.184	106.848	15066.7	39102.7	11419.5	539.907	280.208	530.88	6494.67	1016.44	1755.69	6022.12	603.938	251.89
29110	25.8473	2	992.954	1983.89	-0.971265	49.29	SPAEVKSPAEVKSPAEAK	[7] Phospho (ST)|[13] Phospho (ST)	NFH_RAT	Neurofilament heavy polypeptide OS=Rattus norvegicus GN=Nefh PE=1 SV=4	FALSE	1.62169	0.0195964	7738.96	47191.3	66493.3	19331.7	2722.54	541.484	70612	69452.6	25992.8	57420.9	50036.9	61868.2	13207.9	74655.4	38570.7	22657.2	18093.7	17657.3	24821.7	85717.1	34078.3	25612.8	36618.7	30926.3	127226	85032.6	147409	79499.4	64640.7	69503.2	73089.1	61261.8	118347	64365.1	119431	44390.4
33402	24.5728	3	652.966	1955.88	-12.0588	47.31	SPAEAKSPAEVKSPATVK	[7] Phospho (ST)|[13] Phospho (ST)	NFH_RAT	Neurofilament heavy polypeptide OS=Rattus norvegicus GN=Nefh PE=1 SV=4	FALSE	1.21168	0.889965	57876.9	1065.92	2580.88	14412	86551.5	13216.7	3555.67	4409.22	784.816	11063.2	13947.5	4675.26	5307.92	2800.73	10990.9	5261.96	87125.3	69660.7	16496.5	34767.6	13546.4	3750.42	364.559	743.651	5529.94	19306	60427.7	14166.5	1026.11	11107.8	41692.3	12170.9	2493.03	47784.6	8652.81	14619.8
43617	26.7716	3	652.976	1955.9	2.11653	37.69	SPAEAKSPAEVKSPATVK	[7] Phospho (ST)|[13] Phospho (ST)	NFH_RAT	Neurofilament heavy polypeptide OS=Rattus norvegicus GN=Nefh PE=1 SV=4	FALSE	3.57256	0.20296	8470.4	4327.52	1421.36	1046.67	40216	34488.4	1268.44	500.189	7211.1	634.038	573.053	823.785	609.404	115.949	492.417	1193.25	3840.55	6327.59	561.483	859.076	550.648	2241.68	1400.33	2124.14	2636.14	430.108	1320.28	1431.42	1536.04	707.162	934.478	1846.93	1435.36	852.066	604.208	1663.45
46405	25.8717	2	978.957	1955.9	-1.07209	38.23	SPAEAKSPAEVKSPATVK	[7] Phospho (ST)|[13] Phospho (ST)	NFH_RAT	Neurofilament heavy polypeptide OS=Rattus norvegicus GN=Nefh PE=1 SV=4	FALSE	3.32818	0.264914	0	395.839	0	2.935	0	0	0.0188672	13041.2	228.57	0	11.1096	0	0	0	0	167.035	10244	475.939	0	0	0	25.0084	1072.84	501.302	44379.7	13066.2	0	0	814.034	258.04	0	0	20261.8	0	36.405	0
65439	26.7881	2	978.956	1955.9	-1.12997	---	SPAEAKSPAEVKSPATVK	[7] Phospho (ST)|[13] Phospho (ST)	NFH_RAT	Neurofilament heavy polypeptide OS=Rattus norvegicus GN=Nefh PE=1 SV=4	FALSE	21.4198	0.231869	70.1542	210.948	0.445018	0	15821.3	10973.1	0	0.0126352	0	0	335.897	0	89.0353	0	0	0	33.0288	275.921	0	0	0	21.5747	5.61037	379.158	103.848	0	0	0	233.036	0	214.751	68.6866	0	0	0	0
35211	23.4055	2	590.285	1178.56	-1.78253	40.56	SPVEVKSPEK	[7] Phospho (ST)	NFH_RAT	Neurofilament heavy polypeptide OS=Rattus norvegicus GN=Nefh PE=1 SV=4	FALSE	4.14208	0.45048	822.597	19317.6	844.98	447.839	192930	128474	2751.84	1209.28	5099.64	372.319	215.307	1023.2	2240.18	1842.12	3540.52	3222.16	5470.03	801.703	1268.27	2235.29	4631.95	804.747	16453.3	3558.33	2294.12	2859.86	1327.05	1392.53	3688.76	1526.43	436.808	1797.98	1028.7	1216.36	2180.46	636.746
52742	19.7374	2	590.286	1178.56	-1.61101	60.99	SPVEVKSPEK	[7] Phospho (ST)	NFH_RAT	Neurofilament heavy polypeptide OS=Rattus norvegicus GN=Nefh PE=1 SV=4	FALSE	7.83194	0.051365	101094	5200.56	547.051	2667.44	6322.21	4134.35	3450.17	189.474	969.497	2763.66	1249.43	3117.07	1698.89	788.027	3591.53	432.784	106284	120774	2845.13	3397.12	4464.58	902.924	1009.3	1984.25	640.45	352.086	4513.98	864.538	973.57	1618.63	985.289	2292.28	5638.45	5159.9	3845.97	470.664
41850	17.429	2	638.303	1274.59	-0.17802	40.2	SPAEAKPPAEAK	[1] Phospho (ST)	NFH_RAT	Neurofilament heavy polypeptide OS=Rattus norvegicus GN=Nefh PE=1 SV=4	FALSE	10.3873	0.887171	3748.18	3851.13	2973.29	5517.46	745124	606362	2881.73	9863.27	3086.08	4456.05	3360.39	1857.8	1957.21	3979.67	5028.37	609.935	1799.06	2487.63	2589.22	2307.85	4380.95	10080.8	3456.83	4493.08	9064.78	14094.3	3937.64	10715.2	3558.64	5685.03	3886.88	13032.6	5337.79	4469.88	2550.35	5838.08
42192	25.4166	2	969.961	1937.91	-2.27035	32.7	RPADIRSPEQVKSPAK	[7] Phospho (ST)|[13] Phospho (ST)	NFH_RAT	Neurofilament heavy polypeptide OS=Rattus norvegicus GN=Nefh PE=1 SV=4	FALSE	1.04148	0.531194	9997.86	0	633.52	307.674	11839.6	87816.6	2071.74	20958.6	1138.35	1213.83	121.081	1663.53	3488.43	1284.72	0	0	28643.7	10252.4	103.914	130.367	0	283.423	1511.36	0	81136.6	16564.1	4838.56	249.432	0	2236.25	2091.61	827.119	18260	147.081	3029.4	160.538
45001	15.5353	2	666.286	1330.56	-0.446904	34.96	SPAEAKSPASVK	[1] Phospho (ST)|[7] Phospho (ST)	NFH_RAT	Neurofilament heavy polypeptide OS=Rattus norvegicus GN=Nefh PE=1 SV=4	FALSE	3.98417	0.52157	4757.51	2537.93	2543.68	9537.6	397718	333699	1923.48	7410.87	8280.01	11786.7	10685	1480	7189.01	1702.66	13923.3	6825.86	9413.72	11464.2	4311.2	4891.97	25902.8	3013.02	3820.67	2861.87	13207	10846.5	4138.18	26433.7	1361.38	36833.1	12751.2	34531.3	4604.17	2602.46	3704.65	6581.63
49139	24.4584	2	978.941	1955.87	1.43994	52.52	SPAEVKSPAEAKSPAEAK	[7] Phospho (ST)|[13] Phospho (ST)	NFH_RAT	Neurofilament heavy polypeptide OS=Rattus norvegicus GN=Nefh PE=1 SV=4	FALSE	5.16578	0.600468	27670.1	52.1597	2339.45	17.3867	47010.1	314.858	602.952	5828.67	0	9.66541	7.12034	569.081	8.58864	2738.41	18.2283	315.22	36147.9	44952.7	1600.92	11457.6	0	35526.9	90.3174	5142.48	594.519	215.878	17564.7	33.0795	533.761	120.988	1901.33	38.0611	41.8481	3549.28	2233.5	1.1829
49180	24.9389	3	618.962	1853.86	-3.323	32.31	SPAGAKSPAEAKSPVVAK	[7] Phospho (ST)|[13] Phospho (ST)	NFH_RAT	Neurofilament heavy polypeptide OS=Rattus norvegicus GN=Nefh PE=1 SV=4	FALSE	5.94375	0.0989578	946.202	26.9657	314.933	416.508	199.602	23710.9	105.542	307.368	16.0499	265.575	433.201	151.642	403.618	401.364	111.432	125.794	1134.76	1049.02	82.581	114.758	237.781	924.477	10.5349	3372.02	224.357	215.211	359.954	380.38	666.083	124.818	108.031	1697.38	91.7641	128.059	6.89247	260.045
53945	24.3825	3	618.962	1853.86	-3.25547	40.36	SPAGAKSPAEAKSPVVAK	[7] Phospho (ST)|[13] Phospho (ST)	NFH_RAT	Neurofilament heavy polypeptide OS=Rattus norvegicus GN=Nefh PE=1 SV=4	FALSE	12.951	0.0370066	682.337	35.4896	98.5462	89.9595	25856.2	242.658	116.894	39.4971	41.8498	54.7021	75.2416	191.393	223.301	280.348	901.842	505.604	98.7837	95.9058	47.1917	4.7103	32.5382	2058.69	0	67.2781	329.194	0	0	151.968	44.9751	267.275	10.4905	126.359	87.7649	179.134	47.2475	114.797
67956	24.9219	2	927.941	1853.87	-0.297302	---	SPAGAKSPAEAKSPVVAK	[7] Phospho (ST)|[13] Phospho (ST)	NFH_RAT	Neurofilament heavy polypeptide OS=Rattus norvegicus GN=Nefh PE=1 SV=4	FALSE	12.829	0.877236	0.868949	0	0	79.0256	0.558468	9915.24	0	44.2424	0	0	14.8691	0	62.964	3.46905	0	0	0	0.341679	0	58.0864	0	0	0	0	0	17.5127	0	394.311	0	255.972	0	25.5001	0	0	0	0
389	27.5893	3	815.973	2444.9	-0.123336	37.51	GEAEQSEEEGEEEEDKAEDAR	[6] Phospho (ST)	MAP1B_RAT	Microtubule-associated protein 1B OS=Rattus norvegicus GN=Map1b PE=1 SV=2	TRUE	1.33604	0.326419	3.29134e+06	401594	3.8336e+06	2.50193e+06	2.48272e+06	127302	3.37227e+06	3.69087e+06	1.47138e+06	3.36244e+06	3.23302e+06	2.8161e+06	3.93365e+06	4.80553e+06	4.18501e+06	3.84288e+06	2.94139e+06	2.5919e+06	3.01242e+06	3.24202e+06	3.24139e+06	148807	378202	225675	4.31648e+06	3.27486e+06	4.35875e+06	3.39403e+06	217755	3.50011e+06	5.26933e+06	5.53496e+06	5.46654e+06	4.78584e+06	4.85101e+06	4.99135e+06
2868	27.5893	2	1223.46	2444.9	0.132254	77.95	GEAEQSEEEGEEEEDKAEDAR	[6] Phospho (ST)	MAP1B_RAT	Microtubule-associated protein 1B OS=Rattus norvegicus GN=Map1b PE=1 SV=2	TRUE	1.23814	0.343888	1.87332e+06	157852	2.28408e+06	1.17396e+06	1.30198e+06	1731.82	1.85477e+06	2.04923e+06	624674	1.95662e+06	1.50815e+06	1.57935e+06	1.98078e+06	2.84134e+06	2.25896e+06	1.84309e+06	1.19095e+06	1.30132e+06	1.58528e+06	1.87685e+06	1.37818e+06	56812.2	153887	85231.6	2.22014e+06	1.61504e+06	2.22536e+06	1.63779e+06	83840.6	1.51824e+06	2.20773e+06	2.37789e+06	2.5e+06	2.51277e+06	2.94106e+06	2.50118e+06
3071	26.6924	3	815.973	2444.9	0.0244335	46.27	GEAEQSEEEGEEEEDKAEDAR	[6] Phospho (ST)	MAP1B_RAT	Microtubule-associated protein 1B OS=Rattus norvegicus GN=Map1b PE=1 SV=2	FALSE	1.32494	0.751571	420772	4.2822e+06	186222	142590	300216	255092	146623	411115	2.26007e+06	162342	150511	156201	117174	166585	158579	181471	370615	386286	164471	172362	183267	5.23532e+06	4.44788e+06	4.86856e+06	620475	418427	243227	153823	3.99513e+06	157658	192992	268818	234843	183966	185289	156831
12583	26.6724	2	1223.46	2444.9	-0.163234	---	GEAEQSEEEGEEEEDKAEDAR	[6] Phospho (ST)	MAP1B_RAT	Microtubule-associated protein 1B OS=Rattus norvegicus GN=Map1b PE=1 SV=2	FALSE	1.39473	0.976713	2371.93	1.48748e+06	3762.51	275.781	917.655	249.374	1347.09	4318.69	885416	2377.41	1753.84	1797.56	907.323	3494.73	1710.44	7257.5	4434.97	6357.11	1873.37	3946.06	584.493	1.72688e+06	2.05495e+06	2.01132e+06	8075.45	1444.98	2910.13	4637.3	1.74951e+06	1957.35	2411.24	6580.39	4189.32	1627.78	5727.1	2545.37
630	12.3153	2	668.277	1334.54	0.697566	90.32	HSPTEDEEIAK	[2] Phospho (ST)	MAP1B_RAT	Microtubule-associated protein 1B OS=Rattus norvegicus GN=Map1b PE=1 SV=2	FALSE	1.24718	0.13938	41687.8	723361	646571	509512	22755.8	18716.6	497879	32243.4	683244	745737	655841	370608	773896	916434	856228	801238	11792.5	12760.3	272307	770895	714918	643591	699940	659954	74356.5	41935.1	1.1696e+06	951049	717042	980245	880505	1.02257e+06	594305	795453	700318	471558
787	44.4206	2	1003.44	2004.87	-5.66946	100.57	LGGDGSPTQVDVSQFGSFK	[6] Phospho (ST)	MAP1B_RAT	Microtubule-associated protein 1B OS=Rattus norvegicus GN=Map1b PE=1 SV=2	TRUE	1.19251	0.0936168	2.6612e+06	2.569e+06	2.32285e+06	2.00345e+06	2.10314e+06	2.07888e+06	2.10336e+06	2.27442e+06	2.25173e+06	2.54054e+06	2.11239e+06	2.74996e+06	2.80126e+06	2.52296e+06	2.78157e+06	2.27331e+06	2.53232e+06	2.72983e+06	3.26192e+06	1.97903e+06	2.29723e+06	2.22123e+06	2.35147e+06	2.28241e+06	3.26203e+06	3.90496e+06	3.22493e+06	2.17339e+06	2.37633e+06	2.59058e+06	4.34503e+06	5.11448e+06	5.14173e+06	3.72179e+06	3.03228e+06	3.5364e+06
4211	44.4516	3	669.297	2004.87	-6.70644	64.78	LGGDGSPTQVDVSQFGSFK	[8] Phospho (ST)	MAP1B_RAT	Microtubule-associated protein 1B OS=Rattus norvegicus GN=Map1b PE=1 SV=2	FALSE	1.44721	0.000941679	153029	143461	146963	191961	171065	170612	110698	105881	135823	154332	176304	220750	205937	237704	201721	313443	372526	340107	191759	189600	301843	299668	259397	289432	377689	356792	421531	349944	304761	372157	445073	375541	522306	283120	306889	250478
1096	33.2875	2	942.88	1883.75	-0.0119695	49.03	ESSPTYSPGFSDSTSGAK	[3] Phospho (ST)	MAP1B_RAT	Microtubule-associated protein 1B OS=Rattus norvegicus GN=Map1b PE=1 SV=2	FALSE	1.05444	0.806352	1.19856e+06	1.54701e+06	1.37091e+06	1.90011e+06	988761	1.01947e+06	1.29961e+06	1.32814e+06	1.2693e+06	1.43105e+06	1.20566e+06	1.3633e+06	1.69508e+06	1.71864e+06	1.59393e+06	824123	722726	783793	1.3317e+06	773414	822991	882133	897502	921612	1.19337e+06	1.48629e+06	1.37053e+06	872382	887643	970449	2.3498e+06	2.6122e+06	2.2522e+06	1.68016e+06	1.58166e+06	1.71927e+06
18441	33.2875	1	1884.75	1883.75	-0.144613	---	ESSPTYSPGFSDSTSGAK	[3] Phospho (ST)	MAP1B_RAT	Microtubule-associated protein 1B OS=Rattus norvegicus GN=Map1b PE=1 SV=2	FALSE	1.30657	0.0819891	212805	205636	184299	208062	310339	294142	183537	197980	214852	242984	148082	223343	250033	237433	244951	88652	88114.6	96828.3	176481	65355.7	49034.1	79175.9	86518.5	91562.3	140745	276797	132706	66309.6	93472.9	67228.5	142508	136536	191180	228372	223671	207601
1235	35.4876	2	751.86	1501.71	-0.668641	53.71	SPSLSPSPPSPIEK	[10] Phospho (ST)	MAP1B_RAT	Microtubule-associated protein 1B OS=Rattus norvegicus GN=Map1b PE=1 SV=2	FALSE	1.0763	0.315661	642237	894230	758205	1.15074e+06	990368	904439	714160	692627	761037	830359	684760	800230	1.05887e+06	970314	1.00168e+06	777516	623525	663185	822562	636469	771258	754102	799502	703448	1.03708e+06	928335	1.09181e+06	673713	803164	839148	1.1342e+06	1.27295e+06	1.17119e+06	1.075e+06	1.1454e+06	1.15437e+06
1284	35.691	2	834.837	1667.66	-0.607625	88.99	TPEEGGYSYEISEK	[1] Phospho (ST)	MAP1B_RAT	Microtubule-associated protein 1B OS=Rattus norvegicus GN=Map1b PE=1 SV=2	FALSE	1.03365	0.570209	1.28438e+06	1.44049e+06	1.33281e+06	1.75891e+06	1.54659e+06	1.58125e+06	1.06197e+06	1.17405e+06	1.17093e+06	1.32873e+06	1.0769e+06	1.2821e+06	1.59008e+06	1.53975e+06	1.47023e+06	888703	948230	922237	1.34155e+06	721804	866164	798920	922785	853495	1.28341e+06	1.60905e+06	1.35494e+06	879687	912812	1.05002e+06	1.6971e+06	1.98988e+06	1.91042e+06	1.43098e+06	1.24117e+06	1.51905e+06
1641	50.5387	2	1110.98	2219.94	-4.30467	134.72	SPPLIGSESAYEDFLSADDK	[1] Phospho (ST)	MAP1B_RAT	Microtubule-associated protein 1B OS=Rattus norvegicus GN=Map1b PE=1 SV=2	TRUE	1.13705	0.183409	1.91771e+06	1.57197e+06	1.67264e+06	1.432e+06	1.43526e+06	1.45916e+06	1.7018e+06	1.80419e+06	1.83768e+06	1.609e+06	1.29361e+06	1.79148e+06	1.96351e+06	1.97427e+06	2.10241e+06	1.82181e+06	2.28739e+06	2.27699e+06	1.75535e+06	1.01055e+06	1.17464e+06	1.21743e+06	1.29714e+06	1.35001e+06	2.17188e+06	2.94654e+06	2.0315e+06	1.2511e+06	1.54925e+06	1.62759e+06	2.50624e+06	2.99344e+06	3.24707e+06	2.17438e+06	1.87071e+06	2.18221e+06
13698	50.5387	3	740.987	2219.94	-5.13321	---	SPPLIGSESAYEDFLSADDK	[1] Phospho (ST)	MAP1B_RAT	Microtubule-associated protein 1B OS=Rattus norvegicus GN=Map1b PE=1 SV=2	TRUE	1.49788	0.000483074	55112.1	70340.5	65194.4	89452.2	77932.3	84504.8	49820	59775.9	80804.3	46718.9	59760.7	76104.6	85853.5	78121.2	66518	163292	195539	161361	58954.3	62879.8	92303.4	87378.7	77313.7	95991	171780	177800	170877	128723	107234	156437	156386	159597	238051	106898	104379	104575
2421	30.4799	1	1394.69	1393.69	0.279125	---	VQSLEGEKLSPK	[10] Phospho (ST)	MAP1B_RAT	Microtubule-associated protein 1B OS=Rattus norvegicus GN=Map1b PE=1 SV=2	FALSE	1.22904	0.0881235	271648	20517.5	139362	78712.3	95360.9	122.692	170509	264264	189555	139300	137121	63083.7	91189	312591	156531	30389.1	88711.9	117682	55683.4	105116	57046	443.596	125748	39783.8	192098	138847	87764.5	156937	39891.8	64866.8	153186	264308	156489	188220	221256	185508
5716	30.4896	2	697.85	1393.69	0.0728815	48.12	VQSLEGEKLSPK	[10] Phospho (ST)	MAP1B_RAT	Microtubule-associated protein 1B OS=Rattus norvegicus GN=Map1b PE=1 SV=2	FALSE	1.28421	0.0668015	117003	227259	191710	176659	53576.7	43319.1	192388	171988	282535	307026	241977	139838	371597	285791	317924	253589	138841	60746.7	132259	140635	157828	33169.3	237751	255332	162931	127837	325716	246253	228987	219324	616921	600859	423029	261906	249368	267569
3890	44.9519	3	813.688	2438.04	-4.4953	57.66	QGFSDKESPVSDLTSDLYQDK	[8] Phospho (ST)	MAP1B_RAT	Microtubule-associated protein 1B OS=Rattus norvegicus GN=Map1b PE=1 SV=2	FALSE	1.7586	0.00123357	327505	331072	307811	318701	284041	304737	264503	268084	279826	348370	303418	314484	382692	349599	366646	274452	303592	288475	678009	593534	720950	686017	663518	690151	868008	676074	908189	706328	600605	785790	1.25316e+06	1.30044e+06	1.15663e+06	1.00979e+06	862655	949077
7104	45.0769	2	1220.03	2438.04	-4.86918	55.94	QGFSDKESPVSDLTSDLYQDK	[8] Phospho (ST)	MAP1B_RAT	Microtubule-associated protein 1B OS=Rattus norvegicus GN=Map1b PE=1 SV=2	FALSE	1.60708	0.00812856	273945	296393	249486	208669	209095	217765	213531	219937	238049	283717	219027	256416	293900	283100	313024	177811	156877	213829	470263	411029	453522	436235	442442	441638	607280	512061	557671	417172	413407	466942	664430	693299	643445	773388	655540	737970
4596	36.0078	2	791.843	1581.67	-0.683669	41.41	SPSLSPSPPSPIEK	[5] Phospho (ST)|[10] Phospho (ST)	MAP1B_RAT	Microtubule-associated protein 1B OS=Rattus norvegicus GN=Map1b PE=1 SV=2	FALSE	1.07873	0.350933	437476	416376	437624	591988	558142	505093	353616	373231	352668	416739	367712	497208	534162	515410	452565	170379	217770	207940	406610	256287	331479	271581	303610	292982	408058	431154	418646	215186	245192	294852	523255	578991	586900	556326	584330	539914
5494	26.5202	2	648.795	1295.58	0.16804	39.34	DVSDERLSPAK	[8] Phospho (ST)	MAP1B_RAT	Microtubule-associated protein 1B OS=Rattus norvegicus GN=Map1b PE=1 SV=2	FALSE	1.03985	0.453852	329504	234256	281595	256498	470057	449109	257607	497417	196394	238182	248147	219786	255163	338059	298002	211399	455012	426543	184362	277173	282517	268946	278945	279888	703099	372873	351197	253768	264321	294787	283346	305256	261723	291728	286496	263680
5826	34.3025	2	982.863	1963.71	-0.319211	41.54	ESSPTYSPGFSDSTSGAK	[3] Phospho (ST)|[6] Phospho (Y)	MAP1B_RAT	Microtubule-associated protein 1B OS=Rattus norvegicus GN=Map1b PE=1 SV=2	FALSE	1.11017	0.450333	561663	545769	610689	497832	534514	520972	389136	450124	435014	579820	441454	548908	623785	644957	641711	154928	174583	198647	467023	220850	233384	229303	243471	254544	374993	525066	397192	229140	251956	238158	603156	706531	689946	568166	544611	618465
7637	33.7995	2	661.324	1320.63	-0.138837	62.67	DLTGQVSTPPVK	[8] Phospho (ST)	MAP1B_RAT	Microtubule-associated protein 1B OS=Rattus norvegicus GN=Map1b PE=1 SV=2	FALSE	1.37325	0.000161357	60494.4	71052.1	67188.5	72206.1	60393.6	58337	69034.3	69732.1	64690.8	70021.2	67132.5	75515.8	89122.2	87261.2	84041.5	88974.9	111044	94989.1	84633.1	69992.2	78658.5	81819	88658.6	80165.5	116165	106121	126446	105061	109589	118591	163825	176036	160506	122502	105903	129665
27289	33.7395	1	1321.64	1320.63	-0.396304	---	DLTGQVSTPPVK	[8] Phospho (ST)	MAP1B_RAT	Microtubule-associated protein 1B OS=Rattus norvegicus GN=Map1b PE=1 SV=2	FALSE	1.12816	0.449505	31937.3	27248	23514.1	16080.4	19075.3	18019.7	29803.8	27722.5	23746.5	35053.9	20848.4	36000.1	36709.4	43587.4	37058.7	37400.9	36457.3	33504.6	28531.6	19731.6	11478.2	14257.1	15010.7	14307.8	37924	39735.4	36692.5	25266.5	27004.3	35157.5	23750.5	32523.6	31785.5	44101.7	49071.7	48697.6
7735	33.6553	2	533.253	1064.49	0.251627	49.75	SDISPLTPR	[4] Phospho (ST)	MAP1B_RAT	Microtubule-associated protein 1B OS=Rattus norvegicus GN=Map1b PE=1 SV=2	FALSE	1.12384	0.0334648	71447.3	78857.8	73888.3	91121.6	89995.2	88076.3	71933.6	69109.4	70340.9	80470.5	67943.4	80195.5	101029	100660	95046.6	71208.3	65820.1	66797	72955.6	75664.2	78913.3	76516.1	80425.3	78420.6	119501	94088.9	129105	85902	81773.3	94047.2	94887.3	106500	102314	102118	97009.2	110943
15771	33.6396	1	1065.5	1064.49	-0.66775	---	SDISPLTPR	[4] Phospho (ST)	MAP1B_RAT	Microtubule-associated protein 1B OS=Rattus norvegicus GN=Map1b PE=1 SV=2	FALSE	1.03886	0.5794	60462.3	58647	59795.4	66218.3	59268.2	51357.5	53897.3	65820.3	61948.9	71631.3	56755.3	76385.3	78410.2	77677.4	77854.8	43831.3	49882.2	45038.9	53553	43776.2	45053.2	48605.5	58517.2	56672.5	88797.6	83457.3	89034.7	55480.5	59398.5	67829.4	61269.4	64390.1	62112.2	71745.8	71406.6	63508.4
11880	52.1125	3	962.794	2885.36	-4.70123	66.26	VLSPLRSPPLIGSESAYEDFLSADDK	[7] Phospho (ST)	MAP1B_RAT	Microtubule-associated protein 1B OS=Rattus norvegicus GN=Map1b PE=1 SV=2	FALSE	1.4782	0.00428442	148601	153306	155222	192705	191536	190597	154308	149420	158980	217990	177913	210624	186675	217261	208529	275467	256927	265434	102005	109466	158400	120712	128783	125134	382958	293366	365426	270745	195901	311218	453928	507825	529958	358892	317402	340498
14704	37.6141	2	1152.92	2303.83	0.235019	98.52	FEDEGAGFEESSEAGDYEEK	[12] Phospho (ST)	MAP1B_RAT	Microtubule-associated protein 1B OS=Rattus norvegicus GN=Map1b PE=1 SV=2	FALSE	1.13358	0.561293	77444.6	82188.4	84667	308717	303557	232257	119496	153242	170084	122561	101706	97481.1	169109	130547	153765	60810.8	34995.9	65174.1	168223	18562	33821.7	49607.5	78771.6	71630.7	91924.1	159938	84327.6	47105.8	52777.6	63123.1	361840	402320	344209	200747	112554	209305
16450	32.7675	2	833.322	1664.63	0.588263	89.98	TPEDGGYSCEITEK	[1] Phospho (ST)	MAP1B_RAT	Microtubule-associated protein 1B OS=Rattus norvegicus GN=Map1b PE=1 SV=2	FALSE	1.08901	0.959949	61237.6	95714.3	60391.7	69392.6	64557.7	58005.7	59566.3	61709.1	92122.7	87586.9	74149.5	81462.1	64518.7	52806.3	58935.4	17470.7	13750.3	9709.7	76974.2	40541.4	46649.5	60935.3	53659.6	57668.7	43691.9	75347.3	68928.8	40406.2	47987.5	55663	83585.5	90106.5	82788.4	55120.4	47428.5	49489.6
18026	32.6262	2	737.833	1473.65	-0.0749647	35.08	VQSLEGEKLSPK	[3] Phospho (ST)|[10] Phospho (ST)	MAP1B_RAT	Microtubule-associated protein 1B OS=Rattus norvegicus GN=Map1b PE=1 SV=2	FALSE	1.36784	0.0106644	25743.7	39448.6	24647.1	19977.4	18632	18472.5	22024.8	24325.8	32623.1	36489	28841.3	28348.8	55109.8	48931.4	48644.4	23598.7	16787.2	18052.2	34988.7	19600.2	27203	40556.3	36277.4	33133.2	25354.2	27442.2	26628	37280.2	39599.1	42254.1	73925.3	80961.9	78601.2	59014.2	52213.3	67436.2
19620	36.4873	2	1070.45	2138.89	-1.8458	61.94	SSISPMDEPVPDSESPIEK	[4] Phospho (ST)|[6] Oxidation (M)	MAP1B_RAT	Microtubule-associated protein 1B OS=Rattus norvegicus GN=Map1b PE=1 SV=2	FALSE	1.07167	0.693137	57082.6	58192	37228.6	87880.3	131392	117161	47896.6	72175.8	46843.2	66904.1	41905.4	68915.1	92775.8	147176	107418	21413.6	33867.6	21682.4	13170.9	6884.94	6096.45	5518.05	10752.2	9786.19	81685.3	78930.3	76586.2	29316.6	36992.4	38329.7	134268	147641	120400	63034.9	40529.3	43825.1
19977	54.0927	3	989.453	2965.34	-1.30248	57.85	VLSPLRSPPLIGSESAYEDFLSADDK	[3] Phospho (ST)|[7] Phospho (ST)	MAP1B_RAT	Microtubule-associated protein 1B OS=Rattus norvegicus GN=Map1b PE=1 SV=2	FALSE	1.4322	0.0961746	207909	126100	157908	156253	174874	169269	40143.4	75786	53769.2	92540.7	72900	111460	94359.7	117648	129895	8753.47	9538.2	14283.7	80896.3	55015.3	55398.1	28808.9	39824.4	33910.7	33880.5	24797.9	26954	20973.1	19484.8	24342.2	98456.5	125875	194435	173220	137953	119647
20936	28.2822	2	1244.97	2487.93	-0.316727	78.69	AETEEAEEPEEDGEDNVSGSASK	[18] Phospho (ST)	MAP1B_RAT	Microtubule-associated protein 1B OS=Rattus norvegicus GN=Map1b PE=1 SV=2	FALSE	1.08642	0.348167	244381	224368	248493	145425	207290	1024.3	216227	242361	176597	235397	176805	219701	235699	305803	231518	121108	107303	120678	212691	135307	79914.7	100576	139296	142393	225651	271596	188007	139896	167449	127182	287281	324069	346079	265258	289003	241367
22388	29.5892	2	1244.97	2487.93	0.036127	106.55	AETEEAEEPEEDGEDNVSGSASK	[3] Phospho (ST)	MAP1B_RAT	Microtubule-associated protein 1B OS=Rattus norvegicus GN=Map1b PE=1 SV=2	FALSE	1.12186	0.961245	315621	86784.6	158302	13959.2	94243.7	154466	82371.4	262399	42664.7	60058.4	43788.7	20346.3	70659.3	212080	67393	68258.4	157691	173846	37249.5	6922.6	4514.59	87.38	7437.64	6799.23	196505	101506	48123.9	7076.23	8344.13	5545.32	111013	133573	66431.8	64604.9	57708.8	60073.3
23260	28.1033	3	830.318	2487.93	1.22363	57.28	AETEEAEEPEEDGEDNVSGSASK	[3] Phospho (ST)	MAP1B_RAT	Microtubule-associated protein 1B OS=Rattus norvegicus GN=Map1b PE=1 SV=2	FALSE	1.1534	0.21816	102499	103375	128846	101834	118458	88197	95159.4	96172.4	91142	96150	95942.1	105866	98396.4	123510	85038.9	80767.7	76192.7	71803	79766.5	73919.5	58455.8	90719.5	69209.5	86014.8	121405	124351	118707	88011.2	81487.8	89580.4	177128	191607	227890	113871	130495	114105
22881	35.4406	2	1029.44	2056.87	-0.870116	46.31	TIKSPCDSGYSYETIEK	[4] Phospho (ST)	MAP1B_RAT	Microtubule-associated protein 1B OS=Rattus norvegicus GN=Map1b PE=1 SV=2	FALSE	1.63269	0.188094	104460	133672	111944	94983	81278.8	89396.5	65039.9	66437.6	64183	117969	91993.3	93064	71409.6	79208.5	71603.7	13515.6	3945.3	6421.79	18904.1	17530.8	17544.3	11965.5	20382.8	10525.3	53953.5	39791.5	46893	13106.4	17684.7	8902.61	87249.6	73379.7	81133	66081.6	70056.9	58486.6
31980	35.5407	3	686.631	2056.87	0.138089	32.18	TIKSPCDSGYSYETIEK	[4] Phospho (ST)	MAP1B_RAT	Microtubule-associated protein 1B OS=Rattus norvegicus GN=Map1b PE=1 SV=2	FALSE	1.00481	0.933031	9791.1	27104.1	23724.4	32293.6	13097.6	22738.5	15476.2	13075.8	20636.1	33684.2	29963.6	17762	25949.1	16437	15641.6	6108.36	1022.12	1042.94	2547.23	2061.08	12516.9	4827.36	13477.8	7857.02	18005	5502.61	26593.2	13262.1	7847.6	9379.2	37263	32596.1	39596.2	16800.1	25877.8	15022
23926	38.4433	3	824.349	2470.03	0.666412	48.9	DYNASASTISPPSSMEEDKFSK	[10] Phospho (ST)	MAP1B_RAT	Microtubule-associated protein 1B OS=Rattus norvegicus GN=Map1b PE=1 SV=2	FALSE	2.39774	0.00579137	19524.1	29988.1	24760.5	6797.15	2218.28	2089.81	8223.8	9332.18	19453.7	32373	24170.9	20977	62038.7	43514.1	45219.3	23605.5	18427	19924.6	17837.3	19266.4	22698.8	19524.4	16315.4	18566.3	27571.9	12733.2	29936.3	47654.4	47287.9	64505.7	168657	160367	178816	64319.6	88343.7	89456.8
24288	39.1312	2	1062.46	2122.9	-0.691906	73.16	SSISPMDEPVPDSESPIEK	[15] Phospho (ST)	MAP1B_RAT	Microtubule-associated protein 1B OS=Rattus norvegicus GN=Map1b PE=1 SV=2	FALSE	2.44406	0.00363446	37609.4	21415.5	13114.7	2177.71	5677.39	2335.78	15279.3	20671.7	4739.09	19201.1	36853.5	60195.8	35039.1	62673.2	28193.3	1770.3	52670.5	42244.5	45167.2	12316.7	14307.2	4832.74	7615.59	11983.4	45678.9	45579	39806.6	42337	29497.1	53634.1	107250	160904	153927	101194	99457.2	140081
25122	39.523	2	1062.46	2122.9	-0.757091	60.31	SSISPMDEPVPDSESPIEK	[4] Phospho (ST)	MAP1B_RAT	Microtubule-associated protein 1B OS=Rattus norvegicus GN=Map1b PE=1 SV=2	FALSE	10.6158	0.0020463	14671.7	5740.2	5837.67	0	4196.16	4214.57	1972.6	261.736	4298.31	6414.23	6187.75	3904.73	19775.9	7619.09	18492.7	3168.97	0	694.367	2561.41	0	1521.8	1860.32	2903.82	1739.5	20797.3	23099.1	31831	37680.1	8266.85	48667.2	219713	205475	194688	107281	88684	128134
25666	36.2217	2	881.323	1760.63	-0.0749037	50.39	SPDTSAYCYETMEK	[1] Phospho (ST)	MAP1B_RAT	Microtubule-associated protein 1B OS=Rattus norvegicus GN=Map1b PE=1 SV=2	FALSE	1.72805	0.0204655	43113	24257.9	23909.2	3202.57	1968.16	3071.5	9383.97	21213.3	14072.5	37730	28487.7	43324.3	29504.3	24701.7	25633.2	4252.35	9282.26	7544.91	25230	8882.05	13627.4	5636.31	10046.3	10672	33286.5	39727.7	33652.8	19185.6	16678	34383.6	72419	80961.5	83779.8	52094.6	35717.9	57475.3
25669	36.753	2	1054.92	2107.83	-0.351861	78.35	DYNASASTISPPSSMEEDK	[13] Phospho (ST)	MAP1B_RAT	Microtubule-associated protein 1B OS=Rattus norvegicus GN=Map1b PE=1 SV=2	FALSE	1.63789	0.157562	47448.9	45098.1	44023.1	2980.63	4871.22	2369.68	14378.4	11905.7	16912.3	39716.3	22511.5	46002.6	70247.3	72006.7	63048	15931.1	28961.3	29773.4	41994.2	8244.88	13953.1	13181.8	15907.5	20246.4	29624.6	53147	29718.1	25276.7	28016.6	53480.9	4263.35	91315.7	7165.92	94787.3	82906.3	110418
26280	39.6014	2	1102.44	2202.86	-1.59434	55.92	SSISPMDEPVPDSESPIEK	[4] Phospho (ST)|[15] Phospho (ST)	MAP1B_RAT	Microtubule-associated protein 1B OS=Rattus norvegicus GN=Map1b PE=1 SV=2	FALSE	2.90073	0.150051	43951.5	36803	44866.7	30310.9	50300.8	41753.1	5630.97	9435.58	16706.2	32056.7	20353	28014.2	46530.8	35429.4	37869	9868.01	3500.37	6160.71	18978.6	2594.01	5782.96	13175.3	11246	15301	55605.5	84791.3	96865	12274.3	10717.4	15046	233536	250026	311837	131923	142733	132031
28228	23.3211	2	762.352	1522.69	-1.10855	34.46	EEQSPVKAEVAEK	[4] Phospho (ST)	MAP1B_RAT	Microtubule-associated protein 1B OS=Rattus norvegicus GN=Map1b PE=1 SV=2	FALSE	1.29238	0.757071	2180.31	3340.46	168481	1102.86	2189.55	1117.83	158155	1974.77	2203.78	3263.18	311.13	139166	1682.94	243373	3718.56	2763.32	5221.91	3693.82	10814.4	7681.79	2183.52	15827.8	1685.87	1680.87	2743.28	2197.86	3688.35	10590.5	4035.35	8086.57	558.52	2841.64	221030	1153.01	291632	364.204
29139	33.1499	2	1062.92	2123.82	-0.205172	50.03	DYNASASTISPPSSMEEDK	[13] Phospho (ST)|[15] Oxidation (M)	MAP1B_RAT	Microtubule-associated protein 1B OS=Rattus norvegicus GN=Map1b PE=1 SV=2	FALSE	1.44867	0.759463	24604.9	35627.7	37532	68242.4	34129.7	45898	48787	47585.1	51734.7	50286.9	27439.6	37041.9	71707.6	85920.4	84100.8	10141.9	10152.8	7602.13	10987.9	2113.14	1863.89	5901.2	7623.05	6013.87	14591.4	32937.7	33815.6	11249.8	11455.1	13390.1	57344.6	66183.9	50632.3	24087.3	23108.6	14157.6
84	28.4066	2	795.369	1588.72	-0.321723	93.57	VDHGAEIITQSPSR	[11] Phospho (ST)	MTAP2_RAT	Microtubule-associated protein 2 OS=Rattus norvegicus GN=Map2 PE=1 SV=3	TRUE	1.2344	0.0121212	7.01104e+06	6.99532e+06	7.17565e+06	3.24248e+06	4.10878e+06	4.08719e+06	5.77816e+06	6.17609e+06	5.38301e+06	7.08582e+06	6.29122e+06	5.73683e+06	7.23788e+06	8.3695e+06	7.47555e+06	1.00102e+07	8.65405e+06	8.30861e+06	4.53401e+06	6.81708e+06	6.33961e+06	8.30253e+06	7.93581e+06	7.61839e+06	1.03181e+07	6.58129e+06	9.64437e+06	8.14833e+06	8.35871e+06	8.33825e+06	8.55953e+06	1.0332e+07	8.30582e+06	8.90498e+06	8.91884e+06	8.92634e+06
17638	28.4259	1	1589.73	1588.72	-0.0351816	---	VDHGAEIITQSPSR	[11] Phospho (ST)	MTAP2_RAT	Microtubule-associated protein 2 OS=Rattus norvegicus GN=Map2 PE=1 SV=3	TRUE	1.63094	0.0211409	3.46173	76999.3	45211.4	286173	0	523.126	97211.1	6876.53	92098.9	102423	80846.3	80712.3	124080	32318.4	132306	311808	2385.37	600.031	86237.2	189161	190639	44245.8	261705	223657	145917	29055.5	274064	286279	290252	267341	83073.1	103923	148416	143509	162909	150724
292	45.4366	2	920.428	1838.84	-6.83334	78.09	ETSPETSLIQDEVALK	[3] Phospho (ST)	MTAP2_RAT	Microtubule-associated protein 2 OS=Rattus norvegicus GN=Map2 PE=1 SV=3	TRUE	1.14898	0.1677	4.96238e+06	4.84034e+06	4.44819e+06	3.98225e+06	4.3481e+06	4.33353e+06	3.41377e+06	3.73723e+06	3.64055e+06	4.64828e+06	3.82428e+06	4.89951e+06	5.321e+06	5.21245e+06	5.53567e+06	3.85193e+06	3.94087e+06	4.22051e+06	5.23188e+06	3.8318e+06	4.13622e+06	4.42979e+06	4.21252e+06	4.35996e+06	5.04113e+06	5.19523e+06	4.92936e+06	3.66939e+06	3.72225e+06	4.20443e+06	6.22675e+06	7.16276e+06	7.21526e+06	7.43385e+06	6.06471e+06	7.24823e+06
16992	45.4366	1	1839.85	1838.84	-6.05864	---	ETSPETSLIQDEVALK	[3] Phospho (ST)	MTAP2_RAT	Microtubule-associated protein 2 OS=Rattus norvegicus GN=Map2 PE=1 SV=3	TRUE	1.24626	0.0255151	337529	297545	301049	96442.3	156823	139837	209137	220269	201290	265175	201938	291489	316067	353755	397618	228556	173452	238502	187186	167190	158574	198109	200709	160768	172013	188219	157880	99918.7	129648	129742	73569.7	93288.6	108491	343421	287450	303255
4805	45.4366	3	613.955	1838.84	-6.11525	40.03	ETSPETSLIQDEVALK	[7] Phospho (ST)	MTAP2_RAT	Microtubule-associated protein 2 OS=Rattus norvegicus GN=Map2 PE=1 SV=3	FALSE	1.48829	0.000760496	109666	115088	104260	136017	126654	127738	63623.2	67022.5	79599.8	92158.1	122500	141936	136750	196440	214584	213610	230809	201968	136208	146580	225579	226357	153096	192497	230646	201606	225651	213374	223953	237865	268001	204484	299909	238224	237617	271640
16992	45.4366	1	1839.85	1838.84	-6.05864	---	ETSPETSLIQDEVALK	[7] Phospho (ST)	MTAP2_RAT	Microtubule-associated protein 2 OS=Rattus norvegicus GN=Map2 PE=1 SV=3	FALSE	1.24626	0.0255151	337529	297545	301049	96442.3	156823	139837	209137	220269	201290	265175	201938	291489	316067	353755	397618	228556	173452	238502	187186	167190	158574	198109	200709	160768	172013	188219	157880	99918.7	129648	129742	73569.7	93288.6	108491	343421	287450	303255
16992	45.4366	1	1839.85	1838.84	-6.05864	---	ETSPETSLIQDEVALK	[6] Phospho (ST)	MTAP2_RAT	Microtubule-associated protein 2 OS=Rattus norvegicus GN=Map2 PE=1 SV=3	FALSE	1.24626	0.0255151	337529	297545	301049	96442.3	156823	139837	209137	220269	201290	265175	201938	291489	316067	353755	397618	228556	173452	238502	187186	167190	158574	198109	200709	160768	172013	188219	157880	99918.7	129648	129742	73569.7	93288.6	108491	343421	287450	303255
530	40.2304	3	818.328	2451.96	-5.34453	48.3	DGSPDAPATPEKEEVPFSEYK	[3] Phospho (ST)|[9] Phospho (ST)	MTAP2_RAT	Microtubule-associated protein 2 OS=Rattus norvegicus GN=Map2 PE=1 SV=3	TRUE	1.44412	0.00674466	2.29525e+06	3.58772e+06	3.18821e+06	3.99513e+06	2.49498e+06	2.47706e+06	2.12694e+06	2.23123e+06	3.46024e+06	3.77518e+06	3.37541e+06	2.86548e+06	3.91164e+06	3.67336e+06	3.8553e+06	3.50274e+06	2.11139e+06	2.31919e+06	2.74609e+06	2.24024e+06	2.57173e+06	3.26462e+06	3.14626e+06	3.36171e+06	5.48407e+06	5.06828e+06	5.68222e+06	3.13301e+06	3.626e+06	3.37242e+06	8.38592e+06	9.31454e+06	9.5432e+06	5.07674e+06	5.30647e+06	5.17487e+06
942	40.3091	2	1226.99	2451.96	-5.4396	64.03	DGSPDAPATPEKEEVPFSEYK	[3] Phospho (ST)|[9] Phospho (ST)	MTAP2_RAT	Microtubule-associated protein 2 OS=Rattus norvegicus GN=Map2 PE=1 SV=3	TRUE	1.19444	0.255943	3.37364e+06	4.63132e+06	4.50205e+06	3.91929e+06	2.95342e+06	2.78482e+06	3.04332e+06	3.10228e+06	4.29792e+06	5.2935e+06	3.41508e+06	3.83829e+06	5.13641e+06	5.10662e+06	5.09274e+06	3.54482e+06	2.01795e+06	2.77175e+06	3.43619e+06	2.57023e+06	2.49702e+06	3.27866e+06	3.22525e+06	3.37013e+06	5.27242e+06	5.59119e+06	5.14018e+06	2.45451e+06	3.50196e+06	3.01661e+06	7.09144e+06	8.14531e+06	8.16862e+06	6.19117e+06	5.80053e+06	6.14867e+06
602	28.0347	2	619.787	1237.56	-0.109215	61.33	KDDQSPLDIK	[5] Phospho (ST)	MTAP2_RAT	Microtubule-associated protein 2 OS=Rattus norvegicus GN=Map2 PE=1 SV=3	FALSE	1.21453	0.0136455	1.19486e+06	1.20669e+06	1.28568e+06	527173	562073	623788	711581	784284	635158	1.25986e+06	1.13817e+06	923320	1.17023e+06	1.39067e+06	1.18684e+06	1.16797e+06	1.06869e+06	1.01117e+06	804105	1.19248e+06	1.13206e+06	1.14876e+06	1.16959e+06	1.08427e+06	1.33702e+06	877262	1.19963e+06	1.06408e+06	993436	1.08675e+06	1.45794e+06	1.81432e+06	1.57364e+06	1.71242e+06	1.65841e+06	1.6496e+06
14217	28.0764	1	1238.57	1237.56	-0.214702	---	KDDQSPLDIK	[5] Phospho (ST)	MTAP2_RAT	Microtubule-associated protein 2 OS=Rattus norvegicus GN=Map2 PE=1 SV=3	FALSE	1.3552	0.0292689	46532	94532.3	114423	85147.1	5742.43	780.057	46178.5	42636.3	49111.4	113790	90940.4	85719.6	112317	127812	106598	173420	31726.1	56934	61025.4	175253	132156	211432	187497	183194	129303	39530	165109	144621	167717	121386	133083	164522	193861	169900	198750	163832
28606	28.0764	3	413.527	1237.56	0.339115	---	KDDQSPLDIK	[5] Phospho (ST)	MTAP2_RAT	Microtubule-associated protein 2 OS=Rattus norvegicus GN=Map2 PE=1 SV=3	FALSE	1.82873	0.019529	236.713	3930.07	6213.03	1425.24	81.9699	63.1121	1798.68	509.305	1213.07	5549.9	6546.58	3272.01	3575.46	3524.16	2929.16	5513.61	153.74	83.6164	1675.82	3551.96	3385.77	181.195	3270.05	25.7728	785.107	348.255	3655.69	3305.06	2632.37	2235.03	8479.09	6760.62	8814.22	8904.17	6820.34	8506.51
730	35.6801	3	830.046	2487.12	-0.625411	36.39	SGTSTPTTPGSTAITPGTPPSYSSR	[18] Phospho (ST)	MTAP2_RAT	Microtubule-associated protein 2 OS=Rattus norvegicus GN=Map2 PE=1 SV=3	FALSE	1.31471	0.00427757	773446	1.26295e+06	1.17305e+06	1.82704e+06	1.36458e+06	1.35991e+06	1.10108e+06	1.07923e+06	1.21709e+06	1.47164e+06	1.15074e+06	1.16727e+06	1.71113e+06	1.58705e+06	1.56801e+06	1.85854e+06	1.42873e+06	1.38037e+06	1.13355e+06	895639	1.16159e+06	1.10329e+06	1.20264e+06	1.15928e+06	1.89167e+06	1.58088e+06	1.97518e+06	1.48665e+06	1.57227e+06	1.74098e+06	2.8278e+06	3.28407e+06	2.66404e+06	1.6668e+06	1.81282e+06	1.82804e+06
763	35.691	2	1244.56	2487.11	-0.958408	74.93	SGTSTPTTPGSTAITPGTPPSYSSR	[18] Phospho (ST)	MTAP2_RAT	Microtubule-associated protein 2 OS=Rattus norvegicus GN=Map2 PE=1 SV=3	FALSE	1.16386	0.0883885	2.22888e+06	2.59562e+06	2.4743e+06	2.38794e+06	2.34857e+06	2.13435e+06	2.27544e+06	2.38626e+06	2.39165e+06	3.09169e+06	2.31015e+06	2.78257e+06	3.23127e+06	3.25096e+06	3.17861e+06	3.01805e+06	2.77158e+06	2.71252e+06	2.3281e+06	1.64286e+06	1.7243e+06	1.86591e+06	2.01395e+06	1.96006e+06	2.99112e+06	3.34352e+06	3.07654e+06	2.12429e+06	2.67708e+06	2.68032e+06	3.86947e+06	4.59883e+06	3.63874e+06	3.37952e+06	3.16311e+06	3.49736e+06
1628	29.3345	2	713.316	1424.62	-0.0798631	45.61	GNAQESLDTVSPK	[9] Phospho (ST)	MTAP2_RAT	Microtubule-associated protein 2 OS=Rattus norvegicus GN=Map2 PE=1 SV=3	FALSE	1.20381	0.050343	663029	651033	642493	60775	168772	229594	387765	456111	424966	521330	429787	155321	673696	733234	598750	717375	810550	727690	265807	439762	487566	9595.37	694258	85703.4	788300	470051	564890	457511	588891	545727	388340	530093	286697	477657	504362	602232
1902	38.9279	3	791.677	2372.01	-0.773774	42.83	DGSPDAPATPEKEEVPFSEYK	[3] Phospho (ST)	MTAP2_RAT	Microtubule-associated protein 2 OS=Rattus norvegicus GN=Map2 PE=1 SV=3	FALSE	1.50906	0.00392934	451306	622266	524371	818765	846230	799101	472519	506822	501586	646493	633190	649477	647458	757876	708031	445025	793918	718211	520580	491765	552255	480534	527121	523277	1.15088e+06	749312	1.18458e+06	770778	759580	902997	1.868e+06	2.09618e+06	1.76827e+06	1.15616e+06	1.19843e+06	1.12804e+06
2987	38.9146	2	1187.01	2372.01	-0.945845	48.05	DGSPDAPATPEKEEVPFSEYK	[3] Phospho (ST)	MTAP2_RAT	Microtubule-associated protein 2 OS=Rattus norvegicus GN=Map2 PE=1 SV=3	FALSE	1.14435	0.292624	781239	891254	792777	820813	972549	915229	766916	801529	640837	974904	762485	939971	924320	1.13797e+06	1.01159e+06	539486	843625	872059	647885	538061	506177	499505	546511	572343	1.02384e+06	823218	983996	659984	744674	810988	1.34077e+06	1.54584e+06	1.30669e+06	1.34996e+06	1.2437e+06	1.31501e+06
4873	52.1996	2	847.92	1693.83	-2.07994	64.35	SDTLQITDLLVPGSR	[3] Phospho (ST)	MTAP2_RAT	Microtubule-associated protein 2 OS=Rattus norvegicus GN=Map2 PE=1 SV=3	FALSE	1.45896	0.0244724	696686	564253	599661	486459	568838	553978	126865	209176	164027	342425	296112	368614	749554	859323	817193	40439.1	31585	37178.8	644124	500452	570989	355457	364634	358551	32785.6	23691.5	26041.1	47516.9	34137.3	51732.4	144967	181155	252869	1.04436e+06	880757	1.01573e+06
5073	49.4479	2	1001.96	2001.9	-4.22774	97.75	SPASPFAQTFGTNLEDIK	[4] Phospho (ST)	MTAP2_RAT	Microtubule-associated protein 2 OS=Rattus norvegicus GN=Map2 PE=1 SV=3	FALSE	1.08785	0.586946	554916	521403	492058	245810	306891	282731	261248	281669	282815	510223	423287	505138	571786	565003	581677	233550	221560	235243	543212	376710	395697	347381	376070	372679	317130	319510	301112	252967	233150	280020	512907	645825	693983	809779	724788	822279
19771	49.4786	3	668.307	2001.9	-4.23501	37.33	SPASPFAQTFGTNLEDIK	[4] Phospho (ST)	MTAP2_RAT	Microtubule-associated protein 2 OS=Rattus norvegicus GN=Map2 PE=1 SV=3	FALSE	1.37888	0.0106866	31078.8	44836.1	40604.8	25691.6	17632.9	21030.9	13856.5	11964.9	23390.7	42082.9	48805.3	49582.8	59394.1	58577.6	45637.5	35938	20369.7	17245.2	39564.3	49478	67150	67541.5	59731.2	61051	33563.5	24103.5	42895.8	48215.5	28562.1	52140.3	87547.7	103720	107391	78963.1	72406.8	70993.5
6120	46.5312	4	875.153	3496.58	-8.33168	35.57	EESTETPDIPAIPSDVTQPQPEAVVSEPAEVR	[3] Phospho (ST)	MTAP2_RAT	Microtubule-associated protein 2 OS=Rattus norvegicus GN=Map2 PE=1 SV=3	FALSE	1.67565	0.000711159	107192	128005	118281	86089.6	91529.8	116964	57467.2	65454.4	81118.1	110605	117938	156908	151437	220955	237556	362853	251888	278312	113542	241173	373112	400059	306496	390330	382693	211278	368182	479977	364936	508435	286736	335502	301242	302505	349420	293217
10618	46.6093	2	1749.3	3496.59	-6.26178	---	EESTETPDIPAIPSDVTQPQPEAVVSEPAEVR	[3] Phospho (ST)	MTAP2_RAT	Microtubule-associated protein 2 OS=Rattus norvegicus GN=Map2 PE=1 SV=3	FALSE	1.32019	0.0564672	537151	541190	535558	122097	87794.3	97332.4	327259	379231	390649	635154	442635	518462	675330	743556	695042	366906	250582	290334	406207	340495	361857	445184	442858	446740	371510	360986	336113	419779	533936	472241	686011	818269	634044	992786	807665	968052
7064	55.4562	4	1062.27	4245.05	-3.15342	---	DQPAALPLAAEETVNLPPSPPPSPASEQTAALEEDLLTASK	[23] Phospho (ST)	MTAP2_RAT	Microtubule-associated protein 2 OS=Rattus norvegicus GN=Map2 PE=1 SV=3	FALSE	1.6623	0.00397829	326119	323777	289880	276292	251026	230999	228280	334957	389874	408919	391597	488999	554043	632715	627009	1.04177e+06	1.26321e+06	1.16638e+06	577179	515838	505213	736411	701662	796973	913189	817284	883539	944098	753588	1.08589e+06	1.62393e+06	1.75443e+06	2.19054e+06	1.12926e+06	1.01734e+06	1.0689e+06
10932	55.4066	3	1416.03	4245.05	-1.90587	37.2	DQPAALPLAAEETVNLPPSPPPSPASEQTAALEEDLLTASK	[23] Phospho (ST)	MTAP2_RAT	Microtubule-associated protein 2 OS=Rattus norvegicus GN=Map2 PE=1 SV=3	FALSE	1.62817	0.023011	358906	326216	300180	93059.6	102170	96317.2	210076	258056	320397	466537	374401	412275	560996	517911	679161	561400	803068	598232	490016	215323	198555	339638	315940	372700	417090	688674	399986	436862	645545	507555	1.13017e+06	1.33268e+06	1.35518e+06	1.04593e+06	886312	930169
7569	39.0999	4	1036.96	4143.79	-0.727935	63.66	ASQPSPPAHEAGYSTLAQSYTSDHPSELPEEPSSPQER	[34] Phospho (ST)	MTAP2_RAT	Microtubule-associated protein 2 OS=Rattus norvegicus GN=Map2 PE=1 SV=3	FALSE	3.20016	0.000338115	117034	256313	204301	97281.8	94880.5	103765	219245	262496	49855.4	196547	307629	237534	88160.5	383613	271221	30198.4	200625	147387	98119.5	209877	218233	56185.3	85578.6	78590.5	406651	159964	382363	280054	218720	302904	1.95618e+06	2.32816e+06	1.32827e+06	769392	1.00663e+06	803107
14039	39.071	3	1382.27	4143.79	-0.93263	---	ASQPSPPAHEAGYSTLAQSYTSDHPSELPEEPSSPQER	[34] Phospho (ST)	MTAP2_RAT	Microtubule-associated protein 2 OS=Rattus norvegicus GN=Map2 PE=1 SV=3	FALSE	2.35933	0.0153141	110744	211870	165497	51679.4	63963.5	73155.1	207154	239022	38893.9	190316	204712	177234	98188.1	366928	267181	44151	70998.7	72631.1	53450.5	100905	105824	46522.1	63940.8	59070.9	136921	59109.2	155475	119790	126365	99096.2	1.05371e+06	1.19565e+06	638218	687559	551909	642845
8241	36.3024	2	1284.55	2567.08	-0.750576	55.37	SGTSTPTTPGSTAITPGTPPSYSSR	[1] Phospho (ST)|[24] Phospho (ST)	MTAP2_RAT	Microtubule-associated protein 2 OS=Rattus norvegicus GN=Map2 PE=1 SV=3	FALSE	1.20091	0.19005	1.21494e+06	821963	906815	1.11365e+06	1.10745e+06	1.01715e+06	567646	698332	539322	859069	583779	1.00961e+06	1.03997e+06	1.23465e+06	984358	141962	189438	206579	781716	368099	426668	386246	378577	428851	335432	532658	372641	96643.2	133988	154946	798396	912965	866819	1.31826e+06	1.22886e+06	1.33824e+06
8544	36.3935	3	856.701	2567.08	-0.709893	36.94	SGTSTPTTPGSTAITPGTPPSYSSR	[11] Phospho (ST)|[22] Phospho (Y)	MTAP2_RAT	Microtubule-associated protein 2 OS=Rattus norvegicus GN=Map2 PE=1 SV=3	FALSE	1.03729	0.699816	468928	342947	388261	852699	738389	784449	236575	307585	243195	369487	313736	454033	489927	586342	443416	71840.7	153896	130886	416151	234122	271347	172149	207732	207757	234533	296528	256439	103083	81862	138488	610755	703978	700762	705578	721257	691894
9676	29.4482	2	655.792	1309.57	-0.0396955	48.76	TPGTPGTPSYPR	[4] Phospho (ST)	MTAP2_RAT	Microtubule-associated protein 2 OS=Rattus norvegicus GN=Map2 PE=1 SV=3	FALSE	1.04498	0.737476	391276	314150	262411	26286.9	36312.9	54557.3	120859	200186	102507	122097	104288	34348	180392	246324	142513	150153	256247	200498	31302.7	72804.1	74600.7	2857.94	159350	13883.4	185885	69964.7	92123.3	40303.9	67293.7	51923.2	68675.2	70435.6	44087.8	94949.6	94053.8	101211
16464	43.5932	3	820.067	2457.18	0.378395	62.94	LEETSKVSIEETVAKEEESLK	[8] Phospho (ST)	MTAP2_RAT	Microtubule-associated protein 2 OS=Rattus norvegicus GN=Map2 PE=1 SV=3	FALSE	1.18938	0.353616	59026.9	89779.2	101218	114652	114509	114222	67816.5	86571.3	89712.6	165357	120692	73408.4	202960	219386	200835	97870.6	46299.6	48476	39883.9	73270.3	64329.7	77929.7	68669.8	65696.3	125183	40383.4	99300.4	119482	91183.3	108742	252880	307336	180921	207406	230065	171628
16931	35.925	2	816.872	1631.73	-0.827672	48.75	VDHGAEIITQSPSR	[N-term] Carbamyl (N-term)|[11] Phospho (ST)	MTAP2_RAT	Microtubule-associated protein 2 OS=Rattus norvegicus GN=Map2 PE=1 SV=3	FALSE	1.9967	0.000165323	29951.4	28328.4	29683.5	16963.7	19732.2	9130.91	13083.9	26538.4	17336.7	44973.9	21983.3	37505.8	37499.1	37743.8	31940.4	70416.5	41076.6	60545.7	25530.7	26875.4	26576.6	34399.5	37334.1	46481.4	72881.6	46427.9	72761.7	33064	33195.4	37726.3	126720	147809	123518	69797.5	100843	66338
18839	12.7789	3	499.911	1496.71	-0.195423	---	DKVTDGITKSPEK	[8] Phospho (ST)	MTAP2_RAT	Microtubule-associated protein 2 OS=Rattus norvegicus GN=Map2 PE=1 SV=3	FALSE	1.29304	0.248026	1382.55	34422.4	14816.5	23692	2021.15	1534.28	1495.47	16716.4	28571.9	49351.8	50645.7	461.622	42643.8	1847.08	39232.7	54311.4	3185.02	2554.84	6027.04	27991.7	39919.6	25534.8	28721.3	29197.2	25686.7	8174.56	45345.7	47907.3	35831.7	51857.7	37683.6	54117.8	273.526	60694.1	2860.59	34596.5
18839	12.7789	3	499.911	1496.71	-0.195423	---	DKVTDGITKSPEK	[10] Phospho (ST)	MTAP2_RAT	Microtubule-associated protein 2 OS=Rattus norvegicus GN=Map2 PE=1 SV=3	FALSE	1.29304	0.248026	1382.55	34422.4	14816.5	23692	2021.15	1534.28	1495.47	16716.4	28571.9	49351.8	50645.7	461.622	42643.8	1847.08	39232.7	54311.4	3185.02	2554.84	6027.04	27991.7	39919.6	25534.8	28721.3	29197.2	25686.7	8174.56	45345.7	47907.3	35831.7	51857.7	37683.6	54117.8	273.526	60694.1	2860.59	34596.5
20751	12.7789	2	749.362	1496.71	-1.45377	43.81	DKVTDGITKSPEK	[10] Phospho (ST)	MTAP2_RAT	Microtubule-associated protein 2 OS=Rattus norvegicus GN=Map2 PE=1 SV=3	FALSE	1.18714	0.0885589	116.412	41018.1	14634.3	38426.9	644.753	617.95	1983.68	30160.5	35674.2	75856.3	54701.8	1852.03	59002.9	4898.38	61013.7	88793.9	403.825	244.818	10858.9	42831.3	50155	38884.3	42667.5	50932.6	51402.9	15361.8	64214.2	77470.6	8547.82	75534.2	54127	80452.4	1782.43	59515.9	3545.57	43160.7
29669	25.5339	3	499.911	1496.71	-0.0909532	32.31	DKVTDGITKSPEK	[10] Phospho (ST)	MTAP2_RAT	Microtubule-associated protein 2 OS=Rattus norvegicus GN=Map2 PE=1 SV=3	FALSE	1.22365	0.873175	16209.1	4958.04	4197.07	1877.83	16035.1	24325.5	8860.55	2811.96	1370.15	572.768	1191.47	4248.18	1829.56	10873.9	789.456	1105.51	1111.99	38250.1	740.207	3317.68	2339.31	4483.33	41469.4	7229.44	5853.26	1993.26	3293.95	1386.76	13292.1	955.33	14608.2	3231.67	1661.35	1355.29	7039.93	905.702
36694	25.4941	2	749.363	1496.71	-0.360658	44.68	DKVTDGITKSPEK	[10] Phospho (ST)	MTAP2_RAT	Microtubule-associated protein 2 OS=Rattus norvegicus GN=Map2 PE=1 SV=3	FALSE	1.79108	0.519822	35616.9	1509.51	6415.08	604.234	48037.6	44129.5	6477.48	7467.48	2997.8	489.201	128.726	4802.23	495.459	9728.76	8.79828	924.002	2102.34	77454.2	641.787	1554.47	2.94379	2563.44	24837.9	2303.28	4964.14	6446.92	1299.03	553.817	16187.7	1085.95	13443.6	209.683	14824.8	746.088	10204.5	567.523
38985	24.9499	2	749.363	1496.71	-1.10838	35.9	DKVTDGITKSPEK	[10] Phospho (ST)	MTAP2_RAT	Microtubule-associated protein 2 OS=Rattus norvegicus GN=Map2 PE=1 SV=3	FALSE	1.35081	0.445899	308.372	376.683	124.98	363.481	146.312	1237.43	75.3204	1870.09	174.143	1353.57	2771.11	92.5756	118.635	452	199.112	52.7648	79589.8	621.617	2725.99	8927.22	41.4305	102.689	230.634	17180.3	7674.01	2508.82	3892.5	1527.14	15045.9	94.4993	1339.56	14187.2	169.407	3743.74	183.303	5740.71
43904	24.4402	2	749.361	1496.71	-2.82662	36.6	DKVTDGITKSPEK	[10] Phospho (ST)	MTAP2_RAT	Microtubule-associated protein 2 OS=Rattus norvegicus GN=Map2 PE=1 SV=3	FALSE	2.81563	0.498712	524.039	56.1046	401.157	2303.72	3656.17	3826.68	170.339	29930.7	238.883	4195.2	3415.32	124.535	87.5792	653.344	249.981	896.036	820.276	1608.38	125.238	7.76299	180.529	1087	224.052	709.96	89720.9	27818.6	687.603	8481.88	790.363	3838.3	1227.36	6713.22	4.25593	4343.58	313.823	3605.68
51984	22.9058	2	749.361	1496.71	-3.03678	39.79	DKVTDGITKSPEK	[10] Phospho (ST)	MTAP2_RAT	Microtubule-associated protein 2 OS=Rattus norvegicus GN=Map2 PE=1 SV=3	FALSE	1.23245	0.329361	33052	198.965	29846	93.1469	740.867	391.715	19041	5646.12	207.43	13.26	54.8561	36196.5	2821.86	52915.7	4161.9	2309.44	41247.9	17374.8	245.724	508.867	6809.53	4188.17	123.114	288.568	5153.54	4353.89	479.212	82.3639	270.399	334.983	667.299	406.397	62691.2	108.307	48011.7	59.603
22514	44.5767	2	1175.03	2348.04	-3.28264	64.98	LSVEIPCPPPVSEADSSIDEK	[17] Phospho (ST)	MTAP2_RAT	Microtubule-associated protein 2 OS=Rattus norvegicus GN=Map2 PE=1 SV=3	FALSE	1.31971	0.254932	90278.5	79481.7	95253	22904.9	51498.3	51382.5	40616.9	45905.7	59576.5	86547.4	74181.7	79768.2	120580	99860.6	119138	41817.6	44903.2	44788.5	55158	47398.6	49580.6	57272.7	65549.2	46929.1	81722	92976.4	86045.8	48173.6	49259.2	61177.9	131044	146958	128353	164433	152902	156017
28179	44.6862	3	783.688	2348.04	-3.16201	---	LSVEIPCPPPVSEADSSIDEK	[17] Phospho (ST)	MTAP2_RAT	Microtubule-associated protein 2 OS=Rattus norvegicus GN=Map2 PE=1 SV=3	FALSE	1.6944	0.00184928	15265.4	24876.1	17569.7	17310.1	11860.4	17429.7	6847.08	12158	9754.85	18793.6	27766.4	18312.5	27011.2	34578	28775.4	17785	19478.1	14914	16332.7	11073.2	33355.1	24600.3	32287.1	25274.1	43051.5	25639.6	40846.5	27792.1	23494.1	34067.4	60975	69017.9	62199	47718.6	55510.6	35608.3
25162	30.0964	2	537.807	1073.6	0.065409	37.09	VAIIRTPPK	[6] Phospho (ST)	MTAP2_RAT	Microtubule-associated protein 2 OS=Rattus norvegicus GN=Map2 PE=1 SV=3	FALSE	1.42302	0.505984	13471.4	22968.1	8955.68	10203.1	10242.7	6027.96	9649.09	9503.53	14291.2	16399.3	10844.7	4870.47	17963.5	12331.8	15511.9	16977.9	120349	13813.1	10289.3	10659.4	11430.5	4103.6	13744	9401.14	12116.1	6596.74	16648.3	13607.2	12623.4	14909.7	16945.8	13135.4	9201.79	10453.4	9669.92	10756.2
27768	12.486	2	627.802	1253.59	-0.545974	43.39	VTDGITKSPEK	[8] Phospho (ST)	MTAP2_RAT	Microtubule-associated protein 2 OS=Rattus norvegicus GN=Map2 PE=1 SV=3	FALSE	1.58102	0.45225	27.1713	16943.1	42688.9	6068.04	2.37693	3.18306	2973.47	526.244	9586.67	8954.26	9305.12	3499.29	10987.7	42883.7	11475.4	2896.34	7.08514	27.5267	18462.5	43162.4	16208.3	9686.91	12383.7	9745.11	1396.24	336.408	2293.12	2553.71	3184.35	5640.7	6309.94	5344.36	2675.47	11851.5	777.449	7955.11
45655	21.6302	2	627.802	1253.59	-0.418978	46.08	VTDGITKSPEK	[8] Phospho (ST)	MTAP2_RAT	Microtubule-associated protein 2 OS=Rattus norvegicus GN=Map2 PE=1 SV=3	FALSE	2.6278	0.714032	45581.6	1398.23	2122.3	271.722	857.674	732.649	1820.91	9297.28	1966.78	583.672	1233.4	1858	717.924	2888.26	1013.35	591.612	53277.5	63407	2059.2	3491.89	1071.51	7267.1	260.624	432.81	20987.8	13151.8	3154.38	727.406	454.81	860.755	2041.6	1130.23	2699.38	5983.41	3244.18	1285.82
28971	24.9499	2	628.276	1254.54	-1.02729	35.98	VTSEPEAVSEK	[3] Phospho (ST)	MTAP2_RAT	Microtubule-associated protein 2 OS=Rattus norvegicus GN=Map2 PE=1 SV=3	FALSE	1.37113	0.188733	32237	32693	59291.7	23820.8	24892.7	20254.1	56349	82032.4	9306.1	26715.9	31978.8	61818	18389.8	77528.6	27393	20945.3	43353	40897.3	46963	60334.4	26478.1	85267.7	27308	60084.4	117684	79556.9	92375.6	34992.5	40239.6	31667.4	37663.5	41685.3	86882	90866.4	105265	25509.5
29447	13.5766	2	628.276	1254.54	-1.02019	38.35	VTSEPEAVSEK	[3] Phospho (ST)	MTAP2_RAT	Microtubule-associated protein 2 OS=Rattus norvegicus GN=Map2 PE=1 SV=3	FALSE	1.28833	0.298094	428.446	17359.3	18625.5	47899.5	3371.02	3121.7	15355.4	831.946	24244.5	59988.9	56565.9	14415.3	64571.6	21574.4	76617.3	81325.6	744.903	432.441	21256.7	35267.3	68419.8	26159.7	15046.8	20426.7	2281.37	769.623	22562	92366.2	16282.7	115019	64131.3	91688.8	27240.6	28093.3	24174.9	37805.8
31784	25.1182	3	551.945	1652.81	-0.686071	35.69	DKVTDGITKSPEKR	[10] Phospho (ST)	MTAP2_RAT	Microtubule-associated protein 2 OS=Rattus norvegicus GN=Map2 PE=1 SV=3	FALSE	10.1344	0.050131	54889.5	5690.21	453.685	296.883	63457.8	44080.9	181.705	726.878	619.578	790.366	284.25	412.562	1777.35	585.946	1262.95	2022.91	5491.49	96854	100.972	590.93	661.48	7950.12	3357.5	1178.04	2114.11	722.972	924.045	374.839	2549.68	1072.64	1000.65	1117.78	663.142	502.977	1098.16	484.809
35301	24.4129	3	551.945	1652.81	-0.297513	39.2	DKVTDGITKSPEKR	[10] Phospho (ST)	MTAP2_RAT	Microtubule-associated protein 2 OS=Rattus norvegicus GN=Map2 PE=1 SV=3	FALSE	1.10088	0.832086	1130.55	2904.93	1445.42	599.986	4248.64	4067.15	499.909	56404	2350.09	294.774	501.601	749.932	490.241	1539.37	2820.08	1094.63	107422	1958.98	313.383	342.273	1395.72	2121.86	1363.57	4568.84	119994	39571	1260.64	587.915	2709.64	586.075	353.258	328.683	1306.43	1374.97	767.65	902.647
45524	25.1182	2	827.413	1652.81	-0.655193	---	DKVTDGITKSPEKR	[10] Phospho (ST)	MTAP2_RAT	Microtubule-associated protein 2 OS=Rattus norvegicus GN=Map2 PE=1 SV=3	FALSE	25.8973	0.110851	13222.4	96.9445	0.92408	8.93675	22894.6	0	0	613.924	3.8118	101.198	0.49477	0	1.98247	0	24.3697	141.542	482.089	46780	74.6461	36.2891	26.1616	2040.71	25.0235	1092	546.117	537.344	187.826	0	555.732	12.3773	0	15.7518	0	0	48.3007	2.04737
2618	43.7934	3	926.081	2775.22	-6.11997	46.03	TEATQGLDYVPSAGTISPTSSLEEDK	[17] Phospho (ST)	MAP1A_RAT	Microtubule-associated protein 1A OS=Rattus norvegicus GN=Map1a PE=1 SV=1	TRUE	1.4021	8.80963e-06	458816	490272	440174	434431	430250	406982	403390	420911	428989	530047	471753	554472	534387	563066	518550	522826	512172	494666	692538	534565	715589	687452	658402	645665	786571	725426	804767	680492	607667	762934	962676	1.18151e+06	1.01066e+06	860493	807014	845408
6322	43.9028	2	1388.61	2775.21	-8.84093	61.81	TEATQGLDYVPSAGTISPTSSLEEDK	[17] Phospho (ST)	MAP1A_RAT	Microtubule-associated protein 1A OS=Rattus norvegicus GN=Map1a PE=1 SV=1	FALSE	1.08287	0.484556	514380	484743	469464	333789	345468	335461	405973	437470	447582	597032	408750	569718	533229	554711	541762	414444	349998	434040	506639	339721	340877	406169	358808	386250	532299	594447	564059	319639	421130	421113	614323	729480	689321	631705	602544	602626
3204	33.7049	3	800.309	2397.91	0.316928	36.05	AELEEMEETHPSDEEGEETK	[12] Phospho (ST)	MAP1A_RAT	Microtubule-associated protein 1A OS=Rattus norvegicus GN=Map1a PE=1 SV=1	TRUE	1.45394	0.00973687	400642	516772	463226	117572	70384.3	103409	223673	277955	301569	431424	398940	316919	707929	658849	609481	391662	308630	289337	258346	268442	359524	403322	410347	410569	419819	267829	451715	570808	539663	596967	905380	1.03494e+06	853511	617012	628500	646578
5548	33.7049	2	1199.96	2397.9	-0.0783463	78.98	AELEEMEETHPSDEEGEETK	[12] Phospho (ST)	MAP1A_RAT	Microtubule-associated protein 1A OS=Rattus norvegicus GN=Map1a PE=1 SV=1	TRUE	1.22884	0.110258	630280	714461	708100	130242	106318	137292	366080	433076	434575	648948	517142	458793	1.03116e+06	1.02879e+06	935142	465260	306696	336456	371606	335624	347853	475504	485619	477529	437006	377089	473031	539199	616113	600979	900461	1.0918e+06	860093	861506	901401	884977
5939	37.4574	2	1040.93	2079.85	-1.11545	87.39	GFKSPPCEDFSVTGESEK	[4] Phospho (ST)	MAP1A_RAT	Microtubule-associated protein 1A OS=Rattus norvegicus GN=Map1a PE=1 SV=1	TRUE	1.132	0.66011	383038	382202	363309	384233	543840	465960	327299	348247	372706	460249	316898	373067	536622	521488	494374	326114	348102	278848	339148	281837	289445	327607	358015	354432	509211	423504	488217	270297	298087	350133	804952	934058	841395	640946	485378	627053
7016	37.4574	3	694.291	2079.85	0.0825857	78.87	GFKSPPCEDFSVTGESEK	[4] Phospho (ST)	MAP1A_RAT	Microtubule-associated protein 1A OS=Rattus norvegicus GN=Map1a PE=1 SV=1	TRUE	1.42948	0.0149427	99611.1	159966	128822	219918	210128	201423	122862	120470	188412	183340	160548	136397	240916	198750	193943	165483	165870	96697.9	170432	133773	153650	196081	179706	177168	269740	179343	252789	185597	165973	181133	548287	622983	535698	278344	231161	290302
6034	29.2743	2	770.83	1539.65	7.4183e-05	70.73	ADSVEQQDGAALEK	[3] Phospho (ST)	MAP1A_RAT	Microtubule-associated protein 1A OS=Rattus norvegicus GN=Map1a PE=1 SV=1	FALSE	1.35803	0.0196437	321554	297857	316138	8215.09	111242	144818	232482	250076	219279	287829	268601	89131.2	369347	442435	362828	390368	418659	416978	140369	270283	278262	5588.97	338752	86812.3	439626	329205	406388	389537	434439	424445	261492	371008	147314	382346	419703	387911
7105	35.925	2	874.839	1747.66	-0.808008	85	SPPCEDFSVTGESEK	[1] Phospho (ST)	MAP1A_RAT	Microtubule-associated protein 1A OS=Rattus norvegicus GN=Map1a PE=1 SV=1	FALSE	1.05738	0.96033	259524	302324	203143	209922	217109	197651	216994	222905	187220	195439	169812	299554	281791	300378	273631	143293	251896	192710	236047	124398	154965	128881	169485	159534	226600	304291	240707	110111	120239	148223	299169	338298	364878	292358	224135	406504
8090	13.3915	2	690.31	1378.61	2.47911	44.93	EKEVVPDSPGDK	[8] Phospho (ST)	MAP1A_RAT	Microtubule-associated protein 1A OS=Rattus norvegicus GN=Map1a PE=1 SV=1	FALSE	1.10562	0.45077	2217.9	779745	14631.3	117776	134.606	261.066	15931.8	5501.69	252586	321619	268455	16607.5	245369	7944.22	277584	280262	2650.92	2906.56	57515.6	131180	230069	939961	779367	853913	6578.08	2650.47	253970	334319	877738	314254	259994	379743	4501.11	317192	69301.2	164552
8917	27.0735	2	561.739	1121.46	-0.209398	33.09	EVVPDSPGDK	[6] Phospho (ST)	MAP1A_RAT	Microtubule-associated protein 1A OS=Rattus norvegicus GN=Map1a PE=1 SV=1	FALSE	1.21773	0.101281	411963	266875	480679	444159	366309	350021	330384	355055	208541	502746	470999	397965	461778	501429	517921	484787	442683	484919	344771	499036	533626	220569	224936	220988	746363	537664	746625	666659	254696	654143	519708	671286	658640	551771	489988	490615
20238	13.8397	2	561.739	1121.46	0.0350559	34.19	EVVPDSPGDK	[6] Phospho (ST)	MAP1A_RAT	Microtubule-associated protein 1A OS=Rattus norvegicus GN=Map1a PE=1 SV=1	FALSE	1.43899	0.540352	3076.95	354905	13113.1	20499.4	86949.3	72796.9	10446.2	5880.5	189156	20934.6	22270.9	11489.6	57376.4	14038	34621.8	50556	4102.95	4089.23	8317.79	13339.9	25980.4	445296	343494	431432	8317.69	8153.18	17141.7	32202.4	458877	38659.1	20439	28511.9	15220.3	18071	8394.35	9306.8
9497	30.238	2	830.329	1658.64	-1.71561	102.78	EGEGGAGAPDSSSFSPK	[15] Phospho (ST)	MAP1A_RAT	Microtubule-associated protein 1A OS=Rattus norvegicus GN=Map1a PE=1 SV=1	FALSE	1.06905	0.579542	180141	272752	191180	168199	71978.7	27605	133528	144847	190497	239850	216476	145966	301731	246841	278491	119906	153074	75008.6	178896	80790.1	91976.8	14244.8	111011	124977	100741	143311	120879	99917.2	93142.6	87681.4	402004	435007	297846	246283	211219	264087
13805	30.238	1	1659.65	1658.65	0.354196	---	EGEGGAGAPDSSSFSPK	[15] Phospho (ST)	MAP1A_RAT	Microtubule-associated protein 1A OS=Rattus norvegicus GN=Map1a PE=1 SV=1	FALSE	1.01225	0.666732	332149	313833	281307	437891	487338	434934	209948	221093	208967	319473	254407	329913	331278	348514	312244	135219	139584	171183	327599	161416	139358	4561.48	161328	167187	229454	420545	220090	148214	175136	150205	407238	489465	516458	365756	382928	371101
10249	52.4115	2	1056.02	2110.03	-3.6218	102.84	QLSPESLGTLQFGELNLGK	[3] Phospho (ST)	MAP1A_RAT	Microtubule-associated protein 1A OS=Rattus norvegicus GN=Map1a PE=1 SV=1	FALSE	1.55785	0.00848223	166251	152483	147224	109593	105378	117453	120144	127496	139548	178868	141294	169448	150476	146320	190892	109239	127390	148001	362152	241025	275556	267271	263074	280731	363774	484002	346475	268146	261538	313622	343952	395015	404753	409939	325713	416914
13954	52.4115	3	704.35	2110.03	-3.14586	---	QLSPESLGTLQFGELNLGK	[3] Phospho (ST)	MAP1A_RAT	Microtubule-associated protein 1A OS=Rattus norvegicus GN=Map1a PE=1 SV=1	FALSE	1.84739	0.000553208	38299.4	33885	30625.3	48075.8	42165.8	39744.6	28599.7	28191.1	33904.2	37117.1	38962.2	49904.2	37402	47451.4	31992.5	54913.6	53121.8	46383.6	91139.2	91612.5	122881	118482	110963	125720	177299	148849	169884	129892	99613	155383	149847	141324	179476	125621	95457.1	131438
10548	34.7659	2	1117	2231.98	-0.139369	97.02	VPSAPGQESPVPDTESTAPMR	[9] Phospho (ST)	MAP1A_RAT	Microtubule-associated protein 1A OS=Rattus norvegicus GN=Map1a PE=1 SV=1	FALSE	1.41519	0.0589821	324274	258045	229329	10067.3	19770.6	17960.3	73795.8	108016	128163	200986	148870	202761	413015	294162	298552	152882	166432	144494	195190	93224	123005	148610	156377	139233	132608	159693	118255	159668	208284	182187	449138	509192	462340	354479	376006	418922
13452	34.7843	3	745	2231.98	0.34061	35.71	VPSAPGQESPVPDTESTAPMR	[9] Phospho (ST)	MAP1A_RAT	Microtubule-associated protein 1A OS=Rattus norvegicus GN=Map1a PE=1 SV=1	FALSE	1.80128	0.0023937	62853.2	51912.1	43966.4	8075.63	7716.21	12763.9	13300.6	20251.5	31480.7	32082.1	32282.9	28681	123477	80681.6	85665.3	72095.1	111012	71041	36390.2	38256.6	62785.4	80037.2	74202.1	57803.5	75242.7	35448.5	61068.3	107819	123087	123185	176435	214299	173484	85665.1	92071.6	103903
12479	43.387	2	938.421	1874.83	-3.85746	76.3	WLAESPVGLPPEEEDK	[5] Phospho (ST)	MAP1A_RAT	Microtubule-associated protein 1A OS=Rattus norvegicus GN=Map1a PE=1 SV=1	FALSE	1.80756	0.00528649	172210	175483	169178	27533.8	24467.5	26322.2	86617.4	93332.1	109610	181076	164279	183059	210376	196785	215104	62732	59246.7	76383	438411	280300	308762	340776	341557	340981	196573	164764	171052	165872	170318	172732	639576	757032	708268	597816	509043	565249
12603	28.4066	2	1207.96	2413.9	1.88408	47.33	AELEEMEETHPSDEEGEETK	[6] Oxidation (M)|[12] Phospho (ST)	MAP1A_RAT	Microtubule-associated protein 1A OS=Rattus norvegicus GN=Map1a PE=1 SV=1	FALSE	1.42861	0.908517	493707	471270	612804	478588	747983	707880	507993	569786	421587	605767	454124	412855	694982	950011	800069	297825	170507	223037	99774.4	185199	111400	1935.48	172292	163004	460710	334180	460545	294236	252776	250649	313040	383456	295421	350401	403155	310510
13513	46.0775	2	828.41	1654.81	-7.79125	59.72	SSLLLDTVTSIPSSR	[10] Phospho (ST)	MAP1A_RAT	Microtubule-associated protein 1A OS=Rattus norvegicus GN=Map1a PE=1 SV=1	FALSE	1.75312	0.00145883	25998.7	25882.3	25464.9	24480.5	24204.5	37027.5	26920.9	39661.8	29645.4	47959.1	36908.2	40380	35633.1	43929.2	39144.8	139349	125967	156908	36216.2	23577.9	35075	38306.9	40366.1	44695.1	136335	134502	133793	92470.8	83588	91076.5	111098	140777	140281	66808.3	58439.2	59144.5
15749	32.0082	2	1124.99	2247.97	-0.0333329	63.35	VPSAPGQESPVPDTESTAPMR	[9] Phospho (ST)|[20] Oxidation (M)	MAP1A_RAT	Microtubule-associated protein 1A OS=Rattus norvegicus GN=Map1a PE=1 SV=1	FALSE	1.11555	0.532336	59996	167601	118016	168739	31909.9	42170.7	135838	141783	157980	209552	132482	95441.4	310224	322376	319284	80131.2	23463.2	16743.1	37347.3	52283	42578.4	66873.9	64449.3	71359.8	77627.5	52510	109923	87517.2	106141	104273	207176	245331	148617	132296	123948	127906
17754	41.9796	3	975.443	2923.31	-5.26004	54.39	ATVSPSTDETPAGTLPGGSFSHSALSVDR	[4] Phospho (ST)	MAP1A_RAT	Microtubule-associated protein 1A OS=Rattus norvegicus GN=Map1a PE=1 SV=1	FALSE	1.59279	0.0333865	172998	221242	214073	220552	227590	217974	71821.6	70774.9	86339.3	145835	145388	121125	171200	183158	194937	25643.1	13275.4	26787.5	100693	107278	134491	81644	83396.9	74197.8	68196.7	44150.7	56514.2	40795	34331.4	44002.7	130892	157685	119786	163235	172558	172919
18434	45.3584	2	1108.97	2215.92	-3.53492	33.15	SPFEIISPPASPPEMTGQR	[7] Phospho (ST)|[11] Phospho (ST)|[15] Oxidation (M)	MAP1A_RAT	Microtubule-associated protein 1A OS=Rattus norvegicus GN=Map1a PE=1 SV=1	FALSE	1.04662	0.851766	297789	201592	227338	105336	137857	119084	78061.3	235005	141999	287960	188105	277121	288963	475625	420026	94608.9	97676.8	211572	108943	48946.6	81062.2	69594.7	104383	94833.7	208434	277723	206465	111686	156225	137784	269271	413585	435687	235645	228314	214435
19551	45.2333	3	739.646	2215.92	-4.04788	---	SPFEIISPPASPPEMTGQR	[7] Phospho (ST)|[11] Phospho (ST)|[15] Oxidation (M)	MAP1A_RAT	Microtubule-associated protein 1A OS=Rattus norvegicus GN=Map1a PE=1 SV=1	FALSE	1.31781	0.156279	83233.6	62997.9	75189.4	58863.3	69334.2	67959.1	19168.2	56297.7	33143.8	81345.7	90856.7	89456.7	107192	184295	178594	60924.3	71304.4	92571.3	41845.1	17924.7	45419.7	54339.4	48994.8	46101	119999	139044	140337	100045	91531.3	88285.3	176399	219818	255228	101517	100430	95790.1
18878	48.0488	2	1100.97	2199.92	-6.89977	62.02	SPFEIISPPASPPEMTGQR	[7] Phospho (ST)|[11] Phospho (ST)	MAP1A_RAT	Microtubule-associated protein 1A OS=Rattus norvegicus GN=Map1a PE=1 SV=1	FALSE	1.60314	0.0543166	271919	148956	174219	15962.4	8572.72	10355.5	12438.7	50574.6	25557.9	146844	105980	162172	195395	246944	239891	68854.4	117358	243271	178416	55328.3	123578	56542.1	97016	119569	99329.6	204558	83345.1	127628	145767	155502	328229	411896	638718	302939	309629	382968
20537	43.9028	3	749.361	2245.06	-1.95181	40.54	WLAESPVGLPPEEEDKLTR	[5] Phospho (ST)	MAP1A_RAT	Microtubule-associated protein 1A OS=Rattus norvegicus GN=Map1a PE=1 SV=1	FALSE	2.54046	0.00197056	36118.4	32371.4	34940.9	3119.61	2103.25	3272.89	17492.7	13718.9	29755.9	55764.4	57567.9	47933.8	44192.9	55026.6	51831.7	16171.3	16758.6	19889.1	82643.8	74048.4	75766.6	59759.9	63751.1	58701.1	43759.8	18519	33045.7	62364	53433.9	71334	277677	306004	279424	232156	204120	226543
34267	43.8403	2	1123.54	2245.06	-1.21384	---	WLAESPVGLPPEEEDKLTR	[5] Phospho (ST)	MAP1A_RAT	Microtubule-associated protein 1A OS=Rattus norvegicus GN=Map1a PE=1 SV=1	FALSE	2.81739	0.0414933	12615	12985.7	12897.7	2728.53	3277.82	5727.49	2860.25	6744.44	7175.94	21830.5	16367.8	13843.2	17274.3	16288.6	15470.8	6038.65	1367.25	1306.74	15282.5	29617.1	19239.5	16048.4	22347.8	15982.6	6992.3	2564.5	11470	10583	16257.4	12529.2	87772.3	98764.6	104159	119264	109051	100432
23240	31.087	2	834.813	1667.61	0.208936	86.01	GHWDDGTNDSDLEK	[10] Phospho (ST)	MAP1A_RAT	Microtubule-associated protein 1A OS=Rattus norvegicus GN=Map1a PE=1 SV=1	FALSE	1.71664	0.015042	13015.1	47193.7	30165.7	6570.78	280.706	257.567	13627.4	13409.4	43568.1	62257.7	38747.8	19635.4	74869.6	52399	61869.7	20226.4	423.578	658.785	37098.2	27721.7	34396.7	9122.44	54197.2	60596.6	14479.1	10012.3	33835.6	45369.1	50385.6	36214	152516	151840	112613	84693.6	77250.7	96233.1
26864	26.2154	2	751.858	1501.7	-0.23977	46.37	DTDLQQTQATEPR		MAP1A_RAT	Microtubule-associated protein 1A OS=Rattus norvegicus GN=Map1a PE=1 SV=1	FALSE	2.36583	0.0831526	4448.38	707.869	1451.43	3083.78	22563	14468.5	15613.8	6481.84	1073.23	16370.4	17981.6	15684.4	5382.64	1828.09	1623.62	3124.68	52861.9	23766.1	18971	24225.3	1335.64	406.803	142.588	386.943	55207.1	36706.6	32016.3	30971.3	92.4399	22519	34989	33476.3	93482.5	20769.9	31257.5	29364.6
27607	26.2754	3	781.324	2340.95	0.363714	43.63	EDSEEQTVKPGPEEGTSEEGK	[3] Phospho (ST)	MAP1A_RAT	Microtubule-associated protein 1A OS=Rattus norvegicus GN=Map1a PE=1 SV=1	FALSE	1.22583	0.394726	66771.8	11389.9	121102	1812.43	2346.1	1714.18	3800.98	103494	2631.91	4866.8	4532.12	60770.9	2842.22	158622	3754.31	2404.79	17159.5	17109.3	1628.43	4101.28	2316.3	6984.76	1456.67	1502.61	127623	71248.4	5073.06	3454.55	3555.53	2908.67	8159.98	7357.62	126010	5274.14	5396.06	5404.94
42263	13.6614	2	882.881	1763.75	-0.561547	53.28	RDSEEKDKSLELR	[3] Phospho (ST)|[9] Phospho (ST)	MAP1A_RAT	Microtubule-associated protein 1A OS=Rattus norvegicus GN=Map1a PE=1 SV=1	FALSE	1.15599	0.492323	414.79	8726.24	374.943	652.723	117.942	43.2477	153.922	1729.55	36513.1	5338.1	487.117	461.598	22578.8	826.924	24736.8	51691.6	642.529	883.905	522.281	254.02	16934.2	10053.2	9629.97	5356.85	5344.41	98.5609	191.619	928.32	7760.97	21458	328.984	1279.84	1215.25	107.113	351.926	388.476
43126	24.3598	2	882.882	1763.75	-0.331169	32.23	RDSEEKDKSLELR	[3] Phospho (ST)|[9] Phospho (ST)	MAP1A_RAT	Microtubule-associated protein 1A OS=Rattus norvegicus GN=Map1a PE=1 SV=1	FALSE	1.10837	0.938444	2302.08	6605.66	45113.2	1242.07	11191.5	6537.48	19639	1682.93	1760.52	2888.24	6315.54	38803.6	1638.47	64096.5	5352.45	7577.7	3201.88	6423.93	6842.83	44613.8	4353.09	4159.09	1601.48	47391.2	1967.55	624.731	80406.2	11524.9	6243.73	3938.57	40409.7	7841	251.509	10565.5	61588.6	5804.64
2219	26.756	3	769.058	2304.15	-0.0646861	34.82	AKSPVPKSPVEEVKPKPEAK	[3] Phospho (ST)|[8] Phospho (ST)	NFM_RAT	Neurofilament medium polypeptide OS=Rattus norvegicus GN=Nefm PE=1 SV=4	TRUE	1.00801	0.808239	926972	326795	1.45877e+06	405172	446349	420023	920058	1.15767e+06	622775	1.36691e+06	1.28311e+06	529101	888868	1.26367e+06	1.07156e+06	661677	367433	346092	190268	575525	529294	57373.7	217419	228339	957959	360089	812947	608056	132516	546512	2.26931e+06	2.3201e+06	1.43848e+06	577706	608477	563310
21088	26.8014	2	1153.08	2304.15	-0.220594	36.84	AKSPVPKSPVEEVKPKPEAK	[3] Phospho (ST)|[8] Phospho (ST)	NFM_RAT	Neurofilament medium polypeptide OS=Rattus norvegicus GN=Nefm PE=1 SV=4	TRUE	1.31018	0.343766	827.984	269.226	141120	25803	153.098	0	84979.9	97886.2	178.931	113271	106776	37308	63567.7	117786	83497.8	74069.3	21619.2	22830.7	9227.43	81178.8	49036	797.599	0	4.30726	108965	11191	113016	84978.5	697.656	60587.5	256408	215406	179131	43969.8	41552.9	43554
24023	26.7881	5	461.838	2304.15	0.0567703	---	AKSPVPKSPVEEVKPKPEAK	[3] Phospho (ST)|[8] Phospho (ST)	NFM_RAT	Neurofilament medium polypeptide OS=Rattus norvegicus GN=Nefm PE=1 SV=4	TRUE	1.26198	0.444032	115.744	131.08	22734.7	6446.15	0	0	11299.8	13248.6	43.8828	18192.2	20765.8	5875.24	12990.7	15011	13255.1	17744.4	8377.59	5257.75	1150.25	16020.9	17485	862.482	232.796	0	23667.2	2596.61	20781.6	17513.9	386.631	17055.2	28976.7	25077.9	9921.92	7469.24	7118.42	7828.5
6595	31.7001	3	1060.07	3177.18	0.0395874	91.87	EGSSEKDEGEQEEEGETEAEGEGEEAEAK	[4] Phospho (ST)	NFM_RAT	Neurofilament medium polypeptide OS=Rattus norvegicus GN=Nefm PE=1 SV=4	TRUE	1.10681	0.1531	198534	704039	514592	280981	35915.4	52872	437746	388922	564858	533922	448657	195422	539872	507951	513317	291380	32922.5	43809.1	196755	237084	259658	426177	453144	485632	235878	138481	354437	325434	367349	334485	712514	864224	477203	465288	427277	474784
15835	31.7386	2	1589.6	3177.18	0.423947	36.04	EGSSEKDEGEQEEEGETEAEGEGEEAEAK	[4] Phospho (ST)	NFM_RAT	Neurofilament medium polypeptide OS=Rattus norvegicus GN=Nefm PE=1 SV=4	TRUE	1.01887	0.43332	183194	422261	329683	128560	48009.1	60416.4	272021	242243	373150	342694	242579	140596	300194	306113	315457	142045	18692.1	27634.4	120992	147329	118619	263096	260804	298829	124853	108153	196164	154748	225700	150189	329489	399830	275027	277140	259354	274596
11372	27.2282	2	536.773	1071.53	-0.0189944	33.84	EQLQGLNDR		NFM_RAT	Neurofilament medium polypeptide OS=Rattus norvegicus GN=Nefm PE=1 SV=4	FALSE	1.42313	0.25436	94837.6	4328.33	108338	69915.2	32802.7	18532.5	107583	116912	26757.9	106872	112129	82766	81102.9	115023	106918	65530.9	136140	121657	85458.7	149408	140678	40267.1	3759.17	21320.5	202206	109299	201245	176970	11168.8	167274	170773	169519	148074	121689	109053	119635
16796	25.6045	2	530.727	1059.44	-0.0149216	59.5	VSGSPSSGFR	[4] Phospho (ST)	NFM_RAT	Neurofilament medium polypeptide OS=Rattus norvegicus GN=Nefm PE=1 SV=4	FALSE	1.12353	0.358098	23742.6	120549	85075.9	101016	97334.4	77640.2	77949.8	69786.9	92864.9	83042.8	86742.5	62851.8	71012	65019.1	81403.4	88739.7	32237.2	31869.1	57841.2	88815.6	94925.5	93258.4	104300	105299	119244	92336.6	135397	136023	119074	147800	90333.8	104658	84402.3	82615.8	69602.5	77964.3
34359	25.6616	1	1060.45	1059.44	-0.751548	---	VSGSPSSGFR	[4] Phospho (ST)	NFM_RAT	Neurofilament medium polypeptide OS=Rattus norvegicus GN=Nefm PE=1 SV=4	FALSE	1.69488	0.162632	713.534	5236.68	1549.64	15770.4	3919.02	4514.8	21578.1	1981.23	5704.12	20202.7	19924.3	437.676	13017.1	403.377	18134	25247.3	1774.7	2017.55	15985.7	39217.4	23590	943.171	3261.62	1170.08	6080.82	3316.92	67064.4	49979.9	1684.49	46134.8	22777.8	25166.6	476.981	23447.3	18458.1	19094.9
17599	24.19	3	734.298	2199.87	1.78635	32.38	AEEEGGSEEEVGDKSPQESK	[15] Phospho (ST)	NFM_RAT	Neurofilament medium polypeptide OS=Rattus norvegicus GN=Nefm PE=1 SV=4	TRUE	2.01498	0.103497	212791	257092	67085.3	31748.3	983474	858424	56683	144640	193719	47732	32399.1	45947.2	49509.1	52326.7	59587.3	68711.5	190469	192564	33664.3	34759.8	31575.7	122074	199436	351120	196683	123132	60022.5	39204	363107	44684.1	50786.2	60041.4	39114.2	45143.9	55742.4	32769.4
24124	22.5171	3	734.298	2199.87	1.18433	43.98	AEEEGGSEEEVGDKSPQESK	[15] Phospho (ST)	NFM_RAT	Neurofilament medium polypeptide OS=Rattus norvegicus GN=Nefm PE=1 SV=4	FALSE	7.67252	0.086874	1.54631e+06	37263.9	17126.4	7335.35	33592.5	26354.4	11392.4	50450.4	31228.9	9676.55	11916.6	10012.5	5969.96	11297.5	15870	5605.44	854220	772850	5101.3	8546.84	13196.9	153535	37761.3	77160	31424.4	37497.2	8061.32	13636.8	53767.6	11927.9	16987.7	16868.7	24062.6	12294.4	11409.3	9447.47
34004	24.1686	2	1100.94	2199.87	-0.440674	58.85	AEEEGGSEEEVGDKSPQESK	[15] Phospho (ST)	NFM_RAT	Neurofilament medium polypeptide OS=Rattus norvegicus GN=Nefm PE=1 SV=4	TRUE	3.19234	0.12001	50881	19385	15114.8	1657.23	443446	336971	13058.6	32875.9	15264.2	6603.87	6915	6233.95	9153.43	7671.68	5340.19	16558	45012.9	31765.2	5029.92	8883.42	1988.57	17301.8	25475.1	67247.6	74063.9	36225.4	10996.3	7262.1	57255	8032.54	7377.36	4419.37	2867.12	8268.83	11303.7	4600.74
39154	22.6647	2	1100.94	2199.87	-0.432781	58.73	AEEEGGSEEEVGDKSPQESK	[15] Phospho (ST)	NFM_RAT	Neurofilament medium polypeptide OS=Rattus norvegicus GN=Nefm PE=1 SV=4	FALSE	32.3179	0.115896	463344	1281.37	454.121	534.281	417.211	325.135	658.315	7507.42	763.842	541.905	1774.18	345.964	716.081	447.742	326.8	1238.22	332868	363785	216.875	957.597	360.541	39645.7	5201.38	11464.8	4600.94	3122.41	483.745	619.984	7677.95	382.83	760.711	401.896	1920.84	639.357	658.275	313.125
18908	22.2147	2	759.384	1516.75	-0.44962	35.88	SPVEEVKPKPEAK	[1] Phospho (ST)	NFM_RAT	Neurofilament medium polypeptide OS=Rattus norvegicus GN=Nefm PE=1 SV=4	FALSE	26.4888	0.932621	1.32737e+06	3487.11	5226.38	1067.74	14.6561	25.9914	5845.84	12737.1	2344.1	531.3	2281.62	3722.91	904.134	3110.17	4037.69	5969.46	1.67352e+06	2.24925e+06	405.075	9557.5	11163.4	26061.6	5990.54	12348.3	32823.1	18554.5	9450.69	13974.1	8492.86	9512.19	10132.2	6607.61	22184.5	2483.84	2409.37	1301.03
22890	12.7987	3	732.324	2193.95	-2.77701	33.79	EEAEEKEEEPEVEKSPVK	[15] Phospho (ST)	NFM_RAT	Neurofilament medium polypeptide OS=Rattus norvegicus GN=Nefm PE=1 SV=4	FALSE	7.21934	0.703089	1310.8	196525	755.368	5266.9	0	31.3086	173.3	238.027	5710.86	9751.09	10749.5	55.9003	10024	131.972	5972.31	4199.94	3922.04	944.947	0	368.397	4329.6	139961	141945	157145	290.278	866.001	3653.67	4202.91	6471.12	3941.89	6111.77	10099	113.616	8967.08	398.45	6207.3
25046	23.6443	3	820.008	2457	-2.4169	49.65	EKAEEEGGSEEEVGDKSPQESK	[17] Phospho (ST)	NFM_RAT	Neurofilament medium polypeptide OS=Rattus norvegicus GN=Nefm PE=1 SV=4	FALSE	1.30441	0.498464	79118	33912.1	49501	16016.9	248309	225255	35550.4	47955.4	29260.3	41276.8	30575.4	18883	27158.2	37064.6	35756.2	39908.7	54891.4	55852.6	36486.4	148341	7451.24	11366.6	24622.7	25340.2	53419.9	19161.4	177659	33945.7	35223.1	27646.3	67341.5	59741.6	24698.4	61724.5	36716.6	28252.4
49008	12.6456	4	615.259	2457.01	0.0912471	43.28	EKAEEEGGSEEEVGDKSPQESK	[17] Phospho (ST)	NFM_RAT	Neurofilament medium polypeptide OS=Rattus norvegicus GN=Nefm PE=1 SV=4	FALSE	1.26095	0.921995	6153.09	1226.41	1696.75	223.237	150.22	185.348	412.459	606.983	941.035	636.495	1291.69	323.613	966.252	723.712	294.776	950.649	612.871	366.63	1751.72	2536.87	166.713	364.487	1047.5	1151.47	371.122	4063.56	1821.15	3280.7	2098.19	847.524	1994.03	1555.37	0	1685.07	236.075	565.827
26914	41.4635	2	918.954	1835.89	-6.18988	78.11	FVEEIIEETKVEDEK		NFM_RAT	Neurofilament medium polypeptide OS=Rattus norvegicus GN=Nefm PE=1 SV=4	FALSE	2.27315	1.01464e-05	23825.7	29063.9	27977.1	31142	17268.4	22833.4	15639.2	17645.4	10245.1	17918.6	15062.3	8286.63	3937.82	4220.03	10832.1	15065.1	6421.82	12710.7	29604.6	46307.1	64698.5	39739.3	52552.7	44479.4	115691	60337.5	88334.5	107307	76562.7	109390	37887.8	54267.5	50299.5	58633.7	68239.4	45428.5
27594	25.7642	3	861.053	2580.14	-0.301108	42.94	EEKEEAEEKEEEPEVEKSPVK	[18] Phospho (ST)	NFM_RAT	Neurofilament medium polypeptide OS=Rattus norvegicus GN=Nefm PE=1 SV=4	FALSE	1.29578	0.113153	112221	11887.2	147620	25325.2	7405.67	2216.04	99137.5	180830	8046.22	108698	96758	69199.1	5669.18	149522	46684.4	10464.3	93420.9	101341	28309.8	72702.1	50134.1	33708.1	19424.1	18321.3	189548	77571.1	106351	106792	22325.8	84280.1	189666	218359	122917	56182.9	91848.5	57330.5
39545	13.0452	3	861.052	2580.14	-0.413461	34.66	EEKEEAEEKEEEPEVEKSPVK	[18] Phospho (ST)	NFM_RAT	Neurofilament medium polypeptide OS=Rattus norvegicus GN=Nefm PE=1 SV=4	FALSE	2.4799	0.769884	52.336	122304	365.684	1468.1	116.788	0	173.156	282.335	95099.2	4512.87	2720.04	102.106	53602	51.2749	11803	92132.3	488.553	291.301	183.476	1776.69	3304.69	3188.84	46106.8	48414.6	1017.82	3.30838	3390.8	5017.4	2077.32	5816.27	2096.48	4305.47	218.628	2070.96	254.618	1144.13
31244	23.4376	2	772.785	1543.56	-0.392408	64.21	AEEEGGSEEEVGDK	[7] Phospho (ST)	NFM_RAT	Neurofilament medium polypeptide OS=Rattus norvegicus GN=Nefm PE=1 SV=4	FALSE	7.37476	0.519724	3242.09	721.327	4093.13	1338.25	334988	290556	5428.53	6844.02	1302.28	611.058	2614.5	3501.18	392.793	2629.62	903.367	890.969	17699.4	14396.6	4404.8	12482.6	549.952	803.918	659.052	815.035	1307.51	7393.95	22465.7	2896.84	1148.94	1921.97	2308.47	1784.25	2484.56	5863.11	2690.01	1520.88
34577	13.2022	2	1394.1	2786.18	-0.476931	38.3	EEAEEKEEEPEVEKSPVKSPEAK	[15] Phospho (ST)|[19] Phospho (ST)	NFM_RAT	Neurofilament medium polypeptide OS=Rattus norvegicus GN=Nefm PE=1 SV=4	FALSE	2.67951	0.460794	148.481	33007.8	18.9524	315.92	1206.01	944.091	147.205	25.7592	750.107	428.947	137.02	0	250.712	189.933	89.5634	2393.07	44.8444	105.559	30.405	119.907	0	563798	272260	304018	7.10358	49.1131	246.815	502.319	263080	678.229	59.0585	41.589	2.91896	55.6756	98.7325	52.593
49532	22.2692	2	901.354	1800.69	-0.597328	40.28	EKAEEEGGSEEEVGDK	[9] Phospho (ST)	NFM_RAT	Neurofilament medium polypeptide OS=Rattus norvegicus GN=Nefm PE=1 SV=4	FALSE	15.7659	0.183585	486.871	157.703	594.408	224.077	106150	94718.8	656.729	321.472	162.382	837.356	1750.82	607.283	123.664	933.619	578.255	561.672	740.612	177.566	293.129	327.645	1168.82	644.829	194.748	280.245	413.731	925.351	187.857	620.401	216.809	316.209	1004.53	365.784	1347.48	92.8134	1704.57	661.594
56811	23.4055	3	803.651	2407.93	-0.274727	39.73	AEEEGGSEEEVGDKSPQESKK	[7] Phospho (ST)|[15] Phospho (ST)	NFM_RAT	Neurofilament medium polypeptide OS=Rattus norvegicus GN=Nefm PE=1 SV=4	FALSE	2.284	0.951597	970.798	344.484	1538.7	85.2883	42661	36607.7	507.571	5654.68	235.51	303.222	462.956	450.392	856.822	1733.94	1031.66	1381.09	4595.72	731.481	550.407	2113.2	1301.24	284.566	200.307	804.081	1502.19	4093.19	4499.11	876.963	352.358	827.705	1819.76	742.327	2698.23	957.096	646.672	309.263
6429	38.3206	2	817.359	1632.7	-0.2401	95.5	DKSDSETEGLVFAR	[3] Phospho (ST)	E41L1_RAT	Band 4.1-like protein 1 OS=Rattus norvegicus GN=Epb41l1 PE=1 SV=1	TRUE	1.12349	0.466401	258160	271012	277642	323975	287279	265713	150220	185865	194873	295648	240925	241642	287660	319508	276760	122454	73736.2	96683.7	215116	222074	224787	204164	218200	220763	272774	146829	273639	163828	200650	191986	371460	484255	439745	410168	477995	385739
21589	38.477	3	545.241	1632.7	-1.06982	---	DKSDSETEGLVFAR	[3] Phospho (ST)	E41L1_RAT	Band 4.1-like protein 1 OS=Rattus norvegicus GN=Epb41l1 PE=1 SV=1	TRUE	1.77998	0.000582361	13326.1	16167.2	17484.6	17721.2	12237.6	17249.3	3572.88	8565.58	9961.06	16958.9	14788.4	14062.7	24421.5	19311.3	11729.9	11611.3	4581.89	8590.71	7428.92	20117	20228.2	19182.9	22004.3	21008.5	27581.8	11726.2	29940.5	23533.1	25386.3	21738.4	41321.3	40780.8	60517.2	33973	71307.9	25680.6
6930	43.1212	3	829.076	2484.21	-6.91859	36.61	DVLTSTYGATAETLSTSTTTHVTK		E41L1_RAT	Band 4.1-like protein 1 OS=Rattus norvegicus GN=Epb41l1 PE=1 SV=1	TRUE	1.97298	5.29172e-07	70902.8	107830	101958	150298	134760	145606	48210.9	60828.6	56339.8	121169	136521	73703.5	36326.7	40847.5	45036.4	113654	59517.2	65375.5	97494.3	169561	211110	287111	244836	257570	257994	114633	249777	231818	225951	213577	345626	417309	273908	307356	300244	285508
15093	43.1055	2	1243.11	2484.21	-7.10788	---	DVLTSTYGATAETLSTSTTTHVTK		E41L1_RAT	Band 4.1-like protein 1 OS=Rattus norvegicus GN=Epb41l1 PE=1 SV=1	TRUE	1.82899	8.45681e-06	83655.8	115583	115701	113058	81254.9	72865.5	45465.5	53564.7	36442.2	93583.9	101379	55063.2	19195.4	18991.9	29113.8	47493	29321.8	29549.7	53506.8	97089.5	99544.8	150770	142276	135746	144035	76533.7	132814	109616	128908	104530	176993	197649	153605	186029	193863	185580
8417	27.095	2	522.263	1042.51	1.11767	42.84	LVSPEPPPK	[3] Phospho (ST)	E41L1_RAT	Band 4.1-like protein 1 OS=Rattus norvegicus GN=Epb41l1 PE=1 SV=1	FALSE	1.13491	0.188496	131990	100755	132050	152650	162400	130005	135254	140307	81290.9	92467.9	109665	138978	87129.5	141648	93983.2	122914	189670	181643	122846	180047	141331	182627	122772	160454	304191	165329	242294	170005	182797	180258	146710	113860	179242	96951.3	127307	101833
10824	26.7881	2	574.273	1146.53	-0.996229	51.62	LPSSPASPSPK	[9] Phospho (ST)	E41L1_RAT	Band 4.1-like protein 1 OS=Rattus norvegicus GN=Epb41l1 PE=1 SV=1	FALSE	1.05608	0.435368	22761.6	3459.75	80419.1	63980.9	9521.59	6990.5	58678.5	56829.4	4857.56	53910.4	62577.2	50253.4	64704.5	79408.8	71095.9	39754.1	47609.8	38950.5	49631.5	74183.9	80281.4	243096	3414.59	20990	94800.2	65088.5	62712.2	53165	13075.8	55386.3	67884.5	73147.2	84450.9	81003.1	64335.6	84189.6
11096	25.9833	2	971.371	1940.73	-0.139309	94.53	GPSSQEDESGGIEDSPDR	[15] Phospho (ST)	E41L1_RAT	Band 4.1-like protein 1 OS=Rattus norvegicus GN=Epb41l1 PE=1 SV=1	TRUE	1.567	0.032123	21197.9	374219	391768	318689	9079.18	23072.8	325890	309661	269499	461657	440648	353625	411757	396485	505060	444608	7198.77	13616.4	506673	446515	451716	110804	161570	148692	427079	374147	612439	595847	195037	593541	688051	902668	708968	519686	460273	540320
16064	27.2746	2	971.371	1940.73	0.102518	93.74	GPSSQEDESGGIEDSPDR	[15] Phospho (ST)	E41L1_RAT	Band 4.1-like protein 1 OS=Rattus norvegicus GN=Epb41l1 PE=1 SV=1	FALSE	1.01516	0.837107	583685	136540	211315	98574.3	412738	371204	139464	228855	147062	165639	129953	190875	172201	185960	163964	104618	435466	498683	219199	139103	101233	80446.5	145985	147813	302329	498037	175766	143166	170105	154966	282230	310896	300698	196670	238426	219080
32344	14.1371	2	971.371	1940.73	-0.433594	99.84	GPSSQEDESGGIEDSPDR	[15] Phospho (ST)	E41L1_RAT	Band 4.1-like protein 1 OS=Rattus norvegicus GN=Epb41l1 PE=1 SV=1	FALSE	1.82208	0.790544	121.619	268771	1311.52	738.465	358.221	400.121	939.522	2017.14	190033	968.536	372.283	682.828	921.38	430.057	961.938	1729.1	582.745	219.542	962.124	2032.64	1286.66	501526	426827	491210	7338.84	92.1326	2128.62	2998.95	374936	1945.83	487.959	1047.06	1302.81	617.975	1707.6	128.86
17057	27.1957	2	870.389	1738.76	3.64706	42.42	LPSSPASPSPKGTPEK	[7] Phospho (ST)|[9] Phospho (ST)	E41L1_RAT	Band 4.1-like protein 1 OS=Rattus norvegicus GN=Epb41l1 PE=1 SV=1	FALSE	1.0581	0.350472	22065.1	16498.6	118857	83863.5	16950.8	15907.7	64696.1	53476.5	21583.3	95011.4	88883.2	79420.9	103853	107603	118007	34566.4	12392.7	14122.5	62829	99320.9	81140.2	131776	20944.5	115996	56053	32312	68080.9	51647.9	58990.7	62588.7	106348	101303	110092	122088	136520	139308
21778	27.1617	3	580.596	1738.77	5.3534	---	LPSSPASPSPKGTPEK	[7] Phospho (ST)|[9] Phospho (ST)	E41L1_RAT	Band 4.1-like protein 1 OS=Rattus norvegicus GN=Epb41l1 PE=1 SV=1	FALSE	1.45993	0.86344	280.201	364.195	7871.59	11156.3	9794.04	9808.95	5447.19	1898.82	547.048	8526.15	12806.8	10458.8	10435.4	13752.7	12097.1	2636.76	970.165	221.267	7457.57	11759.3	16235.1	34041.9	280.381	4958.37	2610.05	1483.48	5916.94	3427.7	1833.88	7048.17	8961.54	5639.26	2013.53	12166.3	11191.4	15614
21778	27.1617	3	580.596	1738.77	5.3534	---	LPSSPASPSPKGTPEK	[9] Phospho (ST)|[13] Phospho (ST)	E41L1_RAT	Band 4.1-like protein 1 OS=Rattus norvegicus GN=Epb41l1 PE=1 SV=1	FALSE	1.45993	0.86344	280.201	364.195	7871.59	11156.3	9794.04	9808.95	5447.19	1898.82	547.048	8526.15	12806.8	10458.8	10435.4	13752.7	12097.1	2636.76	970.165	221.267	7457.57	11759.3	16235.1	34041.9	280.381	4958.37	2610.05	1483.48	5916.94	3427.7	1833.88	7048.17	8961.54	5639.26	2013.53	12166.3	11191.4	15614
20560	31.625	2	697.75	1393.49	0.0553644	49.99	DYCEADGLSER	[9] Phospho (ST)	E41L1_RAT	Band 4.1-like protein 1 OS=Rattus norvegicus GN=Epb41l1 PE=1 SV=1	FALSE	1.14487	0.114413	13894.5	40555.2	29025	24346.7	3226.89	4568.65	18102.9	15648.7	29223.2	34290.6	26977	17912.1	20136	15582.9	19932.3	5617.09	1698.68	532.483	19877.6	18299.1	24416.7	21152.3	25788.6	22533.1	13665.6	11223.8	22138.2	16292.4	18018.5	20563.4	34080.8	39873.8	28954.4	20896.8	20004.8	26088
21471	26.2437	3	632.627	1894.86	-0.0671379	---	RLPSSPASPSPKGTPEK	[8] Phospho (ST)|[10] Phospho (ST)	E41L1_RAT	Band 4.1-like protein 1 OS=Rattus norvegicus GN=Epb41l1 PE=1 SV=1	FALSE	1.45868	0.142612	120759	13271.6	151890	106027	73589.5	62639.2	111791	132080	14034.6	110403	150861	98476	25424.4	169700	29729.5	11910.5	127252	108325	61438.6	147896	47168.7	32168	18949.7	29742.4	188422	76270.2	158169	118110	18705.7	76427.4	195479	240262	154965	178842	162265	158045
32771	26.1887	2	948.428	1894.84	-9.68892	33.04	RLPSSPASPSPKGTPEK	[8] Phospho (ST)|[10] Phospho (ST)	E41L1_RAT	Band 4.1-like protein 1 OS=Rattus norvegicus GN=Epb41l1 PE=1 SV=1	FALSE	1.05955	0.996571	60666.3	14842.6	55800.6	24199.2	41836.1	31114	39329.3	42554.7	11533	43526.8	46307.9	32252.3	37876.7	66934.4	31567.3	19105.2	61820.9	70666	23037.4	33907.8	18948.8	6293.97	4165.75	6339.42	90907.5	49070.1	31736.7	17676.4	6448.75	16103.3	58368.1	66016.1	73356.8	56325	63300.5	50767.1
31556	12.3455	2	543.211	1084.41	0.197009	45.51	SEAEEGEVR	[1] Phospho (ST)	E41L1_RAT	Band 4.1-like protein 1 OS=Rattus norvegicus GN=Epb41l1 PE=1 SV=1	FALSE	1.13403	0.194649	6526.27	2593.73	2618.75	2643.37	320.278	229.458	2811.45	8362.2	1884.52	2730.76	3225.19	2543.49	2614.49	2871.74	2442.95	2356.15	20106.4	19507.9	1678.98	10371.8	3245.86	1803.24	2390.15	2343.89	17919.4	13962.6	3328.41	3592.52	2054.98	4269.76	6643.29	7301	3256.86	3158.96	3490.83	2812.17
59444	12.3153	1	1085.41	1084.41	-1.43233	---	SEAEEGEVR	[1] Phospho (ST)	E41L1_RAT	Band 4.1-like protein 1 OS=Rattus norvegicus GN=Epb41l1 PE=1 SV=1	FALSE	2.5286	0.166274	0	0	243.689	0	0	0	163.47	273.259	0	0	355.183	0	112.867	0	660.489	263.686	0	0	0	985.083	11.5496	0	0	0	4018.3	0	0	0	1630.05	0	0	0	0	0	0	0
544	31.1656	3	839.341	2515	0.122661	61.17	ESDDKPEIEDVGSDEEEEEKK	[13] Phospho (ST)	HS90A_RAT	Heat shock protein HSP 90-alpha OS=Rattus norvegicus GN=Hsp90aa1 PE=1 SV=3	TRUE	1.09783	0.279918	998017	3.66123e+06	2.563e+06	2.39128e+06	435155	449200	2.02859e+06	1.8066e+06	4.27872e+06	4.47581e+06	3.23339e+06	1.21525e+06	4.88676e+06	3.62948e+06	4.31687e+06	3.14668e+06	265269	331114	1.1906e+06	1.87055e+06	2.2147e+06	3.51755e+06	3.55634e+06	3.6731e+06	1.33381e+06	607289	2.65855e+06	2.47131e+06	2.89275e+06	2.30143e+06	6.59821e+06	7.4512e+06	3.34051e+06	3.02531e+06	2.92393e+06	3.14138e+06
2977	31.1525	2	1258.51	2515	0.216529	74.36	ESDDKPEIEDVGSDEEEEEKK	[13] Phospho (ST)	HS90A_RAT	Heat shock protein HSP 90-alpha OS=Rattus norvegicus GN=Hsp90aa1 PE=1 SV=3	TRUE	1.05925	0.435726	588183	1.61208e+06	1.31329e+06	964417	323811	361195	987422	918984	1.86786e+06	1.96033e+06	1.30896e+06	717560	2.10525e+06	1.72305e+06	1.87922e+06	1.44816e+06	214813	261268	535398	924957	887128	1.5569e+06	1.48795e+06	1.67909e+06	741202	368332	1.15011e+06	1.00465e+06	1.39807e+06	926233	2.84747e+06	2.99669e+06	1.64649e+06	1.33521e+06	1.34766e+06	1.40181e+06
10791	31.1525	4	629.758	2515	0.113307	---	ESDDKPEIEDVGSDEEEEEKK	[13] Phospho (ST)	HS90A_RAT	Heat shock protein HSP 90-alpha OS=Rattus norvegicus GN=Hsp90aa1 PE=1 SV=3	TRUE	1.29508	0.0676168	15286.2	148425	69067.8	99394.3	3786.65	3397.49	52637.9	41454.7	197322	154511	146018	23317.8	202348	107888	152022	174705	7068.92	7482.18	28593.4	67321.6	143989	152657	169968	158356	55806.7	11516.8	141847	146352	209602	143212	281906	281376	95585.2	96531.2	88310.9	108568
1479	32.8673	3	796.643	2386.91	0.00396035	56.36	ESDDKPEIEDVGSDEEEEEK	[13] Phospho (ST)	HS90A_RAT	Heat shock protein HSP 90-alpha OS=Rattus norvegicus GN=Hsp90aa1 PE=1 SV=3	TRUE	1.19875	0.091666	633840	1.42313e+06	905311	973017	701049	728403	676698	719310	1.19586e+06	1.32346e+06	1.13857e+06	720491	1.42173e+06	1.15392e+06	1.27468e+06	933807	466807	426446	879214	713134	922679	1.16175e+06	1.15365e+06	1.19562e+06	699301	595584	1.00157e+06	923096	983937	944402	2.07658e+06	2.46132e+06	1.82396e+06	1.37329e+06	1.23759e+06	1.3098e+06
1930	32.8673	2	1194.46	2386.91	0.073688	76.72	ESDDKPEIEDVGSDEEEEEK	[13] Phospho (ST)	HS90A_RAT	Heat shock protein HSP 90-alpha OS=Rattus norvegicus GN=Hsp90aa1 PE=1 SV=3	TRUE	1.05654	0.621899	1.34295e+06	2.07974e+06	1.64655e+06	1.35398e+06	1.08521e+06	1.12808e+06	1.25883e+06	1.41272e+06	1.63111e+06	2.07209e+06	1.476e+06	1.34987e+06	2.07252e+06	1.99683e+06	1.99475e+06	1.22872e+06	627204	708818	1.39501e+06	1.12983e+06	1.10191e+06	1.64466e+06	1.59774e+06	1.71044e+06	1.05475e+06	1.15801e+06	1.33884e+06	1.07871e+06	1.379e+06	1.13925e+06	2.2593e+06	2.67281e+06	2.13322e+06	2.0595e+06	2.01427e+06	2.01793e+06
3910	30.9141	3	977.731	2930.17	-0.108935	52.44	ESDDKPEIEDVGSDEEEEEKKDGDK	[13] Phospho (ST)	HS90A_RAT	Heat shock protein HSP 90-alpha OS=Rattus norvegicus GN=Hsp90aa1 PE=1 SV=3	TRUE	1.12372	0.586061	258042	978356	730113	531513	53370.4	52472.3	474107	453139	1.14468e+06	1.63661e+06	1.13257e+06	385280	1.50016e+06	1.18637e+06	1.46169e+06	950212	128168	51580.5	211195	380542	435899	789890	748322	866998	236904	99174.5	556489	578415	823464	479865	3.14641e+06	3.14334e+06	1.39877e+06	812492	816096	834390
10119	30.9141	2	1466.09	2930.17	-0.646414	47.51	ESDDKPEIEDVGSDEEEEEKKDGDK	[13] Phospho (ST)	HS90A_RAT	Heat shock protein HSP 90-alpha OS=Rattus norvegicus GN=Hsp90aa1 PE=1 SV=3	TRUE	1.10525	0.873805	269875	616246	565429	337829	252617	221452	353158	405909	585163	922440	645511	361245	819525	822124	805546	532489	111169	116199	158381	279979	257202	366593	359312	397827	287844	120099	354418	314237	491728	298946	1.51574e+06	1.66618e+06	940424	620558	703620	605721
9707	29.3567	3	1020.43	3058.28	3.91459	34.52	ESDDKPEIEDVGSDEEEEEKKDGDKK	[13] Phospho (ST)	HS90A_RAT	Heat shock protein HSP 90-alpha OS=Rattus norvegicus GN=Hsp90aa1 PE=1 SV=3	FALSE	1.27987	0.942575	543516	560806	735360	13457.4	241003	277723	364466	551605	103185	477239	545731	113933	381699	1.09696e+06	468603	587577	351691	357963	19380.1	235505	116056	145784	120217	87909.4	504698	149072	237323	164434	215500	167064	390638	485747	145904	304683	525001	337510
24455	33.3372	3	853.676	2558.01	0.122436	38.51	ESDDKPEIEDVGSDEEEEEKK	[N-term] Carbamyl (N-term)|[13] Phospho (ST)	HS90A_RAT	Heat shock protein HSP 90-alpha OS=Rattus norvegicus GN=Hsp90aa1 PE=1 SV=3	FALSE	1.78766	0.0161999	12758.8	27471.7	35393.9	18253.9	3063.29	3921.5	9074.77	8701.14	19707.3	31010.2	23142.5	13865.6	18223.9	26149.6	22890	16210.6	5869.9	2969.81	11919.9	8905.45	11314.3	18621.7	23499.2	28711	8166.64	11723.9	21304.4	16464.7	11014.5	12862.8	101102	110255	88989	32091.5	26697.7	34877.9
28527	22.0971	2	737.285	1472.56	-0.0686553	52.74	DKEVSDDEAEEK	[5] Phospho (ST)	HS90A_RAT	Heat shock protein HSP 90-alpha OS=Rattus norvegicus GN=Hsp90aa1 PE=1 SV=3	FALSE	1.39296	0.204204	497.632	291.073	247.355	106.15	3953.43	2934.11	734.253	566.937	548.086	12.6521	27.0465	342.182	405.543	431.63	146.776	371.239	1112.16	1503.58	544.302	326.829	62.4309	226.814	652.832	444.418	1640.81	1040.87	247.904	17.3007	199.821	12.663	48.6495	68.8296	562.03	90.2248	380.8	33.7497
38032	19.7374	2	737.285	1472.56	-0.213053	36.08	DKEVSDDEAEEK	[5] Phospho (ST)	HS90A_RAT	Heat shock protein HSP 90-alpha OS=Rattus norvegicus GN=Hsp90aa1 PE=1 SV=3	FALSE	1.65921	0.470949	234.069	68.4604	504.276	12.4702	979.454	804.192	245.617	296.08	178.533	0.879528	10.9262	289.765	30.9472	162.797	4.58083	30.7477	276.267	219.168	95.3406	140.335	1.1578	188.81	168.592	213.565	214.989	235.139	227.5	4.49004	61.4111	2.65244	30.9483	2.29576	223.479	143.383	149.714	2.46486
28633	22.7027	2	930.376	1858.74	1.28086	67.93	DKEVSDDEAEEKEEK	[5] Phospho (ST)	HS90A_RAT	Heat shock protein HSP 90-alpha OS=Rattus norvegicus GN=Hsp90aa1 PE=1 SV=3	FALSE	1.27131	0.440751	35031.9	165762	48013.3	29660.1	112245	96103	35654.1	33987.9	54766.7	20990	10499.4	40032.6	16918.8	48572.1	19548.7	44934.6	85127.8	96176.5	25344.6	32904.7	26405.5	20146.3	83389.7	65418.1	89472.7	39390.6	64755.9	39681.1	48846.5	38687.1	42924.7	35692.1	51806.1	19261.6	55668.9	17259.9
38501	20.6971	2	930.377	1858.74	1.60312	77.64	DKEVSDDEAEEKEEK	[5] Phospho (ST)	HS90A_RAT	Heat shock protein HSP 90-alpha OS=Rattus norvegicus GN=Hsp90aa1 PE=1 SV=3	FALSE	11.6514	0.318417	1761.76	23921.3	1465.21	502.111	504783	467573	5356.93	1676.42	3526.37	433.809	328.687	2314.57	1676.08	1197.92	1751.09	3936.12	9292.3	11431.3	858.563	1094.92	4567.52	8914.02	10674.8	17139.4	5871.15	3890.59	4788.41	2244.44	8544.88	4123.72	2209.41	3789.01	8219.8	723.914	2502.1	614.905
29413	24.5169	2	1187.99	2373.96	-0.35201	72.34	DKEVSDDEAEEKEEKEEEK	[5] Phospho (ST)	HS90A_RAT	Heat shock protein HSP 90-alpha OS=Rattus norvegicus GN=Hsp90aa1 PE=1 SV=3	FALSE	2.36194	0.407803	411165	3381.43	54696.3	1919.33	205231	138156	24697	48760.2	3754.78	11049	5191.82	32464.2	8133.2	60866.5	10391.4	27801.7	340573	392852	9171.92	24195.1	9847.11	133282	13576.8	9871.49	93738.6	99320.5	28583.9	17388	10555.5	16080.1	28399.6	23582.4	22533.8	9394.13	28297	5661.04
49881	14.0681	2	1187.99	2373.96	-0.319088	78.01	DKEVSDDEAEEKEEKEEEK	[5] Phospho (ST)	HS90A_RAT	Heat shock protein HSP 90-alpha OS=Rattus norvegicus GN=Hsp90aa1 PE=1 SV=3	FALSE	2.30864	0.615196	273.28	2169.3	2100.09	819.502	1553.3	629.292	692.621	116873	4767.49	1527.96	877.981	721.188	1702.63	2002.61	4767.43	1758.72	117.334	153.529	769.918	1608.62	279.129	4655.43	3077.45	3108.07	330247	102.734	324.146	338.776	2010.26	643.483	931.975	1994.61	1924.49	356.318	221.803	261.572
29848	31.247	2	656.288	1310.56	-0.482935	41.35	EDQTEYLEER		HS90A_RAT	Heat shock protein HSP 90-alpha OS=Rattus norvegicus GN=Hsp90aa1 PE=1 SV=3	FALSE	2.01562	0.00989195	492.587	5776.58	4099.34	3657.43	19.704	16.2857	3843.99	3381.4	10816.9	11131.3	7799.07	4184.85	12073.1	8115.76	10133.5	7341.75	0.150222	276.093	3345.03	3656.89	6686.91	2249.21	9782.66	9324.47	6719.03	3285.6	17651.2	10318.2	8880.06	6620.95	32290.8	43071.3	21158.2	13085.8	12087.7	11063.3
146	26.6583	4	794.098	3172.36	19.9351	---	EISDDEAEEEKGEKEEEDKEDEEKPK	[3] Phospho (ST)	HS90B_RAT	Heat shock protein HSP 90-beta OS=Rattus norvegicus GN=Hsp90ab1 PE=1 SV=4	TRUE	1.0667	0.587396	4.44841e+06	7.75932e+06	8.1138e+06	2.37204e+06	132987	93474.5	6.19528e+06	6.84655e+06	4.98138e+06	8.91687e+06	7.98829e+06	2.91438e+06	5.98456e+06	7.36496e+06	7.24574e+06	5.70668e+06	2.08402e+06	1.80511e+06	1.22079e+06	3.28913e+06	2.95789e+06	4.23017e+06	2.3753e+06	4.07295e+06	4.3993e+06	1.8287e+06	4.47917e+06	4.42245e+06	4.00523e+06	4.13475e+06	1.07117e+07	1.40896e+07	5.65421e+06	3.67035e+06	3.62472e+06	3.57907e+06
943	28.0525	4	794.083	3172.3	1.20809	---	EISDDEAEEEKGEKEEEDKEDEEKPK	[3] Phospho (ST)	HS90B_RAT	Heat shock protein HSP 90-beta OS=Rattus norvegicus GN=Hsp90ab1 PE=1 SV=4	FALSE	1.00274	0.946746	1.56132e+06	1.58433e+06	2.91396e+06	1.09785e+06	2.69495e+06	3.0673e+06	1.84068e+06	2.21651e+06	2.09645e+06	3.20244e+06	2.51794e+06	1.45465e+06	2.7221e+06	3.4801e+06	2.94293e+06	2.3225e+06	840413	817595	809478	1.50034e+06	1.1575e+06	130412	1.6218e+06	181927	1.5854e+06	799898	1.61129e+06	1.36811e+06	503948	1.31343e+06	4.98536e+06	6.77761e+06	3.27565e+06	2.18825e+06	2.3113e+06	2.02731e+06
1573	26.6724	3	1058.46	3172.36	19.9691	49.96	EISDDEAEEEKGEKEEEDKEDEEKPK	[3] Phospho (ST)	HS90B_RAT	Heat shock protein HSP 90-beta OS=Rattus norvegicus GN=Hsp90ab1 PE=1 SV=4	TRUE	1.0557	0.399262	1.86911e+06	453667	3.29011e+06	612007	79457.6	56880.3	2.08767e+06	2.60434e+06	325399	2.99842e+06	2.48559e+06	1.03932e+06	1.71579e+06	2.83868e+06	2.29971e+06	1.79138e+06	664406	703564	397810	1.19644e+06	824941	615036	77321.6	561743	1.62648e+06	687899	1.63817e+06	1.57649e+06	546559	1.28057e+06	4.3704e+06	5.31736e+06	2.58855e+06	1.18214e+06	1.35785e+06	1.20992e+06
1919	28.0525	5	635.467	3172.3	0.266452	---	EISDDEAEEEKGEKEEEDKEDEEKPK	[3] Phospho (ST)	HS90B_RAT	Heat shock protein HSP 90-beta OS=Rattus norvegicus GN=Hsp90ab1 PE=1 SV=4	FALSE	1.02652	0.81958	493764	595312	964534	274312	415136	442994	645432	720974	680384	1.09009e+06	899273	353015	882091	1.13533e+06	948609	982760	346552	286308	171046	624975	497007	71579.3	567775	81276.6	615464	174255	554798	531333	139024	490019	1.27774e+06	1.76098e+06	693040	717441	735037	687132
5099	26.6583	5	635.476	3172.35	15.1352	---	EISDDEAEEEKGEKEEEDKEDEEKPK	[3] Phospho (ST)	HS90B_RAT	Heat shock protein HSP 90-beta OS=Rattus norvegicus GN=Hsp90ab1 PE=1 SV=4	TRUE	1.10741	0.26122	103475	142019	406805	137192	7952.73	6564.22	311581	317002	56736	426812	486090	156166	283976	367199	330568	440638	291739	231111	48263.5	240078	285209	743622	18951.2	458615	451769	88644.6	345893	369779	362258	356168	481991	608690	219464	199553	179647	195756
5666	28.0525	3	1058.44	3172.3	0.147632	37.28	EISDDEAEEEKGEKEEEDKEDEEKPK	[3] Phospho (ST)	HS90B_RAT	Heat shock protein HSP 90-beta OS=Rattus norvegicus GN=Hsp90ab1 PE=1 SV=4	FALSE	1.01721	0.787661	427980	438708	973085	291749	979490	994947	528989	658657	539786	1.00725e+06	734143	432093	837906	1.1859e+06	920381	851098	197733	190048	141163	456724	297957	49838.5	456804	44772.9	480028	158362	492740	397060	75120.3	331447	1.81131e+06	2.39832e+06	1.32114e+06	610003	698767	581050
27564	26.6583	2	1587.19	3172.36	20.3681	---	EISDDEAEEEKGEKEEEDKEDEEKPK	[3] Phospho (ST)	HS90B_RAT	Heat shock protein HSP 90-beta OS=Rattus norvegicus GN=Hsp90ab1 PE=1 SV=4	TRUE	1.38962	0.321353	0	0	86238.7	8809.61	0	0	66629.2	83873.2	0	88641.2	82474	21642	24482.9	111037	51323.3	396.205	4839.73	6974.93	4182.68	54560.1	11323	2694.89	147.403	96.003	52116.1	4079.43	75202.5	63062.3	1277.25	37386.9	165477	208632	109995	33487.7	35308.2	22392.1
32859	26.6583	6	529.734	3172.36	20.6143	---	EISDDEAEEEKGEKEEEDKEDEEKPK	[3] Phospho (ST)	HS90B_RAT	Heat shock protein HSP 90-beta OS=Rattus norvegicus GN=Hsp90ab1 PE=1 SV=4	TRUE	1.69793	0.141764	608.148	217.596	3010.01	916.8	12305.8	11020	2932.37	4201.59	396.348	4705.66	9430.44	1028.12	1532.13	3959.58	3218.54	1765.34	2394.71	2050.31	410.954	6644.84	9190.42	538.683	311.634	1049.19	13224.9	1188.73	12282.9	16994.3	1405.57	11211	9841.78	12431.4	2616.69	2499.4	2382.3	3119.86
226	12.6456	2	909.352	1816.69	-0.169552	83.32	IEDVGSDEEDDSGKDK	[6] Phospho (ST)	HS90B_RAT	Heat shock protein HSP 90-beta OS=Rattus norvegicus GN=Hsp90ab1 PE=1 SV=4	FALSE	1.28695	0.327202	2412.83	4.38572e+06	107422	2.71307e+06	1760.31	1190.69	2.64545e+06	7867.57	3.23316e+06	5.00648e+06	4.69164e+06	252985	3.76572e+06	492120	4.16377e+06	4.46009e+06	3185.8	4717.15	2.30968e+06	5.25916e+06	4.56484e+06	4.73836e+06	4.64834e+06	5.00201e+06	4286.16	2515.5	6.46416e+06	4.8227e+06	4.12324e+06	4.69406e+06	5.73055e+06	6.28011e+06	998165	5.87913e+06	4.20928e+06	4.10847e+06
2789	25.2338	2	909.351	1816.69	-0.5517	75.99	IEDVGSDEEDDSGKDK	[6] Phospho (ST)	HS90B_RAT	Heat shock protein HSP 90-beta OS=Rattus norvegicus GN=Hsp90ab1 PE=1 SV=4	TRUE	1.10005	0.744	5.94354e+06	380677	6.19213e+06	787264	5.49023e+06	4.18839e+06	1.61503e+06	5.25924e+06	421267	518069	439160	4.07146e+06	462907	5.7602e+06	608058	632063	5.24865e+06	5.99298e+06	915814	933438	665418	511003	525305	406160	9.4592e+06	5.38897e+06	1.28515e+06	801735	423705	910580	844103	799095	5.72601e+06	663208	3.06692e+06	515386
5549	25.2338	3	606.57	1816.69	-0.504095	61.16	IEDVGSDEEDDSGKDK	[6] Phospho (ST)	HS90B_RAT	Heat shock protein HSP 90-beta OS=Rattus norvegicus GN=Hsp90ab1 PE=1 SV=4	TRUE	1.0387	0.973688	1.62846e+06	146655	2.46396e+06	349603	1.59679e+06	1.26599e+06	706488	1.71962e+06	172690	148141	180044	1.89779e+06	158889	2.54789e+06	196933	243163	2.11885e+06	1.84609e+06	360957	323645	297185	135579	161587	144019	3.37264e+06	1.91742e+06	459884	314541	173424	390926	337000	312097	2.49565e+06	244790	1.36008e+06	202662
51969	25.1975	1	1817.7	1816.69	-0.217886	---	IEDVGSDEEDDSGKDK	[6] Phospho (ST)	HS90B_RAT	Heat shock protein HSP 90-beta OS=Rattus norvegicus GN=Hsp90ab1 PE=1 SV=4	TRUE	139.843	0.51483	54175.4	0	0	0	0	0	0	0	0	0	0	0	0	0	0	0	3095.96	95093.4	0	437.388	0	0	0	0	0	463.546	0	0	205.345	0	0	0	0	0	0	0
1175	25.8717	2	787.791	1573.57	0.0327268	89.96	IEDVGSDEEDDSGK	[6] Phospho (ST)	HS90B_RAT	Heat shock protein HSP 90-beta OS=Rattus norvegicus GN=Hsp90ab1 PE=1 SV=4	TRUE	1.26549	0.178689	4.64174e+06	1.6662e+06	5.45271e+06	5.83088e+06	4.6426e+06	5.07758e+06	4.11896e+06	4.56241e+06	1.52075e+06	5.4811e+06	5.18268e+06	5.07638e+06	5.29211e+06	5.22278e+06	6.13869e+06	5.49048e+06	5.26253e+06	5.26325e+06	5.56287e+06	6.24647e+06	7.0311e+06	1.00527e+06	1.40778e+06	1.25923e+06	7.66852e+06	6.84257e+06	8.72384e+06	7.31394e+06	1.20853e+06	7.70745e+06	6.71649e+06	9.4082e+06	8.11698e+06	6.30702e+06	5.43256e+06	5.88388e+06
5064	12.2367	2	844.332	1686.65	-0.849944	63.81	EISDDEAEEEKGEK	[3] Phospho (ST)	HS90B_RAT	Heat shock protein HSP 90-beta OS=Rattus norvegicus GN=Hsp90ab1 PE=1 SV=4	FALSE	1.28918	0.127725	6016.48	248771	4179.46	94096.8	2610.22	1621.55	3119.06	3825.68	167432	225944	149718	232.754	208904	1677.74	230781	188295	2993.76	3556.65	529.546	1748.17	218743	295097	276002	317225	8145.26	2990	307825	202252	216606	188707	145999	191699	2525.05	289634	140174	188694
15283	24.7022	2	815.822	1629.63	-0.143585	77.97	EKEISDDEAEEEK	[5] Phospho (ST)	HS90B_RAT	Heat shock protein HSP 90-beta OS=Rattus norvegicus GN=Hsp90ab1 PE=1 SV=4	FALSE	2.94434	0.274777	22896.9	2334.17	3490.77	1043.32	85601.7	87.1091	2238.09	5076.95	1258.4	633.575	1804.75	2042.87	756.85	3355.55	4828.93	3736.74	11859.5	21015.9	3808.46	4890.1	6470.69	6804.35	661.295	2761.95	4655.12	5556.77	7505.37	1699.74	689.008	789.43	1789.77	1322.84	1337.6	2673.21	3400.45	1624.28
23441	25.5339	2	815.821	1629.63	-1.10172	71.64	EKEISDDEAEEEK	[5] Phospho (ST)	HS90B_RAT	Heat shock protein HSP 90-beta OS=Rattus norvegicus GN=Hsp90ab1 PE=1 SV=4	FALSE	1.13321	0.864278	4942.03	1402.76	1777.85	18704.9	22044.5	16410.7	1742.09	2990.95	6302.77	2793.85	11344.6	240.541	12363	2359.77	1680.63	2779.16	3209.86	17633.2	1730.29	10564.3	678.064	8877.5	24948.6	1032.38	14889.8	3726.77	9624.03	10413	1871.53	8443.61	14624.1	4286.52	6917.59	11188.6	284.659	12112.7
21233	13.1478	2	687.254	1372.49	1.65551	37.67	EISDDEAEEEK	[3] Phospho (ST)	HS90B_RAT	Heat shock protein HSP 90-beta OS=Rattus norvegicus GN=Hsp90ab1 PE=1 SV=4	FALSE	1.48467	0.356338	3574.31	19675.3	6055.08	82706.9	257.567	264.735	8151.35	796.608	66467.5	94187.9	95475.3	5465.38	87336.1	7011.91	112059	90887.8	2922.41	1778.97	57336.5	89771.7	123851	12276.6	9220.14	6494.18	1401.22	1075.74	129425	98754.9	2357.36	94213.5	84241	114153	6556.39	179960	7301.72	80423.8
35090	21.3192	2	687.254	1372.49	0.42586	45.9	EISDDEAEEEK	[3] Phospho (ST)	HS90B_RAT	Heat shock protein HSP 90-beta OS=Rattus norvegicus GN=Hsp90ab1 PE=1 SV=4	FALSE	1.32784	0.978148	2994.92	6124.74	121255	1496.76	14057.6	12620.3	100048	4052.35	3147.93	1923.93	2410.2	98576.4	4388.97	134656	4291.31	2100.64	3721.75	3767.06	39608.1	31083.6	5946.06	5830.39	4392.34	7213.48	4435.57	3195.54	17563.1	3525.24	3396.5	3092.94	3922.01	3375.15	167066	13511.7	185307	4646.79
48610	13.4408	2	949.335	1896.65	-0.159172	32.75	IEDVGSDEEDDSGKDK	[6] Phospho (ST)|[12] Phospho (ST)	HS90B_RAT	Heat shock protein HSP 90-beta OS=Rattus norvegicus GN=Hsp90ab1 PE=1 SV=4	FALSE	1.3424	0.173987	10770.7	1961.95	136.456	627.82	0	55.4827	88.2334	48.2606	1323.44	27077.5	17629	23.0762	9679.5	0	11357.8	5617.37	91.9197	746.892	72.4525	1720.85	3981.76	3711.08	1138.7	1054.77	854.983	2180.76	3790.93	9323.75	1797.45	3090.49	12973.3	19775.4	36.428	10553.3	36.6767	13842.7
18531	50.1622	2	908.969	1815.92	-3.46271	110.81	MSINAEDVVVGDLVEVK		AT1A1_RAT	Sodium/potassium-transporting ATPase subunit alpha-1 OS=Rattus norvegicus GN=Atp1a1 PE=1 SV=1	TRUE	2.12051	1.61886e-05	26790.7	16981.4	14942.6	174092	15364.6	24121	17114.8	17647.1	11338.7	31660.1	42358.1	16391.6	20539.6	10948.7	28140.3	24024.2	7163.53	27717.9	126940	75342.5	168808	77320.6	119855	84781	86167.5	80705.7	82170.9	178499	105154	164056	111664	148464	169559	141571	126977	163428
20224	48.2209	2	916.963	1831.91	-6.45576	105.41	MSINAEDVVVGDLVEVK	[1] Oxidation (M)	AT1A1_RAT	Sodium/potassium-transporting ATPase subunit alpha-1 OS=Rattus norvegicus GN=Atp1a1 PE=1 SV=1	TRUE	1.73626	0.0150396	39816.4	19272.3	32694.3	79249	72118	80254.9	33474.4	33197.9	9486.21	20112.6	23255.1	29162.6	4983.57	15496.1	14323.9	4949.14	563.251	6542.83	18699.5	27177.9	44307.2	16804.5	12176.7	6291.48	67747	49389.9	39925.9	69247.6	47037	63666.8	4757.42	55774.3	12323.6	75644.8	57921.9	54342
23459	40.1657	2	800.335	1598.66	-3.2664	80.05	SPDFTNENPLETR	[1] Phospho (ST)	AT1A1_RAT	Sodium/potassium-transporting ATPase subunit alpha-1 OS=Rattus norvegicus GN=Atp1a1 PE=1 SV=1	TRUE	2.28416	0.0346681	13764.9	19398.8	16753.6	22821.2	2294.34	9963.43	14715	10960.5	30065.4	31918.4	24912.6	19039.6	34222.9	24141.3	21975.3	14183.8	2981.52	4128.83	20602.4	16900.3	14768.2	27903.7	24840	25453.8	54475.6	64704.2	64128.6	28483.1	45301.3	32598.9	132224	139383	180819	31173	33588.4	40762.8
710	26.8892	2	777.39	1552.76	-0.109766	63.72	AAVVTSPPPTTAPHK	[6] Phospho (ST)	ADDA_RAT	Alpha-adducin OS=Rattus norvegicus GN=Add1 PE=2 SV=2	TRUE	1.19669	0.00796055	1.4795e+06	1.60667e+06	1.71724e+06	1.36009e+06	1.52115e+06	1.4915e+06	1.54511e+06	1.58005e+06	1.2184e+06	1.96004e+06	1.90526e+06	1.24191e+06	1.71794e+06	1.93383e+06	1.96112e+06	2.17359e+06	1.69257e+06	1.64462e+06	1.02421e+06	2.04236e+06	1.85512e+06	1.75184e+06	1.92053e+06	1.689e+06	2.69226e+06	1.39799e+06	2.69733e+06	2.47562e+06	2.17762e+06	2.44449e+06	2.34064e+06	2.4723e+06	2.02874e+06	2.06439e+06	1.9716e+06	2.0729e+06
3214	33.2092	2	949.948	1897.88	-0.211361	69.26	SPPDQSAVPNTPPSTPVK	[11] Phospho (ST)	ADDA_RAT	Alpha-adducin OS=Rattus norvegicus GN=Add1 PE=2 SV=2	TRUE	1.46571	0.000231677	361656	572734	480367	363038	210315	199903	507647	506037	511994	677337	519460	569077	671564	683440	641499	677197	477533	485659	568895	496189	538761	585729	590037	596019	665297	620060	859433	758135	804601	914072	1.26754e+06	1.39033e+06	1.14666e+06	873980	841715	912684
5001	32.2472	2	989.931	1977.85	-0.280421	60.34	SPPDQSAVPNTPPSTPVK	[11] Phospho (ST)|[15] Phospho (ST)	ADDA_RAT	Alpha-adducin OS=Rattus norvegicus GN=Add1 PE=2 SV=2	TRUE	1.16374	0.277074	455284	715023	565741	480644	187231	186886	488904	504746	538178	590202	474531	510749	746582	715580	707705	278183	175578	180424	792399	498585	543986	535235	564031	566482	298595	324410	376213	362588	376285	427374	1.04802e+06	1.22484e+06	912507	912443	833825	972238
29242	32.2759	1	1978.85	1977.85	-0.500945	---	SPPDQSAVPNTPPSTPVK	[11] Phospho (ST)|[15] Phospho (ST)	ADDA_RAT	Alpha-adducin OS=Rattus norvegicus GN=Add1 PE=2 SV=2	TRUE	1.23071	0.103856	177135	128594	113659	52318	98786.8	106844	73321.1	98738.9	92238.4	86101.5	56952.2	109693	98157.1	114627	97262.7	21543.5	31101.4	45426	147741	48496.2	28064.3	30598.6	45698.6	43933.5	40683.1	151164	38396.1	12749.6	22898.8	18205	54024.6	47672	162328	121432	132171	87394
15492	32.2472	3	660.29	1977.85	-0.819707	42.63	SPPDQSAVPNTPPSTPVK	[11] Phospho (ST)|[14] Phospho (ST)	ADDA_RAT	Alpha-adducin OS=Rattus norvegicus GN=Add1 PE=2 SV=2	FALSE	1.57185	0.0022932	24148.2	59076.7	37822.1	55170.8	7327.06	7064.75	23144.1	28133.1	40805.8	36703.7	46089.1	36213.1	56157.6	51979.2	42577.9	41993.4	22882.4	15952.6	50479.6	55221.7	81835.9	74215.1	76729	64568.6	38756	18145.7	59358.7	68185.8	56733.4	76188.3	128287	145538	98305	84080.6	72183.4	86744.5
29242	32.2759	1	1978.85	1977.85	-0.500945	---	SPPDQSAVPNTPPSTPVK	[11] Phospho (ST)|[14] Phospho (ST)	ADDA_RAT	Alpha-adducin OS=Rattus norvegicus GN=Add1 PE=2 SV=2	FALSE	1.23071	0.103856	177135	128594	113659	52318	98786.8	106844	73321.1	98738.9	92238.4	86101.5	56952.2	109693	98157.1	114627	97262.7	21543.5	31101.4	45426	147741	48496.2	28064.3	30598.6	45698.6	43933.5	40683.1	151164	38396.1	12749.6	22898.8	18205	54024.6	47672	162328	121432	132171	87394
7972	32.4023	3	746.003	2234.99	0.105842	37.77	EKSPPDQSAVPNTPPSTPVK	[3] Phospho (ST)|[13] Phospho (ST)	ADDA_RAT	Alpha-adducin OS=Rattus norvegicus GN=Add1 PE=2 SV=2	FALSE	1.76521	5.81575e-05	69639.8	110665	83724.1	79155.8	45309.6	47670	83471	97414.8	104645	132898	117458	104790	123849	113045	114481	168354	78209.1	83749	103321	98435.5	138210	131812	145662	140573	149811	90179.4	183158	208341	187077	242861	411846	492697	337068	182158	168388	196209
9295	32.4241	2	1118.5	2234.99	2.31039	63.67	EKSPPDQSAVPNTPPSTPVK	[3] Phospho (ST)|[13] Phospho (ST)	ADDA_RAT	Alpha-adducin OS=Rattus norvegicus GN=Add1 PE=2 SV=2	FALSE	1.32096	0.0108933	83303.9	166627	107955	59464	31902.8	32218.2	113619	130037	144633	162790	136765	105835	163336	153969	150644	152577	88515.6	74391.6	107788	94914.9	107020	110286	127060	122044	117427	87717.1	142353	142743	169433	172854	247522	308656	198329	175439	190716	201835
11046	32.5949	2	682.316	1362.62	-0.368832	39.28	LEGGLPQEPTSR	[11] Phospho (ST)	ADDA_RAT	Alpha-adducin OS=Rattus norvegicus GN=Add1 PE=2 SV=2	FALSE	1.32135	0.01727	51535.4	71982.4	50464	45913	39020	43082.2	43252.5	48525.8	64297.8	62023.4	53991.5	57750.2	78640.7	64347.8	67970.3	42078.8	31128.1	31474.5	88530.8	58682.4	74472.1	71502.8	69907.4	68120.7	43876.8	52944.9	58584	57942.6	66899.3	71069.1	150235	172896	155903	93571.5	82378	102485
29962	32.5829	1	1363.62	1362.62	-0.264554	---	LEGGLPQEPTSR	[11] Phospho (ST)	ADDA_RAT	Alpha-adducin OS=Rattus norvegicus GN=Add1 PE=2 SV=2	FALSE	1.10902	0.383291	36422.2	30166.2	30065.6	19128.1	21378	24056.5	20097.7	24506.9	20398.1	29467.2	15968.7	29622.1	33775.2	30905.5	31352.4	10936.5	9779.24	10862.9	22507.7	14649	15488.3	8195.03	13759.7	18331.6	13565.9	29075.2	16686.2	11158.5	16277.5	13575.3	14405.2	13054.4	29362.9	38017.4	36077.8	26667.6
19943	31.6373	3	772.658	2314.95	-0.175146	41.22	EKSPPDQSAVPNTPPSTPVK	[3] Phospho (ST)|[13] Phospho (ST)|[16] Phospho (ST)	ADDA_RAT	Alpha-adducin OS=Rattus norvegicus GN=Add1 PE=2 SV=2	FALSE	1.22545	0.0912707	32418.2	100787	67380.1	35624.3	1120.66	2322.25	40517.4	40750.3	74016.9	80356.4	71585.9	33650.5	98207.7	80698.2	85317.1	41654.6	5712.52	4963.86	45400.3	46851.2	69198.3	67741.9	74074.7	73860	23768.2	15369.5	50315.2	51369.2	56154.3	57231	121040	163176	71323.3	99168	84831.5	99563.3
24589	31.6882	2	1158.48	2314.95	0.0319091	---	EKSPPDQSAVPNTPPSTPVK	[3] Phospho (ST)|[13] Phospho (ST)|[16] Phospho (ST)	ADDA_RAT	Alpha-adducin OS=Rattus norvegicus GN=Add1 PE=2 SV=2	FALSE	1.1208	0.197636	44423.3	115019	81609.3	24907.7	1988.79	3034.87	45074.1	41145.9	80546	100379	68226.7	43886.7	100647	95653.9	94085.5	46643.2	7943.85	6591.16	54205.1	56340	67423	78694.3	82312.7	78494.4	21082.1	20856	49469.3	49331.3	64967.7	51928.3	115968	142866	84512.8	104736	96847	113282
21925	40.2787	3	1081.84	3242.48	-1.69481	46.34	SPPDQSAVPNTPPSTPVKLEGGLPQEPTSR	[11] Phospho (ST)|[14] Phospho (ST)	ADDA_RAT	Alpha-adducin OS=Rattus norvegicus GN=Add1 PE=2 SV=2	FALSE	1.70069	0.127333	34883.8	54955.2	52806.7	31390.6	3918.98	3346	17874.4	23838	52872.2	98391.5	75593.4	57564.2	82154.1	68669.1	86134.5	24762.2	4408.12	11425.7	48496.4	49218.5	50245.9	32365.9	36716.3	43582	66043.8	41409.2	55042.3	41318.2	47065.7	49460.2	255378	293741	172248	143679	142968	155188
26287	14.0419	2	615.237	1228.46	-0.677837	48.37	GSEENLDETR	[2] Phospho (ST)	ADDA_RAT	Alpha-adducin OS=Rattus norvegicus GN=Add1 PE=2 SV=2	FALSE	1.47517	0.396177	6500.69	3889.33	1250.98	33394.5	1862.4	1831.75	17790.8	944.876	3690.21	50958.1	59725.7	1719.56	7544.73	4376.2	64320.5	7926.22	5752.26	6452.01	38173.5	60552.5	76231.6	7652.01	8116.99	9749.84	1003.01	1381.88	66170.9	73063	6347.42	83868	50679.9	69209.9	3665.27	76645.8	15904.7	34997.8
26525	13.4224	2	615.238	1228.46	-0.138746	44.05	GSEENLDETR	[2] Phospho (ST)	ADDA_RAT	Alpha-adducin OS=Rattus norvegicus GN=Add1 PE=2 SV=2	FALSE	1.36718	0.279242	1784.15	1209.66	1186.56	17166.9	4515.39	5583.72	222.315	1484.96	36336.8	11661.5	4903.42	487.447	40601	1116.82	3517.7	43045.7	539.34	504.047	533.18	2849.82	11780	3958.39	1470.42	1058.08	3724.08	5561.03	4549.12	13597.7	2990.63	9938.38	14600.6	12803.8	430.172	4324.4	158.345	7298.47
38353	21.0467	2	615.237	1228.46	-0.723461	36.4	GSEENLDETR	[2] Phospho (ST)	ADDA_RAT	Alpha-adducin OS=Rattus norvegicus GN=Add1 PE=2 SV=2	FALSE	1.14103	0.429708	386.024	1160.87	73787.8	738.286	3503.88	2248.88	53443.2	383.305	1122.27	935.294	1892.25	66418.6	627.559	84181.1	683.542	629.226	1169.7	1058.67	15134.1	6745.55	1655.3	8066.63	880.762	1875.41	2952.61	838.183	6428.16	3417.74	1971.62	2012	4156.41	1550.72	96871.7	7258.97	89499	1350.57
38998	22.7027	2	864.853	1727.69	-0.250157	47.88	SRSPGTPAGEGSGSPPK	[3] Phospho (ST)|[6] Phospho (ST)	ADDA_RAT	Alpha-adducin OS=Rattus norvegicus GN=Add1 PE=2 SV=2	FALSE	1.58553	0.85101	25949.3	7206.01	15136.1	13789.4	246568	192839	18613.2	21831.7	9938.59	14317.1	10137.9	13992.3	12790.2	16355.5	15367.4	17316	43219.6	38714.4	20225.7	18214.4	20931.1	7957.78	12319.1	8532.48	57875.3	41786.2	38551.7	22559.6	10371.8	27545.6	27024.9	21746	32256.9	21623.1	16708.7	11647.6
779	48.4588	3	789.406	2365.2	-2.38598	60.46	EAIVTSEELGQDLEHVEVLQK		SPTN1_RAT	Spectrin alpha chain, non-erythrocytic 1 OS=Rattus norvegicus GN=Sptan1 PE=1 SV=2	FALSE	1.61407	0.0175114	132679	21235	146247	309293	260928	250738	89498	118954	240333	414797	419283	185468	148537	75336.6	105076	134823	87170	288882	606164	402741	451401	461344	1.02348e+06	669351	1.26553e+06	523779	1.04709e+06	885287	364491	765849	166268	847901	67687.5	309251	552211	166349
1892	48.6638	3	789.406	2365.2	-1.81987	57.01	EAIVTSEELGQDLEHVEVLQK		SPTN1_RAT	Spectrin alpha chain, non-erythrocytic 1 OS=Rattus norvegicus GN=Sptan1 PE=1 SV=2	FALSE	2.39008	0.046307	26907	10600	22570.5	21398.8	2278.08	26615.2	34889.7	11589.8	43562.8	80143.2	80777.5	29162.6	31423.5	8547.26	7213.18	71547	46224.9	29706.5	51238.3	134880	66280.4	103365	152576	131185	85680.9	51092.1	59172.2	142245	77275.3	85727.3	714827	268210	610799	19102	134599	8966.5
9316	48.3617	2	1183.6	2365.19	-5.92497	96.01	EAIVTSEELGQDLEHVEVLQK		SPTN1_RAT	Spectrin alpha chain, non-erythrocytic 1 OS=Rattus norvegicus GN=Sptan1 PE=1 SV=2	TRUE	2.06228	1.91685e-06	258597	369343	317745	132005	116253	118613	205862	200779	184585	302281	262518	227880	64607.7	72272.8	78871.2	168225	177801	126259	318383	542630	485474	589954	779143	555408	689913	382710	655771	665908	680280	639903	699014	876378	688918	933465	816156	944389
1933	48.2209	3	753.38	2257.12	-6.02459	68.41	EAALTSEEVGADLEQVEVLQK		SPTN1_RAT	Spectrin alpha chain, non-erythrocytic 1 OS=Rattus norvegicus GN=Sptan1 PE=1 SV=2	TRUE	1.96089	3.24587e-07	274495	297505	297938	657605	320009	354721	243692	246398	237709	311319	332549	275432	150150	134971	163464	341234	217138	361873	757580	790607	1.09935e+06	907278	1.02464e+06	1.00616e+06	1.19592e+06	814139	1.14874e+06	1.17292e+06	823586	1.27641e+06	1.01647e+06	1.1256e+06	1.13641e+06	1.06993e+06	943959	1.04323e+06
2738	48.0676	2	1129.57	2257.12	-5.74893	124.6	EAALTSEEVGADLEQVEVLQK		SPTN1_RAT	Spectrin alpha chain, non-erythrocytic 1 OS=Rattus norvegicus GN=Sptan1 PE=1 SV=2	TRUE	1.84758	3.33033e-07	543541	530739	536072	693617	380495	395738	447285	429948	378366	564930	531017	457142	222601	223196	307588	408053	325227	440248	1.07987e+06	1.11355e+06	1.22418e+06	1.01372e+06	1.30185e+06	1.12925e+06	1.38839e+06	1.09979e+06	1.22762e+06	1.26975e+06	1.18062e+06	1.36101e+06	1.15358e+06	1.38596e+06	1.28365e+06	1.65597e+06	1.43402e+06	1.6523e+06
4344	42.996	3	826.401	2476.18	-5.87965	74.47	LDPAQSASRENLLEEQGSIALR	[8] Phospho (ST)	SPTN1_RAT	Spectrin alpha chain, non-erythrocytic 1 OS=Rattus norvegicus GN=Sptan1 PE=1 SV=2	TRUE	1.25571	0.0573821	323488	331379	329467	371246	380372	389510	225381	276394	302191	408639	345460	338026	367241	371095	417570	221974	214684	217939	423506	442092	551671	408505	410223	403432	448634	346204	404206	407846	344284	413938	782083	936114	882492	598906	559424	575168
15985	43.0117	2	1239.1	2476.18	-4.87678	62.34	LDPAQSASRENLLEEQGSIALR	[8] Phospho (ST)	SPTN1_RAT	Spectrin alpha chain, non-erythrocytic 1 OS=Rattus norvegicus GN=Sptan1 PE=1 SV=2	FALSE	1.07584	0.386482	203395	223667	215391	220775	189544	176467	154012	157361	164083	242217	160963	212299	241061	197983	245801	71805	67297.1	89022.1	211632	181090	185788	90930.4	155022	120072	174589	118067	117366	114400	106127	133599	228531	302325	290376	294713	240547	279035
11667	41.0452	3	869.101	2604.28	-3.41144	40.08	KLDPAQSASRENLLEEQGSIALR	[7] Phospho (ST)	SPTN1_RAT	Spectrin alpha chain, non-erythrocytic 1 OS=Rattus norvegicus GN=Sptan1 PE=1 SV=2	FALSE	1.25787	0.681744	83188	106487	122899	143498	163842	184109	74265.4	87610.7	132680	235601	154066	127049	158636	179375	168871	62715.8	25919	36227.7	65268	142829	136188	95003.9	97332.4	98869.7	147169	34075.1	131206	114795	92952.9	121995	463771	481383	405363	234238	234584	196483
15828	40.5256	3	716.335	2145.98	-4.68659	55.84	SADESGQALLAAGHYASDEVR		SPTN1_RAT	Spectrin alpha chain, non-erythrocytic 1 OS=Rattus norvegicus GN=Sptan1 PE=1 SV=2	FALSE	2.09773	0.0321097	14542.7	57467.6	40496.6	863.176	3567.15	4254.9	27029.9	24601.4	24484.3	38962.4	43767.9	30019.9	14219	19841.8	25439.8	24081.3	6897.23	5110.35	36957	66982.7	103293	54831.1	57881.2	47673.8	145371	46221.7	34635.4	128829	117007	136720	1681.46	24296.5	1695.26	120998	149376	144184
24803	40.45	2	1074	2145.98	-3.68171	101.23	SADESGQALLAAGHYASDEVR		SPTN1_RAT	Spectrin alpha chain, non-erythrocytic 1 OS=Rattus norvegicus GN=Sptan1 PE=1 SV=2	FALSE	2.09814	0.000902352	27332	47516.6	44746.6	5639.48	18660.8	8555.5	13246.5	38542.3	29565.6	37011	23293.3	13333.3	14065.3	36552.2	31922.9	11604.9	7482.65	9581.89	31825.5	74795.1	62435.3	69986.5	59087.3	54195.6	90403.5	44093.1	91431.8	98058.4	108208	109765	97571.2	115544	112877	112641	143420	101446
38027	32.8673	2	873.419	1744.82	-0.192471	40.78	LSDDNTIGQEEIQQR		SPTN1_RAT	Spectrin alpha chain, non-erythrocytic 1 OS=Rattus norvegicus GN=Sptan1 PE=1 SV=2	FALSE	2.60722	0.000277956	858.911	4252.84	2298.94	1060.89	1505.11	1302.91	2899.77	2386.55	4612.72	6675.63	2864.26	5711.25	8187.32	6405.27	6187.7	4048.39	1759.45	1114.8	6703.16	3943.76	5187.2	8529.77	5448.17	5791.64	3976.66	5260.44	11450.6	7972.42	10600.4	5847.59	31678.7	38936.8	29884.6	16256.3	16463.9	17971.3
38195	19.4874	2	512.726	1023.44	-0.193075	57.74	LDPAQSASR	[8] Phospho (ST)	SPTN1_RAT	Spectrin alpha chain, non-erythrocytic 1 OS=Rattus norvegicus GN=Sptan1 PE=1 SV=2	FALSE	26.1682	0.113024	12654.4	331.777	229.331	761.03	192319	165389	311.662	2406.64	189.673	737.588	215.651	171.558	205.045	405.413	666.161	154.462	3307.89	1469.71	70.0232	134.095	1398.75	903.871	239.729	1087.66	3176.45	1976.92	208.072	490.597	298.21	1561.95	198.26	990.12	473.922	249.603	419.814	146.201
1421	26.3566	2	737.304	1472.59	-0.0471527	75.06	SGYSSPGSPGTPGSR	[8] Phospho (ST)	TAU_RAT	Microtubule-associated protein tau OS=Rattus norvegicus GN=Mapt PE=1 SV=3	TRUE	1.15311	0.881473	2.46788e+06	63261.3	1.15153e+06	242426	3.22108e+06	3.099e+06	201480	2.48432e+06	54690.1	177540	189230	364436	135470	1.02919e+06	93560.5	111478	4.01864e+06	3.59212e+06	194934	217357	90108.2	35625	36513.3	38880.9	4.93221e+06	3.97929e+06	287429	231125	49447	220814	313451	258426	1.877e+06	248828	311018	260636
1921	25.1653	2	737.303	1472.59	-0.714361	72.62	SGYSSPGSPGTPGSR	[8] Phospho (ST)	TAU_RAT	Microtubule-associated protein tau OS=Rattus norvegicus GN=Mapt PE=1 SV=3	TRUE	1.47193	0.149201	147260	173955	1.99786e+06	4.08036e+06	315208	249970	2.30353e+06	229179	143261	3.26745e+06	3.02621e+06	2.94806e+06	165846	2.53446e+06	1.075e+06	217823	221057	212033	2.18792e+06	2.54111e+06	1.18342e+06	44957.7	140866	149061	287759	213902	4.91705e+06	3.63779e+06	130645	3.07468e+06	3.00999e+06	2.99583e+06	2.10061e+06	3.21411e+06	2.95057e+06	2.33014e+06
32249	26.3876	1	1473.6	1472.59	-0.345936	---	SGYSSPGSPGTPGSR	[8] Phospho (ST)	TAU_RAT	Microtubule-associated protein tau OS=Rattus norvegicus GN=Mapt PE=1 SV=3	TRUE	1.15805	0.796359	158727	26.378	34716.2	273.707	0	0	862.989	102765	0	71.5713	0	6348.67	409.737	41727.4	0	526.536	270027	315817	281.794	1779.34	371.525	1018.01	17.1519	311.832	295863	217641	3752.91	1441.5	11.7605	385.694	0	0	40479.8	60.3888	789.524	0
3197	23.9197	2	591.263	1180.51	-0.38657	70.39	SPVVSGDTSPR	[9] Phospho (ST)	TAU_RAT	Microtubule-associated protein tau OS=Rattus norvegicus GN=Mapt PE=1 SV=3	TRUE	1.17418	0.878206	2.07066e+06	72160.6	248783	126546	2.56997e+06	2.31098e+06	203117	2.22685e+06	66598.5	86204	78798.9	240034	83301.7	345286	106126	147342	3.70703e+06	3.50054e+06	110453	135761	87162.6	72176.4	80462.2	77020.6	4.66508e+06	2.70143e+06	285582	148749	105741	153025	151601	154091	376039	143170	306177	88146.6
23254	24.0694	1	1181.52	1180.51	-0.294077	---	SPVVSGDTSPR	[9] Phospho (ST)	TAU_RAT	Microtubule-associated protein tau OS=Rattus norvegicus GN=Mapt PE=1 SV=3	TRUE	11.383	0.729098	414225	224.312	543.794	0	548316	2277.82	76.9909	10316	468.678	1.22526	35.5068	85.499	49.2639	569.134	439.695	896.832	843171	895992	0.361532	426.307	638.973	416.285	862.764	716.329	95677.7	44581.9	929.699	116.235	1284.36	201.311	113.732	0	159.098	98.4877	672.806	26.169
23254	24.0694	1	1181.52	1180.51	-0.294077	---	SPVVSGDTSPR	[5] Phospho (ST)	TAU_RAT	Microtubule-associated protein tau OS=Rattus norvegicus GN=Mapt PE=1 SV=3	FALSE	11.383	0.729098	414225	224.312	543.794	0	548316	2277.82	76.9909	10316	468.678	1.22526	35.5068	85.499	49.2639	569.134	439.695	896.832	843171	895992	0.361532	426.307	638.973	416.285	862.764	716.329	95677.7	44581.9	929.699	116.235	1284.36	201.311	113.732	0	159.098	98.4877	672.806	26.169
10860	33.4522	2	1188.02	2374.02	-0.18418	46.77	TDHGAEIVYKSPVVSGDTSPR	[11] Phospho (ST)|[19] Phospho (ST)	TAU_RAT	Microtubule-associated protein tau OS=Rattus norvegicus GN=Mapt PE=1 SV=3	FALSE	1.19704	0.282107	333235	411906	387527	307061	267316	280144	303714	346691	343492	465272	341033	336754	496434	536501	491342	195185	111081	126898	130223	130651	139254	170263	193167	194504	268116	213346	288621	148068	179599	182303	294167	317725	267870	420939	422089	390207
4414	33.4283	3	792.349	2374.02	0.00246871	49.08	TDHGAEIVYKSPVVSGDTSPR	[11] Phospho (ST)|[18] Phospho (ST)	TAU_RAT	Microtubule-associated protein tau OS=Rattus norvegicus GN=Mapt PE=1 SV=3	FALSE	1.02857	0.74139	407476	590776	550131	615936	357563	345206	406082	460311	446974	582056	521566	446766	691272	738687	641594	344855	234145	246213	227194	278108	327306	362121	371030	357448	541459	279997	587681	387819	346088	427083	679401	829281	573436	639822	616778	597558
7134	37.0345	2	829.898	1657.78	-0.944383	57.12	IGSLDNITHVPGGGNK	[3] Phospho (ST)	TAU_RAT	Microtubule-associated protein tau OS=Rattus norvegicus GN=Mapt PE=1 SV=3	FALSE	1.23896	0.401352	236926	222879	210178	187906	235307	233619	93886	120949	86158.2	213474	182360	225207	216695	275006	226904	35722.4	58835.9	44675	160474	147119	173538	131568	156637	133996	115867	69926.9	78053	164716	122561	184266	247685	309368	236657	481426	443111	481537
7877	26.0042	2	631.247	1260.48	-0.00167497	42.22	SPVVSGDTSPR	[5] Phospho (ST)|[9] Phospho (ST)	TAU_RAT	Microtubule-associated protein tau OS=Rattus norvegicus GN=Mapt PE=1 SV=3	FALSE	1.40968	0.0781209	522033	210145	635542	439190	509424	482684	456520	529871	191820	409017	695762	711999	305474	878241	435680	513361	917199	1.05336e+06	442893	528806	393567	237805	242518	269419	1.46971e+06	1.07055e+06	1.43377e+06	908980	320900	848227	609924	604262	1.14927e+06	856925	820805	524860
13646	13.2022	2	631.247	1260.48	-0.320142	33.33	SPVVSGDTSPR	[5] Phospho (ST)|[9] Phospho (ST)	TAU_RAT	Microtubule-associated protein tau OS=Rattus norvegicus GN=Mapt PE=1 SV=3	FALSE	1.04433	0.408824	1067.22	468952	12307.6	215202	575.488	558.15	16072.1	1419.53	294314	480542	202318	10667.1	433720	10965.2	500294	614280	1564.5	1251.25	26303.7	26088.3	230134	579652	503754	599598	11760.1	1187.31	75790.9	241047	694536	346610	354844	632169	43819.9	55389.1	17703.1	135545
32235	26.0042	1	1261.49	1260.48	-0.152083	---	SPVVSGDTSPR	[5] Phospho (ST)|[9] Phospho (ST)	TAU_RAT	Microtubule-associated protein tau OS=Rattus norvegicus GN=Mapt PE=1 SV=3	FALSE	1.44004	0.439209	136396	5297.27	77966.1	10035.5	110189	87616.7	42976.1	87128.4	8306.3	11131.2	25704.3	80615.1	14590.8	131693	21070.7	74021.5	259021	361653	26880.4	79670.4	14090.1	18751.5	17187.4	11809	452300	313867	262944	112842	26119.7	77235.9	17339.7	11610.3	71039	74747.9	144065	30787.4
12876	56.6481	3	1108.53	3322.56	-1.35323	82.07	HLSNVSSTGSIDMVDSPQLATLADEVSASLAK	[10] Phospho (ST)	TAU_RAT	Microtubule-associated protein tau OS=Rattus norvegicus GN=Mapt PE=1 SV=3	FALSE	1.5831	0.0347432	310559	262395	231730	189940	31650.2	45613.7	78835.2	131949	114700	209015	249219	202969	337180	345976	412584	111125	110646	138732	190083	143447	196173	172638	212918	239853	109918	144103	112214	264637	222687	267774	458118	529916	620605	552557	531906	519828
14304	34.8129	3	819.004	2453.99	-0.093161	32.43	TDHGAEIVYKSPVVSGDTSPR	[11] Phospho (ST)|[15] Phospho (ST)|[19] Phospho (ST)	TAU_RAT	Microtubule-associated protein tau OS=Rattus norvegicus GN=Mapt PE=1 SV=3	FALSE	1.08075	0.808249	723635	550093	711722	292132	337428	339659	133804	314141	181387	709099	587614	455378	567087	876489	583797	80269	34693.5	64020.8	132702	123352	108843	276868	199354	254931	395191	212809	319538	176958	222746	127902	435082	619540	726364	779360	886797	676754
15645	26.628	2	777.287	1552.56	-0.0337883	57.22	SGYSSPGSPGTPGSR	[5] Phospho (ST)|[11] Phospho (ST)	TAU_RAT	Microtubule-associated protein tau OS=Rattus norvegicus GN=Mapt PE=1 SV=3	FALSE	1.14349	0.417744	368012	201545	417242	340689	302825	322831	286228	331862	145664	436761	410125	424347	306011	520779	440276	261197	318887	375769	221354	242516	214868	131228	142448	183605	541984	486609	578263	410024	223361	374783	394904	452987	574394	452642	447533	397861
26577	13.2513	2	777.287	1552.56	-0.0567557	51.66	SGYSSPGSPGTPGSR	[5] Phospho (ST)|[11] Phospho (ST)	TAU_RAT	Microtubule-associated protein tau OS=Rattus norvegicus GN=Mapt PE=1 SV=3	FALSE	1.36495	0.202277	22289.7	275220	17914.8	33862.3	17324.6	14904.9	6796.1	7220.46	184378	59118	19985.9	8319.76	191827	12023.8	120538	173992	13231	17447.6	6824.25	14755.6	35950.7	261135	211021	253918	2528.57	8481.66	15503.5	33591	261169	57710.8	47321.9	146249	2024.68	4323.77	1684.15	19072.6
15682	29.4011	2	1203.98	2405.94	0.143215	68.63	ESPPQPPADDGSEEPGSETSDAK	[17] Phospho (ST)	TAU_RAT	Microtubule-associated protein tau OS=Rattus norvegicus GN=Mapt PE=1 SV=3	FALSE	1.03221	0.557599	314466	181271	286175	2496.72	170847	186600	181809	251747	43510.4	162688	104539	29054.4	182395	349475	119714	142569	190673	198891	20901.2	80408.6	24502.9	816.645	62648.5	17708	276003	263659	183902	62391.2	97856.5	83387.6	76044.1	93026.3	30588.6	99897.7	174382	97254.1
16434	25.2677	2	471.221	940.427	0.693633	42.27	IGSTENLK	[3] Phospho (ST)	TAU_RAT	Microtubule-associated protein tau OS=Rattus norvegicus GN=Mapt PE=1 SV=3	FALSE	1.07497	0.257782	7946.61	91832.7	55430.7	76298.5	24984.6	18209.5	42295	39155.3	62414.4	62826.4	62446	50031.1	54127.3	53374.1	65418.2	49888.5	24432.5	19800	47459	68276.3	85184.2	17039.6	50328.1	58099.2	46356.1	34999.9	62258.1	65835.7	48976.1	73856.2	52438.2	68936.5	58830.7	71449.6	54134.1	64544.9
19425	54.4957	3	1113.86	3338.55	-1.69966	70.8	HLSNVSSTGSIDMVDSPQLATLADEVSASLAK	[10] Phospho (ST)|[13] Oxidation (M)	TAU_RAT	Microtubule-associated protein tau OS=Rattus norvegicus GN=Mapt PE=1 SV=3	FALSE	1.29659	0.849056	159135	184513	189715	253053	255957	212863	145537	208705	164257	214441	190998	150464	337879	400993	428553	45090.5	32614.7	30086.3	31138.8	35783.3	32571.3	64850	57651.2	64830.2	105327	76259.6	105320	85391	73330.7	84867.4	178416	285196	201420	208965	187205	133049
2669	27.1817	3	827.046	2478.12	-0.0519069	53.69	KLEQEQEGEKDAATEEPGSPVK	[19] Phospho (ST)	ADDB_RAT	Beta-adducin OS=Rattus norvegicus GN=Add2 PE=2 SV=4	TRUE	1.48702	0.00825987	244037	414645	319541	123564	115074	15396.1	365745	383106	388590	562460	511386	289581	433739	489869	467449	879415	455776	394743	176344	401032	387486	55565.3	413026	415954	673628	308369	692965	687497	773985	725765	1.00009e+06	1.14937e+06	689584	442677	499576	483997
20433	27.1957	2	1240.07	2478.12	0.0502066	61.23	KLEQEQEGEKDAATEEPGSPVK	[19] Phospho (ST)	ADDB_RAT	Beta-adducin OS=Rattus norvegicus GN=Add2 PE=2 SV=4	TRUE	1.73794	0.0134946	7197.36	5504.28	39596.8	7877.04	1123.67	558.284	33707.2	43596.1	24736.6	58675.4	53728.7	28062.6	47272.5	60798.9	55456.1	151232	68972.8	44336.7	13601.6	61647.5	47063.3	17343.7	2558.68	17182.1	98412.2	24107	122132	119015	10707	107355	124712	145993	89599.8	57876	64845.8	57126.9
40093	13.4224	3	827.046	2478.12	-0.1301	39.95	KLEQEQEGEKDAATEEPGSPVK	[19] Phospho (ST)	ADDB_RAT	Beta-adducin OS=Rattus norvegicus GN=Add2 PE=2 SV=4	FALSE	5.38203	0.841375	10.3258	374.237	1595.42	3873.59	73.9948	69.2267	1432.95	197.096	18692.7	971.004	688.212	3321.41	1379.45	2372.14	1709.43	2782.72	712.641	381.705	3453.1	3318.59	3126.1	341766	1236.17	669.724	26.2332	37.1604	3069.08	3407.05	839.919	3997.1	384.509	1742.99	5295.68	3210.57	3080.23	1143.31
57110	25.5339	2	1240.06	2478.12	-0.351227	42.19	KLEQEQEGEKDAATEEPGSPVK	[19] Phospho (ST)	ADDB_RAT	Beta-adducin OS=Rattus norvegicus GN=Add2 PE=2 SV=4	FALSE	1.37848	0.0905763	0	18223.4	46.8507	0	0	0	0	26.8702	0.981627	0	0	0	0	0	0	317.711	169.338	0	252.549	13.3106	199.906	0.973292	39438.4	30434.8	725.927	107.202	626.245	425.814	95646.5	0	496.439	206.339	0	0	428.088	0
5947	12.663	2	640.774	1279.53	-0.425271	68.7	DAATEEPGSPVK	[9] Phospho (ST)	ADDB_RAT	Beta-adducin OS=Rattus norvegicus GN=Add2 PE=2 SV=4	TRUE	1.39336	0.1484	2863.99	238587	107670	120454	1515.36	1564.45	113519	5530.89	171775	207142	206410	86037.5	174387	128393	198969	292856	2070.42	1925.21	66554.1	144964	213715	184984	202651	213410	15585.7	4192.53	266261	276397	217316	313180	264878	323824	157371	183223	145800	182240
22813	12.6875	1	1280.54	1279.53	-0.408617	---	DAATEEPGSPVK	[9] Phospho (ST)	ADDB_RAT	Beta-adducin OS=Rattus norvegicus GN=Add2 PE=2 SV=4	TRUE	1.38175	0.299972	23.7768	29796.3	20206.5	13015.8	627.082	168.717	21519	1422.1	35202.4	30360.1	26763.7	17439.2	23307	10339.1	24999.2	87996.2	144.1	26.715	19816.9	51296.8	36049.7	57029.9	75225.2	65354.7	1057.76	57.954	96817.9	88215.5	6683.67	72388.7	36784.2	44490.3	26791.2	33588.1	23093.5	18926.7
25509	23.8945	2	640.774	1279.53	0.591817	63.65	DAATEEPGSPVK	[9] Phospho (ST)	ADDB_RAT	Beta-adducin OS=Rattus norvegicus GN=Add2 PE=2 SV=4	FALSE	1.027	0.808076	114074	72122.9	30418.9	8349.33	129993	107010	25234.8	206439	58914	10985.2	6431.76	25121.2	12286.4	32922.9	22744	22598.8	278010	257930	15508.9	25532.9	20386.6	141967	83192.5	121712	349188	233603	30333.9	12572.9	100758	14235.3	9940.16	14018.4	30404.4	26843.5	35868	10846.3
51689	23.8945	1	1280.54	1279.53	-0.255246	---	DAATEEPGSPVK	[9] Phospho (ST)	ADDB_RAT	Beta-adducin OS=Rattus norvegicus GN=Add2 PE=2 SV=4	FALSE	34.6697	0.124144	14163.4	0	131.935	0	250.021	0	113.805	105.317	0	0	207.469	72.9838	0	98.4055	0	94.267	58449.5	58726.1	173.317	112.295	0	231.493	123.866	3931.21	74.8382	0	0	214.269	104.483	0	0	0	115.758	0	505.858	0
6577	13.0648	2	694.287	1386.56	0.277219	55.06	STPASPVQSPTR	[5] Phospho (ST)|[9] Phospho (ST)	ADDB_RAT	Beta-adducin OS=Rattus norvegicus GN=Add2 PE=2 SV=4	TRUE	1.5141	0.304688	24389.1	274840	231052	125963	216916	187968	220560	24940	215234	286348	286127	194599	207409	163527	240171	496915	25030	24245.6	194204	323717	324473	248867	254429	293771	41081.8	22175.2	561250	554731	408299	611999	562207	600249	532112	382087	267338	282231
17749	24.7946	2	694.286	1386.56	0.144176	41.4	STPASPVQSPTR	[5] Phospho (ST)|[9] Phospho (ST)	ADDB_RAT	Beta-adducin OS=Rattus norvegicus GN=Add2 PE=2 SV=4	FALSE	1.12027	0.578052	316218	58883.4	75634.2	42459.6	287845	245805	62649.9	361987	49179.1	34735.3	42821.3	77142.5	27499	110687	31963.4	61766.9	673016	716371	65395.9	64421.7	39846.3	54932.7	61423.6	62646.9	796468	597726	102480	77479.7	68896.1	81560.1	92289.2	79270.7	142688	67714.1	81406.6	52058.7
33836	13.0172	1	1387.56	1386.56	-0.663294	---	STPASPVQSPTR	[5] Phospho (ST)|[9] Phospho (ST)	ADDB_RAT	Beta-adducin OS=Rattus norvegicus GN=Add2 PE=2 SV=4	TRUE	1.58572	0.811766	84.4228	21012.1	116.297	8167.25	2529.44	1538.67	352.195	0	18755.8	29713	16420.2	41.463	14720	295.932	14866.3	74068.6	15.3452	108.911	5432.86	6616.92	27665.7	32533.2	40803.4	38610.2	28.3325	0	62192.8	82798.5	4383.94	74638.9	27888.8	33285.8	23885.7	20267.9	0	14121.7
9100	28.4436	3	784.349	2350.03	1.90867	35.18	LEQEQEGEKDAATEEPGSPVK	[18] Phospho (ST)	ADDB_RAT	Beta-adducin OS=Rattus norvegicus GN=Add2 PE=2 SV=4	FALSE	1.53734	0.00138689	56748.7	194406	154485	73345.4	67076	15219.9	132792	132297	160378	199603	181396	123551	177533	160969	174716	269844	137560	124863	94566.4	163106	139686	38581.4	209715	200685	241864	117658	246453	262663	283089	232927	372141	454170	329302	198426	208307	201245
22842	32.0719	2	870.39	1738.77	0.0686345	73.33	TESVTSGPLSPEGSPSK	[10] Phospho (ST)	ADDB_RAT	Beta-adducin OS=Rattus norvegicus GN=Add2 PE=2 SV=4	FALSE	1.80458	0.00364117	8253.27	19342.4	15711	32174.4	1069.8	4587.6	14794.5	16228.3	13463	22839	14233.6	9438.8	22989.5	14698.1	23050.5	18548.9	6064.8	3759.17	5064.25	6153.22	14740.9	296.896	8354.97	13211.1	16518.1	12824	23335.6	24793.4	17362	24393.6	39166.5	85756.9	57644.4	24409.7	16083.7	24747.7
26116	13.2166	2	654.303	1306.59	-0.595635	40.25	STPASPVQSPTR	[5] Phospho (ST)	ADDB_RAT	Beta-adducin OS=Rattus norvegicus GN=Add2 PE=2 SV=4	FALSE	1.49777	0.264284	2689.51	42324	8386.01	33591.7	1674.75	1399.94	2929.77	10806.8	35054.3	43637.7	47667.3	3678.48	44600.2	4447.03	55501.6	123435	3715.35	3588.93	35422.1	34235.5	68192.1	40091.4	47171.8	51978	9353.55	5433.53	101323	119607	23452.4	136556	81185.8	97282.6	15825.3	76718.8	5409.71	35438.3
30528	25.7642	2	654.302	1306.59	-2.29514	54.65	STPASPVQSPTR	[5] Phospho (ST)	ADDB_RAT	Beta-adducin OS=Rattus norvegicus GN=Add2 PE=2 SV=4	FALSE	1.16244	0.523674	50129	49170.4	17419.4	12579.8	53741.8	52073.5	13783	64970.5	37455.6	10044.7	12981.8	16992.3	11556.2	25502.9	17379.8	12037.3	127886	134238	12264.9	21545.4	15660.5	51386.9	60840.8	61658.3	169106	108036	42556.4	14638.4	78100.9	16309.6	22842.8	16608.9	37791.1	24297.3	25113.2	18873.4
32513	12.5304	2	654.303	1306.59	0.418549	33.03	STPASPVQSPTR	[5] Phospho (ST)	ADDB_RAT	Beta-adducin OS=Rattus norvegicus GN=Add2 PE=2 SV=4	FALSE	4.48187	0.127996	278.237	544.909	15020.4	345.189	1.1	2.85605	484.013	1409.96	675.896	0.237782	883.048	357.041	418.693	1486.75	759.922	854.589	273.834	39.0161	351.715	7968.74	742.434	2671.69	1894.81	563.647	6155.07	246.369	523.648	604.764	90020	473.222	1599.9	790.275	301.855	596.244	585.861	303.686
35266	22.8483	2	654.303	1306.59	-0.746809	43.13	STPASPVQSPTR	[5] Phospho (ST)	ADDB_RAT	Beta-adducin OS=Rattus norvegicus GN=Add2 PE=2 SV=4	FALSE	1.57456	0.897768	2230.54	234.844	31966.7	4928.7	28044	16470	39832.4	6380.16	121.006	7310.96	5452.83	41597.2	1861.86	44233.7	1696.29	1362.05	7952.56	10502.4	4163.14	7846.8	4880.98	21297.9	187.009	557.956	7737.58	4974.23	4989.63	30614.9	172.573	31220.9	10835.7	20819.8	94767.6	3223.96	66608.3	4111.01
29375	30.9141	3	713.667	2137.98	-0.092157	---	TESVTSGPLSPEGSPSKSPSK	[18] Phospho (ST)	ADDB_RAT	Beta-adducin OS=Rattus norvegicus GN=Add2 PE=2 SV=4	FALSE	1.3356	0.139869	3570.57	21390.5	12427.4	17202.7	987.621	0	10774.4	8627.13	25295	29180.3	23240.1	6435.55	31313.3	23041.6	30385.3	16044.6	281.815	555.764	4285.68	7512.75	13459.5	9975.01	13021.2	14990.7	8451.7	1755.01	23541.5	19524.9	20155.4	17513.9	65915.1	67511	26722	18896.1	15068.1	15620.7
31470	30.9141	2	1070	2137.98	-0.175686	93.86	TESVTSGPLSPEGSPSKSPSK	[18] Phospho (ST)	ADDB_RAT	Beta-adducin OS=Rattus norvegicus GN=Add2 PE=2 SV=4	FALSE	1.17009	0.347588	12576.3	25576.6	28497.4	12389.8	8182.57	7606.15	21895.9	18213.7	25395.7	37522	26228.3	15950.5	34097.6	31737.5	30456.3	16941.5	2680.83	3019.01	8084.71	10972.3	14615.2	499.507	18310.7	20431.9	11239.5	6309.86	24845	21733.9	20716.3	20326.6	70617.1	59891.3	28282	25369.8	29749.3	28500.1
44482	23.6443	2	729.337	1456.66	2.09174	50.6	SRSPSTESQLASK	[5] Phospho (ST)	ADDB_RAT	Beta-adducin OS=Rattus norvegicus GN=Add2 PE=2 SV=4	FALSE	4.71553	0.17251	94.4327	1089.89	275.214	2700.55	19415.2	17122.5	176.799	278.964	78.1582	1019.09	645.98	157.875	150.09	87.9367	309.14	382.199	153.145	134.278	139.309	1798.21	621.615	7444.79	1318.31	547.752	257.834	378.252	317.232	105.087	578.081	89.3841	261.827	2339.78	188.76	981.03	786.346	560.455
3612	53.7934	3	850.725	2549.15	-5.42988	82.11	LCYVALDFEQEMATAASSSSLEK		ACTG_RAT	Actin, cytoplasmic 2 OS=Rattus norvegicus GN=Actg1 PE=1 SV=1	TRUE	1.42903	0.00137676	410441	267121	317492	1.02319e+06	429719	607240	344322	308767	194825	328274	438267	317772	158223	203587	295360	376933	446690	773115	635881	554580	902632	658309	912330	903369	663837	598153	683973	1.18302e+06	651064	1.01637e+06	411575	525485	745895	456043	300099	671911
13203	53.6928	2	1275.58	2549.15	-5.26343	133.68	LCYVALDFEQEMATAASSSSLEK		ACTG_RAT	Actin, cytoplasmic 2 OS=Rattus norvegicus GN=Actg1 PE=1 SV=1	TRUE	1.36759	0.00582322	382910	240102	239661	496414	195882	346129	260573	243649	110597	244392	370915	234562	106718	146695	266907	141440	221229	417383	457300	234924	427607	255670	404644	360943	300550	418003	272218	573625	368058	474424	149857	229974	327149	336051	203773	472818
9660	45.4586	2	895.945	1789.88	-5.11646	86.55	SYELPDGQVITIGNER		ACTG_RAT	Actin, cytoplasmic 2 OS=Rattus norvegicus GN=Actg1 PE=1 SV=1	TRUE	1.55331	0.000443811	150903	155433	154388	93792.4	89902	109902	168153	169552	144853	194002	166193	201762	181369	188555	186052	118413	131663	125294	184016	176224	178123	183811	166825	171611	266679	247884	257393	188610	187776	211055	430893	526651	462393	342577	238033	326999
10510	47.0494	2	935.926	1869.84	-7.51747	82.59	SYELPDGQVITIGNER	[1] Phospho (ST)	ACTG_RAT	Actin, cytoplasmic 2 OS=Rattus norvegicus GN=Actg1 PE=1 SV=1	FALSE	1.27581	0.142595	163275	137440	106267	95974.4	107043	103065	96501	113398	84924.8	118765	93878	156145	128436	140145	145799	73570.8	127852	146406	177094	104740	113840	70864.9	87779.5	92141.8	177669	197926	160993	115966	81992.3	126024	242493	298095	318694	211984	159631	225973
15575	29.4639	3	506.24	1515.7	1.41053	41.23	QEYDESGPSIVHR		ACTG_RAT	Actin, cytoplasmic 2 OS=Rattus norvegicus GN=Actg1 PE=1 SV=1	FALSE	1.27809	0.903866	67500.3	82747.2	53329.3	6985.12	16838.1	65188.9	28427.7	55856.9	8444.53	15340.1	13099.8	6149.11	12006.3	28850	13168.1	53725.7	98201.7	74875.2	6374.01	21271.1	21953.2	8654.33	47925.4	3559.22	95826.6	30544.9	16428.9	7654.43	20853.6	10840	20036	17824.6	8477.56	11154.8	12973.6	14785.2
20676	29.4831	2	758.856	1515.7	0.95742	43.84	QEYDESGPSIVHR		ACTG_RAT	Actin, cytoplasmic 2 OS=Rattus norvegicus GN=Actg1 PE=1 SV=1	FALSE	1.71453	0.0826814	55265.7	47963.4	53283.7	1268.88	8368.28	11144.9	27370.3	66507.3	8234.45	16881.7	16452.6	5712.99	18220.1	36430.4	15154.2	46355.1	59240.2	56182.6	7090.84	36089.2	31208.3	552.347	46998.5	15523.7	109546	28916.8	34471.3	26383.6	24831.7	31339.3	38465.2	42190.2	24582.1	28204.5	35907.7	29358
17223	46.909	3	856.053	2565.14	-9.7672	64.5	LCYVALDFEQEMATAASSSSLEK	[12] Oxidation (M)	ACTG_RAT	Actin, cytoplasmic 2 OS=Rattus norvegicus GN=Actg1 PE=1 SV=1	TRUE	1.26977	0.0313594	88285.7	49243.9	59427.5	328804	215841	327206	90774.4	62502.4	35473	61614.8	72041.8	82501.2	14008.8	35994.5	65997.8	30933.4	69193.2	138855	90963.9	66529.5	157228	56809.5	128910	71727	210789	135770	176796	181676	65448.4	165277	75600.8	127751	154266	77884.4	42243.3	120664
19304	46.909	2	1283.58	2565.14	-9.35913	94.8	LCYVALDFEQEMATAASSSSLEK	[12] Oxidation (M)	ACTG_RAT	Actin, cytoplasmic 2 OS=Rattus norvegicus GN=Actg1 PE=1 SV=1	TRUE	1.19461	0.0741857	111807	42960	75822.6	326730	214737	269184	98198.1	80027.4	36667.2	100411	95757.5	93675.5	23884.8	44841	79372.3	28831.3	16065.3	76252.6	101687	66034	141827	48078.6	126366	64764.4	157145	120626	130792	159180	59057.5	140133	59819.3	122801	122443	78012.4	54046.1	134407
22602	25.1653	2	488.727	975.44	-1.04199	58.79	AGFAGDDAPR		ACTG_RAT	Actin, cytoplasmic 2 OS=Rattus norvegicus GN=Actg1 PE=1 SV=1	FALSE	1.32649	0.0264768	27649.1	22932	49617.9	80388.8	49520	40762.7	59330.5	78516.2	60660.9	53851.1	57984.4	64561.3	42380.9	67715.6	55907.9	64991.7	40847.8	39959.7	48089.3	63350.9	55022.5	31000.7	26114.7	26422.5	70337	96076.1	99964.2	61303	26475.2	64209.5	88808	118312	115186	63521	67376.1	47668.7
24623	26.3566	2	488.728	975.442	0.671515	54.6	AGFAGDDAPR		ACTG_RAT	Actin, cytoplasmic 2 OS=Rattus norvegicus GN=Actg1 PE=1 SV=1	FALSE	1.11616	0.993227	23157.7	4716.39	1089.86	5136.99	14456.4	11354.1	2434.67	5230.52	7634.02	2546.22	2923.42	1870.8	3132.02	4397.62	3334.71	3595.9	61146.3	55337.3	1561.19	2907.18	3508.98	6944.67	3727.94	5578.5	76794.9	6778.14	1936.58	3494.38	9398.73	4655.93	3922.34	3211.61	5600.34	2451.34	1773.57	4011.24
25905	32.0606	2	566.767	1131.52	-0.194154	43.31	GYSFTTTAER		ACTG_RAT	Actin, cytoplasmic 2 OS=Rattus norvegicus GN=Actg1 PE=1 SV=1	FALSE	1.59902	0.0136829	3657.08	15444.3	11147.1	7187.76	6664.09	7237.95	12748.2	9661.57	13255.4	18993.2	16496.6	11972.3	21210.9	18476.9	16840.8	16240.9	3137.42	4651.51	9377.33	11389.3	14271.6	6919.15	11778.8	9465.12	12646.4	7662.38	16086.5	11261.8	11105.1	12119	52318.4	56770.6	47802.1	22177.2	15586.4	23060.2
33256	32.1062	1	1132.53	1131.52	-0.150825	---	GYSFTTTAER		ACTG_RAT	Actin, cytoplasmic 2 OS=Rattus norvegicus GN=Actg1 PE=1 SV=1	FALSE	1.06015	0.539654	25097	15268.1	19622.5	12627.2	26760.2	18828.3	16110.8	17877.1	10178.9	20670.4	15322.2	26583	29735.2	28528.3	21189.6	19170.8	27394.4	26536.1	22063.5	16235.6	8993.06	3666.19	6747.97	6545.13	26841.3	34109.8	23790.9	6105.79	10427.7	10348.8	25636	27127.1	29944.8	26764.1	26071.2	29067.3
30801	55.3801	2	939.92	1877.83	-12.9261	42.4	EEEIAALVIDNGSGMCK	[N-term] Carbamyl (N-term)	ACTG_RAT	Actin, cytoplasmic 2 OS=Rattus norvegicus GN=Actg1 PE=1 SV=1	FALSE	2.35821	0.0019799	5486.93	4879.99	7006.95	557.315	3361.95	4987.68	0	1858.64	1309.2	6406.21	8083.4	6229.92	927.105	242.282	2170.23	1957.74	0	4055.2	27971	32943.3	33959.4	43131.9	41480.8	40857.6	26940.7	16401.3	24503.4	89806.8	66688.4	95412.2	5809.11	9906.94	11644.1	8893.71	12542.4	4671.91
31390	40.3875	3	652.026	1953.06	-0.672093	35.81	VAPEEHPVLLTEAPLNPK		ACTG_RAT	Actin, cytoplasmic 2 OS=Rattus norvegicus GN=Actg1 PE=1 SV=1	FALSE	25.7776	0.0903634	315.514	1002.56	797.534	1473.48	0.0534895	442.281	124.055	1509.49	2108.08	2011.95	1667.69	441.271	1843.76	518.705	665.2	1559.11	282.516	497.884	496.277	615.431	3.38455	498.592	1000.87	2706.24	24719	10679.1	8823.62	219.408	3431.75	144.71	190992	193815	133559	1317.3	903.903	467.028
32368	39.8209	2	977.533	1953.05	-3.37903	58.74	VAPEEHPVLLTEAPLNPK		ACTG_RAT	Actin, cytoplasmic 2 OS=Rattus norvegicus GN=Actg1 PE=1 SV=1	FALSE	1.33163	0.150768	3517.47	755.918	10741.8	3334.4	1993.68	2412.35	11765.6	7818.5	24604.6	38815.9	20476.2	7995.45	20930.5	25236.5	23486.5	47183.5	0	21076.1	414.601	17088.5	13495	19568.5	18032.1	20185.1	59820	10031.1	56983.5	14790.9	18837.1	16266.4	2131.16	14111.4	2273.75	25971.5	43693.6	22931.2
37652	40.4006	2	977.535	1953.06	-0.642525	54.13	VAPEEHPVLLTEAPLNPK		ACTG_RAT	Actin, cytoplasmic 2 OS=Rattus norvegicus GN=Actg1 PE=1 SV=1	FALSE	51.3881	0.000807895	0	0	0	0	0	730.012	24.6338	0	998.397	415.265	1731.06	0	0	164.347	702.751	773.692	0	0	199.677	0	0	0	650.131	0	1905.26	2751.39	3530.71	564.637	1513.58	9.73994	116502	120272	75475.6	833.499	0	874.292
5393	35.4275	2	809.895	1617.78	-0.549156	76.87	AAVGLTGNDIATPPNK	[12] Phospho (ST)	MAP4_RAT	Microtubule-associated protein 4 OS=Rattus norvegicus GN=Map4 PE=1 SV=1	TRUE	1.40201	0.00012971	122112	180730	152822	140826	118525	100284	132224	127194	138839	185540	137605	177652	179809	173387	157940	184118	130813	148292	139394	118923	151273	143801	155403	131572	273100	202384	285106	205154	222881	240493	251405	301195	265071	230685	278697	251584
8656	36.568	2	850.921	1699.83	-1.15268	61.99	VGSLDNVGHLPAGGTVK	[3] Phospho (ST)	MAP4_RAT	Microtubule-associated protein 4 OS=Rattus norvegicus GN=Map4 PE=1 SV=1	TRUE	1.47084	0.0112778	147895	141083	150812	117470	155078	146246	108112	112781	85514.2	188672	148682	156697	171777	214540	179129	88712.4	106515	77164	105696	148196	167080	129816	160072	138248	199229	101745	163022	236725	190124	279025	171768	319437	151746	415880	462100	421262
10235	26.3117	3	586.636	1756.89	-0.316296	33.2	TSPSKPSSAPALRPGPK	[2] Phospho (ST)	MAP4_RAT	Microtubule-associated protein 4 OS=Rattus norvegicus GN=Map4 PE=1 SV=1	FALSE	1.06469	0.381778	190129	2675.43	351013	1804.05	1367.98	1294.35	9657.05	322719	3229.06	6036.37	8654.36	17603.6	3404.82	356730	1851.43	6211.02	379704	277176	3340.67	7022.06	2331.09	3737.82	2867.62	3479.67	668411	194215	9841.52	9005.62	5460.28	6056.45	22768.7	13049.2	310347	5239.67	18853	6353.37
10555	25.2677	3	586.636	1756.89	-0.230871	36.18	TSPSKPSSAPALRPGPK	[2] Phospho (ST)	MAP4_RAT	Microtubule-associated protein 4 OS=Rattus norvegicus GN=Map4 PE=1 SV=1	TRUE	1.83628	0.343169	245.536	1828.39	5171.8	218820	2018.16	1797.15	301104	7946.46	942.845	427928	459651	216513	49655.7	27034.8	323139	32806.4	2311	926.228	129393	415237	365466	2643.4	2109.71	1385.1	1771.09	887.226	578929	470212	1408.45	432961	530735	651914	893.268	360048	304493	312458
23380	13.5288	3	586.636	1756.89	-0.247263	36.43	TSPSKPSSAPALRPGPK	[2] Phospho (ST)	MAP4_RAT	Microtubule-associated protein 4 OS=Rattus norvegicus GN=Map4 PE=1 SV=1	FALSE	1.43501	0.541611	207.799	5421.29	3.06963	420.248	0	16.5333	28.55	128.458	269771	1694.75	54.0249	8.08244	294070	0	197636	317149	277.344	456.557	54.7453	117.849	2922.42	17289.4	8878.88	5884.84	187.065	326.806	42.9375	188.634	4497.52	1437.3	51.6249	165.678	26.4672	29.2065	10.7597	44.8803
30018	25.2677	2	879.45	1756.89	-0.496524	---	TSPSKPSSAPALRPGPK	[2] Phospho (ST)	MAP4_RAT	Microtubule-associated protein 4 OS=Rattus norvegicus GN=Map4 PE=1 SV=1	TRUE	2.43012	0.254029	799.943	100.269	136.783	30899.8	718.482	924.039	50887.3	782.826	7.98722	63995.5	64486.1	46812.8	49.7528	5383.2	7544.13	459.189	150.921	156.817	20415.5	99702.2	54988.3	1229.64	1309	1451.15	550.308	323.019	159573	113190	535.416	82852.2	103775	110293	220.479	58214	66983.8	48109.7
37118	13.5766	2	879.451	1756.89	-0.431656	---	TSPSKPSSAPALRPGPK	[2] Phospho (ST)	MAP4_RAT	Microtubule-associated protein 4 OS=Rattus norvegicus GN=Map4 PE=1 SV=1	FALSE	2.53028	0.139894	4.25813	244.395	320.102	16.6462	0	0	23.6419	0	99291.1	16.5489	50.1817	21.005	564.492	340.283	0	2249.25	0.467613	0	0	202.313	116.277	1528.98	691.423	742.434	0	0	4.41648	116.573	356.647	0	0	0	0	0	0.266633	0
12610	12.7789	2	670.784	1339.55	-0.13665	40.06	DVSPSPETETAK	[5] Phospho (ST)	MAP4_RAT	Microtubule-associated protein 4 OS=Rattus norvegicus GN=Map4 PE=1 SV=1	FALSE	1.04248	0.388181	110582	159211	161832	78953.4	142377	118589	115513	138919	110753	120495	125587	115257	100237	166520	108385	102553	113936	114530	69555.2	121235	109356	138882	132040	138680	210441	140643	171547	116134	64756.6	124255	126441	142860	130751	126439	152790	97965.2
20320	31.7001	2	759.346	1516.68	-0.279834	60.75	ATSPSTLVSTGSSSR	[3] Phospho (ST)	MAP4_RAT	Microtubule-associated protein 4 OS=Rattus norvegicus GN=Map4 PE=1 SV=1	FALSE	1.0167	0.618418	21392.3	61459.6	40793	64689.7	12890.6	13419.5	33218.8	29631.1	46093.2	57259.7	49080.4	26131.9	64958.1	54432.2	58569.8	11113.3	1017.46	1068.03	26772.1	28519.1	44769.6	27972.3	36198.2	36123.4	17878.2	11325.6	30166.6	16833.5	18092	20621.7	68602.4	75965.2	51578.4	61235.9	50847.3	64331.2
27988	24.7946	3	638.67	1912.99	-0.401251	37.54	RTSPSKPSSAPALRPGPK	[3] Phospho (ST)	MAP4_RAT	Microtubule-associated protein 4 OS=Rattus norvegicus GN=Map4 PE=1 SV=1	FALSE	1.5427	0.206816	13.1241	213.757	373.898	36.7105	219.43	175.628	728.558	144897	115.605	135.344	187.878	917.201	77.6424	921.594	503.563	569.027	142840	452.514	312.475	661.852	444.531	327.451	0.948349	364.782	228766	66083.3	1003.13	425.8	614.361	229.937	427.522	958.492	16747.3	307.5	1253.2	252.518
44550	26.628	2	863.875	1725.74	-2.27826	34.36	NTTPTGATPPAGMASTR	[2] Phospho (ST)|[13] Oxidation (M)	MAP4_RAT	Microtubule-associated protein 4 OS=Rattus norvegicus GN=Map4 PE=1 SV=1	FALSE	1.0143	0.208783	20863.2	2513.89	2585.92	0	13649.9	12840.7	1795.38	4315.38	1734.8	3242.2	8262.78	2276.79	782.426	9571.81	2779.07	708.723	3479.67	8861.85	1070.5	4582.17	1808.64	5355.89	1150.96	2167.44	11012.7	1411.48	6781.24	7062.69	3611.64	5826.05	7341.82	7123.76	9713.24	7778.76	4293.82	5326.53
8686	31.9297	2	746.305	1490.6	2.49219	84.52	DSGSSSVFAESPGGK	[11] Phospho (ST)	SRCN1_RAT	SRC kinase signaling inhibitor 1 OS=Rattus norvegicus GN=Srcin1 PE=1 SV=1	TRUE	1.18096	0.0961164	55749.9	79111.2	78274.8	93777.6	44724.8	43733.3	67819.9	67359.6	45428.8	84689.9	76393.9	64350.1	102953	102427	97768.6	55037.2	24871	29149.9	70569.1	75381.9	68210.6	13901.6	45504.7	43105.4	61324.8	45579.4	67598.4	52336.6	38086.6	76296.5	140608	137832	101986	106905	88437.6	108367
13197	31.6373	2	746.303	1490.59	-0.102744	69.84	DSGSSSVFAESPGGK	[11] Phospho (ST)	SRCN1_RAT	SRC kinase signaling inhibitor 1 OS=Rattus norvegicus GN=Srcin1 PE=1 SV=1	FALSE	1.36035	0.11614	58.0231	13082.9	1244.68	9268.45	3975.29	0	341.369	939.449	15565.3	9921.29	3749.37	1733.46	7080.35	4552.12	5414.45	7360.42	216.104	341.033	2536.26	23.5633	3460.21	4521.82	14234.1	21109.3	2713.09	1033.3	12400.7	12878.8	18191.6	5660.76	13259.1	19954.4	9232.39	4101.64	5108.16	6276.37
10818	29.4167	2	605.284	1208.55	-1.26283	42.05	RGSDELTVPR	[3] Phospho (ST)	SRCN1_RAT	SRC kinase signaling inhibitor 1 OS=Rattus norvegicus GN=Srcin1 PE=1 SV=1	TRUE	1.18355	0.985431	19037.2	505014	45155.1	3401.87	7022.16	26285.8	18031.5	19843	21493.5	42630.6	40134.5	10387.1	35084.6	29769.9	38035.6	236554	100025	12365.8	6588.95	22155.3	59927.5	13569.8	112658	45199	47476.2	35383.7	21596.9	11046.3	44168.4	18161.6	33976	50999.4	31499.6	15536	17510.3	16046.7
20704	33.8771	2	854.413	1706.81	-0.420698	43.2	AESEELEIQKPQVK	[3] Phospho (ST)	SRCN1_RAT	SRC kinase signaling inhibitor 1 OS=Rattus norvegicus GN=Srcin1 PE=1 SV=1	FALSE	1.65888	0.000108559	29360.9	33041.9	36226.8	15835.2	16545.3	15959.3	25070.1	24655.2	22838.3	42354.9	27791.8	25719.8	43637.3	53223.8	43443	27651.8	20789.1	18591.6	21028.8	25331.2	34246.8	39869.1	50467.3	45409.7	44708.5	29483.3	45847.9	45126	48563.1	52908.2	84343.1	98820.7	75151.9	69935.3	67514.6	61874.3
50871	33.8771	3	569.945	1706.81	0.0176068	---	AESEELEIQKPQVK	[3] Phospho (ST)	SRCN1_RAT	SRC kinase signaling inhibitor 1 OS=Rattus norvegicus GN=Srcin1 PE=1 SV=1	FALSE	2.23079	0.545286	237.749	0	165.139	22.777	125.921	82.8059	269.234	487.071	204.805	447.386	0	196.926	198.978	743.561	156.271	954.373	426.364	663.585	589.046	305.416	788.228	551.593	187.767	423.411	2072.11	219.184	1321.93	2461.76	0	2016.3	223.304	130.045	92.7088	1578.79	492.01	352.177
20989	31.409	2	918.461	1834.91	-0.100813	35.81	KAESEELEIQKPQVK	[4] Phospho (ST)	SRCN1_RAT	SRC kinase signaling inhibitor 1 OS=Rattus norvegicus GN=Srcin1 PE=1 SV=1	TRUE	1.46399	0.00914686	28932	58322.6	59250.2	11593.2	9113.85	9540.78	37845.5	37856.9	43884.3	80178.2	58885.4	33595.2	82405.4	95037.5	82202.3	65407.2	21993.7	21802.7	20237.4	56940.5	57092.6	32397.6	77427.6	74652.3	62413	15226.2	67875.9	81915.7	102099	92317.8	96244.4	106630	76014.5	83900.6	91963.6	81807.6
23113	39.0061	2	858.352	1714.69	-1.0849	46.64	SSPPMLSADDAEYPR	[2] Phospho (ST)	SRCN1_RAT	SRC kinase signaling inhibitor 1 OS=Rattus norvegicus GN=Srcin1 PE=1 SV=1	FALSE	2.06776	0.00174832	22985.3	30404.9	20355.2	11113.4	8233.43	3948.96	8065.55	7541.21	11064.1	18502.7	23957.9	25394.7	34613.6	20244.8	25035.4	9941.2	25243.7	23869.8	24355.3	9174.56	20905.2	7079.74	11788.5	14546.2	21056	21975.2	12453	26762.2	26462.5	37313.5	60702.5	96885.7	135833	38110.6	45429	49004
23950	36.3311	2	866.35	1730.69	-0.493305	37.08	SSPPMLSADDAEYPR	[2] Phospho (ST)|[5] Oxidation (M)	SRCN1_RAT	SRC kinase signaling inhibitor 1 OS=Rattus norvegicus GN=Srcin1 PE=1 SV=1	FALSE	1.06172	0.912398	37212.2	33783	35439.7	41368.6	51724.7	58942.1	33034.4	44770.2	18973.8	42460	25437.5	41574.2	43177.3	73522.3	57569.5	9596.6	24985	21656.8	12882.5	6718.84	10028.5	5786.52	7005.68	6208.56	56665	46325.8	44521.1	18025.2	16903.1	22889.7	66439.7	75306.6	64841.7	31514.7	19078.3	27749.4
25114	29.2895	2	810.351	1618.69	0.165772	103.49	KDSGSSSVFAESPGGK	[3] Phospho (ST)	SRCN1_RAT	SRC kinase signaling inhibitor 1 OS=Rattus norvegicus GN=Srcin1 PE=1 SV=1	FALSE	1.23302	0.348551	79879	77204.2	56002.7	3509.73	20879.5	29630.2	20230.9	38507.7	29613.1	47523.8	36882.9	11664	46109.9	45818.9	39069.3	65193.5	61768.3	51436	10069.5	18920.6	38949.6	6136.47	58959.7	42324.8	32084.7	11085.6	25435.3	22949.1	64024.1	30696.1	9591.73	32582.2	2641.31	25293.2	18189.9	22174.5
25710	25.6132	2	506.229	1010.44	-0.150934	39.43	AVSVEAAER	[3] Phospho (ST)	SRCN1_RAT	SRC kinase signaling inhibitor 1 OS=Rattus norvegicus GN=Srcin1 PE=1 SV=1	FALSE	1.16114	0.131606	6374.7	35383.7	26238.2	37861.1	12680.1	11299.5	22981.6	24047.7	24748.8	21837.1	22360.4	25339.2	13559.3	31998.3	23863	24315.9	13283.7	4255.14	24090.8	44865.3	32514.6	66958.1	65315	64283.9	17306.4	19835.5	42160.3	28611	35939.2	27770.4	33210.7	39697.9	33760.3	34227.9	30262.2	27528.2
44023	15.3264	2	506.23	1010.44	1.14596	50.61	AVSVEAAER	[3] Phospho (ST)	SRCN1_RAT	SRC kinase signaling inhibitor 1 OS=Rattus norvegicus GN=Srcin1 PE=1 SV=1	FALSE	1.47109	0.756958	618.506	26708.3	946.765	1125.47	2176.39	1949.16	554.684	1648.75	19103.9	1531.62	3692.81	1436.79	1196.84	1278.28	3557.67	1819.8	3749.61	975.743	1409.61	1695.52	6449.11	10040.3	26007.9	33642.7	2536.36	847.919	4841.01	2621.38	15629.4	3522.69	3440.16	3418.21	2386.87	3137.86	1114.78	1155.49
219	43.7465	2	915.461	1828.91	-4.90955	111.81	GVGIISEGNETVEDIAAR		AT1A3_RAT	Sodium/potassium-transporting ATPase subunit alpha-3 OS=Rattus norvegicus GN=Atp1a3 PE=1 SV=2	TRUE	2.02848	3.14802e-06	2.86045e+06	3.03988e+06	2.87494e+06	3.71598e+06	2.80189e+06	2.79303e+06	2.64233e+06	2.6825e+06	2.69157e+06	3.17277e+06	2.78124e+06	2.77842e+06	1.25751e+06	1.33927e+06	1.45329e+06	1.96037e+06	1.5105e+06	1.84528e+06	7.60707e+06	7.96585e+06	8.81873e+06	7.14081e+06	6.93013e+06	6.99209e+06	9.50033e+06	6.93529e+06	9.48229e+06	1.05897e+07	1.0537e+07	1.15181e+07	8.94182e+06	1.0707e+07	9.299e+06	1.136e+07	1.15448e+07	1.06048e+07
819	43.7309	3	610.644	1828.91	-3.90075	40.73	GVGIISEGNETVEDIAAR		AT1A3_RAT	Sodium/potassium-transporting ATPase subunit alpha-3 OS=Rattus norvegicus GN=Atp1a3 PE=1 SV=2	TRUE	2.31993	3.5963e-07	221766	239210	248538	510035	295179	299503	231128	204030	225950	259702	371741	287162	115252	159445	114343	322183	253714	255289	828598	1.13108e+06	1.43364e+06	1.18692e+06	892162	1.15277e+06	1.47379e+06	1.01398e+06	1.54458e+06	1.93831e+06	1.78754e+06	1.93321e+06	1.34002e+06	1.21221e+06	1.4718e+06	1.03287e+06	1.36966e+06	1.17219e+06
2397	50.6343	2	944.486	1886.96	-4.16585	114.7	MQVNAEEVVVGDLVEIK	[1] Oxidation (M)	AT1A3_RAT	Sodium/potassium-transporting ATPase subunit alpha-3 OS=Rattus norvegicus GN=Atp1a3 PE=1 SV=2	TRUE	1.31237	0.0294862	631508	1.92253e+06	927505	2.25719e+06	1.96861e+06	1.36747e+06	1.14918e+06	1.39731e+06	391063	537354	629524	887991	394863	1.90568e+06	1.27927e+06	498979	1.28541e+06	532005	264901	471795	891163	566144	448368	656125	989795	1.57811e+06	592554	606981	1.47954e+06	935231	619062	2.10659e+06	1.52692e+06	2.37026e+06	1.38904e+06	2.66427e+06
10335	50.7032	3	629.994	1886.96	-3.45532	50.57	MQVNAEEVVVGDLVEIK	[1] Oxidation (M)	AT1A3_RAT	Sodium/potassium-transporting ATPase subunit alpha-3 OS=Rattus norvegicus GN=Atp1a3 PE=1 SV=2	FALSE	1.83757	0.170569	3322.1	3636.81	3104	4149.63	1240.48	334.315	0	1954.47	12844.2	13794.4	7712.84	13.1618	4544.69	1513.31	1459.08	16080.3	836.813	7950.3	11428.1	19333.5	13338.9	25716.7	31206.8	43776.5	31618.7	3283.23	20486.2	24427.2	5381.5	36176.2	56143.7	61588.5	53633.6	3347.05	12094.1	901.358
3849	51.8579	2	936.489	1870.96	-3.66094	114.76	MQVNAEEVVVGDLVEIK		AT1A3_RAT	Sodium/potassium-transporting ATPase subunit alpha-3 OS=Rattus norvegicus GN=Atp1a3 PE=1 SV=2	TRUE	1.59611	2.59444e-05	388004	369838	326884	1.30853e+06	396489	467945	453017	312237	247429	300686	453176	259897	400150	365313	420004	302740	433600	669946	583501	492513	1.00205e+06	519678	692013	586954	523281	544167	500481	1.06116e+06	667793	875738	683849	685015	912665	1.07567e+06	752898	1.35411e+06
10739	51.6995	3	624.662	1870.96	-3.9577	66.55	MQVNAEEVVVGDLVEIK		AT1A3_RAT	Sodium/potassium-transporting ATPase subunit alpha-3 OS=Rattus norvegicus GN=Atp1a3 PE=1 SV=2	FALSE	1.84641	9.41604e-06	66325.4	59667.8	58558.9	417942	93312.6	117529	86685.1	55523.3	48833.1	63946.4	95771	42658.4	95629.3	70892.3	72647.5	98367.8	102311	190023	212727	188582	402200	181290	245822	254927	173425	148542	179945	394860	207589	336778	313422	301676	371278	300769	243559	379102
7301	40.4812	2	962.955	1923.9	-6.98002	100.23	NLEAVETLGSTSTICSDK		AT1A3_RAT	Sodium/potassium-transporting ATPase subunit alpha-3 OS=Rattus norvegicus GN=Atp1a3 PE=1 SV=2	FALSE	1.78009	0.00203356	72846.9	42834.3	59310.1	409403	114785	130697	71221.5	68266.6	86797.1	126904	85840.4	62745	43537	43683.5	45778.1	32412.8	9713.89	59483.9	286121	242962	303829	204156	249920	199805	294877	270706	456148	352549	435823	337893	365399	422931	444266	139872	141267	127977
7948	40.3091	2	962.954	1923.89	-7.99412	114.87	NLEAVETLGSTSTICSDK		AT1A3_RAT	Sodium/potassium-transporting ATPase subunit alpha-3 OS=Rattus norvegicus GN=Atp1a3 PE=1 SV=2	FALSE	1.71589	0.0317959	65771.1	101706	104473	65233.5	62493.9	54976.5	106789	85540.6	111398	131483	136115	76319.2	58184.8	51792.8	87269.6	64340.6	9296.72	61008.7	348344	293921	477364	240186	357886	290869	547535	361825	344597	473845	450214	560412	28241	66935.3	9646.7	150303	169538	204339
8292	26.7249	2	810.378	1618.74	-1.40073	83.78	VDNSSLTGESEPQTR		AT1A3_RAT	Sodium/potassium-transporting ATPase subunit alpha-3 OS=Rattus norvegicus GN=Atp1a3 PE=1 SV=2	FALSE	1.26125	0.279564	98140	3918.31	100451	53333.9	406202	324792	120876	108574	9973.94	117842	111160	84245.4	84744.3	130696	118523	9784.94	122711	145692	80303.6	151621	144248	3019.37	3208.09	3284.28	225763	106696	183790	191151	8719.7	169937	274534	298194	228072	168612	151552	167533
11885	27.5464	2	850.362	1698.71	-0.159857	64.15	VDNSSLTGESEPQTR	[5] Phospho (ST)	AT1A3_RAT	Sodium/potassium-transporting ATPase subunit alpha-3 OS=Rattus norvegicus GN=Atp1a3 PE=1 SV=2	FALSE	1.07139	0.695406	340346	87445.3	214007	155855	562439	442984	210558	246859	101919	236533	220450	231421	232229	263940	255834	166362	280125	255406	283737	276956	275414	23747.8	62014.1	27515.2	291918	324830	287749	312132	58894.1	345963	361091	393046	366663	315875	318720	343520
16696	56.0229	3	827.401	2479.18	-3.21102	69.14	QAADMILLDDNFASIVTGVEEGR	[5] Oxidation (M)	AT1A3_RAT	Sodium/potassium-transporting ATPase subunit alpha-3 OS=Rattus norvegicus GN=Atp1a3 PE=1 SV=2	FALSE	2.2876	4.44107e-07	44246.9	51069.9	50894	112512	62690.7	80560.9	53150.6	51584.1	51757.2	41248.7	54579.4	39636.7	13843.9	15023.4	18036.7	29153.1	27225	27041.9	67827	88093.8	105225	76829.5	93503.2	94320	162861	109716	183423	178857	122710	179827	151741	150312	179534	157983	165473	144922
24533	56.068	2	1240.6	2479.18	-2.68016	114.49	QAADMILLDDNFASIVTGVEEGR	[5] Oxidation (M)	AT1A3_RAT	Sodium/potassium-transporting ATPase subunit alpha-3 OS=Rattus norvegicus GN=Atp1a3 PE=1 SV=2	FALSE	2.62641	9.64982e-05	42904	53518.3	27718.6	55604.4	33603.6	45572.8	45494.2	45470	36451.3	47176.9	52355.4	38126.9	4449.61	2195.01	14678.8	5002.29	5520.32	4844.49	54549	32584.9	35822.4	30985.8	47975.3	37738.4	79038.6	106514	80243.7	119829	87779.9	102573	103553	123316	87051.8	161717	146057	122309
17167	48.6466	2	936.963	1871.91	-6.3596	95.87	GVGIISEGNETVEDIAAR	[N-term] Carbamyl (N-term)	AT1A3_RAT	Sodium/potassium-transporting ATPase subunit alpha-3 OS=Rattus norvegicus GN=Atp1a3 PE=1 SV=2	FALSE	2.52653	2.59812e-07	29028.8	15629.7	18453.2	71524.3	31026.6	32135.7	11905.7	9675.09	16219.4	31684.2	26099.9	24418.5	7197.54	10003	7828.31	9701.64	10553.3	28132.8	121255	133587	124711	100812	113615	108853	149648	133465	130704	150623	119798	166875	155416	195002	204735	140302	143947	137705
39031	48.9121	3	624.978	1871.91	-5.29247	---	GVGIISEGNETVEDIAAR	[N-term] Carbamyl (N-term)	AT1A3_RAT	Sodium/potassium-transporting ATPase subunit alpha-3 OS=Rattus norvegicus GN=Atp1a3 PE=1 SV=2	FALSE	3.73526	5.64657e-05	936.308	314.142	305.879	4029.83	0	2156.96	639.188	0	0	0	4263.6	2050.98	1069.82	0	0.217024	883.429	1072.5	461.663	7489.67	6799.18	8599.01	8824.07	2485.89	2862.33	12198	9308.85	8278.61	19629	6494.51	12365.6	14521.3	13812.6	16495.9	9074.21	9539.48	10195.1
17603	58.7176	3	822.071	2463.19	-1.9291	---	QAADMILLDDNFASIVTGVEEGR		AT1A3_RAT	Sodium/potassium-transporting ATPase subunit alpha-3 OS=Rattus norvegicus GN=Atp1a3 PE=1 SV=2	FALSE	2.55542	3.53841e-07	53227.5	51136.7	35002.8	112123	10028.3	24738.1	27071.2	25006.2	24925.3	35494.5	59268.9	43469.3	20177.5	10144.2	17516.5	35375.9	60737.7	59570	109587	91325.1	154189	84068.4	109288	101859	64315.1	105048	58647.8	213869	116863	205210	171394	158975	215996	219149	362212	249279
26300	58.6844	2	1232.6	2463.19	-1.44495	121.53	QAADMILLDDNFASIVTGVEEGR		AT1A3_RAT	Sodium/potassium-transporting ATPase subunit alpha-3 OS=Rattus norvegicus GN=Atp1a3 PE=1 SV=2	FALSE	2.78931	3.74397e-06	66136.5	54869.3	39550.8	76528.2	4626.22	17781.9	23686.8	25595.2	18552.3	45896.3	69971.2	31851.6	21758.4	13469.7	24476	15344.8	27110.2	42447.4	111523	49998.1	93791.2	41303.8	67932.4	59596	28097.8	57460.3	35914.7	162938	110106	147273	178551	194123	205653	234695	251704	227405
34587	38.6182	2	906.478	1810.94	-0.579647	60.6	QGAIVAVTGDGVNDSPALK		AT1A3_RAT	Sodium/potassium-transporting ATPase subunit alpha-3 OS=Rattus norvegicus GN=Atp1a3 PE=1 SV=2	FALSE	19.6679	0.00279846	3.72723	0	0	1192.53	0.000163301	36.8658	0	73.4132	467.289	66.6622	138.124	0	0.00343247	0.0724709	416.445	14.7149	0.263502	0.00475724	4906.92	661.414	6627.94	116.56	248.309	619.34	1450.31	1809.05	9649.33	4076.8	8835.31	5364.41	97836.6	88478.4	69957.4	1677.9	6543.24	2988.5
19172	13.5571	2	556.753	1111.49	0.100315	61.35	AGQENISVSK	[7] Phospho (ST)	AT1A2_RAT	Sodium/potassium-transporting ATPase subunit alpha-2 OS=Rattus norvegicus GN=Atp1a2 PE=1 SV=1	TRUE	1.41671	0.403801	5619.06	47294.6	14995.1	54407.8	9410.49	8923.02	16407.9	3221.61	43012.3	60268.5	67751.9	8936.47	85767.7	15477.9	114062	84655.5	5278.8	5499.7	47104.2	68596	103263	8320.34	8835.89	8374	3696.77	3759.64	90102.3	107509	7163.62	117840	108814	154913	35342.6	107037	11131.9	63755.3
36084	19.9166	2	556.753	1111.49	0.0536134	62.43	AGQENISVSK	[7] Phospho (ST)	AT1A2_RAT	Sodium/potassium-transporting ATPase subunit alpha-2 OS=Rattus norvegicus GN=Atp1a2 PE=1 SV=1	TRUE	1.04128	0.888859	1365.6	3846.26	68316.3	53392.3	42513.8	34570.7	59947.5	2078.96	1328.56	3973.18	5332.99	62946.4	3728.17	97283.8	4449.13	3035.33	2741.16	2814.77	6338.18	6123.83	4815.34	10104.1	2144.59	2159.17	3412.14	3173.1	10712.3	5514.55	1209.42	4971.84	10192.2	4806.78	127213	22884.8	138775	2523.06
40189	23.8676	2	556.753	1111.49	-0.243569	50.11	AGQENISVSK	[7] Phospho (ST)	AT1A2_RAT	Sodium/potassium-transporting ATPase subunit alpha-2 OS=Rattus norvegicus GN=Atp1a2 PE=1 SV=1	TRUE	1.02445	0.656582	2676.74	8906.4	7648.02	18877.1	11337	10227.8	5977.08	82924.6	4337.98	4486.75	3456.08	6906.97	4998.9	22161	7754.64	4041.66	15870.5	4787.83	2788.02	4659.36	6169.03	197795	10790.8	43243.2	125349	73840	18104.4	4517.57	11626.3	5258.94	5159.28	6609.07	15180.3	4803.28	9213.08	3595.94
41664	13.6817	1	1112.5	1111.49	-0.658229	---	AGQENISVSK	[7] Phospho (ST)	AT1A2_RAT	Sodium/potassium-transporting ATPase subunit alpha-2 OS=Rattus norvegicus GN=Atp1a2 PE=1 SV=1	TRUE	1.3183	0.714835	76.7044	24356.7	518.87	7660.22	25.3063	60.3837	316.905	651.148	14477.9	18707.8	11341.7	337.033	24325.4	246.004	26164.2	32738.8	67.071	56.8811	597.933	374.406	25182.4	34315.4	34743.8	31572	1857.19	98.9457	971.079	35019.1	986.726	35386.4	12865.5	20689.3	158.659	10071.2	159.446	7453.22
506	26.3117	2	933.362	1864.71	-0.27184	72.07	ESSESTNTTIEDEDTK	[3] Phospho (ST)	KCC2A_RAT	Calcium/calmodulin-dependent protein kinase type II subunit alpha OS=Rattus norvegicus GN=Camk2a PE=1 SV=1	TRUE	1.18973	0.00998241	4.56296e+06	5.36214e+06	4.36994e+06	3.58326e+06	3.66453e+06	3.70167e+06	3.96934e+06	4.34955e+06	4.21877e+06	4.85905e+06	4.77584e+06	4.43027e+06	4.71575e+06	4.99014e+06	5.38353e+06	5.29712e+06	4.44485e+06	4.47133e+06	4.85047e+06	4.96662e+06	4.85455e+06	5.01999e+06	5.23433e+06	5.61152e+06	5.54372e+06	5.62431e+06	6.14521e+06	6.41122e+06	6.40387e+06	6.65554e+06	7.54959e+06	8.50257e+06	6.58498e+06	6.1284e+06	5.62622e+06	5.9633e+06
44802	26.3362	1	1865.72	1864.71	-0.104788	---	ESSESTNTTIEDEDTK	[3] Phospho (ST)	KCC2A_RAT	Calcium/calmodulin-dependent protein kinase type II subunit alpha OS=Rattus norvegicus GN=Camk2a PE=1 SV=1	TRUE	1.58571	0.168173	5699.44	0	1907.86	8145.95	0.0337176	443.777	17126.6	2687.5	0	11770.4	5780.94	21245.4	2036.24	23980.1	5626.72	0	0	12135	32091.3	35324.6	5181.18	0	0	0	1733.53	4757.96	23845.4	35351	683.859	26958.6	3666.77	3043.02	24101.4	21862	34960.6	23191
44802	26.3362	1	1865.72	1864.71	-0.104788	---	ESSESTNTTIEDEDTK	[5] Phospho (ST)	KCC2A_RAT	Calcium/calmodulin-dependent protein kinase type II subunit alpha OS=Rattus norvegicus GN=Camk2a PE=1 SV=1	FALSE	1.58571	0.168173	5699.44	0	1907.86	8145.95	0.0337176	443.777	17126.6	2687.5	0	11770.4	5780.94	21245.4	2036.24	23980.1	5626.72	0	0	12135	32091.3	35324.6	5181.18	0	0	0	1733.53	4757.96	23845.4	35351	683.859	26958.6	3666.77	3043.02	24101.4	21862	34960.6	23191
11326	27.825	2	973.345	1944.68	0.00454538	51.17	ESSESTNTTIEDEDTK	[8] Phospho (ST)|[9] Phospho (ST)	KCC2A_RAT	Calcium/calmodulin-dependent protein kinase type II subunit alpha OS=Rattus norvegicus GN=Camk2a PE=1 SV=1	TRUE	1.18758	0.342389	941393	899692	961067	429272	465372	509684	441067	613120	571763	1.03986e+06	937433	779691	829668	1.00109e+06	849916	635325	319910	518427	677354	663986	563937	989079	783592	1.1066e+06	852573	870057	753541	749577	1.19502e+06	610592	1.32406e+06	1.60539e+06	1.92752e+06	1.13943e+06	1.25113e+06	1.11171e+06
13668	27.299	2	1189.99	2377.96	0.0370641	98.19	NDGVKESSESTNTTIEDEDTK	[7] Phospho (ST)	KCC2A_RAT	Calcium/calmodulin-dependent protein kinase type II subunit alpha OS=Rattus norvegicus GN=Camk2a PE=1 SV=1	TRUE	1.24721	0.0456894	240127	157577	203258	109470	166645	37186	164357	198927	131092	221331	168763	147020	192479	255708	212685	256679	197444	231051	138062	223051	193624	10739.4	174923	180847	310430	157966	204242	258091	252709	263016	223234	278249	216626	231268	302727	222399
17110	25.4166	3	836.36	2506.06	-1.05568	80.04	KNDGVKESSESTNTTIEDEDTK	[8] Phospho (ST)	KCC2A_RAT	Calcium/calmodulin-dependent protein kinase type II subunit alpha OS=Rattus norvegicus GN=Camk2a PE=1 SV=1	FALSE	2.18028	0.339498	24007	2894.99	9331.08	136438	38865.2	44150.9	214240	10828.3	4576.45	237783	319003	180104	41288.7	37838.6	57321.9	45339.5	17676.3	25537.3	121948	289065	43849	4578.76	3362.17	5905.79	10509.8	5805.5	310840	368496	2109.27	92300.9	431639	642145	4044.43	391213	327754	292021
17591	25.8717	3	836.36	2506.06	-1.08924	64.54	KNDGVKESSESTNTTIEDEDTK	[8] Phospho (ST)	KCC2A_RAT	Calcium/calmodulin-dependent protein kinase type II subunit alpha OS=Rattus norvegicus GN=Camk2a PE=1 SV=1	FALSE	1.04635	0.884871	133666	7924.78	298262	30755	89828.2	84677.1	54917.4	276877	7057.72	56609.3	50993.1	74933.3	20960.2	324593	19356.5	14274.8	155745	140145	37524.9	53634.6	22102.6	143760	7063.22	6240.35	245239	152085	44156.3	53177.2	6729.66	44569.1	141861	100761	330897	58389.3	93166.8	55534
40082	26.1758	2	1254.04	2506.06	-0.501796	73.02	KNDGVKESSESTNTTIEDEDTK	[8] Phospho (ST)	KCC2A_RAT	Calcium/calmodulin-dependent protein kinase type II subunit alpha OS=Rattus norvegicus GN=Camk2a PE=1 SV=1	FALSE	3.78144	0.0107945	833.226	0	8576.05	291.417	0	0	335.297	381.175	45.6012	128.058	0	1376.03	184.621	2017.23	132.506	0	40025	1581.9	681.355	3870.98	0	287.576	0	0	73190.1	5058.51	2692.48	2225.12	244.588	1237.46	2243.8	2008.96	64199.5	571.825	2331.42	1124.13
41661	25.8945	2	1254.04	2506.06	-0.766269	82.84	KNDGVKESSESTNTTIEDEDTK	[8] Phospho (ST)	KCC2A_RAT	Calcium/calmodulin-dependent protein kinase type II subunit alpha OS=Rattus norvegicus GN=Camk2a PE=1 SV=1	FALSE	1.94884	0.5174	684.866	0	35217.6	0	0	0	595.466	36672.1	0	0	0	1242.12	211.269	44092.1	0	327.162	3626.22	8396.63	598.465	661.252	237.745	0	1958.92	196.868	346.857	20280.1	904.717	272.799	0	1893.62	382.656	1928.06	248.768	256.755	5423.8	182.433
47614	12.9937	2	1254.04	2506.06	-1.01821	60.67	KNDGVKESSESTNTTIEDEDTK	[8] Phospho (ST)	KCC2A_RAT	Calcium/calmodulin-dependent protein kinase type II subunit alpha OS=Rattus norvegicus GN=Camk2a PE=1 SV=1	FALSE	2.22381	0.198118	37.7937	39956.4	4088.13	0	172.488	142.403	184.778	0	39068.5	306.5	537.104	743.163	45256.8	1824.7	1502.98	108855	16.26	44.9942	0	1069.52	0	14881	63883.7	52506.9	393.095	0	215.196	425.601	1462.09	805.375	82.244	1122.3	8.56888	0	35.6292	0
52130	24.9389	2	1254.04	2506.06	-0.510565	57.57	KNDGVKESSESTNTTIEDEDTK	[8] Phospho (ST)	KCC2A_RAT	Calcium/calmodulin-dependent protein kinase type II subunit alpha OS=Rattus norvegicus GN=Camk2a PE=1 SV=1	FALSE	2.92345	0.497359	1321	54.7999	0	1182.74	457.186	0	3.89011	82.1206	0	561.394	18216.6	31.9161	25.9291	265.678	340.209	1063.91	453.506	408.482	11190.9	51522.7	357.718	215.226	13.6497	19.5647	0	0	52792.9	24964.2	0	375.884	39391.6	8021.72	0	37596.7	469.3	17927.8
44820	26.1887	2	1294.02	2586.03	-0.254781	---	KNDGVKESSESTNTTIEDEDTK	[8] Phospho (ST)|[9] Phospho (ST)	KCC2A_RAT	Calcium/calmodulin-dependent protein kinase type II subunit alpha OS=Rattus norvegicus GN=Camk2a PE=1 SV=1	FALSE	3.32104	0.236699	0	366.765	1325.97	317.515	550.146	172.699	2699.36	1494.68	0	10595.3	8378.67	7142.01	1177.43	986.082	860.58	1149.82	31.7122	371.755	2228.12	9171.44	525.254	184.675	324.707	745.591	4875.52	1880.53	5774.35	6020.25	57.2358	674.736	15845.7	10665.3	35255	15967.2	41325.6	12454.1
21206	26.2154	3	863.016	2586.03	-0.0691738	44.69	KNDGVKESSESTNTTIEDEDTK	[9] Phospho (ST)|[11] Phospho (ST)	KCC2A_RAT	Calcium/calmodulin-dependent protein kinase type II subunit alpha OS=Rattus norvegicus GN=Camk2a PE=1 SV=1	FALSE	1.58983	0.0650291	18639.1	103037	61073.5	32042.8	9870.97	8061.75	59118.6	62995.3	22782.2	145374	133865	78031.6	107820	85433.3	111932	71822.8	12817.7	12272.3	53965.2	89666.8	61609.5	38099.3	39823.6	47344.9	29292.1	37629.4	98722.2	102827	35692.4	78675.1	218011	237382	212582	180409	189295	162555
44820	26.1887	2	1294.02	2586.03	-0.254781	---	KNDGVKESSESTNTTIEDEDTK	[9] Phospho (ST)|[11] Phospho (ST)	KCC2A_RAT	Calcium/calmodulin-dependent protein kinase type II subunit alpha OS=Rattus norvegicus GN=Camk2a PE=1 SV=1	FALSE	3.32104	0.236699	0	366.765	1325.97	317.515	550.146	172.699	2699.36	1494.68	0	10595.3	8378.67	7142.01	1177.43	986.082	860.58	1149.82	31.7122	371.755	2228.12	9171.44	525.254	184.675	324.707	745.591	4875.52	1880.53	5774.35	6020.25	57.2358	674.736	15845.7	10665.3	35255	15967.2	41325.6	12454.1
21829	50.4504	2	1072.52	2143.02	-4.10882	99.96	VTEQLIEAISNGDFESYTK		KCC2A_RAT	Calcium/calmodulin-dependent protein kinase type II subunit alpha OS=Rattus norvegicus GN=Camk2a PE=1 SV=1	FALSE	2.61997	3.53343e-07	55106.4	57693.6	53560	16532.3	18968.7	12352.8	33266	41964.2	31113.4	45916.9	51288.8	48090.5	2986.02	5857.68	6596.63	18872	32226.6	18638.1	29421.5	64008.5	65337.9	56262.6	32160.6	56743.5	92835.6	76669.8	75236.8	100575	100268	103002	75729.8	122161	105068	195707	146050	214066
22534	49.7286	2	816.891	1631.77	-2.34996	88.12	FTEEYQLFEELGK		KCC2A_RAT	Calcium/calmodulin-dependent protein kinase type II subunit alpha OS=Rattus norvegicus GN=Camk2a PE=1 SV=1	FALSE	2.80694	2.4999e-07	31133.4	29613	28532.6	18902	15903.5	9202.39	12824.5	16300.2	16008.7	38211.4	31499.9	22519.8	6302.67	3350.13	3400.93	24879.5	9025.41	12990.6	74329.5	69989.1	84695.4	64193.7	65444.2	68407.9	101733	73797.2	116771	118239	86553.7	126509	135155	160541	163191	133036	124287	106219
27437	12.5625	2	893.381	1784.75	2.05268	80.17	ESSESTNTTIEDEDTK		KCC2A_RAT	Calcium/calmodulin-dependent protein kinase type II subunit alpha OS=Rattus norvegicus GN=Camk2a PE=1 SV=1	FALSE	14.0842	0.0823805	2287.46	0	21.6495	1533.17	0	62.359	152.021	260.063	934.906	1628.87	2942.93	106.148	3165.61	2348.75	0	1523.28	781.667	4325.58	0	0.199555	511.884	0	52.3238	762.976	433.632	1348.09	3920.32	1751.76	213042	549.114	1754.09	4235.69	131.654	1355.76	0	683.033
28403	25.2984	2	893.377	1784.74	-1.77037	92.84	ESSESTNTTIEDEDTK		KCC2A_RAT	Calcium/calmodulin-dependent protein kinase type II subunit alpha OS=Rattus norvegicus GN=Camk2a PE=1 SV=1	FALSE	2.58326	0.234665	69701.2	4870.14	18025.3	1483.32	10829.5	7541.22	7891.27	114850	3025.37	7791.68	6656.17	8595.87	1765.16	15689.2	1072.6	934.735	68816.1	70471.2	4903.45	7658.53	732.913	1104.51	2730.22	1698.14	336587	223661	11433.9	4501.84	1822.43	3318.02	27145.9	21071.2	75007.5	11832.8	18882.6	6213.82
29089	24.0949	2	893.379	1784.74	-0.143251	84.39	ESSESTNTTIEDEDTK		KCC2A_RAT	Calcium/calmodulin-dependent protein kinase type II subunit alpha OS=Rattus norvegicus GN=Camk2a PE=1 SV=1	FALSE	2.3327	0.634809	710.579	1159.19	66007.2	1531.14	2427.87	2264.57	94732.6	3313.86	166.549	2487.48	3214.22	78555.8	901.764	83170.9	6312.99	1684.88	4597.27	1245.91	26123.3	4525.02	2119.8	305.149	154.89	400.43	7456.43	1955.67	4347.83	4829.36	210.171	4725.2	3570.12	5491.36	217393	3965.44	279300	3043.29
31796	13.1129	2	893.38	1784.75	0.790419	84.81	ESSESTNTTIEDEDTK		KCC2A_RAT	Calcium/calmodulin-dependent protein kinase type II subunit alpha OS=Rattus norvegicus GN=Camk2a PE=1 SV=1	FALSE	1.52819	0.79484	315.054	7273.67	1759.7	373.526	234.064	0	781.717	997.662	79799.7	766.887	260.033	228.528	65499.8	201.459	5237.19	76734.6	30543.9	5430.7	640.309	9012.11	865.96	9496.51	6868.24	4257.58	1458.55	1034.2	76.7856	208.153	7344.89	967.01	1003.13	273.636	157.757	505.205	4391.77	226.495
31983	14.2704	2	893.379	1784.74	-0.345668	104.76	ESSESTNTTIEDEDTK		KCC2A_RAT	Calcium/calmodulin-dependent protein kinase type II subunit alpha OS=Rattus norvegicus GN=Camk2a PE=1 SV=1	FALSE	2.23779	0.816049	251.748	11198.8	211.853	53933	576.223	494.228	1206.91	2960.68	9615.04	98314.7	49540.6	744.132	17029.3	336.259	83223.4	15783.1	304.102	482.388	909.786	583.735	228473	5772.77	11352.7	13607.4	195.819	1194.61	429.698	311954	8903.51	355809	5332.87	342054	124.981	844.856	1637.11	104285
34234	23.1004	2	893.379	1784.74	-0.126195	111.68	ESSESTNTTIEDEDTK		KCC2A_RAT	Calcium/calmodulin-dependent protein kinase type II subunit alpha OS=Rattus norvegicus GN=Camk2a PE=1 SV=1	FALSE	1.80277	0.443919	3590.93	1415.05	3715.3	5628.18	61583.2	53666.9	8298.46	450.418	231.75	6873.96	62656.9	2573.99	23806.1	1683.36	41248.9	12629.6	5601.64	4621.8	155278	270897	33280.6	481.458	213.482	648.509	1198.12	464.176	309331	21883.6	915.915	10706.1	274025	47412.4	9797.07	310572	6112.12	59936.5
40878	26.6583	2	893.376	1784.74	-3.17156	78.89	ESSESTNTTIEDEDTK		KCC2A_RAT	Calcium/calmodulin-dependent protein kinase type II subunit alpha OS=Rattus norvegicus GN=Camk2a PE=1 SV=1	FALSE	4.94478	0.0439294	5133.95	471.698	2560.21	3586.86	42949.3	39156.7	1149.22	1460.75	846.312	934.614	1884.93	548.415	875.236	1333.44	1433.32	319.506	2292.24	2540.31	212.183	532.683	626.371	222.178	356.831	388.651	3929.78	927.422	0	978.651	377.766	424.852	2330.08	1059.97	535.186	1474.08	184.023	826.83
37497	25.7642	2	525.285	1048.56	0.338643	34.31	VLAGQEYAAK		KCC2A_RAT	Calcium/calmodulin-dependent protein kinase type II subunit alpha OS=Rattus norvegicus GN=Camk2a PE=1 SV=1	FALSE	1.41015	0.0484639	31.6529	6211.3	30.6816	9998.65	909.771	857.374	6920.2	574.983	9619.24	8704.62	11075.4	5029.38	5377.13	838.217	1228.93	1364.55	486.155	262.05	5313.89	8584.79	410.688	15007.9	5652.72	4045.95	211.817	4913.86	10887.8	6680.46	2675.35	6676.5	10650.2	11781.2	7445.04	6542.74	6131.35	7220.47
49144	29.02	3	793.662	2377.96	-0.171902	72.78	NDGVKESSESTNTTIEDEDTK	[10] Phospho (ST)	KCC2A_RAT	Calcium/calmodulin-dependent protein kinase type II subunit alpha OS=Rattus norvegicus GN=Camk2a PE=1 SV=1	FALSE	14.1606	0.894622	363.68	2831.5	387.944	0	603.55	125781	190.444	517.239	487.503	1030.54	251.305	443.151	0	748.562	0	201.291	0	0	0	453.722	244.022	0	0	0	0	1193.68	281.486	0	488.349	227.798	1896.59	0	0	705.75	269.273	601.526
57670	29.0043	2	1189.99	2377.96	-0.653371	---	NDGVKESSESTNTTIEDEDTK	[10] Phospho (ST)	KCC2A_RAT	Calcium/calmodulin-dependent protein kinase type II subunit alpha OS=Rattus norvegicus GN=Camk2a PE=1 SV=1	FALSE	17.8513	0.437941	549.702	976.298	1069.24	0	0	110412	0	574.747	1436.48	528.072	0	0	615.713	77.0527	0	0	0	1147.81	396.784	0	0	0	0	0	0	536.506	0	628.239	0	0	1933.11	0	114.204	0	0	0
1539	36.5838	2	859.944	1717.87	-0.972457	55.76	NLDIERPTYTNLNR		TBA1B_RAT	Tubulin alpha-1B chain OS=Rattus norvegicus GN=Tuba1b PE=1 SV=1	TRUE	1.20338	0.0153336	682406	671397	701610	418227	381211	423321	724186	786540	694115	838897	742391	699959	888522	969733	849399	702139	794782	594256	466632	685399	729002	640879	714673	639904	1.00817e+06	556625	1.0111e+06	766036	808729	798799	1.07397e+06	1.25722e+06	942460	872798	1.15417e+06	906890
2608	36.5838	3	573.632	1717.87	-1.09706	44.65	NLDIERPTYTNLNR		TBA1B_RAT	Tubulin alpha-1B chain OS=Rattus norvegicus GN=Tuba1b PE=1 SV=1	TRUE	1.50636	0.000916927	188678	166293	156124	109659	186689	188977	211004	214765	141841	197901	197978	187143	178709	272206	202876	164592	322549	195801	186571	252519	271184	189648	249571	201087	406579	216925	412139	301222	287879	320021	423564	486631	359843	386508	406666	410710
11259	47.0647	2	1004.44	2006.87	-6.55799	112.69	TIGGGDDSFNTFFSETGAGK		TBA1B_RAT	Tubulin alpha-1B chain OS=Rattus norvegicus GN=Tuba1b PE=1 SV=1	TRUE	1.99948	7.48067e-06	127281	149985	125697	105036	103614	112402	117969	128081	90267.7	127291	110219	190506	94531.3	96167.7	87882.9	74480	118621	94240	266346	177636	221885	166622	172722	170062	428931	378712	389060	317933	243847	385609	400569	497635	432096	433416	302807	455080
12003	42.17	2	912.991	1823.97	-6.02518	53.44	VGINYQPPTVVPGGDLAK		TBA1B_RAT	Tubulin alpha-1B chain OS=Rattus norvegicus GN=Tuba1b PE=1 SV=1	TRUE	1.33736	0.05735	71028.8	90854.8	80492.4	39638.2	37550.1	37995.4	88324.8	105983	108774	152657	120065	114858	146306	144269	149316	117900	77929.4	92729.6	85464.6	87735.9	80868	111745	97927.4	100899	172643	110289	153865	63246.9	93528.6	80606.3	311851	351667	276538	109614	124511	109894
14023	56.6949	2	744.441	1486.87	-3.48636	57.79	LISQIVSSITASLR		TBA1B_RAT	Tubulin alpha-1B chain OS=Rattus norvegicus GN=Tuba1b PE=1 SV=1	FALSE	1.95659	0.0187932	8096.75	728.594	2401.05	11705.4	3165.99	2517.79	1952.8	3346.67	2453.48	4553.73	5350.23	640.276	2017.61	1121.06	1075.74	3901.05	1300.47	3647.24	6940.28	20901.4	9153.83	13738.7	21168.7	6850.74	18546	4522.25	12059.7	53978.5	8825.55	25182.6	7455.54	13651.5	11199.7	2739.03	7690.91	1019.51
14383	49.7286	2	851.452	1700.89	-4.79804	74.2	AVFVDLEPTVIDEVR		TBA1B_RAT	Tubulin alpha-1B chain OS=Rattus norvegicus GN=Tuba1b PE=1 SV=1	FALSE	1.15772	0.414499	82124.6	81676.5	85394.5	64547.1	66744.8	67479.8	85635.4	86434.5	94104.8	118581	115883	107336	113789	123567	127797	132439	88758.2	103458	55976.8	73676.3	78184.6	63355.8	58147.7	59091	145368	94444.2	152383	62561.9	50873.1	72637.7	177047	226339	202372	106353	100326	89113.2
22837	45.4209	3	917.431	2749.27	-4.79249	34.12	AYHEQLSVAEITNACFEPANQMVK		TBA1B_RAT	Tubulin alpha-1B chain OS=Rattus norvegicus GN=Tuba1b PE=1 SV=1	FALSE	2.10575	5.50394e-05	26025.4	24793.8	32779	120780	25863.8	42503.3	16153.6	17422.8	13794.8	53448.6	51517.3	20287.8	21394.2	16668	20339.4	24867.3	21239.1	35233.2	95842.5	80373.1	167642	84798.8	115313	95003.8	89663.2	63265.6	86500.9	190595	128735	189288	149626	162763	272267	147072	110923	136972
1600	35.5971	2	799.343	1596.67	-0.146623	51.68	NEDASFPSTPEPVK	[5] Phospho (ST)	RTN4_RAT	Reticulon-4 OS=Rattus norvegicus GN=Rtn4 PE=1 SV=1	TRUE	1.05306	0.505698	666577	826805	765561	1.00261e+06	820403	816225	618179	598530	678491	793900	671847	758004	949442	865304	857380	547367	479857	505786	739903	551281	672067	656472	663980	622737	848149	775008	856139	598976	659500	692009	998086	1.11097e+06	1.04951e+06	884641	1.12592e+06	945333
5416	48.8861	3	932.449	2794.33	-6.03421	64.88	RGSGSVDETLFALPAASEPVIPSSAEK	[3] Phospho (ST)	RTN4_RAT	Reticulon-4 OS=Rattus norvegicus GN=Rtn4 PE=1 SV=1	TRUE	1.19048	0.28425	650349	706643	689626	956433	980285	1.15051e+06	594528	609038	687253	912789	720336	786188	9416.31	9956.09	16718.3	400759	392012	308323	1.00238e+06	1.04798e+06	1.05526e+06	536113	538983	505551	10023.9	3070.74	6303.56	569756	522337	615253	2.43655e+06	3.0358e+06	2.3028e+06	837297	755773	880870
19047	48.8477	2	1398.17	2794.33	-4.64214	66.93	RGSGSVDETLFALPAASEPVIPSSAEK	[5] Phospho (ST)	RTN4_RAT	Reticulon-4 OS=Rattus norvegicus GN=Rtn4 PE=1 SV=1	FALSE	1.13086	0.234041	219229	243024	244237	185862	175750	180114	151067	171643	192126	291859	200030	173557	4574.73	2800.57	7554.34	76837	52260.7	48949.9	237868	325700	257781	106767	104121	88736.9	1220.53	1452.56	75.2462	80696.5	109116	82988.8	530269	538346	418552	248591	249451	209058
5901	35.2394	3	783.024	2346.05	-2.14341	52.28	DKEDLVCSAALHSPQESPVGK	[13] Phospho (ST)	RTN4_RAT	Reticulon-4 OS=Rattus norvegicus GN=Rtn4 PE=1 SV=1	FALSE	1.21471	0.0607557	80244.2	186701	178360	106660	83991.3	66714.7	142828	138903	161527	247135	190640	116383	200233	196358	196034	146171	55084.9	47605.2	70803.6	110197	130042	168720	205349	183945	199988	66595.5	241950	170846	166696	170427	272956	342043	205216	170019	174774	162057
28447	35.2683	2	1174.03	2346.04	-6.80533	---	DKEDLVCSAALHSPQESPVGK	[13] Phospho (ST)	RTN4_RAT	Reticulon-4 OS=Rattus norvegicus GN=Rtn4 PE=1 SV=1	FALSE	1.18921	0.12243	31543.9	56043.7	64568.1	10472.4	17976.8	13004.1	34884.6	30690.3	42807.4	76683.4	41958.1	31957.1	47756.3	61399.1	50289.5	27373.2	9945.28	6733.94	4305.66	6434.49	13281.9	17902.2	23780.8	35366.4	59553.3	23070.5	63692.5	22722	18949.3	20044.7	42534	69825.4	41126.6	46622	69888.4	68738.7
7042	50.9081	3	880.418	2638.23	-3.21408	38.43	GSGSVDETLFALPAASEPVIPSSAEK	[8] Phospho (ST)	RTN4_RAT	Reticulon-4 OS=Rattus norvegicus GN=Rtn4 PE=1 SV=1	TRUE	1.1585	0.588472	259041	239438	224733	411134	328493	382008	190156	196163	220777	260786	218674	247132	6057.96	12305.8	8970.23	183905	142043	144484	472942	456205	513602	222192	244541	219802	18708.5	2872.96	17174.7	198663	176534	233975	765004	930065	981293	300744	294434	309171
12305	50.9391	2	1320.12	2638.23	-3.09667	77.91	GSGSVDETLFALPAASEPVIPSSAEK	[4] Phospho (ST)	RTN4_RAT	Reticulon-4 OS=Rattus norvegicus GN=Rtn4 PE=1 SV=1	FALSE	1.08337	0.266504	291528	235267	249986	226417	199666	184090	160046	199883	212085	288183	205415	247542	1255.08	0	1980.77	130676	89113.9	90217.4	412589	418190	417704	175061	167472	175619	323.796	2210.1	893.704	135127	150399	139710	526101	634817	656999	287011	303804	285024
14844	35.1745	3	809.681	2426.02	-0.345103	32.74	DKEDLVCSAALHSPQESPVGK	[13] Phospho (ST)|[17] Phospho (ST)	RTN4_RAT	Reticulon-4 OS=Rattus norvegicus GN=Rtn4 PE=1 SV=1	FALSE	1.19241	0.0802848	74192.4	154873	137504	61291.4	55236	48412.5	61957.3	84582.4	90309.9	164043	132565	88155.2	124800	130932	115220	59689.4	21608.2	24077.4	56512.8	63332	85172.5	109803	101104	114229	105192	58983.9	145906	108512	96387.3	102776	170708	200849	143856	134640	136128	128170
19867	44.6079	3	917.782	2750.32	-3.07321	34.25	LSASPQELGKPYLESFQPNLHSTK	[4] Phospho (ST)	RTN4_RAT	Reticulon-4 OS=Rattus norvegicus GN=Rtn4 PE=1 SV=1	FALSE	1.54507	0.0820107	48416.1	76117.9	87252.4	11694.5	14824.8	14360.2	31540.8	47671.2	50661.8	117876	108301	61021.3	116682	107447	121261	47132.2	21907.8	11290.4	24870.4	65429.6	63986.1	59812.9	51773.7	55987.8	90100.1	31215.9	88347	60387.8	59290.9	59733	275773	349548	151355	157211	152497	129874
27739	44.595	4	688.588	2750.32	-2.63851	---	LSASPQELGKPYLESFQPNLHSTK	[4] Phospho (ST)	RTN4_RAT	Reticulon-4 OS=Rattus norvegicus GN=Rtn4 PE=1 SV=1	FALSE	1.68492	0.0110293	14997	19679.9	24239.4	7147.28	4226.41	5578.83	8459.59	13870.4	13325.4	29206	31548.2	19180.1	27163.1	37097.9	41499.6	18123	18745.3	9369.94	6989.15	13970.2	18641	18186	29215.1	16230.9	27543.5	7800.44	30923	30656	17414	22050.6	86238.9	97758.8	61096.4	43739.4	38233.3	40227.2
22596	35.2394	2	839.327	1676.64	0.944259	36.63	NEDASFPSTPEPVK	[5] Phospho (ST)|[9] Phospho (ST)	RTN4_RAT	Reticulon-4 OS=Rattus norvegicus GN=Rtn4 PE=1 SV=1	FALSE	1.46358	0.183729	79028.9	106467	104107	86082.7	77117.7	73506.5	31490.5	37886.8	46503.7	89882.8	57813	70705.9	95201	86946.8	83929.8	7991.87	4359.29	3241.4	41960.4	27527.4	42468.2	15797.8	27381	17875.1	24201.5	25376.1	26478.8	9797.78	14475.2	11147.2	81613.9	85616.8	75709.4	87039.4	65854.9	87835.1
26152	48.8477	3	941.444	2821.31	-5.59685	71.2	EHGYLGNLSAVSSSEGTIEETLNEASK		RTN4_RAT	Reticulon-4 OS=Rattus norvegicus GN=Rtn4 PE=1 SV=1	FALSE	2.45983	1.73253e-05	13685.4	19404.1	20623.3	38572.3	21549.2	27327.1	12565.8	7706.51	10773.6	32591.6	30494	17474.6	6923.15	6566.79	5935.04	3299.38	9651.99	8674.14	50024.2	63512.3	43938.8	56640.3	64666.9	57925.4	80794.4	56921.2	72433.8	80430.3	68036.7	84226.3	137740	174021	137292	87287.8	95499.5	73126.6
2350	26.0042	3	728.291	2181.85	1.22106	52.68	AEEAKDEPPSEGEAEEEEK	[10] Phospho (ST)	NFL_RAT	Neurofilament light polypeptide OS=Rattus norvegicus GN=Nefl PE=1 SV=3	TRUE	1.07511	0.710017	1.44879e+06	417505	1.89939e+06	1.48689e+06	1.23399e+06	1.17396e+06	1.49138e+06	1.60165e+06	387387	1.55755e+06	1.45147e+06	1.03918e+06	1.46615e+06	1.39795e+06	1.80338e+06	1.04042e+06	865944	796271	1.10981e+06	1.3764e+06	1.53647e+06	141417	285114	285399	1.57753e+06	1.23159e+06	1.72799e+06	1.53908e+06	242776	1.70592e+06	1.8362e+06	2.19386e+06	1.30085e+06	1.44075e+06	1.2234e+06	1.4739e+06
8988	25.9618	2	1091.93	2181.85	-0.273076	83.7	AEEAKDEPPSEGEAEEEEK	[10] Phospho (ST)	NFL_RAT	Neurofilament light polypeptide OS=Rattus norvegicus GN=Nefl PE=1 SV=3	TRUE	1.06817	0.759539	1.16996e+06	98762.5	1.42849e+06	605428	922757	822778	958530	1.14193e+06	93633	867003	695624	648305	503592	1.01484e+06	794454	487161	545273	615414	649310	1.13689e+06	770190	26383.4	131012	104579	1.36631e+06	821734	1.33848e+06	1.01591e+06	80113.7	956917	857673	887877	731277	842585	954076	735951
10987	12.7987	3	728.29	2181.85	0.823758	54.34	AEEAKDEPPSEGEAEEEEK	[10] Phospho (ST)	NFL_RAT	Neurofilament light polypeptide OS=Rattus norvegicus GN=Nefl PE=1 SV=3	FALSE	1.4457	0.816123	16016	1.97331e+06	26088.1	21486.7	5121.06	4420.45	19389.9	16583.2	1.19009e+06	37150.9	28487.2	15025.7	77011	23526.2	38188.6	204891	20798.6	17538.9	13984.1	49772.1	36400.5	1.42289e+06	1.43442e+06	1.52666e+06	22880.8	13500.7	50139.7	39353	976522	40960.1	14945.6	38001.8	18157.2	26864.8	21140.5	19271.4
21713	12.7987	2	1091.93	2181.85	-0.656337	88.49	AEEAKDEPPSEGEAEEEEK	[10] Phospho (ST)	NFL_RAT	Neurofilament light polypeptide OS=Rattus norvegicus GN=Nefl PE=1 SV=3	FALSE	1.81962	0.817511	272.594	826214	11414.4	1335.31	453.886	76.9922	9865.5	1748.79	368702	6403.96	4380.87	8886.55	10878.2	24987	2717.62	48044.8	480.653	636.661	7038.56	11461.8	2341.89	966204	967760	1.00768e+06	2436.09	98.073	3415.23	7337.4	615609	2783.69	796.759	2686.44	4895.69	2876.39	12392.5	2668.7
2589	26.3362	3	814.002	2438.98	-0.137762	56.28	AEEAKDEPPSEGEAEEEEKEK	[10] Phospho (ST)	NFL_RAT	Neurofilament light polypeptide OS=Rattus norvegicus GN=Nefl PE=1 SV=3	TRUE	1.06287	0.783501	1.04025e+06	218687	1.45222e+06	761851	765839	718372	1.19433e+06	1.24478e+06	227340	1.26054e+06	1.13719e+06	652042	1.1441e+06	1.27092e+06	1.33901e+06	900990	518151	500520	556186	1.06592e+06	883223	52480.5	190325	201302	1.21612e+06	670221	1.29645e+06	937851	126980	937135	1.45552e+06	1.7225e+06	954335	1.07636e+06	1.06297e+06	1.08976e+06
16487	12.7443	3	814.002	2438.98	-0.754722	---	AEEAKDEPPSEGEAEEEEKEK	[10] Phospho (ST)	NFL_RAT	Neurofilament light polypeptide OS=Rattus norvegicus GN=Nefl PE=1 SV=3	FALSE	3.1625	0.530075	618.889	1.18335e+06	2325.33	787.249	66.9935	7.45832	380.689	291.31	2806.29	1414.02	1969.84	356.589	1116.56	255.81	1449.23	3367.21	233.56	140.956	78.4246	855.961	1335.8	829972	840492	934390	24.3194	1106.91	1293.23	1259.25	550892	1314.29	1336.9	2032.62	172.909	401.742	233.152	869.852
19632	13.304	3	814.002	2438.98	-0.409093	64.45	AEEAKDEPPSEGEAEEEEKEK	[10] Phospho (ST)	NFL_RAT	Neurofilament light polypeptide OS=Rattus norvegicus GN=Nefl PE=1 SV=3	FALSE	1.18313	0.709519	1193.65	145571	1198.85	4911.93	668.206	443.769	1057.99	296.52	782527	11234.8	10481.9	832.755	12468	1102.34	13457.8	11710.9	1050.34	1307.16	1991.52	3239.35	13005.6	219278	137165	117318	1705.72	89.8852	7904.79	13127.3	60581.3	13569.6	13331.1	19411.1	2693.12	7892.26	981.902	9367.15
22608	26.3117	2	1220.5	2438.98	-0.147418	57.7	AEEAKDEPPSEGEAEEEEKEK	[10] Phospho (ST)	NFL_RAT	Neurofilament light polypeptide OS=Rattus norvegicus GN=Nefl PE=1 SV=3	TRUE	1.38188	0.0611704	108073	12538.7	181948	57668.9	437.957	674.658	130450	155167	7962.73	136933	105470	91495.3	77073.5	184414	118500	88420.3	71080.5	80948.7	68650.4	168696	91759.6	12293.9	14376.9	11185.3	187688	101166	217747	160035	27486.2	134324	194599	182247	171401	141975	161179	131528
35306	12.7443	2	1220.5	2438.98	-1.00767	67.03	AEEAKDEPPSEGEAEEEEKEK	[10] Phospho (ST)	NFL_RAT	Neurofilament light polypeptide OS=Rattus norvegicus GN=Nefl PE=1 SV=3	FALSE	5.06987	0.084941	51.9075	140558	0	361.915	203.597	36.4173	106.807	378.677	364.864	362.743	0	0	399.456	147.071	191.002	650.945	207.41	85.172	0	306.95	450.367	137410	144959	136196	62.9404	0	101.036	528.665	59921.4	470.905	0	0	0	0	103.321	0
43678	23.2668	3	814.002	2438.98	-0.270428	36.14	AEEAKDEPPSEGEAEEEEKEK	[10] Phospho (ST)	NFL_RAT	Neurofilament light polypeptide OS=Rattus norvegicus GN=Nefl PE=1 SV=3	FALSE	2.25858	0.605823	38.5676	1234.21	125.407	0	0	0	138.049	8.52571	553.672	25.2889	19.0078	36.8126	0	326.525	0	208.617	0	0	14.9422	59.0746	0	976.985	642.972	1352.1	0	0	8.93053	158.701	263.742	77.5453	0	16.2258	0	0.0537599	263.706	0
45025	13.304	2	1220.5	2438.98	-0.0236506	---	AEEAKDEPPSEGEAEEEEKEK	[10] Phospho (ST)	NFL_RAT	Neurofilament light polypeptide OS=Rattus norvegicus GN=Nefl PE=1 SV=3	FALSE	1.38229	0.384418	40.1072	1227.77	275.374	282.912	363.562	72.9058	85.6964	0	74677.2	264.385	62.2008	0	190.681	103.557	236.713	492.266	54.7225	265.44	113.21	798.368	101.257	5330.69	2100.59	671.544	0	0	610.987	115.763	318.15	80.7569	126.255	140.929	0	118.14	166.846	23.7507
6665	47.2662	3	962.774	2885.3	-8.37896	80.48	AFPAYYTSHVQEEQSEVEETIEATK		NFL_RAT	Neurofilament light polypeptide OS=Rattus norvegicus GN=Nefl PE=1 SV=3	FALSE	2.19965	9.64948e-06	405460	488794	435627	219851	167043	191040	269026	251392	277938	424139	346954	327129	70084.3	51331.3	66158.2	303548	220626	176462	382955	710899	664633	969953	1.0599e+06	992588	1.19951e+06	615737	1.24636e+06	1.01237e+06	695556	1.01023e+06	1.6417e+06	1.93739e+06	1.67268e+06	965002	807323	1.03173e+06
14740	47.3442	2	1443.66	2885.3	-7.7204	72.45	AFPAYYTSHVQEEQSEVEETIEATK		NFL_RAT	Neurofilament light polypeptide OS=Rattus norvegicus GN=Nefl PE=1 SV=3	FALSE	2.18945	4.36798e-06	249010	299065	280375	88521.4	50139.9	41285.3	108108	115615	134336	238898	202993	139892	30113.2	20745.2	40345.6	115033	21871.8	70426.9	214224	409260	402137	503160	541012	463558	559192	268060	452548	509929	482353	545506	415505	580884	452803	673634	629731	596780
6704	26.9088	2	827.804	1653.59	-0.0866219	72.84	DEPPSEGEAEEEEK	[5] Phospho (ST)	NFL_RAT	Neurofilament light polypeptide OS=Rattus norvegicus GN=Nefl PE=1 SV=3	TRUE	1.08227	0.686018	1.43493e+06	642291	1.35395e+06	1.29238e+06	1.23457e+06	1.26057e+06	1.24468e+06	1.30653e+06	512487	899957	775315	774071	723937	975405	1.08583e+06	562542	793191	795831	1.29625e+06	1.14459e+06	1.23462e+06	638245	805242	794416	1.31347e+06	1.60255e+06	1.51157e+06	981426	327957	1.05199e+06	914251	1.15707e+06	918689	1.00732e+06	975912	1.05026e+06
15327	12.9118	2	827.804	1653.59	-0.101488	72.37	DEPPSEGEAEEEEK	[5] Phospho (ST)	NFL_RAT	Neurofilament light polypeptide OS=Rattus norvegicus GN=Nefl PE=1 SV=3	FALSE	1.83577	0.65989	5239.54	979294	40013.7	1531.35	343.776	257.148	2652.22	85807.5	686026	1597.12	1286.09	3255.22	227514	14178.6	21641.1	296468	1122.72	2007.24	7799.63	53606.4	5974.39	1.47966e+06	1.39205e+06	1.52046e+06	113801	36973.5	1021.99	1945.71	500342	2049.4	1058.13	20245	1816.07	762.061	2374.34	941.781
9912	25.9833	2	956.384	1910.75	12.2612	70.77	DEPPSEGEAEEEEKEK	[5] Phospho (ST)	NFL_RAT	Neurofilament light polypeptide OS=Rattus norvegicus GN=Nefl PE=1 SV=3	FALSE	1.13201	0.75533	496692	120937	752716	324736	309459	274270	558592	705880	99838.3	332901	317880	534355	238421	791553	348324	252911	478457	558622	417042	593368	365567	505283	231627	223431	975802	765029	711925	390933	89741.1	378886	319552	344290	566043	594608	759280	386081
13394	33.0715	4	1047.17	4184.66	-0.0131804	36.12	AEEAKDEPPSEGEAEEEEKEKEEGEEEEGAEEEEAAK	[10] Phospho (ST)	NFL_RAT	Neurofilament light polypeptide OS=Rattus norvegicus GN=Nefl PE=1 SV=3	FALSE	1.03088	0.945139	81625.4	334730	291655	149212	90264.8	73333.2	157598	145338	207743	294431	252159	82201.1	254084	303314	279948	143852	35639.1	26076.1	52390.3	97043.2	103026	142957	140463	160152	70707.3	31049	128331	118279	114553	118343	500812	609771	261488	159415	179313	135922
26465	33.0715	3	1395.89	4184.66	-0.544588	---	AEEAKDEPPSEGEAEEEEKEKEEGEEEEGAEEEEAAK	[10] Phospho (ST)	NFL_RAT	Neurofilament light polypeptide OS=Rattus norvegicus GN=Nefl PE=1 SV=3	FALSE	1.14896	0.49432	48984.3	136252	135951	43306.3	43547.2	49885	73793.7	91249.4	94131.4	133160	91559.5	42826.3	113349	146425	131643	43679.3	10893.2	8174.19	16340.3	33115.2	24140.2	46936.1	41159.5	45260.4	27206	22476.4	46107.5	27298.2	32400.4	35175.3	187040	232515	94858.5	71227.4	82342.1	55583.7
26829	33.0838	5	837.94	4184.66	0.762274	---	AEEAKDEPPSEGEAEEEEKEKEEGEEEEGAEEEEAAK	[10] Phospho (ST)	NFL_RAT	Neurofilament light polypeptide OS=Rattus norvegicus GN=Nefl PE=1 SV=3	FALSE	1.2167	0.201063	3094.54	31994.9	24764.3	16083.2	4446.16	2592.51	8006	5236.99	17093.8	24055.5	26303.1	6098.19	22980.5	28105.7	22410.8	27775.4	1894.48	2849.5	2115	11670.6	18096.4	21760.1	22040.7	16295.3	11156.4	3963.7	20873.9	13208.6	18624.7	19217.3	43542.8	56096.1	19660.4	11671.9	14843.8	14066.1
7467	43.1838	2	1175.97	2349.93	-5.40093	72.98	DNLTLWTSENQGDEGDAGEGEN		1433B_RAT	14-3-3 protein beta/alpha OS=Rattus norvegicus GN=Ywhab PE=1 SV=3	TRUE	1.50324	0.00869205	337966	317057	259681	363420	260938	263336	372366	355112	426303	468775	390255	455362	495829	393633	485838	218745	214467	296036	891676	399277	440189	382113	469383	439742	365774	518567	329481	376872	451713	454978	1.06702e+06	1.24125e+06	1.27372e+06	840269	601534	770995
8386	54.5553	3	720.336	2157.99	-3.93894	---	TAFDEAIAELDTLNEESYK		1433B_RAT	14-3-3 protein beta/alpha OS=Rattus norvegicus GN=Ywhab PE=1 SV=3	TRUE	2.05913	7.62992e-05	71268.4	63812.4	66098.5	72389.4	60487.9	69543.3	28616.6	30034.5	39732.1	53094.3	51972.5	68540.9	5660.32	11797.8	7414.87	94434.2	95991.8	85025.7	120474	229679	260111	233703	240776	220938	378207	194299	387131	387277	232913	399021	188620	183267	243903	197786	162287	201565
13033	54.6382	2	1080	2157.99	-3.31301	108.87	TAFDEAIAELDTLNEESYK		1433B_RAT	14-3-3 protein beta/alpha OS=Rattus norvegicus GN=Ywhab PE=1 SV=3	TRUE	2.02766	5.03637e-05	162686	159300	148969	78589.8	73766.8	84258	65184.3	72323.1	60998.2	138626	110605	124739	12922.5	12617.4	26429.1	68548	77469.6	68971.9	230807	210234	198040	195224	218860	200613	342506	304945	325990	362116	290471	342521	263139	331855	302774	395424	347519	337927
8422	40.5596	2	1080.01	2158.01	-4.94176	123.72	QTTVSNSQQAYQEAFEISK		1433B_RAT	14-3-3 protein beta/alpha OS=Rattus norvegicus GN=Ywhab PE=1 SV=3	TRUE	2.67193	1.16819e-05	68901.1	77930.1	78911.7	69910.5	17902.2	18049.9	45152.3	54944.5	50503.6	105673	100464	76837.2	26661.9	25163.7	39079	43513	7225.1	31273.6	471336	445011	450161	439710	476760	480813	468075	397984	445701	512334	568000	620719	661568	741846	628280	760856	712321	749732
17487	40.7914	3	720.343	2158.01	-5.09362	39.2	QTTVSNSQQAYQEAFEISK		1433B_RAT	14-3-3 protein beta/alpha OS=Rattus norvegicus GN=Ywhab PE=1 SV=3	TRUE	3.19116	3.10396e-06	3033.84	5152.05	7301.95	13137.8	7773.69	3017.94	4052.49	2661.51	4844.95	6048.15	9313.94	6046.61	2977.88	2686.81	5415.46	7314.51	3373.81	4639.87	68187.5	84939.5	107773	126843	114078	140715	151393	90570.8	155730	157459	166762	174357	178678	174573	170380	134707	203443	136120
20984	26.0219	2	591.785	1181.55	-1.38706	48.78	YLSEVASGDNK		1433B_RAT	14-3-3 protein beta/alpha OS=Rattus norvegicus GN=Ywhab PE=1 SV=3	FALSE	1.0876	0.598046	25119.9	15830.4	31277.6	32677.7	47220.3	378451	41772.5	37640.3	8038.18	41364.2	42129.1	38599.8	38909.5	46380.4	11521.2	19057.5	33419.9	84344.8	23578.4	39946.5	13285.9	31815.2	28620.1	25576.3	92709.3	57518.7	60866.9	60702.6	25993.2	64701	76219.8	58492.6	70740.9	40794.5	43191.3	43214.2
44088	22.5171	2	591.784	1181.55	-1.73558	40.95	YLSEVASGDNK		1433B_RAT	14-3-3 protein beta/alpha OS=Rattus norvegicus GN=Ywhab PE=1 SV=3	FALSE	1.5168	0.582399	3.46472	9957.64	407.009	299.65	1676.92	838.524	732.632	17546.1	282.345	123.506	78.1742	1060.84	1160.43	667.848	534.164	1557.64	20.8426	16.1582	110.082	331.683	618.63	278.901	10544.1	20232.5	39576.9	21585.5	339.342	230.803	20317.3	91.2998	180.877	138.705	1803.75	131.852	1513.91	106.311
25229	12.4298	3	533.585	1597.73	-0.512571	50.13	AVTEQGHELSNEER		1433B_RAT	14-3-3 protein beta/alpha OS=Rattus norvegicus GN=Ywhab PE=1 SV=3	FALSE	1.55631	0.0829866	650.075	12069.2	951.74	2403.9	248.365	170.133	6691.47	1073.02	9890.7	8871.51	9132.98	849.723	9306.47	1011.96	9399.94	9384.01	292.814	342.696	2924.27	12500.2	13853.9	11430.9	12452.8	15689.5	1526.68	722.93	14954.9	17651.9	11260.1	20573.2	17366.4	16209.2	542.565	14502.6	12401	6412.96
31809	60.2328	2	1052.03	2102.04	-3.82503	111.03	IEAELQDICSDVLELLDK		1433B_RAT	14-3-3 protein beta/alpha OS=Rattus norvegicus GN=Ywhab PE=1 SV=3	FALSE	1.88597	0.023037	35602.1	6353.11	28430.8	4917.53	3441.36	11574.5	14209.4	19434.8	16082	30058	29150.5	27788.7	950.624	1585.09	864.143	3406.14	5005.38	4346.38	51100.6	24441.9	36017.1	33832.5	34381.3	6055.99	35436.2	54237.7	33394.2	71620.8	66034.9	68704	3534.67	3633.92	1224.22	18995.3	17958.4	19595
92	27.8779	2	401.186	800.358	0.185107	32.75	IQASFR	[4] Phospho (ST)	NEUM_RAT	Neuromodulin OS=Rattus norvegicus GN=Gap43 PE=1 SV=1	TRUE	1.0568	0.21932	1.26559e+06	1.32609e+06	1.33163e+06	1.06109e+06	947377	1.03452e+06	1.26133e+06	1.16314e+06	1.18675e+06	1.44973e+06	1.46711e+06	1.30534e+06	1.62552e+06	1.65021e+06	1.54478e+06	1.21287e+06	1.08777e+06	1.05719e+06	1.08927e+06	1.18269e+06	1.06937e+06	1.8912e+06	1.51929e+06	1.6468e+06	1.24078e+06	1.20909e+06	1.24373e+06	1.20423e+06	1.54215e+06	1.18492e+06	1.64776e+06	1.69736e+06	1.78985e+06	1.51501e+06	1.27697e+06	1.54581e+06
165	27.898	1	801.365	800.358	-0.864479	---	IQASFR	[4] Phospho (ST)	NEUM_RAT	Neuromodulin OS=Rattus norvegicus GN=Gap43 PE=1 SV=1	TRUE	1.04526	0.400611	2.83296e+06	2.52061e+06	3.02087e+06	2.2931e+06	2.5264e+06	2.4143e+06	2.52942e+06	2.50847e+06	2.10362e+06	3.21795e+06	2.89135e+06	2.76659e+06	3.2469e+06	3.99663e+06	3.32421e+06	3.18522e+06	2.72283e+06	2.81976e+06	2.15321e+06	3.35058e+06	2.88301e+06	4.27814e+06	3.93172e+06	3.8964e+06	3.59403e+06	2.3387e+06	3.60134e+06	3.20937e+06	3.38507e+06	3.23219e+06	3.01358e+06	3.50942e+06	3.53311e+06	3.14997e+06	3.29037e+06	3.03851e+06
1727	36.5838	2	1118.01	2234.01	-0.961959	129.55	QADVPAAVTDAAATTPAAEDAAK	[15] Phospho (ST)	NEUM_RAT	Neuromodulin OS=Rattus norvegicus GN=Gap43 PE=1 SV=1	TRUE	1.47185	0.0319282	1.00929e+06	768926	842740	1.26734e+06	1.48396e+06	1.36312e+06	772595	906964	674097	1.02353e+06	849453	1.0541e+06	1.13815e+06	1.3685e+06	1.18245e+06	676853	928488	830585	1.50795e+06	1.15609e+06	1.20827e+06	1.19751e+06	1.44418e+06	1.40882e+06	1.82657e+06	1.70293e+06	1.78196e+06	1.50588e+06	1.58974e+06	1.73582e+06	1.96278e+06	2.01052e+06	1.59666e+06	2.39247e+06	2.20975e+06	2.37789e+06
2598	36.568	3	745.677	2234.01	-0.926658	69.55	QADVPAAVTDAAATTPAAEDAAK	[15] Phospho (ST)	NEUM_RAT	Neuromodulin OS=Rattus norvegicus GN=Gap43 PE=1 SV=1	TRUE	1.71734	0.0053816	295813	193900	197615	564283	688758	739204	207711	237508	191887	254539	258779	316688	340375	419942	293032	272068	513489	386329	545357	513507	623192	585702	651530	648690	918027	673622	945307	838672	816279	920078	972693	953035	841491	849677	1.08814e+06	882938
22210	12.3959	3	595.264	1782.77	1.35196	54.12	KEGDGSATTDAAPATSPK	[16] Phospho (ST)	NEUM_RAT	Neuromodulin OS=Rattus norvegicus GN=Gap43 PE=1 SV=1	FALSE	1.04501	0.0895946	37557.3	674	6591.26	1201.4	15.7331	41.1086	557.879	1421.02	2343.59	2482.54	2571.91	428.436	2808.64	459.314	1186.49	1093.17	235.892	4510.86	259.89	6020.17	770.035	53.7961	2396.74	1851.51	4292.58	26782.3	2235.81	4718.96	424.566	2140.99	4117	1881.59	811.532	3669.61	3445.41	889.56
28125	12.8695	3	595.265	1782.77	2.87036	35.19	KEGDGSATTDAAPATSPK	[16] Phospho (ST)	NEUM_RAT	Neuromodulin OS=Rattus norvegicus GN=Gap43 PE=1 SV=1	FALSE	3.14778	0.609626	4259.26	1797.04	5200.82	781.996	220.396	321.972	3419.64	1372.08	698.081	288.364	561.519	3279.11	870.076	5570.92	601.032	1056.16	92286.4	58976.4	2261.03	6456.42	410.093	732.383	1118.05	1308.11	1796.87	3711.4	754.608	1077.97	944.503	316.615	3146.16	1504.65	996.293	698.962	2160.23	268.592
37570	21.2286	3	595.262	1782.76	-1.90545	48.67	KEGDGSATTDAAPATSPK	[16] Phospho (ST)	NEUM_RAT	Neuromodulin OS=Rattus norvegicus GN=Gap43 PE=1 SV=1	FALSE	6.43006	0.12944	2794.32	764.98	16490.4	482.684	235676	189161	1059.04	14113.8	768.649	814.531	693.19	2384.39	2917.58	7176.6	4239.86	2263.35	1975.05	928.376	1111.44	912.339	2144.86	6745.16	566.648	709.453	16854.8	13699.3	776.438	703.373	653.015	1162.16	1221.08	1318.23	4915.65	1761.32	1682.5	443.024
45343	21.0467	2	892.39	1782.77	-0.715741	80.11	KEGDGSATTDAAPATSPK	[16] Phospho (ST)	NEUM_RAT	Neuromodulin OS=Rattus norvegicus GN=Gap43 PE=1 SV=1	FALSE	37.4267	0.660325	193.06	26.1128	50.2918	6154.42	215502	187520	388.2	190.746	160.864	266.89	305.665	229.621	128.913	140.515	218.23	88.6007	463.075	763.667	251.959	90.1383	106.216	77.2195	261.303	291.975	626.881	669.438	972.893	620.104	248.817	541.836	369.308	2380.67	165.597	170.928	40.8266	211.466
24632	12.5868	2	868.328	1734.64	1.93703	39.78	EGDGSATTDAAPATSPK	[5] Phospho (ST)|[15] Phospho (ST)	NEUM_RAT	Neuromodulin OS=Rattus norvegicus GN=Gap43 PE=1 SV=1	FALSE	1.06777	0.459357	678.42	70602.1	35622.2	20127.7	648.533	437.659	24052.7	651.481	43766.1	48919.2	47903.1	30732.5	52585.5	45376.4	55607.2	37402.6	432.656	794.394	25109.6	40133.2	45208.6	57983.7	56804.3	70015.1	1667.74	155.917	49343.3	39839.2	52963.1	39111.7	49789.5	63715.8	39393.9	58814.7	46610.3	53891.6
45715	24.8891	2	868.328	1734.64	1.88303	49.41	EGDGSATTDAAPATSPK	[5] Phospho (ST)|[15] Phospho (ST)	NEUM_RAT	Neuromodulin OS=Rattus norvegicus GN=Gap43 PE=1 SV=1	FALSE	1.01602	0.822727	61641.3	15211.1	31468.6	2087.17	19580	4596.76	17311.7	51401.9	8035.46	9427.1	4328.2	20405.3	17504	32377.3	29213.2	12731.4	56209.9	62507.2	12977.2	19809.2	7526.17	9049.81	3384.43	10243.9	72856	60273.3	18634	6811.87	6281.6	5183.37	7474.02	8774.72	25540.1	21209.4	40455.1	7022.11
31686	22.491	3	552.565	1654.67	1.01412	57.71	EGDGSATTDAAPATSPK	[15] Phospho (ST)	NEUM_RAT	Neuromodulin OS=Rattus norvegicus GN=Gap43 PE=1 SV=1	TRUE	6.56609	0.24724	132908	1383.08	1188.19	2181.21	16463.6	6616.79	2438.22	6188.79	400.917	421.168	576.218	2388.14	808.762	5039.48	1484.18	935.872	367222	190128	2378.56	3170.45	1296.97	889.871	963.102	1938.62	14167.7	18181.1	1663.87	667.98	2066.65	1171.91	1023.72	823.768	3018.07	1687.69	4058.52	529.834
36968	24.0949	3	552.567	1654.68	3.36608	41.47	EGDGSATTDAAPATSPK	[15] Phospho (ST)	NEUM_RAT	Neuromodulin OS=Rattus norvegicus GN=Gap43 PE=1 SV=1	FALSE	6.48439	0.461924	3400.69	3226.24	1158.61	427.488	181958	100832	1935.42	2884.14	6279.75	358.041	1008.29	1277.97	398.129	1761.16	2174.66	2098.92	10141.6	13367.6	602.883	974.318	651.742	1147	728.473	522.566	7641.26	2701.72	3377.22	1723.63	1060.19	2916.45	703.407	576.729	395.441	1070.78	1275.78	694.62
41670	22.6647	1	1655.68	1654.67	0.0404716	---	EGDGSATTDAAPATSPK	[15] Phospho (ST)	NEUM_RAT	Neuromodulin OS=Rattus norvegicus GN=Gap43 PE=1 SV=1	TRUE	337.281	0.00277398	123355	319.202	159.04	754.586	658.447	467.954	40.64	52.2124	420.135	397.356	320.913	59.9557	232.342	111.568	273.062	0	382785	447815	137.22	199.445	356.409	26.7458	0.667628	0	0	37.4292	62.9785	0	0	292.581	47.8158	111.659	0	111.176	155.915	0
41785	24.0469	1	1655.68	1654.67	-0.211284	---	EGDGSATTDAAPATSPK	[15] Phospho (ST)	NEUM_RAT	Neuromodulin OS=Rattus norvegicus GN=Gap43 PE=1 SV=1	FALSE	157.546	0.841616	242.567	0	0	0	416351	295180	0	0	0	131.977	0	0	0	0	0	90.8	822.124	1467.72	0	374.048	289.467	0	0	0	727.728	0	142.968	745.497	0	1855.67	0	0	0	0	0	53.0157
49092	14.5939	3	552.569	1654.69	8.00916	33.01	EGDGSATTDAAPATSPK	[15] Phospho (ST)	NEUM_RAT	Neuromodulin OS=Rattus norvegicus GN=Gap43 PE=1 SV=1	FALSE	2.28797	0.831612	2000.72	700.197	569.779	467.174	9933.08	8756.79	205.175	72012.3	268.729	330.978	125.61	124.803	198.621	264.943	809.229	233.933	4698.66	3752.19	197.956	615.062	340.702	423.263	139.482	261.84	79067.9	81810.6	386.073	389.82	378.421	487.646	113.085	278.461	500.908	256.03	221.254	79.3105
36201	26.0042	2	991.914	1981.81	-0.799842	68.81	AAQPPTETAESSQAEEEK	[12] Phospho (ST)	NEUM_RAT	Neuromodulin OS=Rattus norvegicus GN=Gap43 PE=1 SV=1	FALSE	1.67984	0.122613	1148.21	953.194	44312.4	4164.76	1.30784	683.991	35161.5	58806.1	400.096	1053.32	7102.35	45268.5	1505.78	57820.9	1055.18	1017.71	2326.31	372.275	10237.2	10925.8	764.456	1569.62	269.33	0	15319.3	59436.7	15332.4	2275.07	452.128	1341.85	13096.7	2507.08	73206.7	8858.42	75507.4	3528.41
38839	26.2958	2	991.914	1981.81	-0.826873	62.38	AAQPPTETAESSQAEEEK	[12] Phospho (ST)	NEUM_RAT	Neuromodulin OS=Rattus norvegicus GN=Gap43 PE=1 SV=1	FALSE	1.93363	0.215983	4356.7	159.014	22644.4	388.958	0	0	379.391	7376.08	329.434	1122.21	1060.18	3233.44	173.764	24741.3	851.461	35.0241	4924.78	2103.17	11.0379	847.52	229.446	2103.32	0	240.923	56055.6	4685.66	847.55	1041.82	0	464.712	1432.63	465.225	593.554	1481.61	1058.91	1049.76
41244	26.5744	2	991.914	1981.81	-0.500558	68.64	AAQPPTETAESSQAEEEK	[12] Phospho (ST)	NEUM_RAT	Neuromodulin OS=Rattus norvegicus GN=Gap43 PE=1 SV=1	FALSE	1.91891	0.62343	58212.3	27.546	4850.35	0	2171.46	1254.53	1233.82	1978.95	0	545.867	677.663	0.569089	510.627	5734.39	677.337	9.49267	32636.4	53124.7	0	219.487	281.412	4893.38	876.737	3530.58	29459	1064.97	427.319	294.148	894.474	969.764	39.6982	1369.81	2142.32	358.459	1052.16	418.22
41536	12.7093	2	991.913	1981.81	-1.55124	46.87	AAQPPTETAESSQAEEEK	[12] Phospho (ST)	NEUM_RAT	Neuromodulin OS=Rattus norvegicus GN=Gap43 PE=1 SV=1	FALSE	12.6883	0.087237	0	43693	1229.97	1.8808	0	0	204.246	0	1533.11	22.8029	146.071	64.9416	647.549	467.699	117.645	1923.88	15.8104	0	0	58.2277	459.409	62450.7	76852.4	73297.9	0	0	0	0.0901312	6862.64	269.729	0	399.609	0	0	76.4608	1.16112
42236	13.4629	2	991.914	1981.81	-0.754205	67.8	AAQPPTETAESSQAEEEK	[12] Phospho (ST)	NEUM_RAT	Neuromodulin OS=Rattus norvegicus GN=Gap43 PE=1 SV=1	FALSE	1.17987	0.983912	96.06	828.386	190.773	623.445	312.226	272.233	117.246	160.826	10897.9	3082.13	677.134	79.3956	49648	97.2702	4156.26	40980.6	112.741	251.11	166.793	391.924	1048.76	2741.89	2214.33	1167.12	1462.86	40.0096	30.0026	3853.84	745.059	3229.31	1031.41	2800.59	122.202	667.103	117.153	759.321
43627	13.0648	2	991.914	1981.81	-0.747461	63.74	AAQPPTETAESSQAEEEK	[12] Phospho (ST)	NEUM_RAT	Neuromodulin OS=Rattus norvegicus GN=Gap43 PE=1 SV=1	FALSE	1.56992	0.460049	12.5977	2403.56	36.2079	19.3092	0	18.8951	49.9256	65.4171	27968.5	774.38	328.434	0	1613.81	57.2194	183.571	2255.71	0	0	47.0115	9.01023	111.595	1071.61	4929.44	398.001	0	47.8542	0	233.326	1268.05	210.519	627.588	411.342	99.4877	0	0	238.328
44387	24.7725	2	991.914	1981.81	-0.649615	74.62	AAQPPTETAESSQAEEEK	[12] Phospho (ST)	NEUM_RAT	Neuromodulin OS=Rattus norvegicus GN=Gap43 PE=1 SV=1	FALSE	2.05353	0.287956	3117.89	917.456	4927.45	8958	3146.15	1499.94	3832.01	1150.32	1885.06	20483.3	40990.1	4413.11	4730.82	5533.5	14740.6	7494.48	1083.83	1462.38	37984.4	46459.4	12406.9	576.873	292.265	479.787	1743.73	225.952	69432.8	52396.1	570.251	13136.1	45423.2	22690.5	2373.98	70872.8	8075.74	54497.5
45041	13.4846	3	661.612	1981.81	-0.503331	---	AAQPPTETAESSQAEEEK	[12] Phospho (ST)	NEUM_RAT	Neuromodulin OS=Rattus norvegicus GN=Gap43 PE=1 SV=1	FALSE	1.05241	0.942859	615.588	402.052	264.507	416.809	0	30.0813	71.4689	191.125	17020.1	829.477	273.275	285.43	4399.6	563.941	1270.31	6628.02	129.799	373.93	173.189	263.006	478.39	748.986	929.556	478.993	723.302	301.315	110.228	654.859	386.707	687.347	186.269	899.626	62.022	143.671	58.136	328.665
46368	26.0042	2	951.931	1901.85	-0.555615	81.23	AAQPPTETAESSQAEEEK		NEUM_RAT	Neuromodulin OS=Rattus norvegicus GN=Gap43 PE=1 SV=1	FALSE	1.56413	0.566424	1241.75	257.951	7685.23	185.8	0	0	45.1659	11601.7	187.364	286.737	338.39	582.36	0	9370.83	0	0	0	4346.5	630.103	217.526	0	414.137	975.236	497.347	2067.87	13796	0	0.126835	1213.02	0	1745.32	458.256	21835.2	571.352	1241.6	150.814
55739	13.0172	2	788.359	1574.7	-1.39744	53.8	EGDGSATTDAAPATSPK		NEUM_RAT	Neuromodulin OS=Rattus norvegicus GN=Gap43 PE=1 SV=1	FALSE	1.17019	0.345227	26.094	3139.16	7.30121	175.218	0	0	1.03121	6431.39	449.359	242.087	464.025	0	452.458	61.1306	462.906	684.303	4.29907	0	21.9421	58.0683	308.541	450.441	1089.59	166.627	9927.53	1.11438	498.168	610.462	132.767	306.19	336.236	586.476	1.25268	307.628	6.84943	86.8707
33211	48.7247	2	1034.45	2066.88	-5.44433	113.52	TIGGGDDSFTTFFCETGAGK		TBA4A_RAT	Tubulin alpha-4A chain OS=Rattus norvegicus GN=Tuba4a PE=2 SV=1	TRUE	2.343	0.000134399	10363.7	7343.23	11248	17439.1	4569.81	7514.1	3333.04	6251.05	8785.42	23777.1	18767.8	16307.1	7256.21	3929.51	4282.87	3062.78	2321.54	2034.95	35950.7	24986.1	27918	14600.5	28155.8	35260.7	80273.5	79419.9	60994	70688.6	46963.9	74324.9	24685.1	34399.2	34275.8	13988	23221.1	17595
1555	53.1225	3	653.663	1957.97	-3.21667	48.38	GHYTEGAELVDSVLDVVR		TBB2A_RAT	Tubulin beta-2A chain OS=Rattus norvegicus GN=Tubb2a PE=1 SV=1	TRUE	2.03768	4.05477e-07	825554	888327	821027	827032	668035	779573	554160	578647	577173	743598	702083	659226	243555	257041	251647	641061	567992	584817	846578	1.22848e+06	1.25334e+06	1.44033e+06	1.55396e+06	1.43601e+06	2.00592e+06	1.14872e+06	2.02489e+06	1.81894e+06	1.41065e+06	1.97551e+06	1.97637e+06	2.18619e+06	1.99315e+06	2.5383e+06	3.18679e+06	2.66508e+06
3582	53.1512	2	979.99	1957.97	-4.66014	112.31	GHYTEGAELVDSVLDVVR		TBB2A_RAT	Tubulin beta-2A chain OS=Rattus norvegicus GN=Tubb2a PE=1 SV=1	TRUE	1.50989	0.0244464	184772	72807.7	123933	58910.8	48528.2	73066.9	39494.8	95783.2	258131	289522	98099	76921.5	97791	58571.8	69773.3	235969	57125.3	118590	278501	456477	371102	456334	420437	553878	636402	195475	429064	623150	368569	622467	370243	305245	359536	106008	543102	100954
4150	53.1225	2	979.99	1957.97	-4.36997	121.16	GHYTEGAELVDSVLDVVR		TBB2A_RAT	Tubulin beta-2A chain OS=Rattus norvegicus GN=Tubb2a PE=1 SV=1	TRUE	2.11229	0.000628653	406166	598040	382026	296489	236129	274085	256837	233670	40451.1	146293	330262	338022	57139.9	114378	109725	103046	315226	205579	1710.78	70507.9	206661	134256	288306	62365.1	206516	286918	477218	353046	288404	295264	339719	452784	417747	1.0399e+06	1.10275e+06	1.20319e+06
9328	34.0311	2	723.848	1445.68	-0.0310252	70.73	EVDEQMLNVQNK		TBB2A_RAT	Tubulin beta-2A chain OS=Rattus norvegicus GN=Tubb2a PE=1 SV=1	FALSE	1.82372	0.000885741	65965.9	86284.5	75588.7	11694.5	10066.6	11396.8	50940.4	56511	76372.6	89108.2	80120.4	79074.5	147840	122126	124436	62936.9	73937.4	63695	100788	86996.9	99167.2	95259.2	97096.4	93995.5	113056	90451.9	126167	157772	162191	193518	242669	262785	244433	177472	183193	194353
12056	32.5244	2	678.333	1354.65	-0.0926983	76.66	INVYYNEAAGNK		TBB2A_RAT	Tubulin beta-2A chain OS=Rattus norvegicus GN=Tubb2a PE=1 SV=1	FALSE	1.52548	0.00150031	47976.5	73901.3	48966.2	43297.4	33434.8	39738.7	66413	73419.8	86214.9	99249.9	83615.4	69625.9	106310	85391.1	93123.6	77372.2	39326	45772.2	73824.3	59562.5	76879.6	67726.7	81568.4	73337.9	72754.5	77795.8	95494.7	94327.3	94368.1	109314	227606	262558	224920	118075	96637.3	126132
25525	32.5829	1	1355.66	1354.65	-0.0809814	---	INVYYNEAAGNK		TBB2A_RAT	Tubulin beta-2A chain OS=Rattus norvegicus GN=Tubb2a PE=1 SV=1	FALSE	1.12462	0.146244	49837.7	41455.4	49833.5	19914.3	26567.4	23335.3	53008.1	54774.5	44975.3	57461.1	48639.8	59438	71073.8	75324.7	70793.3	38361.6	51362.7	52978.1	37499.5	36659.1	23462.5	19666.5	27087.1	27680.3	66521.5	75985.6	60165.3	42476.1	41527	48244.1	52510.1	58669.6	57857.7	61985.1	65266.5	56699
15356	26.5202	2	533.217	1064.42	0.151744	34.55	NMMAACDPR		TBB2A_RAT	Tubulin beta-2A chain OS=Rattus norvegicus GN=Tubb2a PE=1 SV=1	FALSE	3.1865	0.213552	0	79.7593	0.111528	79.7038	0	0	821.456	74.6219	44.2751	2709.08	5522.21	1760.65	480.407	3.5968	5640.74	0	44.6671	36.6634	3075.14	7940.19	6252.7	0	153	115.727	0	3850.66	5315.52	7931.34	0	1917.1	3829.54	12571.3	13672.3	8552.16	13138.2	6940.04
32209	25.1653	2	533.217	1064.42	0.215374	41.8	NMMAACDPR		TBB2A_RAT	Tubulin beta-2A chain OS=Rattus norvegicus GN=Tubb2a PE=1 SV=1	FALSE	1.44677	0.81078	1534.87	20149.6	3325.97	1775.27	4779.83	4565.48	980.729	3047.26	17025.2	867.696	571.099	2089.46	552.553	2555.05	1074.12	811.928	3920.32	2293.62	725.202	794.277	630.878	2288.94	79732.2	63524.9	3990.08	816.275	858.182	675.844	66843.5	621.51	840.311	1842.33	656.979	1000.66	1172.48	686.353
24592	53.376	2	929.472	1856.93	-2.75451	103.53	MSATFIGNSTAIQELFK		TBB2A_RAT	Tubulin beta-2A chain OS=Rattus norvegicus GN=Tubb2a PE=1 SV=1	FALSE	3.22412	0.000808943	24307.2	28215.1	19106.4	22726.5	2693.31	0	8960.1	9142.52	5139.75	17884.4	30932.9	14206	7755.04	3643.42	8615.88	8888.89	4583.16	15101.8	36348.7	28188.9	45901.5	55715.8	61513.7	67135.4	40761.6	40667.5	47576.2	89142.8	60105.1	86632.6	103542	118701	131218	135432	179914	140739
31777	56.6296	3	667.998	2000.97	-4.57538	---	GHYTEGAELVDSVLDVVR	[N-term] Carbamyl (N-term)	TBB2A_RAT	Tubulin beta-2A chain OS=Rattus norvegicus GN=Tubb2a PE=1 SV=1	FALSE	3.08592	0.0018726	3108.31	0	3846.31	4463.84	368.982	3566.5	635.156	3452.24	2487.44	4095.58	3444.3	1939.84	0	351.599	0	3679.47	187.433	5371.72	5329.24	11300.5	10351.1	13050.3	14988.8	12873	15790.6	11693.1	19446.1	15084.2	8155.61	18751.7	22646	20572.7	23923.1	2301.06	29902.6	205.669
40722	56.6029	2	1001.49	2000.97	-5.19915	92.26	GHYTEGAELVDSVLDVVR	[N-term] Carbamyl (N-term)	TBB2A_RAT	Tubulin beta-2A chain OS=Rattus norvegicus GN=Tubb2a PE=1 SV=1	FALSE	3.07863	0.0266656	7044.91	225.907	6877.63	2736.22	246.573	1566.23	999.152	561.596	2256.66	5023.55	1384.82	538.065	0	991.627	0	3117.5	162.588	1658.66	6304.83	5474.02	9332.45	7362.26	6973.02	1780.14	8690.27	9588.99	9165.78	2491.65	5310.42	9034.7	12744	16965.5	3535.17	1068.9	40298.5	0
2523	40.294	2	523.774	1045.53	-6.16281	63.72	DTGILDSIGR		MBP_RAT	Myelin basic protein OS=Rattus norvegicus GN=Mbp PE=1 SV=3	TRUE	1.12823	0.319841	223170	228007	242182	503933	383260	332665	283930	260454	358965	355103	301223	246231	316813	276695	287103	233491	116570	167754	266459	232392	223480	317715	300884	325149	530434	483782	546230	301889	388080	311391	454264	502308	480237	260472	314861	255689
5491	40.3539	1	1046.54	1045.53	-7.37747	---	DTGILDSIGR		MBP_RAT	Myelin basic protein OS=Rattus norvegicus GN=Mbp PE=1 SV=3	TRUE	1.03432	0.433209	345596	343805	337796	450272	498027	475100	330737	343691	351231	428513	348711	434613	350573	372787	365083	235288	261505	238826	296482	285634	268967	317944	288177	313864	538193	586718	556693	356316	395184	369917	358024	411182	390575	292459	366988	293464
7567	26.0219	3	404.52	1210.54	0.163369	39.53	TTHYGSLPQK	[6] Phospho (ST)	MBP_RAT	Myelin basic protein OS=Rattus norvegicus GN=Mbp PE=1 SV=3	TRUE	1.29436	0.108461	53367.4	138190	71674.1	93769	25903.4	25036.7	73942.4	61986.2	92762.6	91645.5	110716	81857.6	92499.1	72302	91404.7	109850	95817.7	91375.9	55311.6	98415.5	123581	122996	113844	130865	209309	116862	224289	203260	180149	217207	107337	107293	88816	81227.4	55209.9	86985.7
22150	25.9833	1	1211.55	1210.54	-0.0768803	---	TTHYGSLPQK	[6] Phospho (ST)	MBP_RAT	Myelin basic protein OS=Rattus norvegicus GN=Mbp PE=1 SV=3	TRUE	1.44948	0.292743	68853.5	1734.8	17729.1	55891.6	30466.6	23091.3	65515.4	73505.8	17571.2	64529.5	67330.8	84739.8	48828.9	95788.1	57984.7	88643.8	80890.2	94080.8	47131.5	134273	74022.2	1498.85	2319.78	1305.21	47070.5	159918	296857	186374	3969.6	158937	75250	65650.5	83787.7	55197.6	87519.1	54658.8
10037	41.7762	2	730.857	1459.7	-6.62594	47.71	TQDENPVVHFFK		MBP_RAT	Myelin basic protein OS=Rattus norvegicus GN=Mbp PE=1 SV=3	FALSE	1.0909	0.385805	163773	128965	159252	80231.5	99993.8	94272.8	125775	123277	126563	179163	162465	162711	166115	174566	173264	103807	80093.9	79997.1	87877.3	124695	133854	135485	123062	121891	190658	96908.9	171682	128780	117925	140132	201742	218320	197929	170645	184516	176735
12853	13.2022	2	595.758	1189.5	-0.839666	38.38	GAYDAQGTLSK	[8] Phospho (ST)	MBP_RAT	Myelin basic protein OS=Rattus norvegicus GN=Mbp PE=1 SV=3	FALSE	1.39306	0.752882	1531.79	226628	7886.64	9327.07	360.47	304.152	11569	16294.5	187269	11537.5	6058.21	4072.29	135537	9340.75	29090.2	132327	7827.66	3093.49	4353.07	16326	22117.2	278789	262994	269923	17003.3	1869.88	2031.84	7749.14	310527	14627.4	9383.11	20842.9	4337.21	3500.3	14973	4450.24
17058	25.1653	2	595.758	1189.5	-0.405737	56.01	GAYDAQGTLSK	[8] Phospho (ST)	MBP_RAT	Myelin basic protein OS=Rattus norvegicus GN=Mbp PE=1 SV=3	FALSE	1.37397	0.734808	186603	11306.1	44294.4	22763.9	46754.3	52996.2	33340.6	216300	11748.3	32757.8	37239.3	36703.9	23894.8	45072.8	21080.4	19403.6	180921	186243	27660	33370	17264.3	4411.84	16913.8	6230.47	532263	348922	66722.4	35019	9872.2	32651	39832.2	28284.6	42015.5	30023.3	30097.3	32288
17606	24.0694	2	595.758	1189.5	-0.776002	46.6	GAYDAQGTLSK	[8] Phospho (ST)	MBP_RAT	Myelin basic protein OS=Rattus norvegicus GN=Mbp PE=1 SV=3	TRUE	1.33939	0.205056	24155.3	36761.2	232681	242034	28300.7	15991.3	204500	43634.2	26484	339195	315107	236414	68017.3	248991	257074	50532.9	27346.7	16879.6	172614	251551	241774	29371	21409.3	36404.2	45097	28487.7	465050	414608	33492.5	431589	217533	323501	213094	267351	241995	152968
30716	13.2361	1	1190.51	1189.5	-0.325134	---	GAYDAQGTLSK	[8] Phospho (ST)	MBP_RAT	Myelin basic protein OS=Rattus norvegicus GN=Mbp PE=1 SV=3	FALSE	1.8048	0.985724	23.1167	60674.1	104.117	744.01	219.376	15.8077	144.039	0	45938.3	681.666	0	101.406	405.133	252.124	1575.12	753.604	60.5312	47.6118	51.9344	1012.06	22.9315	153808	122329	125610	272.882	17.6475	3764.73	1444.05	142917	802.337	244.868	314.18	30.0997	0	91.4022	71.1741
31800	26.7115	2	595.758	1189.5	-0.0465868	46.88	GAYDAQGTLSK	[8] Phospho (ST)	MBP_RAT	Myelin basic protein OS=Rattus norvegicus GN=Mbp PE=1 SV=3	FALSE	3.16053	0.411338	19858.8	923.584	7630.59	1180.76	145314	122160	4908.02	8251.58	1541.62	1595.84	2569.68	4923.71	1460.64	13188.4	1401.95	1561.71	25132.1	23007.3	2761.02	3411.64	3796.55	6232.3	332.863	713.803	27936.5	17459.4	9101.01	1680.06	2177.95	2835.3	1842.54	1599.93	1363.49	2749.62	7085.33	5035.21
14612	27.9637	2	708.803	1415.59	0.159667	43.34	YLATASTMDHAR	[7] Phospho (ST)	MBP_RAT	Myelin basic protein OS=Rattus norvegicus GN=Mbp PE=1 SV=3	FALSE	1.77034	0.234925	95393.5	65413.5	84488.6	22141.3	549245	535602	34173.5	28863.2	36306.2	71510.3	66386.6	54500.2	124796	133825	124991	57671.3	45152.7	26948.8	58890.9	73541.5	75888.6	23120.4	106520	30050	62093.7	29371.1	58973.1	83036.2	17966.9	83333.8	65426.4	80618.8	58258.2	85413	88684.3	94547.1
22404	27.9428	3	472.871	1415.59	-0.101225	---	YLATASTMDHAR	[7] Phospho (ST)	MBP_RAT	Myelin basic protein OS=Rattus norvegicus GN=Mbp PE=1 SV=3	FALSE	1.02824	0.254588	1675.63	11534.3	9475.13	699.14	2627.43	747.733	4353.19	904.676	7686.86	9592.65	14245.4	7095.35	27439.5	19129.7	22658.9	9551.74	5544.56	390.656	10885.5	14778.1	13982.5	584.984	23200.4	593.21	4423.44	2178.85	6494.17	13348	1160.66	14696.3	11055.1	11145.7	9785.15	15137.3	14066	18494.1
25141	31.3069	2	708.803	1415.59	0.636481	59.14	YLATASTMDHAR	[6] Phospho (ST)	MBP_RAT	Myelin basic protein OS=Rattus norvegicus GN=Mbp PE=1 SV=3	FALSE	1.24309	0.0597191	4693.55	15693.5	12749.4	7510.84	6.35791	222.108	4227.1	3665.91	15487	23588.4	16470.3	10230.8	42912.6	28123.4	31031.5	16416.5	142.814	222.439	7742.7	8167.52	15594.6	777.904	30074.8	32171.7	15872.9	6893.54	37103.1	33204.3	32189.7	29837.2	32203.1	32548.2	16521.6	15984.9	17107.2	19154.5
50690	31.1881	3	472.871	1415.59	-0.195012	---	YLATASTMDHAR	[6] Phospho (ST)	MBP_RAT	Myelin basic protein OS=Rattus norvegicus GN=Mbp PE=1 SV=3	FALSE	1.05251	0.324494	0	0	178.808	0	0	0	110.041	98.2285	310.836	1431.22	456.126	76.4839	2822.39	1653.9	1361.24	489.418	0	0	105.737	0	294.057	0	833.48	1647.82	1028.89	0	1394.74	2172.57	1214.82	1687.28	123.083	90.0774	334.187	197.946	346.599	670.343
30720	25.1372	2	555.775	1109.53	-0.4941	50.81	GAYDAQGTLSK		MBP_RAT	Myelin basic protein OS=Rattus norvegicus GN=Mbp PE=1 SV=3	FALSE	1.74117	0.0191919	2227.96	1417.43	923.374	17442.9	2328.13	1523.36	21147.5	4727.82	2579.14	24396.5	24396.7	12396.7	613.832	1390.2	782.926	801.392	9611.99	4635.06	15903	26229.8	782.306	2902.09	4302.7	2462.18	7554.74	2666.97	45670.2	25628.1	1328.15	10504.7	15188.5	35319.5	3628.34	20607.2	14793.7	18047.2
36266	26.4257	2	555.775	1109.53	-0.61419	57.44	GAYDAQGTLSK		MBP_RAT	Myelin basic protein OS=Rattus norvegicus GN=Mbp PE=1 SV=3	FALSE	1.16994	0.872971	13671.3	1239.13	1056.14	2894.37	17786.2	14252.2	2371.57	2658.58	4852.86	2069.12	2654.61	1458.7	1474.13	1532.98	1536.02	1824.83	24456.1	22682	999.767	2174.18	1573.22	2013.59	957.637	2436.93	46653.5	2255.71	3143.07	2203.08	2475.95	1470.05	2789.76	4183.35	3797.02	1734.49	1281.22	1987.16
52409	15.3979	2	555.774	1109.53	-1.43837	57.76	GAYDAQGTLSK		MBP_RAT	Myelin basic protein OS=Rattus norvegicus GN=Mbp PE=1 SV=3	FALSE	1.02199	0.51611	9.04118	17872.9	58.0833	784.719	187.731	220.941	152.205	350.272	642.292	2382.89	1323.09	83.0583	471.262	82.4496	2158.52	135.087	72.1761	70.3025	187.364	173.353	1532.01	329.927	15944.8	16967.4	422.656	46.36	295.848	1917.92	14155.8	1632.37	643.255	3505.75	348.49	1031.11	159.525	577.515
56730	14.0681	2	555.774	1109.53	-2.16982	61.72	GAYDAQGTLSK		MBP_RAT	Myelin basic protein OS=Rattus norvegicus GN=Mbp PE=1 SV=3	FALSE	3.06651	0.702579	0	78.2713	228.197	117.711	102.524	101.558	3.53171	20.6724	69.7092	162.084	266.795	7.78901	851.446	78.2363	411.112	2787.31	9.66296	0	90.6794	9.81935	511.046	7372.09	6.55582	111.657	43.5543	11.0165	45.503	180.826	1397.53	144.679	35.6249	290.033	232.309	331.394	0.0138472	106.542
43238	24.3825	2	716.8	1431.59	-0.180287	47.22	YLATASTMDHAR	[7] Phospho (ST)|[8] Oxidation (M)	MBP_RAT	Myelin basic protein OS=Rattus norvegicus GN=Mbp PE=1 SV=3	FALSE	1.6768	0.920704	2914	267.529	1055.96	214.245	42333	635.642	2727.74	14124.7	248.722	273.984	88.6826	1469.43	954.77	1971.1	3188.87	5012.73	1556.74	2679.29	255.112	282.986	2489.23	351.443	94.9873	168.517	91859.1	22807.5	1172.42	323.853	271	3148.93	134.794	186.842	983.743	966.234	808.057	306.583
5849	32.5829	3	1215.88	3644.62	-0.075883	57.47	AEPEKSEGAAEEQPEPAPAPEQEAAAPGPAAGGEAPK	[6] Phospho (ST)	BASP1_RAT	Brain acid soluble protein 1 OS=Rattus norvegicus GN=Basp1 PE=1 SV=2	TRUE	1.26723	0.275695	314093	741819	533489	252355	198170	203300	474868	573628	662286	836744	656331	390433	1.04364e+06	945357	971200	546287	151604	179969	304215	313042	281274	467807	427487	459280	322174	255811	355520	346313	492641	384345	1.72029e+06	2.04825e+06	992362	830462	828903	913090
6730	32.6105	4	912.161	3644.62	0.0317866	51.98	AEPEKSEGAAEEQPEPAPAPEQEAAAPGPAAGGEAPK	[6] Phospho (ST)	BASP1_RAT	Brain acid soluble protein 1 OS=Rattus norvegicus GN=Basp1 PE=1 SV=2	TRUE	1.54846	0.0102768	109633	316246	188232	111706	96599.7	94025.8	149169	189685	295150	313976	264621	149482	436672	360698	372852	509367	99947.8	125544	110169	245227	289374	421106	358610	352961	288596	88236.3	331017	349936	412629	385603	1.01211e+06	1.12796e+06	556499	381002	378370	417557
20575	32.5536	2	1823.31	3644.62	-0.0875712	---	AEPEKSEGAAEEQPEPAPAPEQEAAAPGPAAGGEAPK	[6] Phospho (ST)	BASP1_RAT	Brain acid soluble protein 1 OS=Rattus norvegicus GN=Basp1 PE=1 SV=2	TRUE	1.07316	0.825441	119274	233685	238521	101732	138453	154618	205503	206939	172003	312579	202630	135717	287717	352769	325324	114449	45890.4	50628.6	61490.4	68577.5	51801	75498.7	65408	75853.2	97242.5	97580.9	104962	84038.8	102254	85871.4	221863	272636	169536	234728	271669	238467
11516	28.3818	2	723.345	1444.67	4.60224	49.52	ESEPQAAADATEVK		BASP1_RAT	Brain acid soluble protein 1 OS=Rattus norvegicus GN=Basp1 PE=1 SV=2	FALSE	2.34874	0.0186072	0	3520.87	3578.02	6588.24	0	0	9524.29	122.178	2882.3	14173.1	9596.22	4635.52	10706.9	321.805	12980.7	14184.6	440.71	0	15153.4	15803.7	14334	0	11373.3	10.2569	7767.5	807.53	14934.8	28951.2	1510.25	28778.4	18734.6	14965.1	14714.6	18936	9368.76	26052.8
14301	28.5254	2	723.34	1444.67	-1.43009	53.05	ESEPQAAADATEVK		BASP1_RAT	Brain acid soluble protein 1 OS=Rattus norvegicus GN=Basp1 PE=1 SV=2	FALSE	1.67876	0.0257298	128.614	4976.05	5767.92	1943.53	1431.44	3233.1	15266.9	23830.6	20373.8	7139.35	11774.9	6984.84	12952.4	18255.8	7157.35	7836.46	8430.29	3551.02	2321.69	3020.41	6935.98	0	31238.4	0	32403.3	12649.4	22689.3	18950	5383.54	13378.6	13564.3	21572.6	40183	17875.1	21671.7	10161.8
23504	32.5536	3	1004.47	3010.38	-0.329816	46.64	SEGAAEEQPEPAPAPEQEAAAPGPAAGGEAPK		BASP1_RAT	Brain acid soluble protein 1 OS=Rattus norvegicus GN=Basp1 PE=1 SV=2	TRUE	2.42712	0.00207387	6597.48	14374.3	9821.42	3413.57	2625.97	1854.69	20264.4	33492	46290.1	27810.8	25360.2	10436.2	36200.8	33878.4	35338	16450.6	3213.66	3776.87	13293.8	14510.1	15040.9	24948.1	27156.5	27108.9	27089.8	11143.4	30549	26758.9	23264.8	27707.6	186779	217492	116843	50275.7	53899.1	48884.3
33572	32.5536	2	1506.2	3010.38	-0.236486	---	SEGAAEEQPEPAPAPEQEAAAPGPAAGGEAPK		BASP1_RAT	Brain acid soluble protein 1 OS=Rattus norvegicus GN=Basp1 PE=1 SV=2	TRUE	1.85736	0.0707702	5392.73	11344	10193.6	4634.53	4171	2311.61	20862.4	25049.3	26374.8	27248.2	15077.3	8765.23	19843	26977	20183.2	7865.81	2322.63	2954.51	4994.07	2948.57	5974.44	7298.05	8534.38	6607.1	19013.3	12200.1	18877.4	9044.39	11363.4	7196.82	72907.1	83865.2	49957.7	32895.1	30873.9	36571
28145	26.0219	2	1106.95	2211.88	-0.296404	101.54	AGEASAESTGAADGAPQEEGEAK	[8] Phospho (ST)	BASP1_RAT	Brain acid soluble protein 1 OS=Rattus norvegicus GN=Basp1 PE=1 SV=2	TRUE	1.48308	0.0480607	6790.79	8940.21	76456.5	47307.3	407.723	1274.81	62379.4	59370.2	5738.02	81451.6	72465.9	67827.7	74157	111048	113144	69901.7	2415.63	5962.17	80174.4	72862.6	47720.7	8416.93	6329.9	11580.3	80128.4	76663.3	97094.4	80927.3	8271.08	80328.7	106217	143916	94394.7	117167	116259	109891
38303	12.9483	2	1106.95	2211.88	-0.507197	89.78	AGEASAESTGAADGAPQEEGEAK	[8] Phospho (ST)	BASP1_RAT	Brain acid soluble protein 1 OS=Rattus norvegicus GN=Basp1 PE=1 SV=2	FALSE	2.04853	0.361679	1515.43	71154.9	444.549	601.824	0	148.025	957.838	507.622	50899.6	2249.46	693.129	217.73	5236.49	704.516	6995.22	3961.86	232.539	1543.08	0	665.209	1351.03	62847.5	80476.8	83538.7	2103.82	2877.58	943.797	2516.61	61263.6	2617.32	3198.66	4797.8	171.603	1000.14	746.648	1900.9
39328	27.095	2	1106.95	2211.88	-0.21666	77.75	AGEASAESTGAADGAPQEEGEAK	[8] Phospho (ST)	BASP1_RAT	Brain acid soluble protein 1 OS=Rattus norvegicus GN=Basp1 PE=1 SV=2	FALSE	1.35288	0.805823	34382.7	621.841	3793.11	5413.86	2253.04	1271.45	2441.61	2111.65	4150.93	17553.8	6273.41	2083.18	19014.3	3597.7	18249.4	3310.48	82869.7	87310.5	552.154	2634.5	1968.38	3130.18	3625.76	4132.99	1801.19	18984.1	5240.18	3336.18	9774.05	3740.24	3681.64	6337	10075	3812.77	11257.5	10155.8
34484	26.2324	2	1066.96	2131.91	-0.860681	111.82	AGEASAESTGAADGAPQEEGEAK		BASP1_RAT	Brain acid soluble protein 1 OS=Rattus norvegicus GN=Basp1 PE=1 SV=2	FALSE	2.15953	0.295851	8497.76	127.366	45486.3	0	838.336	0	603.152	61252.6	86.7404	198.536	354.443	8437.74	858.828	56720.9	230.193	1989.52	26463.4	7267.63	114.267	1220.78	346.222	720.304	659.681	520.183	137615	85255.6	4.40769	293.65	2.8687	565.088	167.312	0	92667.3	302.624	1337.85	117.624
37151	24.7437	3	711.642	2131.9	-4.39428	39.29	AGEASAESTGAADGAPQEEGEAK		BASP1_RAT	Brain acid soluble protein 1 OS=Rattus norvegicus GN=Basp1 PE=1 SV=2	FALSE	2.11092	0.843441	3516.93	913.296	473.93	496.197	1894.15	108.282	701.277	1228.39	2564.59	709.986	887.264	301.193	37.0201	159.521	382.152	396.803	317.802	2896.88	467.709	11786.6	210.487	458.075	132.031	7022.89	2506.07	390.661	49789.3	618.177	1659.23	3.21401	8364.09	187.196	67.8366	4628.64	969.94	166.009
37943	13.2022	2	1066.96	2131.91	-1.26694	135.82	AGEASAESTGAADGAPQEEGEAK		BASP1_RAT	Brain acid soluble protein 1 OS=Rattus norvegicus GN=Basp1 PE=1 SV=2	FALSE	1.31351	0.394804	108.008	625.818	2730.28	3081.98	17.1954	57.9104	295.371	0	2088.68	2355.77	873.006	54.6466	64666.4	66.929	4759.23	51092.1	96.7706	254.483	0	0.963598	720.13	155595	4133.77	27902.8	3038.05	836.039	0	1276.99	63144.4	484.971	1678.59	6834.71	0	2078.36	53.3126	1889.33
39448	12.9483	2	1066.96	2131.91	-2.2263	126.44	AGEASAESTGAADGAPQEEGEAK		BASP1_RAT	Brain acid soluble protein 1 OS=Rattus norvegicus GN=Basp1 PE=1 SV=2	FALSE	2.25746	0.572344	0	59615.2	5839.4	2231.6	0	0	0	54.6511	48645.7	487.637	900.156	134.215	2630.46	127.36	336.875	1666.41	0	0	155.731	321.254	0	3365.3	69203.7	60790.9	0	0	1843.36	1885.6	76.3264	1179.48	777.509	3700.35	49.8542	4344.67	0	44.6758
43108	24.6735	2	1066.96	2131.91	-1.40363	101.69	AGEASAESTGAADGAPQEEGEAK		BASP1_RAT	Brain acid soluble protein 1 OS=Rattus norvegicus GN=Basp1 PE=1 SV=2	FALSE	2.3705	0.39682	13327.3	122.634	4832.32	7856.72	11558.8	3386.22	9371.49	6983.83	166.632	4603.37	48449.7	5573.12	112.55	10270.6	199.695	732.098	8593.12	12807.4	39102.1	66650.2	318.466	309.42	198.349	389.102	9041	9653.22	112025	54616.4	409.913	352.975	97598.9	6966.92	5561.69	96185.6	10441.9	66139.2
53863	14.0419	2	1066.96	2131.91	-1.1355	117.05	AGEASAESTGAADGAPQEEGEAK		BASP1_RAT	Brain acid soluble protein 1 OS=Rattus norvegicus GN=Basp1 PE=1 SV=2	FALSE	1.08948	0.425647	45.958	157.341	140.773	77.7111	261.675	70.5716	43.2884	46.3939	62.8714	29626.5	230.423	28.0348	1416.8	154.547	77196	496.684	18.284	0	804.215	985.056	39327.7	178.643	60.5742	309.027	0	0.228602	22.0504	697.203	49.2874	58494.9	2740.93	72534.1	26.1649	9.01491	0	339.746
38024	14.8115	2	698.802	1395.59	-1.07304	46.84	ETPAASEAPSSAAK	[10] Phospho (ST)	BASP1_RAT	Brain acid soluble protein 1 OS=Rattus norvegicus GN=Basp1 PE=1 SV=2	FALSE	2.1775	0.897486	259.608	2076.35	1234.36	33.7684	193.645	218.148	254.553	600.208	600.232	2.66706	3.0774	200.423	298.061	665.198	10.9044	321.075	736.198	433.955	254.621	484.032	66.134	277.266	2375.56	2763.81	3281.86	2130.22	228.654	31.4755	1254.71	40.8182	62.7403	49.1129	556.093	70.4049	546.371	6.4132
38774	21.7068	2	698.8	1395.59	-4.34365	68.99	ETPAASEAPSSAAK	[10] Phospho (ST)	BASP1_RAT	Brain acid soluble protein 1 OS=Rattus norvegicus GN=Basp1 PE=1 SV=2	FALSE	1.7113	0.148129	91337.2	9552	52195.4	858.48	14535.7	14101.3	3744.94	18066.4	1893.42	3371.41	1840.23	8859.97	2041.47	18191.1	4331.56	2839.34	78977.3	77958.7	979.666	1385.12	5834.43	3563.85	2873.96	3827.09	33086.8	4128.77	824.24	1629.27	3474.16	8138.14	522.638	9363.57	4240.97	1280.17	6574.4	527.646
6466	34.1251	2	958.918	1915.82	-0.224658	43.65	SLSDPKPLSPTAEESAK	[3] Phospho (ST)|[9] Phospho (ST)	BSN_RAT	Protein bassoon OS=Rattus norvegicus GN=Bsn PE=1 SV=3	TRUE	1.1041	0.463602	305798	414856	342872	403054	388628	366559	212778	225210	235510	306587	223946	246411	382510	324818	346181	84844.1	87457.2	82124.4	254700	175757	185684	163148	183668	179740	188809	194150	187713	98742.6	123133	125768	372160	417385	319900	392172	379351	389043
20766	34.0938	3	639.614	1915.82	-0.3421	---	SLSDPKPLSPTAEESAK	[1] Phospho (ST)|[9] Phospho (ST)	BSN_RAT	Protein bassoon OS=Rattus norvegicus GN=Bsn PE=1 SV=3	FALSE	1.14913	0.125099	24261.7	35605.9	29561.3	42415.8	41747.7	41801.9	14263.3	13191.5	16585.9	20666.1	28079.5	25125.4	30475.9	30220	20806.4	7948.99	14334.5	9454.06	17139.9	21758.6	28831.2	17971.4	20715.8	17971.4	29322.7	19093.1	29590.8	22047.8	18386.5	21060.4	40133	40802.2	39635.9	31013.4	31965.2	37904.5
8657	32.5536	2	918.935	1835.86	-0.119232	45.65	SLSDPKPLSPTAEESAK	[3] Phospho (ST)	BSN_RAT	Protein bassoon OS=Rattus norvegicus GN=Bsn PE=1 SV=3	TRUE	1.40351	0.00962775	121220	219251	189976	192251	132785	139094	190871	225300	234878	271635	205079	177168	292129	263904	255128	227361	86064.3	109275	135544	156782	160557	180949	191021	203035	221182	167057	255497	190251	202858	225522	565032	658719	473159	304054	270837	314042
18341	32.4523	3	612.959	1835.86	0.283627	40.94	SLSDPKPLSPTAEESAK	[3] Phospho (ST)	BSN_RAT	Protein bassoon OS=Rattus norvegicus GN=Bsn PE=1 SV=3	TRUE	2.06129	7.47572e-05	9446.08	29089.7	18260.5	25461.5	18152.2	18228	21201	23667.9	33762.6	29132.8	34337.7	20421	41920.5	31044.1	34371.4	53648.4	16488.1	14322	14821.1	20732.1	34490.9	31323.2	35287.4	33304.1	48968.4	21869.4	64424.7	46792.9	41132.8	52922.5	139387	175863	123002	45962.2	36702	46123.1
38062	32.5322	1	1836.86	1835.86	0.144061	---	SLSDPKPLSPTAEESAK	[3] Phospho (ST)	BSN_RAT	Protein bassoon OS=Rattus norvegicus GN=Bsn PE=1 SV=3	TRUE	1.12929	0.543112	30043.3	19667.5	31325.1	12647	70809.9	62205.9	29537.9	27011.8	20520.1	40328.7	16858.5	13845.2	35669.8	36924.2	34865.6	19418.6	44150.4	35549.9	5464.71	9406.5	5589.57	1817.33	6899.04	4795.86	45865.8	51826.3	49351.4	9043.28	12932.1	14645.5	1233.87	2754.1	5041.49	24548.1	31245.1	17226.6
38062	32.5322	1	1836.86	1835.86	0.144061	---	SLSDPKPLSPTAEESAK	[9] Phospho (ST)	BSN_RAT	Protein bassoon OS=Rattus norvegicus GN=Bsn PE=1 SV=3	FALSE	1.12929	0.543112	30043.3	19667.5	31325.1	12647	70809.9	62205.9	29537.9	27011.8	20520.1	40328.7	16858.5	13845.2	35669.8	36924.2	34865.6	19418.6	44150.4	35549.9	5464.71	9406.5	5589.57	1817.33	6899.04	4795.86	45865.8	51826.3	49351.4	9043.28	12932.1	14645.5	1233.87	2754.1	5041.49	24548.1	31245.1	17226.6
13102	33.5928	2	664.828	1327.64	-0.164721	37.08	ISKFSPIEEAK	[5] Phospho (ST)	BSN_RAT	Protein bassoon OS=Rattus norvegicus GN=Bsn PE=1 SV=3	FALSE	1.12919	0.233643	53554.5	58186	54030	77088.4	84229.2	91854.4	42988.3	44396.7	44172.3	68072.5	59632.4	62232	66604.4	70411.7	62626.4	46982.4	46089.3	45369.8	36963.3	40136.2	43344.1	30750.4	34874.1	33682	83276.9	57648.2	85666.3	49496.7	49945.7	57493.6	100462	112835	95398.5	72041	78724.5	74935.6
49412	33.6396	1	1328.65	1327.64	-0.926877	---	ISKFSPIEEAK	[5] Phospho (ST)	BSN_RAT	Protein bassoon OS=Rattus norvegicus GN=Bsn PE=1 SV=3	FALSE	1.61789	0.753057	6083.43	2733.64	7993.62	604.976	769.075	0	6465.23	4437.79	1907.28	10552.9	7241.23	10774.3	12943.2	17591.2	19383	4074.19	4525.89	704.976	738.92	2033.04	0	0	1990.3	461.419	4221.85	5101.81	2221.59	184.352	2828.37	3281.44	106.91	228.039	8.98886	9821.24	8073.62	9300.17
15653	52.7419	4	1331.12	5320.44	-2.39058	81.02	SPQSLSDTGYSSDGVSSSQSEITGVVQQEVEQLDSAGVTGPRPPSPSELHK	[45] Phospho (ST)	BSN_RAT	Protein bassoon OS=Rattus norvegicus GN=Bsn PE=1 SV=3	TRUE	2.13094	0.0307126	184329	163480	168139	69537.1	52783.9	64519.3	96172.5	119650	112064	275693	233961	225355	275443	260470	322428	108752	81650.9	53272.1	148752	219337	152995	261151	232485	244133	130512	75758.5	143128	193133	246048	179573	884077	1.1156e+06	1.01878e+06	640928	622373	608069
19495	28.472	2	811.28	1620.55	-0.229971	61.18	GEEESEEDSYDPR	[5] Phospho (ST)	BSN_RAT	Protein bassoon OS=Rattus norvegicus GN=Bsn PE=1 SV=3	FALSE	1.25568	0.0365724	122403	104910	125674	80465.2	110325	95792.3	80783	86913.2	65108.2	116164	98776.9	120856	107063	122548	93545.1	57671.8	55402.4	60960	89187.6	74509.6	62339.1	29542.5	55515.6	66352.7	103426	119652	110643	88310.7	78897.6	86460	170290	194233	220753	140992	136833	138063
24612	26.0219	2	894.352	1786.69	-0.134358	84.53	IADSSVQTDDEEGEGR	[8] Phospho (ST)	BSN_RAT	Protein bassoon OS=Rattus norvegicus GN=Bsn PE=1 SV=3	FALSE	1.24208	0.631081	150233	8168.09	232872	13631.5	11022	10217.4	109706	153897	2800.1	8578.69	18595.3	166807	10048.6	222352	7278.65	3073.94	82544.9	103619	48818.3	40953.7	3813.05	52575.4	4177.17	4051.36	208087	168182	22034.2	14151.2	4899.95	12089.7	36662.4	18870.9	251124	29945.5	260417	23535.2
25805	24.8194	2	894.352	1786.69	0.441504	95.37	IADSSVQTDDEEGEGR	[8] Phospho (ST)	BSN_RAT	Protein bassoon OS=Rattus norvegicus GN=Bsn PE=1 SV=3	FALSE	1.49014	0.126926	3434.07	6315.38	16291.2	136561	3685.38	3413.49	36448.7	9871.62	2278.97	206614	192158	20045.7	100144	22103.5	205850	42839	7641.44	5298.29	153858	205412	181818	1653.5	1662.38	2250.17	12196	19927.3	211609	183694	2442.54	166870	213139	281370	34983.4	287055	50486.3	231239
27045	13.0172	2	894.353	1786.69	1.11539	92.12	IADSSVQTDDEEGEGR	[8] Phospho (ST)	BSN_RAT	Protein bassoon OS=Rattus norvegicus GN=Bsn PE=1 SV=3	FALSE	1.20321	0.971031	820.327	280753	1530.95	4934.75	341.945	292.213	444.107	2152.04	145084	11953.7	3459.18	1067.44	83895.3	1434.78	8961.55	75664.6	880.068	788.836	1307.17	1632.9	16697.5	199382	210616	236161	2326.54	1902.48	1037.26	27207	181949	27587.3	2366.65	33185.8	290.775	474.879	609.877	9883.58
129	27.7122	2	732.324	1462.63	0.166783	64.32	AALPAGEGESPEGAK	[10] Phospho (ST)	AMPH_RAT	Amphiphysin OS=Rattus norvegicus GN=Amph PE=1 SV=1	TRUE	1.12156	0.770817	3.74698e+06	2.87176e+06	3.7008e+06	3.77407e+06	3.74274e+06	4.01189e+06	3.22577e+06	3.32914e+06	1.72694e+06	4.0915e+06	4.49569e+06	3.91453e+06	4.14593e+06	5.09301e+06	4.56659e+06	5.16953e+06	4.90795e+06	4.56751e+06	3.02574e+06	3.3649e+06	3.45181e+06	58468.2	796720	120352	5.76024e+06	4.58153e+06	5.69672e+06	5.11275e+06	308927	5.4862e+06	4.46686e+06	5.27594e+06	4.57951e+06	4.37849e+06	4.24162e+06	4.51311e+06
9831	27.7385	1	1463.64	1462.63	0.0741312	---	AALPAGEGESPEGAK	[10] Phospho (ST)	AMPH_RAT	Amphiphysin OS=Rattus norvegicus GN=Amph PE=1 SV=1	TRUE	1.01327	0.836897	301641	285622	303285	395352	464699	434136	260935	307601	232066	350197	355138	322576	323252	458884	406151	529430	390093	414493	231154	328218	277130	368920	363398	336719	533946	384154	523948	467581	531859	474605	232703	326803	298360	309109	347330	312502
38730	27.7122	3	488.552	1462.64	1.01038	---	AALPAGEGESPEGAK	[10] Phospho (ST)	AMPH_RAT	Amphiphysin OS=Rattus norvegicus GN=Amph PE=1 SV=1	TRUE	2.20931	0.0510845	77.2214	1791.55	1015.36	1803.25	1251.63	1437	1050.33	280.862	139.336	2591.8	4133.9	1865.65	2854.32	826.892	1488.99	7436.33	513.477	0	1587.06	3442.7	5492.19	0	637.022	0	3323.58	1155.69	8600.16	7308.74	195.572	9285.56	2752.68	3563.77	1116.57	2645.35	950.852	3909.91
1378	40.7914	3	956.096	2865.27	-5.3533	49.34	IDVESTELASSESPQAAELEAGAPQEK	[13] Phospho (ST)	AMPH_RAT	Amphiphysin OS=Rattus norvegicus GN=Amph PE=1 SV=1	TRUE	1.39454	0.00254197	1.14075e+06	1.34748e+06	1.29261e+06	1.44418e+06	1.11454e+06	1.06801e+06	1.04428e+06	1.05404e+06	1.28633e+06	1.72456e+06	1.45557e+06	1.48738e+06	1.62546e+06	1.6375e+06	1.65343e+06	1.66415e+06	1.13498e+06	1.24507e+06	1.36736e+06	1.35172e+06	1.49822e+06	1.71953e+06	1.69848e+06	1.74906e+06	2.44818e+06	1.81764e+06	2.33419e+06	1.6208e+06	1.82336e+06	2.00106e+06	3.49392e+06	3.8469e+06	3.41839e+06	2.23757e+06	2.45055e+06	2.16495e+06
4298	40.7471	2	1433.64	2865.26	-5.97089	103.79	IDVESTELASSESPQAAELEAGAPQEK	[13] Phospho (ST)	AMPH_RAT	Amphiphysin OS=Rattus norvegicus GN=Amph PE=1 SV=1	TRUE	1.19103	0.150388	948847	1.0145e+06	973270	671935	687590	675962	777668	845786	929804	1.24296e+06	927324	1.15253e+06	1.17483e+06	1.2574e+06	1.24145e+06	862873	631839	790566	925020	714759	732549	937561	924833	939418	1.25397e+06	1.17627e+06	1.10408e+06	775236	1.04626e+06	1.00674e+06	1.52963e+06	1.72766e+06	1.49043e+06	1.50543e+06	1.5359e+06	1.47737e+06
3670	38.2897	4	852.423	3405.66	-2.55652	55.95	TPSPPEEASPLPSPTASPNHTLAPASPAPVRPR	[9] Phospho (ST)	AMPH_RAT	Amphiphysin OS=Rattus norvegicus GN=Amph PE=1 SV=1	TRUE	1.78554	0.00330268	113646	292372	305673	250341	175158	144794	390058	403178	521589	771491	654588	306942	692794	750884	756453	1.56137e+06	382858	499816	109091	384525	396275	813173	742706	704717	1.26148e+06	319927	1.44584e+06	966341	1.19915e+06	912251	2.19385e+06	2.82681e+06	1.38251e+06	474830	817317	462372
12649	38.1617	3	1136.23	3405.66	-3.9802	55.32	TPSPPEEASPLPSPTASPNHTLAPASPAPVRPR	[3] Phospho (ST)	AMPH_RAT	Amphiphysin OS=Rattus norvegicus GN=Amph PE=1 SV=1	FALSE	1.25315	0.166241	194340	387038	393142	182260	219731	170756	399991	437235	460318	755302	569510	352863	669631	791557	746229	810776	261218	285411	99252	145569	133891	252219	257960	262856	609160	284581	567784	292162	449119	339321	1.24706e+06	1.61824e+06	794817	414017	374946	403961
9422	41.1978	2	791.863	1581.71	-5.22349	58.87	AFSIQGAPSDSGPLR	[9] Phospho (ST)	AMPH_RAT	Amphiphysin OS=Rattus norvegicus GN=Amph PE=1 SV=1	FALSE	1.27213	0.0522088	92726.3	92776.9	92061.6	78996.8	75300.5	67137.2	46408	64191.6	77376.6	126803	100259	117583	114697	132547	122383	93300.9	78322.1	92318.7	95517.4	67509	81974.4	91789.1	96237	96530	135127	105500	126933	88590.6	101211	103903	216494	230825	179187	165079	160756	156057
239	40.7914	2	850.877	1699.74	-7.36461	76.29	GLYDGPVCEVSVTPK	[13] Phospho (ST)	DPYL2_RAT	Dihydropyrimidinase-related protein 2 OS=Rattus norvegicus GN=Dpysl2 PE=1 SV=1	TRUE	1.08252	0.257067	2.233e+06	2.49236e+06	2.19733e+06	2.69319e+06	2.48604e+06	2.37568e+06	2.00273e+06	1.98532e+06	2.13711e+06	2.5525e+06	2.3062e+06	2.79561e+06	905336	849229	899526	682412	565142	665976	2.86417e+06	2.14129e+06	2.36675e+06	2.39164e+06	2.47853e+06	2.49441e+06	3.39171e+06	3.3756e+06	3.14608e+06	2.41496e+06	2.5969e+06	2.80965e+06	1.40836e+06	1.60206e+06	1.57659e+06	1.18558e+06	1.24115e+06	1.22237e+06
12444	40.807	1	1700.75	1699.74	-7.6324	---	GLYDGPVCEVSVTPK	[13] Phospho (ST)	DPYL2_RAT	Dihydropyrimidinase-related protein 2 OS=Rattus norvegicus GN=Dpysl2 PE=1 SV=1	TRUE	1.29713	0.251039	483539	418275	446724	388511	460641	462873	372602	405250	438573	559898	391613	495867	98491.1	112566	105149	48049.1	46009.2	53546.9	406870	311335	287010	327882	322523	327238	429200	464525	478425	289923	368211	323215	42870.4	43589.2	38264.5	88878.8	68124.4	69465.2
1505	43.3087	3	750.346	2248.02	-4.81874	45.15	NLHQSGFSLSGAQIDDNIPR	[8] Phospho (ST)	DPYL2_RAT	Dihydropyrimidinase-related protein 2 OS=Rattus norvegicus GN=Dpysl2 PE=1 SV=1	TRUE	1.47414	0.000501319	604002	685412	677595	443792	388001	403164	510402	524138	595029	831779	782993	759829	860653	850176	845884	653139	518157	509317	893182	962730	968379	1.09749e+06	991281	1.03279e+06	982836	719143	919395	871437	782220	933239	1.73603e+06	1.92281e+06	1.80988e+06	1.60057e+06	1.56972e+06	1.55369e+06
6298	43.3714	2	1125.02	2248.02	-5.20699	80.97	NLHQSGFSLSGAQIDDNIPR	[8] Phospho (ST)	DPYL2_RAT	Dihydropyrimidinase-related protein 2 OS=Rattus norvegicus GN=Dpysl2 PE=1 SV=1	TRUE	1.23085	0.0758524	519511	548192	528703	258954	281138	261194	379936	396058	390353	583093	455783	558339	619089	572211	623427	298679	303579	314016	522268	522492	517393	529496	525141	532968	521694	409286	456363	365317	441959	423950	760335	874290	825637	980913	948223	983946
11551	40.7659	3	793.06	2376.16	-4.27841	76.16	DIGAIAQVHAENGDIIAEEQQR		DPYL2_RAT	Dihydropyrimidinase-related protein 2 OS=Rattus norvegicus GN=Dpysl2 PE=1 SV=1	TRUE	2.15826	5.79918e-06	55677.1	62842.9	67072.2	227217	39354.2	53685.2	61583	52463	53652.5	99829.9	83503	59147.1	30980.9	30977.6	44824	70136.4	21563.6	49914.6	204447	241374	362512	205831	300672	233227	316879	137908	284431	351670	308238	406225	421176	438555	427596	296155	340745	303436
28814	40.7659	2	1189.09	2376.16	-3.78133	---	DIGAIAQVHAENGDIIAEEQQR		DPYL2_RAT	Dihydropyrimidinase-related protein 2 OS=Rattus norvegicus GN=Dpysl2 PE=1 SV=1	TRUE	2.62542	2.69796e-06	21560.5	24591.8	25901.1	38855.3	6973.79	9595.62	12208.4	14528.8	12068.4	34232	33413.5	20153.6	7401.4	6072.52	13045.8	13910.8	5527.69	15964	51136.9	76822.8	148346	65704.2	123286	99280.6	146124	66855.5	137929	149802	132682	169499	158932	136479	152093	148699	165904	128770
12889	36.8781	2	841.938	1681.86	-1.48755	77.74	IVLEDGTLHVTEGSGR		DPYL2_RAT	Dihydropyrimidinase-related protein 2 OS=Rattus norvegicus GN=Dpysl2 PE=1 SV=1	FALSE	2.17373	2.08734e-05	35317	52200.8	45202	60258	44606	60446	28031.5	21453.8	15919.1	39556.6	44098.9	47031.5	12671	15660	11617.7	16856.2	24145.4	16902.9	79348.7	130242	171506	77423	115230	98769.5	241685	105463	184799	234298	137572	238587	106886	146216	126792	157031	170624	138549
330	26.84	2	566.774	1131.53	0.426897	58.73	QASISGPAPPK	[3] Phospho (ST)	SYN1_RAT	Synapsin-1 OS=Rattus norvegicus GN=Syn1 PE=1 SV=3	TRUE	1.13298	0.124465	1.16605e+06	1.40664e+06	1.21619e+06	1.34337e+06	1.23753e+06	1.27723e+06	1.07585e+06	972925	947620	1.21845e+06	1.25465e+06	991554	1.46538e+06	1.33022e+06	1.50197e+06	748915	738750	692149	1.92829e+06	2.63624e+06	2.97224e+06	2.97017e+06	2.93213e+06	2.77449e+06	1.29979e+06	993910	1.2694e+06	1.3781e+06	1.37684e+06	1.4642e+06	2.14204e+06	2.16301e+06	1.79479e+06	2.48237e+06	1.8613e+06	2.65778e+06
5460	26.8718	1	1132.54	1131.53	0.269795	---	QASISGPAPPK	[3] Phospho (ST)	SYN1_RAT	Synapsin-1 OS=Rattus norvegicus GN=Syn1 PE=1 SV=3	TRUE	1.18045	0.132871	370643	215596	361891	280977	318953	342977	256623	260185	122119	314437	292742	267004	308899	400866	359993	208361	178970	217524	512617	1.0002e+06	763125	623925	717562	583001	416509	233427	418646	437321	337649	399980	440440	431311	419480	692260	647037	692191
3868	34.9241	2	821.391	1640.77	-0.0353493	66.54	GSHSQTPSPGALPLGR	[8] Phospho (ST)	SYN1_RAT	Synapsin-1 OS=Rattus norvegicus GN=Syn1 PE=1 SV=3	FALSE	1.07127	0.691771	549943	472315	473885	482934	513428	492115	315551	359655	426402	584933	377055	440215	548866	475658	473019	234306	264974	180790	377717	379463	407021	410940	415266	410397	348616	290208	439645	248192	268948	290589	720621	847889	704215	574248	562238	566702
36290	34.9241	1	1641.77	1640.77	-0.142442	---	GSHSQTPSPGALPLGR	[8] Phospho (ST)	SYN1_RAT	Synapsin-1 OS=Rattus norvegicus GN=Syn1 PE=1 SV=3	FALSE	1.03791	0.222441	28130.7	33833	45236.9	3758.4	2258.72	4484.87	14411.4	21918	10345.2	22710.9	21815	30019.7	21125.3	49560.2	26116	248.661	1483.55	5303.92	5993.97	3516.49	2609.29	2957.15	7352.93	2206.24	13749.5	10470.7	4702.72	2966.66	2257.65	3438.75	55.1814	2405.68	0	66434.4	76694.2	56077.7
4819	45.1422	3	968.133	2901.38	-4.49039	67.4	SQSLTNAFNLPEPAPPRPSLSQDEVK	[3] Phospho (ST)	SYN1_RAT	Synapsin-1 OS=Rattus norvegicus GN=Syn1 PE=1 SV=3	TRUE	1.28533	0.346937	519414	673761	596884	266845	309124	323824	402804	436516	434162	647376	537648	500325	631245	624914	634796	183303	120142	125359	431117	536757	580734	549936	538111	530495	295152	197768	308034	201864	213373	264386	1.13843e+06	1.35362e+06	1.12096e+06	1.03483e+06	880602	997138
22412	45.1552	2	1451.7	2901.38	-3.20376	---	SQSLTNAFNLPEPAPPRPSLSQDEVK	[3] Phospho (ST)	SYN1_RAT	Synapsin-1 OS=Rattus norvegicus GN=Syn1 PE=1 SV=3	TRUE	1.1358	0.944862	77946.1	138646	134920	10010.3	18308.6	11603.3	43322.1	60811.6	24878.6	110155	80014.2	73823.6	96822.6	117626	120463	8151.42	4052.98	8343.1	25584.4	59884.1	57895.8	48910	60559.3	33714.8	25161.6	5820.32	11569	10039.3	9162.98	11032.1	98458.4	145806	93003.3	163985	145873	156971
6952	49.6077	3	972.122	2913.35	-3.25039	52.06	ASTAAPVASPAAPSPGSSGGGGFFSSLSNAVK	[14] Phospho (ST)	SYN1_RAT	Synapsin-1 OS=Rattus norvegicus GN=Syn1 PE=1 SV=3	TRUE	1.04211	0.742587	529139	597981	536002	643862	615112	667066	333119	377486	382951	566352	531688	539024	498220	513940	516190	148193	124838	76945.6	481956	410917	490647	431297	431182	433617	314564	244965	340906	336011	305840	380809	685581	903810	823043	784937	738048	775935
865	12.767	2	932.925	1863.84	-0.463488	71.54	GEAAAERPGEAAVASSPSK	[16] Phospho (ST)	MARCS_RAT	Myristoylated alanine-rich C-kinase substrate OS=Rattus norvegicus GN=Marcks PE=1 SV=2	TRUE	1.07169	0.491802	292.838	2.6505e+06	479.322	1.53813e+06	225.804	112.91	323.573	626.283	2.09273e+06	2.90567e+06	1.99313e+06	501.741	2.70308e+06	917.822	3.06834e+06	4.63197e+06	127.652	285.242	52096.9	81034.6	2.29102e+06	2.49941e+06	2.84128e+06	2.7872e+06	463.953	129.556	1.92847e+06	3.17948e+06	2.9188e+06	3.41648e+06	1.91694e+06	2.73106e+06	234.01	1.93913e+06	492.726	1.38188e+06
1125	12.767	3	622.286	1863.84	-0.39555	79.53	GEAAAERPGEAAVASSPSK	[16] Phospho (ST)	MARCS_RAT	Myristoylated alanine-rich C-kinase substrate OS=Rattus norvegicus GN=Marcks PE=1 SV=2	TRUE	1.25549	0.226004	1851.32	1.29626e+06	27641.5	862578	1683.32	1687.57	14434.1	11864.4	1.09876e+06	1.38211e+06	1.48342e+06	14676.4	1.33789e+06	20704	1.45839e+06	2.07314e+06	1100.55	1106.08	68792.9	127804	1.3839e+06	1.09435e+06	1.16399e+06	1.26364e+06	15288.4	5967.05	1.1699e+06	1.69394e+06	1.34621e+06	1.89773e+06	1.32245e+06	1.72473e+06	18833.8	1.5697e+06	19905.7	1.00111e+06
4045	25.5205	2	932.925	1863.84	-0.308345	60.98	GEAAAERPGEAAVASSPSK	[16] Phospho (ST)	MARCS_RAT	Myristoylated alanine-rich C-kinase substrate OS=Rattus norvegicus GN=Marcks PE=1 SV=2	TRUE	1.02248	0.860123	2.04218e+06	32927.9	2.70061e+06	35874	2.83437e+06	2.35595e+06	2.23173e+06	2.57824e+06	24750.7	54424.2	52345.1	2.00176e+06	38564.4	4.1012e+06	34764.6	50518	2.92568e+06	3.56219e+06	800498	1.46784e+06	54782.7	203435	64236.4	49801.7	5.89962e+06	2.8579e+06	1.13261e+06	76845.8	38885.7	53117.4	147950	76537.6	2.44306e+06	387138	3.65224e+06	82776.2
4768	25.5205	3	622.286	1863.84	-0.559128	---	GEAAAERPGEAAVASSPSK	[16] Phospho (ST)	MARCS_RAT	Myristoylated alanine-rich C-kinase substrate OS=Rattus norvegicus GN=Marcks PE=1 SV=2	TRUE	1.14183	0.940274	764574	39899.5	1.30527e+06	38342.1	1.14034e+06	1.00747e+06	1.25601e+06	1.17118e+06	38218.9	35989	44523.3	1.16036e+06	30225.7	1.82924e+06	34380.9	38513	1.48566e+06	1.42705e+06	622758	968251	25555.7	85027.2	47828.9	75343.9	2.62194e+06	1.29461e+06	705880	50305.6	59001.4	40463	123750	49569.5	1.42355e+06	328910	1.64172e+06	49994.3
914	42.186	1	865.379	864.372	-7.63088	---	LSGFSFK	[5] Phospho (ST)	MARCS_RAT	Myristoylated alanine-rich C-kinase substrate OS=Rattus norvegicus GN=Marcks PE=1 SV=2	TRUE	1.12547	0.0162827	1.0024e+06	992491	969403	1.16629e+06	1.3476e+06	1.21812e+06	847013	857035	858464	949212	738733	984550	1.15352e+06	1.25089e+06	1.14001e+06	834071	815881	939726	947548	868727	845785	928596	966484	997314	1.08472e+06	1.12273e+06	1.03934e+06	715862	777735	824620	652602	781655	727459	1.0953e+06	1.11763e+06	1.0678e+06
1411	42.1516	2	433.194	864.372	-6.71507	35.57	LSGFSFK	[5] Phospho (ST)	MARCS_RAT	Myristoylated alanine-rich C-kinase substrate OS=Rattus norvegicus GN=Marcks PE=1 SV=2	TRUE	1.06226	0.425767	238240	243478	221606	406444	391643	387580	218221	212324	224654	238199	249414	283381	308931	302735	297792	187768	229888	198566	291108	169822	192977	213692	185894	215628	239159	330904	230232	178372	212544	179768	284628	303203	323540	313093	278728	319061
16095	30.411	2	1406.59	2811.16	0.545614	74.52	EAAEAEPAEPGSPSAETEGASASSTSSPK	[12] Phospho (ST)	MARCS_RAT	Myristoylated alanine-rich C-kinase substrate OS=Rattus norvegicus GN=Marcks PE=1 SV=2	FALSE	1.00005	0.734532	126788	344960	209481	191880	69726.5	44020.1	203168	179528	331853	337675	271614	165092	418332	303367	369072	201081	42662.4	32529.6	154119	86811.8	85189.8	119556	163661	201395	78394.3	158790	156580	128670	188878	115976	410654	476768	267132	272609	249033	284593
8140	30.4424	3	938.061	2811.16	0.0498355	59.47	EAAEAEPAEPGSPSAETEGASASSTSSPK	[14] Phospho (ST)	MARCS_RAT	Myristoylated alanine-rich C-kinase substrate OS=Rattus norvegicus GN=Marcks PE=1 SV=2	FALSE	1.06185	0.557463	143937	433396	249046	300143	78293.8	47687.4	227820	223927	424156	394896	358228	176750	522119	362022	473951	240565	77037.5	48930.9	206265	126676	143566	253772	229800	257730	122034	167977	224635	191710	227198	173459	659500	701098	360560	337897	279598	378677
58506	20.724	2	826.364	1650.71	-0.521041	54.38	AEDGAAPSPSSETPKK	[13] Phospho (ST)	MARCS_RAT	Myristoylated alanine-rich C-kinase substrate OS=Rattus norvegicus GN=Marcks PE=1 SV=2	FALSE	69.2075	0.430768	477.562	132.455	27.4138	23.5743	103283	84292.3	6.0865	53.1632	37.353	12.8624	15.781	0	0	47.9072	33.6147	35.1513	828.974	817.423	196.908	508.803	38.2677	413.404	70.1932	109.832	230.731	83.537	699.896	19.7403	76.1573	28.8479	9.60817	78.9058	53.6228	100.447	69.7984	28.0849
982	45.376	2	1020.99	2039.97	-4.25949	107.81	GIVDQSQQAYQEAFEISK		1433Z_RAT	14-3-3 protein zeta/delta OS=Rattus norvegicus GN=Ywhaz PE=1 SV=1	TRUE	2.08974	3.29245e-06	1.17702e+06	1.22733e+06	1.15715e+06	1.17149e+06	531413	502708	897628	904822	861195	1.37343e+06	1.169e+06	1.23475e+06	474691	451356	563667	1.0712e+06	933052	1.10288e+06	3.46882e+06	3.15197e+06	3.65572e+06	3.56252e+06	3.50843e+06	3.5245e+06	3.71662e+06	3.04917e+06	3.53871e+06	4.27379e+06	4.15557e+06	4.81319e+06	4.42022e+06	5.19887e+06	4.78285e+06	5.36312e+06	4.43472e+06	5.06487e+06
3294	45.4053	3	680.997	2039.97	-4.7378	47.66	GIVDQSQQAYQEAFEISK		1433Z_RAT	14-3-3 protein zeta/delta OS=Rattus norvegicus GN=Ywhaz PE=1 SV=1	TRUE	2.43713	1.1003e-06	85523.1	100299	89587	123815	36610.6	41589	67459	63933.9	69949.6	99825.3	125980	129424	29272.6	43047	61165.2	216152	174189	187222	389988	531572	804887	755343	547175	672272	750943	491640	739459	1.03045e+06	925229	1.1141e+06	650880	564430	736462	616907	643097	652122
1129	56.9492	3	711.333	2130.98	-2.75508	59.08	TAFDEAIAELDTLSEESYK		1433Z_RAT	14-3-3 protein zeta/delta OS=Rattus norvegicus GN=Ywhaz PE=1 SV=1	TRUE	1.87315	7.32977e-05	880129	822023	779391	916006	705026	914313	438244	458998	476064	632655	703567	821071	146744	128764	150498	1.00266e+06	1.21147e+06	1.20526e+06	1.33369e+06	1.82717e+06	1.95076e+06	1.98575e+06	1.99925e+06	1.94169e+06	2.99246e+06	1.85387e+06	2.90941e+06	2.83672e+06	1.71254e+06	3.29464e+06	1.70551e+06	1.71453e+06	2.21205e+06	1.97682e+06	2.92741e+06	2.09739e+06
2036	56.9856	2	1066.5	2130.98	-2.39563	123.39	TAFDEAIAELDTLSEESYK		1433Z_RAT	14-3-3 protein zeta/delta OS=Rattus norvegicus GN=Ywhaz PE=1 SV=1	TRUE	1.75787	3.31179e-05	1.4565e+06	1.39209e+06	1.24084e+06	895414	967525	976847	657658	714816	682033	1.15079e+06	1.11601e+06	1.10169e+06	239086	219075	261275	829732	1.14047e+06	1.03167e+06	2.08386e+06	1.53153e+06	1.59494e+06	1.6526e+06	1.78986e+06	1.6412e+06	2.46949e+06	2.57773e+06	2.40895e+06	2.61727e+06	2.07597e+06	2.72454e+06	1.93926e+06	2.16666e+06	2.19854e+06	3.13205e+06	2.94417e+06	2.67733e+06
5778	44.4047	2	1205	2407.98	-5.09386	78.58	DNLTLWTSDTQGDEAEAGEGGEN		1433Z_RAT	14-3-3 protein zeta/delta OS=Rattus norvegicus GN=Ywhaz PE=1 SV=1	TRUE	1.32264	0.0343533	721300	638367	680173	1.51603e+06	995726	1.04732e+06	919217	898617	963792	996142	886067	841661	1.10219e+06	818428	979162	485452	494769	778326	1.96806e+06	894265	1.13906e+06	892972	1.09449e+06	1.07446e+06	811645	1.20813e+06	710217	935110	1.03759e+06	1.09755e+06	2.12132e+06	2.37729e+06	2.31658e+06	1.89024e+06	1.40627e+06	1.73502e+06
14647	44.4206	3	803.666	2407.98	-4.98021	39.81	DNLTLWTSDTQGDEAEAGEGGEN		1433Z_RAT	14-3-3 protein zeta/delta OS=Rattus norvegicus GN=Ywhaz PE=1 SV=1	TRUE	1.75315	0.000142241	43932.5	38742.6	47664.9	254892	146400	147119	58845.8	48235.9	80367.3	68021.5	102465	83266.1	71494.9	80472.3	82643.8	78955.4	74139.4	102759	199099	105072	225542	146759	145946	162889	137852	147348	125578	217839	179291	226001	377221	315424	434024	232386	208984	204842
9270	28.5356	2	774.86	1547.71	-0.0154268	106.81	SVTEQGAELSNEER		1433Z_RAT	14-3-3 protein zeta/delta OS=Rattus norvegicus GN=Ywhaz PE=1 SV=1	FALSE	1.73634	0.0371948	89503.8	19562	90097.8	24607.2	47966.7	46033	100010	109505	105630	110635	102169	86438.5	104842	102230	100646	110600	86133	85506.8	111420	155779	139897	638.133	183698	1855.66	215003	151021	209803	188256	20142.6	200811	220544	278060	208008	204467	180133	193982
24959	28.0069	2	774.859	1547.7	-1.39086	99.99	SVTEQGAELSNEER		1433Z_RAT	14-3-3 protein zeta/delta OS=Rattus norvegicus GN=Ywhaz PE=1 SV=1	FALSE	1.63431	0.036433	10952.6	74388.7	5696.27	966.984	4274.1	4352.56	5050.22	3813.13	2491.66	7595.13	8700.51	4134.29	7192.59	7735.72	6798.5	5951.06	4077.21	2161.6	7810.17	11875.6	10025	2896.87	441.709	150406	15826.6	10182.3	12841.6	9199.89	184564	10797.6	14719.2	19449.7	10440.2	7333.07	8552.56	9726.87
15217	52.6466	2	1106.48	2210.94	-3.85843	106.84	TAFDEAIAELDTLSEESYK	[14] Phospho (ST)	1433Z_RAT	14-3-3 protein zeta/delta OS=Rattus norvegicus GN=Ywhaz PE=1 SV=1	FALSE	1.20059	0.144514	139690	104871	123252	107708	151764	124004	56335	83079.5	89891	119751	87586.5	125482	129071	174176	151152	107429	133121	167181	122661	87814.7	101482	119179	101464	129958	168786	197080	157094	118484	101559	137534	153474	219095	242329	208570	187832	191804
1552	31.7001	2	690.824	1379.63	0.160946	44.43	DESKEPIVEVR	[3] Phospho (ST)	NCAM1_RAT	Neural cell adhesion molecule 1 OS=Rattus norvegicus GN=Ncam1 PE=1 SV=1	TRUE	1.1143	0.21507	379293	903859	718244	1.09566e+06	457683	490076	738109	686238	943612	936202	713905	431477	1.30338e+06	1.19627e+06	1.15044e+06	914790	240040	254247	549131	765521	910059	1.00599e+06	1.07862e+06	1.00615e+06	668647	369370	991533	910967	902175	1.0018e+06	1.43162e+06	1.66374e+06	1.26316e+06	996289	915663	990110
7206	31.6711	1	1380.64	1379.63	0.013278	---	DESKEPIVEVR	[3] Phospho (ST)	NCAM1_RAT	Neural cell adhesion molecule 1 OS=Rattus norvegicus GN=Ncam1 PE=1 SV=1	TRUE	1.17482	0.0226365	677260	590989	597886	558016	970438	890975	536701	599365	460705	478887	401633	524869	603192	744286	626449	385147	504419	504144	645152	523986	441525	456370	475509	461578	589864	618167	462778	386957	440414	419757	266384	300879	433957	648678	662370	655337
21342	26.3117	2	824.33	1646.64	1.15321	64.43	DGEPIENEEEDDEK		NCAM1_RAT	Neural cell adhesion molecule 1 OS=Rattus norvegicus GN=Ncam1 PE=1 SV=1	FALSE	1.86085	0.027589	106.951	289.242	622.679	4915.68	0	134.977	11015.9	264.772	723.163	9874.1	8006.2	5250.46	1266.5	211.499	2266.92	0	88.5535	12.5858	4201.39	11652.1	2648.95	58.6732	116.114	0	481.123	0	10081.8	11872.9	203.451	4340.63	10129.3	5179.42	10921.5	8475.69	3228.49	9900.56
28370	26.09	2	824.319	1646.62	-12.2519	66.67	DGEPIENEEEDDEK		NCAM1_RAT	Neural cell adhesion molecule 1 OS=Rattus norvegicus GN=Ncam1 PE=1 SV=1	FALSE	1.17403	0.379601	1299.39	16205	5940.41	15757.7	1771.93	2696.01	15624.8	4163.94	11917	21546.3	19781.4	6663.8	42310	4639.47	28388.6	41191	962.07	2481.33	11270.2	8749.35	25462.7	3163.46	38420.3	11673.9	1227.38	929.75	24582.3	13915.9	10832.2	17044.6	37850.3	43765	39241.4	10949.9	11980.8	17446
23786	33.6241	2	942.959	1883.9	-0.160923	47.38	AAFSKDESKEPIVEVR	[8] Phospho (ST)	NCAM1_RAT	Neural cell adhesion molecule 1 OS=Rattus norvegicus GN=Ncam1 PE=1 SV=1	TRUE	1.02103	0.584773	28326.3	36897	44195.4	45705.7	44377.7	42815.3	30985.6	32580.2	30610.9	83819.9	66374	48737.2	80721.8	100136	87334.9	41551.8	20544.7	21839.5	6038.6	26894.8	24666.9	12995.9	13414	8347.72	65260	22115.6	62474.5	48453.5	47315	51553.7	87139.4	98601.2	78904.5	69725.1	73008.3	66465.8
26768	27.2199	2	901.896	1801.78	-0.222408	33.05	HTEPNETTPLTEPEK	[8] Phospho (ST)	NCAM1_RAT	Neural cell adhesion molecule 1 OS=Rattus norvegicus GN=Ncam1 PE=1 SV=1	TRUE	1.20784	0.0555226	11170	27896.2	38001.4	16559.8	1603.22	1711.09	30655.8	32577.9	19506.2	30811.8	29532.8	17353.8	39347.4	45493	45097.5	42101.2	17652.1	13346	19758.7	44351.8	38650	49604.8	33646.9	64924	46318.2	16670.6	46651.9	38999.1	28811.3	39265.1	38202.1	41696	32594.3	32835.8	38434.2	31224.5
3145	31.9612	2	645.278	1288.54	0.215543	62.63	EALQDVEDENQ		1433E_RAT	14-3-3 protein epsilon OS=Rattus norvegicus GN=Ywhae PE=1 SV=1	TRUE	1.50362	0.00135364	82117.8	193158	138634	114655	37535.3	38225.5	157814	144460	194833	215718	181143	134752	260782	230929	223845	203894	79497.2	74401.5	175674	170812	204803	220704	238952	223881	166431	127312	232854	241554	263516	278023	466881	514236	395664	279425	227404	295228
4440	31.9453	1	1289.55	1288.54	0.172125	---	EALQDVEDENQ		1433E_RAT	14-3-3 protein epsilon OS=Rattus norvegicus GN=Ywhae PE=1 SV=1	TRUE	1.28087	0.0034453	352815	386697	335480	195842	207724	199099	369608	381913	375210	446874	345208	406235	488041	496153	459632	419746	340633	345489	490487	413844	374103	459707	463315	473263	447343	521810	489150	459383	530530	510476	561758	642592	647079	579274	560513	605355
3755	54.6632	3	696.657	2086.95	-4.45672	70.79	AAFDDAIAELDTLSEESYK		1433E_RAT	14-3-3 protein epsilon OS=Rattus norvegicus GN=Ywhae PE=1 SV=1	TRUE	1.87201	0.000176519	211505	201482	183331	266125	239441	242645	129721	123793	129777	169888	156355	220852	31945.6	53039.3	28588.7	256271	282682	268962	360134	614892	644691	621652	606222	589195	1.03982e+06	553859	1.05576e+06	952113	592808	1.08779e+06	459220	468003	570842	520384	407971	518801
4361	54.7307	2	1044.48	2086.95	-3.64796	122.44	AAFDDAIAELDTLSEESYK		1433E_RAT	14-3-3 protein epsilon OS=Rattus norvegicus GN=Ywhae PE=1 SV=1	TRUE	1.75179	6.81702e-05	691831	612127	563502	453361	492590	487649	343041	343879	334750	504645	470367	530464	109531	114117	126100	332776	420153	382943	879235	761940	763799	752223	782597	737169	1.28958e+06	1.30676e+06	1.27797e+06	1.24842e+06	1.06666e+06	1.26808e+06	862277	1.02637e+06	1.04649e+06	1.34334e+06	1.11043e+06	1.20873e+06
20794	43.9982	2	1090.97	2179.93	-3.44862	121.89	DNLTLWTSDMQGDGEEQNK		1433E_RAT	14-3-3 protein epsilon OS=Rattus norvegicus GN=Ywhae PE=1 SV=1	TRUE	2.53181	0.00892041	50258.4	59324.4	54315.8	14826.6	6680.45	11314.3	20015.6	25691.3	18429.7	49902.8	52028.1	43349	92815.8	63367.7	81155.7	16728	16379.6	21042.8	115551	54529.2	69188.2	67720.9	78258.6	41509.7	30549.5	26291.4	29574.9	108306	111751	118364	243529	245924	244917	187338	192667	224517
26688	35.881	2	628.799	1255.58	-0.471009	47.07	YLAEFATGNDR		1433E_RAT	14-3-3 protein epsilon OS=Rattus norvegicus GN=Ywhae PE=1 SV=1	FALSE	1.49019	0.0857958	15376.4	13872.2	16991.1	12508.2	10960.5	18929.8	7737.93	12348	11025	16095.2	16895.6	12899	18346.6	19337.4	17415.4	15913.1	11059.6	12959.5	1811.72	6407.93	6200.61	6525.15	9106.5	5965.79	34007.1	27182.2	31958.8	13369.3	4044.48	12497.2	42903.9	41049.7	44034	20969.7	21401.6	13660.9
3347	42.5112	2	982.963	1963.91	-6.52304	111.91	GTGGVDTAAVGGVFDVSNADR		KCRB_RAT	Creatine kinase B-type OS=Rattus norvegicus GN=Ckb PE=1 SV=2	TRUE	1.63225	7.5909e-05	400658	358420	367665	709056	460979	471070	305869	304285	246429	425646	393616	358153	266853	242323	303039	279665	231349	382920	974047	678138	1.01159e+06	648108	842909	796391	1.09979e+06	1.00785e+06	940287	1.10398e+06	1.01758e+06	1.17459e+06	785924	1.03667e+06	803148	1.10093e+06	1.00761e+06	1.10331e+06
16545	42.5112	3	655.647	1963.92	-2.07259	55.35	GTGGVDTAAVGGVFDVSNADR		KCRB_RAT	Creatine kinase B-type OS=Rattus norvegicus GN=Ckb PE=1 SV=2	TRUE	2.26356	6.60251e-06	14829.2	11711.5	15076.9	71914.7	33436.4	38355.7	13698	10687.1	9441.6	19658.9	27282.2	13189.3	14121.8	16564.7	8309.7	38173.4	19846.8	36040.2	59538.8	78839.3	144661	97321.8	101335	109122	156480	118094	156341	186027	157969	192236	100339	108575	112056	93774.1	115367	94740.7
15012	59.0407	2	924.991	1847.97	-1.98202	118.44	LGFSEVELVQMVVDGVK		KCRB_RAT	Creatine kinase B-type OS=Rattus norvegicus GN=Ckb PE=1 SV=2	TRUE	1.94201	1.29947e-06	133602	108196	99349.3	126642	30952.2	46165.6	50289.6	54958.2	68133.9	86647.2	103803	91924.7	41559	29050.9	56287.7	98534.8	112877	130189	155168	113564	178240	196848	236129	217071	126107	159726	119360	240482	172084	244042	198885	237510	240756	346281	419165	311453
21185	59.1839	3	616.996	1847.97	-2.63356	---	LGFSEVELVQMVVDGVK		KCRB_RAT	Creatine kinase B-type OS=Rattus norvegicus GN=Ckb PE=1 SV=2	TRUE	2.11754	7.50418e-06	18057.2	11976.8	10426.2	22934.2	3716.53	6252.78	5996.23	9609.66	5219.22	12186.6	14888.8	12992.6	4874.22	2509.03	4477.03	77173.9	45062	45973.8	25862	25994.9	42647	80018.9	72745.7	54182.5	25318.7	33293.7	40907.3	74991.9	48259.6	64702.6	40420	45116.7	57441.7	59047.9	111208	65851.1
17552	47.1121	2	801.914	1601.81	-7.90139	116.69	LAVEALSSLDGDLSGR		KCRB_RAT	Creatine kinase B-type OS=Rattus norvegicus GN=Ckb PE=1 SV=2	FALSE	1.46743	0.00194317	35925.5	25285.9	25695.8	109471	81327.3	69798.6	30050.8	26522.1	24154.6	28452.6	26587.1	39448.6	20140.2	25202.9	28453.1	36464	18946.2	55087.2	57719	45414.6	63762	37214.3	45726.2	47295.2	101933	90033.6	94046.8	73809.8	39279.5	93472.3	75689.1	96731.2	93733.7	74013.5	55872.1	73879.2
19573	55.9428	2	932.987	1863.96	-3.37456	110.76	LGFSEVELVQMVVDGVK	[11] Oxidation (M)	KCRB_RAT	Creatine kinase B-type OS=Rattus norvegicus GN=Ckb PE=1 SV=2	TRUE	1.25117	0.0186918	74189.9	81809.5	72715.7	149947	173204	179452	72256	78652.6	62147.6	95350.3	64257.6	67675	16840.8	26134.3	28918.6	37780	50448.6	40024.6	39395.5	41205.6	35119.7	89324.5	79358.7	84128.6	133663	72805.2	135748	88037.6	61041.3	78454.8	80761.7	101578	70853.5	117869	118488	72233.6
23480	47.5025	2	616.806	1231.6	-9.19524	56.52	DLFDPIIEDR		KCRB_RAT	Creatine kinase B-type OS=Rattus norvegicus GN=Ckb PE=1 SV=2	FALSE	1.91905	0.0122643	3762.66	1132.27	5192.49	15445.3	16844	19146.6	5937.78	6757.28	12039.5	17251.8	10517.5	9676.42	15549.5	7866.02	8914.61	21312.9	10335.6	11467.7	10039.7	13439.5	13546.8	16822.7	17106.5	17134	30892.3	31444.7	46196.1	21430.3	18026.5	17447.5	63446.9	69388.8	67050.1	18956.9	14936.9	21490
4206	34.0836	2	956.438	1910.86	-0.411463	85.03	TGSPLTVATGNDQAATEAK	[3] Phospho (ST)	SGIP1_RAT	SH3-containing GRB2-like protein 3-interacting protein 1 OS=Rattus norvegicus GN=Sgip1 PE=1 SV=1	TRUE	1.24344	0.0126639	314220	394930	345962	334421	306263	294420	305930	305746	346643	388422	332048	395706	509613	418087	449025	282909	265327	224115	367753	304054	323799	297417	319533	330872	453795	424435	456769	310780	348203	380462	693677	786126	559484	568803	529890	558376
8926	41.1196	2	674.285	1346.56	-6.61749	59.2	DDYLETLSSPK	[9] Phospho (ST)	SGIP1_RAT	SH3-containing GRB2-like protein 3-interacting protein 1 OS=Rattus norvegicus GN=Sgip1 PE=1 SV=1	TRUE	1.10198	0.152303	107714	113325	95295.5	138884	120885	125216	83714.3	90297.5	91937.1	107095	80873.4	113358	101941	85894.2	84636.1	56781.4	67649.4	60053.9	146510	83122.4	94388	105786	112904	111118	101357	105095	99370.3	82249.9	90402.5	100702	160632	164792	159853	108566	100681	119863
27358	41.1352	1	1347.56	1346.56	-6.60351	---	DDYLETLSSPK	[9] Phospho (ST)	SGIP1_RAT	SH3-containing GRB2-like protein 3-interacting protein 1 OS=Rattus norvegicus GN=Sgip1 PE=1 SV=1	TRUE	1.09533	0.43917	85249.2	81983.9	88728.4	70933.6	51926.6	68759.7	38578.5	35645.6	48146.7	61376.1	46770	65860	64549.6	52927.2	46553.2	23728.9	13406.8	10006.1	45018.9	31378.3	41430	67985.2	53027.3	57679.5	70980.6	70943.3	67918.9	35100.3	50649.4	41047.9	5966.5	62545.1	6491.53	49585.7	61167.7	61413.8
11267	45.6266	3	755.359	2263.06	-4.49522	55.6	VAEQTFIKDDYLETLSSPK	[17] Phospho (ST)	SGIP1_RAT	SH3-containing GRB2-like protein 3-interacting protein 1 OS=Rattus norvegicus GN=Sgip1 PE=1 SV=1	TRUE	1.28541	0.00286248	122519	135945	137807	138725	122596	162262	90264.5	109457	99496.5	183534	154155	154228	122709	140362	138255	106921	86990.3	86043.8	124924	145897	177431	166606	149586	157111	230495	147005	211427	222025	182133	222777	235486	275238	271080	194211	161113	173061
19003	45.5644	2	1132.53	2263.05	-5.2548	---	VAEQTFIKDDYLETLSSPK	[17] Phospho (ST)	SGIP1_RAT	SH3-containing GRB2-like protein 3-interacting protein 1 OS=Rattus norvegicus GN=Sgip1 PE=1 SV=1	TRUE	1.16393	0.11528	113057	116221	117528	65011.2	80067.6	67533.4	59216.4	92878.8	75748.4	143239	109054	117822	105676	94051.5	111144	50212.5	39493.6	41134.5	74575.6	88798.4	85242.7	99184.4	87996.3	73284.8	136886	94561.2	128835	93873.3	113415	112890	142411	168179	159392	155570	118169	125116
14931	38.4119	2	785.386	1568.76	-1.86673	33.57	HVPSPLNLEEVQK	[4] Phospho (ST)	SGIP1_RAT	SH3-containing GRB2-like protein 3-interacting protein 1 OS=Rattus norvegicus GN=Sgip1 PE=1 SV=1	FALSE	1.19027	0.305086	38987.5	56826.2	51814.7	10533.4	26927.5	20931.5	36427.6	34419.3	40238.9	54777.2	39412.7	43748.8	70389.3	64504.7	59193.5	12620.2	5986.63	11247.2	32148.5	48193.6	61108.3	35606.2	47853.2	34198	37349.1	18713.2	33397.7	22931.4	25490.3	36135.9	66309.5	28665.9	20457.2	95874.2	117866	100952
4688	28.3976	3	858.35	2572.03	2.54659	42.63	DDDAETGLTDGEEKEEPKEEEK	[9] Phospho (ST)	SYT1_RAT	Synaptotagmin-1 OS=Rattus norvegicus GN=Syt1 PE=1 SV=3	FALSE	1.98866	0.100282	239.645	27476	1785.02	5901.35	675.149	575.466	7547.13	459.79	37350.4	4547.24	1582.53	1226	18642.7	1068.95	1685.94	33613.1	681.521	1963.83	1654.52	3691.82	436.271	0	62452.7	283.268	642.846	303.444	19598.2	1803.58	7099.48	5264.54	76508.5	33115.3	5274.42	4090.55	2939.61	1219.96
23094	28.5974	2	1287.02	2572.02	-0.242605	45.4	DDDAETGLTDGEEKEEPKEEEK	[9] Phospho (ST)	SYT1_RAT	Synaptotagmin-1 OS=Rattus norvegicus GN=Syt1 PE=1 SV=3	TRUE	1.10634	0.330405	121228	102176	170722	32938.8	89900.4	98912.1	91652.1	113260	69270.9	136941	89371.6	88842.1	106031	162304	122477	125635	30112.2	51905	46325.5	127349	73540.3	5470.1	99434.6	105130	88212.8	28774.9	93245.3	94132.4	109096	82756.6	101685	134322	84050.5	165882	183520	132298
12616	30.5369	4	782.838	3127.32	0.000603506	39.83	DQALKDDDAETGLTDGEEKEEPKEEEK	[14] Phospho (ST)	SYT1_RAT	Synaptotagmin-1 OS=Rattus norvegicus GN=Syt1 PE=1 SV=3	TRUE	1.27137	0.413212	35621	157851	105124	51924.6	7929.63	7163.72	75620.8	68932.9	154997	235471	175851	34702.6	223525	167781	199181	120941	25512.4	7296.1	31311.5	55064.7	52869.3	125128	102199	111227	24993.5	11816	61500.8	98548.9	97692.2	75169.2	501873	535255	200801	146686	138842	147373
21971	30.5212	3	1043.45	3127.32	0.00276335	52.42	DQALKDDDAETGLTDGEEKEEPKEEEK	[14] Phospho (ST)	SYT1_RAT	Synaptotagmin-1 OS=Rattus norvegicus GN=Syt1 PE=1 SV=3	TRUE	1.40837	0.125866	9169.3	88762	57423.2	19241.9	0	0	39151.1	28502.9	100244	137867	93117.9	20283.5	127724	94167.4	112072	77404	400.96	458.092	13240.2	22974.8	26017.1	5807.95	50927.7	65172	7468.49	1144	26084.6	41207.8	69320.2	29223.9	347775	337775	146335	82390.8	73989	85799.8
25396	30.4896	2	1564.67	3127.32	-0.954467	---	DQALKDDDAETGLTDGEEKEEPKEEEK	[11] Phospho (ST)	SYT1_RAT	Synaptotagmin-1 OS=Rattus norvegicus GN=Syt1 PE=1 SV=3	TRUE	1.41494	0.241778	53734.4	87480.1	99050.4	39269.3	35977.5	31416.8	77853.1	81442.7	71919.5	143179	104552	64930	111752	153389	121545	72613.9	24525.4	28667.3	35554	66981.5	46262.7	4296.52	42650.6	53825.4	53627.3	23670.1	52044	57515.7	77471.2	58333.7	308132	351459	200232	136927	169750	127490
19555	31.4483	3	871.708	2612.1	-0.176068	44.46	DQALKDDDAETGLTDGEEKEEPK	[14] Phospho (ST)	SYT1_RAT	Synaptotagmin-1 OS=Rattus norvegicus GN=Syt1 PE=1 SV=3	FALSE	1.22515	0.10225	8347.13	60880.7	43718.1	37527.4	0	2027.63	30219.2	27789	68421.5	78144.8	53087	14871.4	88277.9	66593.3	80867.9	73253.8	1669.92	2975.84	21652	40627.3	52669.9	87018.3	99930	100083	24015.3	7841.32	59296.5	46666.5	58472.2	49664.8	124033	134530	63479.3	79017.4	76871.9	86448.1
25767	28.4912	3	831.692	2492.06	-0.433727	39	DDDAETGLTDGEEKEEPKEEEK		SYT1_RAT	Synaptotagmin-1 OS=Rattus norvegicus GN=Syt1 PE=1 SV=3	FALSE	1.02121	0.470356	25311.7	27528.6	46123.1	4917.14	21004.2	12531.1	35997.6	43055.9	34850.3	50213.6	33203	16497.6	43283	59468.8	47530.1	30113.3	22087.4	24731.8	9205.8	19080.2	16795.9	176.453	22771.3	502.285	19636.4	13003.6	9641.17	17559.6	14278.3	16185.1	52148.4	73507.2	31879.3	25389.5	25755.6	23922.7
30392	29.4167	2	1029.41	2056.8	0.434571	46.34	DDDAETGLTDGEEKEEPK	[9] Phospho (ST)	SYT1_RAT	Synaptotagmin-1 OS=Rattus norvegicus GN=Syt1 PE=1 SV=3	FALSE	1.2301	0.525232	36674.8	22490.7	38104	428.24	15142	24205.1	21545.4	41960.9	3113.14	10122.2	7914.2	1329.8	14086.2	37058.9	4543.73	21988.8	26903.7	22691.3	199.357	11176.4	4042.93	0	26311.2	476.819	35487.7	14514.3	17889.1	4465.75	12982.1	3990.24	2133.4	2024.2	1145.22	6284.23	19216.8	3619.37
64227	28.724	2	1029.41	2056.8	-0.312129	54.32	DDDAETGLTDGEEKEEPK	[9] Phospho (ST)	SYT1_RAT	Synaptotagmin-1 OS=Rattus norvegicus GN=Syt1 PE=1 SV=3	FALSE	7.23212	0.22746	0	0	343.03	4.60657	523.469	404.102	498.385	0	0	944.274	716.301	0	343.415	1047.26	85.4028	11.3371	0	0	0	0	349.398	135.984	360.904	0	0	0	1910.74	1188.78	0	1386.79	938.548	0	1806.97	892.835	3370.37	902.062
8452	35.6153	2	739.35	1476.69	-0.457154	47.1	EKPELVDDLSPR	[10] Phospho (ST)	PCLO_RAT	Protein piccolo OS=Rattus norvegicus GN=Pclo PE=1 SV=1	TRUE	1.04816	0.665948	147060	166407	154838	148910	167217	136813	84122.2	93527.2	86687.1	145832	102172	123687	164193	161008	158193	65774.6	59621.1	66107.4	76456.6	51605	72318.9	76005.9	83107.7	67441.7	105070	69860	110269	49555.7	52179.5	78834.8	121340	135494	128150	192862	199156	188374
13163	28.9282	2	915.375	1828.74	-0.0956081	104.52	IVDSGVQTDDEETADR	[8] Phospho (ST)	PCLO_RAT	Protein piccolo OS=Rattus norvegicus GN=Pclo PE=1 SV=1	TRUE	1.10484	0.257508	239544	188139	252229	21603.3	189879	272683	139747	149744	105810	217218	200726	158221	208241	243970	205046	105087	90196	97772.2	151251	196702	183891	156647	170009	155664	185789	168646	182201	151716	132954	160117	218360	270060	127428	306561	302336	304733
15446	12.5868	2	683.272	1364.53	3.44324	73.33	KSSTSFDDDAGR	[3] Phospho (ST)	PCLO_RAT	Protein piccolo OS=Rattus norvegicus GN=Pclo PE=1 SV=1	FALSE	1.0533	0.403478	8720.95	73627.2	45683.6	38151.3	9931.72	8459.72	36083.5	8002.21	45917.7	47436	49529.5	34964.6	66401.5	67233.9	56857.1	42038.2	3743.61	8909.14	22148.5	57402.2	51456.5	59004.9	56966.3	65808.4	21440	7919.73	53462	37051.9	47433.1	40605.2	49535.6	60721.4	42563.2	61440.5	59793.3	32297.2
53890	22.068	2	683.27	1364.53	0.562748	72.58	KSSTSFDDDAGR	[3] Phospho (ST)	PCLO_RAT	Protein piccolo OS=Rattus norvegicus GN=Pclo PE=1 SV=1	FALSE	1.09563	0.989014	44900.2	1181.74	2699.1	799.881	8529.98	8378.21	1246.24	41082.9	3426.91	846.317	2144.06	1576.31	880.563	2736.54	1308.71	1059.43	29100.8	33157.5	533.506	2239.41	1814.35	3483.45	1919.15	2926.24	50703.6	27531.2	1436.62	2421.59	2421.11	1217.14	2096.11	3483.47	2167.86	2830.57	1978.42	1519.15
16040	34.3467	2	924.88	1847.75	0.0288844	73.57	DSFSQESSPSSPSDLAK	[11] Phospho (ST)	PCLO_RAT	Protein piccolo OS=Rattus norvegicus GN=Pclo PE=1 SV=1	TRUE	1.39073	0.0741805	70097.6	54678.5	69309.9	56280.9	53852	53442.9	46048.1	60003.9	39696.3	79578.3	62367.3	84508.2	85018.4	106585	93530.4	36798.3	62848.8	57291.5	63643.1	30999.3	38591.5	26130.5	39592.1	42078.3	95437.7	115265	93383.8	53490.3	45796.3	55712.1	147103	171741	159102	120391	111907	118831
8721	12.3681	2	568.727	1135.44	-3.01096	36.58	TQSVYDDTK	[3] Phospho (ST)	EAA2_RAT	Excitatory amino acid transporter 2 OS=Rattus norvegicus GN=Slc1a2 PE=1 SV=2	TRUE	1.11628	0.812916	2370.13	32328.7	32004.9	43613.9	23633.3	18532.7	72129	6247.97	68987.3	42981.1	44661.2	30651.4	102682	114791	99638.6	41577.8	2249.35	2448.73	70506.5	122344	107948	24474	30054.6	33161.8	5517.42	2472.8	85281.5	58557.3	29358.3	62621.2	127349	159123	127595	108145	81201.2	69006.2
27661	12.3681	1	1136.45	1135.44	-0.393609	---	TQSVYDDTK	[3] Phospho (ST)	EAA2_RAT	Excitatory amino acid transporter 2 OS=Rattus norvegicus GN=Slc1a2 PE=1 SV=2	TRUE	1.44751	0.715944	128.583	3189.16	0	6645.14	132.512	120.45	2530.15	497.976	17149.4	7766.11	5473.45	816.659	29912	1581.87	29308.4	10701.8	91.5496	0	0	2603.2	32195	6422.9	6049.36	8364.17	412.789	0	27431	11034	12922	10337.5	23698.3	39095.5	30142.8	18444.5	13680.2	7834.4
43963	14.2927	2	568.728	1135.44	-1.69599	46.52	TQSVYDDTK	[3] Phospho (ST)	EAA2_RAT	Excitatory amino acid transporter 2 OS=Rattus norvegicus GN=Slc1a2 PE=1 SV=2	FALSE	1.80641	0.419287	632.59	1296.95	13844.2	560.536	2580.72	2005.46	11066.9	73786.1	561.005	540.482	457.44	9522.62	596.947	17867.9	1216.4	735.143	304.144	339.396	13173.5	11939.4	1547.51	2828.18	1476.12	1256.95	67971.7	62456	11719.2	499.873	445.327	775.32	666.7	1737.12	22872.4	1762.65	22434.4	403.488
46408	20.3164	2	568.729	1135.44	-0.504548	42.31	TQSVYDDTK	[3] Phospho (ST)	EAA2_RAT	Excitatory amino acid transporter 2 OS=Rattus norvegicus GN=Slc1a2 PE=1 SV=2	FALSE	3.54167	0.283665	36115.8	423.523	9125.59	241.801	8626.4	7496.71	245.984	10171	264.074	159.16	180.769	2931.84	88.2936	4270.37	217.735	145.856	52074.4	59436	211.498	286.678	549.333	775.05	349.372	942.311	13795.4	11570.7	497.104	284.038	753.79	430.258	261.698	416.508	2264.97	330.133	695.723	164.993
17025	47.1121	3	684.02	2049.04	-7.5518	34.53	TSVNVVGDSFGAGIVYHLSK		EAA2_RAT	Excitatory amino acid transporter 2 OS=Rattus norvegicus GN=Slc1a2 PE=1 SV=2	TRUE	2.32394	1.40067e-05	31782.1	29233.7	28044.1	148351	42919.9	51950.6	33810.1	32910.6	20488.4	33036.9	40070.5	20967.6	12981.9	15446.1	23430.8	21948.3	12572.4	29186.7	49769.4	52026.4	97140	64900.8	85041.6	67043.1	109391	59690.6	97494.9	106201	59688.2	109421	163855	210271	162655	182083	122745	196730
22059	27.8161	2	650.809	1299.6	-1.26357	50.75	SELDTIDSQHR		EAA2_RAT	Excitatory amino acid transporter 2 OS=Rattus norvegicus GN=Slc1a2 PE=1 SV=2	TRUE	1.1239	0.731501	43025.2	3413.71	11641.7	3074.24	39449.8	41830	11246.4	7133.19	5629.67	13659.8	14861.4	16152.5	17808.3	6919.48	16574.7	19395.6	50514.4	34690.3	10194	23254.6	23877.9	75480.6	7754.85	2037.63	25233.3	16150.8	25798.8	18605.6	710.742	20864.6	31898.6	40407.8	27401.7	25732.5	20618	25717.8
26891	36.2062	2	758.786	1515.56	-0.454328	35.64	SADCSVEEEPWK	[5] Phospho (ST)	EAA2_RAT	Excitatory amino acid transporter 2 OS=Rattus norvegicus GN=Slc1a2 PE=1 SV=2	FALSE	1.90275	0.0445171	17929.5	18040.8	17157.8	3222.71	2674.87	3188.79	8674.54	11727.4	7150.58	14696.7	14093	18831.1	7761.11	15834.3	3465.32	628.326	0	1270.74	31907.4	15050.6	20179.6	13587.8	10272.2	13826.9	19614	17204.6	16748.8	17209.2	14861.5	14433.8	45500.6	53255.6	54881.5	42546.6	24200.1	39827.4
16286	47.8787	2	902.969	1803.92	-7.13603	143.99	AAVPSGASTGIYEALELR		ENOA_RAT	Alpha-enolase OS=Rattus norvegicus GN=Eno1 PE=1 SV=4	TRUE	1.83981	5.17192e-06	65353.1	42467.9	71589.7	88677.7	38058.9	51607.4	27846.7	29013.8	34501.9	72832.5	64111	52726.7	28442	32925.1	36564.8	53698.3	29025.8	45345.6	106825	110758	130976	113730	126231	125847	182586	123232	182522	163786	114239	182924	145870	175862	167792	169326	156818	151608
34238	47.7198	3	602.316	1803.93	-6.10146	---	AAVPSGASTGIYEALELR		ENOA_RAT	Alpha-enolase OS=Rattus norvegicus GN=Eno1 PE=1 SV=4	TRUE	2.17693	8.4146e-05	2153.75	852.48	3566.05	11690.9	4757.83	1469.15	609.023	1652.86	795.772	2840.8	2996.35	1541.15	880.714	1056.19	1078.84	5923.9	282.702	5231.26	5225.64	14003.7	20777.2	19015.4	16494.3	20707.1	32228.2	9832.01	34409.6	28955.6	12306.7	31325.5	16538.6	11232.3	15698.1	15452.2	11174.4	7731.24
16585	46.1714	2	1024.03	2046.05	-6.34004	98.38	FTATAGIQVVGDDLTVTNPK		ENOA_RAT	Alpha-enolase OS=Rattus norvegicus GN=Eno1 PE=1 SV=4	TRUE	1.81147	3.01763e-05	214315	159384	173802	629301	164769	273312	157765	141299	77964.2	210677	194875	119942	70217.3	60631.9	133803	131882	61094.8	206306	381543	291585	511452	357328	522335	494655	497973	394738	420447	487589	324370	473677	421600	625358	565120	742669	621494	670255
19578	37.3165	2	804.832	1607.65	-0.862349	69.33	YDLDFKSPDDASR	[7] Phospho (ST)	ENOA_RAT	Alpha-enolase OS=Rattus norvegicus GN=Eno1 PE=1 SV=4	FALSE	1.64647	0.0908675	41747.3	40383.7	36009.3	30265.7	46170.9	32333.5	12687.9	23012.1	21323.3	58740.1	45263.7	48930.4	54231.3	58257.6	41307	16906.1	15878.3	13275.7	29589.6	18114.4	21101.8	24870.2	28453.6	23517	42066.4	41534.3	42325.4	27596.4	27375.1	26683.9	121671	154198	138790	105726	67752.3	106796
47943	37.3351	3	536.89	1607.65	-1.34948	---	YDLDFKSPDDASR	[7] Phospho (ST)	ENOA_RAT	Alpha-enolase OS=Rattus norvegicus GN=Eno1 PE=1 SV=4	FALSE	2.73535	0.0216475	1922.2	1202.42	1422.94	477.761	2120.08	1908.19	332.21	1070.21	163.289	2208.44	4717.18	1355.47	2713.61	1865.77	1584.59	416.725	1776.34	720.526	765.761	660.615	1676.64	2328.46	950.111	2446.56	3906.07	1218.9	3001.2	2513.65	2120.4	2354.02	16001.7	16567.1	14959.1	5333.37	5908.94	10628.4
25402	59.3975	3	785.055	2352.14	-3.77163	61.18	SGETEDTFIADLVVGLCTGQIK		ENOA_RAT	Alpha-enolase OS=Rattus norvegicus GN=Eno1 PE=1 SV=4	TRUE	1.43342	0.00172545	36509.9	26207.8	25622.3	90451.3	46597.2	78506.8	33073.7	25002.2	18978.9	24883.5	33019.4	32761	19027.2	14635.1	21780.9	16782.5	69787.9	73126.6	57738.4	41452.9	74295.9	30405.2	52748.6	34297.9	61408.4	85043.9	71647	63457.7	25171.4	60343.9	36043.3	35005.7	43271.4	63974.8	69003.1	66816.7
38665	59.3681	2	1177.08	2352.14	-4.6913	---	SGETEDTFIADLVVGLCTGQIK		ENOA_RAT	Alpha-enolase OS=Rattus norvegicus GN=Eno1 PE=1 SV=4	TRUE	1.47819	0.00664408	12046.5	3225.54	8105.82	38586.6	16634.7	27809.8	15715.7	12390	10338	13035.9	12400.2	6417.35	8424.85	7008.51	5791.89	4422.28	12593	23058.7	29871.7	15392.7	21307.7	4952.44	18422.9	8105.19	20839.7	23965.3	18236.3	31815.9	8173.68	16095.8	9422.34	14457.5	10512.9	18999.6	10844.3	24569.8
912	49.523	2	942.455	1882.9	-4.88415	109.26	VGESFEETLEETVVSTK		AINX_RAT	Alpha-internexin OS=Rattus norvegicus GN=Ina PE=1 SV=2	TRUE	1.50852	4.51679e-05	1.84094e+06	1.62175e+06	1.70411e+06	3.24497e+06	2.38362e+06	2.44585e+06	1.36894e+06	1.37698e+06	1.16406e+06	1.84359e+06	1.78439e+06	1.68677e+06	770119	813668	1.07096e+06	1.35483e+06	964035	1.25757e+06	3.16767e+06	2.92191e+06	3.79181e+06	3.46901e+06	4.09953e+06	3.81605e+06	4.46021e+06	3.43792e+06	4.61247e+06	4.35313e+06	3.36096e+06	4.76198e+06	2.46183e+06	3.1882e+06	3.31504e+06	2.71137e+06	2.60691e+06	2.77101e+06
3226	51.2163	2	982.439	1962.86	-4.21355	90.71	VGESFEETLEETVVSTK	[4] Phospho (ST)	AINX_RAT	Alpha-internexin OS=Rattus norvegicus GN=Ina PE=1 SV=2	TRUE	1.12196	0.238075	932611	664293	768310	1.09693e+06	1.15824e+06	1.05971e+06	495282	615254	540904	760523	580975	750390	685341	838960	800221	367775	338696	463821	878821	666218	783198	717160	740947	745689	765643	784495	686145	601552	527973	706949	601322	729780	967190	713263	655664	687669
6173	51.1712	3	655.295	1962.86	-3.79986	44.72	VGESFEETLEETVVSTK	[4] Phospho (ST)	AINX_RAT	Alpha-internexin OS=Rattus norvegicus GN=Ina PE=1 SV=2	TRUE	1.02749	0.428588	194364	161773	167169	349591	300127	334974	124409	148132	147454	160508	160829	193767	180338	190184	197661	119473	95466.2	133857	225729	210660	267483	243349	245556	265597	248297	226555	246725	205101	166717	231015	228773	262747	336169	200143	178551	203482
24418	28.6314	2	508.754	1015.49	0.177342	34.35	DGLAEEVQR		AINX_RAT	Alpha-internexin OS=Rattus norvegicus GN=Ina PE=1 SV=2	TRUE	1.10679	0.67615	1021.09	1503.21	2533.82	6440.07	8577.99	4047.12	9621.31	7758.14	18759.1	17044.1	11982.3	4579.63	16756.3	4134.24	14133.5	13262.2	1994.88	6444.8	6378.88	8718.1	13488	1237.31	21505.2	2620.44	1292.92	2802.9	12846.4	13572.7	2727.21	10755.3	13267.7	19202.1	12044.5	8163.92	3725.3	8006.29
1836	12.486	2	558.758	1115.5	-0.340812	53.5	GQSPTAPGPPK	[3] Phospho (ST)	MAP6_RAT	Microtubule-associated protein 6 OS=Rattus norvegicus GN=Map6 PE=1 SV=1	TRUE	1.19385	0.33924	3133.21	300082	217102	184572	11428.1	10817.5	169757	5751.56	227796	292143	314227	169440	295272	310388	307261	194353	3859.2	4508.45	108815	232478	275802	210573	236527	247458	7114.18	6886.42	353269	291967	249230	340396	341589	372841	225278	288265	254682	222327
15300	12.5304	1	1116.51	1115.5	-0.551732	---	GQSPTAPGPPK	[3] Phospho (ST)	MAP6_RAT	Microtubule-associated protein 6 OS=Rattus norvegicus GN=Map6 PE=1 SV=1	TRUE	1.1604	0.360432	13.8599	74106.4	22015.7	33378.4	62.0174	48.4873	27111.3	6.46056	56415	69293.5	57835.2	39572.7	74478.4	44816.8	76191.7	65825.5	0.960586	42.1886	18593.7	65375.5	65661.2	82421.1	82623.4	87928.6	184.339	6.26959	125582	91714	81812.4	83255.3	62777.7	83081.6	43289.1	57209.3	51406.3	35695.4
11231	41.576	2	636.83	1271.65	-5.23693	47.78	AQSPLLPEPLK	[3] Phospho (ST)	MAP6_RAT	Microtubule-associated protein 6 OS=Rattus norvegicus GN=Map6 PE=1 SV=1	TRUE	1.00872	0.760858	94843.8	102924	93168.9	99055	94336.4	91033.4	67581.3	68404.5	68155.3	92635.7	84134.9	101224	103757	100136	102499	41480.1	38285.9	40196.8	88599.3	65779.8	72842.6	76836.6	73432.8	81557.6	84630.7	79459.3	87026.1	66125.7	74349	81004.7	100404	106021	103574	116453	105060	115659
21137	50.5858	3	993.15	2976.43	-2.50957	42.52	GPQLPTVSPSPPVMIPTVPHAEYIEGSP	[27] Phospho (ST)	MAP6_RAT	Microtubule-associated protein 6 OS=Rattus norvegicus GN=Map6 PE=1 SV=1	FALSE	1.95807	0.00573434	75030.4	65574.9	72325.9	4775.11	2231.14	897.664	14967.9	25682.8	25108	60904.6	62415.1	71031.1	96654.1	78380.1	73957.4	33083.6	35017.3	20194.7	54206.8	25234.8	45839.6	46355	48113.2	44189	50903	54127.3	50822.2	96569.1	83119.5	118158	154707	173485	219353	125379	137627	131016
21580	48.8633	3	998.479	2992.41	-4.91266	35.93	GPQLPTVSPSPPVMIPTVPHAEYIEGSP	[14] Oxidation (M)|[27] Phospho (ST)	MAP6_RAT	Microtubule-associated protein 6 OS=Rattus norvegicus GN=Map6 PE=1 SV=1	TRUE	1.0928	0.32121	60264.5	64580.6	69608.2	76471.9	67396	78792.1	60613.6	84675.5	65711.7	111423	74723	94300.7	129870	146783	135419	26888.5	33623.4	21985.5	36386.1	20835.8	19396.3	21361.5	29263.5	42163.2	74156.9	84538.9	65539.3	67125.1	67570.3	74155.3	133574	187997	146146	93637.4	75222.5	62275.8
3205	34.4243	2	708.822	1415.63	-0.176685	80.27	TASLTSAASIDGSR	[3] Phospho (ST)	NDRG2_RAT	Protein NDRG2 OS=Rattus norvegicus GN=Ndrg2 PE=1 SV=1	TRUE	1.28151	0.00340603	197701	194156	205959	273482	241292	243227	215956	222960	192495	255238	225375	269161	308184	312737	304756	251307	371934	337441	181118	101085	132513	104042	120827	119360	332514	372449	323939	288074	268564	333591	374783	417824	416115	294769	262934	309683
19343	34.4064	1	1416.64	1415.63	-0.297375	---	TASLTSAASIDGSR	[3] Phospho (ST)	NDRG2_RAT	Protein NDRG2 OS=Rattus norvegicus GN=Ndrg2 PE=1 SV=1	TRUE	1.3736	0.0329311	59970.6	39531.3	42311.2	55746.2	60470.7	53981	36339.8	43069.2	32430.3	60200.9	43519.2	72195.1	52828.6	94416.8	56198.4	50705.4	89410.7	101462	28817.6	15589.9	19331.2	16034	18207.7	25394.3	83991.9	100571	91922.7	68835.8	73951.3	75300.9	79652.6	83479.2	78989	84566.5	87000.4	80231.2
4076	33.9997	2	870.372	1738.73	0.913196	66.05	SRTASLTSAASIDGSR	[3] Phospho (ST)|[5] Phospho (ST)	NDRG2_RAT	Protein NDRG2 OS=Rattus norvegicus GN=Ndrg2 PE=1 SV=1	TRUE	1.12317	0.223288	565906	657209	592880	596687	532645	545891	356196	420334	432346	629059	472920	552940	736425	729053	678565	331217	343918	361569	411922	255600	313739	290723	329325	313470	521619	551962	542707	466120	490394	536395	758053	927662	864626	802257	752430	745105
10401	34.0311	3	580.583	1738.73	-0.137156	58.67	SRTASLTSAASIDGSR	[3] Phospho (ST)|[5] Phospho (ST)	NDRG2_RAT	Protein NDRG2 OS=Rattus norvegicus GN=Ndrg2 PE=1 SV=1	TRUE	1.31985	0.00326185	61626.2	81399	76066.5	97914.3	76343.3	83116.1	37560.7	38037	53428.8	72213.5	70864.5	77608.8	102466	96943.8	81153.6	52121.4	60754.1	50759.7	49895.4	34231.9	51567.2	38969.7	46399.6	52314.8	98112.6	80634.5	105507	94556.4	90169	89021.9	114360	132114	146559	107826	99354	114158
6686	33.4674	2	708.822	1415.63	0.13386	70.67	TASLTSAASIDGSR	[9] Phospho (ST)	NDRG2_RAT	Protein NDRG2 OS=Rattus norvegicus GN=Ndrg2 PE=1 SV=1	FALSE	1.23634	0.00270533	86746.7	93489.1	90671.1	123674	60610.4	73999	74428.7	94746.9	82996.3	100413	89807.1	99202	162339	167956	156845	148341	150799	170910	101888	68139.4	83627.2	88140.2	95097.1	86618.4	136271	131549	153198	118415	111366	139395	144632	175760	185325	151405	130306	149284
14506	34.4533	2	748.805	1495.6	-0.0428711	44.66	TASLTSAASIDGSR	[1] Phospho (ST)|[9] Phospho (ST)	NDRG2_RAT	Protein NDRG2 OS=Rattus norvegicus GN=Ndrg2 PE=1 SV=1	FALSE	1.19253	0.195319	81352.6	63330	69856.4	120999	109395	111074	50495.7	72571.9	55451.3	84001.8	67037.4	100943	130031	163738	111151	78447.8	85878.7	100768	77536.9	33034.7	43921	44844.5	49776.9	56670.5	114873	150021	119356	74010.9	74613.3	78109.3	160277	199889	223614	121716	125325	107096
17879	38.8341	2	1263.53	2525.04	-0.743244	76.76	TLSQSSESGTLPSGPPGHTMEVSC	[5] Phospho (ST)	NDRG2_RAT	Protein NDRG2 OS=Rattus norvegicus GN=Ndrg2 PE=1 SV=1	TRUE	1.30967	0.0274938	179286	194877	158159	23291.1	7650.78	9259.04	53783	73478.7	95809.4	170251	115200	172934	79699.8	88341.8	72394.7	7636.36	10852	15596.3	112525	43472.4	74247.3	49775	65992.2	61110.2	59851.9	98112.2	69016.4	119955	165079	175272	71962.6	133200	103383	100949	104779	113969
23816	38.8262	3	842.689	2525.04	-0.530903	---	TLSQSSESGTLPSGPPGHTMEVSC	[5] Phospho (ST)	NDRG2_RAT	Protein NDRG2 OS=Rattus norvegicus GN=Ndrg2 PE=1 SV=1	TRUE	1.72124	0.00181471	42119.8	58407	50539.9	14938.1	7188.55	4365.3	21313.6	13970	16958.6	37040.4	38082.3	46924.3	29030.3	24698.4	20102.2	4006.33	4865.7	5903.77	33829.5	17641.8	23081.9	19575.5	26302.4	24419.7	41310.8	37010.9	37773.7	62017.5	73804.4	86357.8	37160.9	56097.6	61666.1	38949	30951.2	41497
23816	38.8262	3	842.689	2525.04	-0.530903	---	TLSQSSESGTLPSGPPGHTMEVSC	[3] Phospho (ST)	NDRG2_RAT	Protein NDRG2 OS=Rattus norvegicus GN=Ndrg2 PE=1 SV=1	FALSE	1.72124	0.00181471	42119.8	58407	50539.9	14938.1	7188.55	4365.3	21313.6	13970	16958.6	37040.4	38082.3	46924.3	29030.3	24698.4	20102.2	4006.33	4865.7	5903.77	33829.5	17641.8	23081.9	19575.5	26302.4	24419.7	41310.8	37010.9	37773.7	62017.5	73804.4	86357.8	37160.9	56097.6	61666.1	38949	30951.2	41497
22321	36.3311	2	748.805	1495.6	-0.414942	34.7	TASLTSAASIDGSR	[3] Phospho (ST)|[5] Phospho (ST)	NDRG2_RAT	Protein NDRG2 OS=Rattus norvegicus GN=Ndrg2 PE=1 SV=1	FALSE	1.27512	0.456713	109768	61625.4	72117.5	77342.3	100964	85965.7	26859	43963	36004.4	79257.7	59951.6	74289	79953.3	102984	71526.3	26836.3	45714.2	49174.3	47081.5	23603.5	31831.7	29664	39397.2	45819.1	90009	108237	98695	32737.3	48259.6	38115.4	131580	158984	194968	130867	129269	121605
3209	12.1923	2	796.814	1591.61	15.6907	62.38	SDVETATDSDTESR	[11] Phospho (ST)	DLGP2_RAT	Disks large-associated protein 2 OS=Rattus norvegicus GN=Dlgap2 PE=1 SV=3	TRUE	1.04388	0.369794	2115.73	248583	461629	200246	2282.81	1280.18	252281	46706.9	143014	258151	263173	290867	348154	573076	353439	145930	6601.38	4909.82	230916	462475	213657	125355	238049	276590	41522	2139.84	274260	265752	103191	207346	254832	220055	140194	460891	480963	236757
15152	12.3959	2	421.681	841.348	0.12713	38.24	SHSYLR	[3] Phospho (ST)	DLGP2_RAT	Disks large-associated protein 2 OS=Rattus norvegicus GN=Dlgap2 PE=1 SV=3	TRUE	1.81173	0.00211861	175.471	5491.87	4175.69	28048.6	754.51	515.597	8811.77	9832.62	7995.21	7244.23	6606.71	19436.6	8143.74	7288.85	8275.3	8772.51	346.472	160.192	13905	9659.62	10462	5567.71	7428.38	5712.98	18576.1	18622.5	14327.8	16795.3	6157.84	20036.5	23115.6	28734.3	28460.9	8638.87	8003.57	5584.01
44254	20.5746	2	421.681	841.348	0.144408	34.63	SHSYLR	[3] Phospho (ST)	DLGP2_RAT	Disks large-associated protein 2 OS=Rattus norvegicus GN=Dlgap2 PE=1 SV=3	FALSE	29.6672	0.109157	86.6897	74.9086	50.9997	1059.32	64284.5	50550.3	168.508	112.733	250.573	243.395	97.3424	186.605	133.109	94.0257	196.193	113.179	572.905	755.913	266.61	95.9722	197.833	283.567	120.233	195.357	67.0313	156.303	127.735	257.896	110.478	302.806	139.028	270.073	191.175	124.635	104.61	117.581
47398	16.0884	2	421.682	841.349	0.266038	32.71	SHSYLR	[3] Phospho (ST)	DLGP2_RAT	Disks large-associated protein 2 OS=Rattus norvegicus GN=Dlgap2 PE=1 SV=3	FALSE	5.20372	0.183056	14390.4	1752.78	54.9383	1976.73	180.537	141.572	188.55	104.063	638.403	246.2	208.856	261.136	227.59	72.5646	419.772	234.768	29699.5	33609.1	485.059	176.947	486.082	21520.8	4350.81	9072.01	135.937	839.833	551.006	315.998	7360.51	472.729	174.064	319.47	211.232	479.93	114.967	150.515
23494	44.9412	2	843.39	1684.77	-3.18643	33.47	ADSIEIYIPEAQTR	[3] Phospho (ST)	DLGP2_RAT	Disks large-associated protein 2 OS=Rattus norvegicus GN=Dlgap2 PE=1 SV=3	TRUE	1.24766	0.150833	45227.5	45225.1	43244.9	11209.3	26833.2	16743.8	8824.02	18707.8	21891.5	39790.5	32153	48499.3	36170.9	39367.5	44089.6	6528.01	12073.1	18940.4	24898.3	27282.1	26351.7	17835.2	24457.7	23932	20982.8	16446.4	28069	25550.8	18461	19816.3	54687	54660.3	62606	64916.8	65115.6	69747.1
3611	31.1656	1	1088.51	1087.51	0.0566266	---	AAPALTPPDR	[6] Phospho (ST)	KPCG_RAT	Protein kinase C gamma type OS=Rattus norvegicus GN=Prkcg PE=1 SV=1	TRUE	1.1252	0.0813292	618162	611888	577124	809616	889499	822743	579419	596963	570528	683002	568311	701560	664209	710318	641107	508321	518618	517842	756594	573208	521603	523943	577193	572015	748517	919375	749889	665731	746281	710591	886861	980146	1.08824e+06	851549	846582	841534
3790	31.1525	2	544.76	1087.51	0.0314738	44.6	AAPALTPPDR	[6] Phospho (ST)	KPCG_RAT	Protein kinase C gamma type OS=Rattus norvegicus GN=Prkcg PE=1 SV=1	TRUE	1.37077	0.011552	96193.3	202455	149120	205902	65073.9	63064.5	148605	129135	221764	240410	198991	114544	275235	217610	226508	244279	92844.9	81976.5	132514	153597	190758	204672	224289	211169	171710	113875	289304	282238	305756	273143	462434	494912	309118	228875	212215	237440
22300	35.2394	2	968.424	1934.83	-0.394138	51.86	MGPSSSPIPSPSPSPTDSK	[14] Phospho (ST)	KPCG_RAT	Protein kinase C gamma type OS=Rattus norvegicus GN=Prkcg PE=1 SV=1	TRUE	2.04687	0.00661188	27217.1	20076.8	27098.6	3559.48	2771.52	1718.99	11097.9	22676.5	25474.6	41472.4	36181.3	40080.3	62309.9	41526.5	26208.4	23883.9	11169.9	24126.6	18164.5	7182.37	1664.17	20340.4	16888.2	18077.3	39990.4	46999.1	59241.5	37705.8	21089.9	21113.8	109794	162272	128900	55298.3	59136.6	52864
30409	32.8957	2	976.421	1950.83	-0.505368	49.66	MGPSSSPIPSPSPSPTDSK	[1] Oxidation (M)|[14] Phospho (ST)	KPCG_RAT	Protein kinase C gamma type OS=Rattus norvegicus GN=Prkcg PE=1 SV=1	TRUE	1.07307	0.354386	10300.4	24170.7	18080.3	40109	20540.4	26281.4	27744.8	22245.3	32197	32932.5	20995.1	17430.4	38189.6	34525.5	37870.3	14381.6	5259.02	5228.94	6493.41	4796.31	2361.9	3922.85	6214.38	4037.31	17027.5	22954	32051.6	15080.9	19739.7	19797.8	45392.7	57076.1	37582.9	20256.2	13817.2	14186.3
36639	39.617	2	931.936	1861.86	-2.53956	84.51	DVIVQDDDVDCTLVEK		KPCG_RAT	Protein kinase C gamma type OS=Rattus norvegicus GN=Prkcg PE=1 SV=1	FALSE	4.90029	0.029957	404.779	590.202	591.72	286.532	10410.4	10528.4	0	222.078	2058.67	2468.42	991.717	269.501	185.813	677.413	645.149	301.782	0	0	6790.4	1561.83	4890.83	5188.71	9962.21	10176.9	50360.4	50884.4	71642.5	21879	16138.6	27229.7	10789.9	10237.2	1469.81	15758.8	14083.9	14280.3
4169	36.3806	2	876.366	1750.72	-1.08768	97.3	VVSSTSEEEEAFTEK	[6] Phospho (ST)	OXR1_RAT	Oxidation resistance protein 1 OS=Rattus norvegicus GN=Oxr1 PE=2 SV=3	TRUE	1.35309	0.0280665	322174	219880	227700	339869	338833	366114	194015	229517	159592	264170	261423	364923	225686	325120	253346	175426	331881	263543	305469	242357	241802	269080	277992	263480	402301	323512	356927	377483	412446	418364	501829	519722	608659	541773	572870	555560
13027	51.0626	3	1125.85	3374.52	-2.92069	108.38	STEESLSEDVFTESELSPIREELPSSELR	[17] Phospho (ST)	OXR1_RAT	Oxidation resistance protein 1 OS=Rattus norvegicus GN=Oxr1 PE=2 SV=3	TRUE	1.19493	0.180724	195703	149763	164236	318430	274151	327945	150556	176050	181557	200688	175383	186840	211778	241651	240156	135177	141800	135544	167338	117710	139804	99476	128977	135825	173114	206225	161429	135459	126480	166908	332440	412578	491789	341446	312220	334936
17304	27.299	3	524.243	1569.71	1.63367	36.98	RDSETEVEELRK	[3] Phospho (ST)	OXR1_RAT	Oxidation resistance protein 1 OS=Rattus norvegicus GN=Oxr1 PE=2 SV=3	FALSE	1.2387	0.0387714	14997.4	25972.2	20035.7	13070.3	9771.55	7831.52	15253.6	14266.2	16656.3	26061.8	22637.2	13985.3	27027.4	29145	27948.3	33209.1	21789.8	17627.5	8857.12	26033.3	32642.7	13539	24422.8	35445.1	29042.9	7830.64	31811.6	32212.8	42035	35567	31403.6	28491.9	30571.9	26919.3	24844.2	29451.7
34686	27.2746	2	785.858	1569.7	-1.42847	---	RDSETEVEELRK	[3] Phospho (ST)	OXR1_RAT	Oxidation resistance protein 1 OS=Rattus norvegicus GN=Oxr1 PE=2 SV=3	FALSE	1.37915	0.0583038	388.607	596.366	5561.65	3873.58	1852.93	1390.05	5084.51	2567.43	729.757	10946	7024.38	3563.66	8112.76	11445.8	7687.49	14283.6	5013.46	734.997	1791.11	10511.1	9136.67	6939.68	823.595	15074.7	6614.82	981.974	14521.2	13068.3	6575.15	14804.6	11635.6	9666.11	13947.6	8017.46	9361.56	8325.26
19063	35.3989	2	876.366	1750.72	-0.226183	53.43	VVSSTSEEEEAFTEK	[4] Phospho (ST)	OXR1_RAT	Oxidation resistance protein 1 OS=Rattus norvegicus GN=Oxr1 PE=2 SV=3	TRUE	1.18469	0.21351	71692.3	88569	86202.5	98777.4	65005.7	67628.8	55384.5	60187.7	53492.6	97926.8	53925.1	85699.7	100274	95310.9	99300.5	42127.2	31201.4	30998.8	51836.1	14492	23808.5	30948.2	39393.5	46799.8	70744.3	68799.9	88580.2	35371.9	37895	34990.1	149848	152756	133900	125877	101952	112395
4313	26.0042	3	596.935	1787.78	0.0785706	---	SKEEQELHDIHSTR	[13] Phospho (ST)	GPM6A_RAT	Neuronal membrane glycoprotein M6-a OS=Rattus norvegicus GN=Gpm6a PE=1 SV=1	TRUE	1.33683	0.861703	736150	21720.6	203274	35681.5	623404	585928	43097.3	189161	60773	72677.4	61698.4	58126.2	112698	175437	106721	123088	276633	930677	51917.6	64953.4	83664.8	28666.3	44146.9	41551.5	1.47346e+06	142049	86088.5	109652	82434.5	110952	190333	177126	1.49919e+06	50915.7	65190.1	64439.4
4342	12.663	3	596.935	1787.78	-0.283992	---	SKEEQELHDIHSTR	[13] Phospho (ST)	GPM6A_RAT	Neuronal membrane glycoprotein M6-a OS=Rattus norvegicus GN=Gpm6a PE=1 SV=1	TRUE	1.0629	0.860251	413.965	1.14595e+06	2143.03	6447.65	4455.71	2552.39	3123.77	770.23	689365	8629.49	7372.98	1652.4	32518.3	6157.76	4441.37	53605.1	561.464	409.117	1461.22	7152.21	8419.4	1.18388e+06	1.07686e+06	1.16756e+06	2076.93	971.292	5530.34	6183.77	1.09587e+06	5829.15	7353.68	7967.7	313.904	5942.77	1311.16	3606.28
7492	12.5304	4	447.953	1787.78	-0.459478	---	SKEEQELHDIHSTR	[13] Phospho (ST)	GPM6A_RAT	Neuronal membrane glycoprotein M6-a OS=Rattus norvegicus GN=Gpm6a PE=1 SV=1	TRUE	1.10526	0.817536	495.734	376344	118.932	297.814	432.537	166.872	30.9699	246.672	222087	151.763	318.385	112.536	9201.18	540.984	185.907	22543.2	623.319	797.13	1.72611	1002.21	1974.89	535838	461267	532115	344.764	597.863	497.421	503.565	515144	1424.88	502.588	417.747	0.0371891	900.555	35.2265	429.136
4313	26.0042	3	596.935	1787.78	0.0785706	---	SKEEQELHDIHSTR	[1] Phospho (ST)	GPM6A_RAT	Neuronal membrane glycoprotein M6-a OS=Rattus norvegicus GN=Gpm6a PE=1 SV=1	FALSE	1.33683	0.861703	736150	21720.6	203274	35681.5	623404	585928	43097.3	189161	60773	72677.4	61698.4	58126.2	112698	175437	106721	123088	276633	930677	51917.6	64953.4	83664.8	28666.3	44146.9	41551.5	1.47346e+06	142049	86088.5	109652	82434.5	110952	190333	177126	1.49919e+06	50915.7	65190.1	64439.4
7293	12.7987	3	525.226	1572.66	-0.0212914	33.91	EEQELHDIHSTR	[10] Phospho (ST)	GPM6A_RAT	Neuronal membrane glycoprotein M6-a OS=Rattus norvegicus GN=Gpm6a PE=1 SV=1	TRUE	1.15519	0.690061	5142.22	239988	7465.85	159873	11594.5	8650.51	4662.34	4417.84	196441	198825	211549	3222.04	284221	8240.41	303708	247003	5229.72	4477.87	30060.1	168777	335357	285498	288755	312240	12274	3802.81	217794	279283	251427	320557	235046	266290	909.778	320700	3314.26	154185
12163	12.7789	2	787.335	1572.66	-0.306462	53.56	EEQELHDIHSTR	[10] Phospho (ST)	GPM6A_RAT	Neuronal membrane glycoprotein M6-a OS=Rattus norvegicus GN=Gpm6a PE=1 SV=1	TRUE	1.09365	0.295498	2886.84	439647	51362.1	107108	5788.29	4299.93	7883.12	31061.8	292509	199491	135269	13633.8	287658	43076.2	317081	362891	1403.61	1612.61	33744.9	105964	336309	632302	559789	623736	55019.1	19579.9	194043	334746	497952	354957	125054	195433	5401.71	192502	7718.77	108746
23841	25.6289	2	787.336	1572.66	-0.258626	47.13	EEQELHDIHSTR	[10] Phospho (ST)	GPM6A_RAT	Neuronal membrane glycoprotein M6-a OS=Rattus norvegicus GN=Gpm6a PE=1 SV=1	FALSE	3.69739	0.257954	189211	8292.75	20114.9	2098.9	178674	150971	4972.91	24980.9	6606.85	2854.35	2910.14	3465.62	3818.87	38261.2	3709.93	3211.68	40786.4	317003	961.959	4304.38	2891.39	2643.35	11262.1	3540.01	44667.5	8499.49	5287.16	3766.77	7346.67	3667.1	8510.93	3109.02	29476.4	2052.19	6344.69	2173.59
24424	23.6808	3	525.226	1572.66	-0.189227	36.93	EEQELHDIHSTR	[10] Phospho (ST)	GPM6A_RAT	Neuronal membrane glycoprotein M6-a OS=Rattus norvegicus GN=Gpm6a PE=1 SV=1	FALSE	1.44276	0.472025	1417.84	688.658	228393	4619.57	4630.63	2077.33	215052	1739.79	702.768	3981.24	5010.09	162401	1897.43	375991	4077.68	2956.92	3902.09	3062.03	90232.4	53259.8	5194.92	2672.58	917.658	1450.05	1503.03	1173.5	30760.5	8187.86	927.438	6337.31	21363.8	5253.36	216768	10330.1	373041	3336.42
25337	25.0311	2	787.336	1572.66	-0.26054	45.58	EEQELHDIHSTR	[10] Phospho (ST)	GPM6A_RAT	Neuronal membrane glycoprotein M6-a OS=Rattus norvegicus GN=Gpm6a PE=1 SV=1	FALSE	1.71602	0.115949	14450.7	2749.59	111503	21022.2	4876.42	3944.56	88802.8	155100	1909.96	29839.3	46098.6	93788.8	3115.98	186807	6083.36	6236.45	267578	8135.02	57319.1	62949.4	10846.3	5382.4	1835.99	5974.05	365387	119603	76909.5	25547.3	3231.67	14155.4	44514.4	37857.3	160440	57759.3	185473	35855.9
14369	26.0219	2	894.899	1787.78	-0.368407	51.31	SKEEQELHDIHSTR	[12] Phospho (ST)	GPM6A_RAT	Neuronal membrane glycoprotein M6-a OS=Rattus norvegicus GN=Gpm6a PE=1 SV=1	FALSE	1.29915	0.950173	302609	12257.9	54207.4	2622.89	224599	210471	10186.9	46638.5	8449.25	7239.54	9349.9	7566.82	20691.4	52393.6	11666.4	37461.8	144469	546191	7494.11	20074.8	16708.3	13908	14352.3	19106.6	815356	38155.6	27977.4	24329.5	30835.5	28356.8	56507.1	28914.2	538271	8480.12	14598.8	10157.2
15237	25.6289	2	894.899	1787.78	-0.402995	55.39	SKEEQELHDIHSTR	[12] Phospho (ST)	GPM6A_RAT	Neuronal membrane glycoprotein M6-a OS=Rattus norvegicus GN=Gpm6a PE=1 SV=1	FALSE	1.44924	0.216924	2722.31	4988.49	302215	62978.3	3094.46	2001.05	188369	333242	809.115	57035	119851	188641	3747.03	588188	8284.92	9450.97	407396	7511.3	87929.8	437962	8470.65	10759.9	9396.79	7005.96	59062.4	161018	479609	188537	2386.87	13348.1	366092	290903	20930.5	236770	371768	72751.6
15400	12.6456	2	894.899	1787.78	-0.670698	60.35	SKEEQELHDIHSTR	[12] Phospho (ST)	GPM6A_RAT	Neuronal membrane glycoprotein M6-a OS=Rattus norvegicus GN=Gpm6a PE=1 SV=1	FALSE	1.11081	0.987296	51.2392	434351	480.924	743.776	99.0378	71.8193	513.637	241.744	320351	489.125	1450.43	287.114	11564.6	310.396	2345.85	43143.8	350.078	529.515	138.532	3211.28	721.097	607143	554472	621011	670.983	549.455	3580.21	1748.89	580286	1204.46	4711.77	3144.76	173.42	1290.93	784.633	66.3156
22830	13.3822	2	894.899	1787.78	-0.784632	55.17	SKEEQELHDIHSTR	[12] Phospho (ST)	GPM6A_RAT	Neuronal membrane glycoprotein M6-a OS=Rattus norvegicus GN=Gpm6a PE=1 SV=1	FALSE	3.11097	0.912655	176.136	9200.22	418.844	3187.2	79.1717	69.524	649.786	300.925	16247.5	48948.3	945.438	367.955	511315	203.014	571278	927787	321.324	512.753	298.415	1889.75	379734	9565.62	7424.29	4809.76	692.658	941.203	929.569	64640.2	6655.37	448596	398.837	25629.5	304.185	285.703	545.896	13709.8
19991	12.7093	3	570.277	1707.81	-4.57074	47.65	SKEEQELHDIHSTR		GPM6A_RAT	Neuronal membrane glycoprotein M6-a OS=Rattus norvegicus GN=Gpm6a PE=1 SV=1	FALSE	1.08716	0.831012	1147.03	70007.6	17964.6	12185	22831.7	22849.7	9030.71	1054.13	70068.7	59168.1	56016.6	7010.78	85970.1	8239.09	67486.9	106189	24007.9	24427.1	2326.47	17457.8	73671.1	101800	103318	110651	2426.01	8190.54	27755	76767.7	97432.4	81310.4	56367.9	49515.1	3422.96	33093.6	17907.9	40299.9
30994	25.9618	3	570.279	1707.82	-1.26703	38.25	SKEEQELHDIHSTR		GPM6A_RAT	Neuronal membrane glycoprotein M6-a OS=Rattus norvegicus GN=Gpm6a PE=1 SV=1	FALSE	1.3644	0.435376	19691.6	16135.5	2086.07	808.849	1697.79	872.007	778.081	3504.46	2570.73	1420.39	901.973	2664.27	370.722	2987.1	66.8995	1498.01	3744.54	39369.6	1490.17	931.843	124.741	3132.47	3709.06	3498.79	4898.09	3152.77	1264.28	449.429	3206.84	648.705	2718.06	2379.93	84357.8	894.325	4878.74	1369.52
31885	25.5854	3	570.279	1707.82	-1.04391	44.6	SKEEQELHDIHSTR		GPM6A_RAT	Neuronal membrane glycoprotein M6-a OS=Rattus norvegicus GN=Gpm6a PE=1 SV=1	FALSE	1.10711	0.678172	4495.17	566.843	21217.2	773.085	8795.04	11027.3	1767.12	41459	451.201	1148.71	662.008	890.271	712.6	4959.96	182.977	293.01	36147.5	10604.6	489.757	1826.14	593.992	4173.56	670.274	3052.94	71786.3	18882	1217.82	876.953	1368.37	870.975	1467.74	1224.33	954.384	1963.95	1129.9	1614.14
34261	12.6456	2	854.916	1707.82	-0.646535	76.68	SKEEQELHDIHSTR		GPM6A_RAT	Neuronal membrane glycoprotein M6-a OS=Rattus norvegicus GN=Gpm6a PE=1 SV=1	FALSE	1.12481	0.672493	0.0610242	6307.95	3.11386	92.4207	0	0.00563941	217.516	10.2363	8743.49	14106.4	7553.57	638.458	11248.2	215.314	14285.5	28432.4	114.577	233.811	0	202.587	19389.4	31816.4	21027.7	25307	241.306	47.7211	500.282	35844.7	14449.2	17689.8	421.146	439.883	0	1441.5	795.139	5127.43
46487	25.5205	2	854.916	1707.82	-0.26277	66.31	SKEEQELHDIHSTR		GPM6A_RAT	Neuronal membrane glycoprotein M6-a OS=Rattus norvegicus GN=Gpm6a PE=1 SV=1	FALSE	6.17862	0.472558	0	864.292	508.717	1.76071	0	417.477	136.821	1688.91	203.594	0	136.312	0	0	703.322	0	0.541905	0	205.784	2.17949	187.778	0	426.942	501.784	1319.66	29267.6	0	359.516	384.482	634.257	64.9962	0	8.05051	218.721	265.697	0	7.39183
47526	25.9618	2	854.916	1707.82	-0.236858	82.43	SKEEQELHDIHSTR		GPM6A_RAT	Neuronal membrane glycoprotein M6-a OS=Rattus norvegicus GN=Gpm6a PE=1 SV=1	FALSE	1.13489	0.913205	4301.89	11061.1	0	0	0	0	11.9018	348.659	244.126	0	104.125	36.4062	343.661	0.0278728	69.5899	443.638	0	20255.7	336.426	0	0	287.104	985.592	564.999	1420.12	794.057	0	0	5762.66	0.0361426	0	0	22897.5	0	604.135	0
21331	34.0231	3	813.039	2436.1	-0.189217	36.58	YEDIKSKEEQELHDIHSTR	[6] Phospho (ST)	GPM6A_RAT	Neuronal membrane glycoprotein M6-a OS=Rattus norvegicus GN=Gpm6a PE=1 SV=1	FALSE	1.08234	0.877953	31326.6	52259.8	60856.1	14061.5	13298.7	5295.11	38422.5	42539.4	38821.7	66499.8	59999.6	28209	91301.7	119776	102756	74154	27641.2	24190.2	5898.76	36903.3	30767.8	28425.9	26735.4	23115.4	58288.7	15027.9	55478.7	40781.8	41017	35458.6	4266.55	15826	3027.41	61722.3	69566.4	62206.2
25258	34.0493	5	488.227	2436.1	0.647938	---	YEDIKSKEEQELHDIHSTR	[6] Phospho (ST)	GPM6A_RAT	Neuronal membrane glycoprotein M6-a OS=Rattus norvegicus GN=Gpm6a PE=1 SV=1	FALSE	1.33124	0.884564	3139.72	4022.74	8220.6	1928.28	2683.51	1219.84	3873.8	3264.39	3886	7141.62	5896.94	1213.14	14416.2	20157.7	11282.5	23555.2	2522.74	4260.76	1050.23	9713.36	10683.7	7972.99	9263.38	8350.68	22621.4	876.238	22366.4	14949.4	12953.8	12931.5	10.3183	989.665	122.6	7721.66	14852.2	6691.71
31061	34.5363	3	813.038	2436.09	-1.25608	32.42	YEDIKSKEEQELHDIHSTR	[6] Phospho (ST)	GPM6A_RAT	Neuronal membrane glycoprotein M6-a OS=Rattus norvegicus GN=Gpm6a PE=1 SV=1	FALSE	5.58237	0.0275753	3551.13	6801.66	3461.44	5201.7	2945.78	10785.6	2261.25	3500.15	2912.5	6886.73	7513.46	2587.79	15089.1	9927.24	8338.32	7910.75	3251.52	1421.15	3436.82	5544.71	11514.3	4734.5	3522.72	3118.99	9092.93	1528.39	12021.6	5543.74	3230.47	5913.48	212337	248702	150536	10659.6	15552.1	8475.15
43448	34.5157	5	488.227	2436.1	0.609225	---	YEDIKSKEEQELHDIHSTR	[6] Phospho (ST)	GPM6A_RAT	Neuronal membrane glycoprotein M6-a OS=Rattus norvegicus GN=Gpm6a PE=1 SV=1	FALSE	64.7788	0.0590436	0	0	5.54483	231.906	208.881	152.917	0	0	0	0	0	0	0	0	0	0	0	0	0	0	0	0	0	0	0	0	0	13.1578	86.5337	200.441	16791.9	16448.5	5039.85	0	0	0
54517	34.5363	2	1219.05	2436.1	-0.266725	---	YEDIKSKEEQELHDIHSTR	[6] Phospho (ST)	GPM6A_RAT	Neuronal membrane glycoprotein M6-a OS=Rattus norvegicus GN=Gpm6a PE=1 SV=1	FALSE	14.0587	0.287994	0	761.684	0	0	1183.6	306.643	0	1136.61	0	0	911.768	479.123	0	0	2259.68	0	0	0	0	678.589	0	0	0	0	911.818	82.7745	297.858	0	409.522	0	44336.6	39284.4	20579.6	0	501.095	675.017
4986	33.7395	2	526.245	1050.47	0.0641009	47.74	AISLEGEPR	[3] Phospho (ST)	DLG2_RAT	Disks large homolog 2 OS=Rattus norvegicus GN=Dlg2 PE=1 SV=1	TRUE	1.24598	0.00158535	117037	133492	116495	188347	168897	170823	93969.2	93496.5	94662.1	127946	112241	128166	151556	138666	127683	105048	118066	105245	141129	123317	138566	123680	125926	122122	151895	138667	166596	149857	154495	175063	236743	261447	240478	193305	178738	200503
8256	33.6735	1	1051.48	1050.47	-0.180814	---	AISLEGEPR	[3] Phospho (ST)	DLG2_RAT	Disks large homolog 2 OS=Rattus norvegicus GN=Dlg2 PE=1 SV=1	TRUE	1.02021	0.769361	171497	173806	166582	190968	190134	170778	135343	139790	131199	170543	132521	183855	186975	200201	191009	131421	135670	133246	165693	151681	147619	141320	152213	152411	164112	154048	166745	157221	179351	175770	133839	164215	176150	217166	213521	210466
19094	26.2754	2	873.35	1744.69	0.520171	52.88	YQDEDGPHDHSLPR	[11] Phospho (ST)	DLG2_RAT	Disks large homolog 2 OS=Rattus norvegicus GN=Dlg2 PE=1 SV=1	TRUE	1.47698	0.0304326	53451	49371.8	71782.9	41383.3	3093.49	3875.59	52979.8	58847.2	35023.4	61627.5	60777.6	53188	60115.3	81090.4	57107	94786.4	75533.4	80112.2	49331.6	121274	81283.5	48356.5	29787.7	44118.9	127058	51193.7	135845	131398	18700.5	118785	117424	118735	108696	102632	109628	97784.7
41714	22.4229	2	607.731	1213.45	0.1654	33.23	HYSPVECDK	[3] Phospho (ST)	DLG2_RAT	Disks large homolog 2 OS=Rattus norvegicus GN=Dlg2 PE=1 SV=1	TRUE	3.24186	0.379658	414.377	806.018	4009.69	1838.5	86055.7	72040.7	1003.81	3373.68	721.479	1771.02	1801.99	1348.35	179.135	2972.25	646.182	373.653	657.614	353.953	34.3118	2151.93	1543.19	277.239	416.388	394.02	7121.87	8924.71	4180.78	4430.99	1678.86	2888.18	3601.32	2435.15	690.514	381	1246.03	1114.64
5297	28.5254	4	678.817	2711.24	-1.15768	35.38	DKDSEVSTKPEGVHAPNQPSPVEGK	[20] Phospho (ST)	RTN1_RAT	Reticulon-1 OS=Rattus norvegicus GN=Rtn1 PE=2 SV=1	TRUE	1.0951	0.82413	164978	481677	439046	129174	165922	24156.1	262966	268768	283831	446063	409700	190198	453382	502937	506421	184610	69426.6	54543.9	110569	322589	265761	36576.3	272853	258135	187406	56034.8	162153	162750	158742	150222	428390	538727	271736	350618	351820	334619
12720	28.4912	3	904.755	2711.24	-0.219816	47.29	DKDSEVSTKPEGVHAPNQPSPVEGK	[20] Phospho (ST)	RTN1_RAT	Reticulon-1 OS=Rattus norvegicus GN=Rtn1 PE=2 SV=1	TRUE	1.1547	0.737959	155237	253180	272894	51608.5	76324.9	82485.9	135617	153096	143062	260893	222564	120198	281114	343711	319385	77476.6	18169.1	19384.2	48862.5	176612	132595	1943.87	149400	3387.05	69583.7	20702.3	68066.6	72338.5	75224.4	64131.1	299327	356004	179603	219557	217596	201592
21483	28.9097	4	678.817	2711.24	-1.25112	36.31	DKDSEVSTKPEGVHAPNQPSPVEGK	[20] Phospho (ST)	RTN1_RAT	Reticulon-1 OS=Rattus norvegicus GN=Rtn1 PE=2 SV=1	FALSE	1.90768	0.913039	78341.8	13742	18982.4	0	3439.27	141719	9256.31	16353.2	1940.99	12563.4	15016.6	3645.34	11378.3	36677.1	18539.4	5604.51	762.723	4169.79	1939.37	5711.61	27961.2	0	1385.53	0	3987.76	8958.86	3321.64	6665.81	179.535	10197.6	45608.8	12930.7	549.347	21516.6	7125.55	18851.3
6363	43.8905	3	972.79	2915.35	-5.28049	104.08	SPPVAMETASTGVAAVPDALDHSSSPTLK	[25] Phospho (ST)	RTN1_RAT	Reticulon-1 OS=Rattus norvegicus GN=Rtn1 PE=2 SV=1	TRUE	1.41829	0.0407031	213433	331162	311878	83511.3	61393.7	76528.1	149524	161759	197817	300781	255552	194936	464953	496335	454872	296966	156072	167416	142101	232022	275469	300112	259033	300712	223754	140433	229414	312305	301479	328148	680523	737322	539749	477711	501266	486388
11327	13.1478	2	698.786	1395.56	1.98477	38.25	GQEEQSPGLEDK	[6] Phospho (ST)	RTN1_RAT	Reticulon-1 OS=Rattus norvegicus GN=Rtn1 PE=2 SV=1	FALSE	1.04354	0.182699	2771.06	313340	41837.8	117953	337.553	404.55	17009.5	60760.4	129725	204578	191277	12882.3	219965	27778.2	243476	69822.4	10821.7	10649.8	12693.5	65592.9	295176	49296.2	116359	28336.1	97549.9	21386	82391.4	152033	22205.6	167769	173059	233232	13130.9	310148	14053.2	192616
24805	24.6735	2	698.788	1395.56	4.90393	33.46	GQEEQSPGLEDK	[6] Phospho (ST)	RTN1_RAT	Reticulon-1 OS=Rattus norvegicus GN=Rtn1 PE=2 SV=1	FALSE	4.13558	0.0337973	280043	16628	13111.7	8007.5	49173.1	26176.4	3241.48	20100.8	11009	6048.51	5047.88	3783.29	4540.69	9558.1	15008.6	15530.2	106206	138160	3913.99	3513.42	6893.91	2748.25	4538.92	3343.41	33004.7	13427.9	11066	9440.73	4771.15	15240.1	8293.16	9419.27	3044.06	9627.54	4233.14	5229.13
29963	24.7437	2	698.793	1395.57	12.1057	35.01	GQEEQSPGLEDK	[6] Phospho (ST)	RTN1_RAT	Reticulon-1 OS=Rattus norvegicus GN=Rtn1 PE=2 SV=1	FALSE	1.91831	0.366198	48340.8	15139.1	7197.4	4000.03	189920	29732.4	4268.18	12914.3	23539.6	19194.7	11221.5	5237.85	5873.76	9227.91	7243.69	5914.52	18155.6	18466.1	13919.1	14637.6	13211.3	2482.9	5165.81	4196.92	8685.85	8398.57	17679.1	9597.06	6522.25	6593.73	12853.2	17812.9	4066.06	12454	8563.83	15445.2
30153	23.1371	2	698.788	1395.56	4.11378	45.85	GQEEQSPGLEDK	[6] Phospho (ST)	RTN1_RAT	Reticulon-1 OS=Rattus norvegicus GN=Rtn1 PE=2 SV=1	FALSE	1.37633	0.965509	9778.22	15054	21520.1	3537.91	92158.5	33117.6	9563.67	202857	4503.46	3785.08	5322.55	8159.95	12131.2	14868.8	15063.2	16237.7	32569.6	25497	3738.54	5143.43	17502.3	4517.56	6303.96	8211.95	206355	128942	6013.34	9047.39	6934.56	5771.01	8308.47	6744.62	17514.9	7419.6	11956.5	5935.1
30301	14.2704	2	698.786	1395.56	1.02765	39.4	GQEEQSPGLEDK	[6] Phospho (ST)	RTN1_RAT	Reticulon-1 OS=Rattus norvegicus GN=Rtn1 PE=2 SV=1	FALSE	1.18105	0.687914	61686.1	28098.2	375415	6862.64	15915.3	19539.1	200331	31433.1	16239	11466.2	13044	214412	10992.3	391209	21672.5	6887	11576.2	24985.9	179623	295669	14081.6	15265.4	26495.3	28518.4	37465.1	41329.9	73868.4	7382.81	20096	4392.33	7803.93	8613.4	256959	26689.7	421225	4769.5
13650	40.9507	3	978.122	2931.34	-4.56628	58.35	SPPVAMETASTGVAAVPDALDHSSSPTLK	[6] Oxidation (M)|[27] Phospho (ST)	RTN1_RAT	Reticulon-1 OS=Rattus norvegicus GN=Rtn1 PE=2 SV=1	TRUE	1.087	0.806777	64883.8	118796	118154	192094	204567	198334	109010	115006	107644	138202	108914	74056.5	195312	255236	213248	79351.3	20322.8	35579.8	10387.8	37141.3	41772.1	50329.3	48737.8	47998.9	170458	57100.1	146704	60859.6	69005.4	82353	216280	299989	143697	89460.5	115571	90119.2
7836	33.4283	2	692.865	1383.72	-0.114093	60.83	KVPLPGPGSPEVK	[9] Phospho (ST)	CSKI1_RAT	Caskin-1 OS=Rattus norvegicus GN=Caskin1 PE=1 SV=1	TRUE	1.15556	0.064932	106003	149860	135733	160781	131611	123476	105750	118056	103264	152045	124673	118888	158419	186811	166390	124713	85111.3	97208.6	82848	111249	124145	129797	134139	121390	200691	116057	211835	140210	145529	158633	192676	247224	197294	169501	165062	166019
38185	33.4674	1	1384.72	1383.72	-0.18099	---	KVPLPGPGSPEVK	[9] Phospho (ST)	CSKI1_RAT	Caskin-1 OS=Rattus norvegicus GN=Caskin1 PE=1 SV=1	TRUE	1.17145	0.136017	9176.33	2943.65	4602.81	2904.59	21686.8	29169.9	5691.36	10339.9	9776.03	23548.7	12829.4	6713.24	21878	14201.3	25853.4	6732.64	8606.4	2598.79	3250.68	2648.51	1264.13	1001.4	6396.47	5243.21	14883.1	18496.5	2088.29	6508.02	17064.6	7060.33	0	0	0	13807.1	15772.7	17207.6
20805	28.0878	2	911.435	1820.86	-1.01399	36.15	AQPGSPQALGGPHGPATAK	[5] Phospho (ST)	CSKI1_RAT	Caskin-1 OS=Rattus norvegicus GN=Caskin1 PE=1 SV=1	TRUE	1.38309	0.303354	22669.4	39751.3	43986.9	15662.9	18376.2	524.069	28540.1	32553.2	27475.6	40927.2	29978.8	23359.7	54170.9	60269.7	55707.2	37472.3	13539.7	11300.8	17242	54863.2	54081.9	1093.19	69704.6	993.536	37333.3	6933.72	51084.2	46835.4	584.28	43842.8	57557.6	63668.3	53487.6	74628.2	73719.7	70417.3
44724	26.7115	2	911.434	1820.85	-2.15073	32.89	AQPGSPQALGGPHGPATAK	[5] Phospho (ST)	CSKI1_RAT	Caskin-1 OS=Rattus norvegicus GN=Caskin1 PE=1 SV=1	FALSE	9.57936	0.918895	0	0	0	108.904	602.831	0	5.1685	0	0	216.379	496.615	14.8092	199.88	106.313	134.273	446.806	0	0	2.52429	229.975	772.591	32037.9	0	6.54078	0	0	6.83087	9.06872	0	6.26659	2.99282	252.696	311.654	155.117	575.998	369.473
23040	35.1588	2	628.818	1255.62	-0.268519	40.78	VPLPGPGSPEVK	[8] Phospho (ST)	CSKI1_RAT	Caskin-1 OS=Rattus norvegicus GN=Caskin1 PE=1 SV=1	TRUE	1.45643	0.0079645	12361.2	26764	17180.9	28411.1	24132.5	20401.9	12852.7	14644.1	15207.2	19458.7	20143.4	16417.1	27079.8	22461.9	21875.3	29854.4	17382.1	17153.9	8961.86	8782.45	15988.3	15919.2	20266.4	15438.1	39774.1	24261.6	53897.7	23463.4	29996.1	28163.7	36849.5	43447.2	38596.2	28734.9	27452.3	31867.4
8464	35.6801	3	1068.13	3201.36	-0.898222	59.15	KAEGAALSNATGAVESTSQAGDRGSVSSYDR	[25] Phospho (ST)|[29] Phospho (Y)	PACN1_RAT	Protein kinase C and casein kinase substrate in neurons protein 1 OS=Rattus norvegicus GN=Pacsin1 PE=1 SV=1	TRUE	1.256	0.472916	430914	479906	545896	284314	341087	320243	181717	334372	240220	613066	467830	404374	623983	751970	634610	198382	99873.6	161295	144454	199663	210639	288081	293344	278158	409010	190430	346597	224866	244882	224346	882800	1.06661e+06	866776	995165	1.09529e+06	847930
9728	12.9483	2	475.684	949.354	-0.200012	37.66	GSVSSYDR	[5] Phospho (ST)	PACN1_RAT	Protein kinase C and casein kinase substrate in neurons protein 1 OS=Rattus norvegicus GN=Pacsin1 PE=1 SV=1	TRUE	1.38294	0.170204	277.688	34835.7	35238.2	76890.1	45.6538	31.6621	41622.6	1794.57	39486.3	56262.9	52244.1	68290.4	58465.3	71979.7	51128.7	47784.7	1114.59	796.936	35586.6	49143.8	39695.2	23677	29039.1	33147	3079.67	2326.28	80089.6	62718.1	4424.98	71052.8	104931	108840	126570	71974.5	58927.7	43534
19131	12.9118	1	950.36	949.353	-1.22747	---	GSVSSYDR	[5] Phospho (ST)	PACN1_RAT	Protein kinase C and casein kinase substrate in neurons protein 1 OS=Rattus norvegicus GN=Pacsin1 PE=1 SV=1	TRUE	1.10417	0.217981	9287.98	78843.9	7153.69	67306.6	39.6	42.2016	17293.6	1424.78	46355.9	64709.8	34422.2	24108.3	67962.9	27341.2	50918.4	68687.2	354.723	654.259	19466.6	37112.9	37161.3	76795.9	64128.3	87397.8	3066.05	2375.05	83768.5	68610	44270.4	72100.5	63912.5	87642.2	59947.3	47829.3	31207.2	25911.3
21620	35.1275	3	1041.47	3121.39	-0.69445	48.45	KAEGAALSNATGAVESTSQAGDRGSVSSYDR	[25] Phospho (ST)	PACN1_RAT	Protein kinase C and casein kinase substrate in neurons protein 1 OS=Rattus norvegicus GN=Pacsin1 PE=1 SV=1	TRUE	1.63321	0.0271911	16470.6	54676.2	57679	19117.6	17344.1	15705	30477	39638.8	40440.5	96004.5	70415	24854.4	99769.1	116500	95600.2	109663	29748	38807.3	8739.17	17109.3	21468.2	33046.3	29652.3	31257.3	83676.8	25779.7	92228.8	48701.1	44033.4	54486	247251	286060	170661	92687.4	92487.5	60492.5
21966	13.1478	2	677.803	1353.59	7.06512	57.47	TEQSVTPEQQK	[6] Phospho (ST)	PACN1_RAT	Protein kinase C and casein kinase substrate in neurons protein 1 OS=Rattus norvegicus GN=Pacsin1 PE=1 SV=1	FALSE	1.05943	0.883646	18918.2	177313	20237.4	84509.4	1862.78	2173.16	9276.62	2369.77	91111.3	99511.1	78202.9	3581.91	117359	15786.8	137515	128042	51099.9	57850.4	24070.3	64191	132389	71828.4	37952	26105.4	3323.18	7001.44	87047.7	113348	22130.3	129728	91319.6	112201	17271.4	115037	9821.4	52246
8852	27.1957	3	712.634	2134.88	-0.311908	57.69	LAAGAESPQPASGNSPSEDDR	[15] Phospho (ST)	KPCE_RAT	Protein kinase C epsilon type OS=Rattus norvegicus GN=Prkce PE=1 SV=1	TRUE	1.30628	0.224938	134138	30408.5	163930	128904	80157.7	27509.9	122591	132234	23747.1	152148	163975	141527	158590	150874	160940	205854	194116	163192	126266	175129	214219	370869	10067.7	174657	287704	178482	257558	251801	50136.2	270496	305758	293122	310587	170620	171522	197707
9342	27.2199	2	1068.45	2134.88	0.617441	98.4	LAAGAESPQPASGNSPSEDDR	[15] Phospho (ST)	KPCE_RAT	Protein kinase C epsilon type OS=Rattus norvegicus GN=Prkce PE=1 SV=1	TRUE	1.14417	0.621714	439135	14330	362820	174979	537461	338008	267687	337469	14122.5	330953	307204	308847	321111	373705	356769	310656	723448	474196	337140	336856	317192	3854.34	6203.85	7940.96	449827	464191	407220	409971	5827.05	418981	459426	532081	505544	398158	477449	425508
22257	26.3676	3	712.634	2134.88	-0.218533	57.74	LAAGAESPQPASGNSPSEDDR	[15] Phospho (ST)	KPCE_RAT	Protein kinase C epsilon type OS=Rattus norvegicus GN=Prkce PE=1 SV=1	FALSE	1.13095	0.205484	7239.89	137326	4421.38	17009.1	7857.84	9288.06	23239.7	14775	94969.5	30727.6	30088.2	25787.1	35669.7	26617.6	30462.8	39246	5434.2	4632.47	25211.2	33881.3	40096	161694	132494	155080	8820.84	10899.4	36122.9	32855.9	183238	33942.6	58098.4	55163.9	45051.6	42956.4	32708.9	47868.3
49526	28.9625	3	712.634	2134.88	-0.412363	44.05	LAAGAESPQPASGNSPSEDDR	[15] Phospho (ST)	KPCE_RAT	Protein kinase C epsilon type OS=Rattus norvegicus GN=Prkce PE=1 SV=1	FALSE	15.8301	0.451417	212.644	257.433	1083.01	0	0	56528.6	175.091	185.032	0	0	286.617	399.164	356.421	748.319	156.248	0	896.06	0	13.7338	263.88	342.497	297.523	0	0	183.786	127.238	0	673.044	2.57003	374.99	211.167	150.318	0	373.499	394.505	137.513
50694	28.9728	2	1068.45	2134.88	0.216577	109.11	LAAGAESPQPASGNSPSEDDR	[15] Phospho (ST)	KPCE_RAT	Protein kinase C epsilon type OS=Rattus norvegicus GN=Prkce PE=1 SV=1	FALSE	30.443	0.378257	1859.51	424.652	1237.59	0	0	166993	0	1330.22	738.361	0	0	335.577	0	3214.11	0	0	306.045	699.591	0	0	0	1142.81	0	224.875	0	1034	1112.51	423.619	326.173	0	0	0	275.674	616.983	420.665	0
13022	27.4865	2	706.792	1411.57	-0.236855	39.57	SAPTSPCDQELK	[5] Phospho (ST)	KPCE_RAT	Protein kinase C epsilon type OS=Rattus norvegicus GN=Prkce PE=1 SV=1	TRUE	1.7116	0.000197358	58259.5	21630.6	30115.6	28476.5	56503.1	62014.7	57589.2	22699.5	46908.4	54303.9	54711.1	44388.9	40566.8	15185.2	43612.9	78817	22341.2	16844	53209.4	58460.3	59054	45396.8	15282.8	146830	45160.9	55925.3	117633	114571	134912	121515	129635	89299.7	108234	50055.8	41241	57160.9
21035	26.3676	2	1068.46	2134.91	12.85	94.02	LAAGAESPQPASGNSPSEDDR	[7] Phospho (ST)	KPCE_RAT	Protein kinase C epsilon type OS=Rattus norvegicus GN=Prkce PE=1 SV=1	TRUE	2.88122	0.0053582	7771.88	210280	3188.45	36428.7	701.602	0	54190.8	14117.5	170939	64625.5	69770.1	37917.5	9293.26	7487.04	38485.1	4463.3	20964.5	73205.9	76330.1	93716.2	28211.8	3177.75	6303.6	7635.88	640226	475261	78874.2	71443.4	131647	64299.6	72875.2	41527.5	87083.1	103680	74004.5	107595
35519	23.2841	2	814.367	1626.72	13.846	34.34	SKSAPTSPCDQELK	[3] Phospho (ST)	KPCE_RAT	Protein kinase C epsilon type OS=Rattus norvegicus GN=Prkce PE=1 SV=1	FALSE	1.54733	0.903713	1953.02	2137.76	3794.1	2014.81	596.05	295.199	4197.55	2103.46	2127.09	12945.4	2545.67	5662.37	4119.39	3137.09	5763.61	3684.88	5347.5	1586.92	605.763	591.626	6537.57	3802.48	1372.67	2375.32	1982.07	3941.45	1406.42	26690.1	2473.4	15353.7	592.144	7744.55	4742.18	150.617	5136.14	228.649
31889	23.5512	2	814.36	1626.71	6.07051	41.55	SKSAPTSPCDQELK	[1] Phospho (ST)	KPCE_RAT	Protein kinase C epsilon type OS=Rattus norvegicus GN=Prkce PE=1 SV=1	FALSE	1.26085	0.76886	3493.35	5662.64	8230.9	6595.77	884.446	880.03	3293.36	2554.35	5088.02	15936.7	5233.95	9962.59	5764.57	6263.97	2270.96	5179.56	10217.6	5486.71	485.177	808.86	5918.81	5377.81	2615.25	5151.79	1758.54	3415.87	828.932	22121	4618.25	6323.47	1063.17	22079.2	6998.78	1021.21	11463.5	3651.13
10344	35.3308	2	683.349	1364.68	-1.84141	47.31	KFSSPPPLAVSR	[3] Phospho (ST)	RGRF2_RAT	Ras-specific guanine nucleotide-releasing factor 2 OS=Rattus norvegicus GN=Rasgrf2 PE=1 SV=1	TRUE	1.06447	0.739122	60279.3	85510.9	85604.8	91006.9	95263.7	82251.2	60925.2	56734.7	63316.2	90108.4	73684.7	73642.1	96541.6	99561.7	89848.2	18085.1	11773.8	13725.2	45662.6	55734.1	61346.1	33055.8	56671.8	43833.6	48588.9	22014.3	56873.8	30622.9	28995	38146.6	100361	111222	98886.4	139053	142143	128346
12477	35.198	2	643.33	1284.65	1.43024	43.2	KLSLTSSLNSR	[3] Phospho (ST)	RGRF2_RAT	Ras-specific guanine nucleotide-releasing factor 2 OS=Rattus norvegicus GN=Rasgrf2 PE=1 SV=1	TRUE	1.01276	0.593703	74283.8	88613.4	91770.1	122599	124887	112410	89748.2	74299.7	96334.3	117778	87162.8	95308.2	136755	128268	119717	58891.6	49793.8	50483.5	65657.6	59399.4	53914.6	50169.4	58957.7	61839.1	66612.2	53075	74419.8	39342.4	35501.9	38406.6	135248	155482	144169	138053	140461	123535
34594	36.7401	2	619.302	1236.59	-1.13504	36.05	FSSPPPLAVSR	[3] Phospho (ST)	RGRF2_RAT	Ras-specific guanine nucleotide-releasing factor 2 OS=Rattus norvegicus GN=Rasgrf2 PE=1 SV=1	TRUE	3.47466	3.38056e-05	1471.43	762.665	2192.36	2318.99	3132.21	1943.98	339.78	1035.39	1015.4	1051	1271.87	3526.4	3275.19	4539.74	2720.18	2192.27	6782.45	1446.72	4474.76	5103.64	7881.68	1281.14	2348.25	2066.15	14786	7271.83	12985.7	6708.21	3172.07	6399.65	21544.8	24448.8	26515.9	16486.1	14449.6	13966.6
10508	34.2062	2	808.851	1615.69	0.0178812	65.51	ATGAEEYAQQDVVR	[2] Phospho (ST)	CN37_RAT	2',3'-cyclic-nucleotide 3'-phosphodiesterase OS=Rattus norvegicus GN=Cnp PE=1 SV=2	TRUE	1.24122	0.0879388	94043.7	89596.5	95855.7	62190	48636.8	43840	81932.4	79787.8	91574.4	128159	94547.4	110487	79676	66218.1	71309.5	48901.7	45779.1	43699.5	129232	85884.6	95192.7	75106.8	87138.9	84482.1	123506	123139	126937	105411	111344	124637	175802	221273	159828	108631	101072	110035
16139	43.9594	2	784.376	1566.74	-4.80904	53.04	NQWQLSLDDLKK	[6] Phospho (ST)	CN37_RAT	2',3'-cyclic-nucleotide 3'-phosphodiesterase OS=Rattus norvegicus GN=Cnp PE=1 SV=2	TRUE	1.46815	0.0183019	67781.1	55334.4	62996.3	14839	13670.7	13909.4	34767.9	40457.3	39444.3	79546.5	52617.1	72464.4	42154.5	48190.1	42831.5	21119.5	18227.9	25828.1	102598	105675	103337	95196.6	97122.8	102811	78161.4	52737.9	72566.9	109429	100336	120990	150371	165278	199390	129087	122931	107319
18987	43.9697	3	523.254	1566.74	-3.2306	---	NQWQLSLDDLKK	[6] Phospho (ST)	CN37_RAT	2',3'-cyclic-nucleotide 3'-phosphodiesterase OS=Rattus norvegicus GN=Cnp PE=1 SV=2	TRUE	1.65363	0.00388305	8413.95	9198.96	11850.1	4549.57	3050.44	2242.6	8659.61	9088.01	11370.1	16096.8	14253.3	11811.4	12349.6	10178.3	8958.58	10200	24704.8	8071.89	24372.5	27571	27500.4	27243	20874	28831.6	20728.9	12036.6	20763.1	30286.3	32304.3	35512.6	44448.7	49513	53015.7	31863.7	34796.3	31265.6
18649	32.3543	2	768.868	1535.72	-0.0473953	81.3	ATGAEEYAQQDVVR		CN37_RAT	2',3'-cyclic-nucleotide 3'-phosphodiesterase OS=Rattus norvegicus GN=Cnp PE=1 SV=2	TRUE	1.95835	0.00093687	16139.2	24203.6	16162.6	7429.22	4618.78	9886.3	24348.7	25432	26422.4	28479.4	25595	25998.6	12957.2	10489.5	16591.6	8935.74	1403.12	4196.71	81295.2	78808.3	90456.5	73585.8	77475	72098.1	64763	53871.8	72808.3	105342	94430.7	127162	133925	157251	131131	70807.8	61550.5	77286.1
43668	30.4799	2	657.818	1313.62	-0.326634	35.09	GGSQGEEVGELPR		CN37_RAT	2',3'-cyclic-nucleotide 3'-phosphodiesterase OS=Rattus norvegicus GN=Cnp PE=1 SV=2	FALSE	2.14845	0.170712	247.751	0	2276.41	1434.51	0.0183575	0	2885.6	2057.32	4809.38	4418.24	4700.82	1251.51	3340.98	3638.25	2864.67	999.518	0	147.574	1919.95	2249.72	2354.93	600.826	1179.57	1710.28	1731.52	960.47	5973	3982.39	1737.77	2068.25	21013.4	17927.8	11556.6	4230.8	4050.76	3221.23
11135	43.6216	2	881.469	1760.92	-4.91032	37.1	KLSLPTDLKPDLDVK	[3] Phospho (ST)	STXB5_RAT	Syntaxin-binding protein 5 OS=Rattus norvegicus GN=Stxbp5 PE=1 SV=1	TRUE	1.14839	0.32236	142415	176487	185811	134904	165549	161706	164282	181277	166515	202870	166426	147664	200981	224727	209125	108575	72311.9	87561.1	85555.5	162133	153098	155970	132317	152657	198304	94404.7	177192	142171	152128	162512	278527	323943	265029	230039	255577	229265
36492	19.5773	2	688.297	1374.58	-16.4869	32.7	SSSVTSIDKESR	[6] Phospho (ST)	STXB5_RAT	Syntaxin-binding protein 5 OS=Rattus norvegicus GN=Stxbp5 PE=1 SV=1	TRUE	2.67707	0.952001	485.617	187.575	17490.6	783.599	124299	109947	8410.86	2547.84	172.356	556.857	326.655	12254.7	207.654	19522.3	2172.28	347.985	956.984	816.651	625.34	842.861	5195.08	350.428	199.261	317.209	2924.64	9063.32	1690.08	664.109	213.429	5437.14	553.943	805.969	16469.4	581.445	24283.4	294.723
38588	13.3915	2	502.222	1002.43	2.1829	42.91	SSSVTSIDK	[5] Phospho (ST)	STXB5_RAT	Syntaxin-binding protein 5 OS=Rattus norvegicus GN=Stxbp5 PE=1 SV=1	FALSE	1.00969	0.819329	612.43	7244.36	1966.04	5473.33	2073.14	2679.61	235.606	82.8797	8756.01	2850.91	1455.45	132.837	6386.13	1157.23	4650.7	7620.08	1395.73	1228.43	264.888	1377.86	5803.7	8240.17	10123.8	10778.1	164.362	175.352	544.163	2715.01	10645.1	4690.26	2668.25	5103.99	2440.48	2834.22	464.508	1846.71
42970	21.7157	2	502.222	1002.43	2.85486	46.65	SSSVTSIDK	[6] Phospho (ST)	STXB5_RAT	Syntaxin-binding protein 5 OS=Rattus norvegicus GN=Stxbp5 PE=1 SV=1	TRUE	1.6259	0.207209	281.833	3279.83	883.283	20609.3	6251.1	5667.44	1169.64	5628.69	3603.42	16732.5	12255.8	1370.6	1372.93	3283.48	10611	1582.96	621.705	628.931	1503.88	3637.06	19438.4	2913.41	2984.65	5187.7	22971.5	2382.01	2876.37	19263.5	3373.48	36366.1	17080.9	38174	1882.56	12403	1948.47	7325.5
12705	26.6724	2	661.803	1321.59	-0.416082	62.13	SPTENVNTPVGK	[1] Phospho (ST)	MADD_RAT	MAP kinase-activating death domain protein OS=Rattus norvegicus GN=Madd PE=1 SV=1	TRUE	1.66043	0.0158734	64375.7	29360.2	77485.1	47600.7	14486.7	7604.37	90918.8	68822.6	17511.9	70596.7	106747	82128.5	101199	109220	96771.2	124395	43002.1	45480.7	80717.1	101308	97637.1	10337.7	24809.9	28749.7	225919	94700.1	130453	142709	34811.8	146673	212827	161904	197545	123607	112493	117293
14520	45.4366	2	1076.48	2150.95	-6.75608	96.49	ATLSDSEIETNSATSTIFGK	[4] Phospho (ST)	MADD_RAT	MAP kinase-activating death domain protein OS=Rattus norvegicus GN=Madd PE=1 SV=1	TRUE	1.28984	0.277339	125763	134029	110126	124720	118473	122096	77450.8	97310.5	76070.8	133368	90971.3	127850	120340	121522	119594	47426.1	52358.5	65880	146023	84528.6	87259.4	74327.3	83185.7	79226.4	112032	129332	123352	87802.4	98049.5	105020	234919	275703	359524	218801	171272	189910
41774	13.8705	3	536.269	1605.79	-1.10665	44.95	KRSPTENVNTPVGK	[3] Phospho (ST)	MADD_RAT	MAP kinase-activating death domain protein OS=Rattus norvegicus GN=Madd PE=1 SV=1	TRUE	2.86715	0.0642412	137.484	1187.82	643.908	286.233	55.4057	52.9501	176.198	44421.2	1496.1	492.489	138.341	61.8864	731.421	436.04	1776.73	933.171	146.854	101.385	186.053	348.617	517.472	2062.77	1674.03	1911.84	76111.5	23805.6	326.391	483.97	2079.97	828.98	963.97	1139.21	520.794	1001.8	191.56	554.961
42690	22.5171	3	536.269	1605.78	-1.67709	43.49	KRSPTENVNTPVGK	[3] Phospho (ST)	MADD_RAT	MAP kinase-activating death domain protein OS=Rattus norvegicus GN=Madd PE=1 SV=1	FALSE	8.65147	0.513785	34748.2	261.666	162.464	369.346	84.3616	90.5021	140.629	793.413	114.921	1470.13	427.212	198.495	460.626	1022.97	832.977	1896.74	59384.1	39013.8	45.9052	425.74	2553.84	505.11	83.7608	186.373	757.953	805.87	207.839	2751.89	280.937	3721.17	212.171	277.204	927.621	940.864	825.13	281.266
42994	24.2779	3	536.269	1605.79	-0.876676	36.66	KRSPTENVNTPVGK	[3] Phospho (ST)	MADD_RAT	MAP kinase-activating death domain protein OS=Rattus norvegicus GN=Madd PE=1 SV=1	FALSE	3.18709	0.844825	0	45.9163	203.048	328.538	26649.4	0	113.656	297.724	175.748	218.663	149.631	36.9284	39.2951	31.8169	433.99	679.067	761.497	441.317	40.9129	976.887	72.813	1489.37	103.18	252.434	974.486	1.31419	609.393	70.0181	362.49	290.086	309.984	1064.68	0	2704.46	156.865	1314.58
52915	13.5571	2	803.901	1605.79	0.209477	42.14	KRSPTENVNTPVGK	[3] Phospho (ST)	MADD_RAT	MAP kinase-activating death domain protein OS=Rattus norvegicus GN=Madd PE=1 SV=1	TRUE	4.39554	0.111792	14.8577	45.0403	100.259	33.4163	0	24.5252	0	15440.9	24.3358	9.33979	396.819	0	41.8853	56.8717	128.929	1.26675	46.3842	33.921	43.9799	91.6234	30.9661	0.313025	32.7921	44.6149	59032.7	9415.78	588.278	370.431	7.39293	156.619	586.982	309.129	77.1617	732.351	0	183.271
13712	29.9864	2	1068.5	2134.98	-0.168659	84.37	ATPATEESTVPAAQSSAAPAAK	[5] Phospho (ST)	CAMKV_RAT	CaM kinase-like vesicle-associated protein OS=Rattus norvegicus GN=Camkv PE=1 SV=1	TRUE	1.11869	0.591696	319028	171097	138686	48338.9	24836.3	16555.2	110442	125112	134141	154989	131558	75247.5	202877	168185	185912	69203.5	438218	300550	97569.9	46248.5	49220	14029.5	69711.8	86255.6	141457	57424.5	58152.7	65737.6	70579	55448.5	283191	335108	188453	194011	180041	198077
19291	29.9864	3	712.667	2134.98	0.271737	51.29	ATPATEESTVPAAQSSAAPAAK	[2] Phospho (ST)	CAMKV_RAT	CaM kinase-like vesicle-associated protein OS=Rattus norvegicus GN=Camkv PE=1 SV=1	TRUE	1.11143	0.104342	56592	23430.4	21354.9	6283.95	467.705	999.364	11260.2	13665.4	20893.8	19928.7	22137.5	7303.26	29681.7	24826.2	23650.8	18498.6	158490	93126	10500.1	11401.9	15946.7	47.0997	17182.3	21481.9	45279.9	5403.48	15914.5	20900.2	19609.7	18831.8	44358.8	59263	28853	26375.7	22908.2	26859
52410	28.9282	2	1068.49	2134.97	-4.35466	71.4	ATPATEESTVPAAQSSAAPAAK	[2] Phospho (ST)	CAMKV_RAT	CaM kinase-like vesicle-associated protein OS=Rattus norvegicus GN=Camkv PE=1 SV=1	FALSE	12.7638	0.509326	445.473	209.512	3837.92	0	479.45	55159.5	256.265	699.067	488.902	0	0	149.943	0	6592.45	446.863	94.9892	468.151	1196.26	0	437.517	0	63406.1	52.0421	219.765	0	872.589	933.985	393.666	264.873	240.803	0	0	1566.86	1425.25	983.805	0
25668	31.5431	3	1024.79	3071.35	0.0885428	39.89	SATPATDGRATPATEESTVPAAQSSAAPAAK	[3] Phospho (ST)|[6] Phospho (ST)	CAMKV_RAT	CaM kinase-like vesicle-associated protein OS=Rattus norvegicus GN=Camkv PE=1 SV=1	TRUE	1.20243	0.282123	11225.2	66665.1	42756	31760	0	3390.33	20295.1	15800.7	48884.8	77677.3	53886.1	20806.1	65691.5	50438	61826.8	26088.8	1822.18	786.482	9797.01	15914.3	24196.6	20662.5	31371	28698	7018.51	3001.05	25896.9	22310.8	23042	24324.7	102366	134476	39103.2	69691.1	61638.5	78791.2
29493	42.7927	3	710.341	2128	-2.90641	46.71	ITAEEAISHEWISGNAASDK		CAMKV_RAT	CaM kinase-like vesicle-associated protein OS=Rattus norvegicus GN=Camkv PE=1 SV=1	FALSE	2.33558	0.000118166	8161.67	38486.3	7465.28	3565.86	3041.84	2919.47	4282.78	3083.88	2019.74	9231.67	8811.76	31141.6	2309.13	3723.58	1590.89	5815.36	32380.5	2037.45	12461	25107.3	32358.2	22316.7	27576.8	27999.8	35249	10290.7	23500.9	58161.9	48373.4	57791.6	37802.4	38344.4	31040.5	47774	57252	87500.5
14089	54.4067	3	754.05	2259.13	-4.40754	64.01	SINPDEAVAYGAAVQAAILSGDK		HSP7C_RAT	Heat shock cognate 71 kDa protein OS=Rattus norvegicus GN=Hspa8 PE=1 SV=1	TRUE	1.90686	0.000197109	40592.2	43989.2	34935	55031.9	35057.3	38068.4	29819.1	36065	27310.8	58301.3	53090	48555.7	2407.37	2379.11	4222.51	41410.6	22925.2	22057.3	45978.1	79436.9	82808.8	104633	114424	95221.6	131780	78225.8	130680	138401	98821.5	136554	102291	113032	125179	122276	95048.3	112989
17632	26.6199	2	614.818	1227.62	-0.0418427	59.18	VEIIANDQGNR		HSP7C_RAT	Heat shock cognate 71 kDa protein OS=Rattus norvegicus GN=Hspa8 PE=1 SV=1	TRUE	1.18223	0.613006	3258.78	150054	2613.41	15392.5	1981.66	1298.42	2442.23	2266.76	103605	1063.8	1030.84	1902.67	647.009	3011.62	97.1692	516.678	2060.84	2267.71	523.407	266.838	498.854	242479	208718	196077	15537.3	7968.6	9519.02	308.032	268972	724.103	177.041	293.308	1953.3	526.433	608.809	699.461
41976	26.6724	1	1228.63	1227.62	-0.376991	---	VEIIANDQGNR		HSP7C_RAT	Heat shock cognate 71 kDa protein OS=Rattus norvegicus GN=Hspa8 PE=1 SV=1	TRUE	1.31838	0.346808	0	11368.6	0	0	0	0	0	0	0	0	0	0	0	507.125	0	0	0	0	0	0	0	0	44929	43681.9	0	0	652.531	102.426	62800.1	0	103.044	0	98.3451	0	0	0
29961	30.0648	2	846.366	1690.72	-0.447181	62.8	STAGDTHLGGEDFDNR		HSP7C_RAT	Heat shock cognate 71 kDa protein OS=Rattus norvegicus GN=Hspa8 PE=1 SV=1	TRUE	1.09776	0.305805	65273.4	91626.7	18399.7	16078.5	8814.61	4147.76	13291	18724.1	27428.2	29128.8	20169.9	13727.2	31586.4	29171.2	28174.9	21542.4	119987	23741.2	10482.6	13693	17945.8	24471.9	22434.8	31586.8	23332.3	14143.5	28400.2	24236.3	31510.9	29054.9	53237	62144.9	63699.8	29501.9	26316.6	27349.9
32090	29.9284	3	564.58	1690.72	-0.0812796	32.03	STAGDTHLGGEDFDNR		HSP7C_RAT	Heat shock cognate 71 kDa protein OS=Rattus norvegicus GN=Hspa8 PE=1 SV=1	TRUE	1.00453	0.254845	31593	75.1833	2082.18	377.423	63.655	230.983	2518.18	2825.7	5242.52	5848.62	4420.9	640.489	8473.4	6135.11	6652.93	2942.11	33481.2	8951.67	395.59	1024.24	1349.17	0	2088.2	290.089	916.645	374.029	2494.92	3264.18	1620.13	2742.78	16375.3	12087.9	4768.23	4866.08	3334.6	4533.62
16357	54.6632	3	715.664	2143.97	-4.52014	41.2	TAFDEAIAELDTLNEDSYK		1433T_RAT	14-3-3 protein theta OS=Rattus norvegicus GN=Ywhaq PE=1 SV=1	TRUE	2.14435	0.00017054	38478.4	33561.4	34472.6	48796.6	39173.9	41189.2	15969.9	16999.4	20891.3	31798.5	30773.4	42434.2	1613.59	5457.31	2770.79	52686.9	59684	52449.8	68525.1	133973	148035	132608	129132	133354	251383	121979	250673	230402	142624	254761	103066	114691	148880	114120	91941.6	119250
19245	54.5829	2	1072.99	2143.97	-2.96674	99.11	TAFDEAIAELDTLNEDSYK		1433T_RAT	14-3-3 protein theta OS=Rattus norvegicus GN=Ywhaq PE=1 SV=1	TRUE	2.19325	4.70268e-05	98090.9	95051.9	89152.1	59740.4	44098.1	48626.4	32094.6	38478.7	38836.9	85248.4	77970.5	72929.4	5780.75	4814.92	7351.54	36476.4	40380.3	42566.5	136520	126615	120623	112078	109485	103434	233572	229503	242892	215901	173910	196882	158553	207530	182199	256382	214417	206647
21246	27.6172	2	766.864	1531.71	1.66594	121.54	AVTEQGAELSNEER		1433T_RAT	14-3-3 protein theta OS=Rattus norvegicus GN=Ywhaq PE=1 SV=1	TRUE	1.78379	0.231194	25706	1754.29	15049.5	7747.76	32715.7	30147.3	17700.9	15692.3	1016.35	22389.6	23638.7	14150.8	18071.5	19235.5	24720.5	20679.8	23354.9	15222.8	26771.8	42306.8	37491.9	1051.58	285.173	1272.19	45271.8	21540.5	52987.3	48399.3	594.543	50219.1	52468.5	62080.9	48501.6	45118.8	39901.4	46803.2
32634	26.8281	2	766.864	1531.71	0.847875	86.02	AVTEQGAELSNEER		1433T_RAT	14-3-3 protein theta OS=Rattus norvegicus GN=Ywhaq PE=1 SV=1	FALSE	1.94071	0.532459	7213.02	14768.1	3912.79	773.74	485.489	1240.15	379.141	5499.41	4050.05	18.6464	182.596	953.705	245.53	255.176	460.283	3.20693	23933	25408.4	1345.92	585.5	977.007	1020.08	32576.9	2565.7	47345.5	27400.2	2135.94	369.861	49909.2	598.295	462.981	1334.83	714.319	14.771	783.672	243.729
24852	40.5882	2	1014.97	2027.94	-4.10355	68.59	QTIENSQGAYQEAFDISK		1433T_RAT	14-3-3 protein theta OS=Rattus norvegicus GN=Ywhaq PE=1 SV=1	TRUE	2.57975	0.000856892	3244.09	2946.28	2036.57	1998.72	2123.32	1341.26	4185.61	2836.89	2504.64	4078.55	3194.51	2436.41	3053.92	647.036	1811.91	0	529.521	4134.79	66210.1	31244.1	61361.3	22851.6	32191.3	23302.3	57624.4	44448	19582.1	54826.5	40685.5	59774	1547.88	13008	7067.16	84960.4	56584.6	85372.9
19699	26.0042	3	612.277	1833.81	-1.5701	34.96	NKGDEEEEEEKLEEK		CALX_RAT	Calnexin OS=Rattus norvegicus GN=Canx PE=1 SV=1	TRUE	1.16505	0.382536	93336.6	43360.1	124722	73926.8	32930.7	33896.9	133580	145822	29151.7	126669	127289	95741.2	152200	176112	185581	109704	103091	112627	46281.5	120560	100697	43740.7	40453.3	38446.7	218405	80754.5	161021	126531	44982.7	124208	160587	202697	135036	108547	116771	87081.9
28177	12.8695	3	612.278	1833.81	0.172331	38.61	NKGDEEEEEEKLEEK		CALX_RAT	Calnexin OS=Rattus norvegicus GN=Canx PE=1 SV=1	FALSE	6.54734	0.046518	78.5742	111011	1275.67	2214.67	2009.83	1143.37	433.984	40.7779	4057.63	8193.74	6344.18	96.7107	5773.72	1419.85	3955.78	7703.09	458.072	266.56	464.459	1899.14	6342.43	86783.9	81624.9	91069.9	0.123905	67.4473	171.136	5740.02	6355.58	9603.45	213.399	3031.15	440.805	1091.76	116.446	4177.36
29774	13.5024	3	612.278	1833.81	-0.283994	36.96	NKGDEEEEEEKLEEK		CALX_RAT	Calnexin OS=Rattus norvegicus GN=Canx PE=1 SV=1	FALSE	2.63897	0.0417953	96.6085	1643.79	1184.32	1722.21	221.477	311.811	122.32	80.635	85919.8	2121.01	1692.27	234.292	1553.61	841.558	2654.77	1713.86	198.717	254.548	166.158	402.124	2815.22	4324.49	3023.5	2831.99	494.988	200.186	4988.91	2799.45	2617.94	3275.09	10709.5	12285.4	418.175	7066.06	425.474	1777.64
43434	26.09	2	917.913	1833.81	-0.508842	64.53	NKGDEEEEEEKLEEK		CALX_RAT	Calnexin OS=Rattus norvegicus GN=Canx PE=1 SV=1	FALSE	1.22728	0.717124	1657.45	273.683	12177.2	329.579	0	1.45849	7.74363	13159.2	99.9308	33.5729	236.869	681.559	250.078	19843.5	92.8048	532.655	21950.4	1316.69	0	0	152.488	248.317	604.322	913.165	36589.2	7889.49	226.795	3.69948	907.765	96.4074	449.613	0	19275.1	167.201	744.102	97.2943
49731	25.2338	2	917.913	1833.81	-0.283649	77.09	NKGDEEEEEEKLEEK		CALX_RAT	Calnexin OS=Rattus norvegicus GN=Canx PE=1 SV=1	FALSE	2.92821	0.895205	1060.26	729.909	242.878	208.369	0.629573	0	426.178	819.48	209.291	265.244	492.668	5.19221	56.4486	300.097	0.759625	0.0313984	337.893	196.773	2145.91	15311.8	0	54.1261	213.778	177.564	161.134	242.364	26332.9	0	0	1.94469	0	13912.3	428.649	498.147	3583.54	0.916222
35392	21.6302	3	832.981	2495.92	-0.367687	46.07	QKSDAEEDGGTGSQDEEDSKPK	[3] Phospho (ST)|[13] Phospho (ST)	CALX_RAT	Calnexin OS=Rattus norvegicus GN=Canx PE=1 SV=1	TRUE	1.70237	0.0151443	24785.9	13624.5	21397.5	9715.19	48642.9	46284	16799.5	19979	15764.5	19190.6	15206.4	12844.5	19606	21222.4	19903.9	22478.7	28962.4	39266.8	44896.6	40039.6	53727	38276.3	42840.4	43194.1	97999	65624	57914.8	52367.2	31940.5	66526.7	67377.7	67289.1	44953.6	48301	48461.6	37434.6
36967	13.0997	3	720.941	2159.8	-0.144639	42.7	SDAEEDGGTGSQDEEDSKPK	[11] Phospho (ST)	CALX_RAT	Calnexin OS=Rattus norvegicus GN=Canx PE=1 SV=1	TRUE	6.16469	0.0857743	5917.73	9512.99	9260.63	4392.26	409952	355092	5633.13	8281.33	4647.34	5198.17	3307.66	2304.97	6225.44	8099.22	4854.09	6170.23	10953.5	7566.46	3723.21	11676.2	3778.08	8112.45	10295.1	10322.9	10867.7	8273.56	4508.72	6969.3	6952.73	4778.86	4766.56	6543.76	2594.1	4606.78	8563.93	3434.22
64989	13.1478	2	1080.91	2159.8	-0.50816	59.51	SDAEEDGGTGSQDEEDSKPK	[11] Phospho (ST)	CALX_RAT	Calnexin OS=Rattus norvegicus GN=Canx PE=1 SV=1	TRUE	12.6457	0.0128724	118.598	1288.88	249.696	425.285	69114.1	51663.6	216.211	5563.14	340.892	992.543	224.009	97.8611	103.268	22.1509	176.809	289.175	196.759	264.424	303.11	479.721	55.9751	936.315	1337.5	706.74	2229.6	1153.17	377.782	108.94	187.609	409.526	115.241	0	40.1107	123.486	66.9499	27.6689
22175	28.332	2	894.367	1786.72	-0.142089	33.98	EPEPAPPYHSPEDSR	[10] Phospho (ST)	KCNQ2_RAT	Potassium voltage-gated channel subfamily KQT member 2 OS=Rattus norvegicus GN=Kcnq2 PE=1 SV=1	TRUE	1.00686	0.264306	88778.8	62347.7	71852.3	51728.4	186841	178024	55809	66883.8	48229.2	74931	58137	53926.5	79500	93246.4	86119.8	35493.9	26805.6	30270.8	44627.6	55878	39006.7	272.487	54082.7	4391.37	63939	45179.5	63156.3	65787.3	44351.1	60448.6	89342	107123	91306.2	81993.3	98108.6	92738.7
22218	12.5081	2	835.355	1668.7	-2.0228	64.05	RSPSADQSLDDSPSK	[2] Phospho (ST)	KCNQ2_RAT	Potassium voltage-gated channel subfamily KQT member 2 OS=Rattus norvegicus GN=Kcnq2 PE=1 SV=1	TRUE	1.06782	0.249408	7929.47	120580	44536.6	17145.3	338.495	211.963	29428.9	22672.4	82642.2	76042.7	36763.6	23876.6	119741	45753.6	149543	111906	7739.58	13522.6	18738.9	65815	113038	96243.5	90980.8	108217	26239.3	13651.5	45706.5	44986	96790.5	126401	55412.5	62660.9	41545.3	49514.3	56891	35306.4
24316	12.486	3	557.24	1668.7	-0.276446	---	RSPSADQSLDDSPSK	[2] Phospho (ST)	KCNQ2_RAT	Potassium voltage-gated channel subfamily KQT member 2 OS=Rattus norvegicus GN=Kcnq2 PE=1 SV=1	TRUE	1.40508	0.165272	880.242	7078.1	1855.76	4627.22	169.871	117.123	527.954	1835.47	8038.11	9821.16	10831.5	339.609	12374	339.037	12837.8	4640.86	3303.08	2592.94	162.435	4027.79	15305.6	16840.2	13423.6	25585.5	2785.55	1320.43	9312.89	11377.8	23888.5	12752.1	20705.6	16634.8	207.666	16926.9	4372.3	11823.8
54188	23.2841	2	835.355	1668.7	-2.30935	55.14	RSPSADQSLDDSPSK	[4] Phospho (ST)	KCNQ2_RAT	Potassium voltage-gated channel subfamily KQT member 2 OS=Rattus norvegicus GN=Kcnq2 PE=1 SV=1	TRUE	1.02286	0.644442	5975.92	13858.5	901.768	76.9354	7641.31	6051.51	611.371	25963	8922.22	88.9539	281.392	386.515	705.174	300.185	996.267	1039.61	20725.4	4024.67	221.839	297.68	768.516	20630.8	11767.1	8036.67	35536.7	20539.2	749.258	348.076	10306.6	790.385	241.462	567.838	946.51	1023.53	345.625	557.345
36756	13.2716	2	757.306	1512.6	-0.630672	67.1	SPSADQSLDDSPSK	[3] Phospho (ST)	KCNQ2_RAT	Potassium voltage-gated channel subfamily KQT member 2 OS=Rattus norvegicus GN=Kcnq2 PE=1 SV=1	FALSE	1.09348	0.411606	48.7961	4826.16	70.4286	92.3433	35.8781	0	2854.06	1217.81	2303.91	409.099	348.139	840.083	1059.13	970.172	647.475	3275.23	22.181	14.3165	563.686	6313.71	344.609	15837.5	4983.14	8221.51	4424.76	891.007	354.18	413.015	21972.8	303.395	474.633	572.52	120.817	361.602	3141.6	212.296
41673	26.7249	2	757.308	1512.6	1.75661	56.04	SPSADQSLDDSPSK	[1] Phospho (ST)	KCNQ2_RAT	Potassium voltage-gated channel subfamily KQT member 2 OS=Rattus norvegicus GN=Kcnq2 PE=1 SV=1	FALSE	2.06532	0.154773	24666.3	367.144	806.983	163.102	7066.97	6375.39	798.32	1752.86	761.591	1049.04	242.368	672.129	421.452	3205.64	860.205	684.817	6312.11	9762.38	563.471	459.944	1485.3	5916.4	1681.3	1156.87	7677.31	0	1279.95	226.313	712.938	1205.52	57.8214	1110.11	488.763	895.648	629.367	1622.76
45758	22.2867	2	757.307	1512.6	0.28784	55.32	SPSADQSLDDSPSK	[1] Phospho (ST)	KCNQ2_RAT	Potassium voltage-gated channel subfamily KQT member 2 OS=Rattus norvegicus GN=Kcnq2 PE=1 SV=1	FALSE	1.1417	0.439413	52.1035	154.03	1757.83	35.9248	0.883218	0.000450258	1578.02	114.414	28.7271	1683.18	83.609	1229.72	1828.78	4278.27	4694.16	1191.03	45.3675	22.9061	137.82	198.262	5573.82	0.0694909	387.251	336.695	5.62413	19.1526	632.959	323.419	557.79	2641.78	99.1777	7526.36	2527.08	200.36	1023.08	98.4223
623	28.5254	2	955.394	1908.77	-0.128001	96.7	SAKDSDDEEEVVHVDR	[5] Phospho (ST)	STX1B_RAT	Syntaxin-1B OS=Rattus norvegicus GN=Stx1b PE=1 SV=1	TRUE	1.01878	0.728592	7.64555e+06	5.1785e+06	8.31411e+06	1.33864e+06	5.18919e+06	5.343e+06	4.63968e+06	6.21733e+06	3.13644e+06	5.90285e+06	5.28963e+06	4.86029e+06	5.0557e+06	9.61858e+06	5.39025e+06	5.87331e+06	5.3346e+06	6.03217e+06	1.97461e+06	5.12985e+06	3.32998e+06	4.34472e+06	4.35089e+06	4.61317e+06	8.99341e+06	4.79676e+06	5.83604e+06	4.88907e+06	5.41841e+06	4.32659e+06	4.35489e+06	5.45019e+06	5.91464e+06	6.16551e+06	7.92502e+06	5.27448e+06
13171	28.5974	4	478.201	1908.77	0.0244838	---	SAKDSDDEEEVVHVDR	[5] Phospho (ST)	STX1B_RAT	Syntaxin-1B OS=Rattus norvegicus GN=Stx1b PE=1 SV=1	TRUE	1.48991	0.0478421	58706.5	87138.4	95729	7187.35	33768.1	50531.7	45721.6	41364.5	47025.9	60497.5	87641.7	43859.4	63675	92246.3	52864.5	244705	188855	143098	8323.52	133001	132048	22702.8	122803	103132	220433	31887	161502	169291	237225	167972	49160.8	51301.9	55357.6	77164.5	85733.6	79806.3
13257	32.1818	2	812.313	1622.61	0.897711	53.99	DSDDEEEVVHVDR	[2] Phospho (ST)	STX1B_RAT	Syntaxin-1B OS=Rattus norvegicus GN=Stx1b PE=1 SV=1	TRUE	1.26527	0.0869493	157348	233324	209179	146270	63685.8	77059	114968	153407	144134	218026	182485	141515	229365	273059	218181	145122	67113.2	85954.4	118254	119145	140834	185191	214820	221886	151069	116071	185741	144107	160844	148548	279431	354890	334358	274698	258200	245733
650	49.0101	2	754.855	1507.7	-5.33072	72.75	GISALLLNQGDGDR	[3] Phospho (ST)	NAC2_RAT	Sodium/calcium exchanger 2 OS=Rattus norvegicus GN=Slc8a2 PE=2 SV=1	TRUE	1.3451	0.00364235	1.10987e+06	931447	923557	965041	1.02423e+06	1.0572e+06	990278	1.08309e+06	1.13034e+06	1.1523e+06	951186	1.29419e+06	1.46829e+06	1.50328e+06	1.49088e+06	808805	1.03498e+06	1.03078e+06	1.60787e+06	1.04534e+06	1.1483e+06	1.152e+06	1.12818e+06	1.17814e+06	1.47174e+06	1.7306e+06	1.37747e+06	1.41854e+06	1.3286e+06	1.65255e+06	2.33997e+06	2.73377e+06	2.85858e+06	1.93169e+06	1.64155e+06	1.97557e+06
15062	48.9441	1	1508.7	1507.69	-5.67895	---	GISALLLNQGDGDR	[3] Phospho (ST)	NAC2_RAT	Sodium/calcium exchanger 2 OS=Rattus norvegicus GN=Slc8a2 PE=2 SV=1	TRUE	1.27326	0.0534056	203349	178692	192222	61693.7	52098.8	47072.3	160033	168416	198504	174307	143106	170717	250421	296580	267206	102581	108113	114518	209702	172779	180231	167199	157270	147191	199580	169940	194774	163798	169838	169065	239736	239812	254581	344322	319223	315854
9115	45.5303	2	818.903	1635.79	-4.67821	50.96	GISALLLNQGDGDRK	[3] Phospho (ST)	NAC2_RAT	Sodium/calcium exchanger 2 OS=Rattus norvegicus GN=Slc8a2 PE=2 SV=1	TRUE	1.44199	0.00207963	201724	189917	179032	158955	153332	156761	161240	175712	178754	230162	188687	235503	296810	293461	309768	164779	163834	167654	245852	195588	211132	186283	217142	192686	302069	254659	287989	286611	272371	314749	467062	526039	538728	472928	360195	435970
713	43.1212	2	1097.44	2192.86	-4.82711	66.16	DNLTLWTSDQQDDDGGEGNN		1433G_RAT	14-3-3 protein gamma OS=Rattus norvegicus GN=Ywhag PE=1 SV=2	TRUE	1.71415	0.000564047	2.41884e+06	2.35622e+06	2.09612e+06	1.92456e+06	1.35704e+06	1.50425e+06	2.44126e+06	2.51019e+06	2.7467e+06	3.06677e+06	2.74055e+06	3.43127e+06	3.36027e+06	2.72022e+06	3.13289e+06	1.84665e+06	1.94488e+06	2.42242e+06	7.45904e+06	3.61448e+06	4.1112e+06	3.89639e+06	4.23941e+06	4.30847e+06	2.8163e+06	4.16375e+06	2.64736e+06	3.68135e+06	4.15861e+06	4.48366e+06	9.2252e+06	1.01513e+07	1.03653e+07	7.8891e+06	5.88611e+06	7.72952e+06
6306	43.2932	3	731.961	2192.86	-5.03985	49.52	DNLTLWTSDQQDDDGGEGNN		1433G_RAT	14-3-3 protein gamma OS=Rattus norvegicus GN=Ywhag PE=1 SV=2	TRUE	2.42203	1.05354e-06	79131	77208	74098.4	130579	61991.2	100663	76523.5	83637.7	105201	110097	185005	199216	143547	144732	97139.4	153453	199191	146014	359683	233021	351431	376707	277929	341833	219324	343073	213326	479804	409315	453288	773358	641834	982104	444091	452000	494586
25714	53.9203	2	1065.99	2129.96	-1.83299	118.3	TAFDDAIAELDTLNEDSYK		1433G_RAT	14-3-3 protein gamma OS=Rattus norvegicus GN=Ywhag PE=1 SV=2	TRUE	2.63977	4.33073e-06	32304.1	30865	26257.1	12343.8	17786.8	16046.4	14034.4	15647.6	8952.21	36295.2	25969.1	22669.2	10043.1	5876.36	6803.46	19752.2	15697	11175.4	73085.4	58159.2	56858.1	46078.7	57062.3	43546.2	111478	118220	103002	119582	83257.6	105056	94626	124261	105570	139547	108209	118503
26075	53.8875	3	710.992	2129.96	-4.01171	41.11	TAFDDAIAELDTLNEDSYK		1433G_RAT	14-3-3 protein gamma OS=Rattus norvegicus GN=Ywhag PE=1 SV=2	TRUE	2.69074	6.93714e-06	3812.18	5483.32	4521.27	6831.06	2382.91	5772.69	3330.24	2001.35	907.79	4704.16	4564.15	6650.96	1165.3	1741.47	913.292	12364.8	10940	8312.76	19850.7	39640.4	45795.8	48197.6	44170.6	41162.5	91513.3	24836	88088.6	88181.7	43050.3	86849.1	33653.3	37927.8	49569.8	35719.5	36041.9	23935.7
1104	44.2484	2	703.829	1405.64	-6.10523	42.84	ESVPEFPLSPPK	[9] Phospho (ST)	STMN1_RAT	Stathmin OS=Rattus norvegicus GN=Stmn1 PE=1 SV=2	TRUE	1.12061	0.288597	1.22558e+06	1.24304e+06	1.15499e+06	1.52708e+06	1.587e+06	1.58697e+06	1.14387e+06	1.14364e+06	1.15552e+06	1.58418e+06	1.39596e+06	1.77296e+06	1.43774e+06	1.36986e+06	1.45439e+06	1.15665e+06	1.29499e+06	1.29068e+06	965646	676704	803327	1.09693e+06	1.04226e+06	1.05009e+06	1.93584e+06	2.03755e+06	1.90472e+06	1.46804e+06	1.48676e+06	1.61232e+06	1.95047e+06	2.17524e+06	2.1599e+06	1.44118e+06	1.20856e+06	1.42255e+06
15155	44.3422	1	1406.65	1405.64	-6.03139	---	ESVPEFPLSPPK	[9] Phospho (ST)	STMN1_RAT	Stathmin OS=Rattus norvegicus GN=Stmn1 PE=1 SV=2	TRUE	1.10705	0.365693	194595	152122	166775	136557	191273	157675	159822	159872	139185	212085	168635	237264	201218	188432	195611	136860	95178.4	129227	68655.9	58088.1	64978	94066.6	125030	108544	227403	182252	186856	146185	194100	161330	102300	112572	110675	132039	133973	140543
5083	47.9103	2	734.858	1467.7	-7.89015	64.85	ASGQAFELILSPR	[11] Phospho (ST)	STMN1_RAT	Stathmin OS=Rattus norvegicus GN=Stmn1 PE=1 SV=2	TRUE	1.14763	0.325328	239429	205250	224070	241297	238770	260448	170102	190957	214735	298075	225967	268219	280293	323617	295610	246294	202157	253745	199519	166201	187898	275735	246861	267143	381975	344037	378764	229639	188543	278442	382446	438277	493268	319700	289653	309001
2513	25.2984	2	494.752	987.49	-0.225473	36.35	LSSPVLHR	[3] Phospho (ST)	DREB_RAT	Drebrin OS=Rattus norvegicus GN=Dbn1 PE=1 SV=3	TRUE	1.24264	0.0686991	94496.8	849828	475200	646629	48774.9	43110.4	434347	533401	623680	564705	542440	470517	492300	622993	645340	682838	57315.1	52943.7	370833	721470	794269	66449.9	477109	631849	193749	530482	892522	721810	340176	841266	626729	757155	536026	691538	611499	604307
26584	25.2984	1	988.497	987.489	-1.0186	---	LSSPVLHR	[3] Phospho (ST)	DREB_RAT	Drebrin OS=Rattus norvegicus GN=Dbn1 PE=1 SV=3	TRUE	1.60908	0.493078	369.388	0	12692.5	86821.4	1.12541	225.065	45833.1	1074.85	2839.27	56334.7	49245.6	64284.2	35468.1	39099.3	49413.3	116186	334.681	2.16255	31795.6	125479	90870.3	309.482	36.7424	1.17101	30.7529	29.3116	165402	127513	0	119565	63975.2	64658	1.36329	74357.4	90500.9	56499.3
23827	43.4372	3	728.027	2181.06	-3.21943	49.08	SESEVEEAAAIIAQRPDNPR		DREB_RAT	Drebrin OS=Rattus norvegicus GN=Dbn1 PE=1 SV=3	TRUE	2.33493	4.43914e-05	13914.8	9220.8	18365	21313.6	17251.8	16756.7	2999.29	7340.11	7707.81	25627.1	22355.3	12358.5	9167.6	5453.78	6471.58	20594.3	4413.45	6858.57	22578.7	56375.9	44239.8	48310.9	56119	52563.1	75315.8	27688.2	75579.3	76197.9	68201.3	74928.9	98086.7	112407	76988.5	67364.6	67389.5	60194.7
2803	26.441	2	618.256	1234.5	-0.117659	82.07	GGLSDGEGPPGGR	[4] Phospho (ST)	SV2A_RAT	Synaptic vesicle glycoprotein 2A OS=Rattus norvegicus GN=Sv2a PE=1 SV=2	TRUE	1.23246	0.00954528	377793	386971	402101	351607	347975	126239	393756	444983	355215	339068	372113	326139	425029	481787	480143	449258	461881	434764	359689	457535	494144	474080	438896	471348	610438	484464	608827	649729	676376	677515	605803	646596	537679	566668	484284	577038
26256	26.3876	1	1235.5	1234.5	-0.337847	---	GGLSDGEGPPGGR	[4] Phospho (ST)	SV2A_RAT	Synaptic vesicle glycoprotein 2A OS=Rattus norvegicus GN=Sv2a PE=1 SV=2	TRUE	1.60608	0.0525244	1955.02	193.021	42230	22575.7	0	274.73	38998.8	47793.3	281.008	26308.4	31245	37659.2	30205.2	61430.7	38417.8	38543.6	22843	38318.6	40151.7	64591.8	40443.3	1637.45	2842.27	1009.06	81150.4	48740.7	75782.1	81974.4	3553.87	75979.1	42101.5	39763	52433.4	61809.4	72052.2	61430.4
28987	61.6199	2	943.063	1884.11	1.22747	103.48	AAPILFASAALALGSSLALK		SV2A_RAT	Synaptic vesicle glycoprotein 2A OS=Rattus norvegicus GN=Sv2a PE=1 SV=2	TRUE	1.11398	0.0758405	907.739	404.169	408.004	26971.6	47527	45533.3	6207.33	9699.71	13527.7	7502.04	10643.2	3682.62	161.11	247.017	307.718	15727	21387.1	17428.9	11529.8	19278.7	17707	14845.9	29169.6	9387.71	18497.2	4621.95	10194.1	25259.8	19669.8	20169.5	21712.2	22300.5	17951.8	10207.6	19798.1	1824.88
3201	34.7191	3	624.979	1871.91	-0.0281614	32.61	EALVEPASESPRPALAR	[10] Phospho (ST)	NHRF1_RAT	Na(+)/H(+) exchange regulatory cofactor NHE-RF1 OS=Rattus norvegicus GN=Slc9a3r1 PE=1 SV=3	TRUE	1.21621	0.016323	266987	243047	262721	368080	315537	331923	243139	291779	243842	259309	227665	217903	327683	341145	298316	367176	442864	311128	161662	258570	279850	297300	278556	263389	462378	234021	408684	340752	334419	355412	490621	565989	402713	337861	305541	354933
3869	34.7191	2	936.964	1871.91	-0.437792	55.92	EALVEPASESPRPALAR	[8] Phospho (ST)	NHRF1_RAT	Na(+)/H(+) exchange regulatory cofactor NHE-RF1 OS=Rattus norvegicus GN=Slc9a3r1 PE=1 SV=3	TRUE	1.0597	0.743934	554508	458584	526262	504138	632222	568081	413360	520858	396295	496644	356864	477948	538181	568429	484831	462094	571303	440434	286211	359354	350888	402645	390657	377124	568317	426332	499601	393923	433550	457744	659484	778028	582299	614740	605714	624666
8730	29.3076	2	923.375	1844.74	2.05602	98.37	SASSDTSEELNAQDSPK	[3] Phospho (ST)	NHRF1_RAT	Na(+)/H(+) exchange regulatory cofactor NHE-RF1 OS=Rattus norvegicus GN=Slc9a3r1 PE=1 SV=3	TRUE	1.10269	0.221475	438888	406257	456933	33283.6	198858	233052	357568	421643	306374	391289	343231	161525	370290	437469	345341	304661	310227	333636	186988	328276	294471	306760	322956	330771	480296	384464	399228	365850	370631	372249	275198	381065	195616	367278	421349	359418
3236	38.9595	2	785.362	1568.71	0.339327	60.9	SLSSPTDNLELSAR	[4] Phospho (ST)	GIT1_RAT	ARF GTPase-activating protein GIT1 OS=Rattus norvegicus GN=Git1 PE=1 SV=1	TRUE	1.60677	0.00293672	215837	216474	171882	256428	233796	240304	181056	205361	89477.1	139272	173505	245702	106036	213364	147187	34722.3	229933	200850	252217	171685	204315	96919.1	147753	126773	355634	335065	390505	260281	209677	286140	430241	561004	566585	346733	462960	366804
10720	41.4635	3	852.366	2554.08	-3.64722	66.5	HGSGAESDYENTQSGEPLLGLEGK	[3] Phospho (ST)	GIT1_RAT	ARF GTPase-activating protein GIT1 OS=Rattus norvegicus GN=Git1 PE=1 SV=1	TRUE	1.22759	0.365502	100917	132512	137752	69484.2	83891.4	124092	93960.3	101317	83665.4	154391	129061	135023	134091	162710	152478	75457.9	90640.8	45220.6	139177	105062	141300	159935	107107	72950.4	89737.1	43452	79023.5	101376	93318.7	108769	280163	309692	311219	192589	203172	197429
22367	41.3918	2	1278.05	2554.08	-3.87341	---	HGSGAESDYENTQSGEPLLGLEGK	[3] Phospho (ST)	GIT1_RAT	ARF GTPase-activating protein GIT1 OS=Rattus norvegicus GN=Git1 PE=1 SV=1	TRUE	1.09704	0.557891	148566	156401	189252	62594.6	57514.9	62769.9	117076	102699	90108.6	177715	106481	156845	211580	201027	189101	34173.6	20916	37621.4	124129	108592	95839.5	87449.7	99435.3	112290	89238.9	62861.2	85353.3	54255.1	65133	82096.3	198139	236638	215849	235650	228482	216775
22367	41.3918	2	1278.05	2554.08	-3.87341	---	HGSGAESDYENTQSGEPLLGLEGK	[7] Phospho (ST)	GIT1_RAT	ARF GTPase-activating protein GIT1 OS=Rattus norvegicus GN=Git1 PE=1 SV=1	FALSE	1.09704	0.557891	148566	156401	189252	62594.6	57514.9	62769.9	117076	102699	90108.6	177715	106481	156845	211580	201027	189101	34173.6	20916	37621.4	124129	108592	95839.5	87449.7	99435.3	112290	89238.9	62861.2	85353.3	54255.1	65133	82096.3	198139	236638	215849	235650	228482	216775
3447	33.565	2	878.401	1754.79	-0.0826969	77.17	SPSPPPDGSPAATPEIR	[3] Phospho (ST)	BIN1_RAT	Myc box-dependent-interacting protein 1 OS=Rattus norvegicus GN=Bin1 PE=1 SV=1	TRUE	1.00075	0.742617	869886	1.0852e+06	898600	1.24268e+06	954218	916776	833109	880170	861144	1.08345e+06	883216	1.02487e+06	1.09341e+06	1.06749e+06	1.05635e+06	850501	818732	779631	868431	668792	714468	776243	797942	784447	1.22131e+06	1.14606e+06	1.34379e+06	872759	910280	1.04757e+06	1.24224e+06	1.41882e+06	1.20941e+06	960898	903333	949553
6243	32.1818	3	712.312	2133.91	0.435482	49.49	GNKSPSPPPDGSPAATPEIR	[4] Phospho (ST)|[6] Phospho (ST)	BIN1_RAT	Myc box-dependent-interacting protein 1 OS=Rattus norvegicus GN=Bin1 PE=1 SV=1	TRUE	1.35226	0.0177771	190201	421310	316659	327778	134872	147187	222804	281217	317174	454968	401739	270111	491822	469160	449519	430328	143490	149210	199076	269406	354695	391520	404556	395303	362289	182719	493871	483188	469116	528919	780551	969131	727183	508174	478665	478972
9721	32.1818	2	1067.96	2133.91	-0.0716856	56.42	GNKSPSPPPDGSPAATPEIR	[4] Phospho (ST)|[6] Phospho (ST)	BIN1_RAT	Myc box-dependent-interacting protein 1 OS=Rattus norvegicus GN=Bin1 PE=1 SV=1	TRUE	1.13613	0.222893	276682	528722	441367	342408	132799	140573	283134	329553	419309	592437	434764	394090	635103	609397	574850	417223	150686	166561	235687	261508	278805	375275	391622	399557	347356	250410	430864	390583	478192	414298	687811	790670	677756	585600	561245	576812
19912	33.9371	2	918.384	1834.75	-0.363674	61.79	SPSPPPDGSPAATPEIR	[3] Phospho (ST)|[9] Phospho (ST)	BIN1_RAT	Myc box-dependent-interacting protein 1 OS=Rattus norvegicus GN=Bin1 PE=1 SV=1	TRUE	1.06351	0.982305	128719	123141	129500	152099	145929	139645	77589.2	105327	74721.8	154796	107042	145751	131154	156461	131405	72946	79684.5	89342	109172	48657.8	63922.1	62826.7	61416.3	74476.8	164910	207114	184256	81121.3	79468.6	99042.8	176700	223439	225610	146628	138899	150487
3472	28.1743	2	574.261	1146.51	0.762787	32.91	SLDEIHPTR	[1] Phospho (ST)	RIMS1_RAT	Regulating synaptic membrane exocytosis protein 1 OS=Rattus norvegicus GN=Rims1 PE=1 SV=1	TRUE	1.10372	0.356884	267536	214553	235769	154884	256105	260929	119532	123285	103515	206731	201040	190435	219600	258219	218666	211288	220159	212391	151983	244328	224066	3511.94	233160	8425.67	285672	174443	262099	210530	50508.3	197277	212359	238500	230212	265407	248488	264234
40044	28.187	1	1147.51	1146.51	-0.222534	---	SLDEIHPTR	[1] Phospho (ST)	RIMS1_RAT	Regulating synaptic membrane exocytosis protein 1 OS=Rattus norvegicus GN=Rims1 PE=1 SV=1	TRUE	1.30279	0.147954	8.22546	280.767	1018.71	9384.69	1235.55	365.931	1781.01	0	931.964	5308.32	4130.98	5624.72	9137.47	2355.84	10541.6	16247.9	0	163.282	2039.68	10636.1	9236.45	0	14033	0	321.067	0	10123.6	3143.65	697.098	6185.98	2868.79	5332.25	10524.1	9270.38	9651.96	9142.49
33041	15.8624	2	850.853	1699.69	-8.31915	52.37	NDGSQSDTAVGTVGAGGK	[8] Phospho (ST)	RIMS1_RAT	Regulating synaptic membrane exocytosis protein 1 OS=Rattus norvegicus GN=Rims1 PE=1 SV=1	TRUE	1.24424	0.511803	6621.78	31961.9	71.5438	3500.42	64.067	124.001	170.181	67.4985	20953.4	19825.9	27914.4	157.013	81185.5	115.833	60810.2	59161.5	673.636	665.679	8078.5	5697.73	38599.2	11446.7	21760.9	28081.8	1203.88	613.872	24600.3	17977.1	17948.2	26379.2	28303.8	23970.3	50.5221	50369.6	125.652	15763.3
3475	28.0069	5	515.638	2573.15	-0.233686	33.28	SHSPTHTPTPETKPPTEDELHR	[3] Phospho (ST)	RGS7_RAT	Regulator of G-protein signaling 7 OS=Rattus norvegicus GN=Rgs7 PE=2 SV=2	TRUE	1.07617	0.509263	92942.5	201099	211070	60866.3	86636.4	85449.8	175874	169829	148886	248827	222481	72170.5	263913	328339	265146	476377	183572	138374	24819	162203	132552	213056	174552	176654	253248	42346.6	227984	162121	195615	147449	365792	458900	175160	146333	151251	124918
28504	38.6801	2	622.787	1243.56	-0.763675	37.8	SVYGLQNDIR	[1] Phospho (ST)	RGS7_RAT	Regulator of G-protein signaling 7 OS=Rattus norvegicus GN=Rgs7 PE=2 SV=2	TRUE	1.50054	0.0338292	9926.13	12234.6	13169.9	9095.51	4174.3	7249.96	4945.84	8338.23	6977.92	10904.7	9641.77	9981.8	12888.7	15591.1	11032.5	2337.97	7378.14	2853.28	10381.8	7765.73	10060	8628.19	12012.9	10095.7	12011.7	12033.1	13462.9	7456.76	7162.41	8814.11	29881	25661.5	39428.3	19280.5	25303.2	19050.1
3914	45.6441	2	782.376	1562.74	-12.4255	65.23	ANQLTEEQIAEFK	[N-term] Carbamyl (N-term)	CALL3_RAT	Calmodulin-like protein 3 OS=Rattus norvegicus GN=Calml3 PE=2 SV=1	TRUE	1.85725	8.86959e-06	134733	146135	138934	122447	141039	120298	126982	148463	154702	192909	158564	194037	164452	170829	177383	209457	199419	213401	280773	214688	236603	301214	280762	305702	423196	418501	421654	361798	353662	414903	581512	596549	618996	441150	391944	450681
4470	12.7443	2	547.238	1092.46	3.38504	46.33	DTDSEEEIR		CALL3_RAT	Calmodulin-like protein 3 OS=Rattus norvegicus GN=Calml3 PE=2 SV=1	TRUE	1.18482	0.559395	15346.8	103760	84028.2	135987	152053	133982	87259.2	14546.6	113167	146933	149581	86723.8	146232	157510	142621	139389	31154	26163.8	53248.2	111244	116106	91464.3	103462	112190	27857.2	17471.8	173095	133138	91145.1	156041	238297	252486	188196	174457	123039	120971
28732	22.1281	2	547.237	1092.46	2.6192	47.95	DTDSEEEIR		CALL3_RAT	Calmodulin-like protein 3 OS=Rattus norvegicus GN=Calml3 PE=2 SV=1	TRUE	1.21946	0.625243	91329.6	5299.79	33867.7	8142.84	113426	97621.9	14686.8	182069	4447.28	2571.5	4595.94	19829	2276.99	37280.3	4174.86	3655.27	153059	166502	11179.1	13747	4759.86	4072.87	3954.98	5636.63	181033	137226	10679.7	4039.08	5580.02	3579.13	13863.3	4958.56	16868.2	12222.7	33766.6	2575.3
30878	24.0949	2	547.235	1092.46	-1.3661	45.06	DTDSEEEIR		CALL3_RAT	Calmodulin-like protein 3 OS=Rattus norvegicus GN=Calml3 PE=2 SV=1	FALSE	6.00654	0.353519	10762.3	298.78	993.692	1184.42	136338	116176	1256.73	7994.61	605.584	722.314	775.163	1040.73	1469.11	1234.64	2540.16	3204.41	13651.2	14619	644.238	1768.97	1431.73	469.14	404.999	566.783	11145.3	5662.39	3411.68	2188.75	763.044	3704.24	421.859	1029.17	815.913	2273.21	1817.37	1166.71
3974	35.7845	2	706.837	1411.66	-0.678505	91.8	GILAADESTGSIAK	[11] Phospho (ST)	ALDOA_RAT	Fructose-bisphosphate aldolase A OS=Rattus norvegicus GN=Aldoa PE=1 SV=2	TRUE	1.06629	0.365511	139764	169389	149156	253090	224737	219915	146477	140484	152761	167742	160291	176850	212385	180807	172297	178784	191079	180654	145477	124253	147792	138351	139579	140597	223339	213384	229936	163162	186720	195580	239660	265175	243179	181879	235931	208106
8371	26.5458	2	745.858	1489.7	-0.216626	62.64	LQSIGTENTEENR		ALDOA_RAT	Fructose-bisphosphate aldolase A OS=Rattus norvegicus GN=Aldoa PE=1 SV=2	TRUE	1.66443	0.18749	8240.07	2824.18	100865	35569.5	1689.04	888.58	106652	122961	3073.82	96528.5	97603.3	81949.9	113548	136095	126541	133229	112888	96762.8	91251.2	158548	167243	8506.26	731.651	4031.79	205029	135295	199340	196191	1528.12	209744	208293	240740	170067	123625	116494	131947
34808	24.1686	2	745.857	1489.7	-0.482452	78.2	LQSIGTENTEENR		ALDOA_RAT	Fructose-bisphosphate aldolase A OS=Rattus norvegicus GN=Aldoa PE=1 SV=2	FALSE	1.03308	0.70835	160.101	87631.5	174.1	180.217	267.829	134.277	457.974	5.15749	2878.47	252.951	183.285	444.686	3178.27	897.33	3752.29	3158.96	347.549	183.03	107.761	306.163	1390.6	5653.57	131236	161444	33.2142	39.2713	486.269	574.297	190293	1447.4	289.118	225.598	115.846	665.531	216.865	426.941
11116	36.662	2	706.836	1411.66	-1.05674	73.65	GILAADESTGSIAK	[8] Phospho (ST)	ALDOA_RAT	Fructose-bisphosphate aldolase A OS=Rattus norvegicus GN=Aldoa PE=1 SV=2	TRUE	1.30264	0.107853	67126.5	41826.7	40234	77903.8	122711	125235	36219.1	54271.5	35634.8	55486.8	50098.4	73219.5	55230.9	69693	50972.2	39268.6	87581.9	60845.4	70216.7	52738.7	69161.4	46852	52467.9	53570.6	121205	99944.6	106559	71808.9	62582.8	81539.8	117314	126341	126463	127530	138014	120883
48503	36.662	1	1412.67	1411.66	-1.31522	---	GILAADESTGSIAK	[8] Phospho (ST)	ALDOA_RAT	Fructose-bisphosphate aldolase A OS=Rattus norvegicus GN=Aldoa PE=1 SV=2	TRUE	1.68342	0.432292	13290.7	22089.6	11757.4	17181.2	2156.09	618.071	7892.64	11607.8	15395.3	15564.6	13849.1	15739.2	27963.6	24071.5	19116.2	8964.76	4288.71	3107.04	3555.28	0	0	1510.1	3575.12	1733.23	10478.3	5969.66	5717.28	3855.07	0	2601.32	18683.4	10049.2	13326.7	13283.4	16772.9	6638.75
[truncated: 507 more rows]
[truncated: 60 more columns]
