# Supplementary material for: Sex- and estrous-cycle dependent dorsal hippocampal phosphoproteomic changes induced by low-dose ketamine
Source: Sci Rep. 2022 Feb 2;12:1820. doi: 10.1038/s41598-022-05937-x (PMC8810966; doi:10.1038/s41598-022-05937-x)
Supplement: Supplementary file 23 — Supplementary Table S23. [file 41598_2022_5937_MOESM23_ESM.xlsx]

## Sheet: LF15-002_Saland_C1_EN_Design#1_
Table S23. Ketamine- vs. Saline-Treated Males: Protein-level identification and statistical analysis for TiO2-enriched fractions, including raw and normalized abundance values. AEN, Saline-treated males; BEN, Ketamine-treated males.
									Normalized abundance																								Raw abundance
									AEN												BEN												AEN												BEN
Accession	Peptide count	Unique peptides	Confidence score	Anova (p)	Max fold change	Highest mean condition	Lowest mean condition	Description	03012014_SS_9M_Run1	03012014_SS_9M_Run2	03012014_SS_9M_Run3	03012014_SS_10M_Run1	03012014_SS_10M_Run2	03012014_SS_10M_Run3	03012014_SS_11M_Run1	03012014_SS_11M_Run2	03012014_SS_11M_Run3	03012014_SS_12M_Run1	03012014_SS_12M_Run2	03012014_SS_12M_Run3	03012014_SS_2M_Run1	03012014_SS_2M_Run2	03012014_SS_2M_Run3	03012014_SS_3M_Run1	03012014_SS_3M_Run2	03012014_SS_3M_Run3	03012014_SS_5M_Run1	03012014_SS_5M_Run2	03012014_SS_5M_Run3	03012014_SS_6M_Run1	03012014_SS_6M_Run2	03012014_SS_6M_Run3	03012014_SS_9M_Run1	03012014_SS_9M_Run2	03012014_SS_9M_Run3	03012014_SS_10M_Run1	03012014_SS_10M_Run2	03012014_SS_10M_Run3	03012014_SS_11M_Run1	03012014_SS_11M_Run2	03012014_SS_11M_Run3	03012014_SS_12M_Run1	03012014_SS_12M_Run2	03012014_SS_12M_Run3	03012014_SS_2M_Run1	03012014_SS_2M_Run2	03012014_SS_2M_Run3	03012014_SS_3M_Run1	03012014_SS_3M_Run2
RGRF2_RAT	2	2	83.06	0.000212911	2.10868	AEN	BEN	Ras-specific guanine nucleotide-releasing factor 2 OS=Rattus norvegicus GN=Rasgrf2 PE=1 SV=1	24280.1	19471.9	18296.4	29455.8	29606.6	28311.5	18215.8	19289.1	18414.6	59272.4	62559	50086.9	14454.9	13709.2	14562.3	14246.1	16844.9	12423.3	13847.3	11719.6	12267.6	24914.2	19318.7	10600.1	19356.2	18671.1	17359.1	25985.6	29335.7	28311.5	18225.1	18979.3	18770.2	40926	29737.7	31310.7	16156.9	16872.2	15726.5	11941.7	22070.6
DC1L1_RAT	1	1	69.94	0.00317388	1.8298	AEN	BEN	Cytoplasmic dynein 1 light intermediate chain 1 OS=Rattus norvegicus GN=Dync1li1 PE=1 SV=1	79112.9	44060	53738.5	62487.2	53005.7	65361.7	54091.4	38107.6	35661.3	107158	131800	117593	20302.3	18151.9	20229.9	45321	24670	21207.8	66439.9	62368.7	54103	45118.1	46926.2	35418.9	63069	42248	50985.6	55125.7	52520.7	65361.7	54119	37495.7	36349.9	73989.9	62651.5	73511	22692.7	22340	21847.2	37989.9	32323.2
PP1R7_RAT	4	4	202.91	0.00417764	1.9296	AEN	BEN	Protein phosphatase 1 regulatory subunit 7 OS=Rattus norvegicus GN=Ppp1r7 PE=1 SV=1	15443.8	13377.3	8593.71	16205.2	15206.9	12127.4	25711.1	27001.1	20112.9	45243.9	38113.6	38366.2	14272.1	13347.4	12635.8	6305.69	7068.25	5478.91	10953.7	13191.1	14894	15311.4	17962.5	11356.2	12311.8	12827.2	8153.47	14296.1	15067.8	12127.4	25724.2	26567.5	20501.2	31239.6	18117.5	23983.8	15952.5	16427	13646	5285.69	9261
PALM_RAT	3	3	116.04	0.00760354	1.67404	AEN	BEN	Paralemmin-1 OS=Rattus norvegicus GN=Palm PE=1 SV=1	168743	144365	83832.3	193507	169961	117202	130562	116317	104286	261122	240214	218774	39309.8	40839.7	34419.9	31848.2	38785.2	33562.4	137055	168586	206976	202212	100026	130564	134522	138428	79537.7	170710	168406	117202	130629	114449	106300	180298	114187	136762	43938.3	50262.6	37171.7	26696.4	50817.4
HN1_RAT	1	1	79.68	0.00786308	1.833	AEN	BEN	Hematological and neurological expressed 1 protein OS=Rattus norvegicus GN=Hn1 PE=2 SV=3	92334.2	94248.2	96133.1	130965	111631	126972	213659	241992	228291	262552	270965	242809	29498.8	26097.1	37026.4	26704.7	19837.5	33293.4	163163	152012	160754	177705	170669	155750	73609	90372.2	91208.3	115536	110610	126972	213768	238106	232699	181284	128804	151787	32972.1	32118.4	39986.6	22385	25991.6
S6A17_RAT	2	2	95.69	0.0090749	2.64348	AEN	BEN	Sodium-dependent neutral amino acid transporter SLC6A17 OS=Rattus norvegicus GN=Slc6a17 PE=1 SV=1	32663.7	39326.8	47372.3	42293.5	44026.6	46032.8	7078.12	5665.76	7069.71	25221.6	32696.5	26567.5	6344.39	2780.9	7300.8	3471.16	408.232	2296.17	18798.8	17630.6	24431.7	18135.2	13582.5	19496.4	26039.6	37709.5	44945.5	37311	43623.8	46032.8	7081.74	5574.77	7206.22	17414.8	15542.4	16608.1	7091.4	3422.53	7884.47	2909.67	534.876
MAG_RAT	1	1	46.27	0.010812	1.81427	AEN	BEN	Myelin-associated glycoprotein OS=Rattus norvegicus GN=Mag PE=1 SV=1	105011	80496.7	100572	118418	110743	109042	32788.7	39517.8	28049.9	44369.3	32790.1	47601.9	51347.8	36480.1	48476.2	31770.9	35054.3	42677.8	34494.2	34742.2	39933.8	38930.4	29443.5	44826.3	83714.6	77186.3	95419.7	104467	109729	109042	32805.5	38883.1	28591.5	30635.8	15586.9	29757.3	57393.7	44897	52351.7	26631.7	45929.1
PEX5R_RAT	2	2	77.71	0.0118869	1.49227	AEN	BEN	PEX5-related protein OS=Rattus norvegicus GN=Pex5l PE=1 SV=1	37188.8	31722.1	33956.3	40530.6	31371.6	31500.7	46647.9	43810.3	40948.4	52193.7	52585.1	52706.5	23773.1	13264.5	21882.8	10341.8	7130.17	9328.92	35197.5	43807	38490.1	45932	46567.5	36102.5	29647	30417.5	32216.7	35755.8	31084.6	31500.7	46671.8	43106.7	41739.1	36038.3	24996.5	32948.3	26572.2	16325	23632.2	8668.92	9342.12
PACN1_RAT	3	3	188.07	0.0124441	1.6619	AEN	BEN	Protein kinase C and casein kinase substrate in neurons protein 1 OS=Rattus norvegicus GN=Pacsin1 PE=1 SV=1	184093	112384	121679	213216	251054	179468	279250	296519	248167	393046	356479	278099	81587.4	64627.6	55676.3	23414.9	53005.3	48300.5	226549	276480	269734	258991	268702	126018	146759	107762	115445	188098	248757	179468	279393	291757	252959	271387	169454	173848	91193.8	79538.9	60127.4	19627.3	69448.9
PTPRN_RAT	1	1	58.73	0.0132603	1.34083	AEN	BEN	Receptor-type tyrosine-protein phosphatase-like N OS=Rattus norvegicus GN=Ptprn PE=2 SV=2	86727.9	74470.4	67951	88207.7	66256	66803.5	83068.9	83983.1	90476.2	70185.8	67226.1	80561.3	48664.1	45197.1	35089.6	17186.3	46702.4	45352.1	67395.4	71433.5	73017.4	88007.7	82658.9	69852.1	69139.6	71407.8	64470	77816.1	65649.7	66803.5	83111.3	82634.4	92223.2	48461.3	31956.2	50361.2	54394	55625.3	37894.9	14406.3	61190.6
NDRG2_RAT	6	6	330.23	0.0149301	1.41315	AEN	BEN	Protein NDRG2 OS=Rattus norvegicus GN=Ndrg2 PE=1 SV=1	375480	289431	290170	260839	252775	269818	376376	432064	379061	477303	546696	437966	181573	127457	189176	173404	112678	146386	324908	374401	354336	405390	373763	341623	299333	277528	275305	230110	250462	269818	376568	425126	386380	329564	259874	273785	202952	156865	204300	145354	147634
RGS7_RAT	2	2	64.9	0.0149813	1.49181	AEN	BEN	Regulator of G-protein signaling 7 OS=Rattus norvegicus GN=Rgs7 PE=2 SV=2	177899	145036	136889	187989	153324	133102	104576	115942	122832	257986	177658	279654	99012.3	108952	83310.2	25270.5	100738	103518	118987	143154	150219	156596	133011	113121	141821	139072	129877	165843	151921	133102	104629	114080	125204	178132	84450.2	174820	110670	134091	89970.5	21182.7	131989
NFL_RAT	8	8	474.64	0.0157384	1.41656	AEN	BEN	Neurofilament light polypeptide OS=Rattus norvegicus GN=Nefl PE=1 SV=3	622796	459071	434863	598594	510338	502166	581157	314990	279590	698843	806535	807093	276658	351681	270804	400382	280358	237527	465929	544692	508721	600909	300578	432254	496494	440192	412586	528074	505669	502166	581454	309931	284988	482532	383390	504537	309233	432823	292453	335616	367332
ADDB_RAT	9	9	516.7	0.0158702	1.34614	AEN	BEN	Beta-adducin OS=Rattus norvegicus GN=Add2 PE=2 SV=4	343811	200804	252698	216256	237126	231199	402967	325682	415538	348538	299757	471262	168236	257474	211899	120723	246161	227200	261733	298295	208769	249412	327377	205227	274087	192545	239752	190780	234957	231199	403173	320452	423562	240656	142491	294599	188045	316880	228839	101195	322526
MATR3_RAT	3	3	71.32	0.0162113	1.65714	AEN	BEN	Matrin-3 OS=Rattus norvegicus GN=Matr3 PE=1 SV=2	11217.9	9132.97	8337.52	10407.4	13629.9	11657	18351.9	25655.7	19213.4	29913.3	29619.4	31329.7	11972.1	11393.1	9391.58	5418.02	8360.58	8309.21	10393	12701.5	10091.1	18989.3	15559.6	9254.44	8942.93	8757.38	7910.4	9181.3	13505.2	11657	18361.3	25243.7	19584.4	20654.3	14079.7	19585.1	13381.7	14021.7	10142.4	4541.6	10954.2
CRK_RAT	1	1	51.97	0.0188261	1.83254	AEN	BEN	Adapter molecule crk OS=Rattus norvegicus GN=Crk PE=1 SV=1	12911.9	18163.8	14605.2	24524.2	20886.6	25469.8	50836	61937.9	42780.4	56178.4	69337.1	55372.7	7472.43	3475.13	6991.67	3475.27	2156.71	4285.41	27919.6	43979.4	45034.9	40715.6	31633.4	30059.9	10293.4	17416.8	13857	21635.1	20695.5	25469.8	50862	60943.2	43606.4	38789.6	32959.7	34615.1	8352.27	4276.93	7550.62	2913.11	2825.78
CNKR2_RAT	1	1	72.71	0.0190324	1.39426	AEN	BEN	Connector enhancer of kinase suppressor of ras 2 OS=Rattus norvegicus GN=Cnksr2 PE=1 SV=1	74036.6	54426.1	70909	82296.4	71939.5	84386.8	60344.9	61762.7	59658.8	114967	115865	99615.3	44558.8	32512.8	44114.9	42790.5	19888.7	30200.3	77491.1	80825.2	76067.7	89748	77481.3	65832.9	59022.1	52187.9	67276.5	72601.2	71281.2	84386.8	60375.8	60770.8	60810.7	79381.8	55076.8	62272.4	49805.4	40014.4	47641.7	35868.8	26058.7
GYS1_RAT	1	1	29.36	0.019215	1.57022	AEN	BEN	Glycogen [starch] synthase, muscle OS=Rattus norvegicus GN=Gys1 PE=2 SV=1	7254.49	6656.89	4612.72	5743.09	9232.08	7780.91	7383.5	4864.65	4315.57	16526.7	6244.88	12827.4	6392.78	6079.78	2576.98	1724.64	2667.1	3529.79	5754.09	6947.16	7495.13	8708.07	5365.74	2268.33	5783.29	6383.12	4376.42	5066.51	9147.6	7780.91	7387.27	4786.53	4398.89	11411.2	2968.53	8018.77	7145.49	7482.55	2783	1445.66	3494.5
LAP2_RAT	1	1	63.48	0.0196988	1.46671	AEN	BEN	Lamina-associated polypeptide 2, isoform beta OS=Rattus norvegicus GN=Tmpo PE=1 SV=3	70655.3	44748.6	58739.2	60615.7	56005.1	73741.3	66730.7	71651.2	76134.5	114596	119325	139601	35900.4	45096.4	41725	28175.7	21972.7	26818.9	75930.7	90825.2	60978.4	64729	93359.4	63932	56326.5	42908.3	55730.1	53474.7	55492.6	73741.3	66764.8	70500.5	77604.6	79125.6	56721.7	87268.9	40127.5	55501.4	45060.7	23618	28789.1
BIN1_RAT	3	3	225.87	0.0200273	1.329	AEN	BEN	Myc box-dependent-interacting protein 1 OS=Rattus norvegicus GN=Bin1 PE=1 SV=1	421794	303791	335521	365158	359638	383158	512714	629300	573580	572843	649924	522602	343179	254751	321657	230427	215522	232802	447176	485988	407594	430869	536671	329635	336255	291297	318333	322139	356347	383158	512976	619194	584655	395532	308944	326694	383587	313529	347372	193154	282382
ARM10_RAT	1	1	114.53	0.0248116	1.42807	AEN	BEN	Armadillo repeat-containing protein 10 OS=Rattus norvegicus GN=Armc10 PE=2 SV=1	205142	170527	153527	228240	242191	274808	267179	261029	197430	326504	453587	198337	105093	69099.8	86401.2	92583.4	58923.5	63304.1	287907	305751	305774	296919	264521	149401	163540	163514	145662	201351	239975	274808	267315	256837	201242	225442	215614	123986	117467	85043	93308.7	77607.2	77203
CALL3_RAT	2	2	102.77	0.0255936	1.46273	AEN	BEN	Calmodulin-like protein 3 OS=Rattus norvegicus GN=Calml3 PE=2 SV=1	159523	133732	128736	167937	148206	152672	298838	344046	313789	264030	277859	278541	133051	114730	126449	58556.9	83132.2	81748.7	148750	158080	160571	219690	281839	257331	127172	128233	122141	148153	146849	152672	298991	338520	319848	182305	132082	174124	148717	141202	136558	49084.8	108922
CADM4_RAT	1	1	120.7	0.0264776	1.25016	AEN	BEN	Cell adhesion molecule 4 OS=Rattus norvegicus GN=Cadm4 PE=1 SV=1	194532	122660	151177	141742	150222	153730	179448	210334	191875	233290	232204	226017	183247	156084	183680	111905	108444	119461	131034	156838	103141	187141	209422	99162.2	155082	117615	143433	125044	148848	153730	179540	206956	195580	161080	110379	141290	204823	192097	198365	93803.6	142086
BASP1_RAT	6	6	503.88	0.0288909	1.37155	AEN	BEN	Brain acid soluble protein 1 OS=Rattus norvegicus GN=Basp1 PE=1 SV=2	479070	317995	351273	393537	343914	364533	353351	406895	383426	641918	538874	628685	237799	185555	214743	85511.2	153258	157690	484871	535540	483800	458007	470821	326268	381915	304917	333278	347175	340767	364533	353531	400360	390829	443226	256156	393009	265798	228368	231911	71679	200803
AT2A2_RAT	1	1	34.71	0.0305422	1.80511	AEN	BEN	Sarcoplasmic/endoplasmic reticulum calcium ATPase 2 OS=Rattus norvegicus GN=Atp2a2 PE=1 SV=1	17686.8	10938.6	11595.1	20877.8	14058.1	19138.8	13480.4	20028.1	14206.6	48956.1	52429.3	59210.6	15001.2	11269.4	13805.5	8737.71	5466.74	10522.9	6379.72	9298.91	12973.8	25747.1	25712.9	22723.2	14099.9	10488.7	11001.1	18418.2	13929.5	19138.8	13487.3	19706.4	14481	33802.8	24922.5	37014.3	16767.5	13869.6	14909.2	7324.31	7162.65
SYNPO_RAT	1	1	73.76	0.0305688	1.34876	AEN	BEN	Synaptopodin OS=Rattus norvegicus GN=Synpo PE=2 SV=2	126858	118781	103657	168809	146684	165230	141001	176466	153529	173071	244832	131491	67023.9	50696.7	73289.2	52004.1	42990.4	47360.8	152400	162705	160694	195970	188275	178526	101132	113896	98346.5	148922	145342	165230	141073	173632	156493	119500	116382	82198.6	74915.5	62393.8	79148.4	43592	56327.1
OXR1_RAT	3	3	276.39	0.0310347	1.38687	AEN	BEN	Oxidation resistance protein 1 OS=Rattus norvegicus GN=Oxr1 PE=2 SV=3	135040	102833	108069	143444	133775	134710	138620	144883	121198	210295	271064	196903	58959.9	55859	57719.7	63625.2	39848.4	44097.7	143459	165383	165016	203243	168364	161753	107654	98604	102532	126545	132550	134710	138691	142557	123538	145203	128851	123090	65902.1	68747.2	62334.2	53333.3	52210.3
WDR44_RAT	1	1	49.58	0.0315117	1.56923	AEN	BEN	WD repeat-containing protein 44 OS=Rattus norvegicus GN=Wdr44 PE=1 SV=1	28356.3	16668.7	18055.2	27780.2	23308.3	25341.6	18054.8	17556.3	21755.7	54905.5	59778.3	53898	12463.4	11637.9	10154.7	14974.5	9856.06	12813.2	23625.6	31406.3	22061.1	29336.4	28970.7	25590.7	22605.7	15983.2	17130.3	24507.4	23095	25341.6	18064	17274.4	22175.8	37910.7	28415.8	33693.2	13930.9	14323.1	10966.5	12552.3	12913.6
FXYD7_RAT	1	1	72.34	0.0360255	1.66422	AEN	BEN	FXYD domain-containing ion transport regulator 7 OS=Rattus norvegicus GN=Fxyd7 PE=1 SV=1	71345	54553.9	32907.3	63568.1	102252	80257.3	179992	163564	158984	171845	210585	105493	41196.3	23381.6	45230.5	48426.5	25551.7	29513.1	89766.9	97401.6	83214.4	165049	118136	71573.2	56876.4	52310.4	31221.5	56079.2	101317	80257.3	180084	160937	162054	118654	100103	65946.6	46046.9	28776.4	48846.4	40593.1	33478.5
ADDA_RAT	11	11	621.8	0.0382526	1.27946	AEN	BEN	Alpha-adducin OS=Rattus norvegicus GN=Add1 PE=2 SV=2	332658	246680	241798	261146	301102	293304	295134	370714	317797	472754	516119	465611	252777	197424	231986	183865	165421	162354	333997	363164	318129	345736	374988	286206	265196	236535	229412	230381	298346	293304	295285	364761	323934	326423	245339	291067	282540	242975	250533	154123	216738
DLG2_RAT	3	3	118.3	0.0429569	1.2286	AEN	BEN	Disks large homolog 2 OS=Rattus norvegicus GN=Dlg2 PE=1 SV=1	88243.6	64967.7	69830.3	69700.6	86142.9	83836.9	77902.5	82229.2	76249.1	126652	116731	102720	59389.4	47891.2	61016.4	50446.8	45063.8	50858.6	78089.3	81856.4	74622.8	107758	98778.1	94960.2	70348	62295.9	66253	61489.2	85354.7	83836.9	77942.3	80908.6	77721.4	87449.6	55488.6	64213.3	66382.2	58941	65894.4	42286.6	59043.6
SCG2_RAT	3	3	178.09	0.0432976	1.45707	AEN	BEN	Secretogranin-2 OS=Rattus norvegicus GN=Scg2 PE=2 SV=1	91563.6	91850.7	93830	108209	106603	121047	207491	224915	198144	265070	312445	218726	37463.2	35935.2	37148.6	22929.5	22094.5	24676.1	177134	193557	199897	220804	224822	203536	72994.7	88073.3	89023.3	95461.1	105628	121047	207597	221303	201970	183024	148522	136732	41874.2	44226.4	40118.5	19220.5	28948.8
SRCN1_RAT	4	4	170.8	0.0438226	1.25617	AEN	BEN	SRC kinase signaling inhibitor 1 OS=Rattus norvegicus GN=Srcin1 PE=1 SV=1	146452	107924	115717	148691	126521	129197	151357	165523	170094	191260	239572	209300	99190.4	87148.4	87066.9	96712.2	84570.8	80957.7	161331	173349	159837	166719	168802	148130	116751	103485	109789	131174	125363	129197	151434	162865	173378	132059	113881	130840	110869	107256	94027.5	81068.1	110807
PCLO_RAT	3	3	219.26	0.0458769	1.27769	AEN	BEN	Protein piccolo OS=Rattus norvegicus GN=Pclo PE=1 SV=1	91360.3	67117.8	62077.9	102195	92852	82205.8	99435.1	104727	90114.1	114074	101825	99362.2	35127.5	33012.6	33066.5	34020.2	30266.5	24480.3	96918.9	111244	106690	137076	118439	106339	72832.6	64357.6	58897.7	90155.1	92002.4	82205.8	99485.9	103045	91854.1	78765	48403.1	62114.2	39263.5	40629.5	35710.1	28517.1	39655.9
MINK1_RAT	3	3	128.09	0.0485307	1.38869	AEN	BEN	Misshapen-like kinase 1 OS=Rattus norvegicus GN=Mink1 PE=1 SV=2	53055.1	38155.3	45526.6	71049.7	77443	63438.8	38027.4	38068.1	38697.8	85640.2	77795.3	105140	37881.8	46744.1	45356.7	16313.1	23321.5	26438.2	61852.3	65974.8	45354.6	55630.8	64908.3	37365.7	42295.6	36586.2	43194.4	62679.4	76734.3	63438.8	38046.8	37456.8	39445	59132.1	36980.3	65725.9	42342.1	57529.2	48982.8	13674.3	30556.4
MTAP2_RAT	34	34	1968.33	0.0493012	1.24319	AEN	BEN	Microtubule-associated protein 2 OS=Rattus norvegicus GN=Map2 PE=1 SV=3	6.05125e+06	4.72873e+06	4.92771e+06	5.68412e+06	5.77547e+06	5.57506e+06	7.75292e+06	8.91833e+06	7.7935e+06	8.02854e+06	8.45107e+06	7.25865e+06	3.9871e+06	3.41798e+06	3.72992e+06	3.26555e+06	3.63228e+06	3.67972e+06	6.53266e+06	7.13256e+06	6.59084e+06	8.18163e+06	8.23606e+06	6.72478e+06	4.82407e+06	4.53426e+06	4.67527e+06	5.01448e+06	5.72262e+06	5.57506e+06	7.75688e+06	8.7751e+06	7.94398e+06	5.54348e+06	4.01725e+06	4.53759e+06	4.45655e+06	4.20661e+06	4.02812e+06	2.73732e+06	4.75911e+06
CANB1_RAT	1	1	36.21	0.0336408	1.38587	BEN	AEN	Calcineurin subunit B type 1 OS=Rattus norvegicus GN=Ppp3r1 PE=1 SV=2	135928	103828	99433.3	106473	124332	90084.7	69948.1	72727	70284.5	24435.4	55852.1	42997.3	78588.6	92066.4	80425.7	79238	96883.6	99646.7	172397	168918	179340	115725	103437	114105	108362	99557.8	94339.5	93929.6	123194	90084.7	69983.9	71559	71641.6	16871.9	26549.5	26878.8	87841.9	113309	86855.4	66420.6	126939
PTPRZ_RAT	1	1	101.15	0.0419647	1.27474	BEN	AEN	Receptor-type tyrosine-protein phosphatase zeta OS=Rattus norvegicus GN=Ptprz1 PE=1 SV=1	233677	230528	210042	417251	392783	418262	584533	533386	513521	380636	449316	311692	495704	334269	350855	485460	427522	353545	468262	523554	583630	672459	733344	531590	186288	221048	199282	368095	389189	418262	584832	524820	523436	262818	213584	194848	554070	411393	378904	406933	560150
NEB2_RAT	2	2	43.56	0.0506267	1.30381	AEN	BEN	Neurabin-2 OS=Rattus norvegicus GN=Ppp1r9b PE=1 SV=1	44858.5	24694.1	32473	47920.3	54212.9	55040	52631.7	64587.3	59940.3	49808.8	48180.6	34650.4	20770.8	14352.6	18841.3	7930.68	10380.2	11481.3	43816.6	60929.9	36847.1	75157.3	85676.3	50228.3	35761.2	23678.5	30809.4	42274.8	53716.8	55040	52658.6	63550.1	61097.7	34391.6	22902.8	21661	23216.4	17664.1	20347.6	6647.82	13600.4
MCES_RAT	1	1	58.18	0.053738	1.65941	AEN	BEN	mRNA cap guanine-N7 methyltransferase OS=Rattus norvegicus GN=Rnmt PE=2 SV=1	14530.7	5288.62	14022.2	8074.22	12261	14127.5	19927.1	26512.9	24067.9	28193.2	33670.6	41891.1	16411.4	10928.3	13544.8	7585.05	11305.5	13200.9	15533.4	13777.4	7320.88	8563.78	23489.1	4516.03	11583.9	5071.12	13303.9	7123.01	12148.8	14127.5	19937.3	26087.2	24532.6	19466.6	16005.5	26187.3	18343.7	13449.7	14627.6	6358.1	14812.8
ERMIN_RAT	2	2	59.68	0.0539934	1.31553	AEN	BEN	Ermin OS=Rattus norvegicus GN=Ermn PE=1 SV=1	154825	98936.8	135364	104596	101883	117162	121566	135642	142053	200469	212229	277759	150208	117807	137344	81291.4	142379	148788	108527	112443	76070.3	70205.9	161716	63381.4	123427	94868	128430	92273.6	100951	117162	121628	133463	144795	138418	100884	173635	167894	144988	148325	68141.8	186549
TAGL3_RAT	1	1	51.86	0.0559434	1.34754	AEN	BEN	Transgelin-3 OS=Rattus norvegicus GN=Tagln3 PE=1 SV=2	74374.3	52399.7	58999.1	78838.7	85123.8	79812.6	106061	114770	105675	128265	141999	119461	40023.6	31761.9	48825.4	29741.9	10911.3	20355	93619.5	100514	104331	141418	108414	120360	59291.3	50244.8	55976.7	69550.8	84344.9	79812.6	106115	112927	107715	88563.7	67499.9	74678.5	44736.2	39090.2	52728.7	24930.9	14296.3
PI51C_RAT	1	1	29.94	0.0604771	2.02956	AEN	BEN	Phosphatidylinositol 4-phosphate 5-kinase type-1 gamma OS=Rattus norvegicus GN=Pip5k1c PE=1 SV=1	26092.6	6251.73	16546.5	13648.6	14895.8	21878.2	14321.6	17783	16563.4	66107.2	61236.6	113450	14725.9	8592.11	13479.7	2474.91	6067.12	8833.85	30103.7	36652.9	13305.1	10758.9	40660.4	5901.69	20801.1	5994.63	15698.8	12040.7	14759.5	21878.2	14329	17497.4	16883.2	45645.2	29109.1	70921.2	16459.8	10574.5	14557.4	2074.57	7949.29
DPYL3_RAT	1	1	32.79	0.060938	1.26331	AEN	BEN	Dihydropyrimidinase-related protein 3 OS=Rattus norvegicus GN=Dpysl3 PE=1 SV=2	909516	756065	789042	1.36309e+06	908324	871583	902188	598994	825461	1.00443e+06	1.13743e+06	1.1711e+06	219915	580294	418251	438311	503752	491643	880526	981045	1.03698e+06	1.19148e+06	970084	1.18278e+06	725068	724971	748620	1.20251e+06	900013	871583	902648	589375	841399	693528	540680	732089	245809	714183	451688	367411	660029
CEND_RAT	2	2	129.7	0.0666063	1.47132	AEN	BEN	Cell cycle exit and neuronal differentiation protein 1 OS=Rattus norvegicus GN=Cend1 PE=1 SV=1	9934.06	7152.23	5765.07	2905.07	10777.3	9673.98	8355.51	10930.3	8275.68	14852.5	15866.4	15453.6	7030.27	6275.95	5831.72	4130.95	4331.84	3924.43	7252.91	11097.6	7860.75	11659	10961.1	1163.38	7919.45	6858.09	5469.74	2562.83	10678.7	9673.98	8359.78	10754.7	8435.47	10255.2	7542.13	9660.47	7858.05	7723.98	6297.95	3462.73	5675.68
RS3_RAT	1	1	46.04	0.0677363	1.44962	AEN	BEN	40S ribosomal protein S3 OS=Rattus norvegicus GN=Rps3 PE=1 SV=1	12039.5	12439.7	11055.5	16512	13172.8	15790.7	20160.3	19226.3	16878.8	40288	44526.3	27050.2	13573.1	11004.8	13961	8349.86	6833.92	11619.3	14695.9	17772.8	12553.3	19949.9	24143.5	17408.6	9597.9	11928.1	10489.2	14566.8	13052.3	15790.7	20170.6	18917.6	17204.7	27817.7	21165.8	16909.9	15171.3	13544	15077.1	6999.2	8953.98
BSN_RAT	7	7	376.56	0.0680416	1.32578	AEN	BEN	Protein bassoon OS=Rattus norvegicus GN=Bsn PE=1 SV=3	96036.4	69682.1	77352.4	95693	83131.1	92873.5	116336	129327	126887	173065	196370	169672	64568	42019.3	58645.1	37194	33552.6	35849.5	136000	142143	124774	138235	151875	111061	76560.4	66816.4	73389.8	84419.6	82370.4	92873.5	116395	127251	129337	119497	93345.4	106067	72170.5	51714.3	63333.6	31177.5	43961.5
CNR1_RAT	1	1	35.66	0.0712474	1.32469	BEN	AEN	Cannabinoid receptor 1 OS=Rattus norvegicus GN=Cnr1 PE=1 SV=1	43508.2	49694.7	51959.8	78127.4	44844.7	60456	14520.3	21154	17033.7	6376.2	4846.01	14570.3	62181.3	54688.8	45562.2	28242.5	64131.2	60538.4	26492.7	36359.3	42936.6	22807.8	36081.5	59247.2	34684.8	47651	49298	68923.3	44434.4	60456	14527.7	20814.2	17362.6	4402.59	2303.57	9108.33	69502.7	67307	49204.7	23674	84026.3
AINX_RAT	2	2	286.84	0.0719832	1.1683	AEN	BEN	Alpha-internexin OS=Rattus norvegicus GN=Ina PE=1 SV=2	365287	238108	221935	304930	368059	314091	451299	404322	357680	402800	428826	315657	331831	261592	293760	268001	271210	239293	266182	302192	329184	334939	399907	273761	291207	228316	210565	269006	364692	314091	451530	397829	364586	278122	203844	197326	370902	321949	317245	224649	355346
TYB4_RAT	4	4	113.09	0.0721368	1.37837	AEN	BEN	Thymosin beta-4 OS=Rattus norvegicus GN=Tmsb4x PE=2 SV=2	24133.5	23743.4	13732.4	24541.6	42149.7	29675.7	29407.2	36804.9	34579.5	64687.8	67443.4	73708.8	8262.88	6629.9	12192	4602.82	10471.5	10821	33312.1	36830.6	25810.4	63654.3	69460	55023	19239.3	22766.9	13028.9	21650.4	41764	29675.7	29422.2	36213.8	35247.2	44665.1	32059.5	46077.5	9235.79	8159.6	13166.7	3858.27	13720
SYT1_RAT	2	2	127.28	0.0728777	1.35306	AEN	BEN	Synaptotagmin-1 OS=Rattus norvegicus GN=Syt1 PE=1 SV=3	230349	143436	185249	198519	179526	186769	159079	73014.9	118982	271432	199184	343125	96624	111773	58110.2	64952.4	106553	88157	219717	253110	199850	200256	188540	103826	183634	137537	175759	175132	177884	186769	159161	71842.3	121280	187416	94682.8	214498	108001	137562	62755.9	54445.7	139609
PDPK1_RAT	1	1	166.74	0.0737228	1.2908	AEN	BEN	3-phosphoinositide-dependent protein kinase 1 OS=Rattus norvegicus GN=Pdpk1 PE=1 SV=2	118552	105420	104508	132491	111422	135268	177116	178314	171663	208429	297906	205734	98847.2	92275.8	98463	88012.8	70915.2	77881.6	150243	167982	155551	174125	173332	160597	94509.6	101084	99154.4	116883	110402	135268	177206	175450	174978	143914	141611	128610	110486	113566	106335	73775.9	92914.9
MEP50_RAT	1	1	28.41	0.0740558	1.14453	AEN	BEN	Methylosome protein 50 OS=Rattus norvegicus GN=Wdr77 PE=1 SV=1	236754	195400	173757	214384	211253	195730	210850	241148	211983	280621	279805	246510	202964	167947	229246	126059	139912	160610	179552	191775	200871	270393	275070	213077	188741	187364	164855	189127	209320	195730	210958	237275	216076	193761	133006	154101	226861	206697	247573	105668	183317
HS90B_RAT	9	9	711.53	0.074647	1.39868	AEN	BEN	Heat shock protein HSP 90-beta OS=Rattus norvegicus GN=Hsp90ab1 PE=1 SV=4	3.2771e+06	1.32678e+06	2.45424e+06	1.10596e+06	1.97659e+06	2.73808e+06	3.92479e+06	2.04777e+06	2.47723e+06	2.98565e+06	2.69841e+06	4.69804e+06	2.11043e+06	2.42854e+06	1.61978e+06	1.02513e+06	1.9964e+06	1.82686e+06	2.87375e+06	3.22411e+06	814245	1.92327e+06	2.42248e+06	406844	2.61251e+06	1.27221e+06	2.32851e+06	975667	1.9585e+06	2.73808e+06	3.9268e+06	2.01488e+06	2.52506e+06	2.06151e+06	1.2827e+06	2.93688e+06	2.35892e+06	2.98887e+06	1.74927e+06	859305	2.61573e+06
DCLK1_RAT	3	3	170.28	0.0758084	1.25929	AEN	BEN	Serine/threonine-protein kinase DCLK1 OS=Rattus norvegicus GN=Dclk1 PE=2 SV=1	82882.9	42140.7	58327.3	50580.9	89882.5	74182.8	65031.2	78560.8	70978.3	105732	123223	97638.8	44889	51890.3	66091.1	47913.6	51612.6	49172.1	73540.9	89097.4	47840.2	89448.9	90718	43570	66074.4	40407.7	55339.3	44622	89060	74182.8	65064.4	77299.1	72348.9	73005.2	58574.7	61036.8	50174.5	63862.7	71374.8	40163.1	67624.1
E41L1_RAT	9	9	464.45	0.0780576	1.24509	AEN	BEN	Band 4.1-like protein 1 OS=Rattus norvegicus GN=Epb41l1 PE=1 SV=1	239664	161567	198836	230870	233977	225967	235534	158749	178338	308908	351380	344206	114705	182878	128471	135837	119758	92695	258951	294187	231538	255102	297511	191816	191060	154922	188650	203672	231836	225967	235654	156200	181781	213292	167030	215173	128211	225073	138742	113864	156910
EPN1_RAT	1	1	127.64	0.0798883	1.21675	AEN	BEN	Epsin-1 OS=Rattus norvegicus GN=Epn1 PE=1 SV=1	157368	116327	118995	215655	190238	201863	231545	222100	203546	169801	226375	183316	68973.1	46591.3	57164.6	35153.6	54270	64908.2	216861	240784	247096	248296	325196	233313	125454	111543	112899	190249	188497	201863	231663	218533	207477	117243	107608	114596	77094.2	57341.2	61734.7	29467.2	71105.8
PGRC1_RAT	1	1	127.95	0.0812756	1.29212	AEN	BEN	Membrane-associated progesterone receptor component 1 OS=Rattus norvegicus GN=Pgrmc1 PE=1 SV=3	1.03292e+06	472281	968844	626342	675189	906784	926441	1.28133e+06	1.12695e+06	1.13227e+06	1.18655e+06	1.65492e+06	927822	618001	709719	395078	732192	673846	1.0261e+06	1.08692e+06	627704	598807	1.53445e+06	349338	823449	452859	919212	552553	669011	906784	926914	1.26075e+06	1.14871e+06	781804	564031	1.03454e+06	1.03707e+06	760590	766458	331170	959336
KPCE_RAT	7	7	409.54	0.0908205	1.26491	AEN	BEN	Protein kinase C epsilon type OS=Rattus norvegicus GN=Prkce PE=1 SV=1	200548	157165	159773	215941	164980	171070	193149	97449.3	164942	246599	295848	270640	53310.1	147305	55958.1	119196	74513.6	57236.6	198733	220719	211009	254041	210191	246229	159877	150702	151588	190502	163471	171070	193248	95884.3	168127	170269	140632	169185	59587	181292	60431.7	99915.1	97629.6
GIT1_RAT	2	2	102.37	0.0935662	1.33369	AEN	BEN	ARF GTPase-activating protein GIT1 OS=Rattus norvegicus GN=Git1 PE=1 SV=1	73420.1	85598.5	61423.3	135420	101927	110685	189623	243624	208265	205490	181795	163411	36915.5	48545.1	62589.5	80554.8	31873.2	39064.3	100477	112112	142180	248735	239210	177900	58530.6	82078.3	58276.7	119467	100994	110685	189720	239712	212286	141885	86416.7	102153	41262.1	59745.8	67593.3	67524.3	41761
ABLM2_RAT	2	2	90.58	0.0946426	1.49569	AEN	BEN	Actin-binding LIM protein 2 OS=Rattus norvegicus GN=Ablim2 PE=2 SV=1	26483.1	17676.2	15721.2	32264.6	23190.5	26711	47710.6	65538.1	42411.9	82359.4	81179.5	80804.7	11561.1	8346.18	17716.8	11768.7	10509.7	8656.62	48003.4	48189.7	43896.7	54785.8	54025.3	44947.8	21112.4	16949.3	14915.8	28463.6	22978.3	26711	47735	64485.6	43230.8	56866.9	38589	50513.3	12922.3	10271.9	19133.2	9865.01	13770.1
SEPT2_RAT	1	1	53.45	0.0947141	1.61371	AEN	BEN	Septin-2 OS=Rattus norvegicus GN=Sept2 PE=1 SV=1	211100	115041	172562	176600	168038	193649	398089	443174	400988	706670	671478	593009	263723	196939	176753	83726.3	170603	158890	269695	345590	211947	237480	388514	130077	168290	110310	163722	155795	166500	193649	398292	436057	408731	487935	319190	370707	294774	242378	190883	70182.8	223528
HS90A_RAT	10	10	1003.57	0.0958024	1.33927	AEN	BEN	Heat shock protein HSP 90-alpha OS=Rattus norvegicus GN=Hsp90aa1 PE=1 SV=3	2.49697e+06	1.3306e+06	1.89881e+06	1.08098e+06	2.0874e+06	2.12295e+06	1.75578e+06	2.41099e+06	2.04185e+06	3.47486e+06	2.66339e+06	4.33097e+06	2.53858e+06	1.93274e+06	1.86083e+06	696030	2.07035e+06	1.97891e+06	1.97104e+06	2.2288e+06	854473	1.52814e+06	2.63205e+06	387628	1.99059e+06	1.27588e+06	1.80153e+06	953633	2.0683e+06	2.12295e+06	1.75668e+06	2.37227e+06	2.08127e+06	2.39929e+06	1.26605e+06	2.70742e+06	2.83748e+06	2.37867e+06	2.00959e+06	583441	2.71263e+06
NCAM1_RAT	2	2	87.33	0.100015	1.10442	AEN	BEN	Neural cell adhesion molecule 1 OS=Rattus norvegicus GN=Ncam1 PE=1 SV=1	840817	631744	675501	650863	582877	613910	557012	628895	608000	627753	716125	640433	576487	477489	553543	408969	477719	473681	648525	715249	605120	702891	801544	597704	670301	605764	640896	574186	577543	613910	557296	618796	619739	433446	340413	400353	644364	587659	597797	342815	625920
SHRM2_RAT	1	1	33.44	0.108351	1.40232	AEN	BEN	Protein Shroom2 OS=Rattus norvegicus GN=Shroom2 PE=2 SV=1	38768.5	28727.6	40028.4	34941.2	37997.4	45117.5	73909.4	91440.2	89098.2	83677.2	108788	100262	43990.9	35097.8	47773.9	39936.7	31080.3	36551.3	51737.1	52914.5	39813.9	50205	66106	55848.7	30906.3	27546.1	37977.8	30824.8	37649.7	45117.5	73947.1	89971.8	90818.5	57776.8	51712.7	62676.7	49170.6	43195.8	51593.2	33476.6	40722.2
KCC2B_RAT	5	5	272.54	0.109744	1.25527	AEN	BEN	Calcium/calmodulin-dependent protein kinase type II subunit beta OS=Rattus norvegicus GN=Camk2b PE=1 SV=1	453765	366406	370971	471068	463977	421602	487832	224870	408109	631955	770463	658390	130685	338940	231650	285505	292973	212213	422553	480332	482083	650222	570471	466663	361742	351337	351967	415572	459732	421602	488082	221259	415990	436347	366242	411579	146072	417142	250170	239322	383860
STMN1_RAT	2	2	121.23	0.110777	1.21228	AEN	BEN	Stathmin OS=Rattus norvegicus GN=Stmn1 PE=1 SV=2	735685	786665	688850	718785	674553	735996	1.2274e+06	1.3369e+06	1.26623e+06	1.11703e+06	1.24038e+06	994990	566884	471559	580680	574487	501801	522022	914304	946776	987480	1.10823e+06	1.16255e+06	1.16886e+06	586489	754313	653561	634106	668380	735996	1.22803e+06	1.31543e+06	1.29068e+06	771281	589621	621997	633631	580361	627103	481559	657472
CLVS2_RAT	1	1	35.89	0.112942	1.44835	AEN	BEN	Clavesin-2 OS=Rattus norvegicus GN=Clvs2 PE=1 SV=1	5876.51	6650.67	6436.35	12105.4	11300.3	11848.8	19055.9	24998.4	23701.7	30272	26609.3	27021.3	6838.25	5089.74	6487.56	4599.79	3120.74	3811.55	13467.1	12001.1	13753	23782.6	26476.1	22718.3	4684.76	6377.16	6106.63	10679.3	11196.9	11848.8	19065.6	24597	24159.4	20902	12648.8	16891.8	7643.41	6264.08	7006.21	3855.73	4088.88
STX1A_RAT	2	2	230.97	0.113535	1.29553	AEN	BEN	Syntaxin-1A OS=Rattus norvegicus GN=Stx1a PE=1 SV=1	285659	193781	237745	252022	239532	266469	500682	534181	564097	448567	473387	499020	265074	262727	241593	178143	306744	313283	297351	317445	273213	321489	430155	262513	227728	185812	225565	222331	237340	266469	500938	525602	574989	309723	225026	311952	296284	323345	260907	149327	401903
CSKI1_RAT	1	1	60.48	0.114415	1.20014	AEN	BEN	Caskin-1 OS=Rattus norvegicus GN=Caskin1 PE=1 SV=1	83129.8	67625.4	68348.1	97996.6	89951.3	89514.7	100946	118231	120516	150534	139396	118629	75732.8	59164	78464.4	44417.6	48170	61016.1	87136.1	100566	96544.9	140175	142066	103773	66271.2	64844.3	64846.7	86451.8	89128.3	89514.7	100998	116332	122843	103939	66262.6	74158.4	84649.9	72814.7	84737.4	37232.6	63113.6
BCKD_RAT	2	2	37.48	0.115432	2.00216	BEN	AEN	[3-methyl-2-oxobutanoate dehydrogenase [lipoamide]] kinase, mitochondrial OS=Rattus norvegicus GN=Bckdk PE=1 SV=2	795.686	459.321	1754.71	2736.9	290.307	1337.94	604.99	41708.2	28587.7	202.456	266.859	597.772	26337.5	15026.8	23482.1	201.02	29423.7	31863.8	899.105	923.522	1369.32	266.557	25911.7	3152.14	634.323	440.431	1664.82	2414.47	287.651	1337.94	605.299	41038.4	29139.7	139.79	126.852	373.684	29438.6	18493.9	25359.4	168.503	38551.6
DCAF8_RAT	1	1	116.08	0.115753	1.26261	AEN	BEN	DDB1- and CUL4-associated factor 8 OS=Rattus norvegicus GN=Dcaf8 PE=2 SV=1	20119.9	15426.2	11945.8	18822.3	23464.2	17689.6	24266.8	34051.2	24042.7	36138.5	26808.3	32709.3	22198	19988	17704.5	6636.14	12672.5	13811.6	19782	24183.4	22712.7	20940.6	25686.7	19791.1	16039.7	14791.8	11333.8	16604.9	23249.5	17689.6	24279.2	33504.4	24507	24952.6	12743.4	20447.6	24811.7	24599.8	19119.9	5562.68	16603.9
ITSN1_RAT	1	1	55.31	0.11701	1.42717	AEN	BEN	Intersectin-1 OS=Rattus norvegicus GN=Itsn1 PE=1 SV=1	19047.6	11193.5	12592.8	24137	20792.8	28306	23912.8	26247.8	20832.6	55096.5	59373.6	47823.6	13414.4	9916.77	17992.2	11955.4	8306.91	9263.55	23745.4	21581	21229	33369.1	35865.3	38151.5	15184.7	10733.2	11947.7	21293.4	20602.6	28306	23925	25826.3	21234.8	38042.6	28223.4	29895.9	14993.8	12204.8	19430.6	10021.5	10883.9
PLCB1_RAT	2	2	116.24	0.117847	1.24635	BEN	AEN	1-phosphatidylinositol 4,5-bisphosphate phosphodiesterase beta-1 OS=Rattus norvegicus GN=Plcb1 PE=1 SV=1	25869.3	23136.7	25246.9	9497.26	22443.9	22369.1	31388	40809.4	38388.1	6502.65	10856.9	35021.3	34184.7	29931.6	28976	11276.4	31913.2	31406.9	31087.9	34891.8	28561.7	26603.1	42196.4	32317.7	20623	22185.2	23953.5	8378.4	22238.6	22369.1	31404.1	40154	39129.3	4489.9	5160.88	21892.8	38209.7	36837.6	31292.5	9452.3	41813.4
EI2BE_RAT	1	1	40.68	0.125045	1.37696	AEN	BEN	Translation initiation factor eIF-2B subunit epsilon OS=Rattus norvegicus GN=Eif2b5 PE=1 SV=2	24735	22284.6	22231.1	27250.6	31393.1	30411.5	61668.5	58416.8	52250	82091.5	91449	51140.4	25306.6	20058.6	27198.5	17192.2	15299.3	22606.2	26134.8	21286.4	36912.5	59404.4	52384.1	79511.6	19718.8	21368.2	21092.2	24040.2	31105.9	30411.5	61700	57478.6	53258.9	56681.8	43470.6	31969.3	28286.3	24686.6	29373	14411.2	20045.5
DYN3_RAT	1	1	31.08	0.126916	1.41094	AEN	BEN	Dynamin-3 OS=Rattus norvegicus GN=Dnm3 PE=1 SV=2	28577.3	20210.9	18833.8	16585.7	30695.7	26419.9	36400.9	54939.2	44157.3	58236.1	70516.4	70273	46372.2	37867.7	40672.2	19546.1	23614.8	21696.6	18645.9	24466.3	16153.4	31999.7	33432.3	22787.8	22781.9	19379.7	17868.9	14631.8	30414.9	26419.9	36419.5	54056.9	45010	40210.4	33520.2	43929.7	51832.3	46604.9	43923.7	16384.4	30940.7
WIPF3_RAT	1	1	40.07	0.134028	1.28368	AEN	BEN	WAS/WASL-interacting protein family member 3 OS=Rattus norvegicus GN=Wipf3 PE=1 SV=1	29404.7	22991.8	26324.6	26136.7	27517.5	33412.2	49734.7	69346.9	71225.6	48254.2	56932.9	49233.9	23760.9	15952.6	24345	12654.2	13526.5	19178.3	45331.1	46365.1	35100	48313.7	66122	47047.9	23441.5	22046.2	24976	23057.5	27265.7	33412.2	49760.1	68233.2	72600.9	33318.2	27063.2	30777.5	26558.6	19633.3	26291.3	10607.3	17722.7
SPTN2_RAT	2	2	51.47	0.13483	1.22588	BEN	AEN	Spectrin beta chain, non-erythrocytic 2 OS=Rattus norvegicus GN=Sptbn2 PE=1 SV=2	35011.4	2134.61	32551	3702.77	37969.1	43735.1	36637.3	69687.3	44837.2	20045.1	24650	32841.3	41105.8	37236.2	48864.5	17897.6	39451.7	37615.9	41717.8	45391.5	33098.3	40097.7	53552.6	34467.6	27911.2	2046.82	30883.5	3266.55	37621.7	43735.1	36656	68568.2	45703	13840.6	11717.5	20530	45945.7	45827.7	52771	15002.5	51690.5
IMPCT_RAT	1	1	35.94	0.136124	1.3293	AEN	BEN	Protein IMPACT OS=Rattus norvegicus GN=Impact PE=2 SV=1	23737.8	22674.9	18232.4	5668.75	23251.1	20458.7	30530.3	34891.8	28628.7	30460.6	29103	26269.1	18779.8	19137.5	17476.1	14474.9	17886.9	15118.6	19711.1	24239.1	5244.91	32365.4	29865.2	6800.52	18923.8	21742.3	17298.4	5000.93	23038.4	20458.7	30545.9	34331.5	29181.5	21032.2	13834.2	16421.6	20991	23553	18873.2	12133.5	23435.9
MAP1B_RAT	26	26	1814.81	0.136465	1.1778	AEN	BEN	Microtubule-associated protein 1B OS=Rattus norvegicus GN=Map1b PE=1 SV=2	1.85679e+06	1.59097e+06	1.51477e+06	1.96567e+06	1.63418e+06	1.73931e+06	1.8949e+06	1.4375e+06	1.83107e+06	2.64336e+06	3.12929e+06	2.60002e+06	1.01105e+06	1.29823e+06	984144	1.41505e+06	1.29393e+06	1.14124e+06	2.06573e+06	2.22594e+06	2.27826e+06	2.33745e+06	2.20809e+06	1.98024e+06	1.48024e+06	1.52554e+06	1.43717e+06	1.73409e+06	1.61923e+06	1.73931e+06	1.89587e+06	1.41441e+06	1.86643e+06	1.82516e+06	1.48752e+06	1.62535e+06	1.1301e+06	1.59777e+06	1.06282e+06	1.18615e+06	1.69533e+06
DNJC5_RAT	2	2	169.66	0.136485	1.11292	AEN	BEN	DnaJ homolog subfamily C member 5 OS=Rattus norvegicus GN=Dnajc5 PE=1 SV=1	3.99567e+06	3.33324e+06	3.1179e+06	3.55896e+06	3.55657e+06	3.55695e+06	3.58984e+06	3.6614e+06	3.47045e+06	3.46245e+06	4.12515e+06	2.89895e+06	2.53615e+06	2.01672e+06	2.63088e+06	2.2736e+06	2.08269e+06	2.08079e+06	3.79243e+06	4.08527e+06	4.05678e+06	4.06222e+06	4.06238e+06	4.35279e+06	3.18535e+06	3.19616e+06	2.95818e+06	3.13968e+06	3.52403e+06	3.55695e+06	3.59167e+06	3.6026e+06	3.53746e+06	2.39072e+06	1.9609e+06	1.81222e+06	2.83476e+06	2.48203e+06	2.8412e+06	1.90582e+06	2.72879e+06
S1PR5_RAT	1	1	32.51	0.137602	1.25371	BEN	AEN	Sphingosine 1-phosphate receptor 5 OS=Rattus norvegicus GN=S1pr5 PE=2 SV=1	84251.3	63590.8	82682.5	35031.6	76380.1	75627.8	61087.6	59515.6	67439.8	46630.7	50692	77176.2	113985	114832	101461	77058	111912	116146	56121.3	52581.1	47893.2	67274.4	70490.4	48274.3	67165.3	60975.6	78446.8	30904.6	75681.2	75627.8	61118.9	58559.8	68742	32197.2	24096.6	48245.1	127406	141327	109573	64593.2	146630
COTL1_RAT	1	1	49.58	0.139133	1.42907	AEN	BEN	Coactosin-like protein OS=Rattus norvegicus GN=Cotl1 PE=1 SV=1	17799.7	15177.7	15688.4	18745.1	20319.3	16880.3	71499.7	48354.6	51188.7	22578	27834.2	25058.4	18719.4	20428.3	17080.2	10835.4	13567.1	14020.7	22482.2	25196.3	26463.1	17502.4	38352.7	21052.7	14190	14553.5	14884.7	16536.7	20133.4	16880.3	71536.2	47578	52177.1	15589.4	13231.1	15664.7	20923.5	25141.6	18445.7	9082.64	17775.9
RMD3_RAT	1	1	80.39	0.140514	1.52722	AEN	BEN	Regulator of microtubule dynamics protein 3 OS=Rattus norvegicus GN=Rmdn3 PE=2 SV=1	42511.8	24689.1	40217	40457.1	35532.1	51609.6	80300.4	103449	94386.3	134316	175081	148879	38750.3	22375.6	35526	34249.8	22204.2	22013.8	76744	73137.1	50638.1	82188.8	106716	71531.1	33890.5	23673.8	38156.7	35690.9	35207	51609.6	80341.5	101787	96208.8	92741.5	83225.3	93068.7	43313	27538.3	38366.2	28709.6	29092.5
KCC2A_RAT;KCC2D_RAT	7	7	514.83	0.144259	1.1548	AEN	BEN	Calcium/calmodulin-dependent protein kinase type II subunit alpha OS=Rattus norvegicus GN=Camk2a PE=1 SV=1	1.51006e+06	1.17474e+06	1.16572e+06	1.43147e+06	1.1866e+06	1.27475e+06	1.45471e+06	1.81689e+06	1.58498e+06	1.85987e+06	2.28851e+06	2.15442e+06	1.21923e+06	1.05666e+06	1.15131e+06	977122	1.20823e+06	999946	1.41064e+06	1.52139e+06	1.425e+06	1.84186e+06	1.86172e+06	1.69567e+06	1.20382e+06	1.12643e+06	1.10601e+06	1.26283e+06	1.17574e+06	1.27475e+06	1.45545e+06	1.78771e+06	1.61559e+06	1.28419e+06	1.08785e+06	1.34679e+06	1.36278e+06	1.30046e+06	1.24336e+06	819063	1.58306e+06
AMPH_RAT	4	4	331.34	0.152599	1.15754	AEN	BEN	Amphiphysin OS=Rattus norvegicus GN=Amph PE=1 SV=1	1.95218e+06	1.69103e+06	1.65236e+06	1.9216e+06	1.83931e+06	1.75583e+06	2.63418e+06	1.59653e+06	2.64189e+06	2.62698e+06	2.80102e+06	2.46765e+06	945589	1.32762e+06	776762	1.18071e+06	1.40734e+06	1.41091e+06	2.07523e+06	2.23111e+06	2.14449e+06	3.01557e+06	2.87675e+06	2.70698e+06	1.55628e+06	1.62149e+06	1.56772e+06	1.69522e+06	1.82248e+06	1.75583e+06	2.63552e+06	1.57089e+06	2.6929e+06	1.81386e+06	1.33148e+06	1.5426e+06	1.05693e+06	1.63394e+06	838861	989719	1.84393e+06
TBA1A_RAT;TBA1C_RAT;TBA3_RAT	3	3	176.9	0.156868	1.16509	AEN	BEN	Tubulin alpha-1A chain OS=Rattus norvegicus GN=Tuba1a PE=1 SV=1	169677	138226	139537	197843	174942	166477	137828	151621	136437	254214	263547	235517	147199	131255	152575	84606	95778.4	104099	137827	154843	144771	256714	231818	217478	135267	132542	132388	174535	173341	166477	137899	149186	139071	175528	125278	147228	164530	161539	164772	70920.2	125491
CAPS1_RAT	1	1	119.45	0.169688	1.30848	AEN	BEN	Calcium-dependent secretion activator 1 OS=Rattus norvegicus GN=Cadps PE=1 SV=1	50956.9	54027.9	6234.11	113979	53992	47740.7	42851.6	7103.28	15640.2	51376.1	62981.1	59666.3	4530.2	11074.8	5612.93	26409.2	2860.99	3795.65	45713.7	56052.4	69595.7	105934	13121.7	88280.3	40623	51806	5914.75	100551	53498	47740.7	42873.5	6989.2	15942.2	35473.8	29938.3	37299.1	5063.6	13630	6061.66	22137.3	3748.54
CXA1_RAT	2	2	75.25	0.179525	1.45828	AEN	BEN	Gap junction alpha-1 protein OS=Rattus norvegicus GN=Gja1 PE=1 SV=2	267932	156415	221276	219122	368291	265650	582018	654492	609873	1.00385e+06	816271	823326	306676	236394	234621	68246.1	203474	268599	384322	471488	252518	523080	718917	438223	213596	149983	209941	193307	364921	265650	582315	643981	621649	693132	388017	514685	342785	290936	253378	57206.7	266597
ZNT3_RAT	1	1	28.32	0.179631	1.46862	AEN	BEN	Zinc transporter 3 OS=Rattus norvegicus GN=Slc30a3 PE=2 SV=1	15241.4	15780.4	1760.85	4210.7	19883.8	2460.77	3355.74	2137.66	1090.67	19176.5	21776.1	18379.2	1542.61	1033.67	1154.12	8381.94	1447.39	1301.57	1510.54	2020.78	13900.6	28463.4	2082.99	22447.3	12150.5	15131.5	1670.65	3714.64	19701.8	2460.77	3357.45	2103.33	1111.73	13240.8	10351.4	11489.4	1724.24	1272.17	1246.38	7026.09	1896.4
CAMKV_RAT	1	1	98.47	0.181027	1.41099	AEN	BEN	CaM kinase-like vesicle-associated protein OS=Rattus norvegicus GN=Camkv PE=1 SV=1	112156	52122.9	79520.5	90052.9	60225.8	82565.1	26541.5	27847.5	21668.7	110568	132903	160975	27127.5	18727	22060.1	38167.8	30053.7	23551.9	106484	130362	79271	39514.2	61669.3	101361	89411.1	49979.3	75446.8	79443.9	59674.8	82565.1	26555.1	27400.3	22087.1	76343.8	63175.9	100630	30321.5	23047.9	23823.7	31993.8	39377.1
EMAL1_RAT	1	1	46.78	0.185762	1.28104	AEN	BEN	Echinoderm microtubule-associated protein-like 1 OS=Rattus norvegicus GN=Eml1 PE=2 SV=2	60902.3	107203	40694.8	113287	59884.4	44909.8	49883.7	33861.6	7309.45	91017.9	96519.5	60961.3	24203.3	43426.2	24084.2	60406.3	3108.8	3462.33	38160.1	44773.1	97044.7	104454	15529.9	139637	48551.4	102794	38610.1	99941.2	59336.5	44909.8	49909.2	33317.8	7450.59	62845.3	45880.9	38108.7	27053.1	53445.9	26009.6	50635	4073.22
ENOA_RAT	1	1	62.54	0.188141	1.62765	AEN	BEN	Alpha-enolase OS=Rattus norvegicus GN=Eno1 PE=1 SV=4	10809.3	7550.02	12127.1	16322	9341.4	15988	15274.1	16677.8	16172.4	59016	70769	60135.2	12748.3	9920.89	9721.35	3919.32	5175.76	6278.02	22510.8	25541.7	34603.8	22208.3	29043.7	8898.38	8617.23	7239.52	11505.9	14399.2	9255.92	15988	15281.9	16409.9	16484.6	40748.9	33640.3	37592.3	14249.4	12209.9	10498.5	3285.33	6781.41
KCND2_RAT	1	1	50.72	0.18878	1.22039	AEN	BEN	Potassium voltage-gated channel subfamily D member 2 OS=Rattus norvegicus GN=Kcnd2 PE=1 SV=1	43623	33185.9	36449.9	42330.4	51775.1	44202.4	48015.7	62468.1	53013.7	86221.9	91561.4	89443.8	46031.3	40548.2	49535.4	32442.8	23153.1	31842.8	56377	58227.1	45195.2	63226.8	60239.9	52255.4	34776.3	31821.1	34582.6	37343.5	51301.3	44202.4	48040.2	61464.9	54037.4	59533.8	43524.1	55913.9	51451.2	49903.7	53495.5	27194.9	30335.7
SHAN1_RAT	1	1	40.9	0.189964	1.43675	AEN	BEN	SH3 and multiple ankyrin repeat domains protein 1 OS=Rattus norvegicus GN=Shank1 PE=1 SV=1	26464.1	25012.7	26536.3	44760	33378.1	36081.8	39637.7	52925.1	53546.7	113176	123300	119622	32828.6	19163	29134.2	20537.1	15628.4	21029.8	53929.8	55058.5	45397.6	57175.2	68753.7	64704.7	21097.2	23984.1	25176.9	39486.9	33072.7	36081.8	39657.9	52075.2	54580.6	78145	58611.1	74779.1	36693.9	23584.4	31463.4	17215	20476.7
HOME3_RAT	1	1	44.08	0.19555	1.72976	AEN	BEN	Homer protein homolog 3 OS=Rattus norvegicus GN=Homer3 PE=2 SV=2	80524.4	47639.8	46824.2	730.42	54834.6	53668.4	80539.4	101310	77575.1	98440.2	62487.7	102436	37459.6	41901.1	37672.2	17631.5	22870.8	26923.1	54159.4	69232	629.777	76609.4	80494.3	960.547	64194.2	45680.6	44425.4	644.371	54332.8	53668.4	80580.5	99682.7	79073	67970.2	29703.8	64035.4	41870.3	51568.8	40684	14779.4	29965.8
HCN1_RAT	1	1	31.77	0.201879	1.8357	BEN	AEN	Potassium/sodium hyperpolarization-activated cyclic nucleotide-gated channel 1 OS=Rattus norvegicus GN=Hcn1 PE=2 SV=1	1157.69	4124.22	5355.28	1350.59	3847.36	1600.29	3397.52	19653.8	16843.5	10812.7	493.235	1921.36	20536.6	12393.9	19588.4	2038.41	17135.7	17703.2	752.528	2350.49	1835.38	6309.63	26102.8	2775.76	922.909	3954.61	5080.94	1191.47	3812.15	1600.29	3399.26	19338.2	17168.8	7465.88	234.461	1201.1	22954.7	15253.5	21154.4	1708.68	22451.7
NHRF1_RAT	2	2	189.98	0.201915	1.14946	AEN	BEN	Na(+)/H(+) exchange regulatory cofactor NHE-RF1 OS=Rattus norvegicus GN=Slc9a3r1 PE=1 SV=3	431585	383314	347309	559017	407177	366830	542687	721146	672453	676922	526389	571129	384858	306341	357492	202092	273186	309974	441352	499042	632732	651606	636474	703872	344060	367550	329517	493160	403451	366830	542964	709564	685437	467396	250221	357029	430173	377022	386072	169402	357935
CALX_RAT	5	5	395.78	0.205198	1.27108	AEN	BEN	Calnexin OS=Rattus norvegicus GN=Canx PE=1 SV=1	125570	99260.7	71920.6	120780	135504	107425	250485	298659	241684	248135	178620	253610	108712	95076.7	84057.6	40357.9	77284.5	74536.9	173511	208135	197482	222604	231634	163653	100104	95178.6	68236.3	106551	134264	107425	250613	293863	246351	171330	84907.5	158539	121513	117013	90777.6	33829.6	101260
MOBP_RAT	2	2	64.16	0.208028	1.15393	AEN	BEN	Myelin-associated oligodendrocyte basic protein OS=Rattus norvegicus GN=Mobp PE=1 SV=1	71911	62703.7	40388.3	36734.6	69970.9	59609.9	71099.5	55468.5	37203	74048.6	77084.7	71020.4	60638.4	44559.9	48976.4	57815.3	42155.9	38059.7	39499.8	59702.5	42710.6	87848.9	31132.5	77132.2	57327.6	60125	38319.3	32406.9	69330.7	59609.9	71135.8	54577.7	37921.4	51128.5	36642.5	44396.9	67778.2	54841.1	52891.9	48463.1	55233.8
ADT1_RAT	1	1	31.01	0.208902	1.03251	BEN	AEN	ADP/ATP translocase 1 OS=Rattus norvegicus GN=Slc25a4 PE=1 SV=3	1321.82	1314.94	3311.42	371.634	3459.51	2900.23	417.654	0	1.0411	726.766	0	0	1308.14	1039.43	2584.73	1928.32	2681.82	2176.96	304.276	464.575	637.079	777.081	372.022	0	1053.76	1260.87	3141.78	327.853	3427.86	2900.23	417.868	0	1.0612	501.811	0	0	1462.16	1279.26	2791.37	1616.4	3513.79
1433B_RAT	1	1	62.6	0.21276	1.2195	AEN	BEN	14-3-3 protein beta/alpha OS=Rattus norvegicus GN=Ywhab PE=1 SV=3	318748	330655	320638	330141	260270	370015	478554	478826	409899	698446	857031	790835	248435	179510	225279	336786	180313	148418	546100	571454	536289	613511	608490	433586	254106	317057	304212	291247	257888	370015	478798	471136	417813	482257	407393	494374	277686	220928	243289	282308	236250
FAK2_RAT	1	1	61.79	0.221607	1.11058	AEN	BEN	Protein-tyrosine kinase 2-beta OS=Rattus norvegicus GN=Ptk2b PE=1 SV=1	240335	235004	213830	294799	276909	286457	223405	229940	232872	349115	359054	338290	256332	191280	232085	155117	147814	168994	267034	285711	303587	324315	326874	294284	191595	225340	202876	260070	274375	286457	223519	226247	237368	241054	170678	211475	286514	235413	250639	130026	193669
S4A10_RAT	1	1	64.62	0.225038	1.21036	AEN	BEN	Sodium-driven chloride bicarbonate exchanger OS=Rattus norvegicus GN=Slc4a10 PE=1 SV=1	153884	116006	127983	141981	123195	152548	59522	74240	77425.6	163806	211680	151456	88625.8	72626.1	84958.5	111680	64209.4	61325.4	134943	135981	145032	150071	136267	97966.8	122676	111235	121427	125255	122068	152548	59552.4	73047.8	78920.6	113104	100623	94679.7	99060.9	89383	91750.6	93614.6	84128.8
GEPH_RAT	2	2	100.65	0.225933	1.13594	AEN	BEN	Gephyrin OS=Rattus norvegicus GN=Gphn PE=1 SV=3	63779.3	56539.3	52694.4	69372.4	53456.6	56128.2	53673.4	38026.3	49746.6	81793.1	75045.5	89211.8	39294.7	38914.3	19518.8	40193.2	44235.5	40379.3	64481.6	68316	68388.2	78320.6	68574.8	80354.8	50845	54214.1	49995	61199.7	52967.4	56128.2	53700.8	37415.6	50707.2	56475.8	35673.1	55768.9	43921.4	47892.8	21079.2	33691.6	57958.5
PPR1B_RAT	2	2	144.59	0.227173	1.18961	AEN	BEN	Protein phosphatase 1 regulatory subunit 1B OS=Rattus norvegicus GN=Ppp1r1b PE=2 SV=1	118620	101998	96003.1	145281	138884	146850	263757	280820	247383	237025	224337	181370	113136	87319.7	105628	50119.1	70970.9	73137.2	197624	221060	209232	256757	242179	207326	94564.4	97803.2	91085	128166	137613	146850	263891	276310	252160	163659	106639	113380	126458	107467	114072	42011.9	92987.9
MAP1A_RAT	18	18	1168.71	0.22873	1.11525	AEN	BEN	Microtubule-associated protein 1A OS=Rattus norvegicus GN=Map1a PE=1 SV=1	571057	621415	512272	766510	690520	589162	768693	553447	686087	970055	986689	844149	386616	471134	411401	410952	351258	327802	688085	767613	919957	1.09393e+06	859789	986902	455248	595859	486029	676209	684201	589162	769086	544558	699335	669795	469026	527702	432137	579837	444291	344477	460227
FETUA_RAT	1	1	45.98	0.23363	1.16631	AEN	BEN	Alpha-2-HS-glycoprotein OS=Rattus norvegicus GN=Ahsg PE=1 SV=2	96995.2	76736.7	69835.5	126309	111079	106577	82209.5	82176.8	85114.6	159310	138369	147275	86248.3	83703	97188.3	17746.5	62990.9	67599.6	99268.3	118750	114165	113891	136794	100835	77324.7	73580.9	66258	111429	110062	106577	82251.5	80857.1	86758.1	109999	65774.3	92065.9	96403.5	103016	104958	14875.8	82532.3
ARFP2_RAT	1	1	37.19	0.23457	1.39013	AEN	BEN	Arfaptin-2 OS=Rattus norvegicus GN=Arfip2 PE=2 SV=1	11529.6	8219.17	8199.33	565.813	15129.7	9679.69	11738.2	15244.3	11236.5	13424.7	14023.8	17776.8	7511.26	5709.26	7166.02	3059.63	7482.58	7465.32	11310.7	13221.6	611.204	16730.7	17430.5	685.71	9191.4	7881.15	7779.29	499.156	14991.3	9679.69	11744.2	14999.4	11453.4	9269.39	6666.25	11112.8	8395.67	7026.54	7738.92	2564.71	9803.86
DREB_RAT	3	3	263.71	0.234868	1.18132	AEN	BEN	Drebrin OS=Rattus norvegicus GN=Dbn1 PE=1 SV=3	222276	128829	190844	122391	239305	206767	339185	369963	317701	262407	282937	300081	199152	200133	197448	108943	148567	140251	213327	251911	127100	404453	349513	184087	177199	123531	181068	107972	237115	206767	339359	364021	323836	181185	134495	187589	222601	246309	213233	91320.4	194656
C2D1A_RAT	1	1	29.77	0.237362	1.47593	AEN	BEN	Coiled-coil and C2 domain-containing protein 1A OS=Rattus norvegicus GN=Cc2d1a PE=2 SV=2	23280.5	11895	14392.1	503.624	20427.2	15060.1	16596.2	18290.5	17698.2	21998.2	9487.44	21687.1	13173.4	14018.8	9783.39	3684.46	7451.43	9163.39	17036.5	21113.9	1250.66	17773	14987.8	187.33	18559.3	11405.9	13654.8	444.293	20240.3	15060.1	16604.7	17996.8	18040	15189.2	4509.89	13557.3	14724.5	17253.3	10565.5	3088.47	9763.05
AGAP2_RAT	1	1	66.29	0.246423	6.01451	AEN	BEN	Arf-GAP with GTPase, ANK repeat and PH domain-containing protein 2 OS=Rattus norvegicus GN=Agap2 PE=1 SV=1	3891.3	1638.6	787.273	1450.37	2767.08	4557.78	22039	24623.8	24728.4	132070	147776	108196	6675.59	7172.01	6139.02	1975.21	3018.28	6612.7	4676.06	4882.18	2364.56	12123.2	17412.8	5845.17	3102.15	1571.21	746.942	1279.5	2741.76	4557.78	22050.3	24228.3	25205.9	91190.3	70246.1	67636.5	7461.6	8826.79	6629.81	1655.7	3954.62
RPGF2_RAT	2	2	65.89	0.248207	1.28513	AEN	BEN	Rap guanine nucleotide exchange factor 2 OS=Rattus norvegicus GN=Rapgef2 PE=1 SV=2	23302.4	20413.8	15822.7	28637.9	39846.7	27816.3	40803.3	41043.3	30242.6	72261.6	54122.9	72728	32518.1	21521.6	30739.7	16015.4	19597.5	17709.2	24517.5	33935	34003.7	47592.6	37309	47961.8	18576.7	19574.2	15012.2	25264.1	39482.1	27816.3	40824.2	40384.2	30826.6	49894.6	25727.5	45464.4	36346.9	26487.3	33197.2	13424.7	25677.1
SYN2_RAT	2	2	127.05	0.254877	1.25398	AEN	BEN	Synapsin-2 OS=Rattus norvegicus GN=Syn2 PE=1 SV=1	510720	386233	403780	663691	556942	518297	567705	688835	671663	1.46251e+06	1.25854e+06	1.27538e+06	533820	438617	530203	188374	309535	366870	652408	747165	832438	809136	909358	830758	407147	370350	383095	585502	551846	518297	567995	677773	684632	1.00982e+06	598252	797276	596675	539818	572591	157903	405560
ABI1_RAT	1	1	40.19	0.256711	1.08932	AEN	BEN	Abl interactor 1 OS=Rattus norvegicus GN=Abi1 PE=1 SV=3	357425	311325	259616	407954	326749	320242	434512	445016	441413	390636	424176	364436	263146	246349	265613	139169	236514	200800	346205	377095	446370	611309	556329	426953	284940	298522	246316	359893	323760	320242	434734	437869	449937	269723	201634	227820	294130	303189	286848	116657	309886
ARHG2_RAT	1	1	41.57	0.256935	1.35932	AEN	BEN	Rho guanine nucleotide exchange factor 2 OS=Rattus norvegicus GN=Arhgef2 PE=2 SV=1	50777.1	42737.7	7087.07	16571.2	50933.6	47803.5	52582.9	53922.5	29364.1	72297.1	67977	63874.4	36850.6	5027.93	32290.9	34229.9	31096.7	29241.1	47193.1	60117.7	20025.1	66206.3	14811.5	31885.2	40479.6	40980.1	6724.02	14619	50467.6	47803.5	52609.8	53056.5	29931.1	49919.1	32313.1	39929.7	41189.5	6188	34872.4	28692.9	40743.7
ADDG_RAT	1	1	81	0.258311	1.06489	AEN	BEN	Gamma-adducin OS=Rattus norvegicus GN=Add3 PE=1 SV=2	403731	337888	309675	427103	354691	340236	404562	404677	414322	410936	433338	420820	321887	365211	374953	228647	392256	377626	325544	332269	343163	471787	415558	428999	321855	323992	293811	376787	351446	340236	404769	398178	422322	283740	205989	263067	359788	449475	404929	191661	513944
1433E_RAT	2	2	108.68	0.261342	1.12484	AEN	BEN	14-3-3 protein epsilon OS=Rattus norvegicus GN=Ywhae PE=1 SV=1	184923	131072	140583	179525	171961	189886	187073	220378	208875	259103	303468	265380	160087	156153	174455	102496	91729.2	93781.8	201367	214879	192637	261396	277980	244224	147421	125682	133381	158375	170388	189886	187169	216839	212908	178904	144255	165897	178936	192182	188402	85916.5	120186
SPTN1_RAT	4	4	326.31	0.265539	1.15371	AEN	BEN	Spectrin alpha chain, non-erythrocytic 1 OS=Rattus norvegicus GN=Sptan1 PE=1 SV=2	255280	161850	244305	262795	219076	302117	440166	383556	328596	470147	408304	406384	234237	200185	229103	121478	180433	156544	387906	407942	306750	410202	458955	271559	203510	155193	231789	231836	217071	302117	440391	377396	334941	324623	194089	254043	261817	246373	247418	101828	236408
AAK1_RAT	3	3	122.34	0.266051	1.12002	AEN	BEN	AP2-associated protein kinase 1 OS=Rattus norvegicus GN=Aak1 PE=1 SV=1	113849	87168.6	102284	119190	102647	118855	102739	86397.2	107129	154791	188817	156748	72454.2	87076.6	71818.2	85504.2	82595.4	81855.2	121476	129670	115690	144196	149989	143919	90760.3	83583.7	97044.2	105149	101707	118855	102791	85009.7	109198	106879	89755.1	97987.6	80985.3	107168	77559.7	71673.2	108219
LRRF2_RAT	1	1	30.26	0.275101	1.48807	AEN	BEN	Leucine-rich repeat flightless-interacting protein 2 OS=Rattus norvegicus GN=Lrrfip2 PE=2 SV=1	10247	5705.27	6645.78	12725.3	7852.38	11455.4	32883	34671.8	37719.1	40535	5906.16	34597.1	7825.3	5175.27	8926.07	2861.95	4318.41	6924.44	21681.5	24417.4	17562	22120.6	27007.4	13096.6	8168.92	5470.64	6305.33	11226.2	7780.53	11455.4	32899.8	34115	38447.4	27988.3	2807.51	21627.6	8746.69	6369.34	9639.68	2399	5658.09
RTN1_RAT	2	2	161.58	0.27618	1.12227	AEN	BEN	Reticulon-1 OS=Rattus norvegicus GN=Rtn1 PE=2 SV=1	107832	69500	79696.8	109954	93387	100788	68664.1	87924.4	78997.1	109704	63950.9	136620	83467.5	80925.8	51788.1	19766.4	65184.3	69278.6	106236	116281	100988	91754.8	116038	84705.6	85964.2	66641.8	75614.1	97000.4	92532.5	100788	68699.2	86512.4	80522.4	75747.5	30399.3	85404.9	93295.3	99597.5	55928.3	16569	85406
DLGP2_RAT	2	2	98.31	0.277408	1.41841	AEN	BEN	Disks large-associated protein 2 OS=Rattus norvegicus GN=Dlgap2 PE=1 SV=3	75645.7	41533.6	52769.3	1825.66	89477.6	71763.3	79153.8	66666.9	60313.7	77334.1	65492.5	106112	44915.5	54161.4	37444.3	25827	38160	34968	88017.8	97715.3	1138.02	55962.9	73911.4	3393.06	60304.9	39825.5	50066	1610.58	88658.9	71763.3	79194.2	65596.3	61478.3	53397	31132.1	66333.7	50204	66657.9	40437.8	21649.3	49998.2
F131B_RAT	1	1	36.58	0.277548	1.07465	AEN	BEN	Protein FAM131B OS=Rattus norvegicus GN=Fam131b PE=2 SV=1	48789.6	43288.5	41303.8	39743.9	42981.9	49582.6	58671.2	62027.4	61697.8	62876.8	55121.1	37562.4	28893.9	24908.5	27894.1	22664.2	23542.8	22704.4	61027.1	65306.7	62655.5	81258.8	77323.3	63537	38895.2	41508.3	39187.9	35061.7	42588.6	49582.6	58701.2	61031.2	62889.1	43414.7	26202	23481.3	32296	30655.5	30124.1	18998.1	30846.4
LRRC7_RAT	1	1	74.46	0.280572	1.33721	AEN	BEN	Leucine-rich repeat-containing protein 7 OS=Rattus norvegicus GN=Lrrc7 PE=1 SV=2	39330.5	34075.9	30964.1	60766.5	55175.5	63411.4	70943.5	93011	80557.2	181238	190884	164861	39712.4	29586.5	43571.9	28558.5	21045.7	25692.9	86128.4	90591.6	93770.5	112432	118117	107391	31354.3	32674.5	29377.9	53607.7	54670.7	63411.4	70979.7	91517.3	82112.7	125140	90737.6	103059	44388.3	36412.9	47055.3	23938.9	27574.6
1433G_RAT	1	1	132.77	0.288379	1.21461	AEN	BEN	14-3-3 protein gamma OS=Rattus norvegicus GN=Ywhag PE=1 SV=2	2.19366e+06	2.21203e+06	2.2354e+06	2.28679e+06	1.96109e+06	2.66909e+06	4.00786e+06	4.16598e+06	3.62529e+06	5.72224e+06	6.83194e+06	5.96624e+06	1.97653e+06	1.50716e+06	1.967e+06	2.09697e+06	1.381e+06	1.23514e+06	4320514	4.55954e+06	4.11474e+06	4.46887e+06	4.39755e+06	4.09984e+06	1.74879e+06	2.12106e+06	2.12089e+06	2.01739e+06	1.94314e+06	2.66909e+06	4.0099e+06	4.09908e+06	3.69529e+06	3.95105e+06	3.24759e+06	3.72967e+06	2.20926e+06	1.85491e+06	2.12426e+06	1.75776e+06	1.80942e+06
ROCK2_RAT	1	1	33.62	0.294266	1.88201	AEN	BEN	Rho-associated protein kinase 2 OS=Rattus norvegicus GN=Rock2 PE=1 SV=2	513.896	456.924	751.058	226.597	2139.35	833.402	1758.12	4524.15	2046.96	7845.85	8490.9	4754.36	2314.63	1769.82	1992.2	811.044	1098.77	985.874	722.418	1242.84	9.39502	2859.42	4114.56	326.262	409.679	438.133	712.582	199.902	2119.77	833.402	1759.02	4451.5	2086.49	5417.34	4036.18	2972.09	2587.16	2178.17	2151.47	679.851	1439.64
SGIP1_RAT	3	3	158.04	0.29868	1.09515	AEN	BEN	SH3-containing GRB2-like protein 3-interacting protein 1 OS=Rattus norvegicus GN=Sgip1 PE=1 SV=1	261140	208627	213994	299229	221420	239791	330055	173318	342612	332164	375235	310436	106607	179784	106352	157953	180364	187806	289634	310516	294119	430221	392837	384421	208181	200047	203031	263977	219394	239791	330224	170534	349227	229350	178369	194063	119160	221265	114854	132403	236317
KCC2G_RAT	1	1	31.72	0.30297	1.04725	BEN	AEN	Calcium/calmodulin-dependent protein kinase type II subunit gamma OS=Rattus norvegicus GN=Camk2g PE=2 SV=1	1499.62	485.152	1978.42	4724.44	643.729	2259.01	9613.5	11889.4	10106.7	3637.23	3194.95	9698.93	7400.8	6492.38	6562.5	3189.88	5725.33	5957.5	5670.85	6608.43	1696.78	2538.39	8509.31	2201.42	1195.5	465.2	1877.07	4167.86	637.839	2259.01	9618.41	11698.5	10301.8	2511.4	1518.73	6063.08	8272.2	7990.35	7087.15	2673.89	7501.47
GPM6A_RAT	4	4	159.21	0.309542	1.49172	BEN	AEN	Neuronal membrane glycoprotein M6-a OS=Rattus norvegicus GN=Gpm6a PE=1 SV=1	54056.9	63527.2	148402	58509.9	69111.2	40551.6	67776.1	346355	328517	66066.6	78305.7	57072.8	258844	216196	204358	20776.6	219374	231127	35239.1	37815.4	91210.6	178993	448746	113292	43094.3	60914.7	140800	51616.9	68478.8	40551.6	67810.7	340793	334861	45617.1	37222.9	35677.9	289321	266078	220696	17415.8	287429
LRC4B_RAT	1	1	49.72	0.32262	1.19925	BEN	AEN	Leucine-rich repeat-containing protein 4B OS=Rattus norvegicus GN=Lrrc4b PE=1 SV=1	70202.6	66057.5	60245.1	89749.6	64434.8	64038.9	67327.1	91698.7	86286.6	25436.4	8069.93	44344.7	52023.1	45812.4	47723.5	34998.1	45977.5	46383.4	84858.2	84351.1	97310.4	102628	108377	134477	55965.6	63340.8	57158.8	79176.3	63845.2	64038.9	67361.4	90226.1	87952.7	17563.1	3836.07	27721.2	58148.6	56382.5	51538.8	29336.8	60240.9
REM2_RAT	1	1	37.26	0.322851	1.21437	AEN	BEN	GTP-binding protein REM 2 OS=Rattus norvegicus GN=Rem2 PE=1 SV=2	1006.1	69401.2	732.398	84937.6	2640.36	895.488	694.849	900.352	212.487	102558	100593	1650.5	499.237	214.423	447.069	1974.4	208.716	172.501	587.537	440.028	102844	99203.3	117.129	94865.8	802.062	66547.1	694.878	74931.2	2616.2	895.488	695.204	885.893	216.59	70813.1	47817.3	1031.78	558.019	263.897	482.811	1655.02	273.464
RIMS2_RAT	1	1	52.72	0.327472	1.19708	AEN	BEN	Regulating synaptic membrane exocytosis protein 2 OS=Rattus norvegicus GN=Rims2 PE=1 SV=1	55348.6	43391.8	39399.8	17438	54280.8	55674.1	58602.7	80999.3	38301.9	70380	81049.7	81770.6	24281.8	32945.4	47591.7	35441.8	30591.7	28213.1	60258.7	62858.4	59292.4	72972.3	48186.1	62604.5	44124	41607.3	37381.4	15383.6	53784.1	55674.1	58632.7	79698.5	39041.4	48595.4	38527.3	51117.2	27140.8	40546.9	51396.5	29708.8	40082
COMT_RAT	1	1	47.08	0.338224	1.13275	AEN	BEN	Catechol O-methyltransferase OS=Rattus norvegicus GN=Comt PE=1 SV=2	129930	112604	118913	146280	113341	139677	176165	57307.6	174678	155617	165468	174862	97130.4	126595	34930.4	95377.2	112456	105813	145391	154035	143826	142457	161306	150423	103581	107973	112821	129047	112304	139677	176255	56387.3	178051	107449	78656	109311	108567	155804	37723	79949	147343
ITPR1_RAT	1	1	53.79	0.340216	1.22985	AEN	BEN	Inositol 1,4,5-trisphosphate receptor type 1 OS=Rattus norvegicus GN=Itpr1 PE=1 SV=2	27413.7	32319.9	20555.3	49110	25052.7	19567.1	26780.7	27944	30702.3	67237.3	75662.8	49751.6	38871.2	34082	32102.6	18481.4	27161.9	26136.8	19030.2	19786.9	36289.2	31278	33730.7	50653	21854.2	30990.7	19502.2	43324.4	24823.5	19567.1	26794.4	27495.2	31295.1	46425.5	35966.6	31101.2	43448.1	41945.6	34669.1	15491.8	35588.2
MBP_RAT	3	3	152.56	0.341198	1.11373	BEN	AEN	Myelin basic protein OS=Rattus norvegicus GN=Mbp PE=1 SV=3	251163	234158	199711	80942.7	221099	175222	280461	357642	317889	257848	305692	266413	346523	342160	351748	190808	272504	243882	176810	197444	196584	333098	302479	329513	200227	224528	189480	71406.9	219076	175222	280605	351899	324027	178036	145312	166543	387324	421105	379869	159943	357041
PURB_RAT	2	2	144.35	0.344757	1.52438	AEN	BEN	Transcriptional activator protein Pur-beta OS=Rattus norvegicus GN=Purb PE=1 SV=3	108211	64723.3	86020.6	1149.07	113256	105130	176262	167662	150848	156434	115349	154082	82895.8	80812.5	72723.7	62951.4	90946.3	78844.6	108354	118118	2406.72	79167.8	139229	1383.18	86265.7	62061.5	81613.9	1013.7	112220	105130	176352	164970	153761	108013	54831.6	96321.1	92656.2	99458.1	78537.7	52768.5	119160
MAP4_RAT	5	5	240.68	0.351122	1.09762	AEN	BEN	Microtubule-associated protein 4 OS=Rattus norvegicus GN=Map4 PE=1 SV=1	118474	58832.5	81203.9	81620.9	80252.1	105807	100922	106730	111364	73947.2	93869.9	149498	81281.7	82110.2	80649.5	35042.3	72293.5	70199.3	100497	108733	71482.9	115409	155426	86005.5	94447.7	56413	77044	72005.2	79517.8	105807	100974	105016	113514	51058.5	44621.4	93455.5	90852.1	101055	87097.1	29373.9	94720.7
NFH_RAT	67	67	3763.46	0.351174	1.1602	AEN	BEN	Neurofilament heavy polypeptide OS=Rattus norvegicus GN=Nefh PE=1 SV=4	1.36557e+06	774850	1.14359e+06	1.19321e+06	1.54403e+06	1.49139e+06	2.29137e+06	2.31381e+06	2.37559e+06	1.13154e+06	1.29057e+06	2.1194e+06	1.54201e+06	1.79818e+06	1.63021e+06	900501	1.4534e+06	1.40787e+06	1.27458e+06	1.38146e+06	1.01165e+06	1.07377e+06	1.78782e+06	1.14511e+06	1.08864e+06	742984	1.085e+06	1.05264e+06	1.5299e+06	1.49139e+06	2.29254e+06	2.27665e+06	2.42146e+06	781295	613477	1.3249e+06	1.72357e+06	2.21307e+06	1.76054e+06	754837	1.90428e+06
1433Z_RAT	4	4	446.71	0.355287	1.11736	AEN	BEN	14-3-3 protein zeta/delta OS=Rattus norvegicus GN=Ywhaz PE=1 SV=1	381860	325493	399766	400545	319190	533881	485609	424480	320187	697667	707965	633630	379033	278105	347376	377492	274745	200036	577944	618725	437480	581180	577930	388844	304419	312107	379287	353357	316269	533881	485857	417663	326369	481720	336534	396100	423662	342271	375147	316429	359978
AT1A3_RAT;ATP4A_RAT	7	7	582.11	0.356026	1.08556	BEN	AEN	Sodium/potassium-transporting ATPase subunit alpha-3 OS=Rattus norvegicus GN=Atp1a3 PE=1 SV=2	439058	249318	479752	349856	239442	497167	446239	186364	141475	438398	266392	268370	374459	345700	402329	324552	333350	231249	467692	471479	329093	385497	447509	231324	350018	239064	455175	308640	237251	497167	446467	183371	144207	302701	126630	167766	418550	425462	434494	272053	436763
MOT1_RAT	2	2	40.27	0.360201	1.13886	AEN	BEN	Monocarboxylate transporter 1 OS=Rattus norvegicus GN=Slc16a1 PE=1 SV=1	38243.7	31661.6	24131.6	41519.2	44509.3	35243.9	15919	44617.3	34916	43552.7	55820.2	50808.2	54706.6	39971.5	43729.2	14974.6	35450.8	32533.9	25781.2	35714.8	24916.5	29209.2	38274.1	29477.2	30488	30359.5	22895.4	36627.9	44102.1	35243.9	15927.1	43900.8	35590.2	30071.9	26534.3	31761.7	61148	49194	47225.2	12552.3	46448.5
KAP3_RAT	1	1	148.63	0.366473	1.22073	AEN	BEN	cAMP-dependent protein kinase type II-beta regulatory subunit OS=Rattus norvegicus GN=Prkar2b PE=1 SV=3	157598	100518	131579	135445	103979	137743	209171	261970	234534	280781	349341	331265	222999	159059	202261	116692	154422	146374	160721	186265	148773	145302	204693	146272	125637	96384.4	124839	119488	103028	137743	209278	257763	239062	193871	166061	207083	249256	195759	218431	97816.4	202328
RGS14_RAT	1	1	31.4	0.366504	1.17423	AEN	BEN	Regulator of G-protein signaling 14 OS=Rattus norvegicus GN=Rgs14 PE=1 SV=1	8933.73	92179.7	10238.7	149251	45253.3	9736.51	14368.3	3080.16	9068.96	130651	148017	11866.2	1042.71	15408.4	2361.95	37570.7	4217.17	3336.56	7139.64	6656.64	154174	125953	15845.2	165069	7121.98	88388.8	9714.23	131668	44839.3	9736.51	14375.7	3030.7	9244.07	90210.8	70360.5	7417.92	1165.48	18963.6	2550.78	31493.3	5525.44
ARHG7_RAT	1	1	30.29	0.368837	1.2078	BEN	AEN	Rho guanine nucleotide exchange factor 7 OS=Rattus norvegicus GN=Arhgef7 PE=1 SV=1	7859.27	2991.79	2454.47	11564.5	7443.25	7454	422.998	666.568	1073.96	2205.26	2089.09	6280.6	235.516	216.179	189.017	2454.79	935.651	1065.52	5185.6	5986.1	6723.35	1011.41	3992.15	35421.2	6265.42	2868.75	2328.73	10202.1	7375.14	7454	423.214	655.863	1094.7	1522.67	993.056	3926.19	263.247	266.057	204.128	2057.71	1225.91
SYUA_RAT	1	1	45.14	0.37554	2.61659	AEN	BEN	Alpha-synuclein OS=Rattus norvegicus GN=Snca PE=1 SV=1	9395.24	5012.54	10526.2	3281.19	5229.86	6464.62	21.1704	722.842	555.446	25927	5996.98	9135.71	1705.65	1552.27	6008.6	4959.14	4419.35	4629.25	1510.3	701.871	4360.83	760.509	636.659	196.736	7489.9	4806.4	9986.93	2894.64	5182	6464.62	21.1812	711.233	566.171	17901.9	2850.68	5711	1906.48	1910.42	6488.96	4156.95	5790.35
CLD11_RAT	3	3	141.79	0.386961	1.12716	BEN	AEN	Claudin-11 OS=Rattus norvegicus GN=Cldn11 PE=1 SV=1	852090	700032	662153	967578	808005	804024	398869	110586	417082	590883	559345	706384	1.06822e+06	1.00937e+06	293341	830624	985811	799532	523647	599356	614831	689139	615357	511256	679288	671243	628232	853589	800612	804024	399073	108810	425136	407988	265887	441581	1.194e+06	1.24226e+06	316792	696263	1.29163e+06
MRP_RAT	2	2	102.29	0.390956	1.06688	AEN	BEN	MARCKS-related protein OS=Rattus norvegicus GN=Marcksl1 PE=2 SV=3	91715.8	80054.2	33680.9	77787.1	84775.1	76241.8	112944	34683.3	41618	103040	116716	108194	24491.3	27015.6	33129.5	56052.1	29805.1	27021.2	92263.2	125377	97913.1	158470	68951.9	160694	73116	76761.9	31955.5	68623.1	83999.4	76241.8	113002	34126.3	42421.6	71146.3	55481.4	67635.3	27375	33248.8	35778.1	46985.1	39051.3
MARCS_RAT	6	6	568.24	0.394406	1.11183	BEN	AEN	Myristoylated alanine-rich C-kinase substrate OS=Rattus norvegicus GN=Marcks PE=1 SV=2	992336	1.19561e+06	1.0336e+06	62451.2	1.1756e+06	852301	1.66057e+06	1.73238e+06	1.73131e+06	1.25949e+06	1.01915e+06	728461	1.13183e+06	1.08731e+06	1.0727e+06	492066	927057	859965	1.12019e+06	1.33217e+06	1.29331e+06	1.9008e+06	1.95945e+06	1.76975e+06	791092	1.14644e+06	980653	55093.9	1.16484e+06	852301	1.66142e+06	1.70456e+06	1.76474e+06	869644	484456	455382	1.26509e+06	1.33818e+06	1.15846e+06	412470	1.21465e+06
P33MX_RAT	2	2	91.71	0.40001	2.43438	AEN	BEN	Putative monooxygenase p33MONOX OS=Rattus norvegicus GN=P33monox PE=2 SV=1	1148.82	1216.94	390.535	1254.75	1060.89	574.548	1223.88	15.2368	849.606	5572.96	2224.29	3645.3	450.697	746.11	615.262	440.713	422.594	290.717	690.393	720.559	773.154	876.558	915.699	935.412	915.845	1166.89	370.528	1106.93	1051.19	574.548	1224.51	14.9921	866.011	3847.97	1057.33	2278.78	503.764	918.257	664.45	369.424	553.693
RTN4_RAT	5	5	312.34	0.400109	1.05342	BEN	AEN	Reticulon-4 OS=Rattus norvegicus GN=Rtn4 PE=1 SV=1	370963	296642	312622	176588	202788	174180	363628	410272	379076	753796	900057	753712	343540	299004	368649	331268	312320	307073	539492	594467	586611	575950	548324	559741	295732	284443	296607	155784	200932	174180	363814	403683	386396	520475	427846	471167	383990	367993	398121	277683	409209
TRIM2_RAT	2	2	85.29	0.408403	1.1675	AEN	BEN	Tripartite motif-containing protein 2 OS=Rattus norvegicus GN=Trim2 PE=1 SV=2	87457.1	61097.1	81298.2	15049.6	76645.9	77825.7	93803.2	108424	54921.1	96196	99326.2	105615	80498.1	50547.6	79034.7	66311.7	76156.9	81702.5	73888.5	82431.2	15161.2	139276	51702.7	23554.4	69721	58584.5	77133.4	13276.6	75944.6	77825.7	93851.2	106682	55981.6	66420.6	47215.1	66022.7	89976.2	62210.3	85353.2	55585.1	99782.7
P4K2A_RAT	1	1	37.9	0.410351	1.183	AEN	BEN	Phosphatidylinositol 4-kinase type 2-alpha OS=Rattus norvegicus GN=Pi4k2a PE=1 SV=1	11196	10113.7	1271.34	14019.9	13804.1	8691.5	9063.55	13658.2	9314.69	13042.7	14302.8	13990.3	8321.89	2443.26	5131.91	5866.4	4761.16	3286.77	11107.9	11455	17965	20495.5	8220.81	12921.9	8925.48	9697.77	1206.21	12368.3	13677.8	8691.5	9068.18	13438.8	9494.55	9005.58	6798.91	8745.77	9301.75	3006.99	5542.18	4917.46	6238.19
NFM_RAT	21	21	1537.55	0.414645	1.23141	AEN	BEN	Neurofilament medium polypeptide OS=Rattus norvegicus GN=Nefm PE=1 SV=4	1.84149e+06	1.32694e+06	1.23714e+06	253897	1.84596e+06	1.5082e+06	2.10537e+06	2.34375e+06	1.97813e+06	1.85298e+06	1.39865e+06	2.23389e+06	1.859e+06	1.79316e+06	1.67514e+06	591145	1.51197e+06	1.54401e+06	1.33261e+06	1.47298e+06	467542	1.4367e+06	1.68733e+06	810159	1.46804e+06	1.27237e+06	1.17376e+06	223986	1.82906e+06	1.5082e+06	2.10645e+06	2.30611e+06	2.01633e+06	1.27943e+06	664854	1.39647e+06	2.07789e+06	2.20689e+06	1.80906e+06	495522	1.98102e+06
TBB2A_RAT;TBB2B_RAT	2	2	103.03	0.417767	1.08805	AEN	BEN	Tubulin beta-2A chain OS=Rattus norvegicus GN=Tubb2a PE=1 SV=1	40123.4	28423.8	32890.6	49801.1	37730.2	49488.7	42761.3	33130.3	33692.1	69438.2	64700.9	67878.7	52471.6	47857.6	64254.4	16758.5	18361.6	20769.2	38909.7	42636.7	33775.3	57148.9	69846.8	42754.9	31986.5	27254.9	31205.7	43934.1	37385	49488.7	42783.1	32598.2	34342.7	47945.1	30755.8	42432.9	58649.9	58899.6	69391.3	14047.7	24057.9
SYNJ1_RAT	1	1	36.94	0.419303	5.99624	AEN	BEN	Synaptojanin-1 OS=Rattus norvegicus GN=Synj1 PE=1 SV=3	1086.43	1276.57	394.555	394.102	3397.03	4561.89	33609.7	30624	37506.1	166587	168118	157763	10315.4	2590.84	6236.35	659.955	3422.37	7014.72	2320.76	3669.31	3089.25	21846.1	31671.8	8112.91	866.106	1224.07	374.343	347.673	3365.94	4561.89	33626.9	30132.2	38230.3	115023	79915.7	98622.5	11530	3188.62	6734.92	553.202	4484.07
DPYL1_RAT	2	2	81.5	0.423688	1.45354	AEN	BEN	Dihydropyrimidinase-related protein 1 OS=Rattus norvegicus GN=Crmp1 PE=1 SV=1	13610.1	4878.87	9197.41	13869.5	14818	15329.5	35086.1	43470	39105.3	71613.4	63985	59372.2	12645.5	12884.2	17763	5920.87	8904.16	10044.2	32037.6	32973.1	21937.8	36236.7	50346.5	22720.4	10850	4678.22	8726.24	12235.6	14682.5	15329.5	35104	42771.9	39860.3	49447.1	30415.5	37115.3	14134.5	15856.9	19183.1	4963.11	11666.5
CSN1_RAT	1	1	81.4	0.43128	1.03596	AEN	BEN	COP9 signalosome complex subunit 1 OS=Rattus norvegicus GN=Gps1 PE=1 SV=1	15409.5	17558.1	2662.65	8795.66	1526.03	19252.9	29102.7	36907.5	29925.2	2721.88	6640.19	26280.4	11195.8	7502.62	17530.4	7072.15	16063.6	12112.7	21411.8	21615.8	10020.5	10890	27803.7	26733.9	12284.5	16836.1	2526.24	7759.45	1512.07	19252.9	29117.6	36314.8	30503.1	1879.38	3156.44	16428.6	12514	9233.68	18931.9	5928.17	21046.9
HBB1_RAT;HBB2_RAT	2	2	68.66	0.437438	1.2309	AEN	BEN	Hemoglobin subunit beta-1 OS=Rattus norvegicus GN=Hbb PE=1 SV=3	8463.04	7981.93	7498.32	9252.44	10116.7	9179.29	9451.67	12963.4	10812	27129.1	26436.9	30706.5	10217.8	9610.04	11447.6	7290.31	6784.41	6671.88	10197.5	9552.23	8673.82	20608	21817.5	15232	6746.75	7653.67	7114.19	8162.42	10024.1	9179.29	9456.5	12755.2	11020.8	18731.9	12566.9	19195.5	11420.9	11827.3	12362.8	6111.04	8889.1
QCR1_RAT	1	1	61.73	0.448731	2.1432	AEN	BEN	Cytochrome b-c1 complex subunit 1, mitochondrial OS=Rattus norvegicus GN=Uqcrc1 PE=1 SV=1	35868.4	0	2108.29	23796.7	20892	23098.5	843.432	285.787	7953.63	654.947	0	0	1255.17	2538.93	25412.6	1507.07	13.8838	2137.22	1594.25	310.685	897.691	15353.3	1431.98	1439.37	28594.4	0	2000.29	20993.2	20700.8	23098.5	843.863	281.198	8107.21	452.222	0	0	1402.95	3124.73	27444.3	1263.29	18.1908
MADD_RAT	2	2	130.01	0.449235	1.10306	BEN	AEN	MAP kinase-activating death domain protein OS=Rattus norvegicus GN=Madd PE=1 SV=1	36919.5	29482	26816.3	7437.51	40608.6	29739.2	29597.1	37934.9	29817.3	32854.9	17658.6	50378.5	41641.5	41898.6	40697.7	11923.5	35167.6	39315.1	33119.9	32927.4	21540.5	34106.5	40199.6	34759.8	29432.3	28269.6	25442.5	6561.31	40237.1	29739.2	29612.2	37325.6	30393	22685.4	8394.08	31493.1	46544.5	51565.8	43951.3	9994.78	46077.5
NEUM_RAT	9	9	903.31	0.450298	1.1022	AEN	BEN	Neuromodulin OS=Rattus norvegicus GN=Gap43 PE=1 SV=1	5.88663e+06	5.23512e+06	4.41305e+06	1.46541e+06	5.30949e+06	4.42335e+06	6.93295e+06	6.7036e+06	6.36435e+06	4.32666e+06	4.40315e+06	5.22723e+06	3.66491e+06	3.75005e+06	4.00955e+06	2.40273e+06	3.34424e+06	3.24857e+06	6.6316e+06	7.19385e+06	2.19315e+06	8.07044e+06	7.66462e+06	2.88999e+06	4.69283e+06	5.01982e+06	4.18698e+06	1.29277e+06	5.26091e+06	4.42335e+06	6.93649e+06	6.59595e+06	6.48724e+06	2.98743e+06	2.09305e+06	3.26769e+06	4.09643e+06	4.61529e+06	4.3301e+06	2.01406e+06	4.38171e+06
STXB5_RAT	2	2	71.4	0.460087	1.17341	AEN	BEN	Syntaxin-binding protein 5 OS=Rattus norvegicus GN=Stxbp5 PE=1 SV=1	49550.3	53851.1	47408.1	70992.8	69340	68295.2	22819.4	26881.8	21817.2	44447.7	34134.7	31627.1	50955.2	32623.6	50183.3	21176.7	36543.2	36241.4	34342.9	40466.2	41949.5	43299.2	44861.9	28547.2	39501.6	51636.5	44979.5	62629.3	68705.6	68295.2	22831	26450.1	22238.5	30689.9	16226	19771	56954.9	40150.8	54195.2	17751.1	47879.7
KCNQ2_RAT	1	1	31.28	0.46416	1.19171	BEN	AEN	Potassium voltage-gated channel subfamily KQT member 2 OS=Rattus norvegicus GN=Kcnq2 PE=1 SV=1	12277.5	1248.69	7490.75	898.177	1496.02	11891.8	9003.44	8003.42	10003	1073.01	368.519	15790.6	12781.3	12240.9	13293.7	1028.66	10868.5	6313.68	10736.7	12999.4	2037.67	642.889	9189.22	2662.07	9787.63	1197.34	7107.01	792.364	1482.33	11891.8	9008.04	7874.89	10196.1	740.881	175.177	9871.18	14286.2	15065.2	14356.4	862.267	14240.2
AP180_RAT	6	6	326.09	0.466418	1.05313	AEN	BEN	Clathrin coat assembly protein AP180 OS=Rattus norvegicus GN=Snap91 PE=1 SV=1	259973	225161	159471	310258	207607	177335	260175	287611	252868	292228	342250	277613	209520	180350	233858	109250	174659	168554	212249	214046	304307	338815	300512	452439	207251	215901	151301	273707	205708	177335	260307	282992	257751	201775	162690	173544	234189	221962	252554	91577.7	228843
PPM1E_RAT	1	1	49.38	0.469687	1.03318	AEN	BEN	Protein phosphatase 1E OS=Rattus norvegicus GN=Ppm1e PE=1 SV=1	154495	245212	85114	310366	242803	153786	179588	130305	109226	338182	327682	130336	115371	117685	88447.3	152483	103597	65652.2	98857.4	123325	301408	533272	150524	479172	123163	235127	80753.7	273802	240582	153786	179680	128212	111336	233505	155765	81477.1	128955	144839	95518.3	127817	135735
PLEC_RAT	2	2	149.2	0.474969	1.18627	AEN	BEN	Plectin OS=Rattus norvegicus GN=Plec PE=1 SV=2	63962	46917.7	47844.4	58009.3	58641.9	72834.2	81420.6	69801.3	78432.4	156439	163757	131145	72386.4	55194.5	62326.4	55946.9	55240	59294.6	79841.7	85654.6	67024.3	87227.9	98774	88688.5	50990.6	44988.2	45393.4	51175.3	58105.4	72834.2	81462.2	68680.3	79946.9	108017	77842.4	81982.7	80909.5	67929.4	67309.1	46897	72376.9
MYH9_RAT	2	2	121.82	0.487715	1.27315	AEN	BEN	Myosin-9 OS=Rattus norvegicus GN=Myh9 PE=1 SV=3	3549.23	2290.49	2242.17	2903.54	2853.75	2339.76	6354.54	8133.92	7823.53	7745.32	9812.71	8368.74	6715.17	5744.18	5630.67	3360.68	3653.21	2863.46	3024.75	3477.7	2095.84	5134.39	4704.2	4192.88	2829.45	2196.29	2127.31	2561.48	2827.64	2339.76	6357.79	8003.29	7974.59	5347.92	4664.51	5231.54	7505.84	7069.52	6080.82	2817.06	4786.53
SCN2B_RAT	1	1	67.07	0.487913	1.30664	AEN	BEN	Sodium channel subunit beta-2 OS=Rattus norvegicus GN=Scn2b PE=1 SV=1	43974.6	25535.9	35674.5	4042.82	48528.7	43187.3	77433.3	107942	83054.9	69853.3	88043.1	82444	53169.9	49091.7	34438.1	17915.2	47658.3	41768.1	46652.8	58652.8	28849.7	73358.4	87820.3	3784.92	35056.6	24485.7	33846.9	3566.54	48084.7	43187.3	77472.9	106208	84658.6	48231.7	41851.6	51538.1	59430.3	60418.5	37191.2	15017.3	62443.1
TCEA1_RAT	1	1	31.86	0.493327	1.08691	BEN	AEN	Transcription elongation factor A protein 1 OS=Rattus norvegicus GN=Tcea1 PE=2 SV=1	16721.3	426.833	22704	372.574	6540.89	21171	44054.4	52082.2	49345.4	138.64	350.108	11698	26632.3	24273.7	15140.4	1599.48	29552.7	25021.7	31385.6	41304.2	715.926	795.871	47670.7	1119.7	13330.3	409.279	21540.9	328.681	6481.04	21171	44076.9	51245.8	50298.2	95.7269	166.425	7312.77	29768.1	29874.3	16350.9	1340.75	38720.7
CALR_RAT	1	1	38.92	0.49993	4.68322	AEN	BEN	Calreticulin OS=Rattus norvegicus GN=Calr PE=1 SV=1	31.6904	33.4342	41.9689	50.2635	50.8569	49.8175	115.782	0.72222	85.8896	914.11	1098.83	944.777	67.53	57.0535	75.3053	118.794	50.9067	31.0851	26.7287	42.2532	20.9239	139.824	56.998	42.4683	25.2637	32.0592	39.8189	44.342	50.3915	49.8175	115.841	0.710622	87.5481	631.167	522.334	590.607	75.4813	70.2173	81.3257	99.5778	66.6992
BCAS1_RAT	1	1	28.02	0.511945	1.1275	AEN	BEN	Breast carcinoma-amplified sequence 1 homolog (Fragment) OS=Rattus norvegicus GN=Bcas1 PE=1 SV=2	112268	94669.6	118265	134633	139534	126715	260425	293323	297072	200660	203280	182137	142318	123167	147812	108948	102502	119695	149547	153285	148617	268179	259976	194348	89500.2	90776.3	112206	118772	138257	126715	260558	288613	302808	138550	96629.7	113859	159075	151585	159629	91324.4	134301
SYN3_RAT	1	1	55.8	0.520588	1.17941	BEN	AEN	Synapsin-3 OS=Rattus norvegicus GN=Syn3 PE=1 SV=1	4495.51	442.828	4556.04	2616.47	984.941	4444.47	9698.76	11399.2	11751.7	74.245	619.676	14679.1	11264.3	9070.26	12295.7	243.557	5313.35	7472.05	6545.59	6122.91	1290.72	243.554	7941.07	9758.1	3583.83	424.617	4322.64	2308.23	975.929	4444.47	9703.71	11216.1	11978.6	51.2641	294.565	9176.31	12590.7	11163	13278.6	204.159	6961.68
AFAD_RAT	1	1	47.35	0.530271	1.11024	BEN	AEN	Afadin OS=Rattus norvegicus GN=Mllt4 PE=1 SV=1	17830	2914.33	23093.6	1042.1	3118.34	18129.8	36621.8	51123.9	50496	1820.27	2630.47	30469.3	29121	29017.4	27956.1	3444	26902.5	26732	28545.6	32573.9	2501.31	6579.59	50958.6	1337.58	14214.1	2794.48	21910.6	919.332	3089.81	18129.8	36640.5	50302.9	51471	1256.85	1250.4	19047.2	32549.8	35712.6	30191.1	2886.9	35248.4
GSK3B_RAT	1	1	42.48	0.541858	1.30068	AEN	BEN	Glycogen synthase kinase-3 beta OS=Rattus norvegicus GN=Gsk3b PE=1 SV=1	58398.1	50348.9	53324.6	64380.7	50414.2	56785.6	122275	146600	141405	207006	225905	192135	117866	93203.9	111977	108375	75548.1	85747.2	65785.7	73816.2	65127.2	80969.6	89967.5	84126.4	46555.1	48278.3	50592.9	56796.1	49952.9	56785.6	122338	144246	144136	142932	107385	120109	131744	114709	120930	90844.7	98985
KPCA_RAT	1	1	38.53	0.550839	1.15005	AEN	BEN	Protein kinase C alpha type OS=Rattus norvegicus GN=Prkca PE=1 SV=3	67143.8	96472.9	55861.2	42035.2	71523.4	60026.4	92991.5	109639	97737.3	141851	189504	140581	112292	100998	108982	49800.3	54620	65293.6	66223.8	66193.8	109270	78904.6	80416.7	120320	53527.1	92505.4	52999.5	37083.1	70868.9	60026.4	93039	107879	99624.5	97944.2	90081.3	87881	125513	124301	117694	41744.6	71564.4
EAA2_RAT	1	1	39.08	0.559176	1.10485	AEN	BEN	Excitatory amino acid transporter 2 OS=Rattus norvegicus GN=Slc1a2 PE=1 SV=2	29839	24809.1	23971.4	41725	38512.2	36304.9	18717	15362.1	19725	41333.4	43615.6	44872.9	27784.4	27301.3	26072.9	17441.6	14513.5	17806.5	33421.7	37618.9	32402.7	32226.9	39551.5	36699.6	23787.7	23788.8	22743.4	36809.4	38159.8	36304.9	18726.6	15115.4	20105.9	28539.6	20732.8	28051.3	31055.8	33600.4	28157.3	14620.2	19016
FBP1L_RAT	1	1	28.52	0.56752	1.23957	BEN	AEN	Formin-binding protein 1-like OS=Rattus norvegicus GN=Fnbp1l PE=1 SV=2	470.203	5671.67	1190.71	757.795	421.911	670.039	485.665	1704.7	1231.61	5317.74	905.142	445.098	1076.72	689.733	1170.41	1376.66	2448.21	2232.12	429.298	283.045	656.278	8896.24	1326.16	3304.52	374.847	5438.42	1129.71	668.52	418.051	670.039	485.913	1677.33	1255.39	3671.75	430.263	278.243	1203.49	848.873	1263.98	1153.97	3207.7
MOG_RAT	1	1	63.35	0.57651	1.12797	BEN	AEN	Myelin-oligodendrocyte glycoprotein OS=Rattus norvegicus GN=Mog PE=1 SV=1	13894.6	11907.8	15052.4	10567.3	17134.4	19099.9	18067.9	33945.3	26969.1	19803.7	3924	22417.7	25399	21687.6	23100.3	11526	28612.5	27419.2	16733.7	22843.8	5919.91	16015.8	32587.7	8168.49	11076.8	11418.1	14281.3	9322.42	16977.7	19099.9	18077.2	33400.1	27489.9	13673.9	1865.29	14014	28389.5	26691.5	24947.1	9661.6	37488.8
NUCKS_RAT	2	2	85.59	0.586386	1.24066	AEN	BEN	Nuclear ubiquitous casein and cyclin-dependent kinase substrate 1 OS=Rattus norvegicus GN=Nucks1 PE=1 SV=1	11771.9	6710.43	8899.14	8559.73	14149.2	15177.2	25111	37325.8	28392.2	32015.2	31987.4	47842.1	21167	16341.5	18179.5	5929.42	11338.3	13781.2	21135.2	25778.2	10968.7	19063.4	38139.2	14144.5	9384.55	6434.46	8443.25	7551.32	14019.8	15177.2	25123.8	36726.4	28940.4	22105.6	15205.3	29907.5	23659.3	20111.9	19632.9	4970.28	14855.8
DLG4_RAT	3	3	105.56	0.588464	1.46869	AEN	BEN	Disks large homolog 4 OS=Rattus norvegicus GN=Dlg4 PE=1 SV=1	4812.76	180.689	6902.55	619.294	516.854	7240.54	18495.4	27993.9	22190.7	11313.4	12548.5	16630.9	6663.54	6498.57	6135.5	241.87	6203.88	7656.43	13085.9	17699.2	333.217	1442.87	21478.7	696.941	3836.74	173.258	6548.94	546.336	512.124	7240.54	18504.8	27544.3	22619.2	7811.56	5964.99	10396.5	7448.13	7997.97	6626.01	202.745	8128.47
SV2A_RAT	1	1	83.61	0.592588	1.03746	BEN	AEN	Synaptic vesicle glycoprotein 2A OS=Rattus norvegicus GN=Sv2a PE=1 SV=2	325568	325703	263379	387000	322080	308092	187671	216862	191974	316092	381330	325492	277197	288197	276836	245720	281594	253965	270337	292472	305362	431816	354022	406763	259543	312309	249887	341408	319133	308092	187767	213380	195681	218252	181267	203475	309835	354692	298968	205973	368952
FSCN1_RAT	1	1	31.78	0.594061	1.31541	AEN	BEN	Fascin OS=Rattus norvegicus GN=Fscn1 PE=1 SV=2	483	77.5675	563.368	88.8655	693.088	222.386	826.975	1133.06	344.737	1809.89	1312.3	1981.41	1562.2	735.311	1199.63	467.468	432.647	141.827	297.174	255.27	365.692	40.4753	486.484	1265.74	385.049	74.3775	534.507	78.3964	686.746	222.386	827.397	1114.87	351.393	1249.68	623.805	1238.63	1746.14	904.968	1295.54	391.851	566.864
1433T_RAT	1	1	48.52	0.594648	1.31054	AEN	BEN	14-3-3 protein theta OS=Rattus norvegicus GN=Ywhaq PE=1 SV=1	873.207	678.555	994.551	2952.09	584.624	843.68	1629.06	28626.1	747.225	1241.29	1126.52	2079.31	2531.73	963.7	15640.1	136.565	310.397	1235.33	380.53	1411.4	512.28	473.296	2054.75	6684.89	696.122	650.649	943.602	2604.31	579.275	843.68	1629.89	28166.4	761.653	857.078	535.496	1299.83	2829.83	1186.05	16890.4	114.475	406.689
P5I11_RAT	1	1	69.66	0.615532	1.1557	AEN	BEN	Tumor protein p53-inducible protein 11 OS=Rattus norvegicus GN=Tp53i11 PE=2 SV=1	7800.66	6297	7760.68	7656.63	11478.7	10368.7	16734.6	29102.7	19536.2	22491.2	16987.3	25336.4	17198.8	16170.6	15439.6	7080.37	13726.2	13060.2	8148.22	8656.69	4494.27	20608.2	17927.8	14581	6218.7	6038.03	7363.11	6754.62	11373.7	10368.7	16743.1	28635.3	19913.4	15529.6	8074.97	15838.5	19223.8	19901.7	16674	5935.06	17984.4
BIG1_RAT	1	1	40.22	0.623562	1.69996	AEN	BEN	Brefeldin A-inhibited guanine nucleotide-exchange protein 1 OS=Rattus norvegicus GN=Arfgef1 PE=1 SV=1	8130.75	5001.35	2720.33	3281.4	12145.3	4711.42	6687.01	90.9045	2028.68	11561.3	6167.16	13848.4	5552.03	4532.7	5708.12	3852.17	1024.8	1783.01	3373.55	3951.84	4019.2	6058.38	2723.77	2347.43	6481.84	4795.67	2580.98	2894.82	12034.2	4711.42	6690.43	89.4446	2067.85	7982.75	2931.58	8657.01	6205.74	5578.52	6164.46	3229.05	1342.71
ALDOA_RAT	3	3	196.78	0.627572	1.07121	AEN	BEN	Fructose-bisphosphate aldolase A OS=Rattus norvegicus GN=Aldoa PE=1 SV=2	54253.3	44107	40262.7	35609.8	50456.4	43975	61380.3	64564	60551.8	91637.5	93361.3	87104.6	51590.5	50414.5	55153.5	36333.5	34939.6	40762.8	49362.8	54611.1	54845.7	88084.4	74646.7	88175	43250.8	42293.1	38200.1	31414.6	49994.7	43975	61411.7	63527.1	61721	63273.1	44379.6	54451.6	57664.9	62046.5	59562.8	30456.2	45778.8
NAC2_RAT	2	2	116.17	0.628498	1.05289	AEN	BEN	Sodium/calcium exchanger 2 OS=Rattus norvegicus GN=Slc8a2 PE=2 SV=1	389642	388698	358066	466805	396038	468603	330111	331038	315371	612085	696763	487653	354912	288861	369029	365150	275622	293340	470161	487322	494984	547121	526399	504728	310624	372713	339723	411811	392414	468603	330280	325721	321460	422627	331209	304846	396701	355509	398532	306084	361127
STX1B_RAT	3	3	341.16	0.633894	1.06355	AEN	BEN	Syntaxin-1B OS=Rattus norvegicus GN=Stx1b PE=1 SV=1	4.01526e+06	3.43908e+06	2.84735e+06	4.62947e+06	3.84482e+06	3.25273e+06	3.39606e+06	4.73725e+06	3.93789e+06	2.09359e+06	1.38927e+06	2.4589e+06	2.63256e+06	2.56293e+06	1.95309e+06	1.21481e+06	2.7177e+06	2.49441e+06	3.49993e+06	4.0631e+06	4.74181e+06	4.76054e+06	3.66416e+06	3.34391e+06	3.20097e+06	3.29765e+06	2.70149e+06	4.08408e+06	3.80964e+06	3.25273e+06	3.39779e+06	4.66117e+06	4.01393e+06	1.44556e+06	660394	1.53713e+06	2.94253e+06	3.15426e+06	2.10923e+06	1.0183e+06	3.5608e+06
EFHD2_RAT	1	1	32.45	0.645013	1.36188	BEN	AEN	EF-hand domain-containing protein D2 OS=Rattus norvegicus GN=Efhd2 PE=1 SV=1	44649.8	39298.5	29882.4	81457.4	53736.7	49942.3	47559.9	13089.5	44133.7	2739.01	209.138	3902.48	9730.99	7924.62	1405.81	6266.3	14812.8	8151.36	60422.3	76140	87178	98544.4	75329.2	113284	35594.9	37682.3	28351.6	71861	53245	49942.3	47584.2	12879.3	44985.9	1891.21	99.4144	2439.55	10876.8	9753.05	1518.2	5252.67	19408.1
DC1I1_RAT	1	1	36.09	0.663859	1.42483	AEN	BEN	Cytoplasmic dynein 1 intermediate chain 1 OS=Rattus norvegicus GN=Dync1i1 PE=1 SV=1	5203.12	749.693	4260.33	120.358	12644.7	5587.84	3470.61	4935.25	4644.2	5312.48	136.044	11660.9	2762.09	4764.14	4673.06	754.526	3932.2	2864.31	7262.47	6228.34	198.575	911.414	6727.97	136.812	4147.94	718.862	4042.09	106.179	12529	5587.84	3472.39	4855.99	4733.88	3668.12	64.669	7289.55	3087.31	5863.35	5046.66	632.475	5152.07
MYO5A_RAT	1	1	62.72	0.663954	1.18952	AEN	BEN	Unconventional myosin-Va OS=Rattus norvegicus GN=Myo5a PE=1 SV=1	38202.2	205293	7684.42	198291	196785	15621.8	16950.3	12486.8	21986.6	228959	231978	30558.4	6121.38	18467	28801.9	171870	23025.3	18713.6	15935.1	17053	181508	216361	21866.2	293120	30454.9	196850	7290.76	174931	194985	15621.8	16959	12286.3	22411.1	158090	110272	19102.9	6842.14	22727.8	31104.5	144069	30168.3
SERC1_RAT	1	1	30.67	0.668433	1.05695	BEN	AEN	Serine incorporator 1 OS=Rattus norvegicus GN=Serinc1 PE=1 SV=1	310.649	20520.8	359.682	6513.98	1559.77	479.982	471.457	14087.6	5689.2	14585.4	25841.4	921.626	2572.04	482.275	6918.92	2815.72	7790.04	7172.87	426.177	519.468	20003	17278.2	1493.95	29070.9	247.65	19676.9	341.256	5746.58	1545.5	479.982	471.698	13861.4	5799.05	10070.8	12283.8	576.135	2874.88	593.549	7472.06	2360.25	10206.7
SGTA_RAT	2	2	118.89	0.670743	1.03108	BEN	AEN	Small glutamine-rich tetratricopeptide repeat-containing protein alpha OS=Rattus norvegicus GN=Sgta PE=1 SV=1	46379.2	30302.6	41726.2	1842.7	37263.1	37283.8	51545.2	83176.4	79864.8	55232.9	1094.58	50607.3	57591.9	57332.9	64388.3	16630.4	51765.2	49619.1	53736.3	60425.2	3465.83	39812.9	70462.8	7133.24	36973.6	29056.4	39588.6	1625.61	36922.1	37283.8	51571.5	81840.6	81406.9	38136.8	520.312	31636.1	64373	70561.2	69535.9	13940.3	67824.1
SCG1_RAT	1	1	95.58	0.677283	1.11167	BEN	AEN	Secretogranin-1 OS=Rattus norvegicus GN=Chgb PE=1 SV=2	152349	164982	111949	62828.5	160950	137315	254816	170558	289966	200817	226631	221307	46322.8	72183.3	67026.8	73096	88669.1	75932.7	267078	292660	328071	431482	359958	292569	121453	158197	106214	55426.8	159477	137315	254946	167819	295565	138659	107730	138346	51777	88837.9	72385.3	61272.1	116176
CDS2_RAT	2	2	128.8	0.682479	1.04649	AEN	BEN	Phosphatidate cytidylyltransferase 2 OS=Rattus norvegicus GN=Cds2 PE=2 SV=1	157597	138223	129920	134814	183632	153214	101331	131472	107784	203875	184030	227713	179331	170511	158541	86241.9	121435	117301	135286	153329	126146	202508	166071	154553	125637	132539	123265	118932	181952	153214	101383	129361	109865	140770	87479.6	142350	200446	209853	171216	72291.5	159107
UBA1_RAT	1	1	37.25	0.684955	1.01507	AEN	BEN	Ubiquitin-like modifier-activating enzyme 1 OS=Rattus norvegicus GN=Uba1 PE=1 SV=1	68519.2	55251.6	57259.6	52584.7	71313.8	64366.1	51464.5	62014.6	50611.5	81764.3	78148.3	71978.6	64276.6	53080.7	61106.3	36646.7	44963	46469.9	56945	64337.3	62679.8	89829.1	98215.6	75367.8	54623.6	52979.3	54326.3	46389.8	70661.2	64366.1	51490.7	61018.7	51588.7	56456	37148.1	44995.9	71844.8	65327.8	65991.4	30718.8	58911.6
MAP6_RAT	3	3	129.3	0.687163	1.17388	AEN	BEN	Microtubule-associated protein 6 OS=Rattus norvegicus GN=Map6 PE=1 SV=1	44417.9	28328.2	35708.4	5919.17	51568.3	44158.6	90246.3	99798.4	93231.6	65313	24484.6	75180.9	61023.7	55832.6	60914.8	22349.8	35585.7	39562.3	62205.2	66622.8	11094.8	44031.2	89754.2	11858	35410.1	27163.2	33879.2	5221.84	51096.5	44158.6	90292.4	98195.7	95031.8	45096.8	11638.9	46997.7	68208.9	68714.7	65784.7	18734.5	46625.2
SIR2_RAT	3	3	183.39	0.690469	1.13829	AEN	BEN	NAD-dependent protein deacetylase sirtuin-2 OS=Rattus norvegicus GN=Sirt2 PE=1 SV=1	23308.4	13246.9	18492.5	7397.79	18298.9	27452.1	27774.3	98137.8	11295.8	15066.3	15718.1	37073.1	54489.1	6553.87	53362.2	9769.11	17548.7	17248.6	22094.8	32266.8	20347.8	20348.2	5805.81	15369.2	18581.5	12702.1	17545.1	6526.27	18131.4	27452.1	27788.5	96561.8	11514	10402.8	7471.68	23175.5	60904.9	8066.03	57628.3	8188.87	22992.8
SNPH_RAT	2	2	78.27	0.691307	1.06062	BEN	AEN	Syntaphilin OS=Rattus norvegicus GN=Snph PE=2 SV=1	34738.6	27047.6	17257	28482.3	27739.7	24043.1	30016.5	40555.7	34583	34215.3	35086.6	37014.3	35424.6	24935.1	31074.4	19017.6	24936.1	25159	29145.1	35004.6	29694.8	39672.3	47048.2	52146	27693.6	25935.3	16372.9	25126.9	27485.9	24043.1	30031.8	39904.4	35250.8	23624.7	16678.5	23138.7	39595.7	30688.3	33558.7	15941.3	32671.9
NMT1_RAT	1	1	36.28	0.731955	1.03225	BEN	AEN	Glycylpeptide N-tetradecanoyltransferase 1 OS=Rattus norvegicus GN=Nmt1 PE=2 SV=1	20742.3	4659.47	9517.14	1514.06	4432.46	17991.6	16658.6	18889.6	16342.5	4200.82	3572.31	32321.9	19700.2	19443	8436.4	1528.95	12411.7	13537.2	16372.8	17495.1	10708.7	2386.9	25438	8249.22	16535.8	4467.85	9029.59	1335.69	4391.91	17991.6	16667.1	18586.3	16658.1	2900.55	1698.11	20205.4	22019.8	23929.1	9110.86	1281.63	16262.2
PSMD1_RAT	1	1	74.98	0.747067	1.16409	AEN	BEN	26S proteasome non-ATPase regulatory subunit 1 OS=Rattus norvegicus GN=Psmd1 PE=2 SV=1	43822.9	20077.7	35017.1	12874	15417.9	38151.1	55344.5	114280	88532.5	32537.3	13622.4	40000	44156.9	37017.5	31353.3	8846.09	45509.5	46195.6	41460.4	50555.6	10953	19817	78999.2	22968	34935.7	19252	33223.2	11357.3	15276.8	38151.1	55372.8	112445	90242	22466.1	6475.47	25005.2	49356.1	45558.4	33859.8	7415.16	59627.7
CLIP2_RAT	1	1	64.29	0.773303	1.00726	AEN	BEN	CAP-Gly domain-containing linker protein 2 OS=Rattus norvegicus GN=Clip2 PE=1 SV=1	13872.7	966.66	9931.77	400.999	2331.88	12520.3	22209.5	26622.2	20219	345.583	218.531	17049.5	14451.2	11608.1	22399.3	840.606	10408.2	11249.7	16989.4	19784.4	281.351	887.574	16309.9	565.461	11059.4	926.905	9422.98	353.758	2310.54	12520.3	22220.8	26194.6	20609.4	238.615	103.88	10658.1	16152.7	14286.5	24190	704.631	13637.1
CN37_RAT	2	2	105.07	0.777344	1.00045	BEN	AEN	2',3'-cyclic-nucleotide 3'-phosphodiesterase OS=Rattus norvegicus GN=Cnp PE=1 SV=2	30467.9	21532.3	22644.9	35160.7	30841.6	39854.5	52081.8	50607.7	53338.6	60335.5	43575.7	48606.6	47879.6	37602.2	48307.5	33442	28117.4	30712	38518.9	46390.3	36792.5	51680.7	49155.2	40668.8	24289.1	20646.8	21484.9	31018.4	30559.4	39854.5	52108.4	49795	54368.5	41660	20713.9	30385.4	53517.2	46278	52169.5	28032.4	36840.1
KCRB_RAT	1	1	110.69	0.798159	1.00467	BEN	AEN	Creatine kinase B-type OS=Rattus norvegicus GN=Ckb PE=1 SV=2	189235	100371	200315	151958	93428.2	246893	263973	145717	85114.4	257948	158429	137564	132416	83638.4	138245	187139	136485	84734.2	229733	260255	160349	278831	297517	51087.9	150858	96243.5	190053	134056	92573.3	246893	264108	143377	86757.8	178106	75309.7	85995.1	148007	102936	149298	156868	178826
ACTB_RAT;ACTA_RAT	7	7	509.12	0.804503	1.14415	AEN	BEN	Actin, cytoplasmic 1 OS=Rattus norvegicus GN=Actb PE=1 SV=1	431444	87908.2	391918	103229	260363	324860	562659	518951	541744	96925.5	105599	539059	364716	349263	334794	171710	343729	263774	341099	375188	89280.9	132266	623246	76084.8	343948	84292.9	371841	91067.6	257980	324860	562947	510617	552204	66924.3	50197.1	336981	407660	429848	361559	143934	450362
CH60_RAT	1	1	115.07	0.82234	1.07495	BEN	AEN	60 kDa heat shock protein, mitochondrial OS=Rattus norvegicus GN=Hspd1 PE=1 SV=1	88786.4	65095	153576	53782.7	33443.2	165277	183996	121028	70864.1	110507	55698.4	83535.8	126748	72452	118358	175024	84462.8	56563.5	123430	101334	58922.8	170960	182012	4181.57	70780.7	62418	145708	47446.7	33137.2	165277	184090	119084	72232.4	76301.9	26476.5	52220.7	141672	89168.7	127820	146713	110665
ODBA_RAT	2	2	79.82	0.823694	1.2351	AEN	BEN	2-oxoisovalerate dehydrogenase subunit alpha, mitochondrial (Fragment) OS=Rattus norvegicus GN=Bckdha PE=1 SV=1	34546.9	22616.3	19263.4	1689.37	39659.7	30266.2	36094.3	64466.1	45292.5	56503.3	47828.9	59423.8	37401.6	37126.8	36763.6	15383.5	26922	29221.6	30681.2	37175.4	24207.4	45982	43357.9	6314.89	27540.8	21686.2	18276.6	1490.35	39296.8	30266.2	36112.7	63430.8	46167	39013.9	22735.7	37147.6	41805.4	45693	39702.7	12895.1	35273.9
S4A4_RAT	1	1	66.61	0.832707	1.01723	AEN	BEN	Electrogenic sodium bicarbonate cotransporter 1 OS=Rattus norvegicus GN=Slc4a4 PE=1 SV=1	171966	105051	142160	105216	118605	141763	53218.2	69711.5	58816.2	116829	125620	112276	109820	94414.6	117297	82554.5	87512.8	86269.5	118006	128159	99644.4	123533	141364	110283	137092	100731	134877	92820.8	117520	141763	53245.4	68592	59951.9	80667.1	59713.8	70186.8	122750	116199	126675	69200.6	114661
GSTM1_RAT	1	1	54.45	0.833726	1.42233	AEN	BEN	Glutathione S-transferase Mu 1 OS=Rattus norvegicus GN=Gstm1 PE=1 SV=2	1018.65	772.125	555.27	302.58	1018.37	709.765	2353.82	11.0554	278.472	2522.49	544.23	3251.7	1186.43	854.208	813.532	450.428	25.9441	154.472	1148.32	1345.93	859.265	1200.74	318.861	1019.79	812.067	740.371	526.824	266.933	1009.05	709.765	2355.02	10.8778	283.849	1741.71	258.702	2032.73	1326.12	1051.3	878.571	377.567	33.9926
PRC2A_RAT	1	1	29.14	0.835686	1.10232	BEN	AEN	Protein PRRC2A OS=Rattus norvegicus GN=Prrc2a PE=1 SV=1	12632.7	13233.5	14188.8	2597.8	15911.2	18954.3	24564.1	7997.12	21929	16111.4	13682.5	19417.4	3376.76	9179.85	6626.73	6216.97	6595.02	6746.76	23516.1	24058.1	14750.1	32063.5	38048.7	28583.2	10070.8	12689.3	13461.9	2291.75	15765.6	18954.3	24576.6	7868.69	22352.5	11124.4	6504.02	12138.4	3774.35	11297.9	7156.51	5211.32	8640.96
DPYL5_RAT	1	1	28.57	0.840636	1.02857	BEN	AEN	Dihydropyrimidinase-related protein 5 OS=Rattus norvegicus GN=Dpysl5 PE=1 SV=1	50342.1	30462.8	34529	45491.2	53333.7	44060.4	55192.5	51689.6	40029	82744.1	86973.6	112887	96222.3	86841.7	86017.6	33856.4	39974.5	58382.5	46012.1	57096.6	43495.4	65132.9	66979.8	27371.3	40132.8	29210.1	32760.1	40132	52845.7	44060.4	55220.7	50859.5	40801.9	57132.5	41343.2	70569.2	107552	106878	92894.3	28379.8	52375.5
ARRB1_RAT	1	1	81.56	0.840679	1.05539	AEN	BEN	Beta-arrestin-1 OS=Rattus norvegicus GN=Arrb1 PE=1 SV=1	54025.8	1048.62	43783.4	1189.93	46081.2	53130.3	64707.1	57747	60206.9	20733.4	1000.94	64278.8	45872.8	51147.8	41907	4008.5	55402.3	45438.9	62905.3	70068.8	1055.6	1846.74	63035.7	684.091	43069.5	1005.5	41540.4	1049.74	45659.6	53130.3	64740.1	56819.6	61369.5	14315.8	475.798	40182.6	51274.1	62949	45257.3	3360.09	72589.5
CALM_RAT	1	1	37.57	0.850833	1.01433	BEN	AEN	Calmodulin OS=Rattus norvegicus GN=Calm1 PE=1 SV=2	4574.22	4802.34	4796.87	4786.44	5049.22	4619.28	11080.8	11715.8	15154.9	2020.92	92.8702	508.354	3330.5	1477.63	4348.65	1383.43	1467.64	2949.57	1527.17	2810.84	3262.3	13340	19781.9	14513.9	3646.58	4604.84	4551.13	4222.56	5003.02	4619.28	11086.5	11527.6	15447.6	1395.39	44.1462	317.787	3722.65	1818.56	4696.31	1159.65	1922.94
SPRL1_RAT	1	1	56.92	0.852385	1.41249	BEN	AEN	SPARC-like protein 1 OS=Rattus norvegicus GN=Sparcl1 PE=2 SV=1	24056.1	16927.8	16406	4027.58	25570.9	25689.5	18306.5	588.245	1911.04	14126.1	22472.4	25537.1	399.962	2886.99	7133.7	7033.88	10478.5	9470.92	42299.6	49444.2	53908.3	55298.4	553.357	37402.8	19177.5	16231.6	15565.6	3553.1	25337	25689.5	18315.9	578.798	1947.94	9753.69	10682.3	15964	447.056	3553.1	7704.01	5896.08	13729.2
MYPR_RAT	2	2	119.27	0.869818	1.04512	BEN	AEN	Myelin proteolipid protein OS=Rattus norvegicus GN=Plp1 PE=1 SV=2	5618.15	4272.76	2008.31	2579.68	6181.93	2761.44	1508.42	1720.05	636.042	4811.81	4925.08	5702.33	4265.77	4332.69	5492.35	8162.01	3048.08	4081.22	990.678	734.185	1096.78	5486.75	920.289	6042.8	4478.8	4097.04	1905.42	2275.77	6125.36	2761.44	1509.19	1692.43	648.324	3322.42	2341.16	3564.69	4768.04	5332.36	5931.44	6841.73	3993.67
AN32B_RAT	1	1	62.79	0.872017	1.50923	BEN	AEN	Acidic leucine-rich nuclear phosphoprotein 32 family member B OS=Rattus norvegicus GN=Anp32b PE=2 SV=1	4864.16	1790.82	862.852	2131.96	1600.93	1415.12	1188.31	910.418	651.827	3949.36	635.274	863.832	1093.34	1018.65	2331.11	16738.8	719.168	409.221	942.813	1192.83	1771.03	2875.01	1246.83	1150.94	3877.72	1717.17	818.65	1880.79	1586.29	1415.12	1188.91	895.797	664.413	2726.92	301.98	540.007	1222.07	1253.68	2517.48	14031.2	942.272
AT1A2_RAT	1	1	62.66	0.888138	1.08865	BEN	AEN	Sodium/potassium-transporting ATPase subunit alpha-2 OS=Rattus norvegicus GN=Atp1a2 PE=1 SV=1	14689.1	18077.2	9309.79	4799.26	5673.23	12268	14900	23952.3	18280.3	22742.8	24041.2	22025.7	28109.9	21266.2	4794.26	2949.86	18085.8	19958.9	12464	14575.3	14908.8	16962.1	25250.4	28343.9	11710.1	17333.8	8832.87	4233.86	5621.32	12268	14907.6	23567.6	18633.3	15703.3	11428.1	13768.9	31419.7	26172.9	5177.54	2472.69	23696.4
PGRC2_RAT	1	1	45.31	0.895916	1.02001	AEN	BEN	Membrane-associated progesterone receptor component 2 OS=Rattus norvegicus GN=Pgrmc2 PE=2 SV=1	18588.9	11594.5	20573.2	15743.4	18087.8	24763.2	36379.4	45546.2	42577.2	50233.5	48878.6	48992.1	42858.5	28688.1	37010	5104.37	19022.9	25421.1	25895.2	28843	24199.2	44242.2	57961.8	35217.5	14819.1	11117.7	19519.2	13888.6	17922.3	24763.2	36398	44814.7	43399.4	34684.8	23234.6	30626.4	47904.9	35307.2	39968.8	4278.69	24924.2
AT2B3_RAT	1	1	57.38	0.896131	1.01444	AEN	BEN	Plasma membrane calcium-transporting ATPase 3 OS=Rattus norvegicus GN=Atp2b3 PE=2 SV=2	60579.8	63448.4	49736	144797	58893.2	56963	54938	69838.4	55139.9	81327.2	112702	86506.9	74537.4	77494.9	82267.7	43104.4	75868.2	75154.2	55302.7	59736.6	65220.2	88556	80075.3	104815	48294.3	60839	47188.1	127738	58354.3	56963	54966	68716.8	56204.6	56154.1	53573.5	54078	83313.7	95375	88844.6	36131.9	99404.4
DLGP4_RAT	1	1	50.41	0.903757	1.53008	BEN	AEN	Disks large-associated protein 4 OS=Rattus norvegicus GN=Dlgap4 PE=2 SV=1	7456.91	1609.94	13108.4	264.784	2357.98	9973.28	14846.8	32902.4	26910	822.696	3215.06	14815.7	13376.8	6856.31	23042.7	2405.58	12786.9	3236.47	19072.4	39410.4	11.2435	35301.1	40137.4	646.981	5944.66	1543.73	12436.9	233.59	2336.4	9973.28	14854.4	32374	27429.6	568.049	1528.29	9261.71	14951.8	8438.25	24884.8	2016.45	16753.7
PDCD4_RAT	1	1	39.12	0.907327	1.03024	BEN	AEN	Programmed cell death protein 4 OS=Rattus norvegicus GN=Pdcd4 PE=1 SV=2	15246.6	13599.6	12636.5	3539.62	12920.1	13746.8	18533.6	3369.84	20795.6	13128.9	16306.8	15575.2	2338.87	14115.3	3197.53	8609.69	11972.2	14675.9	14641.3	12907.1	14864.3	25026.2	18703.3	23168.3	12154.6	13040.3	11989.2	3122.62	12801.9	13746.8	18543	3315.72	21197.1	9065.13	7751.48	9736.52	2614.26	17372.1	3453.16	7217	15686.2
TAU_RAT	13	13	676.37	0.910459	1.19074	AEN	BEN	Microtubule-associated protein tau OS=Rattus norvegicus GN=Mapt PE=1 SV=3	1.23385e+06	42723.6	1.03171e+06	43755.6	508383	1.1091e+06	2.12029e+06	2.32236e+06	2.12726e+06	99596.3	69316.6	1.38249e+06	1.06548e+06	940095	999531	228841	1.00947e+06	951487	1.24482e+06	1.61693e+06	72766.4	56936.2	1.88037e+06	87349.2	983627	40966.5	978859	38600.8	503731	1.1091e+06	2.12137e+06	2.28506e+06	2.16833e+06	68768.4	32949.9	864236	1.19093e+06	1.157e+06	1.07944e+06	191824	1.32264e+06
CLAP2_RAT	1	1	76.06	0.92169	1.02187	BEN	AEN	CLIP-associating protein 2 OS=Rattus norvegicus GN=Clasp2 PE=2 SV=1	38317.7	32441.1	26261.3	14928.2	45467.3	36026.2	35249	7388.18	14316.4	37954.7	35967.3	47678.1	4487.17	26308	24566	26178.7	24529.6	18858.2	36615	41971.2	39310.9	66901.3	19922.2	50484.2	30547	31107	24916	13169.6	45051.3	36026.2	35267	7269.53	14592.8	26206.6	17097.2	29804.9	5015.51	32377.9	26529.9	21944	32139.3
AQP4_RAT	1	1	71.98	0.922509	1.02789	BEN	AEN	Aquaporin-4 OS=Rattus norvegicus GN=Aqp4 PE=1 SV=1	184526	121305	123420	151721	139787	155247	97153.7	60024.9	71383.3	203418	151064	180391	187032	150254	183511	48369	118142	118872	180707	211130	147892	144143	157845	37272.7	147104	116316	117098	133847	138508	155247	97203.3	59060.9	72761.6	140455	71808.6	112767	209053	184921	198182	40544.9	154793
DPYL2_RAT	5	5	294.21	0.928356	1.07237	AEN	BEN	Dihydropyrimidinase-related protein 2 OS=Rattus norvegicus GN=Dpysl2 PE=1 SV=1	344204	306579	278697	390852	400572	385899	605866	646657	596127	797221	861522	734769	536321	444396	527180	435338	361231	398967	485368	509118	488135	559194	606790	568460	274400	293971	264419	344807	396907	385899	606176	636272	607637	550458	409528	459325	599469	546930	569326	364918	473294
HNRH1_RAT	1	1	47.79	0.932485	1.2204	BEN	AEN	Heterogeneous nuclear ribonucleoprotein H OS=Rattus norvegicus GN=Hnrnph1 PE=1 SV=2	34299	31335.6	15965.3	63005.3	24878.5	11298.5	3204.89	1148.33	1476.17	5848.75	3246.06	9166.23	610.547	23458.4	293	3943.64	28044.8	13477	12542.8	21941.6	51090	8313.74	2474.76	83837.1	27343.2	30046.9	15147.4	55582.8	24650.9	11298.5	3206.52	1129.88	1504.68	4038.39	1543.03	5730.08	682.435	28870.9	316.424	3305.72	36745
RP3A_RAT	1	1	43.85	0.932508	1.10364	BEN	AEN	Rabphilin-3A OS=Rattus norvegicus GN=Rph3a PE=1 SV=1	72480	60727.4	53880.9	97469.4	73929.3	75290.8	196592	252854	189801	134404	125930	151855	73144.6	61163	68365.8	45965.8	45657.2	35875.9	189011	208414	233468	265287	190090	222698	57781.2	58229.9	51120.6	85986.6	73252.9	75290.8	196693	248794	193466	92802.1	59861.3	94929	81756.9	75275	73831.3	38530.4	59821.2
AT2B2_RAT;AT2B1_RAT	1	1	69.63	0.937756	1.05838	AEN	BEN	Plasma membrane calcium-transporting ATPase 2 OS=Rattus norvegicus GN=Atp2b2 PE=2 SV=2	211658	210169	196639	285152	251737	299998	105972	113436	116290	263629	335131	294223	192020	154671	206660	192851	142217	146106	248436	242557	242054	247745	255194	265472	168734	201526	186566	251559	249434	299998	106026	111615	118535	182028	159306	183927	214629	190358	223181	161656	186336
HSP7C_RAT;GRP78_RAT;HS71L_RAT	2	2	148.9	0.940413	1.00748	BEN	AEN	Heat shock cognate 71 kDa protein OS=Rattus norvegicus GN=Hspa8 PE=1 SV=1	50766.4	43464.5	41363.1	34928.5	45500.1	41465.8	80162.7	94597	82774.6	66164.5	71257.8	105322	62894.3	60074.9	59940.6	25626.2	46651	48111.6	50683.6	54563.7	40812.1	120187	112725	81168.7	40471.1	41677	39244.1	30813.6	45083.7	41465.8	80203.7	93077.8	84372.9	45684.7	33872.7	65839.9	70299.8	73935.8	64732.6	21480.9	61123.3
HNRPD_RAT	1	1	64.13	0.958972	1.52792	AEN	BEN	Heterogeneous nuclear ribonucleoprotein D0 OS=Rattus norvegicus GN=Hnrnpd PE=1 SV=1	1877.18	2265.85	668.044	1680.08	1974.45	1762.82	2352.45	21.5812	1082.12	3693.21	9510.29	3475.3	1405.04	1506.13	1978.92	2675.42	704.837	309.249	1146.47	1694.92	2505.92	2474.92	1315.84	2154.64	1496.49	2172.67	633.821	1482.15	1956.38	1762.82	2353.65	21.2346	1103.02	2550.06	4520.75	2172.51	1570.47	1853.63	2137.13	2242.65	923.494
SYN1_RAT	3	3	189.41	0.975205	1.05366	BEN	AEN	Synapsin-1 OS=Rattus norvegicus GN=Syn1 PE=1 SV=3	281421	260684	277455	478996	383041	432663	730516	805559	735000	758328	812172	886090	341604	306265	379669	222081	278565	293325	721021	788856	783455	1.0344e+06	970793	1.08904e+06	224349	249964	263241	422566	379536	432663	730889	792622	749193	523604	386069	553921	381826	376928	410022	186157	364983
PSIP1_RAT	1	1	69.04	0.977841	1.15798	AEN	BEN	PC4 and SFRS1-interacting protein OS=Rattus norvegicus GN=Psip1 PE=2 SV=1	61441.3	6571.38	40029.3	10297.9	11420.8	45974.6	135650	148329	161755	5448.7	3428.88	127026	40103.4	38424.7	75252.2	7055.56	27062.6	29888.3	145452	143239	9146.76	3291.59	124258	10872	48981.1	6301.13	37978.7	9084.69	11316.3	45974.6	135719	145947	164879	3762.17	1629.93	79407.8	44825.4	47290.4	81268.3	5914.26	35458.1
SRBS2_RAT	1	1	34.64	0.987598	1.01966	BEN	AEN	Sorbin and SH3 domain-containing protein 2 OS=Rattus norvegicus GN=Sorbs2 PE=1 SV=2	15957.9	13050.9	9976.71	12962	18798.2	14768.8	22917.1	37471.2	25356	21380.3	12789.1	29963.3	20087.3	20433.6	18148.1	5965.6	12864.6	16611.5	18881.4	19447.2	12593.1	30218	29362.7	35407.2	12721.7	12514.2	9465.62	11435	18626.2	14768.8	22928.8	36869.5	25845.6	14762.5	6079.33	18730.9	22452.5	25148.2	19599	5000.61	16855.5
SAFB1_RAT	1	1	50.14	0.989584	1.12852	AEN	BEN	Scaffold attachment factor B1 OS=Rattus norvegicus GN=Safb PE=1 SV=2	138291	28276.2	106618	5171.01	85543	106033	247114	268427	259660	43144.4	17442.4	185299	145932	140936	137786	40776.9	114574	121927	147503	171849	11912.6	31074.5	243236	13714.4	110246	27113.3	101156	4561.82	84760.3	106033	247241	264116	264674	29790	8291.32	115836	163114	173454	148802	34180.8	150118
[truncated: 7 more columns]
