# Supplementary material for: Sex- and estrous-cycle dependent dorsal hippocampal phosphoproteomic changes induced by low-dose ketamine
Source: Sci Rep. 2022 Feb 2;12:1820. doi: 10.1038/s41598-022-05937-x (PMC8810966; doi:10.1038/s41598-022-05937-x)
Supplement: Supplementary file 24 — Supplementary Table S24. [file 41598_2022_5937_MOESM24_ESM.xlsx]

## Sheet: LF15-002_Saland_C1_EN_Design#1_
Table S24. Ketamine- vs. Saline-Treated Males: Peptide-level identification, phosphosite location and statistical analysis for TiO2-enriched fractions, including raw and normalized abundance values. AEN, Saline-treated males; BEN, Ketamine-treated males.
													Normalized abundance																								Raw abundance
													AEN												BEN												AEN												BEN
#	Retention time (min)	Charge	m/z	Measured mass	Mass error (ppm)	Score	Sequence	Modifications	Accession	Description	Use in quantitation	Anova	03012014_SS_9M_Run1	03012014_SS_9M_Run2	03012014_SS_9M_Run3	03012014_SS_10M_Run1	03012014_SS_10M_Run2	03012014_SS_10M_Run3	03012014_SS_11M_Run1	03012014_SS_11M_Run2	03012014_SS_11M_Run3	03012014_SS_12M_Run1	03012014_SS_12M_Run2	03012014_SS_12M_Run3	03012014_SS_2M_Run1	03012014_SS_2M_Run2	03012014_SS_2M_Run3	03012014_SS_3M_Run1	03012014_SS_3M_Run2	03012014_SS_3M_Run3	03012014_SS_5M_Run1	03012014_SS_5M_Run2	03012014_SS_5M_Run3	03012014_SS_6M_Run1	03012014_SS_6M_Run2	03012014_SS_6M_Run3	03012014_SS_9M_Run1	03012014_SS_9M_Run2	03012014_SS_9M_Run3	03012014_SS_10M_Run1	03012014_SS_10M_Run2	03012014_SS_10M_Run3	03012014_SS_11M_Run1	03012014_SS_11M_Run2	03012014_SS_11M_Run3	03012014_SS_12M_Run1	03012014_SS_12M_Run2	03012014_SS_12M_Run3	03012014_SS_2M_Run1
71	12.39	3	494.248	1479.72	-0.313408	31.01	KEEVKSPVEEVK	[6] Phospho (ST)	NFH_RAT	Neurofilament heavy polypeptide OS=Rattus norvegicus GN=Nefh PE=1 SV=4	TRUE	0.836936	1.23743e+06	4027.07	944918	820.213	1.42616e+06	1.41335e+06	1.99399e+06	2.18926e+06	1.98451e+06	22833.6	1334.47	1.77944e+06	1.31474e+06	1.57755e+06	1.36339e+06	305807	1.03745e+06	1.03869e+06	1.12637e+06	1.1894e+06	1064.11	5776.12	1.41523e+06	6632.99	986482	3861.45	896512	723.585	1.41311e+06	1.41335e+06	1.99501e+06	2.1541e+06	2.02283e+06	15766	634.343	1.11238e+06	1.46954e+06
248	12.3667	2	740.868	1479.72	-0.616148	69.39	KEEVKSPVEEVK	[6] Phospho (ST)	NFH_RAT	Neurofilament heavy polypeptide OS=Rattus norvegicus GN=Nefh PE=1 SV=4	TRUE	0.855062	707567	1419.49	649307	85.436	879612	900376	1.96812e+06	2.30393e+06	2.21765e+06	15409	776.22	1.57827e+06	1.32423e+06	1.38492e+06	1.2617e+06	527253	1.039e+06	924408	665173	789957	223.597	954.786	1.52142e+06	1020.38	564073	1361.12	616044	75.3709	871564	900376	1.96913e+06	2.26693e+06	2.26047e+06	10639.5	368.979	986625	1.48015e+06
628	12.7951	2	687.308	1372.6	-1.34061	34.91	SPAEVKSPATVK	[1] Phospho (ST)|[7] Phospho (ST)	NFH_RAT	Neurofilament heavy polypeptide OS=Rattus norvegicus GN=Nefh PE=1 SV=4	FALSE	0.887775	552425	118303	438730	100994	643662	474725	981501	988347	1.00329e+06	374921	174816	874107	968145	941312	981406	360100	659148	649716	609847	650861	141253	119638	719105	130982	440394	113438	416255	89095.9	637772	474725	982003	972474	1.02266e+06	258873	83099.2	546430	1.08214e+06
8116	12.6801	3	458.542	1372.6	-0.0526039	---	SPAEVKSPATVK	[1] Phospho (ST)|[7] Phospho (ST)	NFH_RAT	Neurofilament heavy polypeptide OS=Rattus norvegicus GN=Nefh PE=1 SV=4	FALSE	0.859982	15556.5	3392.46	14659.7	2284.93	15329	15762.2	30765.3	34018.9	30733.5	6548.1	2309.22	24676.8	31759.4	33878.7	47081.7	5186.43	23551.7	42477.2	16741.5	18017.6	869.999	1676.62	19738.9	6168.45	12401.6	3252.95	13908.7	2015.75	15188.7	15762.2	30781	33472.6	31327	4521.28	1097.7	15426.2	35498.9
818	26.9514	2	701.319	1400.62	-8.90115	51.58	SPAEVKSPVTVK	[1] Phospho (ST)|[7] Phospho (ST)	NFH_RAT	Neurofilament heavy polypeptide OS=Rattus norvegicus GN=Nefh PE=1 SV=4	TRUE	0.373016	1.1766e+06	1.52052e+06	1.02488e+06	2.23615e+06	1.32253e+06	1.1597e+06	1.63362e+06	1.64364e+06	1.69269e+06	2.09518e+06	2.65928e+06	1.81405e+06	1.32594e+06	1.37518e+06	1.57243e+06	1.15596e+06	1.25349e+06	1.25602e+06	1.08043e+06	1.15214e+06	1.97498e+06	1.99088e+06	1.40196e+06	2.41966e+06	937991	1.45799e+06	972373	1.97271e+06	1.31043e+06	1.1597e+06	1.63446e+06	1.61725e+06	1.72537e+06	1.44666e+06	1.2641e+06	1.13401e+06	1.48207e+06
8714	25.0974	2	701.324	1400.63	-1.91698	53.08	SPAEVKSPVTVK	[1] Phospho (ST)|[7] Phospho (ST)	NFH_RAT	Neurofilament heavy polypeptide OS=Rattus norvegicus GN=Nefh PE=1 SV=4	FALSE	0.64704	4331.78	8007.05	2065.96	13007.3	5250.02	2767.65	3306.23	802141	1917.79	10528	14211.6	4853.06	809157	2263.25	81783.3	3595.66	23804.9	6095.16	2810.32	2183.7	8751.95	11380.8	3344.4	14093.6	3453.3	7677.76	1960.13	11474.9	5201.98	2767.65	3307.92	789259	1954.82	7269.3	6755.55	3033.79	904431
11450	27.0285	3	467.886	1400.64	-0.16513	---	SPAEVKSPVTVK	[1] Phospho (ST)|[7] Phospho (ST)	NFH_RAT	Neurofilament heavy polypeptide OS=Rattus norvegicus GN=Nefh PE=1 SV=4	TRUE	0.85615	15896.9	21666.6	26019	32037.6	21678.8	26377.6	38456.2	28620.6	45144.2	30945.9	44543.6	48634.9	11804.2	42849.3	46517.2	18235	29715.5	53302.2	25216.2	21205.2	15873.1	33597.4	28771.5	66148.3	12673	20775.5	24686.1	28263.3	21480.4	26377.6	38475.8	28161	46015.9	21367.2	21174	30403.1	13194
20661	26.981	1	1401.64	1400.64	-0.140121	---	SPAEVKSPVTVK	[1] Phospho (ST)|[7] Phospho (ST)	NFH_RAT	Neurofilament heavy polypeptide OS=Rattus norvegicus GN=Nefh PE=1 SV=4	TRUE	0.957013	17475.1	15101.8	12119.4	0	24002.8	20622.7	50731.6	0	34091.1	21267.9	26050.5	10430.4	0	21649.1	208.744	18348.7	636.053	1235.88	15447.5	14233.1	28274.8	42442.8	8580.77	19811.8	13931.2	14480.8	11498.6	0	23783.1	20622.7	50757.6	0	34749.4	14684.9	12383.2	6520.37	0
820	12.0716	3	646.958	1937.85	-0.446514	45.5	SPAEAKSPAEAKPPAEAK	[1] Phospho (ST)|[7] Phospho (ST)	NFH_RAT	Neurofilament heavy polypeptide OS=Rattus norvegicus GN=Nefh PE=1 SV=4	FALSE	0.387563	629613	171475	399821	12849.6	645728	486778	571420	698266	533787	516829	94080.4	689635	363255	387841	332701	101734	288730	280456	557222	625524	22800.1	284688	458457	19210	501929	164424	379339	11335.8	639820	486778	571712	687052	544094	356856	44721.5	431111	406026
5694	12.0716	2	969.933	1937.85	-0.812014	46.72	SPAEAKSPAEAKPPAEAK	[1] Phospho (ST)|[7] Phospho (ST)	NFH_RAT	Neurofilament heavy polypeptide OS=Rattus norvegicus GN=Nefh PE=1 SV=4	FALSE	0.547331	150226	8384.73	117288	134.478	141510	136802	200301	209346	174554	76244.5	8066.6	145701	116349	100813	87201.8	24245.2	74053.2	60621.2	144010	193435	328.907	11102.1	133866	184.213	119761	8039.91	111279	118.636	140216	136802	200403	205984	177925	52644.6	3834.49	91082.2	130048
35752	13.1369	2	969.934	1937.85	0.106101	37.37	SPAEAKSPAEAKPPAEAK	[1] Phospho (ST)|[7] Phospho (ST)	NFH_RAT	Neurofilament heavy polypeptide OS=Rattus norvegicus GN=Nefh PE=1 SV=4	FALSE	0.499827	8253.76	75601	5238.33	1677.22	1879.21	10999.6	26197.7	5315.15	14712.9	31607	28573.3	2214.09	8011.24	10532.3	4496.61	4206.47	4959.42	10323.6	5355.69	8135.62	4577.77	85168.8	7515.55	1016.1	6579.91	72491.9	4969.98	1479.63	1862.01	10999.6	26211.1	5229.79	14997	21823.7	13582.4	1384.09	8954.52
900	12.4901	2	701.306	1400.6	-0.335717	50.6	SPAEVKSPVEAK	[1] Phospho (ST)|[7] Phospho (ST)	NFH_RAT	Neurofilament heavy polypeptide OS=Rattus norvegicus GN=Nefh PE=1 SV=4	FALSE	0.706564	832774	373735	616156	136408	825334	835478	1.39842e+06	1.60928e+06	1.42624e+06	618210	305851	1.13824e+06	1.16216e+06	1.09733e+06	1.04955e+06	368613	879102	812167	818289	934576	148375	371740	1.07405e+06	204151	663889	358365	584591	120338	817782	835478	1.39913e+06	1.58344e+06	1.45378e+06	426856	145388	711548	1.299e+06
1157	11.9237	2	672.303	1342.59	-1.19518	33.23	SPAEAKSPVVAK	[1] Phospho (ST)|[7] Phospho (ST)	NFH_RAT	Neurofilament heavy polypeptide OS=Rattus norvegicus GN=Nefh PE=1 SV=4	FALSE	0.404757	180280	55671.1	110490	1557.25	164124	145078	202493	266655	190839	274664	167415	269718	190624	206182	215338	73796	110550	118738	119553	134148	505.448	158023	158825	2758.99	143719	53381.6	104829	1373.79	162622	145078	202597	262373	194523	189647	79581.5	168609	213069
1604	12.6276	2	672.304	1342.59	-0.433877	34.53	SPAEAKSPVVAK	[1] Phospho (ST)|[7] Phospho (ST)	NFH_RAT	Neurofilament heavy polypeptide OS=Rattus norvegicus GN=Nefh PE=1 SV=4	FALSE	0.582045	203332	110213	156300	157703	240456	184576	358820	405196	399458	151383	20953.7	328304	361128	358283	344520	145132	253358	263735	224663	233826	104565	71963.7	266404	204410	162097	105680	148293	139125	238255	184576	359003	398689	407172	104526	9960.44	205232	403649
1356	28.0887	3	554.278	1659.81	-0.109897	29.87	EEIKPPAEVKSPEK	[11] Phospho (ST)	NFH_RAT	Neurofilament heavy polypeptide OS=Rattus norvegicus GN=Nefh PE=1 SV=4	FALSE	0.160156	549304	508034	487680	614372	491570	523063	711802	878101	776302	706138	613051	842912	655043	634154	636084	311626	602452	623927	472166	504165	494790	651635	562636	623839	437906	487141	462697	541993	487072	523063	712166	863999	791291	487569	291416	526929	732171
3621	28.1378	2	830.913	1659.81	-0.0148153	47.36	EEIKPPAEVKSPEK	[11] Phospho (ST)	NFH_RAT	Neurofilament heavy polypeptide OS=Rattus norvegicus GN=Nefh PE=1 SV=4	FALSE	0.368834	306530	274861	235338	336107	295487	289462	496978	549610	556779	438149	402092	391687	422618	371027	395814	146394	416845	401747	225899	245351	283678	447572	430723	315350	244366	263557	223282	296510	292783	289462	497231	540783	567529	302530	191136	244855	472378
3124	12.2852	3	441.218	1320.63	-0.160127	36.84	SPAEVKSPVEAK	[7] Phospho (ST)	NFH_RAT	Neurofilament heavy polypeptide OS=Rattus norvegicus GN=Nefh PE=1 SV=4	FALSE	0.913492	70390.9	64145.9	53028.7	5962.64	81243.1	60738.5	100764	122627	106407	88407.9	65928.3	113815	81824.8	94533	93192.1	25760.7	54239.8	81654.7	57212.2	58432.6	43726.8	45180.2	84257.4	95433.7	56115.8	61507.8	50312.1	5260.19	80499.7	60738.5	100816	120658	108461	61043.2	31339.3	71148.9	91459.2
1375	12.2852	2	661.323	1320.63	-0.20207	73.5	SPAEAKSPVEVK	[7] Phospho (ST)	NFH_RAT	Neurofilament heavy polypeptide OS=Rattus norvegicus GN=Nefh PE=1 SV=4	FALSE	0.637035	295799	238988	234878	51498.2	349248	290482	495353	727793	544117	375868	402382	479556	480652	386056	405721	129962	301373	312639	247359	303604	220996	251120	376387	244654	235812	229159	222845	45431.3	346052	290482	495606	716105	554623	259526	191274	299784	537245
38945	19.9998	3	441.219	1320.63	1.11137	36.9	SPAEAKSPVEVK	[7] Phospho (ST)	NFH_RAT	Neurofilament heavy polypeptide OS=Rattus norvegicus GN=Nefh PE=1 SV=4	FALSE	0.12134	297.755	6618.06	801.541	49106.7	133.488	163.787	103.225	257.104	2803.73	13128.9	832.948	1403.62	72.505	182.801	338.105	53.3168	196.572	291.757	308.43	174.317	546.42	5838.12	1937.34	795.156	237.371	6345.89	760.48	43321.5	132.266	163.787	103.278	252.975	2857.86	9065.15	395.945	877.447	81.042
1386	11.5465	2	638.303	1274.59	-0.0379799	42.75	SPAEAKPPAEAK	[1] Phospho (ST)	NFH_RAT	Neurofilament heavy polypeptide OS=Rattus norvegicus GN=Nefh PE=1 SV=4	FALSE	0.137461	159708	92854.8	112503	14659.7	182336	151857	210666	338814	242469	368518	307795	445027	188737	174294	170271	64530.6	86074.2	84309.7	125599	127596	70969.5	148850	189950	12627.8	127319	89036.1	106740	12932.6	180668	151857	210774	333372	247151	254451	146312	278199	210959
1686	11.7899	3	620.302	1857.89	-1.21011	44.83	SPAEAKPPAEAKSPAEAK	[13] Phospho (ST)	NFH_RAT	Neurofilament heavy polypeptide OS=Rattus norvegicus GN=Nefh PE=1 SV=4	FALSE	0.163134	242781	222921	175239	29201.8	275355	185505	217053	365609	255315	344740	178229	376220	164393	158551	145908	42275.9	129608	131235	165799	176165	139280	225973	226095	208050	193545	213753	166262	25761.5	272835	185505	217164	359738	260245	238034	84721.9	235186	183749
11819	11.7015	2	929.95	1857.88	-1.24886	58.78	SPAEAKPPAEAKSPAEAK	[13] Phospho (ST)	NFH_RAT	Neurofilament heavy polypeptide OS=Rattus norvegicus GN=Nefh PE=1 SV=4	FALSE	0.312173	16044	11217.7	20298.1	145.627	20826.4	22521	42714.4	45204.3	46995	41539.7	32390.1	57626.7	21619.8	19072.7	13804.6	4807.68	18781.5	15635.7	16056.8	18854.4	406.262	34361.7	32492.7	668.114	12790.3	10756.4	19258.3	128.471	20635.9	22521	42736.2	44478.4	47902.4	28682	15396.8	36024.1	24165.4
14490	11.7899	4	465.479	1857.89	-0.333727	---	SPAEAKSPAEAKPPAEAK	[1] Phospho (ST)	NFH_RAT	Neurofilament heavy polypeptide OS=Rattus norvegicus GN=Nefh PE=1 SV=4	FALSE	0.262381	6255.58	6812.62	4814.88	70.7538	7437.18	4386.16	5959.36	10599.4	6176.44	7623.2	2578.73	8659.68	3987.36	4543.28	5549.07	689.509	4285.35	6595.26	4366.31	3690.34	196.789	6663.72	6209.35	7.29982	4986.96	6532.45	4568.22	62.4184	7369.13	4386.16	5962.41	10429.2	6295.7	5263.61	1225.81	5413.42	4456.85
1814	27.9273	3	610.664	1828.97	0.0970575	29.52	AKSPVKEEIKPPAEVK	[3] Phospho (ST)	NFH_RAT	Neurofilament heavy polypeptide OS=Rattus norvegicus GN=Nefh PE=1 SV=4	FALSE	0.0514513	683594	596433	561885	800629	602660	605980	669304	698461	700649	1.15334e+06	992966	1.30483e+06	751853	762994	707988	245699	737658	773932	454225	516234	526959	689425	621985	505883	544962	571905	533100	706308	597145	605980	669646	687244	714178	796352	472010	815689	840380
7912	28.012	2	915.492	1828.97	-0.103613	44.44	AKSPVKEEIKPPAEVK	[3] Phospho (ST)	NFH_RAT	Neurofilament heavy polypeptide OS=Rattus norvegicus GN=Nefh PE=1 SV=4	FALSE	0.416737	163350	147163	111027	168218	154968	147007	231497	255756	284065	242228	261806	240250	272841	229588	246580	45257.9	268871	288996	90708.2	86626	118663	239106	246626	126957	130223	141111	105339	148400	153550	147007	231615	251648	289550	167251	124450	150187	304966
20338	29.3674	2	915.492	1828.97	-0.134955	45.84	AKSPVKEEIKPPAEVK	[3] Phospho (ST)	NFH_RAT	Neurofilament heavy polypeptide OS=Rattus norvegicus GN=Nefh PE=1 SV=4	FALSE	0.226834	722.794	298.147	1525.06	429.829	100.544	2382.28	19402.6	35809.9	35705.5	255214	277723	277242	20694.5	7951.77	7757.74	158.963	10602.9	8504.4	611.087	591.818	238.396	477.92	20375.3	436.814	576.212	285.886	1446.94	379.192	99.6239	2382.28	19412.5	35234.8	36394.9	176218	132017	173312	23131.1
1825	11.7015	2	687.29	1372.57	-1.2742	40.27	SPAEAKSPAEVK	[1] Phospho (ST)|[7] Phospho (ST)	NFH_RAT	Neurofilament heavy polypeptide OS=Rattus norvegicus GN=Nefh PE=1 SV=4	FALSE	0.467106	156767	108216	116889	11296.8	182803	144010	192433	282774	215028	298619	235146	355191	215710	205274	207147	95051.5	129813	130034	142134	155470	65132.7	185930	160113	12834.8	124975	103766	110901	9965.96	181131	144010	192532	278233	219180	206188	111778	222040	241109
11444	12.4034	2	687.29	1372.57	-0.968663	34	SPAEAKSPAEVK	[1] Phospho (ST)|[7] Phospho (ST)	NFH_RAT	Neurofilament heavy polypeptide OS=Rattus norvegicus GN=Nefh PE=1 SV=4	FALSE	0.507957	1271.02	5002.61	2583.21	61205.8	1095.82	1371.25	3429.77	2904.07	2713.43	680.661	1806.22	3928.63	2603.73	2441.95	2141.15	1228.5	2559.25	3086.42	3391.33	3352.3	7824.41	4319.3	2038.43	66226.6	1013.26	4796.88	2450.88	53995.2	1085.8	1371.25	3431.52	2857.43	2765.83	469.978	858.596	2455.9	2910.31
14111	11.6699	3	458.53	1372.57	-0.320225	---	SPAEAKSPAEVK	[1] Phospho (ST)|[7] Phospho (ST)	NFH_RAT	Neurofilament heavy polypeptide OS=Rattus norvegicus GN=Nefh PE=1 SV=4	FALSE	0.857407	3019.43	3821.56	1568.72	1231.44	4102.64	3868.83	6382.8	10860.9	4736.41	8765.02	5738.84	7860.5	5712.43	5814.22	8594.95	2575.27	4701.56	6099.77	2257.94	2618.43	2934.58	5003.11	4271.26	3607.17	2407.1	3664.39	1488.35	1086.36	4065.1	3868.83	6386.06	10686.5	4827.86	6052	2727.98	4913.83	6385.03
32297	11.7015	1	1373.57	1372.57	-0.294469	---	SPAEAKSPAEVK	[1] Phospho (ST)|[7] Phospho (ST)	NFH_RAT	Neurofilament heavy polypeptide OS=Rattus norvegicus GN=Nefh PE=1 SV=4	FALSE	0.820998	0	0	862.141	0	1054.24	1619.65	9954.14	2507.21	6506.79	2225.66	7827.76	4402.13	6184.43	1261.73	2944.99	3086.63	1778.9	0	1708.69	1338.97	0	5111.78	153.929	0	0	0	817.975	0	1044.59	1619.65	9959.22	2466.94	6632.43	1536.76	3720.95	2751.9	6912.61
2360	11.8978	2	647.321	1292.63	-7.6145	73.61	SPATVKSPVEAK	[7] Phospho (ST)	NFH_RAT	Neurofilament heavy polypeptide OS=Rattus norvegicus GN=Nefh PE=1 SV=4	FALSE	0.226896	230925	111550	155197	81352.1	190660	198734	320254	408090	317096	255614	178062	350994	259872	267965	261592	74088.1	196816	189049	175320	199090	62878.8	153710	240738	103203	184094	106963	147246	71768.1	188915	198734	320418	401536	323219	176494	84642.6	219417	290471
4672	11.8978	3	431.886	1292.64	-1.13617	39.62	SPATVKSPVEAK	[7] Phospho (ST)	NFH_RAT	Neurofilament heavy polypeptide OS=Rattus norvegicus GN=Nefh PE=1 SV=4	FALSE	0.261521	32633.1	22870.8	19968.6	16051.2	28126.2	27749.7	40095.1	51708.1	41968.6	47205.3	24385.1	59394.8	42885.7	39598.5	45420.6	12391.1	25654	37930.4	17916.4	18648.1	10052.8	24812.9	31807.8	34850.8	26015.2	21930.2	18945.6	14160.2	27868.8	27749.7	40115.6	50877.7	42778.9	32593.9	11591.6	37129.4	47935.2
2384	12.0716	2	590.286	1178.56	-0.811174	49.39	SPVEVKSPEK	[7] Phospho (ST)	NFH_RAT	Neurofilament heavy polypeptide OS=Rattus norvegicus GN=Nefh PE=1 SV=4	FALSE	0.549588	106061	71333.4	63530	1295.77	87826.6	94894	169741	221306	139404	129410	128786	200669	140082	105065	209126	45920.8	128404	109248	78610	106032	1701.56	81834.5	144593	3757.86	84552.2	68399.8	60275.4	1143.12	87023	94894	169828	217752	142095	89353.6	61219.1	125444	156576
3300	11.3095	3	643.618	1927.83	0.0134949	49.34	SPAEAKSPAEAKSPAEAK	[7] Phospho (ST)|[13] Phospho (ST)	NFH_RAT	Neurofilament heavy polypeptide OS=Rattus norvegicus GN=Nefh PE=1 SV=4	FALSE	0.00505551	101341	81339.1	49703.9	82486.4	107933	74577.3	91963.1	141312	100804	129024	112784	179645	85150.6	84363.5	73402.8	34380.2	65172.1	61008.4	63155.2	75803.4	73711.7	75495.6	83574.6	68165.5	80789.5	77994	47157.6	72768.8	106945	74577.3	92010.1	139043	102751	89087.6	53612.3	112302	95176.5
12823	11.3095	2	964.923	1927.83	-0.448307	54.61	SPAEAKSPAEAKSPAEAK	[7] Phospho (ST)|[13] Phospho (ST)	NFH_RAT	Neurofilament heavy polypeptide OS=Rattus norvegicus GN=Nefh PE=1 SV=4	FALSE	0.0791714	12754.7	8416.56	9389.38	11187.6	14023.7	12905.9	23335.6	36563	29126.6	24869.3	33640.1	27908.8	19189.6	17200.8	12487.1	7711.64	15422.7	12241.8	10086.8	13353.7	12408.5	14931.8	18446.5	9997.19	10168.1	8070.42	8908.38	9869.59	13895.4	12905.9	23347.5	35975.8	29689	17171.5	15990.9	17446.6	21449
3306	27.937	3	688.972	2063.89	-2.46642	28.86	SPAEVKSPATVKSPVEAK	[1] Phospho (ST)|[7] Phospho (ST)|[13] Phospho (ST)	NFH_RAT	Neurofilament heavy polypeptide OS=Rattus norvegicus GN=Nefh PE=1 SV=4	TRUE	0.208496	475566	406233	432739	706253	475582	497125	647809	453165	635050	745975	689822	775597	378680	557355	385359	373294	542742	554025	499921	523576	489261	635614	571231	633617	379122	389527	410571	623050	471231	497125	648140	445887	647312	515074	327909	484848	423267
7681	27.9132	2	1032.96	2063.9	-1.07476	38.22	SPAEVKSPATVKSPVEAK	[1] Phospho (ST)|[7] Phospho (ST)|[13] Phospho (ST)	NFH_RAT	Neurofilament heavy polypeptide OS=Rattus norvegicus GN=Nefh PE=1 SV=4	TRUE	0.163814	466182	355585	340787	604293	482530	456610	541378	322813	517629	463004	449897	351765	270620	435034	261026	302602	457164	395941	411188	453885	525266	512057	416257	288445	371641	340961	323329	533102	478115	456610	541655	317629	527624	319691	213860	219899	302483
3633	27.2002	2	762.371	1522.73	-0.598264	52.19	KEEVKSPVEEVK	[N-term] Carbamyl (N-term)|[6] Phospho (ST)	NFH_RAT	Neurofilament heavy polypeptide OS=Rattus norvegicus GN=Nefh PE=1 SV=4	FALSE	0.0103064	217368	164295	150487	223717	186570	172016	397451	382560	430820	322170	416883	310367	105541	104563	124767	88464.3	168916	167605	165196	172029	182623	306564	296896	259131	173286	157538	142778	197361	184863	172016	397654	376416	439138	222449	198167	194019	117968
3662	12.4229	3	614.947	1841.82	-0.36834	35.58	SPAEAKSPVEVKSPEK	[7] Phospho (ST)|[13] Phospho (ST)	NFH_RAT	Neurofilament heavy polypeptide OS=Rattus norvegicus GN=Nefh PE=1 SV=4	FALSE	0.84944	180188	3105.88	123190	10945.7	30329.9	166309	243154	397521	345059	3796.03	1605.06	243989	215527	180671	234471	3704.68	219687	189689	154111	156907	4834.75	1780.75	211045	19276.1	143646	2978.15	116879	9656.17	30052.4	166309	243278	391137	351722	2621.05	762.973	152525	240904
7363	12.4229	2	921.917	1841.82	-0.806132	40.24	SPAEAKSPVEVKSPEK	[7] Phospho (ST)|[13] Phospho (ST)	NFH_RAT	Neurofilament heavy polypeptide OS=Rattus norvegicus GN=Nefh PE=1 SV=4	FALSE	0.666453	63337.2	380.222	46609.9	3685.61	279.36	60725	155448	167800	154336	68.5039	548.197	83047.2	85003.4	84896.3	76142.1	342.242	98057.1	73358	51423.8	62975.1	128.774	656.718	100608	8037.72	50492.5	364.585	44222.2	3251.42	276.804	60725	155527	165105	157316	47.3	260.588	51915.2	95012
33595	23.2045	2	921.917	1841.82	-0.885145	37.72	SPAEAKSPVEVKSPEK	[7] Phospho (ST)|[13] Phospho (ST)	NFH_RAT	Neurofilament heavy polypeptide OS=Rattus norvegicus GN=Nefh PE=1 SV=4	FALSE	0.200168	770.435	63758.2	668.672	327.725	318.468	317.324	190.092	77.789	40.4964	93246.1	104.136	992.772	63.7781	149.586	9.90503	550.198	4.56703	34.0218	561.296	314.489	214.721	60364.3	60.7777	800.871	614.192	61136.2	634.417	289.117	315.554	317.324	190.189	76.5397	41.2784	64383.8	49.5014	620.61	71.2876
3669	11.5764	2	666.285	1330.56	-0.910725	35.29	SPAEAKSPASVK	[1] Phospho (ST)|[7] Phospho (ST)	NFH_RAT	Neurofilament heavy polypeptide OS=Rattus norvegicus GN=Nefh PE=1 SV=4	FALSE	0.260932	61616.4	45894	43881.6	1391.95	68612.7	57065.2	88751.1	115376	103779	165037	145887	189621	65252.3	60263.7	71781.7	32031.5	31004.3	32914.8	51296.5	55708.2	26071.8	67682.2	56641.6	1765.27	49120.7	44006.6	41633.6	1227.96	67984.9	57065.2	88796.5	113523	105783	113953	69347.9	118538	72935.3
3960	11.9237	3	618.963	1853.87	-0.62682	47.48	SPAGAKSPAEAKSPVVAK	[7] Phospho (ST)|[13] Phospho (ST)	NFH_RAT	Neurofilament heavy polypeptide OS=Rattus norvegicus GN=Nefh PE=1 SV=4	FALSE	0.173712	106337	96105.5	62582.6	1833.6	94923.6	65647.5	116692	158131	116779	96228.3	72027	129998	60797.3	57527.4	64320.4	28946	53247.3	64926	63332.3	58770.7	1130.66	78342	73992.6	4604.73	84771.8	92153.1	59376.6	1617.58	94055	65647.5	116752	155592	119034	66442.9	34238.3	81265.7	67955.8
41257	21.5089	3	618.963	1853.87	-0.477856	35.82	SPAGAKSPAEAKSPVVAK	[7] Phospho (ST)|[13] Phospho (ST)	NFH_RAT	Neurofilament heavy polypeptide OS=Rattus norvegicus GN=Nefh PE=1 SV=4	FALSE	0.353378	407.271	1966.09	257.318	79400.6	2100.88	143.068	112.493	209.345	143.398	5842.62	346	470.764	959.047	337.088	140.009	2006.03	167.559	144.207	109.238	133.747	983.116	2340.71	240.76	596.811	324.677	1885.23	244.136	70046.5	2081.66	143.068	112.551	205.983	146.167	4034.17	164.472	294.288	1071.97
9893	11.9237	2	927.941	1853.87	-0.809064	31.93	SPAGAKSPAEAKSPVVAK	[1] Phospho (ST)|[13] Phospho (ST)	NFH_RAT	Neurofilament heavy polypeptide OS=Rattus norvegicus GN=Nefh PE=1 SV=4	FALSE	0.567964	30007.5	31173.7	23229.2	0	30716.2	22578.8	56281.8	51097	45366.8	28589.7	40080.7	41338	18827.5	22021.2	14737.3	9970.22	25150.8	19099.1	22571.2	23097.8	12.1261	27554.2	32617.6	66.7987	23922	29891.7	22039.2	0	30435.1	22578.8	56310.6	50276.4	46242.8	19740.4	19052.5	25841.6	21044.4
4034	11.5465	2	570.272	1138.53	1.50328	44.52	SLAEAKSPEK	[7] Phospho (ST)	NFH_RAT	Neurofilament heavy polypeptide OS=Rattus norvegicus GN=Nefh PE=1 SV=4	FALSE	0.347835	18501.3	15988.3	16690.9	620.512	22175.9	21886.8	54159.2	78734.5	56214	138697	253075	155408	36091.2	34133.3	37244.9	73219.2	19661.7	18267	14506.3	17538.4	9181.01	37313.8	35666.2	787.005	14749.3	15330.8	15835.8	547.411	21973	21886.8	54186.9	77470	57299.5	95766.3	120300	97149.9	40340.7
4046	11.8978	3	652.962	1955.86	-0.689384	37.87	SPAEAKSPAEAKSPAEVK	[7] Phospho (ST)|[13] Phospho (ST)	NFH_RAT	Neurofilament heavy polypeptide OS=Rattus norvegicus GN=Nefh PE=1 SV=4	FALSE	0.491611	120377	7149.49	60936	4470.31	115916	76012.8	97100.6	147291	102829	118188	41597.3	128380	85836.1	84747.4	85177.7	42385.5	89004.9	82380.6	67364.6	82773.9	1373.89	51999.8	78127.4	4130.42	95964.6	6855.47	57814.3	3943.67	114856	76012.8	97150.3	144926	104814	81605.3	19773.4	80253.8	95942.7
19434	25.9483	3	652.974	1955.9	0.519069	42.54	SPAEAKSPAEVKSPATVK	[7] Phospho (ST)|[13] Phospho (ST)	NFH_RAT	Neurofilament heavy polypeptide OS=Rattus norvegicus GN=Nefh PE=1 SV=4	FALSE	0.180896	4850.91	12504.7	2267.01	71420	6250.41	2749.14	4578.04	1927.53	420.022	4371.53	12787.9	8023.31	964.527	2880.04	1362.65	3566.37	472.925	441.808	2779.83	2739.67	17668.8	11812.4	180.401	26824.9	3867.15	11990.4	2150.88	63006.1	6193.22	2749.14	4580.38	1896.57	428.132	3018.42	6078.76	5015.6	1078.09
19750	12.7541	2	978.957	1955.9	-0.74676	45.13	SPAEAKSPAEVKSPATVK	[7] Phospho (ST)|[13] Phospho (ST)	NFH_RAT	Neurofilament heavy polypeptide OS=Rattus norvegicus GN=Nefh PE=1 SV=4	FALSE	0.240019	371.202	19401	14617	90.4664	155.375	6606.37	40616.7	33786.4	47885.9	10.594	12846.8	0	24379.1	23321.3	23621.3	42.2695	31310.8	19246.7	226.345	4663.91	11431.2	5222.57	25707.3	4895.1	295.923	18603.1	13868.2	79.8087	153.953	6606.37	40637.5	33243.8	48810.5	7.31489	6106.77	0	27249.5
25628	25.2936	2	978.957	1955.9	-0.534228	48.97	SPAEAKSPAEVKSPATVK	[7] Phospho (ST)|[13] Phospho (ST)	NFH_RAT	Neurofilament heavy polypeptide OS=Rattus norvegicus GN=Nefh PE=1 SV=4	FALSE	0.463442	123.972	16001	99.766	362.402	28056.4	1.24142	95.2223	1898.3	0	34551.2	32467.2	30.3367	1808.5	62.854	65.2567	11383.5	86.1683	0	0	64.9608	124.159	43498.5	93.6192	272.786	98.8303	15343	94.6552	319.708	27799.7	1.24142	95.2709	1867.82	0	23856.7	15433.4	18.9644	2021.44
27584	25.6428	2	978.957	1955.9	-0.569134	37.53	SPAEAKSPAEVKSPATVK	[7] Phospho (ST)|[13] Phospho (ST)	NFH_RAT	Neurofilament heavy polypeptide OS=Rattus norvegicus GN=Nefh PE=1 SV=4	FALSE	0.725177	0	9781.47	0	0	4.98695	0	107.497	1306.84	0	603.263	825.803	0	525.552	0	164.838	0	21.626	4.6874	0	0	24852	340.85	0	26953.8	0	9379.21	0	0	4.94132	0	107.552	1285.85	0	416.536	392.549	0	587.432
29840	23.2932	3	652.969	1955.88	-8.41917	46.3	SPAEAKSPAEVKSPATVK	[7] Phospho (ST)|[13] Phospho (ST)	NFH_RAT	Neurofilament heavy polypeptide OS=Rattus norvegicus GN=Nefh PE=1 SV=4	FALSE	0.248456	76771.5	5508.66	4599.04	117973	2103.4	9702.16	3971.66	756.304	1217.29	7808.16	2736.44	101183	10555	1727.58	793.193	1455.42	994.792	970.163	38381.1	7061.27	8626.02	5422.47	1851.75	13260.7	61202.4	5282.12	4363.44	104075	2084.15	9702.16	3973.68	744.158	1240.8	5391.31	1300.78	63252.4	11797.7
34236	25.916	2	978.957	1955.9	-0.931313	49.18	SPAEAKSPAEVKSPATVK	[7] Phospho (ST)|[13] Phospho (ST)	NFH_RAT	Neurofilament heavy polypeptide OS=Rattus norvegicus GN=Nefh PE=1 SV=4	FALSE	0.47826	15.1612	0	0	26379.7	0	0	0	330.754	0	0	292.564	0	197.255	1.47596	306.562	116.363	202.175	2.37602	0	81.1951	787.64	0	0	0	12.0866	0	0	23271.9	0	0	0	325.442	0	0	139.071	0	220.481
10933	11.8978	2	978.939	1955.86	-0.798423	38.24	SPAEVKSPAEAKSPAEAK	[7] Phospho (ST)|[13] Phospho (ST)	NFH_RAT	Neurofilament heavy polypeptide OS=Rattus norvegicus GN=Nefh PE=1 SV=4	FALSE	0.689269	34225.7	666.966	20815.7	62.4699	30013.2	23780.6	45900.2	52465	50295.1	27447.7	18898.6	34917.9	34867.6	34168	28687.4	12337.1	32537.1	27774.4	20409.5	25491.1	129.371	16971.7	31334.7	45.364	27284.8	639.536	19749.4	55.1104	29738.6	23780.6	45923.6	51622.4	51266.3	18951.9	8983.53	21828.2	38973
4449	11.4564	3	670.274	2007.8	0.168539	35.21	SPAEAKSPAEAKSPAEAK	[1] Phospho (ST)|[7] Phospho (ST)|[13] Phospho (ST)	NFH_RAT	Neurofilament heavy polypeptide OS=Rattus norvegicus GN=Nefh PE=1 SV=4	FALSE	0.302323	79283.7	50749.8	40034.9	7089.09	101881	62236.1	65022.2	93384.8	67815.8	126786	91817.5	114558	77192.7	73660.4	52139.2	25206.2	57858	58650.4	54007.1	64257.8	56544	54743.7	63066.5	3632.32	63205.1	48662.7	37984	6253.93	100949	62236.1	65055.4	91885.1	69125.2	87541.9	43645.8	71613.2	86281.6
10644	11.4564	2	1004.91	2007.8	-0.533453	41.54	SPAEAKSPAEAKSPAEAK	[1] Phospho (ST)|[7] Phospho (ST)|[13] Phospho (ST)	NFH_RAT	Neurofilament heavy polypeptide OS=Rattus norvegicus GN=Nefh PE=1 SV=4	FALSE	0.051451	43017.5	16944.4	27890.5	29477.4	59783.6	40205.2	55954.8	71464.1	51533	67816.1	51598.2	56800.3	51608.6	43655	21134.7	13296	37730.4	30204.1	36681.8	49905.9	27833.1	35250.7	39272.9	13487.1	34293.6	16247.6	26461.7	26004.7	59236.6	40205.2	55983.4	70316.4	52528	46825.1	24527.4	35507.5	57685.2
5111	12.9137	3	662.306	1983.9	0.730095	50.21	SPAEAKSPAEVKSPVEAK	[7] Phospho (ST)|[13] Phospho (ST)	NFH_RAT	Neurofilament heavy polypeptide OS=Rattus norvegicus GN=Nefh PE=1 SV=4	FALSE	0.647166	71177	29815.7	141877	117953	17621.3	143043	312330	593891	479952	29518.5	53013.8	86910.9	403025	250258	233179	13205.5	251228	245188	121190	185106	36809	30042.1	339262	82757.2	56742.5	28589.5	134609	104057	17460.1	143043	312489	584353	489219	20381.7	25200.3	54330.5	450478
5668	27.0285	3	662.316	1983.92	-3.55829	53.8	SPAEVKSPATVKSPVEAK	[7] Phospho (ST)|[13] Phospho (ST)	NFH_RAT	Neurofilament heavy polypeptide OS=Rattus norvegicus GN=Nefh PE=1 SV=4	FALSE	0.0389483	150277	137447	145587	131037	163569	151279	209661	88950.3	81734.7	224721	208943	286537	44933	138771	80180.6	77795.2	8360.82	13571.4	143510	152571	172323	195058	58267.2	222824	119801	131794	138129	115600	162072	151279	209768	87521.8	83312.9	155164	99321.6	179122	50223.6
12709	27.0285	2	992.972	1983.93	-0.770748	43.94	SPAEVKSPATVKSPVEAK	[7] Phospho (ST)|[13] Phospho (ST)	NFH_RAT	Neurofilament heavy polypeptide OS=Rattus norvegicus GN=Nefh PE=1 SV=4	FALSE	0.0500989	65212	53901	44501.5	29395	73743.9	69102	103240	28778.5	32900.7	85435.8	74067.7	78957.7	12827.5	42389.4	25775.2	32984.9	263.049	1221.51	56459.8	53733.1	70455	74354.7	18656.2	57282.5	51987.1	51684.3	42221.7	25932	73069.1	69102	103293	28316.3	33536	58991	35208.3	49358.7	14337.9
7900	26.0747	3	662.305	1983.89	-0.790861	28.2	SPAEAKSPAEAKSPVEVK	[7] Phospho (ST)|[13] Phospho (ST)	NFH_RAT	Neurofilament heavy polypeptide OS=Rattus norvegicus GN=Nefh PE=1 SV=4	FALSE	0.0572269	348444	285262	119408	265247	335911	146353	215601	186693	154551	491130	454740	524967	40498	44376.6	178809	135817	172757	182424	189742	158032	251824	432582	146184	398458	277780	273531	113291	233999	332838	146353	215711	183695	157535	339111	216163	328172	45266.4
13862	12.8295	2	992.954	1983.89	-0.71239	37.41	SPAEAKSPAEAKSPVEVK	[7] Phospho (ST)|[13] Phospho (ST)	NFH_RAT	Neurofilament heavy polypeptide OS=Rattus norvegicus GN=Nefh PE=1 SV=4	FALSE	0.535699	5236.09	11.3597	55415.3	6.58464	181.549	43867.3	152981	240645	222874	59.5201	6.03089	1152.89	151159	70891.5	76667.1	1.36032	102395	81224.1	17825.4	41784.1	5.18816	83.0277	132517	580.765	4174.22	10.8926	52576.5	5.80891	179.888	43867.3	153059	236780	227177	41.097	2.8668	720.704	168957
16370	26.0263	2	992.955	1983.9	-0.127627	---	SPAEAKSPAEAKSPVEVK	[7] Phospho (ST)|[13] Phospho (ST)	NFH_RAT	Neurofilament heavy polypeptide OS=Rattus norvegicus GN=Nefh PE=1 SV=4	FALSE	0.119611	77157.9	98693.5	16592.8	98043.9	110945	28876.4	52643.8	32577.5	65186	137398	129514	80261.8	4213.16	194.988	31776.6	34226.5	52058.8	45790.1	32599.6	26636.2	104090	162805	43896.7	99323.5	61510.4	94634.7	15742.8	86493.5	109930	28876.4	52670.7	32054.3	66444.7	94869.5	61564.8	50174	4709.23
5643	25.9749	3	679.628	2035.86	-2.73394	41.57	SPAEAKSPAEVKSPATVK	[1] Phospho (ST)|[7] Phospho (ST)|[13] Phospho (ST)	NFH_RAT	Neurofilament heavy polypeptide OS=Rattus norvegicus GN=Nefh PE=1 SV=4	FALSE	0.0755822	319481	314521	284757	481543	303267	291218	464810	92590.5	116084	475659	618364	544315	72865.4	176655	133140	214521	93767.9	105766	302087	360955	386537	464623	117441	408824	254691	301586	270169	424813	300492	291218	465048	91103.5	118326	328429	293942	340267	81444.9
11326	26.0263	2	1018.94	2035.86	-1.49299	46.45	SPAEAKSPAEVKSPATVK	[1] Phospho (ST)|[7] Phospho (ST)|[13] Phospho (ST)	NFH_RAT	Neurofilament heavy polypeptide OS=Rattus norvegicus GN=Nefh PE=1 SV=4	FALSE	0.0607785	224844	204794	133879	348311	251383	189648	302198	39168.2	26475.6	256947	331819	213029	20184.3	41376	49206.9	151405	29433.4	20107.7	169698	180950	326369	314991	34065.2	157423	179246	196371	127020	307277	249083	189648	302352	38539.2	26986.8	177415	157731	133170	22560.8
12193	13.5223	3	679.629	2035.87	-0.416107	30.78	SPAEAKSPAEVKSPATVK	[1] Phospho (ST)|[7] Phospho (ST)|[13] Phospho (ST)	NFH_RAT	Neurofilament heavy polypeptide OS=Rattus norvegicus GN=Nefh PE=1 SV=4	FALSE	0.127783	4869.79	18012.7	9086.33	27212.7	25326.6	4492.42	10354.2	412538	322203	115258	4272.2	7382.69	274975	189584	202838	12371.6	247247	252547	4046.4	5824.16	32939.2	18010.2	295371	103896	3882.2	17271.9	8620.85	24006.8	25094.9	4492.42	10359.5	405913	328424	79582.2	2030.8	4615.14	307352
17181	13.464	2	1018.94	2035.87	-0.0655167	28.78	SPAEAKSPAEVKSPATVK	[1] Phospho (ST)|[7] Phospho (ST)|[13] Phospho (ST)	NFH_RAT	Neurofilament heavy polypeptide OS=Rattus norvegicus GN=Nefh PE=1 SV=4	FALSE	0.462449	611.313	934.949	4903.47	137.989	10317.2	1209.07	5813.6	322212	233706	36371.9	800.69	211.779	229912	106024	140477	8223.6	210059	163961	135.519	501.032	246.331	3194.63	201253	57.554	487.34	896.499	4652.27	121.732	10222.8	1209.07	5816.57	317037	238219	25113.7	380.611	132.389	256982
7928	27.6203	3	662.318	1983.93	-0.610538	40.64	SPAEVKSPVTVKSPAEAK	[7] Phospho (ST)|[13] Phospho (ST)	NFH_RAT	Neurofilament heavy polypeptide OS=Rattus norvegicus GN=Nefh PE=1 SV=4	FALSE	0.157172	83992.7	62681.8	73050.7	212390	66140.2	65004.7	90537.6	13548.3	87585	103355	91954	108459	14626.3	71699.6	14110.2	36051.7	74416.1	80263	55505.5	62917.6	60493.5	83976.3	68878.6	99309.9	66959.2	60103.9	69308.4	187369	65535	65004.7	90583.8	13330.7	89276.2	71363.8	43710.7	67800.6	16348.5
5766	27.2856	2	694.316	1386.62	-1.40608	36.52	SPVEVKSPASVK	[1] Phospho (ST)|[7] Phospho (ST)	NFH_RAT	Neurofilament heavy polypeptide OS=Rattus norvegicus GN=Nefh PE=1 SV=4	FALSE	0.40471	138782	118244	110274	166768	130857	130256	188857	206186	193904	178524	243241	184025	141809	142177	184696	109259	149391	149055	129023	137272	150741	188477	167091	172843	110637	113381	104625	147121	129660	130256	188954	202874	197648	123266	115626	115039	158506
6266	12.5535	2	738.371	1474.73	-0.661216	38.33	RPADIRSPEQVK	[7] Phospho (ST)	NFH_RAT	Neurofilament heavy polypeptide OS=Rattus norvegicus GN=Nefh PE=1 SV=4	FALSE	0.539189	54752.4	213.869	35393	445.882	1548.7	39972.3	137410	149785	134794	147.359	754.844	48199.9	92484.6	76708.6	87802.6	1008.6	80783.4	84601	43812.5	49535.2	232.047	985.701	106904	1669.87	43648.7	205.074	33579.9	393.353	1534.52	39972.3	137480	147379	137396	101.747	358.818	30131.1	103374
6405	27.1225	3	688.961	2063.86	0.196769	31.67	SPAEAKSPAEVKSPVEAK	[1] Phospho (ST)|[7] Phospho (ST)|[13] Phospho (ST)	NFH_RAT	Neurofilament heavy polypeptide OS=Rattus norvegicus GN=Nefh PE=1 SV=4	FALSE	0.0159807	164117	139742	184077	268387	212604	206366	245628	358093	115065	328217	329639	346976	203777	166801	200931	92788.6	34898	52224.4	200133	197858	261403	194427	99923.4	115873	130834	133995	174647	236768	210659	206366	245753	352343	117287	226625	156695	216905	227770
13191	25.8643	2	1032.94	2063.86	-0.650286	36.82	SPAEAKSPAEVKSPVEAK	[1] Phospho (ST)|[7] Phospho (ST)|[13] Phospho (ST)	NFH_RAT	Neurofilament heavy polypeptide OS=Rattus norvegicus GN=Nefh PE=1 SV=4	FALSE	0.0667612	110191	27360.7	49640.4	7841.89	209518	141912	200770	46912.1	66130.4	197954	215316	139843	8733.5	8877.1	26796	39627	75306.9	38552.8	110110	121004	18133.4	200834	65296	6939.53	87844.2	26235.4	47097.4	6918.05	207601	141912	200873	46158.7	67407.4	136682	102351	87419.9	9761.82
6858	13.3496	2	584.286	1166.56	-0.288625	55.31	TLDVKSPEAK	[6] Phospho (ST)	NFH_RAT	Neurofilament heavy polypeptide OS=Rattus norvegicus GN=Nefh PE=1 SV=4	FALSE	0.483777	69734.6	1533.74	115860	845.452	892.5	165485	234467	328029	267279	1611.94	720.61	10354.4	206509	156021	175983	719.99	158516	162886	141460	182268	793.717	1383.9	234715	3558.17	55592.6	1470.66	109925	745.851	884.334	165485	234587	322761	272440	1113	342.545	6472.81	230824
11800	23.9103	2	584.286	1166.56	-0.274368	48.09	TLDVKSPEAK	[6] Phospho (ST)	NFH_RAT	Neurofilament heavy polypeptide OS=Rattus norvegicus GN=Nefh PE=1 SV=4	FALSE	0.595201	162856	180801	1971.69	2796.42	203793	7730.25	4382.9	2403.41	3968.34	274542	6296.49	347147	1533.74	1867.58	2896.49	131169	3107.28	3083.32	17163.6	5116.15	144801	199281	3968.79	253018	129829	173366	1870.68	2466.98	201929	7730.25	4385.14	2364.81	4044.96	189563	2993.06	217011	1714.33
23417	13.3907	1	1167.56	1166.56	-0.703805	---	TLDVKSPEAK	[6] Phospho (ST)	NFH_RAT	Neurofilament heavy polypeptide OS=Rattus norvegicus GN=Nefh PE=1 SV=4	FALSE	0.157237	0	0.291287	961.033	0	0	0.930364	4.88112	44378.5	44359.4	0	0	0	25982	18001.3	24358.4	0	31950.8	28117.1	9.03762	2.0051	0	0	26629	0	0	0.279308	911.801	0	0	0.930364	4.88361	43665.8	45216	0	0	0	29041.2
7128	27.566	3	657.646	1969.92	0.156052	39.94	SPAEAKSPVEVKSPASVK	[7] Phospho (ST)|[13] Phospho (ST)	NFH_RAT	Neurofilament heavy polypeptide OS=Rattus norvegicus GN=Nefh PE=1 SV=4	FALSE	0.106	77978	61969.6	61087.4	93297.3	69971.5	62011.1	99127.4	114780	102189	94212.1	84065.8	107258	66637.3	77707	72287.7	33627.7	76439.4	79267.6	63477.7	63605.3	71026.9	83030.8	88178.8	95649.5	62164.2	59421.1	57958	82306	69331.3	62011.1	99178	112937	104163	65050.8	39961	67049.8	74483.5
13633	27.5366	2	985.965	1969.92	-0.441097	46.67	SPAEAKSPVEVKSPASVK	[7] Phospho (ST)|[13] Phospho (ST)	NFH_RAT	Neurofilament heavy polypeptide OS=Rattus norvegicus GN=Nefh PE=1 SV=4	FALSE	0.161102	43772.5	28669.3	25690.5	26738.1	35532.7	32579.6	51958.3	16821.7	59861.6	26849.1	29485.3	34031.9	3883.65	28986.3	22850.8	14868.4	32633.6	30223.6	28703.6	29459.5	32737	40097.1	42063.8	20931.9	34895.5	27490.2	24374.5	23588.1	35207.6	32579.6	51984.8	16551.6	61017.5	18538.6	14016	21274.3	4340.92
7191	27.7736	2	682.827	1363.64	0.176531	30.47	SPAEAKSPVEVK	[N-term] Carbamyl (N-term)|[7] Phospho (ST)	NFH_RAT	Neurofilament heavy polypeptide OS=Rattus norvegicus GN=Nefh PE=1 SV=4	FALSE	0.0416908	73471.6	66962.6	63334.7	82458.9	66519.5	69962.8	163139	167067	165973	128637	154267	144124	51187.9	59661.6	56738.4	58908.7	89349.2	89503.3	63282.7	70147	65876.5	113886	118569	104765	58571.7	64208.7	60090.1	72744.5	65910.8	69962.8	163223	164384	169178	88820.3	73331.6	90096.3	57215
7289	25.916	2	661.341	1320.67	-0.672415	79.44	SPAEVKSPVTVK	[7] Phospho (ST)	NFH_RAT	Neurofilament heavy polypeptide OS=Rattus norvegicus GN=Nefh PE=1 SV=4	FALSE	0.146993	121711	139410	118256	134765	126352	115521	223587	3671.57	94825.8	157108	174026	173205	1208.92	160470	7087.99	78590.7	5264.54	6763.09	98804.9	120027	108550	233888	122723	201981	97027.9	133676	112198	118889	125195	115521	223702	3612.6	96656.8	108479	82723.8	108275	1351.26
12973	25.8895	3	441.23	1320.67	0.27966	33.74	SPAEVKSPVTVK	[7] Phospho (ST)	NFH_RAT	Neurofilament heavy polypeptide OS=Rattus norvegicus GN=Nefh PE=1 SV=4	FALSE	0.429047	24222.3	27892.7	27100	23807.1	20747.8	23973.5	45891.6	18506	25953.7	31291.9	39462.5	44262.6	12554.9	32675	13606.2	22352.4	14648.7	10192.2	24471.8	33460.1	35352.9	49537.6	26802.4	61983.2	19310.1	26745.6	25711.7	21002.4	20557.9	23973.5	45915	18208.8	26454.8	21606.2	18758.6	27669.9	14033.1
14256	26.6923	2	661.342	1320.67	0.00237447	62.45	SPAEVKSPVTVK	[7] Phospho (ST)	NFH_RAT	Neurofilament heavy polypeptide OS=Rattus norvegicus GN=Nefh PE=1 SV=4	FALSE	0.373866	11.2681	3500	44.985	126136	231.009	405.702	4.95255	119.742	97.6122	801.992	1457.42	44.7467	2.8884	45.3548	39.7496	295.538	0.691401	7.04302	257.958	133.575	11223.3	697.465	195.751	763.966	8.98295	3356.06	42.6805	111276	228.895	405.702	4.95508	117.819	99.497	553.753	692.788	27.9725	3.22849
15934	14.0064	2	661.34	1320.66	-3.23463	72.88	SPAEVKSPVTVK	[7] Phospho (ST)	NFH_RAT	Neurofilament heavy polypeptide OS=Rattus norvegicus GN=Nefh PE=1 SV=4	FALSE	0.617681	1005.7	19272.8	1638.37	58675	11272.9	1382.3	2388.22	248779	69627.7	8714.59	83723.9	716.133	162716	473.993	136054	8806.44	124012	103479	570.283	893.263	70522.8	1738.13	18865.2	98485.2	801.745	18480.2	1554.44	51762.6	11169.8	1382.3	2389.44	244783	70972.2	6017.18	39798.5	447.676	181875
23082	14.0549	3	441.23	1320.67	-1.49878	31.76	SPAEVKSPVTVK	[7] Phospho (ST)	NFH_RAT	Neurofilament heavy polypeptide OS=Rattus norvegicus GN=Nefh PE=1 SV=4	FALSE	0.272057	256.656	2319.08	553.396	6741.87	1163.68	504.262	981.224	44493.1	11929.6	1261.03	7254.03	480.985	27941.6	399.855	29817.8	1580.67	21273.1	25891.6	730.62	836.515	7150.13	398.406	3006.34	18460.2	204.606	2223.71	525.046	5947.62	1153.03	504.262	981.725	43778.6	12159.9	870.708	3448.23	300.677	31231.6
29806	26.6656	3	441.232	1320.67	3.29372	---	SPAEVKSPVTVK	[7] Phospho (ST)	NFH_RAT	Neurofilament heavy polypeptide OS=Rattus norvegicus GN=Nefh PE=1 SV=4	FALSE	0.184135	433.463	928.222	977.803	14906.2	105.672	400.807	193.692	4036.08	313.832	1367.95	1656.34	500.417	789.849	408.706	1002.41	414.571	1630.44	1069.9	129.892	86.1503	555.904	712.967	86.6693	267.192	345.557	890.048	927.712	13150.2	104.705	400.807	193.791	3971.26	319.891	944.528	787.35	312.825	882.849
7298	11.1553	2	815.86	1629.71	0.0414954	38.41	SPVKEEAKSPAEAK	[1] Phospho (ST)|[9] Phospho (ST)	NFH_RAT	Neurofilament heavy polypeptide OS=Rattus norvegicus GN=Nefh PE=1 SV=4	FALSE	0.416124	40306.2	34033.7	27368.7	37520.4	45547.2	39878.2	82890.3	4478.17	80179.5	145855	139014	146789	67010.2	46101	53453.6	27245.1	25894	23567.4	36400.1	42865.7	34765.5	60149.4	54251.8	23542.8	32132.2	32634	25966.6	33100.2	45130.5	39878.2	82932.7	4406.26	81727.7	100708	66080.6	91762.1	74900.2
7556	11.5144	2	647.307	1292.6	-1.48316	70.87	SPAEAKSPAEVK	[7] Phospho (ST)	NFH_RAT	Neurofilament heavy polypeptide OS=Rattus norvegicus GN=Nefh PE=1 SV=4	FALSE	0.173134	30389.1	13506.7	16906.7	1085.21	29462.4	22414.6	42468.8	52153.6	52282.8	72540.9	74499.9	80587.4	31676.9	30763.2	38132.5	18463.8	12129	18148.6	12924.1	18331.2	9209.6	20887.4	23914.2	620.624	24226.2	12951.3	16040.6	957.359	29192.9	22414.6	42490.5	51316	53292.3	50087.4	35413.8	50377.5	35406.7
13014	11.5144	3	431.875	1292.6	0.3061	33.56	SPAEAKSPAEVK	[7] Phospho (ST)	NFH_RAT	Neurofilament heavy polypeptide OS=Rattus norvegicus GN=Nefh PE=1 SV=4	FALSE	0.364395	4864.37	3526.3	2883.69	114.555	4471.19	4673.11	5453.95	9412.12	7038.92	15284.1	11536.3	16077.8	7830.44	6322.6	7813.74	3627.93	2880.85	5729.64	2728.93	2113.07	1522.01	3665.87	4863.58	151.579	3877.89	3381.28	2735.96	101.059	4430.28	4673.11	5456.73	9260.96	7174.83	10553.3	5483.83	10050.7	8752.42
22356	12.0133	2	647.308	1292.6	-0.432493	54.34	SPAEAKSPAEVK	[7] Phospho (ST)	NFH_RAT	Neurofilament heavy polypeptide OS=Rattus norvegicus GN=Nefh PE=1 SV=4	FALSE	0.924099	97.3356	0.00875587	110.628	4503.17	32.8226	42.0011	55.9739	2282.38	31.0868	642.898	265.159	429.945	1014.13	75.2675	332.989	89.6625	131.761	4.48246	74.6685	106.357	18.3564	362.704	56.0752	6655.62	77.5961	0.00839578	104.961	3972.66	32.5223	42.0011	56.0025	2245.72	31.6871	443.903	126.044	268.771	1133.54
7697	25.5271	2	701.307	1400.6	-0.164936	36.24	SPAEVKSPAEVK	[1] Phospho (ST)|[7] Phospho (ST)	NFH_RAT	Neurofilament heavy polypeptide OS=Rattus norvegicus GN=Nefh PE=1 SV=4	FALSE	0.502063	20167.1	34190	27955.1	45779.4	28216.1	29505.2	68405	18483.1	39140.4	26198.3	37812	45308.7	38635.5	40191.8	17720.4	36915.6	12215.1	11809.1	23219.2	41788.2	22781.9	50628.9	31815.2	65986.4	16077.2	32783.9	26523	40386.2	27957.9	29505.2	68439.9	18186.3	39896.1	18089.2	17974.1	28323.8	43184.6
8066	11.8495	3	721.678	2162.01	-0.524977	29.89	AEEKEPLTEKPKDSPGEAK	[14] Phospho (ST)	NFH_RAT	Neurofilament heavy polypeptide OS=Rattus norvegicus GN=Nefh PE=1 SV=4	FALSE	0.43696	55033.3	30210.5	26428.6	50.4515	46312.2	33088	31835.1	41739.7	42910.5	77654.7	16132.3	89772.5	33815.3	34837.5	30498.7	8869.65	34527.2	34249	23055.6	33766.8	24.7473	29718.1	37797.1	733.354	43872.6	28968.1	25074.7	44.5079	45888.4	33088	31851.4	41069.4	43739	53618.4	7668.54	56119.4	37796.9
8177	11.1553	3	536.594	1606.76	-0.320362	30.14	SPEQVKSPAKEEAK	[7] Phospho (ST)	NFH_RAT	Neurofilament heavy polypeptide OS=Rattus norvegicus GN=Nefh PE=1 SV=4	FALSE	0.105634	13923.1	13799.6	7879.68	14611.1	15690.3	13284.9	21461.1	33661.5	22607.4	42974.7	22752.4	45213.5	27673.5	21259.6	23015.9	8756.91	13359.6	15992.7	9818.71	11453.2	9060.99	14152.6	18078.9	11533.5	11099.5	13232.1	7476.02	12889.8	15546.7	13284.9	21472.1	33120.9	23043.9	29672.8	10815.4	28264.3	30931.9
20441	11.1553	2	804.387	1606.76	-0.303775	49.01	SPEQVKSPAKEEAK	[7] Phospho (ST)	NFH_RAT	Neurofilament heavy polypeptide OS=Rattus norvegicus GN=Nefh PE=1 SV=4	FALSE	0.647916	1763.21	1367.57	1220.39	0	1982.41	2016.23	6205.15	0	22.2538	13840.1	178.068	13289.3	5276.91	4219.11	4334.33	2826.77	0	8.18624	1248.91	1826.69	940.147	4146.14	0	0	1405.64	1311.33	1157.87	0	1964.27	2016.23	6208.32	0	22.6835	9556.18	84.6453	8307.53	5898.24
21898	11.4256	2	804.387	1606.76	-0.401975	45.17	SPEQVKSPAKEEAK	[7] Phospho (ST)	NFH_RAT	Neurofilament heavy polypeptide OS=Rattus norvegicus GN=Nefh PE=1 SV=4	FALSE	0.281539	178.8	0	2.26671	1743.75	5.33423	0	400.818	0	8336.94	95.0662	19220.1	864.348	2794.01	2449.56	1902.21	59.4564	2727.95	6088.34	140.275	0	0	161.939	5548.29	2245.15	142.54	0	2.15059	1538.32	5.28542	0	401.023	0	8497.92	65.6406	9136.36	540.329	3122.98
8833	12.39	3	645.619	1933.83	-0.535409	29.85	SPAGAKSPAEAKSPVVAK	[1] Phospho (ST)|[7] Phospho (ST)|[13] Phospho (ST)	NFH_RAT	Neurofilament heavy polypeptide OS=Rattus norvegicus GN=Nefh PE=1 SV=4	FALSE	0.9219	41005.6	519.964	31382.3	2390.15	39640.1	50853.7	53097.3	52551.2	48259.4	11435.8	1801.82	53561.4	48111.2	53442.2	37488.7	8426.38	35744.4	31123.5	43142.3	48905.6	1155.24	863.563	41302.5	2815.21	32689.8	498.58	29774.6	2108.57	39277.4	50853.7	53124.5	51707.2	49191.3	7896.13	856.504	33482.8	53776.1
13824	12.3667	2	967.924	1933.83	-0.904329	36.37	SPAGAKSPAEAKSPVVAK	[1] Phospho (ST)|[7] Phospho (ST)|[13] Phospho (ST)	NFH_RAT	Neurofilament heavy polypeptide OS=Rattus norvegicus GN=Nefh PE=1 SV=4	FALSE	0.904797	20130	141.62	14664.8	0.0063344	4237.92	25517.2	31698.8	36365	32774	98.2356	66.9343	17288.7	27692.7	30281	20006.6	1603.33	28320.2	17795.6	22814.1	29000.9	17.2227	0	23630.6	0	16047.7	135.796	13913.6	0.00558815	4199.15	25517.2	31714.9	35781	33406.8	67.8289	31.8175	10807.7	30953.3
37871	23.341	3	645.619	1933.83	-0.241424	29.54	SPAGAKSPAEAKSPVVAK	[1] Phospho (ST)|[7] Phospho (ST)|[13] Phospho (ST)	NFH_RAT	Neurofilament heavy polypeptide OS=Rattus norvegicus GN=Nefh PE=1 SV=4	FALSE	0.270563	2407.33	27817.7	17381.7	5827.43	2078.2	2867.34	1799.77	1037.98	496.737	21224.5	50545.9	4921.92	922.01	639.675	823.695	1411.47	386.92	385.691	2947.89	3417.05	41236.9	28192.6	732.324	33323.6	1919.13	26673.6	16491.2	5140.91	2059.19	2867.34	1800.69	1021.31	506.329	14655	24027.2	3076.83	1030.57
9763	12.1868	2	632.321	1262.63	-0.500884	68.8	SPAEAKSPVVAK	[7] Phospho (ST)	NFH_RAT	Neurofilament heavy polypeptide OS=Rattus norvegicus GN=Nefh PE=1 SV=4	FALSE	0.944486	16744.1	338.392	10827.4	5571.44	18010	16364.4	31905.7	32375.1	30412	16157.1	238.789	25586	21706	23629.4	23503.7	6224.66	16669.5	17175.6	13502.2	19332.2	1978.52	68.9714	25438.7	8950.17	13348.4	324.476	10272.8	4915.08	17845.2	16364.4	31922	31855.1	30999.2	11156	113.509	15994.6	24261.7
11923	11.637	2	632.321	1262.63	-0.154208	67.16	SPAEAKSPVVAK	[7] Phospho (ST)	NFH_RAT	Neurofilament heavy polypeptide OS=Rattus norvegicus GN=Nefh PE=1 SV=4	FALSE	0.588169	5786.56	6615.82	5438.3	0.706913	6802.33	5865.47	13935.9	19493	15357.9	24258	18458.1	28252.2	10310.6	7648.75	10658.4	5186.7	6681.17	5533.96	3902.2	5229.6	1207.87	8861.83	10362.4	0.456655	4613.05	6343.74	5159.7	0.623633	6740.09	5865.47	13943	19180	15654.5	16749.4	8774.14	17661.3	11524.6
15448	12.1868	3	421.883	1262.63	-0.294796	33.65	SPAEAKSPVVAK	[7] Phospho (ST)	NFH_RAT	Neurofilament heavy polypeptide OS=Rattus norvegicus GN=Nefh PE=1 SV=4	FALSE	0.972661	2368.5	61.6779	1664.74	937.314	3025.52	2424.9	5838.79	4537.3	4655.91	2839.7	16.0346	4541.57	3020.74	4649.26	3775.88	1024.61	2619.39	3660.34	1779.25	1396.04	89.2872	60.8759	1439.56	3183.04	1888.17	59.1413	1579.45	826.89	2997.84	2424.9	5841.77	4464.44	4745.81	1960.73	7.62212	2839.07	3376.41
20403	11.7249	3	421.883	1262.63	0.107438	38.56	SPAEAKSPVVAK	[7] Phospho (ST)	NFH_RAT	Neurofilament heavy polypeptide OS=Rattus norvegicus GN=Nefh PE=1 SV=4	FALSE	0.741711	1034.62	1695.06	899.611	0.0749059	921.352	914.671	1944.97	3152.5	2289.86	3886.84	2282.13	5368.53	2295.63	1609.82	1410.98	711.854	895.724	1525.69	573.4	698.365	133.452	876.817	1692.53	54.7202	824.805	1625.35	853.525	0.0660814	912.921	914.671	1945.97	3101.87	2334.07	2683.75	1084.82	3356.02	2565.92
10152	12.2624	2	1018.92	2035.83	-0.676261	43.85	SPAEAKSPAEAKSPAEVK	[1] Phospho (ST)|[7] Phospho (ST)|[13] Phospho (ST)	NFH_RAT	Neurofilament heavy polypeptide OS=Rattus norvegicus GN=Nefh PE=1 SV=4	FALSE	0.972992	45850.3	123.222	37874	385.51	59169.6	62409.5	94790.5	86829.7	76256	11266.8	1000.39	51109.7	79282.6	90586.9	49837.7	24376.7	73472.8	64820.3	50341.9	70900.2	106.706	1553.33	60343.6	112.02	36552	118.154	35933.8	340.093	58628.2	62409.5	94839	85435.3	77728.4	7779.44	475.54	31950.2	88617.7
10238	26.8547	2	1032.94	2063.86	-17.2523	29.7	SPAEVKSPVTVKSPAEAK	[1] Phospho (ST)|[10] Phospho (ST)|[13] Phospho (ST)	NFH_RAT	Neurofilament heavy polypeptide OS=Rattus norvegicus GN=Nefh PE=1 SV=4	FALSE	0.0170476	170754	135328	138276	210125	221172	196444	224611	295303	79966.6	250973	224989	189117	162410	106024	154107	84155.8	30371.1	21475.6	156027	163518	237400	219680	66280.3	74968.1	136125	129762	131192	185370	219148	196444	224726	290560	81510.7	173290	106949	118222	181533
10340	10.7057	3	504.891	1511.65	0.348931	35.93	EEAKSPEKEETR	[5] Phospho (ST)	NFH_RAT	Neurofilament heavy polypeptide OS=Rattus norvegicus GN=Nefh PE=1 SV=4	FALSE	0.970352	10706.8	10744.2	3798.24	8966.39	7424.13	7035.16	12178.6	70.5689	8407.34	7010.82	45122.5	37044.7	12919.2	10315	18184.7	11343.1	4015.52	3187.4	3506.54	4608.36	8260.96	11145.3	5126.89	8065.73	8535.5	10302.4	3603.66	7910.08	7356.19	7035.16	12184.8	69.4356	8569.67	4840.78	21449.1	23157.7	14440.4
14096	10.3262	3	504.891	1511.65	0.242814	29.25	EEAKSPEKEETR	[5] Phospho (ST)	NFH_RAT	Neurofilament heavy polypeptide OS=Rattus norvegicus GN=Nefh PE=1 SV=4	FALSE	0.389627	10.8525	44.2558	0	8.2447	22.5613	11.5068	0	0	0	35935	395.366	0	0	0	0	99.5241	0	0	5.6824	0	730.272	85.6747	0	3.23472	8.65165	42.4357	0	7.2734	22.3549	11.5068	0	0	0	24812.1	187.939	0	0
10500	10.9643	3	659.285	1974.83	-0.469341	28.29	SPAKEEAKSPEKEETR	[1] Phospho (ST)|[9] Phospho (ST)	NFH_RAT	Neurofilament heavy polypeptide OS=Rattus norvegicus GN=Nefh PE=1 SV=4	FALSE	0.010769	25707	21967.6	12059.9	20728	32480.1	19300.6	27229.3	27039.6	19599.6	67593	36616.2	67763.4	22114.2	30057.1	17072.7	9000.34	12210.3	8803.53	18764.2	21994.3	21187.8	21616.3	18232.4	12678.2	20493.7	21064.1	11442.1	18286.1	32182.9	19300.6	27243.2	26605.3	19978.1	46671.1	17405.7	42360.9	24718
10598	12.8906	3	652.972	1955.9	-2.6903	44.6	SPAEAKSPAEVKSPATVK	[7] Phospho (ST)|[16] Phospho (ST)	NFH_RAT	Neurofilament heavy polypeptide OS=Rattus norvegicus GN=Nefh PE=1 SV=4	FALSE	0.359238	4794.8	97145	36674.1	5109.19	2031.06	23370.8	92757.9	160316	153021	2657.92	39658.8	8173.27	91247.2	68754.2	90653.8	1075.2	82077.3	75464.4	10487.8	25591.2	47380.4	35168.8	75142.3	49162	3822.42	93149.9	34795.4	4507.29	2012.48	23370.8	92805.3	157741	155976	1835.22	18851.9	5109.35	101991
11546	28.6628	2	1176.09	2350.16	-0.611915	30.61	AKSPVKEEIKPPAEVKSPEK	[3] Phospho (ST)|[17] Phospho (ST)	NFH_RAT	Neurofilament heavy polypeptide OS=Rattus norvegicus GN=Nefh PE=1 SV=4	FALSE	0.0236311	131687	106574	87834.1	134444	130059	106426	150178	153726	167102	176939	287688	130252	149709	114226	121341	19304	149186	157262	42548.4	47043.4	91778.4	131851	119367	40269.1	104981	102191	83334.5	118605	128869	106426	150255	151257	170328	122171	136753	81424.4	167337
26889	28.6942	5	471.039	2350.16	0.221101	---	AKSPVKEEIKPPAEVKSPEK	[3] Phospho (ST)|[17] Phospho (ST)	NFH_RAT	Neurofilament heavy polypeptide OS=Rattus norvegicus GN=Nefh PE=1 SV=4	FALSE	0.563394	877.55	1295.44	679.872	1040.39	344.269	335.668	1358.74	293.363	706.338	24.4754	196.712	1013.38	2846.7	2349.54	7.5052	7.13743	1828.77	3047.42	279.414	306.854	88.8041	324.028	719.432	290.364	699.584	1242.16	645.043	917.822	341.119	335.668	1359.44	288.651	719.977	16.8995	93.508	633.492	3181.88
11713	11.5144	2	674.282	1346.55	-2.14026	33.51	SPASVKSPSEAK	[1] Phospho (ST)|[7] Phospho (ST)	NFH_RAT	Neurofilament heavy polypeptide OS=Rattus norvegicus GN=Nefh PE=1 SV=4	FALSE	0.16204	46189.4	26101.2	34736.6	2967.17	55982.5	40765.9	38201.1	28884.1	39114.2	89733.3	45046.6	89902	15114.9	27080.8	47748.5	28086.8	5188.13	21501.8	38975.6	42116.3	8855.84	59100.5	41256.4	3782.96	36822.3	25027.8	32957.1	2617.61	55470.2	40765.9	38220.7	28420.3	39869.5	61958.3	21413.1	56200.4	16894.6
11850	11.5144	2	1147.49	2292.97	-0.551852	60.01	SPVKEEAKSPAEAKSPAEAK	[1] Phospho (ST)|[9] Phospho (ST)|[15] Phospho (ST)	NFH_RAT	Neurofilament heavy polypeptide OS=Rattus norvegicus GN=Nefh PE=1 SV=4	FALSE	0.610658	28450.4	15579.7	23462.5	96.0896	37042.7	37359.4	55857	71368	60908.5	56702.9	57724.6	56945.2	38170.2	35766.4	18905.6	7826.32	29358.7	20011.1	26189.5	37827.2	18706.7	33869.5	40851.8	380.599	22680.7	14939	22260.6	84.7694	36703.7	37359.4	55885.6	70221.9	62084.5	39151.7	27439.6	35598.1	42664.5
12235	11.9534	3	841.389	2521.14	-2.25129	28.44	SPAEAKPPAEAKSPAEAKSPAEAK	[13] Phospho (ST)|[19] Phospho (ST)	NFH_RAT	Neurofilament heavy polypeptide OS=Rattus norvegicus GN=Nefh PE=1 SV=4	FALSE	0.431302	86248.7	1336.19	55532.9	60.5723	41479.4	64081.9	72360.8	85646.4	60641.9	21490.2	4322.14	113117	28929.2	30969.9	18761.6	3210.88	27750.2	22082.3	57252.5	73776.3	98.4562	9470.14	47118.8	79.4878	68757.6	1281.24	52688	53.4364	41099.8	64081.9	72397.8	84271	61812.8	14838.4	2054.55	70713	32335.4
12654	11.2782	2	634.299	1266.58	-2.17468	78.19	SPASVKSPSEAK	[7] Phospho (ST)	NFH_RAT	Neurofilament heavy polypeptide OS=Rattus norvegicus GN=Nefh PE=1 SV=4	FALSE	0.500698	7662.55	6350.6	4117.62	409.382	8632.2	6515.51	12533.7	61.1194	211.363	38816.2	1684.1	35671.1	6976.02	7380.7	7768.97	6105.7	69.0849	779.455	3685.19	2906.66	3175.74	8534.19	389.525	265.319	6108.6	6089.43	3906.69	361.153	8553.22	6515.51	12540.1	60.1379	215.444	26801.5	800.543	22299.1	7797.41
19970	11.3095	3	423.203	1266.59	1.41584	30.38	SPASVKSPSEAK	[7] Phospho (ST)	NFH_RAT	Neurofilament heavy polypeptide OS=Rattus norvegicus GN=Nefh PE=1 SV=4	FALSE	0.357038	944.352	1414.96	832.725	307.277	1203.03	804.43	3160.35	274.361	3055.29	5111.38	3113.25	6600.75	1998.72	1029.52	2556.11	1108.99	195.544	1451.13	930.557	1200.24	586.789	1650.3	1020.05	941.621	752.839	1356.77	790.066	271.077	1192.02	804.43	3161.96	269.955	3114.28	3529.27	1479.9	4126.32	2234.06
12658	27.3786	3	883.395	2647.16	1.42882	30.32	SPAEVKSPAEVKSPAEAKSPAEAK	[7] Phospho (ST)|[13] Phospho (ST)|[19] Phospho (ST)	NFH_RAT	Neurofilament heavy polypeptide OS=Rattus norvegicus GN=Nefh PE=1 SV=4	FALSE	0.000863004	122360	89131.1	82701.8	159265	126512	113292	121139	65380.4	75668.6	204534	176023	178914	26107.9	58785.8	30392	30921.6	18425.3	14789	88570.9	108279	110195	106371	58905.6	66739.9	97545.2	85465.6	78465.1	140502	125355	113292	121201	64330.4	77129.6	141225	83673.2	111845	29181.9
12794	32.0702	2	722.828	1443.64	-0.113346	28.83	SPAEVKSPVTVK	[N-term] Carbamyl (N-term)|[1] Phospho (ST)|[7] Phospho (ST)	NFH_RAT	Neurofilament heavy polypeptide OS=Rattus norvegicus GN=Nefh PE=1 SV=4	FALSE	0.0818665	21709.7	12689.4	19306.5	19730.8	18854.2	20628.5	45467.9	59392.1	56732.1	48947.3	57780.9	62917.1	24181.1	21859.7	23087.7	21990.2	22346	27115.9	19890.9	23282.1	15619.3	21030.9	37484.3	23750.7	17307	12167.5	18317.4	17406.3	18681.6	20628.5	45491.2	58438.3	57827.5	33796.7	27466.4	39331.3	27028.3
13886	28.0887	3	883.405	2647.19	-0.558383	28.47	SPAEAKSPAEVKSPATVKSPVEAK	[7] Phospho (ST)|[13] Phospho (ST)|[16] Phospho (ST)	NFH_RAT	Neurofilament heavy polypeptide OS=Rattus norvegicus GN=Nefh PE=1 SV=4	FALSE	0.000499321	81307.3	57561.1	54118.8	90443.1	77386.4	84651.2	74778.5	36661	84838	108281	78726.9	126886	22043.9	42295.7	13864.1	21428.3	43541.1	44034.5	51631.9	56878.4	72826.8	45136.6	58659.1	30960.3	64818.4	55193.9	51346.4	79788.1	76678.3	84651.2	74816.7	36072.2	86476.2	74764.8	37423.1	79319.9	24639.5
15110	12.2093	2	1011.91	2021.81	-1.37021	28.9	SPGEAKSPAEAKSPAEVK	[1] Phospho (ST)|[7] Phospho (ST)|[13] Phospho (ST)	NFH_RAT	Neurofilament heavy polypeptide OS=Rattus norvegicus GN=Nefh PE=1 SV=4	FALSE	0.622494	26965.1	0	16653.8	3679.23	30318	32534.4	50266.6	53103.2	40684.9	16603.7	177.071	30068.1	24735.2	27165	12356.2	6208.62	31323.6	14951.3	29254	39876.4	4421.09	337.877	32287.8	3233	21496.6	0	15800.6	3245.78	30040.6	32534.4	50292.2	52250.4	41470.5	11464.4	84.1713	18796.5	27647.6
15283	25.7384	2	676.82	1351.62	-2.03434	59.71	EEVKSPVEEVK	[5] Phospho (ST)	NFH_RAT	Neurofilament heavy polypeptide OS=Rattus norvegicus GN=Nefh PE=1 SV=4	FALSE	0.0694094	49456.9	12098.4	23634.4	33586.9	61074.6	52261.8	88890.9	4132.26	3231.59	60683.2	96155	77391.5	1697.03	10822.7	6328.88	28743.8	4149.92	3692.86	44534.2	56344.8	13406.2	82543.1	5919.24	15424.9	39427.1	11600.9	22423.7	29630.1	60515.7	52261.8	88936.3	4065.89	3293.99	41900	45707.6	48379.7	1896.84
20992	26.5673	2	676.82	1351.63	-1.27501	44.58	EEVKSPVEEVK	[5] Phospho (ST)	NFH_RAT	Neurofilament heavy polypeptide OS=Rattus norvegicus GN=Nefh PE=1 SV=4	FALSE	0.241387	298.686	4273.46	386.685	34384.3	474.902	444.826	916.817	2795.6	701.162	1737.7	773.327	1910.49	820.555	188.597	770.194	0	373.152	463.408	552.493	859.917	9692.61	1628.87	557.661	3933.64	238.113	4097.72	366.876	30333.5	470.557	444.826	917.285	2750.7	714.7	1199.83	367.604	1194.3	917.171
25055	25.7757	3	451.55	1351.63	-0.278713	---	EEVKSPVEEVK	[5] Phospho (ST)	NFH_RAT	Neurofilament heavy polypeptide OS=Rattus norvegicus GN=Nefh PE=1 SV=4	FALSE	0.242063	424.2	166.199	76.9262	136.497	4891.03	456.93	648.943	207.631	421.296	4957.04	5648.4	8616.91	206.817	34.3431	435.857	2574.75	211.218	364.764	363.633	828.094	47.5937	6770.16	185.756	197.726	338.173	159.364	72.9854	120.416	4846.28	456.93	649.275	204.296	429.431	3422.7	2684.99	5386.68	231.169
26666	22.9292	2	676.821	1351.63	-0.229633	45.06	EEVKSPVEEVK	[5] Phospho (ST)	NFH_RAT	Neurofilament heavy polypeptide OS=Rattus norvegicus GN=Nefh PE=1 SV=4	FALSE	0.930472	3171.57	35643.4	10808	71703.8	5124.56	531.387	385.669	1352.6	15533	27390	84667.1	4109.29	470.461	39597.5	7141.35	3088.81	11904.2	8780.4	454.602	273.917	63884.3	14548.1	30819.9	53626.5	2528.38	34177.6	10254.3	63256.5	5077.67	531.387	385.866	1330.87	15832.9	18912	40246.8	2568.84	525.855
36360	26.539	3	451.549	1351.63	-0.509529	---	EEVKSPVEEVK	[5] Phospho (ST)	NFH_RAT	Neurofilament heavy polypeptide OS=Rattus norvegicus GN=Nefh PE=1 SV=4	FALSE	0.401488	0	209.18	5.34178	2947.51	0	0	0	44.1783	0	0	0	0	0	0	0.0383642	0	0	57.7276	0	0	192.199	0	0	0	0	200.577	5.06813	2600.27	0	0	0	43.4688	0	0	0	0	0
18521	10.9643	2	666.268	1330.52	0.345391	35.12	SPGEAKSPAEAK	[1] Phospho (ST)|[7] Phospho (ST)	NFH_RAT	Neurofilament heavy polypeptide OS=Rattus norvegicus GN=Nefh PE=1 SV=4	FALSE	0.421621	12172.6	5883.76	4577.5	4203.65	32867.1	6683.45	16211.6	458.676	5524.39	30341.7	11696.8	17339	8839.41	8369.38	13657.5	15198.7	2982.16	2789.39	5427.82	5528.92	4892.87	5755.9	4253.58	4667.86	9704	5641.79	4343	3708.42	32566.4	6683.45	16219.9	451.31	5631.06	20950.1	5560.14	10839.1	9880.2
19341	29.3499	2	605.789	1209.56	-0.166886	29.6	TLDVKSPEAK	[N-term] Carbamyl (N-term)|[6] Phospho (ST)	NFH_RAT	Neurofilament heavy polypeptide OS=Rattus norvegicus GN=Nefh PE=1 SV=4	FALSE	0.473416	8341.39	9099.51	11982.9	7667.83	9303.39	10460.5	13476.7	32823.5	20738.3	536.474	902.149	2489.91	15407.5	12728.5	14600.6	4532.12	28661.7	27302	3145.72	7666.14	9855.91	3330.91	13491.7	2840.3	6649.77	8725.29	11369	6764.49	9218.27	10460.5	13483.6	32296.4	21138.7	370.42	428.84	1556.51	17221.7
20712	26.2212	3	897.728	2690.16	-0.954987	28.7	SPAEAKSPAEAKSPAEVKSPAEVK	[N-term] Carbamyl (N-term)|[7] Phospho (ST)|[13] Phospho (ST)|[19] Phospho (ST)	NFH_RAT	Neurofilament heavy polypeptide OS=Rattus norvegicus GN=Nefh PE=1 SV=4	FALSE	0.136826	27659.2	16035.7	422.654	7479.15	22246.5	13972.6	5422.23	8297.17	436.463	27509.2	2225.65	40105.2	3996.77	28.0931	11589.1	199.825	812.551	279.583	17732.2	15374.4	24764.5	10583.5	201.362	9612.24	22050	15376.2	401.003	6598.04	22042.9	13972.6	5425	8163.92	444.89	18994.3	1057.97	25070.9	4467.37
22342	10.9643	2	633.291	1264.57	-1.40844	67.34	SPAEAKSPAEAK	[7] Phospho (ST)	NFH_RAT	Neurofilament heavy polypeptide OS=Rattus norvegicus GN=Nefh PE=1 SV=4	FALSE	0.515059	1337.49	981.177	458.001	796.599	897.088	676.121	1466.99	33.8855	735.468	4067.08	8706.14	5783.54	1171.57	874.51	1559.13	1691.23	221.804	485.67	666.973	765.649	751.461	1204.12	778.646	628.975	1066.25	940.826	434.539	702.753	888.879	676.121	1467.74	33.3413	749.669	2808.21	4138.49	3615.46	1309.52
36467	22.8885	3	441.219	1320.63	1.46	28.71	SPAEVKSPAEVK	[7] Phospho (ST)	NFH_RAT	Neurofilament heavy polypeptide OS=Rattus norvegicus GN=Nefh PE=1 SV=4	FALSE	0.842079	101.722	2270.25	45.9336	1734.62	426.838	219.491	711.632	369.563	676.986	2029.58	10445.4	168.79	56.8691	2264.1	114.281	196.896	57.7467	51.5058	269.397	1001.46	5608.51	725.697	1299.21	16342.8	81.0927	2176.89	43.5805	1530.27	422.933	219.491	711.996	363.628	690.058	1401.36	4965.26	105.515	63.5651
137	28.513	2	795.37	1588.72	0.036277	83.04	VDHGAEIITQSPSR	[11] Phospho (ST)	MTAP2_RAT	Microtubule-associated protein 2 OS=Rattus norvegicus GN=Map2 PE=1 SV=3	TRUE	0.980789	5.37427e+06	4.72458e+06	4.26702e+06	6.02196e+06	4.78856e+06	4.67111e+06	6.29648e+06	7.62284e+06	6.67708e+06	3.27265e+06	2.96401e+06	4.36377e+06	3.87128e+06	3.69542e+06	3.77818e+06	2.71786e+06	3.64808e+06	3.34855e+06	5.59887e+06	6.08655e+06	6.73411e+06	8.49606e+06	7.22448e+06	7.52694e+06	4.28438e+06	4.53028e+06	4.04843e+06	5.31252e+06	4.74475e+06	4.67111e+06	6.2997e+06	7.50042e+06	6.80601e+06	2.25967e+06	1.40895e+06	2.72792e+06	4.3271e+06
546	28.513	3	530.582	1588.72	0.0387962	34.4	VDHGAEIITQSPSR	[11] Phospho (ST)	MTAP2_RAT	Microtubule-associated protein 2 OS=Rattus norvegicus GN=Map2 PE=1 SV=3	TRUE	0.412755	777872	839444	853573	983653	746382	820493	1.3917e+06	1.74942e+06	1.54366e+06	564263	471193	994748	850510	933072	919050	473248	815547	925461	1.03654e+06	1.02787e+06	978322	1.8275e+06	1.52907e+06	2.22515e+06	620121	804922	809846	867770	739553	820493	1.39241e+06	1.72133e+06	1.57346e+06	389608	223983	621846	950653
11979	28.513	1	1589.73	1588.72	-0.10063	---	VDHGAEIITQSPSR	[11] Phospho (ST)	MTAP2_RAT	Microtubule-associated protein 2 OS=Rattus norvegicus GN=Map2 PE=1 SV=3	TRUE	0.10106	97340.4	35560.9	82784.4	72.0349	75738.7	91148.4	251465	225590	289399	2510.34	21927.8	10616.8	122114	107797	103293	37544.5	110504	105945	106017	123064	95082.5	114042	283130	93028.4	77600	34098.4	78543.5	63.5486	75045.7	91148.4	251593	221967	294987	1733.32	10423.5	6636.85	136492
475	45.6264	2	920.428	1838.84	-7.60801	67.48	ETSPETSLIQDEVALK	[3] Phospho (ST)	MTAP2_RAT	Microtubule-associated protein 2 OS=Rattus norvegicus GN=Map2 PE=1 SV=3	FALSE	0.249577	3.02912e+06	2.97999e+06	2.71169e+06	3.7036e+06	3.2862e+06	3.70275e+06	4.34102e+06	4.70604e+06	4.33531e+06	4.56465e+06	5.47943e+06	4.22384e+06	2.28237e+06	1.87916e+06	2.3156e+06	2.18654e+06	1.77685e+06	1.75675e+06	4.46452e+06	4.5567e+06	4.99849e+06	5.50896e+06	5.45434e+06	5.52508e+06	2.41482e+06	2.85743e+06	2.57277e+06	3.26728e+06	3.25613e+06	3.70275e+06	4.34323e+06	4.63047e+06	4.41902e+06	3.15176e+06	2.60467e+06	2.64044e+06	2.55111e+06
20466	42.184	2	920.428	1838.84	-7.58397	78.33	ETSPETSLIQDEVALK	[3] Phospho (ST)	MTAP2_RAT	Microtubule-associated protein 2 OS=Rattus norvegicus GN=Map2 PE=1 SV=3	FALSE	0.541821	7315.53	6517.07	9055.22	8831.84	13088.3	12742.4	16761	23658.4	9573.35	17176.3	18073.2	38350.3	12836.3	5621.95	13861.7	8984.11	7014.41	5689.95	24679.1	26055.3	27691.1	35508.2	36594.9	22476.7	5831.95	6249.05	8591.34	7791.37	12968.6	12742.4	16769.5	23278.5	9758.21	11859.7	8591.18	23973.9	14347.7
5593	45.6264	3	613.955	1838.84	-7.10328	39.18	ETSPETSLIQDEVALK	[7] Phospho (ST)	MTAP2_RAT	Microtubule-associated protein 2 OS=Rattus norvegicus GN=Map2 PE=1 SV=3	FALSE	0.211575	119553	69071.4	84572.7	95605.3	124293	75378.5	211914	216913	229195	283191	238058	213358	67743.8	82791.2	100396	30148.7	58544.1	85038.8	116486	113777	120518	171418	206342	452379	95307.9	66230.8	80240.2	84342.2	123156	75378.5	212022	213429	233620	195535	113162	133376	75720.2
558	40.3413	3	818.327	2451.96	-7.373	46.62	DGSPDAPATPEKEEVPFSEYK	[3] Phospho (ST)|[9] Phospho (ST)	MTAP2_RAT	Microtubule-associated protein 2 OS=Rattus norvegicus GN=Map2 PE=1 SV=3	TRUE	0.0248397	2.97985e+06	1.9514e+06	2.79526e+06	2.81713e+06	3.46121e+06	2.9815e+06	5.89557e+06	6.77944e+06	5.90698e+06	8.43288e+06	8.77996e+06	7.23667e+06	2.31239e+06	1.9268e+06	2.04902e+06	1.63319e+06	1.92412e+06	2.21099e+06	3.82669e+06	4.16296e+06	3.07478e+06	4.40737e+06	5.65737e+06	3.32879e+06	2.37554e+06	1.87115e+06	2.65206e+06	2.48525e+06	3.42954e+06	2.9815e+06	5.89858e+06	6.67057e+06	6.02104e+06	5.82267e+06	4.17359e+06	4.52385e+06	2.58466e+06
1011	40.3782	2	1226.99	2451.96	-7.28106	54.72	DGSPDAPATPEKEEVPFSEYK	[3] Phospho (ST)|[9] Phospho (ST)	MTAP2_RAT	Microtubule-associated protein 2 OS=Rattus norvegicus GN=Map2 PE=1 SV=3	TRUE	0.0122423	3.98632e+06	2.88343e+06	2.97263e+06	3.0965e+06	4.10679e+06	4.03506e+06	5.56228e+06	6.31623e+06	5.19569e+06	6.29573e+06	7.44332e+06	4.31197e+06	2.33579e+06	1.5815e+06	1.8926e+06	2.27856e+06	2.09464e+06	2.14856e+06	4.51843e+06	5.01681e+06	4.16515e+06	4.62673e+06	5.23885e+06	2.47689e+06	3.1779e+06	2.76485e+06	2.82035e+06	2.73171e+06	4.06921e+06	4.03506e+06	5.56513e+06	6.21479e+06	5.29602e+06	4.34702e+06	3.53821e+06	2.69554e+06	2.61082e+06
652	35.6902	3	830.046	2487.12	-0.414564	50.48	SGTSTPTTPGSTAITPGTPPSYSSR	[18] Phospho (ST)	MTAP2_RAT	Microtubule-associated protein 2 OS=Rattus norvegicus GN=Map2 PE=1 SV=3	TRUE	0.0367551	1.63175e+06	1.23484e+06	1.34032e+06	1.34323e+06	1.49766e+06	1.30323e+06	1.41837e+06	1.48643e+06	1.45086e+06	2.33231e+06	2.30496e+06	2.24607e+06	934558	768287	963948	842915	795730	874448	1.51745e+06	1.63206e+06	1.54454e+06	1.82579e+06	1.8515e+06	1.80372e+06	1.30084e+06	1.18406e+06	1.27166e+06	1.18499e+06	1.48396e+06	1.30323e+06	1.41909e+06	1.46256e+06	1.47887e+06	1.6104e+06	1.09567e+06	1.40409e+06	1.0446e+06
688	35.7058	2	1244.56	2487.12	-0.637562	74.72	SGTSTPTTPGSTAITPGTPPSYSSR	[18] Phospho (ST)	MTAP2_RAT	Microtubule-associated protein 2 OS=Rattus norvegicus GN=Map2 PE=1 SV=3	TRUE	0.0474548	3.30636e+06	2.51694e+06	2.47155e+06	2.78981e+06	2.65005e+06	2.82264e+06	2.4429e+06	2.57503e+06	2.31682e+06	3.18527e+06	3.36785e+06	2.61209e+06	1.53465e+06	1.24108e+06	1.48368e+06	1.81332e+06	1.50823e+06	1.42521e+06	2.99401e+06	3.34838e+06	3.18055e+06	3.24739e+06	2.92377e+06	2.71982e+06	2.63583e+06	2.41343e+06	2.34493e+06	2.46115e+06	2.6258e+06	2.82264e+06	2.44415e+06	2.53367e+06	2.36156e+06	2.19934e+06	1.60092e+06	1.63289e+06	1.71534e+06
772	28.213	2	619.787	1237.56	0.0700421	50.71	KDDQSPLDIK	[5] Phospho (ST)	MTAP2_RAT	Microtubule-associated protein 2 OS=Rattus norvegicus GN=Map2 PE=1 SV=3	FALSE	0.53028	906468	855492	791023	1.18588e+06	950077	970780	1.10132e+06	1.33541e+06	1.17558e+06	776076	760099	880642	697953	660287	612703	436092	652354	607942	1.06265e+06	1.14811e+06	1.21815e+06	1.55155e+06	1.35171e+06	1.43583e+06	722638	820310	750500	1.04617e+06	941384	970780	1.10189e+06	1.31397e+06	1.19828e+06	535858	361316	550515	780133
10217	28.2602	1	1238.57	1237.56	-0.0301019	---	KDDQSPLDIK	[5] Phospho (ST)	MTAP2_RAT	Microtubule-associated protein 2 OS=Rattus norvegicus GN=Map2 PE=1 SV=3	FALSE	0.549578	81990.2	64254.1	70971.9	39947.8	96653.6	101319	188155	197138	198621	41280.2	71235.3	40461.6	92161.9	83308.1	83089.5	29103	91226.1	87374	85676.2	106795	106556	189187	232429	103909	65362.7	61611.6	67336.1	35241.6	95769.2	101319	188251	193972	202456	28502.8	33862	25293.7	103013
1495	39.0679	3	791.676	2372	-2.0598	34.4	DGSPDAPATPEKEEVPFSEYK	[3] Phospho (ST)	MTAP2_RAT	Microtubule-associated protein 2 OS=Rattus norvegicus GN=Map2 PE=1 SV=3	FALSE	0.0117796	642382	534241	545299	737180	694259	615170	1.19949e+06	1.35607e+06	1.28655e+06	1.92592e+06	1.79941e+06	1.86178e+06	324322	369298	450394	369919	302992	346094	553148	551142	712122	1.21367e+06	1.20952e+06	1.1618e+06	512108	512270	517364	650333	687906	615170	1.2001e+06	1.33429e+06	1.31139e+06	1.32979e+06	855356	1.16385e+06	362509
2411	39.0679	2	1187.01	2372	-1.99273	47.73	DGSPDAPATPEKEEVPFSEYK	[3] Phospho (ST)	MTAP2_RAT	Microtubule-associated protein 2 OS=Rattus norvegicus GN=Map2 PE=1 SV=3	FALSE	0.00224264	993242	950499	740575	1.07892e+06	944197	1.03584e+06	1.20808e+06	1.3649e+06	1.18119e+06	1.34474e+06	1.43373e+06	1.03592e+06	367988	361869	466195	573868	417233	373318	768514	814952	1.10908e+06	1.27443e+06	1.18666e+06	942139	791814	911409	702637	951816	935557	1.03584e+06	1.2087e+06	1.34298e+06	1.20399e+06	928508	681529	647581	411316
1756	11.7015	3	470.904	1409.69	-0.286014	41.28	VTDGITKSPEKR	[8] Phospho (ST)	MTAP2_RAT	Microtubule-associated protein 2 OS=Rattus norvegicus GN=Map2 PE=1 SV=3	FALSE	0.0856735	95394	86170.7	70981.3	91742.7	123588	88966.5	126493	199520	149347	122678	85614.1	171671	73102.1	65237.2	67560	27490	68092.5	78715.9	89936.3	88725.5	79944.1	165280	155331	142092	76048.3	82626.9	67345.1	80934.7	122457	88966.5	126558	196315	152231	84705.6	40697	107317	81709.4
5265	11.7899	2	705.853	1409.69	-0.701747	29.89	VTDGITKSPEKR	[8] Phospho (ST)	MTAP2_RAT	Microtubule-associated protein 2 OS=Rattus norvegicus GN=Map2 PE=1 SV=3	FALSE	0.753033	33040.4	17888.4	32009.9	218.083	38821.7	34778.3	88430.4	129895	93898.2	59624.3	57857.7	93054.4	38769.7	32047.8	35521.6	12195.9	38742	39229.3	32494.1	37499.7	7082.11	90677.6	107876	3210.75	26339.9	17152.7	30370	192.391	38466.5	34778.3	88475.6	127809	95711.3	41168.9	27502.9	58171	43334.6
15601	12.2624	2	705.851	1409.69	-3.48772	28.27	VTDGITKSPEKR	[8] Phospho (ST)	MTAP2_RAT	Microtubule-associated protein 2 OS=Rattus norvegicus GN=Map2 PE=1 SV=3	FALSE	0.522742	11805.3	1673.18	6246.85	21328.4	6679.36	10084.3	9675.21	5781.55	11913.5	2333.2	3330.45	16338.4	3137.08	4904.38	2693.99	831.975	4593.49	2765.37	9035.05	9671.59	11282	4385.06	10720.9	43646.4	9411.19	1604.37	5926.83	18815.7	6618.25	10084.3	9680.16	5688.7	12143.5	1611.01	1583.14	10213.6	3506.45
1938	46.7059	3	1166.53	3496.58	-9.68503	29.23	EESTETPDIPAIPSDVTQPQPEAVVSEPAEVR	[4] Phospho (ST)	MTAP2_RAT	Microtubule-associated protein 2 OS=Rattus norvegicus GN=Map2 PE=1 SV=3	FALSE	0.0619599	991751	1.02125e+06	963453	1.53052e+06	1.25231e+06	1.44514e+06	1.53541e+06	1.67568e+06	1.51174e+06	2.06489e+06	2.39304e+06	2.00553e+06	710675	571844	637098	666039	525323	500640	1.69531e+06	1.75165e+06	1.85136e+06	1.85604e+06	1.70255e+06	1.65986e+06	790626	979252	914097	1.35021e+06	1.24085e+06	1.44514e+06	1.5362e+06	1.64877e+06	1.54093e+06	1.42575e+06	1.13754e+06	1.25371e+06	794353
5970	46.6585	4	875.151	3496.58	-10.7286	31.34	EESTETPDIPAIPSDVTQPQPEAVVSEPAEVR	[4] Phospho (ST)	MTAP2_RAT	Microtubule-associated protein 2 OS=Rattus norvegicus GN=Map2 PE=1 SV=3	FALSE	0.414099	123086	73106.7	73877.4	137070	228179	115509	346494	401834	374808	448157	335887	203729	141650	136743	176018	28965.1	132042	163384	127346	139510	154187	206691	407179	494222	98124.2	70100.2	70092.8	120922	226091	115509	346671	395381	382045	309440	159665	127357	158329
2152	12.3667	3	551.945	1652.81	-0.642277	35.91	DKVTDGITKSPEKR	[10] Phospho (ST)	MTAP2_RAT	Microtubule-associated protein 2 OS=Rattus norvegicus GN=Map2 PE=1 SV=3	FALSE	0.800986	194398	9535.38	146083	15077.8	186999	211932	264853	289130	249369	7374.75	1872.53	260318	94244.8	104360	81036.9	20625.4	118957	115446	187504	203671	4328.32	6639.67	242654	25481	154974	9143.24	138600	13301.5	185288	211932	264988	284487	254184	5092.06	890.113	162732	105342
4164	12.3343	4	414.211	1652.81	-0.115826	33.15	DKVTDGITKSPEKR	[10] Phospho (ST)	MTAP2_RAT	Microtubule-associated protein 2 OS=Rattus norvegicus GN=Map2 PE=1 SV=3	FALSE	0.881114	52534.2	2169.25	36215.9	2687.2	56704.1	62576	74914	90464.6	74688.8	495.548	239.192	37466.2	31996.9	39570.1	35264.2	5093.48	40427	51378.8	46844.6	48627	1079.12	827.594	76440	4887.08	41880.3	2080.04	34360.6	2370.62	56185.2	62576	74952.3	89011.8	76131	342.162	113.701	23421.2	35764.4
7867	12.3343	2	827.413	1652.81	-0.620615	---	DKVTDGITKSPEKR	[10] Phospho (ST)	MTAP2_RAT	Microtubule-associated protein 2 OS=Rattus norvegicus GN=Map2 PE=1 SV=3	FALSE	0.906027	39158.9	78.787	34462.7	294.158	46885	47907.8	103856	100165	110599	309.846	48.1738	70864.7	30513.3	33290	26888.5	11981.6	47029.9	46093.7	37774.7	43285.7	0	508.986	112350	375.039	31217.5	75.5469	32697.2	259.503	46456	47907.8	103910	98556	112735	213.94	22.8996	44299.6	34106.1
23030	22.8708	4	414.211	1652.81	-0.274593	32.05	DKVTDGITKSPEKR	[10] Phospho (ST)	MTAP2_RAT	Microtubule-associated protein 2 OS=Rattus norvegicus GN=Map2 PE=1 SV=3	FALSE	0.760376	1047.74	55868.4	3367.54	1368.03	907.038	3480.93	3045.92	167.728	252.522	39999.2	13834.3	2586.42	367.983	1374.63	329.162	551.703	319.292	174.156	2028.3	3861.66	47907.4	37866.2	1004.58	105194	835.263	53570.8	3195.02	1206.86	898.739	3480.93	3047.47	165.034	257.398	27618.3	6576.2	1616.85	411.311
2419	12.1133	2	632.758	1263.5	-0.254018	49.71	DGSPDAPATPEK	[3] Phospho (ST)	MTAP2_RAT	Microtubule-associated protein 2 OS=Rattus norvegicus GN=Map2 PE=1 SV=3	FALSE	0.439974	128627	114303	92670.5	3312.62	135781	113621	148774	128903	125822	99205	77211.1	145086	90288.9	103165	99356.6	50115.2	67777.9	70381.2	158995	176398	2509.56	138324	144624	5749.8	102542	109602	87923.2	2922.36	134538	113621	148850	126833	128252	68498.2	36702.6	90697.4	100920
3174	29.1131	2	713.316	1424.62	-0.130691	64.12	GNAQESLDTVSPK	[11] Phospho (ST)	MTAP2_RAT	Microtubule-associated protein 2 OS=Rattus norvegicus GN=Map2 PE=1 SV=3	FALSE	0.330962	357259	391330	364606	513148	338245	348511	304482	537001	446119	122257	121386	188139	327233	310273	299836	184836	304417	294355	342583	396391	508946	382146	504003	797298	284807	375236	345927	452695	335150	348511	304638	528377	454733	84415.1	57701.2	117611	365763
4107	35.8332	2	816.872	1631.73	-0.581914	53.08	VDHGAEIITQSPSR	[N-term] Carbamyl (N-term)|[11] Phospho (ST)	MTAP2_RAT	Microtubule-associated protein 2 OS=Rattus norvegicus GN=Map2 PE=1 SV=3	FALSE	0.0354599	170063	102417	108270	134863	176403	140987	298004	325130	310281	377955	355422	280167	63135.4	51405.2	64131.9	78822.9	84315.1	80355.9	157542	189007	195029	305620	297649	231145	135574	98205.5	102724	118975	174789	140987	298156	319909	316272	260967	168951	175140	70569.2
14821	35.8463	3	544.917	1631.73	-0.293746	---	VDHGAEIITQSPSR	[N-term] Carbamyl (N-term)|[11] Phospho (ST)	MTAP2_RAT	Microtubule-associated protein 2 OS=Rattus norvegicus GN=Map2 PE=1 SV=3	FALSE	0.0333931	9042.42	4960.34	3073.64	3835.39	16557.4	5481.69	39871.1	37247.4	38190	59649.3	37818.4	30926.2	3968.17	2562.21	5806.77	2423.78	6649.26	9123.47	2938.4	1923.45	2908.47	29344.3	22704.4	22603.4	7208.63	4756.35	2916.18	3383.55	16405.9	5481.69	39891.4	36649.3	38927.4	41186.2	17977.1	19332.9	4435.4
4296	12.1646	2	627.802	1253.59	-0.309706	50.76	VTDGITKSPEK	[8] Phospho (ST)	MTAP2_RAT	Microtubule-associated protein 2 OS=Rattus norvegicus GN=Map2 PE=1 SV=3	FALSE	0.358266	59400.8	48406.8	44086.2	1403.68	70012.7	65326.5	88479.9	122541	88018.9	66311	71024.9	87406.9	61296	49804.3	61421.8	18866.9	45246.9	38984.3	64302.9	71621.6	1891.09	68289.9	93027.8	3604.57	47354.4	46416.1	41827.7	1238.31	69372.1	65326.5	88525.1	120573	89718.4	45785.9	33762	54640.6	68513.3
4441	11.5764	2	405.2	808.385	0.242534	28.84	RPSLEK	[3] Phospho (ST)	MTAP2_RAT	Microtubule-associated protein 2 OS=Rattus norvegicus GN=Map2 PE=1 SV=3	FALSE	0.122623	14747.8	13056.5	15070.6	12719.5	15355.4	18200.1	32549.4	43636.5	29935.2	79045.6	169487	86367.9	22759.6	16180.5	22672.7	23922	12155.8	13379.6	15244.6	19298.1	13672.1	32786.5	21829.9	31045.2	11757	12519.5	14298.5	11221.1	15214.9	18200.1	32566	42935.7	30513.3	54578.8	80566.4	53991.1	25439.5
6578	49.5562	2	1001.95	2001.89	-7.60383	79.64	SPASPFAQTFGTNLEDIK	[4] Phospho (ST)	MTAP2_RAT	Microtubule-associated protein 2 OS=Rattus norvegicus GN=Map2 PE=1 SV=3	FALSE	0.285217	230631	235588	226767	374471	317842	373539	257941	251499	221124	203704	303005	210642	130759	103681	119153	132884	96488.5	91029.8	371094	386810	404299	429147	417411	359989	183860	225899	215150	330355	314933	373539	258073	247460	225394	140652	144035	131678	146155
7534	36.3951	3	856.701	2567.08	-1.05754	30.93	SGTSTPTTPGSTAITPGTPPSYSSR	[11] Phospho (ST)|[22] Phospho (Y)	MTAP2_RAT	Microtubule-associated protein 2 OS=Rattus norvegicus GN=Map2 PE=1 SV=3	FALSE	0.460713	131200	97640.5	107972	221565	194224	192737	47293.8	216973	50544.1	168135	100216	156654	36531.8	29787.8	37918.1	29023	22039.2	22390.8	296606	286034	357919	207648	296727	419751	104593	93625	102441	195462	192447	192737	47317.9	213488	51520	116093	47638	97929.1	40833.2
7848	36.4087	2	1284.55	2567.08	-0.931649	48.35	SGTSTPTTPGSTAITPGTPPSYSSR	[5] Phospho (ST)|[22] Phospho (Y)	MTAP2_RAT	Microtubule-associated protein 2 OS=Rattus norvegicus GN=Map2 PE=1 SV=3	FALSE	0.0969473	400592	338578	260561	529279	493381	585403	340423	456888	311422	512523	601207	371672	79116.5	65782.9	92153.9	138809	59705.4	55874.2	739531	800093	795051	615340	610184	588780	319353	324654	247213	466925	488866	585403	340597	449550	317435	353882	285786	232343	88432
7688	12.9502	3	499.911	1496.71	-0.265282	37.7	DKVTDGITKSPEK	[10] Phospho (ST)	MTAP2_RAT	Microtubule-associated protein 2 OS=Rattus norvegicus GN=Map2 PE=1 SV=3	FALSE	0.896194	57529.9	6465.63	47065.7	2469.77	1564.81	43778.8	78358.5	87284.1	85926.6	1202.02	1435.09	51113.8	34887.6	42667.8	37650	343.653	39114.8	47587.9	49003.2	58013.3	4682.88	1119.82	70450	12742.7	45863	6199.73	44654.6	2178.81	1550.49	43778.8	78398.6	85882.4	87585.8	829.96	682.173	31952.7	38995.4
17388	24.0334	3	499.911	1496.71	-0.128532	42.55	DKVTDGITKSPEK	[10] Phospho (ST)	MTAP2_RAT	Microtubule-associated protein 2 OS=Rattus norvegicus GN=Map2 PE=1 SV=3	FALSE	0.841797	808.718	68355.4	2020.02	2316.81	77676.8	1033.56	684.982	878.473	472.098	71079.1	2880.78	4235.37	747.252	1301.98	781.246	22264.4	446.587	451.74	777.429	609.539	59919.5	68557.7	813.384	121825	644.711	65544.3	1916.54	2043.87	76966.1	1033.56	685.332	864.365	481.214	49078.1	1369.39	2647.65	835.237
22030	23.9645	2	749.363	1496.71	-1.03596	58.69	DKVTDGITKSPEK	[10] Phospho (ST)	MTAP2_RAT	Microtubule-associated protein 2 OS=Rattus norvegicus GN=Map2 PE=1 SV=3	FALSE	0.575839	895.513	56306.6	1731.9	6558.63	44212.7	428.962	462.768	260.663	256.708	76071.3	4356.61	3801.33	270.842	212.624	172.403	16809.1	160.606	130.494	1369.27	469.547	65776.2	75684.7	439.933	107572	713.905	53991	1643.17	5785.97	43808.1	428.962	463.005	256.477	261.665	52525.1	2070.93	2376.32	302.732
8633	12.9502	2	749.362	1496.71	-1.59653	49.9	DKVTDGITKSPEK	[8] Phospho (ST)	MTAP2_RAT	Microtubule-associated protein 2 OS=Rattus norvegicus GN=Map2 PE=1 SV=3	FALSE	0.578137	55651.3	7881.19	62332.6	5567.23	3432.73	55228.9	128121	124771	125887	3546.79	3855.86	48126.6	41831.2	47260.5	42094.9	1347	55161.9	50697.4	48772.3	67166.2	48127.7	4011.29	123957	77184.5	44365.3	7557.08	59139.4	4911.37	3401.32	55228.9	128186	122767	128317	2448.96	1832.9	30085.4	46756.5
7734	36.0181	3	856.701	2567.08	-0.545182	39.93	SGTSTPTTPGSTAITPGTPPSYSSR	[8] Phospho (ST)|[22] Phospho (Y)	MTAP2_RAT	Microtubule-associated protein 2 OS=Rattus norvegicus GN=Map2 PE=1 SV=3	FALSE	0.0202229	73484.9	48225	31310.7	115279	92763.7	93525.8	251055	115664	248552	462473	570927	447739	32567.2	27817.1	32263.9	39122.8	5222.21	9523.44	84377.2	131651	68201.3	292205	161431	107973	58582.3	46241.8	29706.7	101698	91914.9	93525.8	251183	113807	253352	319325	271392	279894	36401.8
8923	39.2242	4	1036.96	4143.79	-1.34127	38.97	ASQPSPPAHEAGYSTLAQSYTSDHPSELPEEPSSPQER	[34] Phospho (ST)	MTAP2_RAT	Microtubule-associated protein 2 OS=Rattus norvegicus GN=Map2 PE=1 SV=3	FALSE	0.0028344	44200.3	173896	24427.6	272844	140009	139608	274979	316362	313700	854845	635940	820928	5277.86	7125.91	38950.5	27560.1	12641	12287.8	11732.2	26399.9	136391	307644	322222	222289	35236.6	166744	23176.3	240700	138727	139608	275120	311281	319758	590246	302296	513186	5899.29
9163	55.6584	3	1416.03	4245.06	-1.00367	46.31	DQPAALPLAAEETVNLPPSPPPSPASEQTAALEEDLLTASK	[19] Phospho (ST)	MTAP2_RAT	Microtubule-associated protein 2 OS=Rattus norvegicus GN=Map2 PE=1 SV=3	FALSE	0.0933188	533698	266712	312309	436898	320407	421599	257182	251954	257721	485857	958868	796292	120716	106805	126447	220334	105371	91821.2	512889	688885	544195	545074	335069	525810	425465	255743	296310	385428	317475	421599	257314	247908	262698	335470	455802	497785	134930
9211	52.2226	2	847.919	1693.82	-3.5963	73.12	SDTLQITDLLVPGSR	[3] Phospho (ST)	MTAP2_RAT	Microtubule-associated protein 2 OS=Rattus norvegicus GN=Map2 PE=1 SV=3	FALSE	0.199783	91946.8	35008.2	54311.7	165634	182703	172818	90182.3	48545.2	41019.4	171396	158094	131612	21040.6	12843	8456.98	27008.6	24499.5	7704.3	164889	180083	214776	186891	240015	170443	73300.2	33568.5	51529.4	146121	181031	172818	90228.4	47765.6	41811.5	118344	75150.6	82274.7	23518
9274	27.2688	3	579.94	1736.8	-0.153449	29.18	VGSLDNAHHVPGGGNVK	[3] Phospho (ST)	MTAP2_RAT	Microtubule-associated protein 2 OS=Rattus norvegicus GN=Map2 PE=1 SV=3	FALSE	0.746116	30625.1	26230.3	26456.5	1064.41	40903.9	45272	31138.9	1959.12	35137.7	29894.8	30228.2	40451.6	1659.79	15926.6	2879.38	5576.85	15702.6	15828.8	36730.8	40872.5	30734	46347.6	48367.7	44150.2	24414.4	25151.6	25101.2	939.013	40529.6	45272	31154.8	1927.65	35816.2	20641.5	14369.1	25287.4	1855.22
10375	30.1859	1	1074.61	1073.6	0.169022	---	VAIIRTPPK	[6] Phospho (ST)	MTAP2_RAT	Microtubule-associated protein 2 OS=Rattus norvegicus GN=Map2 PE=1 SV=3	FALSE	0.30241	107992	92725.1	86028.2	107491	83750	83485.3	87441.5	99881	86007.3	85116.4	108902	82592.6	64520.6	59079	60630.9	48279.1	54416	49366	99675.9	109411	109901	147818	109140	135864	86091.4	88911.8	81621.1	94827.9	82983.6	83485.3	87486.2	98276.9	87668	58770.5	51766.9	51631	72117.5
22223	30.1697	2	537.807	1073.6	0.0553585	35.22	VAIIRTPPK	[6] Phospho (ST)	MTAP2_RAT	Microtubule-associated protein 2 OS=Rattus norvegicus GN=Map2 PE=1 SV=3	FALSE	0.0225339	11666.9	4533.51	10760	8425.25	6899.02	8014.86	4837.6	7896.89	7492.31	2060	2106.78	2835.38	9699.92	5961.52	6983	6853.41	6921.93	10862	9306.63	12439.7	7713.85	9562.14	13423.8	10238.8	9300.87	4347.07	10208.8	7432.68	6835.9	8014.86	4840.07	7770.07	7636.98	1422.37	1001.47	1772.48	10842
10473	43.9509	3	820.062	2457.17	-4.94208	75.56	LEETSKVSIEETVAKEEESLK	[8] Phospho (ST)	MTAP2_RAT	Microtubule-associated protein 2 OS=Rattus norvegicus GN=Map2 PE=1 SV=3	FALSE	0.215381	33256.4	14032	15184	32224.8	72177.9	20031.9	174487	160838	187028	289438	270830	303144	57828	15920.7	16304.4	20548.2	19150.3	26081.4	135102	186778	41043.1	116665	182271	10473.7	26512	13454.9	14406.1	28428.4	71517.5	20031.9	174576	158255	190640	199849	128740	189504	64636.9
11409	43.7193	3	820.062	2457.16	-5.63215	78.39	LEETSKVSIEETVAKEEESLK	[8] Phospho (ST)	MTAP2_RAT	Microtubule-associated protein 2 OS=Rattus norvegicus GN=Map2 PE=1 SV=3	FALSE	0.612308	113193	110539	106947	160217	92089.5	144882	975.413	24263.8	207.668	2852.39	1802.86	3446.41	49771.5	82286.7	65679.9	18127.8	41381.4	54110.9	11306	0	126968	49368.9	0	141435	90237.7	105993	101468	141342	91246.9	144882	975.911	23874.1	211.678	1969.5	856.997	2154.45	55631.8
11368	49.0226	2	941.933	1881.85	-5.29985	69.76	ETSPETSLIQDEVALK	[N-term] Carbamyl (N-term)|[3] Phospho (ST)	MTAP2_RAT	Microtubule-associated protein 2 OS=Rattus norvegicus GN=Map2 PE=1 SV=3	FALSE	0.00723647	39298.6	54472.1	103491	69568	51115.3	52017.3	102391	81613.2	76439.9	124516	185825	115365	6774.39	5486	10404.9	9351.32	11387.8	11753.7	84375.1	72624.6	90556.1	92783.2	63164.1	97033.2	31328.9	52231.9	98189.3	61372.3	50647.6	52017.3	102443	80302.6	77915.9	85974.6	88332.4	72118.1	7572.04
13975	11.2167	2	534.716	1067.42	0.193641	37.5	EASPPSSADK	[3] Phospho (ST)	MTAP2_RAT	Microtubule-associated protein 2 OS=Rattus norvegicus GN=Map2 PE=1 SV=3	FALSE	0.261885	6362.03	6197.59	5768.98	4090.71	7733.16	6959.52	9629.53	10785.4	9791.4	11772.7	21828.3	16707.8	8880.92	7577.92	8003.48	6516.75	5076.82	6118.05	7199.31	8796.65	4843.33	10588	11085.1	6478.29	5071.82	5942.72	5473.44	3608.79	7662.4	6959.52	9634.45	10612.2	9980.47	8128.72	10376.2	10444.5	9926.59
15873	40.7143	4	1056.95	4223.77	1.00163	31.51	ASQPSPPAHEAGYSTLAQSYTSDHPSELPEEPSSPQER	[2] Phospho (ST)|[34] Phospho (ST)	MTAP2_RAT	Microtubule-associated protein 2 OS=Rattus norvegicus GN=Map2 PE=1 SV=3	FALSE	0.000806785	105064	47213.2	56868.6	81036.6	81785.1	74309.5	87843.7	101368	104227	126977	175500	213450	26857.5	28104.2	28076.4	7798.77	13500.5	20354.7	78292.6	94695.5	62908	71365.2	74829.1	35044.4	83757.1	45271.5	53955.3	71489.8	81036.7	74309.5	87888.6	99740	106239	87673.8	83424.4	133434	30019.8
18347	32.8692	2	641.291	1280.57	1.31786	30.07	KDDQSPLDIK	[N-term] Carbamyl (N-term)|[5] Phospho (ST)	MTAP2_RAT	Microtubule-associated protein 2 OS=Rattus norvegicus GN=Map2 PE=1 SV=3	FALSE	0.052843	12393.1	6453.66	11013.5	7423.58	10447.2	12251.7	19269.7	27069.5	28720.6	28931.3	29309.1	26816.4	7725.87	5171.27	6772.83	2066.68	4952.05	8473.43	13568.5	14818.9	9876.37	18368.7	27366.2	18924.3	9879.81	6188.25	10449.3	6549.02	10351.6	12251.7	19279.5	26634.8	29275.2	19976.3	13932.2	16763.7	8635.55
18955	25.03	2	628.275	1254.54	-1.6179	38.45	VTSEPEAVSEK	[3] Phospho (ST)	MTAP2_RAT	Microtubule-associated protein 2 OS=Rattus norvegicus GN=Map2 PE=1 SV=3	FALSE	0.312096	35592.8	91841.7	12198.2	119887	62759.5	23168.3	28885.1	29684.6	9275.71	136575	144771	45215.6	26513.7	8854.73	24176.6	42686.5	13408.2	5797.8	20815.1	24049.9	99604.2	135794	13659.1	179448	28374.6	88064.7	11573.3	105763	62185.3	23168.3	28899.8	29207.9	9454.82	94300.9	68817.4	28265.6	29635.5
31059	20.7754	2	628.275	1254.54	-1.67198	47.14	VTSEPEAVSEK	[3] Phospho (ST)	MTAP2_RAT	Microtubule-associated protein 2 OS=Rattus norvegicus GN=Map2 PE=1 SV=3	FALSE	0.50251	35736.1	3078.86	3339.66	4220.98	50103.7	7797.59	6817.4	3496.2	4799.31	7039.77	36779.9	47200.9	1965.66	1873.09	5863.81	26924.2	5818.2	4725.26	12428.7	7365.93	36555.2	3787.51	2741.77	39532.7	28488.9	2952.24	3168.58	3723.71	49645.2	7797.59	6820.88	3440.05	4891.98	4860.76	17483.5	29506.7	2197.11
26570	33.1221	2	734.819	1467.62	-0.375208	28.09	GNAQESLDTVSPK	[N-term] Carbamyl (N-term)|[11] Phospho (ST)	MTAP2_RAT	Microtubule-associated protein 2 OS=Rattus norvegicus GN=Map2 PE=1 SV=3	FALSE	0.018297	2777.06	1581.04	516.38	1098.48	2839.84	1022.5	14260.1	13241.2	14475.3	19445.4	25077.7	21022.5	778.292	968.596	988.245	948.611	1497.22	1428.24	896.406	1943.1	129.207	7990.66	9518.85	1104.03	2213.88	1516.02	489.927	969.07	2813.86	1022.5	14267.4	13028.6	14754.8	13426.5	11920.8	13141.8	869.932
36512	11.8199	2	571.728	1141.44	0.426499	31.44	DQGGSGEGLSR	[5] Phospho (ST)	MTAP2_RAT	Microtubule-associated protein 2 OS=Rattus norvegicus GN=Map2 PE=1 SV=3	FALSE	0.248532	675.681	5.55271	132.029	33.6231	938.947	637.87	416.269	445.092	638.185	1939.43	2505.52	416.042	123.127	3.47583	309.137	469.488	179.121	173.417	743.753	881.568	15.449	2370.77	424.785	0	538.654	5.32436	125.266	29.662	930.356	637.87	416.482	437.944	650.508	1339.12	1191.01	260.08	137.625
778	12.5109	2	668.277	1334.54	-0.267338	73.13	HSPTEDEEIAK	[2] Phospho (ST)	MAP1B_RAT	Microtubule-associated protein 1B OS=Rattus norvegicus GN=Map1b PE=1 SV=2	FALSE	0.733818	490943	480987	404880	163800	444861	416635	619051	737405	669225	449626	197226	611803	596549	544931	537331	238900	490540	465703	444871	499623	219521	377502	666357	197310	391380	461207	384139	144503	440791	416635	619367	725563	682148	310454	93752	382456	666789
1121	44.4986	2	1003.44	2004.87	-7.44146	94.8	LGGDGSPTQVDVSQFGSFK	[6] Phospho (ST)	MAP1B_RAT	Microtubule-associated protein 1B OS=Rattus norvegicus GN=Map1b PE=1 SV=2	TRUE	0.253906	1.56603e+06	1.6732e+06	1.49975e+06	1.85725e+06	1.64086e+06	1.86545e+06	2.14931e+06	2.32884e+06	2.09308e+06	2.91504e+06	3.50871e+06	2.63368e+06	1.51791e+06	1.20062e+06	1.56014e+06	1.56404e+06	1.22285e+06	1.1971e+06	2.24802e+06	2.34743e+06	2.39016e+06	2.51926e+06	2.48995e+06	2.35682e+06	1.24844e+06	1.60439e+06	1.42292e+06	1.63845e+06	1.62585e+06	1.86545e+06	2.15041e+06	2.29144e+06	2.1335e+06	2.01276e+06	1.66788e+06	1.64639e+06	1.69663e+06
4125	44.5142	3	669.296	2004.87	-8.04748	68.09	LGGDGSPTQVDVSQFGSFK	[8] Phospho (ST)	MAP1B_RAT	Microtubule-associated protein 1B OS=Rattus norvegicus GN=Map1b PE=1 SV=2	FALSE	0.457576	182099	95866.8	105427	141215	152614	107569	269706	284045	301445	447349	323197	329376	166072	177067	206338	109913	151859	191732	129234	133449	128304	171924	258254	450004	145170	91924.2	100027	124579	151218	107569	269844	279483	307266	308882	153633	205902	185626
1147	27.8487	3	815.973	2444.9	0.0247711	52.18	GEAEQSEEEGEEEEDKAEDAR	[6] Phospho (ST)	MAP1B_RAT	Microtubule-associated protein 1B OS=Rattus norvegicus GN=Map1b PE=1 SV=2	TRUE	0.624384	1.66411e+06	1.35725e+06	1.35926e+06	1.87127e+06	1.41214e+06	1.40756e+06	1.67617e+06	110295	1.66128e+06	2.5421e+06	2.77585e+06	2.68791e+06	262969	1.48664e+06	192852	1.08607e+06	1.4355e+06	1.21003e+06	1.83852e+06	1.98322e+06	2.01357e+06	2.14075e+06	2.08492e+06	1.89308e+06	1.32663e+06	1.30143e+06	1.28963e+06	1.65081e+06	1.39922e+06	1.40756e+06	1.67703e+06	108524	1.69336e+06	1.75525e+06	1.31951e+06	1.68029e+06	293932
4515	27.8175	2	1223.46	2444.9	0.0968108	86.57	GEAEQSEEEGEEEEDKAEDAR	[6] Phospho (ST)	MAP1B_RAT	Microtubule-associated protein 1B OS=Rattus norvegicus GN=Map1b PE=1 SV=2	TRUE	0.252313	862569	619978	524610	915568	752186	712233	807349	720178	704993	991993	1.19999e+06	860470	492784	583986	462803	512855	588352	381457	870714	992520	1.15132e+06	1.14255e+06	929452	602566	687642	594481	497735	807706	745303	712233	807762	708613	718606	684943	570419	537905	550807
1382	33.31	2	942.88	1883.75	-0.0697981	45.03	ESSPTYSPGFSDSTSGAK	[3] Phospho (ST)	MAP1B_RAT	Microtubule-associated protein 1B OS=Rattus norvegicus GN=Map1b PE=1 SV=2	TRUE	0.0112079	1.26694e+06	951480	997746	1.10357e+06	953458	1.05993e+06	920016	1.02075e+06	921512	1.32493e+06	1.75361e+06	1.53072e+06	676786	568582	655899	946674	570288	560655	1.10877e+06	1.19487e+06	1.10335e+06	1.07863e+06	1.02366e+06	985270	1.01001e+06	912351	946633	973558	944734	1.05993e+06	920486	1.00436e+06	939305	914829	833587	956899	756473
12815	33.2911	1	1884.75	1883.75	-0.335799	---	ESSPTYSPGFSDSTSGAK	[3] Phospho (ST)	MAP1B_RAT	Microtubule-associated protein 1B OS=Rattus norvegicus GN=Map1b PE=1 SV=2	TRUE	0.0365436	203883	165041	156162	137446	137274	166643	117140	113777	90534.9	105639	124540	53233.3	74193	44529.2	65105.9	133291	59649.8	58412.2	125710	152484	170287	114473	77885.5	62900.7	162536	158253	148162	121254	136018	166643	117199	111949	92283.1	72940.5	59200.5	33277.7	82928.8
15547	33.31	3	628.923	1883.75	0.180006	---	ESSPTYSPGFSDSTSGAK	[3] Phospho (ST)	MAP1B_RAT	Microtubule-associated protein 1B OS=Rattus norvegicus GN=Map1b PE=1 SV=2	TRUE	0.310735	6838.25	5960.18	6792.68	11903.7	6628.19	6124.97	14720.1	18641.7	21805.2	50369.5	25167.9	34033.5	8527.24	10337.1	15636.7	2197.87	5136.61	16059.9	5453.4	7302.45	6094.02	16688.6	18391.1	40080.5	5451.47	5715.06	6444.7	10501.3	6567.55	6124.97	14727.6	18342.3	22226.2	34778.7	11963.7	21275.3	9531.27
1601	35.5675	2	751.86	1501.71	-0.410291	68.76	SPSLSPSPPSPIEK	[10] Phospho (ST)	MAP1B_RAT	Microtubule-associated protein 1B OS=Rattus norvegicus GN=Map1b PE=1 SV=2	FALSE	0.296265	625798	514368	549943	570836	662938	583584	510129	566108	530640	861077	851766	707007	491512	392952	501134	442901	381747	436897	669130	693481	666810	771084	797845	686482	498888	493215	521771	503586	656872	583584	510390	557016	540886	594550	404890	441971	549384
22895	35.5339	1	1502.71	1501.7	-1.21327	---	SPSLSPSPPSPIEK	[10] Phospho (ST)	MAP1B_RAT	Microtubule-associated protein 1B OS=Rattus norvegicus GN=Map1b PE=1 SV=2	FALSE	0.0556231	42308	18543.5	18932.8	15571	11550.1	33197.3	3517.42	12831.8	6184.86	21326.2	16062.4	2152.76	12854.8	3927.34	938.382	4555.07	5509.89	3098.99	10992.1	12031.2	6234.22	5398.97	19738.3	12539.7	33728	17780.9	17962.9	13736.6	11444.5	33197.3	3519.22	12625.7	6304.28	14725.1	7635.3	1345.75	14368.4
1832	35.6746	2	834.837	1667.66	-0.491432	88.86	TPEEGGYSYEISEK	[1] Phospho (ST)	MAP1B_RAT	Microtubule-associated protein 1B OS=Rattus norvegicus GN=Map1b PE=1 SV=2	FALSE	0.0395986	844067	674817	742109	772767	698722	796831	688225	727987	676924	967212	1.1778e+06	958907	570322	503015	606508	652931	434474	424864	828385	922117	864392	827350	767105	685756	672891	647065	704092	681729	692329	796831	688577	716296	689995	667833	559871	599441	637474
3121	30.4808	1	1394.69	1393.69	0.15507	---	VQSLEGEKLSPK	[10] Phospho (ST)	MAP1B_RAT	Microtubule-associated protein 1B OS=Rattus norvegicus GN=Map1b PE=1 SV=2	FALSE	0.31291	723912	467827	632690	542541	563895	542734	612863	744254	616914	178738	177265	85061.7	500205	446474	500419	460338	419016	319937	653063	584898	631248	719269	436738	727051	577104	448588	600279	478625	558735	542734	613176	732302	628826	123414	84263.5	53174.5	559101
5811	30.4962	2	697.85	1393.69	0.100733	41.65	VQSLEGEKLSPK	[10] Phospho (ST)	MAP1B_RAT	Microtubule-associated protein 1B OS=Rattus norvegicus GN=Map1b PE=1 SV=2	FALSE	0.0758192	232818	123365	184682	145237	152719	166424	186732	199241	215608	343708	359120	469772	206706	152772	185486	119169	179239	186941	186349	197252	126262	134869	278122	76261.9	185603	118292	175221	128127	151321	166424	186828	196042	219772	237321	170709	293668	231044
3250	50.5046	2	1110.98	2219.94	-4.09102	136.67	SPPLIGSESAYEDFLSADDK	[1] Phospho (ST)	MAP1B_RAT	Microtubule-associated protein 1B OS=Rattus norvegicus GN=Map1b PE=1 SV=2	FALSE	0.270743	986523	941347	851298	924753	898162	1.03734e+06	771708	728583	733697	906800	1.17509e+06	689932	730104	514911	857131	903830	609647	634907	976494	1.04778e+06	998143	959216	855748	745299	786458	902634	807687	815809	889944	1.03734e+06	772102	716882	747864	626120	558583	431296	816070
13863	50.5046	3	740.987	2219.94	-5.81696	---	SPPLIGSESAYEDFLSADDK	[1] Phospho (ST)	MAP1B_RAT	Microtubule-associated protein 1B OS=Rattus norvegicus GN=Map1b PE=1 SV=2	FALSE	0.0556779	43122.9	25405.6	36428.2	30092.9	44700.3	19563.6	31704.8	26222	21818.3	25032	30325.8	25626.8	19480.5	16642.1	33985.2	3345.79	11335.3	34852.3	28171.1	19244.8	23480.3	11368.5	1330.96	62838.3	34377.6	24360.8	34562	26547.7	44291.3	19563.6	31721	25800.9	22239.6	17283.9	14415.5	16020	21774.2
4457	45.2645	3	813.685	2438.03	-7.40175	53.5	QGFSDKESPVSDLTSDLYQDK	[8] Phospho (ST)	MAP1B_RAT	Microtubule-associated protein 1B OS=Rattus norvegicus GN=Map1b PE=1 SV=2	FALSE	0.625983	221025	203086	210898	247932	212816	224209	512641	557055	504832	610169	624827	658564	216805	179404	209955	128922	123367	123910	565249	639885	551057	680913	626759	642088	176202	194734	200094	218723	210869	224209	512902	548109	514579	421304	297014	411687	242333
8957	45.1551	2	1220.02	2438.03	-7.29141	51.7	QGFSDKESPVSDLTSDLYQDK	[8] Phospho (ST)	MAP1B_RAT	Microtubule-associated protein 1B OS=Rattus norvegicus GN=Map1b PE=1 SV=2	FALSE	0.806101	136548	169803	152748	182569	131811	174758	283232	297560	252682	250856	321659	230297	123486	79482.3	111003	115064	69914.9	73365.4	413178	446077	440021	403632	391259	344626	108856	162820	144923	161061	130605	174758	283377	292781	257561	173209	152902	143965	138026
5216	26.7707	2	648.795	1295.58	0.145143	38.52	DVSDERLSPAK	[8] Phospho (ST)	MAP1B_RAT	Microtubule-associated protein 1B OS=Rattus norvegicus GN=Map1b PE=1 SV=2	FALSE	0.365932	149028	148507	117561	49572.3	154415	132239	128694	162946	140915	159041	171707	168966	133596	133310	141449	106800	137125	130136	124884	141194	162596	228811	187910	224886	118805	142400	111538	43732.3	153002	132239	128760	160329	143636	109813	81621.6	105626	149326
5226	35.9245	2	791.843	1581.67	-0.435325	38.86	SPSLSPSPPSPIEK	[5] Phospho (ST)|[10] Phospho (ST)	MAP1B_RAT	Microtubule-associated protein 1B OS=Rattus norvegicus GN=Map1b PE=1 SV=2	FALSE	0.0718671	215688	191278	161684	207876	267566	217175	206759	229475	218561	374318	395751	287629	174836	143604	176265	177582	114441	130883	233334	231565	240229	265349	277938	239039	171947	183411	153401	183387	265118	217175	206864	225790	222781	258456	188122	179805	195422
5310	34.2778	2	982.863	1963.71	-0.216276	40.51	ESSPTYSPGFSDSTSGAK	[3] Phospho (ST)|[6] Phospho (Y)	MAP1B_RAT	Microtubule-associated protein 1B OS=Rattus norvegicus GN=Map1b PE=1 SV=2	FALSE	0.00246411	433914	293436	342892	390567	321951	389816	336771	370390	315189	534956	687963	506643	202667	155018	152563	239986	132931	140245	389314	430290	411807	333984	342984	217289	345917	281369	325326	344555	319005	389816	336943	364442	321275	369372	327026	316717	226530
5582	11.8978	2	709.869	1417.72	-7.01964	37.66	SKPSAASPKPGALK	[7] Phospho (ST)	MAP1B_RAT	Microtubule-associated protein 1B OS=Rattus norvegicus GN=Map1b PE=1 SV=2	FALSE	0.744132	37887.8	28005	29970.8	6661	37336.4	35074.3	57870.7	69877.7	66089.6	66649.2	81824.4	88580.5	50710.8	42813.9	46148.4	13504.5	36395	38486.9	29998.7	35899.5	22461	69235.9	71307.9	59616.3	30204.2	26853.3	28435.5	5876.28	36994.8	35074.3	57900.3	68755.5	67365.7	46019.4	38895.5	55374.3	56681.7
6680	33.6707	2	661.324	1320.63	0.108402	59.64	DLTGQVSTPPVK	[8] Phospho (ST)	MAP1B_RAT	Microtubule-associated protein 1B OS=Rattus norvegicus GN=Map1b PE=1 SV=2	FALSE	0.478661	59435.2	45888.8	53639.5	61490.2	53674.6	58929.7	55957.2	66877.4	65892.7	124201	115924	107659	53475.7	42222.1	56465.7	39776.8	36917.1	43044.8	74460.1	72616.2	63077.4	96513.7	107751	106864	47381.9	44001.6	50891.6	54246.1	53183.4	58929.7	55985.8	65803.4	67165	85757.4	55104.7	67300.6	59772.2
7167	33.699	2	533.253	1064.49	0.47722	64.92	SDISPLTPR	[4] Phospho (ST)	MAP1B_RAT	Microtubule-associated protein 1B OS=Rattus norvegicus GN=Map1b PE=1 SV=2	FALSE	0.232185	55546.1	46740.4	50372.9	57853.1	54303.9	50304.7	60815.3	71016.9	68609.2	105579	91294.7	81327.3	63900.6	56921.3	66517.2	46803.1	43005.2	53876	46922.9	48317.2	42863.4	74483.3	83989.3	69989.2	44281.4	44818.1	47792.4	51037.5	53807	50304.7	60846.4	69876.4	69934	72899.3	43397.3	50840	71424.6
7810	52.0051	3	962.794	2885.36	-4.14607	75.49	VLSPLRSPPLIGSESAYEDFLSADDK	[7] Phospho (ST)	MAP1B_RAT	Microtubule-associated protein 1B OS=Rattus norvegicus GN=Map1b PE=1 SV=2	FALSE	0.00301021	300217	287334	240311	283945	282493	250224	205666	211617	205671	263555	334703	201771	175227	146920	181757	141406	145294	148977	188599	225330	213467	255356	250202	270275	239334	275517	228000	250494	279909	250224	205771	208219	209642	181977	159102	126133	195858
7970	39.1148	2	719.352	1436.69	-1.88083	31.89	VQSLEGEKLSPK	[N-term] Carbamyl (N-term)|[10] Phospho (ST)	MAP1B_RAT	Microtubule-associated protein 1B OS=Rattus norvegicus GN=Map1b PE=1 SV=2	FALSE	0.0321389	22411.2	24793.4	14284.6	36971.3	36327.5	30243.6	93412.5	116435	116405	179008	182849	139652	3681.01	6698.57	20858.8	33910.4	16524.1	23737.8	18818.7	16412.3	34571.2	91548.9	86205.2	81199.4	17866.2	23773.8	13552.8	32615.8	35995.1	30243.6	93460.2	114565	118652	123600	86917.8	87300.3	4114.43
10190	11.8978	2	952.333	1902.65	-0.706262	72.08	GEAEQSEEEGEEEEDK	[6] Phospho (ST)	MAP1B_RAT	Microtubule-associated protein 1B OS=Rattus norvegicus GN=Map1b PE=1 SV=2	FALSE	0.277653	36333.2	20877.1	18411.1	276.796	25283.9	20260.7	26443	35190.7	24178.4	44045.4	29814.7	38527.7	18540	21612.3	16467.5	17132.8	20267.4	12267.3	27984	29897.1	80.0765	42985.7	21900.6	31.5482	28964.9	20018.5	17467.9	244.187	25052.5	20260.7	26456.5	34625.6	24645.3	30412.1	14172.5	24084.8	20723
11243	11.5465	2	718.837	1435.66	-0.510221	46.13	EVPSKEEQSPVK	[9] Phospho (ST)	MAP1B_RAT	Microtubule-associated protein 1B OS=Rattus norvegicus GN=Map1b PE=1 SV=2	FALSE	0.208272	22890.1	17088.2	17222.4	11698	24640.3	18928.5	25305.5	42305.7	28648.4	48329.6	48966.5	58582.7	29924.6	29425.6	25908.6	10350.5	12400.8	14356.6	22532.1	24127.7	16886.5	31287.6	36329.6	20075.2	18248	16385.4	16340.2	10319.9	24414.9	18928.5	25318.4	41626.3	29201.6	33370.2	23276.4	36621.7	33448
15501	11.5144	3	479.561	1435.66	0.0987711	---	EVPSKEEQSPVK	[9] Phospho (ST)	MAP1B_RAT	Microtubule-associated protein 1B OS=Rattus norvegicus GN=Map1b PE=1 SV=2	FALSE	0.382221	6914.21	6768.79	4544.77	4360.98	8590.4	5079.55	6217.56	7676.29	7676.47	13596	8901.33	13567.7	5973.2	6995.55	7275.02	2400.21	5060.22	5016.05	6448.08	7004.5	5057.95	9854.32	9634.53	11099.6	5512.02	6490.42	4311.95	3847.22	8511.79	5079.55	6220.74	7553.02	7824.7	9387.65	4231.28	8481.59	6676.51
12343	37.629	2	1152.92	2303.82	-1.40996	86.88	FEDEGAGFEESSEAGDYEEK	[12] Phospho (ST)	MAP1B_RAT	Microtubule-associated protein 1B OS=Rattus norvegicus GN=Map1b PE=1 SV=2	FALSE	0.0170238	78712.8	67022.2	79377.9	107495	67241.7	121704	60876.4	60653.5	52739.6	143550	199113	207722	53146.1	33547	43100.1	103993	50706	49500.6	74744.4	114743	74539.7	61193.2	68276.2	24865.8	62750	64265.9	75311.5	94830.9	66626.5	121704	60907.5	59679.4	53758	99117.1	94649.2	129853	59403.8
13152	32.5989	2	737.833	1473.65	0.0349617	30.89	VQSLEGEKLSPK	[3] Phospho (ST)|[10] Phospho (ST)	MAP1B_RAT	Microtubule-associated protein 1B OS=Rattus norvegicus GN=Map1b PE=1 SV=2	FALSE	0.196083	16144.3	14534.6	21736.2	24843	18688.3	18799.1	27557.2	41913.6	33335.2	49566.5	62111	47508.3	21497.6	14048	17095.1	9079.96	9600.61	10374.7	30985.7	31866.5	27396.9	32331.2	46049.7	41170.3	12870.3	13936.9	20622.7	21916.3	18517.3	18799.1	27571.3	41240.5	33978.9	34224.3	29524.7	29698.8	24028.8
14270	28.2996	3	830.318	2487.93	0.970549	---	AETEEAEEPEEDGEDNVSGSASK	[18] Phospho (ST)	MAP1B_RAT	Microtubule-associated protein 1B OS=Rattus norvegicus GN=Map1b PE=1 SV=2	FALSE	0.289754	69767.9	53570.1	56096.7	67823.7	59729.9	57943.3	50554.5	5092.87	46599.7	115914	138052	121911	9527.83	46485.7	3822.23	56539.3	55626.1	45441.9	52072	53530.5	65059.3	67933.1	51641.5	72519.2	55619.1	51367	53222.9	59833.5	59183.4	57943.3	50580.3	5011.08	47499.5	80035.6	65623.4	76210.2	10649.7
14332	28.2459	2	1244.97	2487.93	-0.184751	75.21	AETEEAEEPEEDGEDNVSGSASK	[18] Phospho (ST)	MAP1B_RAT	Microtubule-associated protein 1B OS=Rattus norvegicus GN=Map1b PE=1 SV=2	FALSE	0.293739	180564	134084	116689	185101	152503	136672	111588	6176.05	104683	223061	284954	220195	15137	79585.1	5194.95	138665	103232	70397.2	149615	182315	204447	146751	98549.5	90527.6	143946	128570	110711	163295	151108	136672	111645	6076.87	106704	154017	135454	137651	16919.3
18006	29.4893	2	1244.97	2487.93	0.0142709	111.58	AETEEAEEPEEDGEDNVSGSASK	[3] Phospho (ST)	MAP1B_RAT	Microtubule-associated protein 1B OS=Rattus norvegicus GN=Map1b PE=1 SV=2	FALSE	0.114396	46161.3	119589	21041.4	188888	33249.8	25286.6	1427.68	2544.05	1693.49	41459.7	55630.7	70132.5	284.844	2032.17	102.078	14443.9	7611.29	2460.53	34912	34369.6	126931	3463.31	3829.17	99788.6	36799.9	114671	19963.5	166636	32945.5	25286.6	1428.41	2503.19	1726.19	28626.7	26444.2	43841.8	318.382
21290	29.4737	3	830.317	2487.93	0.642575	43.6	AETEEAEEPEEDGEDNVSGSASK	[3] Phospho (ST)	MAP1B_RAT	Microtubule-associated protein 1B OS=Rattus norvegicus GN=Map1b PE=1 SV=2	FALSE	0.476155	7876.74	44323.9	2138.38	67530.1	6798.51	3169.28	878.12	1214.74	158.553	10084.5	6237.48	18676.7	1574.64	130.041	1887.68	1551.6	1835.94	1223.73	5990.29	3219.23	45256	5424.44	1996.97	48080.3	6279.35	42501.1	2028.84	59574.5	6736.3	3169.28	878.568	1195.24	161.615	6963.08	2965.01	11675.3	1760.04
24654	10.769	2	713.827	1425.64	-0.204018	67.05	KESKEEAPEATK	[3] Phospho (ST)	MAP1B_RAT	Microtubule-associated protein 1B OS=Rattus norvegicus GN=Map1b PE=1 SV=2	FALSE	0.79579	310.025	238.962	269.194	511.007	269.357	326.773	799.878	0	9.10601	754.034	11685.8	4983.38	715.551	465.445	616.728	321.82	14.6296	0	355.007	319.715	353.049	459.792	620.923	1162.21	247.152	229.135	255.404	450.806	266.892	326.773	800.287	0	9.28184	520.639	5554.88	3115.26	799.803
35745	23.0211	2	762.352	1522.69	-1.84745	32.96	EEQSPVKAEVAEK	[4] Phospho (ST)	MAP1B_RAT	Microtubule-associated protein 1B OS=Rattus norvegicus GN=Map1b PE=1 SV=2	FALSE	0.565505	2978.67	2921.52	913.975	1199.07	112596	1216.69	368.674	3439.19	3770.68	1072.47	354.079	8013.32	553.083	394.056	2900.19	56451.9	3052.91	2486.77	1005.4	1135.12	358.788	4981.98	1624.97	285.454	2374.6	2801.37	867.154	1057.81	111565	1216.69	368.863	3383.96	3843.49	740.51	168.313	5009.36	618.206
37	11.8978	3	506.592	1516.75	-0.404246	33.22	SPVEEVKPKPEAK	[1] Phospho (ST)	NFM_RAT	Neurofilament medium polypeptide OS=Rattus norvegicus GN=Nefm PE=1 SV=4	TRUE	0.522529	1.72571e+06	1.53633e+06	1.0955e+06	2507.6	1.59606e+06	1.29544e+06	1.54566e+06	2.21191e+06	1.61666e+06	1.45738e+06	998015	1.95976e+06	2.06111e+06	2.0451e+06	2.02546e+06	544507	1.43691e+06	1.6034e+06	959885	989533	694432	1.21841e+06	1.37468e+06	1.47566e+06	1.37574e+06	1.47314e+06	1.03938e+06	2212.18	1.58146e+06	1.29544e+06	1.54645e+06	2.17639e+06	1.64787e+06	1.00628e+06	474410	1.2251e+06	2.30379e+06
281	11.8978	2	759.384	1516.75	-0.662332	51.39	SPVEEVKPKPEAK	[1] Phospho (ST)	NFM_RAT	Neurofilament medium polypeptide OS=Rattus norvegicus GN=Nefm PE=1 SV=4	TRUE	0.530176	672684	560392	536769	691.907	591122	552327	1.06928e+06	1.1799e+06	1.12909e+06	807750	1.09241e+06	1.20469e+06	1.12767e+06	990793	1.1231e+06	247997	849014	872603	423690	475139	865.409	658773	945973	2242.57	536265	537345	509271	610.394	585713	552327	1.06982e+06	1.16095e+06	1.1509e+06	557729	519282	753089	1.26044e+06
556	11.8199	3	734.297	2199.87	-0.371989	61.26	AEEEGGSEEEVGDKSPQESK	[15] Phospho (ST)	NFM_RAT	Neurofilament medium polypeptide OS=Rattus norvegicus GN=Nefm PE=1 SV=4	TRUE	0.0765805	903093	723573	592533	753896	939378	672454	748543	1.14311e+06	830763	1.02968e+06	583459	1.0716e+06	852779	671270	655793	347430	616280	634598	678413	712412	681155	832507	744011	943301	719947	693816	562179	665080	930783	672454	748926	1.12475e+06	846804	710962	277349	669887	953188
2481	11.8199	2	1100.94	2199.87	-0.739538	81.05	AEEEGGSEEEVGDKSPQESK	[15] Phospho (ST)	NFM_RAT	Neurofilament medium polypeptide OS=Rattus norvegicus GN=Nefm PE=1 SV=4	TRUE	0.584472	300357	133227	236772	659.16	261086	262233	422925	507781	452505	256182	164100	347463	328431	309416	287917	105534	288036	259774	250443	307475	1187.54	308086	360621	1229.19	239445	127748	224642	581.505	258697	262233	423141	499626	461242	176886	78005.4	217209	367102
587	12.1133	3	760.952	2279.84	-0.146189	36.16	AEEEGGSEEEVGDKSPQESK	[7] Phospho (ST)|[15] Phospho (ST)	NFM_RAT	Neurofilament medium polypeptide OS=Rattus norvegicus GN=Nefm PE=1 SV=4	TRUE	0.356715	1.23659e+06	778616	753821	3479.04	1.46698e+06	1.07421e+06	1.39934e+06	1.02724e+06	1.03244e+06	1.47213e+06	972323	1.41257e+06	635447	780551	538447	327814	730726	756281	1.03927e+06	1.13152e+06	24092.3	835433	856344	5074.47	985808	746595	715204	3069.18	1.45356e+06	1.07421e+06	1.40006e+06	1.01075e+06	1.05238e+06	1.01647e+06	462197	883038	710267
1854	12.1133	2	1140.92	2279.84	-0.177203	68.69	AEEEGGSEEEVGDKSPQESK	[7] Phospho (ST)|[15] Phospho (ST)	NFM_RAT	Neurofilament medium polypeptide OS=Rattus norvegicus GN=Nefm PE=1 SV=4	TRUE	0.559103	686029	248685	496022	458.405	683236	667919	1.13038e+06	961313	872941	535810	385644	705583	571577	582355	394715	200153	614940	505370	646134	802877	892.468	456881	780353	2970.71	546903	238457	470612	404.401	676985	667919	1.13095e+06	945875	889796	369962	183317	441080	638877
22530	23.3806	2	1140.92	2279.83	-0.324328	58.11	AEEEGGSEEEVGDKSPQESK	[7] Phospho (ST)|[15] Phospho (ST)	NFM_RAT	Neurofilament medium polypeptide OS=Rattus norvegicus GN=Nefm PE=1 SV=4	FALSE	0.456374	1661.49	18297.1	2846.18	580134	3366.03	1483.09	2083.8	1222.23	523.467	17231.9	93538.1	1844.7	418.824	493.526	141.073	7436.38	936.607	325.352	1131.52	958.05	467777	33789.4	852.779	168651	1324.55	17544.6	2700.38	511789	3335.23	1483.09	2084.86	1202.6	533.575	11898.2	44463.7	1153.17	468.138
1312	11.7899	3	846.663	2536.97	-1.80287	44.51	EKAEEEGGSEEEVGDKSPQESK	[9] Phospho (ST)|[17] Phospho (ST)	NFM_RAT	Neurofilament medium polypeptide OS=Rattus norvegicus GN=Nefm PE=1 SV=4	FALSE	0.117951	533691	368781	338730	26858	688518	444183	514525	643142	504824	788373	556810	719440	312816	316484	208996	143722	326808	296808	432114	460502	57321.3	574916	421595	13419.3	425459	353614	321377	23693.9	682218	444183	514788	632814	514572	544350	264682	449743	349648
6992	11.7899	2	1269.49	2536.96	-4.22997	37.45	EKAEEEGGSEEEVGDKSPQESK	[9] Phospho (ST)|[17] Phospho (ST)	NFM_RAT	Neurofilament medium polypeptide OS=Rattus norvegicus GN=Nefm PE=1 SV=4	FALSE	0.353631	92403.5	31821.4	75913.1	929.84	118410	96497.4	177447	235488	172160	116268	90591.1	151701	89326.4	84819.1	42149	22299.6	101829	74056.8	80993.9	99751.8	6949.8	116026	132889	365.089	73664.2	30512.7	72024.2	820.296	117327	96497.4	177537	231706	175484	80279.6	43062.8	94832.7	99844.1
1995	12.0133	2	772.785	1543.56	-0.745496	83.62	AEEEGGSEEEVGDK	[7] Phospho (ST)	NFM_RAT	Neurofilament medium polypeptide OS=Rattus norvegicus GN=Nefm PE=1 SV=4	FALSE	0.435725	204387	125886	141156	2157.98	226955	158342	221326	173943	177264	170283	123332	184240	139566	151437	165670	115266	139854	140797	152001	168971	1813.77	163169	155534	2528.87	162937	120709	133924	1903.75	224879	158342	221439	171149	180687	117576	58626.1	115174	155999
3109	11.5465	3	820.009	2457	-0.954219	61.44	EKAEEEGGSEEEVGDKSPQESK	[17] Phospho (ST)	NFM_RAT	Neurofilament medium polypeptide OS=Rattus norvegicus GN=Nefm PE=1 SV=4	FALSE	0.640164	268947	197842	340848	134213	245813	204359	276328	607045	558300	321968	225391	354387	447328	433247	382357	75063.4	413060	342615	207150	272298	159619	211277	528483	109136	214405	189705	323387	118402	243564	204359	276469	597296	569080	222309	107141	221538	499998
10030	11.5764	4	615.26	2457.01	1.98268	30.74	EKAEEEGGSEEEVGDKSPQESK	[17] Phospho (ST)	NFM_RAT	Neurofilament medium polypeptide OS=Rattus norvegicus GN=Nefm PE=1 SV=4	FALSE	0.377042	20472.9	19118.3	14904.9	754.827	21290.9	18311.6	21369.8	35190.9	23757.2	18785.4	9944.67	17916.2	14625	22392.3	19623.6	5449.78	16422.1	20811.6	13538.9	14918.8	1360.37	17014.9	17633.5	1234.15	16321	18332	14141.3	665.902	21096.1	18311.6	21380.7	34625.7	24216	12970.8	4727.23	11199.9	16347
16157	11.5465	2	1229.51	2457	-0.901656	41.14	EKAEEEGGSEEEVGDKSPQESK	[17] Phospho (ST)	NFM_RAT	Neurofilament medium polypeptide OS=Rattus norvegicus GN=Nefm PE=1 SV=4	FALSE	0.366942	16329.3	7004.76	13883.4	161.53	10352.1	13135.3	32185.6	36609.8	30444.1	23571.7	21046.6	37595.3	22996.1	22987.2	13435.5	4315.76	19541.3	15871.2	11382.4	16285.2	39.6248	18135.4	18895.5	353.657	13017.7	6716.68	13172.1	142.5	10257.4	13135.3	32202	36021.8	31032	16275.6	10004.6	23501.9	25703.7
22071	23.8629	3	820.008	2457	-2.30342	43.89	EKAEEEGGSEEEVGDKSPQESK	[17] Phospho (ST)	NFM_RAT	Neurofilament medium polypeptide OS=Rattus norvegicus GN=Nefm PE=1 SV=4	FALSE	0.0783819	40683.2	17046.8	14077.7	26297.5	19621.4	14975	2817.58	5657.06	3127.22	26044.8	12978.3	47140.9	5197.54	7084.23	8557.8	9298.59	5162.66	931.99	8731.22	7702.68	25807.9	18427.7	6530.46	8517.69	32432.7	16345.7	13356.5	23199.5	19441.8	14975	2819.02	5566.21	3187.6	17983.2	6169.27	29469.1	5809.52
4525	27.5221	3	676.026	2025.05	0.0574644	34.35	SPVPKSPVEEVKPKPEAK	[6] Phospho (ST)	NFM_RAT	Neurofilament medium polypeptide OS=Rattus norvegicus GN=Nefm PE=1 SV=4	FALSE	0.001013	209292	165620	148493	171689	131016	117710	168314	173405	180917	352579	317643	349397	110695	142258	128281	54834.2	165666	178350	80493.4	85184.7	89855.2	134306	142749	96551.8	166848	158809	140886	151463	129817	117710	168400	170621	184411	243446	150993	218418	123729
17936	27.566	2	1013.53	2025.05	-0.329435	44.49	SPVPKSPVEEVKPKPEAK	[6] Phospho (ST)	NFM_RAT	Neurofilament medium polypeptide OS=Rattus norvegicus GN=Nefm PE=1 SV=4	FALSE	0.379975	20986.5	17167.1	13446.1	11829.5	12677.5	10556.8	33528.3	321.516	39784.4	34482.8	29746.4	33471.2	3845.15	21622.3	13130.3	2618.74	35453.1	34220.7	5764.73	2446.95	5613.51	18128.6	27906	5043.19	16730.5	16461.1	12757.3	10435.9	12561.5	10556.8	33545.4	316.353	40552.6	23809.4	14140.1	20923.8	4297.89
7412	11.637	2	901.354	1800.69	-0.120625	67.8	EKAEEEGGSEEEVGDK	[9] Phospho (ST)	NFM_RAT	Neurofilament medium polypeptide OS=Rattus norvegicus GN=Nefm PE=1 SV=4	FALSE	0.0528142	37901.7	33876.3	27522.3	33593.9	38469.9	34441.1	43074.4	58402.9	42001.2	35601.4	29558.6	50341.5	37330.7	36882.8	30130.5	21280.4	30915.9	27777.3	28294.6	35988.9	32856.6	45402.1	35891.9	27247.3	30215.3	32483.1	26112.4	29636.2	38117.9	34441.1	43096.4	57465	42812.2	24581.8	14050.8	31469.9	41726.2
10208	11.637	3	601.239	1800.69	-0.0263135	35.75	EKAEEEGGSEEEVGDK	[9] Phospho (ST)	NFM_RAT	Neurofilament medium polypeptide OS=Rattus norvegicus GN=Nefm PE=1 SV=4	FALSE	0.270018	16628.5	16081.9	12008.8	1684.57	18031.2	12246.9	16034.6	49784.3	20886.3	20144	12788.1	20299.6	14735.4	14596.9	15260.7	7666.66	14983.6	15060.5	11395.4	13587.2	1271	15895.9	17354.6	4797.4	13256.3	15420.5	11393.6	1486.11	17866.2	12246.9	16042.8	48984.8	21289.6	13908.9	6078.89	12689.9	16470.4
25542	12.4901	3	601.239	1800.69	0.218461	28.84	EKAEEEGGSEEEVGDK	[9] Phospho (ST)	NFM_RAT	Neurofilament medium polypeptide OS=Rattus norvegicus GN=Nefm PE=1 SV=4	FALSE	0.255503	1505.08	1605.57	250.592	13217.1	514.575	970.481	578.749	539.397	1269.62	653.854	417.712	3417.49	709.566	350.793	2003.64	184.301	551.211	217.188	1046.84	525.235	1228.42	220.916	40.8402	14640.5	1199.85	1539.54	237.755	11660	509.867	970.481	579.045	530.735	1294.13	451.468	198.561	2136.37	793.113
7541	11.5764	3	803.651	2407.93	0.854755	62.18	AEEEGGSEEEVGDKSPQESKK	[7] Phospho (ST)|[15] Phospho (ST)	NFM_RAT	Neurofilament medium polypeptide OS=Rattus norvegicus GN=Nefm PE=1 SV=4	FALSE	0.236243	74214.6	56201.1	49688.2	2265.3	93382.1	65500.8	74680.2	106067	77725.2	101038	68946.4	94649.9	37587	39712.2	25602	16843.5	39118.4	33762.5	66539.6	78393.2	41974.4	93276.7	75283.2	1578.98	59164	53889.8	47142.7	1998.43	92527.6	65500.8	74718.3	104364	79226	69763.7	32773.9	59168.4	42012.7
20308	12.5342	3	803.65	2407.93	-1.11719	53.1	AEEEGGSEEEVGDKSPQESKK	[7] Phospho (ST)|[15] Phospho (ST)	NFM_RAT	Neurofilament medium polypeptide OS=Rattus norvegicus GN=Nefm PE=1 SV=4	FALSE	0.248038	2724.79	686.976	8843.23	72292.8	204.767	3093.23	8119.18	10705.3	6416.7	161.476	442.814	1979.04	11699.7	5120.5	7059.43	234.226	11468.4	7302.03	8253.27	7111.67	31121.6	155.867	12326.1	63380.6	2172.2	658.724	8390.21	63776.1	202.893	3093.23	8123.33	10533.4	6540.6	111.495	210.494	1237.16	13077.3
7560	31.7199	3	1060.07	3177.18	-0.00447882	94.46	EGSSEKDEGEQEEEGETEAEGEGEEAEAK	[4] Phospho (ST)	NFM_RAT	Neurofilament medium polypeptide OS=Rattus norvegicus GN=Nefm PE=1 SV=4	FALSE	0.00760002	286637	141273	231304	163938	207284	245979	237686	296731	258980	381525	317618	527007	204407	201090	183577	117593	158560	154881	245798	274162	152120	153737	233055	86936.6	228508	135463	219455	144625	205388	245979	237807	291966	263981	263432	150981	329447	228475
9836	27.3786	2	536.773	1071.53	-0.0191776	36.33	EQLQGLNDR		NFM_RAT	Neurofilament medium polypeptide OS=Rattus norvegicus GN=Nefm PE=1 SV=4	FALSE	0.97113	56323.6	54800.1	52917.1	65337.1	52042.4	53800.3	61320.8	49879.6	62548.1	47281.9	52840.9	69132	40419.2	74752	48275	45232.8	46830.3	58690.4	46574.5	47434.2	46171.7	83066.3	73228.1	91171.4	44901.3	52546.4	50206.2	57639.9	51566.2	53800.3	61352.1	49078.6	63755.8	32646.8	25118.1	43216.4	45178.4
10780	11.0004	4	444.722	1774.86	-0.426311	44.52	AGKDEQKEEEKVEEK		NFM_RAT	Neurofilament medium polypeptide OS=Rattus norvegicus GN=Nefm PE=1 SV=4	FALSE	0.725252	12513.8	10213.3	6027.86	13832.4	17075.6	10792.2	161.505	0	132.232	27731.9	10358.4	30014.5	265.334	285.958	173.011	5001.66	3996.43	210.294	10083.5	10980.7	11011.3	8180.8	218.532	14443.9	9976.05	9793.26	5719.06	12202.8	16919.4	10792.2	161.588	0	134.785	19148.1	4923.91	18763	296.576
14676	11.0411	3	592.626	1774.86	-0.969342	45.05	AGKDEQKEEEKVEEK		NFM_RAT	Neurofilament medium polypeptide OS=Rattus norvegicus GN=Nefm PE=1 SV=4	FALSE	0.159962	6128.68	4370.28	2992.43	6272.48	6913.83	5934.07	9661.32	10084.7	10436.4	29142.9	25735	36256.8	9250.81	6050.76	7491.58	4198.64	6815.51	7862.73	4326.25	6158.33	5467.35	7128.29	13517.3	6200.34	4885.8	4190.55	2839.13	5533.53	6850.57	5934.07	9666.25	9922.73	10637.9	20122.4	12233.2	22665.2	10340
11218	25.9749	2	530.726	1059.44	-0.197959	53.18	VSGSPSSGFR	[4] Phospho (ST)	NFM_RAT	Neurofilament medium polypeptide OS=Rattus norvegicus GN=Nefm PE=1 SV=4	FALSE	0.542353	50149.9	45795	47329.6	53279.9	46364.7	48099.1	76595.1	86052.1	73935.9	47823.5	66682.4	62524.3	55004.1	58611.3	59823.8	37405.7	59795	56088	43454.1	49161.7	38115.9	67337.9	66346.5	72732.7	39979.6	43911.7	44905	47003	45940.4	48099.1	76634.2	84670.2	75363.5	33020.8	31697.7	39085.8	61480.6
12660	13.1369	4	646.041	2580.14	-0.0640297	---	EEKEEAEEKEEEPEVEKSPVK	[18] Phospho (ST)	NFM_RAT	Neurofilament medium polypeptide OS=Rattus norvegicus GN=Nefm PE=1 SV=4	FALSE	0.188129	3417.1	5087.83	9916.6	1262.36	13308	2693.81	6384.08	109617	104390	7620.04	5518.59	2339.58	96451.3	91560.2	87072	3997.06	95779.2	105778	3887.41	4619.51	2074.59	5580.71	67580.7	3485.18	2724.12	4878.6	9408.59	1113.64	13186.2	2693.81	6387.34	107856	106406	5261.42	2623.28	1462.54	107808
15505	25.9483	3	861.053	2580.14	-0.277502	32.36	EEKEEAEEKEEEPEVEKSPVK	[18] Phospho (ST)	NFM_RAT	Neurofilament medium polypeptide OS=Rattus norvegicus GN=Nefm PE=1 SV=4	FALSE	0.143863	69715.4	51205.1	2758.14	52439	68034	41100.9	41029	826.367	1279.33	86074	104819	120023	1158.21	2675.91	1319.74	20060.2	2224.59	1732.23	31323.4	39392.1	43186	63424	4831.94	46970.4	55577.2	49099.3	2616.84	46261.3	67411.5	41100.9	41050	813.096	1304.03	59431.7	49826.2	75029.8	1294.59
17243	13.0967	3	861.052	2580.14	-0.479922	28.83	EEKEEAEEKEEEPEVEKSPVK	[18] Phospho (ST)	NFM_RAT	Neurofilament medium polypeptide OS=Rattus norvegicus GN=Nefm PE=1 SV=4	FALSE	0.376765	987.82	434.086	5690.26	15.6519	925.3	2889.66	20350.8	74044.4	71707.7	0.00517817	1472.28	267.445	47708.9	47639.4	40215.7	74.961	54245.1	54446.7	1101.34	2603.9	39.3109	1221.55	61488.6	22.641	787.492	416.234	5398.76	13.808	916.833	2889.66	20361.2	72855.3	73092.3	0.00357538	699.853	167.188	53326.4
12680	10.3484	3	494.58	1480.72	-0.311465	32.52	KEVAKESPKEEK	[7] Phospho (ST)	NFM_RAT	Neurofilament medium polypeptide OS=Rattus norvegicus GN=Nefm PE=1 SV=4	FALSE	0.0342705	3448.32	3104.81	3177.09	5006.87	3020.16	3833.13	4441.13	4720.67	4807.84	2902.95	56515.6	36623.5	5976.74	4287.39	5470.54	2220.89	2689.53	1996.15	1238.38	2473.76	809.712	4977.18	2061.85	3175.62	2749.01	2977.12	3014.33	4417.02	2992.53	3833.13	4443.4	4644.86	4900.67	2004.41	26864.9	22894.4	6680.47
13132	10.199	3	494.58	1480.72	-0.186438	28.83	KEVAKESPKEEK	[7] Phospho (ST)	NFM_RAT	Neurofilament medium polypeptide OS=Rattus norvegicus GN=Nefm PE=1 SV=4	FALSE	0.723845	0	352.758	0	0	0	0	0	0	0	34908.5	0	0	0	0	0	4350.4	0	0.0182374	0	0	1335.11	589.613	0	0	0	338.251	0	0	0	0	0	0	0	24103.3	0	0	0
24477	10.3484	2	741.366	1480.72	-0.054023	78.49	KEVAKESPKEEK	[7] Phospho (ST)	NFM_RAT	Neurofilament medium polypeptide OS=Rattus norvegicus GN=Nefm PE=1 SV=4	FALSE	0.608205	47.9002	56.3043	102.895	68.2475	17.2135	147.07	578.648	0.0858396	581.207	347.599	22352.3	5626.12	144.625	210.68	408.465	302.593	237.177	170.739	76.2751	49.2986	0.102919	115.514	105.867	289.321	38.1861	53.9888	97.6239	60.2073	17.056	147.07	578.943	0.084461	592.429	240.007	10625.2	3517.05	161.654
34501	10.199	2	741.366	1480.72	-0.323233	55.59	KEVAKESPKEEK	[7] Phospho (ST)	NFM_RAT	Neurofilament medium polypeptide OS=Rattus norvegicus GN=Nefm PE=1 SV=4	FALSE	0.82218	0	0	0.0664264	0	0	8.01054	9.13699	0	4.03805	4938.88	0	0	4.86498	4.24703	0	252.987	0	0	2.29916	4.55763	0	0	0	0	0	0	0.0630235	0	0	8.01054	9.14165	0	4.11602	3410.16	0	0	5.4378
13343	26.8748	2	1153.08	2304.15	-0.267341	41.25	AKSPVPKSPVEEVKPKPEAK	[3] Phospho (ST)|[8] Phospho (ST)	NFM_RAT	Neurofilament medium polypeptide OS=Rattus norvegicus GN=Nefm PE=1 SV=4	FALSE	0.242118	92462.6	71401.8	54309	96500	101230	86491.3	105423	392.593	78232	170629	149284	156832	58.2713	43948.5	13774.3	18470	46363.3	55923.5	49154.6	44624.4	58208.6	119922	78390.2	41152.8	73711.4	68465.4	51526.8	85131.5	100303	86491.3	105477	386.288	79742.6	117814	70962.6	98040.3	65.1324
14651	26.8547	5	461.838	2304.15	-0.0934365	---	AKSPVPKSPVEEVKPKPEAK	[3] Phospho (ST)|[8] Phospho (ST)	NFM_RAT	Neurofilament medium polypeptide OS=Rattus norvegicus GN=Nefm PE=1 SV=4	FALSE	0.0441465	19926.8	14719.6	13089.5	16440.6	20119.9	19080.5	20517.9	2862.44	10858.9	23964.4	14191.5	34259.3	185.562	19657.5	1114.19	3097.3	486.926	2701.23	11358.3	12707.4	10772.4	21901.9	16418.6	37262.2	15885.7	14114.2	12418.9	14503.8	19935.8	19080.5	20528.3	2816.47	11068.6	16546.7	6745.97	21416.5	207.411
26338	13.6686	2	1153.08	2304.15	-0.602241	40.9	AKSPVPKSPVEEVKPKPEAK	[3] Phospho (ST)|[8] Phospho (ST)	NFM_RAT	Neurofilament medium polypeptide OS=Rattus norvegicus GN=Nefm PE=1 SV=4	FALSE	0.291023	0	0	0	0	27.9376	0	0.391134	154284	190.602	0	0	0	141166	0	656.309	0	12157.6	7091.45	0	0	27.5265	0.165513	0.149785	4.89431	0	0	0	0	27.682	0	0.391334	151807	194.282	0	0	0	157787
18778	11.0816	3	734.957	2201.85	0.114308	47.7	EEEEQETQEKGSGQEEEK	[12] Phospho (ST)	NFM_RAT	Neurofilament medium polypeptide OS=Rattus norvegicus GN=Nefm PE=1 SV=4	FALSE	0.639355	6291.57	4720.98	3058.9	4797.59	6299.56	4969.02	8506.32	15.7231	8934.45	8586.51	6021.15	9380.23	5017.68	4041.53	5478.66	2778.1	4064.23	4489.72	5101.17	6345.69	5290.55	4843.26	4782.75	6527.85	5015.65	4526.83	2902.2	4232.39	6241.92	4969.02	8510.67	15.4706	9106.96	5928.74	2862.17	5863.86	5608.48
23665	10.821	2	403.712	805.41	0.0151367	38.06	AKSPVPK	[3] Phospho (ST)	NFM_RAT	Neurofilament medium polypeptide OS=Rattus norvegicus GN=Nefm PE=1 SV=4	FALSE	0.8966	778.301	930.986	671.681	1570.12	925.754	927.312	1028.96	34.7594	56.6063	348.99	1603.18	527.5	790.752	789.296	1066.27	1504.72	122.453	62.4939	611.51	900.279	1448.64	839.524	317.323	491.317	620.463	892.699	637.272	1385.14	917.283	927.312	1029.49	34.2011	57.6993	240.968	762.077	329.756	883.858
24862	10.4941	2	419.707	837.4	-0.142166	38.8	KAESPVK	[4] Phospho (ST)	NFM_RAT	Neurofilament medium polypeptide OS=Rattus norvegicus GN=Nefm PE=1 SV=4	FALSE	0.278637	1930.42	475.917	1888.6	2389.56	780.66	1999.15	1666.02	445.886	746.103	1100.26	545.714	1357.66	1730.34	1556.76	2010.96	326.623	1264.01	831.51	879.283	1272.81	366.218	519.922	458.628	555.924	1538.93	456.345	1791.85	2108.04	773.517	1999.15	1666.87	438.725	760.509	759.695	259.407	848.713	1934.08
27676	10.4515	2	548.276	1094.54	-0.621005	45.53	KAESPVKEK	[4] Phospho (ST)	NFM_RAT	Neurofilament medium polypeptide OS=Rattus norvegicus GN=Nefm PE=1 SV=4	FALSE	0.107452	1690.12	340.718	1819.8	1770.67	613.277	1650.03	2245.14	545.701	665.633	1006.75	2522.73	2492.41	1627.98	1102.39	1861.36	613.844	1170.25	587.552	992.111	1071.65	434.114	508.977	408.694	489.553	1347.37	326.705	1726.58	1562.07	607.665	1650.03	2246.29	536.937	678.486	695.134	1199.19	1558.07	1819.67
27689	10.5395	2	677.317	1352.62	-1.99406	34.06	EVAKESPKEEK	[6] Phospho (ST)	NFM_RAT	Neurofilament medium polypeptide OS=Rattus norvegicus GN=Nefm PE=1 SV=4	FALSE	0.0518589	1528.21	1736.54	1131.31	698.089	1775.82	1372.32	1559.44	781.397	1246.08	9669.86	17488.2	9984.84	1599.86	1298.59	1574.18	1892.09	702.005	822.503	727.032	987.402	1185.52	1937.51	658.701	1046.88	1218.29	1665.13	1073.35	615.848	1759.57	1372.32	1560.24	768.848	1270.14	6676.77	8313.09	6241.81	1788.23
3204	26.1976	2	690.311	1378.61	3.77215	29.36	EKEVVPDSPGDK	[8] Phospho (ST)	MAP1A_RAT	Microtubule-associated protein 1A OS=Rattus norvegicus GN=Map1a PE=1 SV=1	TRUE	0.242555	508752	652738	405728	821270	796086	415567	754027	189539	528836	1.00323e+06	1.07875e+06	720676	129711	512836	231785	399896	283049	237204	462236	535856	892788	1.28635e+06	615340	966566	405578	625894	384943	724517	788801	415567	754412	186495	539047	692701	512786	450515	144984
3885	13.1859	2	690.309	1378.6	1.22549	44.55	EKEVVPDSPGDK	[8] Phospho (ST)	MAP1A_RAT	Microtubule-associated protein 1A OS=Rattus norvegicus GN=Map1a PE=1 SV=1	FALSE	0.686223	82731.4	14967.1	132990	6401	7611.44	143173	335612	627935	489641	11884.4	11097.2	80620	373332	224682	258409	5032.31	329792	291597	159310	201516	4224.3	16053.3	400728	4945.27	65953.6	14351.6	126177	5646.91	7541.8	143173	335784	617851	499096	8205.85	5275.09	50397.9	417289
5866	25.9483	3	460.545	1378.61	7.3596	---	EKEVVPDSPGDK	[8] Phospho (ST)	MAP1A_RAT	Microtubule-associated protein 1A OS=Rattus norvegicus GN=Map1a PE=1 SV=1	TRUE	0.118967	83265.9	112277	88087.1	131752	135058	87905.4	268620	121732	235068	223372	230684	228950	10396	127973	43210.6	66709.3	63952.1	63133.6	115538	135530	143920	257893	183788	258832	66379.7	107660	83574.6	116230	133822	87905.4	268757	119777	239607	154232	109657	143123	11620
9022	14.7341	2	690.312	1378.61	5.67233	43.84	EKEVVPDSPGDK	[8] Phospho (ST)	MAP1A_RAT	Microtubule-associated protein 1A OS=Rattus norvegicus GN=Map1a PE=1 SV=1	FALSE	0.796503	132910	5602.19	30466.3	5927.9	39805.9	59833.4	67532.9	605522	159065	2335.64	16557.4	213114	374130	58433.8	223879	1857.58	128878	111090	58366	83282.4	21975.5	3158.85	111029	28386.1	105956	5371.8	28905.6	5229.54	39441.7	59833.4	67567.4	595797	162137	1612.69	7870.62	133224	418181
16927	14.5078	3	460.544	1378.61	6.93953	---	EKEVVPDSPGDK	[8] Phospho (ST)	MAP1A_RAT	Microtubule-associated protein 1A OS=Rattus norvegicus GN=Map1a PE=1 SV=1	FALSE	0.898467	23164.8	490.676	10611.7	240.043	5625.09	9776.88	8879.37	187026	30830.4	165.521	232.395	44824.8	114431	10073.3	79606.2	83.7157	36559.4	37752.4	10017.4	13280.3	297.446	116.56	14946.2	899.169	18467.1	470.497	10068.1	211.764	5573.62	9776.88	8883.91	184023	31425.7	114.287	110.47	28021.3	127905
3473	43.9219	3	926.08	2775.22	-7.1199	75.25	TEATQGLDYVPSAGTISPTSSLEEDK	[17] Phospho (ST)	MAP1A_RAT	Microtubule-associated protein 1A OS=Rattus norvegicus GN=Map1a PE=1 SV=1	TRUE	0.359931	477331	447267	452085	532252	484771	511762	547108	563937	580904	685591	600198	683149	449440	390601	479510	356366	345045	339217	559897	576357	593588	689534	652705	757062	380529	428873	428926	469548	480335	511762	547388	554881	592121	473381	285307	427056	502359
7489	43.9353	2	1388.62	2775.22	-6.82463	55.53	TEATQGLDYVPSAGTISPTSSLEEDK	[17] Phospho (ST)	MAP1A_RAT	Microtubule-associated protein 1A OS=Rattus norvegicus GN=Map1a PE=1 SV=1	TRUE	0.161023	237137	319028	237938	338111	312586	347386	315076	322814	307125	403592	454825	318833	232909	170584	192372	223976	172433	138927	350334	401929	429111	411177	396628	318724	189046	305908	225749	298278	309725	347386	315237	317629	313055	278669	216203	199312	260332
4285	36.2523	2	959.439	1916.86	-1.45905	29.89	EPVPAWEGKSPEQEVR	[10] Phospho (ST)	MAP1A_RAT	Microtubule-associated protein 1A OS=Rattus norvegicus GN=Map1a PE=1 SV=1	FALSE	0.196454	291349	264681	208823	304221	266176	257747	332676	393518	321183	342900	371074	292371	187450	154821	187025	150483	114196	102965	339772	378517	440620	462909	397745	362041	232264	253796	198126	268381	263741	257747	332846	387198	327385	236763	176391	182770	209521
4981	11.5465	2	761.848	1521.68	-0.258031	35.42	ETSPTRGEPVGGQK	[3] Phospho (ST)	MAP1A_RAT	Microtubule-associated protein 1A OS=Rattus norvegicus GN=Map1a PE=1 SV=1	FALSE	0.351494	50790.1	37408.7	37138.3	138.688	52775.4	44832.1	83157.4	120539	90953.4	121441	120667	140183	33436.7	30630	30824.5	19519.4	23374.5	23415.9	36659.5	45063.9	31780.1	65893.4	74307.3	129.574	40490	35870.3	35235.8	122.35	52292.5	44832.1	83199.8	118603	92709.6	83851.7	57359.7	87632.6	37373.7
4996	29.1901	2	770.83	1539.65	-0.00442014	75.09	ADSVEQQDGAALEK	[3] Phospho (ST)	MAP1A_RAT	Microtubule-associated protein 1A OS=Rattus norvegicus GN=Map1a PE=1 SV=1	FALSE	0.65363	257502	233212	210440	326325	242066	240011	285602	430994	356388	124908	69969.8	181959	200881	164884	173832	151535	169080	157937	280065	315715	363935	388577	332488	470956	205281	223621	199659	287882	239851	240011	285748	424073	363270	86245.2	33260.4	113748	224533
6037	37.5038	2	1040.93	2079.84	-2.33671	85.19	GFKSPPCEDFSVTGESEK	[4] Phospho (ST)	MAP1A_RAT	Microtubule-associated protein 1A OS=Rattus norvegicus GN=Map1a PE=1 SV=1	TRUE	0.38486	312055	253165	244735	340179	246102	304437	277455	301447	262551	369112	409539	348936	221513	129160	193426	142624	133483	133261	390005	442402	493751	418073	485929	386312	248771	242753	232197	300103	243850	304437	277596	296606	267620	254861	194676	218130	247595
6470	37.4753	3	694.289	2079.85	-2.01819	86.95	GFKSPPCEDFSVTGESEK	[4] Phospho (ST)	MAP1A_RAT	Microtubule-associated protein 1A OS=Rattus norvegicus GN=Map1a PE=1 SV=1	TRUE	0.800132	94630	79770.5	108242	135967	96956.2	100430	143794	160870	143779	225267	186076	231904	115878	82247.5	93900.8	43286.9	55813.2	71663.6	186244	210765	206714	218756	244975	273208	75439.2	76489.9	102697	119949	96069	100430	143867	158287	146555	155541	88451.8	144970	129522
6866	30.3438	2	830.33	1658.65	-0.0205762	86.96	EGEGGAGAPDSSSFSPK	[15] Phospho (ST)	MAP1A_RAT	Microtubule-associated protein 1A OS=Rattus norvegicus GN=Map1a PE=1 SV=1	FALSE	0.0218707	198190	94174.3	152839	143777	139952	166755	100566	116035	109538	208957	263982	303674	76431.7	64865.5	66894.8	111817	75250.3	66227	201314	211661	133113	91380.6	165468	96473.4	157997	90301.3	145009	126839	138671	166755	100617	114171	111653	144279	125485	189835	85431
9291	30.3075	1	1659.65	1658.65	0.445833	---	EGEGGAGAPDSSSFSPK	[15] Phospho (ST)	MAP1A_RAT	Microtubule-associated protein 1A OS=Rattus norvegicus GN=Map1a PE=1 SV=1	FALSE	0.00976914	289826	219296	221682	285559	236578	254831	254832	242043	234048	335521	435456	327178	85796.2	99476.7	83581.6	203927	91259.2	77309.6	274584	314980	281309	292053	217342	258496	231050	210277	210326	251918	234413	254831	254962	238156	238568	231668	206996	204529	95898.1
7644	25.4247	2	561.739	1121.46	-0.183278	35.11	EVVPDSPGDK	[6] Phospho (ST)	MAP1A_RAT	Microtubule-associated protein 1A OS=Rattus norvegicus GN=Map1a PE=1 SV=1	FALSE	0.120005	299208	243637	284679	275833	307392	296276	450353	158921	184988	392506	417710	379527	120338	213483	169254	188318	132385	138060	311135	351336	312233	499759	221815	345026	238529	233617	270095	243337	304579	296276	450583	156369	188560	271014	198560	237253	134507
12523	14.2592	2	561.739	1121.46	-0.190383	31.35	EVVPDSPGDK	[6] Phospho (ST)	MAP1A_RAT	Microtubule-associated protein 1A OS=Rattus norvegicus GN=Map1a PE=1 SV=1	FALSE	0.25868	3807.03	10047.4	15173.2	4174.69	5682.3	6265.51	14576.8	393194	245665	19243.8	3306.03	6281.92	187516	98572.2	107893	3743.21	165018	140741	7661.54	8072.78	3408.35	9495.46	263079	6195.67	3034.97	9634.21	14395.9	3682.88	5630.31	6265.51	14584.3	386879	250409	13287.3	1571.53	3927.01	209595
8355	11.1855	3	430.547	1288.62	0.521031	31.08	HTQEALKASPK	[9] Phospho (ST)	MAP1A_RAT	Microtubule-associated protein 1A OS=Rattus norvegicus GN=Map1a PE=1 SV=1	FALSE	0.0966413	5286.8	6810.7	4146.61	5953.27	7807.97	6849.83	14742.4	20853.6	13395.1	37137.6	25153.4	42971.5	12090.4	10899.7	11003.2	5254.63	5116.56	5488.25	4412.72	4931.58	3566.51	12457.3	12789.2	11090	4214.65	6530.61	3934.19	5251.92	7736.53	6849.83	14750	20518.7	13653.8	25642.5	11956.7	26862.8	13514
16710	11.2167	2	645.316	1288.62	-0.814481	55.44	HTQEALKASPK	[9] Phospho (ST)	MAP1A_RAT	Microtubule-associated protein 1A OS=Rattus norvegicus GN=Map1a PE=1 SV=1	FALSE	0.458804	1515.9	1756.88	1286.12	1747.44	1856.56	1670.7	9100.22	491.488	9965.32	22884.2	41756.6	28600.2	4477.04	4004.02	4814.29	1896.9	2228.85	2455.51	1329	1538.77	1008.24	6079.14	8067.33	3898.47	1208.48	1684.63	1220.23	1541.58	1839.57	1670.7	9104.87	483.595	10157.7	15800.9	19849.2	17878.8	5004.19
10495	52.3817	2	1056.02	2110.02	-5.25895	83.53	QLSPESLGTLQFGELNLGK	[3] Phospho (ST)	MAP1A_RAT	Microtubule-associated protein 1A OS=Rattus norvegicus GN=Map1a PE=1 SV=1	FALSE	0.365717	87047.8	72657.5	77004	90290.2	77403.4	94179.3	167636	169214	152352	120698	192871	115318	60238.9	30382.6	50306.1	45676.2	37735	24153.2	191489	215391	173897	226331	179077	171917	69394.7	69669.4	73059.2	79653.2	76695.1	94179.3	167722	166497	155294	83338.7	91682	72088.3	67331.7
11339	52.3507	3	704.346	2110.02	-8.40689	---	QLSPESLGTLQFGELNLGK	[3] Phospho (ST)	MAP1A_RAT	Microtubule-associated protein 1A OS=Rattus norvegicus GN=Map1a PE=1 SV=1	FALSE	0.450536	16051.8	9839.12	14987	24684.8	26543.4	17496.2	75469.4	84576	82104.8	78821.4	59709	56461.5	17651.7	17183.2	18419.7	7623.67	9416.96	10030.4	47116.4	46127.5	51080	44972	84838.7	96199.1	12796.5	9434.48	14219.3	21776.7	26300.5	17496.2	75507.9	83217.7	83690.2	54424	28382.9	35295.7	19730.1
11515	35.8848	2	874.839	1747.66	-0.33882	67.6	SPPCEDFSVTGESEK	[1] Phospho (ST)	MAP1A_RAT	Microtubule-associated protein 1A OS=Rattus norvegicus GN=Map1a PE=1 SV=1	FALSE	0.128497	48555.4	43738.2	51188.3	73830.1	64499.6	59922.8	71392.4	57993.5	56129.6	63397.9	98347.2	93064.2	19651.1	25316.1	40988.1	26828.2	18413	13388.5	71595.7	87287.9	80846.2	84006.9	80169.8	119789	38708.5	41939.5	48566	65132.3	63909.5	59922.8	71428.9	57062.2	57213.4	43774.5	46749.7	58177.1	21964.9
12106	11.9829	2	578.274	1154.53	-0.553998	48.69	VRGESSEALK	[6] Phospho (ST)	MAP1A_RAT	Microtubule-associated protein 1A OS=Rattus norvegicus GN=Map1a PE=1 SV=1	FALSE	0.514586	5516.36	103.637	3720.5	104.787	7329.83	5425.18	6515.4	11643.5	6886.62	8114.22	7920.49	11438.3	4924.73	2431.89	4111.62	2822.88	4089.52	2654.42	3169.09	2101.9	159.483	6864.37	6598.05	475.532	4397.65	99.3745	3529.91	92.4424	7262.76	5425.18	6518.73	11456.5	7019.6	5602.64	3765.04	7150.42	5504.59
36584	13.0225	2	578.273	1154.53	-1.5255	30.47	VRGESSEALK	[6] Phospho (ST)	MAP1A_RAT	Microtubule-associated protein 1A OS=Rattus norvegicus GN=Map1a PE=1 SV=1	FALSE	0.386776	254.948	779.713	498.917	158.632	122.261	172.438	514.384	700.893	2608.55	74.1696	293.104	669.504	1039.93	1122.38	695.177	9.68783	872.807	1259.17	455.743	292.322	1879.84	112.19	903.815	7015.82	203.245	747.647	473.359	139.944	121.142	172.438	514.646	689.637	2658.92	51.212	139.328	418.526	1162.38
13515	43.4506	2	938.417	1874.82	-7.27073	75.13	WLAESPVGLPPEEEDK	[5] Phospho (ST)	MAP1A_RAT	Microtubule-associated protein 1A OS=Rattus norvegicus GN=Map1a PE=1 SV=1	FALSE	0.345383	34711	29745.5	33163.3	63607	55962	66473.8	141469	147819	140167	247427	282653	241365	33960.5	25767.3	27778.2	21568.2	10786.5	13483.4	151922	181479	179071	216290	206184	188438	27671.7	28522.2	31464.4	56113.5	55450	66473.8	141541	145445	142874	170841	134360	150884	37959.2
15454	25.8643	3	781.324	2340.95	1.03222	38.42	EDSEEQTVKPGPEEGTSEEGK	[3] Phospho (ST)	MAP1A_RAT	Microtubule-associated protein 1A OS=Rattus norvegicus GN=Map1a PE=1 SV=1	FALSE	0.161735	68860	62674.4	3483.34	49489.2	70724.6	58863.8	86440.9	2073.15	1507.43	81815.2	98674.6	121427	1663.74	1196.31	1464.18	28680.4	1578.36	2065.75	74325	99062.4	61243	101557	2460.32	76199.6	54895.3	60096.9	3304.9	43658.9	70077.5	58863.8	86485	2039.86	1536.54	56491.1	46905.4	75907.7	1859.63
26639	25.8643	2	1171.48	2340.95	-0.198482	---	EDSEEQTVKPGPEEGTSEEGK	[3] Phospho (ST)	MAP1A_RAT	Microtubule-associated protein 1A OS=Rattus norvegicus GN=Map1a PE=1 SV=1	FALSE	0.226985	20969.7	14449.1	153.366	186.914	24702	15807.6	15956.9	102.11	153.223	22222.6	19745	23233.1	0	97.279	156.663	7799.89	640.006	330.581	19150.4	22618.5	305.175	42396.9	469.19	8846.22	16717.1	13854.9	145.509	164.894	24476	15807.6	15965	100.47	156.182	15344.1	9385.85	14523.7	0
18325	31.1879	2	834.813	1667.61	0.240564	56.05	GHWDDGTNDSDLEK	[10] Phospho (ST)	MAP1A_RAT	Microtubule-associated protein 1A OS=Rattus norvegicus GN=Map1a PE=1 SV=1	FALSE	0.0581815	26802.3	6899.59	16806	11582.1	18294	21385.6	37718.2	55984.4	36838	42383.4	46391.3	55203.6	15554.7	6888.61	8471.27	5227.74	8711.45	8365.78	46911.9	35088.6	18526.1	24413.7	60401.1	2637.26	21366.8	6615.84	15945.1	10217.6	18126.6	21385.6	37737.4	55085.3	37549.3	29264.6	22052.3	34509.4	17386.2
19268	26.4026	2	751.857	1501.7	-0.388858	43.32	DTDLQQTQATEPR		MAP1A_RAT	Microtubule-associated protein 1A OS=Rattus norvegicus GN=Map1a PE=1 SV=1	FALSE	0.269572	10683	8875.85	1892	1325.25	8118.7	8510.75	19031.1	163.601	451.684	14869.5	22947.7	21098.6	215.625	325.702	208.176	3809.09	171.576	134.337	16142.7	14585.3	11127.4	30860.9	1416.82	26000.9	8516.48	8510.83	1795.08	1169.13	8044.41	8510.75	19040.8	160.973	460.406	10267	10908.3	13189.4	241.014
24523	25.353	2	882.881	1763.75	-0.582509	31.18	RDSEEKDKSLELR	[3] Phospho (ST)|[9] Phospho (ST)	MAP1A_RAT	Microtubule-associated protein 1A OS=Rattus norvegicus GN=Map1a PE=1 SV=1	FALSE	0.452305	30332.3	23527.7	8562	1187.09	36763.1	19319.1	49929.2	20512.8	16558.9	59019.7	58172.9	28015	2299.38	5383.82	39774	9175.33	16069.3	8267.99	17158.8	15393.4	40230.8	78864	16746	22426.8	24180.9	22560.1	8123.38	1047.24	36426.8	19319.1	49954.7	20183.3	16878.6	40751.4	27652.7	17513	2570.12
34985	25.2479	4	441.945	1763.75	0.151834	---	RDSEEKDKSLELR	[3] Phospho (ST)|[9] Phospho (ST)	MAP1A_RAT	Microtubule-associated protein 1A OS=Rattus norvegicus GN=Map1a PE=1 SV=1	FALSE	0.877088	58.4401	1282.47	41.3532	8.17792	335.009	20.033	101.707	97.0251	149.123	2856.33	3202.49	95.1023	28.4541	46.4229	244.994	76.9191	72.145	27.9183	94.2868	88.6907	2608.7	2989.78	69.2323	4002.82	46.5885	1229.73	39.2347	7.21449	331.944	20.033	101.759	95.4669	152.002	1972.22	1522.32	59.4512	31.8044
36312	10.4941	2	439.218	876.421	-0.568631	28.33	AKPASPAR	[5] Phospho (ST)	MAP1A_RAT	Microtubule-associated protein 1A OS=Rattus norvegicus GN=Map1a PE=1 SV=1	FALSE	0.548994	432.304	391.903	460.103	861.506	625.968	647.818	709.747	29.8997	329.538	602.794	1282.57	622.239	301.782	300.097	335.457	894.112	270.262	176.742	369.829	586.889	714.333	867.797	195.005	271.885	344.633	375.786	436.533	760.014	620.24	647.818	710.109	29.4196	335.901	416.212	609.673	388.98	337.315
194	13.0669	2	591.264	1180.51	-0.00935555	69.52	SPVVSGDTSPR	[9] Phospho (ST)	TAU_RAT	Microtubule-associated protein tau OS=Rattus norvegicus GN=Mapt PE=1 SV=3	TRUE	0.975584	1.39245e+06	6697.79	1.04916e+06	5248.45	1.34017e+06	1.06787e+06	2.40751e+06	2.67224e+06	2.53459e+06	105871	1809.96	1.5833e+06	1.20318e+06	1.18938e+06	1.18286e+06	599414	1.04757e+06	1.076e+06	1.22188e+06	1.40033e+06	3104.92	6332.51	1.90593e+06	7356.53	1.11007e+06	6422.34	995418	4630.14	1.3279e+06	1.06787e+06	2.40874e+06	2.62933e+06	2.58353e+06	73100.7	860.373	989765	1.34485e+06
2632	13.0669	1	1181.52	1180.51	-0.302863	---	SPVVSGDTSPR	[9] Phospho (ST)	TAU_RAT	Microtubule-associated protein tau OS=Rattus norvegicus GN=Mapt PE=1 SV=3	TRUE	0.982227	293361	320.263	284232	1503.19	1922.55	275138	883787	876685	886773	62.0274	39.57	221447	370595	335630	309932	788.283	337931	276755	219015	298475	49.7247	6.24499	667355	320.669	233868	307.092	269672	1326.1	1904.96	275138	884239	862606	903896	42.8281	18.8098	138433	414230
1685	13.4946	2	737.304	1472.59	-0.569881	72.48	SGYSSPGSPGTPGSR	[8] Phospho (ST)	TAU_RAT	Microtubule-associated protein tau OS=Rattus norvegicus GN=Mapt PE=1 SV=3	TRUE	0.441521	22866.4	23890.8	1.6226e+06	17587	84901.9	21964.7	349873	3.10192e+06	2.6494e+06	16228.6	13815.3	23236.1	1.47417e+06	1.2e+06	1.31196e+06	29052.3	1.37502e+06	1.31265e+06	18684.5	96230.9	13308.5	13089.5	2.8271e+06	18506.8	18229.1	22908.2	1.53948e+06	15515.1	84125	21964.7	350051	3.05211e+06	2.70055e+06	11205.4	6567.16	14525.6	1.64775e+06
2038	25.2055	2	737.304	1472.59	0.15707	71.67	SGYSSPGSPGTPGSR	[8] Phospho (ST)	TAU_RAT	Microtubule-associated protein tau OS=Rattus norvegicus GN=Mapt PE=1 SV=3	FALSE	0.285117	459183	1.56275e+06	83863.8	19938.4	1.99616e+06	67408.3	74869.6	6498.98	69767.4	2.19415e+06	2.08554e+06	102563	11653	84535.8	14849.6	1.28943e+06	32141.6	33627.3	40191.6	41550.8	112970	2.93602e+06	117930	109566	366061	1.49849e+06	79567.6	17589.5	1.9779e+06	67408.3	74907.9	6394.61	71114.5	1.515e+06	991369	64115.1	13025.1
5307	23.5844	2	737.304	1472.59	-0.291323	69.58	SGYSSPGSPGTPGSR	[8] Phospho (ST)	TAU_RAT	Microtubule-associated protein tau OS=Rattus norvegicus GN=Mapt PE=1 SV=3	TRUE	0.345925	1.99287e+06	97261.9	135159	106928	98156.9	1.96232e+06	2.71969e+06	137413	133558	176590	192285	2.31944e+06	63746.4	58240.9	136818	57268.2	166082	122572	2.2749e+06	3.05575e+06	201836	151380	118640	235864	1.58872e+06	93261.9	128235	94331.1	97258.7	1.96232e+06	2.72107e+06	135206	136137	121930	91403.3	1.44995e+06	71252.2
19239	13.4308	1	1473.6	1472.59	-0.337801	---	SGYSSPGSPGTPGSR	[8] Phospho (ST)	TAU_RAT	Microtubule-associated protein tau OS=Rattus norvegicus GN=Mapt PE=1 SV=3	TRUE	0.331739	0	0	3978.71	0	0	0	0	178814	177447	37.8177	0	56.6822	84738.1	37031.8	57026.9	0	101812	66484.2	0	0	0	0	122085	0	0	0	3774.89	0	0	0	0	175943	180873	26.112	0	35.4337	94715.5
3481	34.9034	2	573.781	1145.55	-0.133372	32.39	TPSLPTPPTR	[6] Phospho (ST)	TAU_RAT	Microtubule-associated protein tau OS=Rattus norvegicus GN=Mapt PE=1 SV=3	FALSE	0.0399519	225817	199549	199925	246274	256980	227883	324900	395269	383525	415393	380681	346394	204405	146748	196856	136322	137625	159390	238349	244622	236020	346272	376675	344633	180022	191342	189683	217260	254629	227883	325066	388921	390930	286817	180958	216541	228472
12816	34.8407	1	1146.56	1145.55	-0.0537388	---	TPSLPTPPTR	[6] Phospho (ST)	TAU_RAT	Microtubule-associated protein tau OS=Rattus norvegicus GN=Mapt PE=1 SV=3	FALSE	0.0292019	93303.3	74193.7	66900.8	100438	99196	91427.6	140611	157092	134658	104064	95432.6	39170.1	33546.4	15648.1	34825.3	25042.6	25327.2	34290	71318.1	91780.3	98176.4	155037	120365	111804	74381.5	71142.4	63473.6	88605.8	98288.4	91427.6	140683	154569	137258	71853.2	45364.3	24486.4	37496.3
3758	40.7456	2	897.905	1793.8	-6.73784	93.57	STPTAEDVTAPLVEER	[2] Phospho (ST)	TAU_RAT	Microtubule-associated protein tau OS=Rattus norvegicus GN=Mapt PE=1 SV=3	FALSE	0.00651372	352661	296902	295519	335635	373501	359789	526851	584780	536096	606700	628435	560838	203642	164616	203900	208673	165178	170962	389718	425773	386201	463396	472059	370289	281142	284692	280380	296094	370083	359789	527120	575389	546447	418909	298729	350596	227619
9378	33.5106	2	1188.02	2374.02	-0.239663	46.16	TDHGAEIVYKSPVVSGDTSPR	[11] Phospho (ST)|[19] Phospho (ST)	TAU_RAT	Microtubule-associated protein tau OS=Rattus norvegicus GN=Mapt PE=1 SV=3	FALSE	0.0111472	250355	189715	175897	227007	213222	219518	223059	255152	224519	205148	203559	136080	88046.2	74223	79219.9	81355	73394.1	75050.5	224254	291588	263070	209474	208171	134162	199583	181913	166886	200264	211271	219518	223173	251054	228854	141649	96762.4	85067.5	98413.2
4633	33.5426	3	792.349	2374.02	-0.0935263	36.75	TDHGAEIVYKSPVVSGDTSPR	[11] Phospho (ST)|[18] Phospho (ST)	TAU_RAT	Microtubule-associated protein tau OS=Rattus norvegicus GN=Mapt PE=1 SV=3	FALSE	0.0191435	331886	251200	284086	366447	301769	295229	415101	505938	461904	484524	463992	475927	212579	153281	180465	109133	161048	171038	368840	426825	385092	392210	451054	340590	264580	240869	269533	323276	299008	295229	415313	497813	470823	334550	220560	297516	237608
6729	13.6686	2	631.247	1260.48	-0.083852	38.63	SPVVSGDTSPR	[5] Phospho (ST)|[9] Phospho (ST)	TAU_RAT	Microtubule-associated protein tau OS=Rattus norvegicus GN=Mapt PE=1 SV=3	FALSE	0.730896	107926	1981.63	247466	1774.46	13987.7	202873	400612	789855	608350	3270.13	1417.49	181914	266073	218387	193485	6608.8	246866	241657	134954	273313	2280.37	1293.68	583763	8214.61	86038.5	1900.14	234788	1565.42	13859.7	202873	400816	777170	620096	2257.93	673.807	113720	297402
7894	25.0549	2	631.247	1260.48	-0.254635	34.52	SPVVSGDTSPR	[5] Phospho (ST)|[9] Phospho (ST)	TAU_RAT	Microtubule-associated protein tau OS=Rattus norvegicus GN=Mapt PE=1 SV=3	FALSE	0.0395168	569972	452729	223903	469907	529441	361401	560893	290834	283683	785312	798409	740639	122082	138596	181137	274361	117897	125032	512482	507959	554859	730231	253700	640038	454383	434110	212433	414548	524597	361401	561179	286163	289161	542236	379527	462995	136456
8623	11.5144	2	523.731	1045.45	-0.086451	37.7	TPPGSGEPPK	[1] Phospho (ST)	TAU_RAT	Microtubule-associated protein tau OS=Rattus norvegicus GN=Mapt PE=1 SV=3	FALSE	0.059691	29478.5	24598.4	21665.6	18597.4	32250.9	30796.3	50285.8	66503.1	49891.1	67952.8	79673.3	93528.7	34544.3	29752.9	40055.9	19179.7	14417.6	19531.1	30083.5	32984.1	18909.1	39724.9	40730.3	40453.3	23500.3	23586.7	20555.7	16406.5	31955.8	30796.3	50311.5	65435.1	50854.4	46919.5	37873	58467.5	38611.7
28976	11.5465	1	1046.45	1045.45	-1.05143	---	TPPGSGEPPK	[1] Phospho (ST)	TAU_RAT	Microtubule-associated protein tau OS=Rattus norvegicus GN=Mapt PE=1 SV=3	FALSE	0.209129	362.245	739.561	1307.47	294.312	1389.38	1822.29	9398.65	12839.3	7419.07	8347.82	23486.6	8649.68	4307.97	935.274	3701	1382.64	900.301	0	1354.1	1761.58	620.266	8085.76	5946	1228.96	288.782	709.147	1240.5	259.639	1376.67	1822.29	9403.46	12633.1	7562.33	5763.94	11164.4	5407.16	4815.21
9413	37.0966	2	829.897	1657.78	-2.20187	52.69	IGSLDNITHVPGGGNK	[3] Phospho (ST)	TAU_RAT	Microtubule-associated protein tau OS=Rattus norvegicus GN=Mapt PE=1 SV=3	FALSE	0.0914809	54163.3	51202.2	46742.1	144387	96101.4	110170	65320.3	76062.4	62021.9	127354	126457	134675	14691.2	16418.4	20668.9	11177.6	7501.2	11989.5	135182	162855	180304	137104	117279	119663	43179.1	49096.5	44347.6	127377	95222	110170	65353.7	74840.8	63219.5	87934.6	60112	84189.5	16421
12027	26.7005	2	777.287	1552.56	-0.128845	65.49	SGYSSPGSPGTPGSR	[5] Phospho (ST)|[8] Phospho (ST)	TAU_RAT	Microtubule-associated protein tau OS=Rattus norvegicus GN=Mapt PE=1 SV=3	FALSE	0.0368856	291205	220237	156492	274995	288791	256695	449880	287504	206876	413211	472216	390794	97382.7	78247.1	111440	131151	77656.2	69404.3	325317	383034	387197	451965	217519	320627	232149	211180	148476	242598	286149	256695	450110	282887	210870	285311	224469	244297	108849
14966	13.6132	2	777.287	1552.56	0.0597395	48.7	SGYSSPGSPGTPGSR	[5] Phospho (ST)|[8] Phospho (ST)	TAU_RAT	Microtubule-associated protein tau OS=Rattus norvegicus GN=Mapt PE=1 SV=3	FALSE	0.616088	16564.7	652.847	97123.3	377.231	1644.22	19631.4	52814.7	377637	271519	299.182	118.757	15216.5	124033	78535.1	76241.9	825.71	103575	99446.7	18603	32205.9	387.626	233.775	264336	372.362	13205.4	625.998	92147.8	332.79	1629.17	19631.4	52841.7	371573	276761	206.577	56.4514	9512.24	138637
12872	29.4162	2	1203.98	2405.94	0.173852	58.48	ESPPQPPADDGSEEPGSETSDAK	[17] Phospho (ST)	TAU_RAT	Microtubule-associated protein tau OS=Rattus norvegicus GN=Mapt PE=1 SV=3	FALSE	0.619984	129936	163014	46950.2	228073	146060	72832.1	41143.6	19406.5	18774.9	28985	17832	25303.4	16186.4	23752.8	10967.2	55848.3	43168.7	20053.8	44743.8	64088.1	241477	127421	16550.4	149878	103585	156310	44545	201204	144723	72832.1	41164.6	19094.8	19137.5	20013.4	8476.52	15817.9	18092.2
14433	13.1611	3	561.945	1682.81	-1.9513	32.43	VAVVRTPPKSPSASK	[6] Phospho (ST)|[10] Phospho (ST)	TAU_RAT	Microtubule-associated protein tau OS=Rattus norvegicus GN=Mapt PE=1 SV=3	FALSE	0.351781	2366.58	413.02	6538.47	380.889	9339.99	3333.13	7551.21	89439.6	68717.8	586.79	58.731	4382.19	27996.3	26947.4	20839.4	1604.17	25637.1	33813.4	3660.7	4386.22	425.054	415.63	63772.8	1339.91	1886.64	396.034	6203.51	336.017	9254.53	3333.13	7555.07	88003.2	70044.7	405.162	27.918	2739.44	31292.7
21871	25.353	2	523.791	1045.57	-0.270609	30.27	VAVVRTPPK	[6] Phospho (ST)	TAU_RAT	Microtubule-associated protein tau OS=Rattus norvegicus GN=Mapt PE=1 SV=3	FALSE	0.144895	483.806	8020.17	275.493	0	315.93	522.131	350.622	834.483	707.382	9684.71	11360	136.008	1248.34	2467.03	842.629	1292.37	824.344	450.589	585.533	1329.41	5051.16	12953.3	962.236	16604.5	385.691	7690.34	261.38	0	313.039	522.131	350.801	821.082	721.041	6687.02	5400.02	85.0224	1395.32
22645	13.3907	2	523.791	1045.57	-0.46863	40.08	VAVVRTPPK	[6] Phospho (ST)	TAU_RAT	Microtubule-associated protein tau OS=Rattus norvegicus GN=Mapt PE=1 SV=3	FALSE	0.0754409	18.9506	0	37.5635	0	12.1895	26.1827	121.566	21515.5	15334.8	0	0.897066	11.9697	9960.45	4484.62	9044.46	57.3392	7466.91	9043.04	199.412	150.206	0	0	13245.5	49.036	15.1075	0	35.6392	0	12.0779	26.1827	121.628	21169.9	15630.9	0	0.426424	7.4826	11133.2
2163	12.2093	2	704.328	1406.64	-2.15259	32.67	ELKPEQETTPR	[9] Phospho (ST)	E41L1_RAT	Band 4.1-like protein 1 OS=Rattus norvegicus GN=Epb41l1 PE=1 SV=1	TRUE	0.949404	109727	3614.96	78645.8	39867.8	134088	130973	122242	149981	121990	70614.3	2036.04	118960	112562	123573	116047	13092.9	96821.2	79575.2	139397	166302	12704.4	2024.36	205558	65510.2	87474.4	3466.3	74616.9	35171.1	132861	130973	122304	147573	124346	48757.2	967.837	74365.2	125815
4509	11.4564	3	556.924	1667.75	-0.426106	37.55	RSEAEEGEVRTPTK	[11] Phospho (ST)	E41L1_RAT	Band 4.1-like protein 1 OS=Rattus norvegicus GN=Epb41l1 PE=1 SV=1	FALSE	0.205986	47192.1	39256	31334.2	33806.2	57581.3	42218.3	32465.3	46275.2	36846.9	59559.8	41026.9	67404.7	43092.7	41973.7	35058.7	18116.6	33859.4	34608.2	37173.9	39705.9	31405.6	52724.6	56810.4	41688.2	37621.6	37641.6	29729	29823.6	57054.5	42218.3	32481.9	45532	37558.4	41124.3	19502.3	42136.6	48166.6
6828	38.5675	2	817.358	1632.7	-1.63762	95.18	DKSDSETEGLVFAR	[3] Phospho (ST)	E41L1_RAT	Band 4.1-like protein 1 OS=Rattus norvegicus GN=Epb41l1 PE=1 SV=1	TRUE	0.024419	164277	127865	129524	187923	208834	178496	159915	187556	161937	301108	310762	242870	115617	89995.9	92292.2	84795.5	99828	96531.5	187228	205595	188752	242823	229775	98079.3	130962	122607	122889	165784	206923	178496	159996	184544	165064	207906	147722	151825	129230
7659	26.0263	2	971.371	1940.73	-0.0185594	98.98	GPSSQEDESGGIEDSPDR	[15] Phospho (ST)	E41L1_RAT	Band 4.1-like protein 1 OS=Rattus norvegicus GN=Epb41l1 PE=1 SV=1	TRUE	0.17182	444987	353220	388338	464820	359009	368433	424445	138710	251085	555003	741343	670790	115938	335066	177075	309622	162624	101978	450227	510663	493157	520460	457200	411858	354744	338694	368444	410061	355724	368433	424662	136483	255933	383214	352400	419330	129589
21425	14.2394	2	971.371	1940.73	-0.328324	89.67	GPSSQEDESGGIEDSPDR	[15] Phospho (ST)	E41L1_RAT	Band 4.1-like protein 1 OS=Rattus norvegicus GN=Epb41l1 PE=1 SV=1	FALSE	0.364578	626.21	2258.91	522.415	156.075	2297.36	241.625	1294.65	363523	157292	699.82	28163.9	315.027	253871	6712.42	166315	259.272	168421	128616	222.261	377.927	1163.07	268.193	51970.5	3117.44	499.216	2166.01	495.652	137.688	2276.34	241.625	1295.31	357685	160329	483.206	13387.8	196.932	283763
12071	25.6829	2	652.32	1302.63	-5.34834	39.7	RLPSSPASPSPK	[10] Phospho (ST)	E41L1_RAT	Band 4.1-like protein 1 OS=Rattus norvegicus GN=Epb41l1 PE=1 SV=1	FALSE	0.241667	24569	73760.8	3790.93	107182	64055.5	10692.1	11412.3	2827.44	8817.16	68605.8	94134.4	83670.9	1113.87	2495.64	2832.98	34018.6	3023.96	3774.05	10533.7	12709	108941	127179	9846.97	171927	19586.5	70727.4	3596.73	94555.5	63469.4	10692.1	11418.1	2782.03	8987.41	47370.4	44747.1	52305.1	1245.03
14484	25.2936	2	652.317	1302.62	-10.5316	29.94	RLPSSPASPSPK	[10] Phospho (ST)	E41L1_RAT	Band 4.1-like protein 1 OS=Rattus norvegicus GN=Epb41l1 PE=1 SV=1	FALSE	0.103231	102016	36346.2	62314.3	10371.8	86983.6	94876.3	102095	6506.15	5672.33	81761.6	62835.3	60723.4	4169.6	21634.6	6002.5	40199.7	7275.88	5723.48	91280.7	120375	5807.61	99307.6	17623.6	14224.3	81327	34851.4	59122.1	9149.87	86187.7	94876.3	102147	6401.66	5781.86	56454.1	29869	37960	4660.54
12992	26.8011	2	574.273	1146.53	-0.576907	29.56	LPSSPASPSPK	[9] Phospho (ST)	E41L1_RAT	Band 4.1-like protein 1 OS=Rattus norvegicus GN=Epb41l1 PE=1 SV=1	FALSE	0.196478	30115.3	40983.7	27482.3	45849.9	33835.7	31652.6	32191.9	16089	25996.7	42003.3	57501.8	46878.4	6569.14	23651.4	9863.33	25779.1	11913.2	15673.8	31806.4	38887.5	37746.8	65398.9	30328.7	82634.5	24008	39298.3	26074.4	40448.4	33526.1	31652.6	32208.3	15830.6	26498.7	29002.1	27333.7	29305	7342.61
14882	11.3976	2	570.216	1138.42	-0.0172957	29.62	ETDPSPEER	[5] Phospho (ST)	E41L1_RAT	Band 4.1-like protein 1 OS=Rattus norvegicus GN=Epb41l1 PE=1 SV=1	FALSE	0.244044	7350	2343.54	4577.93	2723.33	8066.92	5900.26	7454.68	8574.19	7408.49	13725.8	19587.9	16395	6564.37	6348.02	8384.77	5882.98	2680.53	3818.66	6539.97	7546.11	2605.96	4949.3	9318.25	7038.91	5859.43	2247.16	4343.41	2402.49	7993.1	5900.26	7458.49	8436.49	7551.54	9477.27	9311.16	10249	7337.28
16919	26.4139	2	948.436	1894.86	-1.3211	59.82	RLPSSPASPSPKGTPEK	[10] Phospho (ST)|[14] Phospho (ST)	E41L1_RAT	Band 4.1-like protein 1 OS=Rattus norvegicus GN=Epb41l1 PE=1 SV=1	FALSE	0.153154	56485.9	48123.5	28743.9	48618.4	52813.9	44309.7	30142.5	1581.33	4371.56	38815.4	50296.6	46471.8	2033.89	3754.95	2749.97	15580.3	2872.65	1969.03	47743.1	50823.6	61834.9	77472.5	10517.2	51236	45030.7	46144.4	27271.4	42890.7	52330.7	44309.7	30157.9	1555.93	4455.98	26801	23908.7	29050.9	2273.37
26428	11.8199	2	543.211	1084.41	-0.207231	41.37	SEAEEGEVR	[1] Phospho (ST)	E41L1_RAT	Band 4.1-like protein 1 OS=Rattus norvegicus GN=Epb41l1 PE=1 SV=1	FALSE	0.754819	1456.54	1133.15	773.614	77.3105	1046.75	1132	173.405	929.274	267.483	2250.15	2359.09	3738.94	1412.04	1506.75	2177.52	1396.08	540.647	703.003	615.785	1262.76	91.7188	1878.96	854.757	60.5505	1161.16	1086.54	733.983	68.2027	1037.17	1132	173.493	914.351	272.648	1553.67	1121.4	2337.32	1578.3
2436	11.7899	2	703.302	1404.59	-1.2993	72.44	SPGTPAGEGSGSPPK	[4] Phospho (ST)	ADDA_RAT	Alpha-adducin OS=Rattus norvegicus GN=Add1 PE=2 SV=2	FALSE	0.604544	231668	148746	153563	2999.91	237700	183140	197829	359825	220086	328101	254133	372773	204641	180942	242852	91135.4	114625	128459	185749	230228	95093.2	252262	273512	4415.93	184686	142629	145696	2646.49	235525	183140	197931	354047	224336	226544	120803	233031	228736
3852	11.4564	2	864.853	1727.69	-0.530979	51.24	SRSPGTPAGEGSGSPPK	[3] Phospho (ST)|[6] Phospho (ST)	ADDA_RAT	Alpha-adducin OS=Rattus norvegicus GN=Add1 PE=2 SV=2	TRUE	0.0114511	188843	139653	128064	142231	229489	159155	214219	286271	218173	282688	257976	282840	144159	124104	98868.3	62524.5	101253	82100	182912	221305	170883	226815	202768	131011	150546	133910	121503	125475	227389	159155	214329	281674	222386	195188	122630	176812	161133
4470	11.4564	3	576.904	1727.69	-0.375674	41.6	SRSPGTPAGEGSGSPPK	[3] Phospho (ST)|[6] Phospho (ST)	ADDA_RAT	Alpha-adducin OS=Rattus norvegicus GN=Add1 PE=2 SV=2	TRUE	0.00806469	83940.2	68907	45159.4	47814	92792.7	60104.3	65404.2	94622.3	71932.3	107151	82869	103953	54262.4	46651.1	43150.8	19296	43393.3	50382.5	64541.3	66415.2	51440.6	72155.8	76878.4	49522.5	66917.3	66073.2	42845.9	42181.1	91943.7	60104.3	65437.6	93102.7	73321.3	73984.6	39392.1	64983.9	60651.5
32824	22.5804	2	864.853	1727.69	-0.363005	51.92	SRSPGTPAGEGSGSPPK	[3] Phospho (ST)|[6] Phospho (ST)	ADDA_RAT	Alpha-adducin OS=Rattus norvegicus GN=Add1 PE=2 SV=2	FALSE	0.117184	16487.1	13859.8	11424.6	19345.5	10881.1	10451.8	18243.5	16850.6	12662.1	16871	25591.6	24473.9	12963.4	10413.4	13381.2	22400.1	10186.8	7347.69	7783.72	10165	15174.3	21996.9	13569.9	15849.1	13143.5	13289.8	10839.3	17066.4	10781.5	10451.8	18252.8	16580	12906.6	11649	12165.1	15299.3	14489.8
3948	33.197	2	949.948	1897.88	-0.245454	79.58	SPPDQSAVPNTPPSTPVK	[11] Phospho (ST)	ADDA_RAT	Alpha-adducin OS=Rattus norvegicus GN=Add1 PE=2 SV=2	TRUE	0.10024	482200	358281	370507	360279	366173	412686	363255	447072	402264	656308	749246	596321	382111	290572	381302	322097	269731	270096	428321	467438	425739	476972	513915	420031	384411	343546	351526	317835	362823	412686	363441	439893	410032	453162	356157	372777	427102
4419	12.0919	2	743.313	1484.61	-2.31499	35.73	QKGSEENLDETR	[4] Phospho (ST)	ADDA_RAT	Alpha-adducin OS=Rattus norvegicus GN=Add1 PE=2 SV=2	FALSE	0.287026	51977	30518.8	35623.3	4380.59	51872.9	36813.8	81424.8	89509.5	68111.7	84511.1	68744.1	114848	37908.1	42186.6	42745.5	21249.5	28591.7	28926.8	71095.9	77868	5313.59	83317.2	84675.5	4412.74	41436.1	29263.7	33798.4	3864.52	51398.2	36813.8	81466.4	88072	69426.9	58352.5	32677.8	71795.1	42371.5
7180	32.2535	2	989.931	1977.85	-0.228669	65.98	SPPDQSAVPNTPPSTPVK	[11] Phospho (ST)|[15] Phospho (ST)	ADDA_RAT	Alpha-adducin OS=Rattus norvegicus GN=Add1 PE=2 SV=2	TRUE	0.0903762	242991	173200	181666	233115	214849	247965	242525	284177	261022	372114	458267	413719	177800	130945	172638	147678	81885	84483.5	326217	334333	306324	261265	331403	258053	193713	166077	172359	205652	212883	247965	242649	279613	266062	256934	217839	258628	198735
15376	32.172	3	660.289	1977.85	-1.33187	28.32	SPPDQSAVPNTPPSTPVK	[11] Phospho (ST)|[15] Phospho (ST)	ADDA_RAT	Alpha-adducin OS=Rattus norvegicus GN=Add1 PE=2 SV=2	FALSE	0.569798	8674.77	9701.61	8404.43	16431.7	15340.1	15011.5	25581.7	32311.4	41541.2	52947.2	48600.1	75360.8	23000.9	20293	30049	6715.75	7319.07	14490.3	20917.3	17540.2	13766.6	26425.5	48176	40199.8	6915.54	9302.63	7973.89	14495.9	15199.7	15011.5	25594.7	31792.5	42343.3	36558.6	23102.2	47110.2	25709.1
7713	32.4263	3	746.003	2234.99	0.0898393	28.84	EKSPPDQSAVPNTPPSTPVK	[3] Phospho (ST)|[13] Phospho (ST)	ADDA_RAT	Alpha-adducin OS=Rattus norvegicus GN=Add1 PE=2 SV=2	FALSE	0.290745	81859.6	67078.9	66971	85019.2	78393.2	70449.5	130022	169095	164030	243936	277535	289049	118813	76132.9	109001	47344.9	59982.2	75245.6	113587	116450	105889	135299	169521	138913	65258.6	64320.2	63540.2	75003.2	77675.9	70449.5	130089	166380	167198	168431	131927	180693	132802
9579	32.6501	2	682.316	1362.62	-0.0914481	34.52	LEGGLPQEPTSR	[11] Phospho (ST)	ADDA_RAT	Alpha-adducin OS=Rattus norvegicus GN=Add1 PE=2 SV=2	FALSE	0.265706	27578	25084.5	27387.3	39782.4	28102.9	33473.2	43566.5	57506.4	55687.9	79787.7	95082.8	84600.7	40984.2	28007	36409.4	24166.6	21060.8	27875.6	42587.4	40772.1	40846	46089.9	60409.7	54777.2	21985.3	24052.8	25984.3	35095.7	27845.8	33473.2	43588.8	56582.9	56763.2	55091.1	45198	52886.3	45809.9
9588	11.8495	2	743.287	1484.56	0.277306	48.71	SPGTPAGEGSGSPPK	[1] Phospho (ST)|[4] Phospho (ST)	ADDA_RAT	Alpha-adducin OS=Rattus norvegicus GN=Add1 PE=2 SV=2	FALSE	0.0655228	53288.2	33416.6	30188.6	42037	61862.4	40616.7	45939.3	62502	45991.9	76810.8	67209.5	67550	35480.9	33657.2	26533.9	17091.2	30427.4	31655.9	52571.5	60367.8	40319.6	61816.9	57204.8	42972.1	42481.4	32042.3	28642.1	37084.7	61296.4	40616.7	45962.8	61498.3	46880	53035.7	31948.3	42227.5	39658.6
11342	40.4327	3	1081.83	3242.47	-6.45924	50.74	SPPDQSAVPNTPPSTPVKLEGGLPQEPTSR	[11] Phospho (ST)|[14] Phospho (ST)	ADDA_RAT	Alpha-adducin OS=Rattus norvegicus GN=Add1 PE=2 SV=2	FALSE	0.00797737	94439.4	53565.6	66532.6	75066.8	107797	136216	208443	191055	164900	323150	348974	337363	31759.3	26316.1	38969.1	32528.9	36764	29780.7	120721	168958	99714.5	141801	175600	72483.3	75287.3	51362.7	63124.2	66223.3	106810	136216	208550	187986	168084	223126	165886	210895	35498.8
14916	13.2758	2	615.238	1228.46	0.600098	40.86	GSEENLDETR	[2] Phospho (ST)	ADDA_RAT	Alpha-adducin OS=Rattus norvegicus GN=Add1 PE=2 SV=2	FALSE	0.955433	43337.9	1217.24	18558.7	7140.83	5434.76	36970.3	48241.1	53025.6	45208	840.625	533.65	49012.9	36969.6	30884.8	15589.6	746.04	33899.1	32612.6	36281.8	42444.2	1714.94	954.511	49400.6	3117.3	34549.1	1167.18	17608	6299.58	5385.04	36970.3	48265.7	52174	46081	580.428	253.673	30639.4	41322.6
26845	22.9292	2	615.237	1228.46	-0.94752	33.35	GSEENLDETR	[2] Phospho (ST)	ADDA_RAT	Alpha-adducin OS=Rattus norvegicus GN=Add1 PE=2 SV=2	FALSE	0.172561	5316.86	38309.2	533.735	931.956	41060	1231.46	1096.88	522.695	638.336	53269.3	36046.1	5961.16	537.812	1644.67	874.02	32006.8	655.837	596.05	770.997	773.292	488.431	34936.9	966.557	1795.55	4238.61	36733.8	506.393	822.164	40684.3	1231.46	1097.44	514.301	650.661	36780.9	17134.6	3726.49	601.136
20776	31.1137	2	798.893	1595.77	0.0888118	42.56	AAVVTSPPPTTAPHK	[N-term] Carbamyl (N-term)|[6] Phospho (ST)	ADDA_RAT	Alpha-adducin OS=Rattus norvegicus GN=Add1 PE=2 SV=2	FALSE	0.0178535	14412.7	6161.11	11500.7	9024.78	11366.6	10709.7	18542.1	28824.6	30879.7	30889.8	34983.2	44990.7	8188.42	3302.89	9362.73	5256.37	16134.9	21711.5	8204.11	9870.99	7732.94	10108.7	25740.1	5464.39	11489.8	5907.73	10911.5	7961.58	11262.6	10709.7	18551.6	28361.7	31476	21328.5	16629.4	28125	9152.56
256	11.8199	4	594.497	2373.96	-0.444437	29.03	DKEVSDDEAEEKEEKEEEK	[5] Phospho (ST)	HS90A_RAT	Heat shock protein HSP 90-alpha OS=Rattus norvegicus GN=Hsp90aa1 PE=1 SV=3	TRUE	0.389709	1.25885e+06	1.08892e+06	686044	31734.7	1.30853e+06	950353	699407	1.00188e+06	809721	1.02612e+06	506362	1.07125e+06	830612	897666	658886	290301	716630	708639	874995	1.04887e+06	34647.3	1.0427e+06	864755	50949.9	1.00356e+06	1.04414e+06	650899	27996.1	1.29656e+06	950353	699764	985794	825356	708509	240701	669666	928412
430	11.8199	3	792.326	2373.96	-0.392591	43.82	DKEVSDDEAEEKEEKEEEK	[5] Phospho (ST)	HS90A_RAT	Heat shock protein HSP 90-alpha OS=Rattus norvegicus GN=Hsp90aa1 PE=1 SV=3	TRUE	0.179316	1.17862e+06	698761	696599	75166.1	1.15571e+06	921182	733598	1.02841e+06	828443	1.64167e+06	1.29583e+06	1.81167e+06	799656	795963	575162	286762	748817	603307	875232	1.16609e+06	19321.7	973235	967638	125985	939596	670024	660913	66310.9	1.14514e+06	921182	733972	1.0119e+06	844440	1.13353e+06	615980	1.13253e+06	893811
5252	11.8199	2	1187.99	2373.96	-0.483487	64	DKEVSDDEAEEKEEKEEEK	[5] Phospho (ST)	HS90A_RAT	Heat shock protein HSP 90-alpha OS=Rattus norvegicus GN=Hsp90aa1 PE=1 SV=3	TRUE	0.431119	131774	60037.1	107197	421.823	131431	126421	142242	175900	155923	209523	256269	266148	137158	139657	81615.9	28536.4	138129	106779	109222	150035	407.742	130879	175666	2411.41	105050	57568.1	101705	372.129	130229	126421	142315	173075	158933	144669	121818	166377	153308
284	11.4256	3	620.586	1858.74	-0.332935	49.14	DKEVSDDEAEEKEEK	[5] Phospho (ST)	HS90A_RAT	Heat shock protein HSP 90-alpha OS=Rattus norvegicus GN=Hsp90aa1 PE=1 SV=3	FALSE	0.643107	666619	496222	409099	22049.8	792529	591482	538134	777299	560304	910275	615659	909869	640189	630193	495705	258402	465431	426139	551977	666064	508962	659876	641227	21509.6	531430	475815	388141	19452.2	785278	591482	538409	764816	571123	628519	292656	568786	715567
1948	11.4564	2	930.375	1858.74	-0.21727	82.16	DKEVSDDEAEEKEEK	[5] Phospho (ST)	HS90A_RAT	Heat shock protein HSP 90-alpha OS=Rattus norvegicus GN=Hsp90aa1 PE=1 SV=3	FALSE	0.484123	162699	88960.1	124162	122417	198494	172889	274969	356794	282689	346556	392686	365362	289671	260561	187918	77893.3	218059	171893	162804	216444	127512	260974	323561	134606	129704	85301.6	117802	107995	196677	172889	275110	351064	288148	239287	186665	228399	323778
23751	11.4256	4	465.691	1858.73	-0.576942	---	DKEVSDDEAEEKEEK	[5] Phospho (ST)	HS90A_RAT	Heat shock protein HSP 90-alpha OS=Rattus norvegicus GN=Hsp90aa1 PE=1 SV=3	FALSE	0.988671	589.639	604.152	603.878	38.4837	559.359	682.757	659.875	583.309	512.633	585.168	593.816	521.799	1391.26	1259.7	1912.44	0	1191.73	2416.64	477.174	787.374	728.754	739.645	870.136	149.948	470.061	579.306	572.942	33.95	554.241	682.757	660.212	573.941	522.531	404.042	282.273	326.192	1555.07
921	31.2037	3	839.341	2515	0.210397	58.57	ESDDKPEIEDVGSDEEEEEKK	[13] Phospho (ST)	HS90A_RAT	Heat shock protein HSP 90-alpha OS=Rattus norvegicus GN=Hsp90aa1 PE=1 SV=3	TRUE	0.267394	1.93765e+06	875929	1.78476e+06	1.2138e+06	1.44474e+06	1.78243e+06	1.62564e+06	2.15167e+06	1.84736e+06	2.88393e+06	2.24169e+06	3.92222e+06	2.55407e+06	1.84896e+06	2.02866e+06	726938	2.002e+06	1.94908e+06	1.7513e+06	1.84198e+06	1.07263e+06	1.07601e+06	2.50943e+06	477940	1.5447e+06	839906	1.69333e+06	1.0708e+06	1.43152e+06	1.78243e+06	1.62647e+06	2.11712e+06	1.88303e+06	1.99128e+06	1.06559e+06	2.45189e+06	2.8548e+06
3901	31.1879	2	1258.51	2515	0.164185	97.14	ESDDKPEIEDVGSDEEEEEKK	[13] Phospho (ST)	HS90A_RAT	Heat shock protein HSP 90-alpha OS=Rattus norvegicus GN=Hsp90aa1 PE=1 SV=3	TRUE	0.154046	877513	457889	776301	579217	691407	808694	696160	903259	787073	1.21541e+06	994784	1.32811e+06	1.09986e+06	726944	782131	321761	879307	819920	706988	727991	478801	540942	1.05682e+06	234461	699555	439058	736533	510980	685081	808694	696516	888753	802271	839206	472875	830240	1.22936e+06
15825	29.3674	3	839.344	2515.01	3.86897	28.18	ESDDKPEIEDVGSDEEEEEKK	[13] Phospho (ST)	HS90A_RAT	Heat shock protein HSP 90-alpha OS=Rattus norvegicus GN=Hsp90aa1 PE=1 SV=3	FALSE	0.198764	42611.7	50180.2	11619.4	97275.2	40645.3	12693	3807.52	28.2702	7361.37	2134.27	71.1364	2904.12	9143.67	24078.3	611.774	7104.12	30955.5	15820	16091	28413.4	99542	38566.5	5559.53	46993.2	33970.1	48116.5	11024.1	85815.4	40273.4	12693	3809.47	27.8162	7503.51	1473.65	33.8149	1815.45	10220.3
2077	11.3408	2	737.285	1472.56	0.460864	82.08	DKEVSDDEAEEK	[5] Phospho (ST)	HS90A_RAT	Heat shock protein HSP 90-alpha OS=Rattus norvegicus GN=Hsp90aa1 PE=1 SV=3	FALSE	0.25029	111921	80725.3	81773.1	96435.3	127321	106431	143348	206651	146660	276579	260025	290598	186716	163255	154989	81421.1	91714.3	76965.7	107294	130001	110885	152848	145566	99267.5	89223.5	77405.4	77584	85074.4	126156	106431	143421	203332	149492	190970	123604	181661	208700
9492	11.3408	3	491.859	1472.56	0.055891	48.51	DKEVSDDEAEEK	[5] Phospho (ST)	HS90A_RAT	Heat shock protein HSP 90-alpha OS=Rattus norvegicus GN=Hsp90aa1 PE=1 SV=3	FALSE	0.791388	5538.13	5824.2	3602.08	5610.76	4966.03	5840.39	7816.76	10977.2	8138.47	12895.1	10493.4	13549.5	9392.22	11017.2	10243.6	3955.9	5291.75	6312.79	4901.25	5292.81	6418.51	7353.19	7709.25	11100.1	4415.01	5584.68	3417.55	4949.76	4920.59	5840.39	7820.75	10801	8295.62	8903.69	4988.1	8470.18	10498.1
2315	32.8843	3	796.643	2386.91	-0.147027	45.78	ESDDKPEIEDVGSDEEEEEK	[13] Phospho (ST)	HS90A_RAT	Heat shock protein HSP 90-alpha OS=Rattus norvegicus GN=Hsp90aa1 PE=1 SV=3	FALSE	0.260191	536226	294913	516052	490424	418099	575947	635692	767044	698522	1.19945e+06	1.22834e+06	1.40444e+06	621989	553157	555095	323571	493572	563648	610217	667703	558400	559565	756645	531174	427481	282784	489615	432648	414273	575947	636017	754726	712009	828184	583894	877957	695224
3058	32.8692	2	1194.46	2386.91	-0.21426	75.23	ESDDKPEIEDVGSDEEEEEK	[13] Phospho (ST)	HS90A_RAT	Heat shock protein HSP 90-alpha OS=Rattus norvegicus GN=Hsp90aa1 PE=1 SV=3	FALSE	0.0481524	907208	587937	752594	797775	748729	903776	898883	1.02913e+06	858120	1.34067e+06	1.34179e+06	1.09031e+06	760951	636278	626496	579205	715368	643098	957566	1.02795e+06	988887	798848	931606	527101	723228	563757	714039	703791	741878	903776	899342	1.01261e+06	874690	925694	637827	681583	850548
2437	30.9366	4	733.55	2930.17	0.121382	---	ESDDKPEIEDVGSDEEEEEKKDGDK	[13] Phospho (ST)	HS90A_RAT	Heat shock protein HSP 90-alpha OS=Rattus norvegicus GN=Hsp90aa1 PE=1 SV=3	TRUE	0.120678	904999	287091	703097	495886	596616	730095	584197	909740	760007	1.34979e+06	980603	2.10362e+06	1.07037e+06	648757	710123	174133	776071	813126	670134	746456	365997	282705	1.04987e+06	85333.8	721467	275284	667079	437467	591157	730095	584495	895130	774682	931992	466133	1.31503e+06	1.1964e+06
3982	30.968	3	977.731	2930.17	-0.0613607	49.98	ESDDKPEIEDVGSDEEEEEKKDGDK	[13] Phospho (ST)	HS90A_RAT	Heat shock protein HSP 90-alpha OS=Rattus norvegicus GN=Hsp90aa1 PE=1 SV=3	TRUE	0.0751879	722379	271853	580242	451072	535184	649814	511815	723915	619228	1.31366e+06	1.01895e+06	1.71048e+06	814706	502450	520851	166212	666944	665575	567921	595276	314454	274916	913118	68903.1	575882	260673	550517	397932	530287	649814	512076	712290	631185	907048	484362	1.06927e+06	910632
5892	30.9273	2	1466.09	2930.17	-1.17239	51.75	ESDDKPEIEDVGSDEEEEEKKDGDK	[13] Phospho (ST)	HS90A_RAT	Heat shock protein HSP 90-alpha OS=Rattus norvegicus GN=Hsp90aa1 PE=1 SV=3	TRUE	0.00425193	479127	251315	362174	395647	398562	399860	274282	338174	317786	784452	695690	779428	309296	237816	225055	93445.8	283167	270292	357324	409688	277165	263031	358868	116900	381961	240980	343620	349036	394915	399860	274422	332743	323922	541642	330699	487243	345714
2894	29.4267	4	765.574	3058.27	0.0990143	33.78	ESDDKPEIEDVGSDEEEEEKKDGDKK	[13] Phospho (ST)	HS90A_RAT	Heat shock protein HSP 90-alpha OS=Rattus norvegicus GN=Hsp90aa1 PE=1 SV=3	FALSE	0.257	1.25273e+06	1.13206e+06	346455	1.92011e+06	1.08471e+06	511300	115369	139857	146993	410331	164970	506841	139274	197968	87993.3	115067	330559	185240	369039	668194	1.29042e+06	552591	164489	526203	998677	1.0855e+06	328707	1.69391e+06	1.07479e+06	511300	115428	137611	149832	283322	78419.1	316841	155673
6202	29.4033	5	612.661	3058.27	0.145746	---	ESDDKPEIEDVGSDEEEEEKKDGDKK	[13] Phospho (ST)	HS90A_RAT	Heat shock protein HSP 90-alpha OS=Rattus norvegicus GN=Hsp90aa1 PE=1 SV=3	FALSE	0.611562	231425	269569	38050	489358	214000	63159.1	4702	1983.05	5388.75	17859.8	9963.48	26896.7	2808.92	23765	1842.25	11141.8	65349.1	20416.6	42976.7	107788	62938.1	152476	6109.6	116506	184493	258483	36100.7	431708	212042	63159.1	4704.4	1951.2	5492.8	12331.7	4736.18	16813.9	3139.65
8370	29.4473	3	1020.43	3058.28	3.00414	62.92	ESDDKPEIEDVGSDEEEEEKKDGDKK	[13] Phospho (ST)	HS90A_RAT	Heat shock protein HSP 90-alpha OS=Rattus norvegicus GN=Hsp90aa1 PE=1 SV=3	FALSE	0.21144	522822	454151	137441	748671	449012	217827	35049.3	45773.9	48193.7	183569	71769.5	197184	46009.7	58079.1	19681.9	31755.9	126604	72007.5	128728	236853	528262	242776	52799	252658	416795	435474	130400	660472	444903	217827	35067.2	45038.8	49124.3	126750	34115.9	123266	51427
10573	12.9137	3	806.662	2416.96	-0.508187	40.2	DKEVSDDEAEEKEEKEEEK	[N-term] Carbamyl (N-term)|[5] Phospho (ST)	HS90A_RAT	Heat shock protein HSP 90-alpha OS=Rattus norvegicus GN=Hsp90aa1 PE=1 SV=3	FALSE	0.268682	548.48	3765.13	48861.5	8333.91	798.188	492.175	2392.63	159105	193821	726.349	1741.24	1115.17	73919.7	66302.4	56619.5	248.296	140368	106316	999.448	785.608	8314.96	953.764	118073	12522.8	437.249	3610.29	46358.5	7352.11	790.885	492.175	2393.85	156550	197563	501.523	827.703	697.126	82623.3
13347	25.704	3	806.662	2416.96	-0.429345	36.62	DKEVSDDEAEEKEEKEEEK	[N-term] Carbamyl (N-term)|[5] Phospho (ST)	HS90A_RAT	Heat shock protein HSP 90-alpha OS=Rattus norvegicus GN=Hsp90aa1 PE=1 SV=3	FALSE	0.334929	127873	81516.6	2553	3908.03	131507	107599	162438	92434.9	4232.35	208288	169998	237648	49582.7	4652.18	50817.9	61134	13126.6	6274.93	108332	143840	5917.69	159485	6510.12	81749	101940	78164.2	2422.22	3447.63	130304	107599	162521	90950.4	4314.07	143817	80809.3	148561	55420.7
17225	26.348	3	806.662	2416.96	-0.0805011	34.59	DKEVSDDEAEEKEEKEEEK	[N-term] Carbamyl (N-term)|[5] Phospho (ST)	HS90A_RAT	Heat shock protein HSP 90-alpha OS=Rattus norvegicus GN=Hsp90aa1 PE=1 SV=3	FALSE	0.374446	13809.6	13236.6	1728.23	118614	8367.74	6617.53	10097.1	10482.3	44028.5	29421.6	26672.9	24515.2	5289.88	3397.41	13488.1	7299.48	5794.9	8160.1	4919.76	8248.57	137608	10708	26652.6	14822.6	11009	12692.3	1639.69	104641	8291.18	6617.53	10102.3	10314	44878.7	20314.8	12679.1	15325.2	5912.73
13746	11.2782	3	715.634	2143.88	0.10181	41.98	ERDKEVSDDEAEEKEEK	[7] Phospho (ST)	HS90A_RAT	Heat shock protein HSP 90-alpha OS=Rattus norvegicus GN=Hsp90aa1 PE=1 SV=3	FALSE	0.021955	13254.4	5089.92	7085.1	8490.61	14458.5	10023.3	11077.4	14333.3	12918.2	19707.6	14174.5	21725.8	7435.3	8701.1	6767.23	1612.05	6482.49	6841.29	9474.28	13560.7	7676.41	9807.37	14663.2	2946.73	10566.5	4880.59	6722.14	7490.35	14326.2	10023.3	11083.1	14103.1	13167.7	13607.5	6737.89	13581.4	8310.76
15901	12.39	2	951.878	1901.74	-0.467454	47.5	DKEVSDDEAEEKEEK	[N-term] Carbamyl (N-term)|[5] Phospho (ST)	HS90A_RAT	Heat shock protein HSP 90-alpha OS=Rattus norvegicus GN=Hsp90aa1 PE=1 SV=3	FALSE	0.666049	20642.3	337.343	13546.5	96.5486	125.594	18029	42312.4	34502.8	35659	6.19477	138.23	30515.9	14391.4	19275.3	11443.8	33.9385	26578	21779.2	16955.3	24751.8	163.181	301.644	33873.3	276.042	16456.1	323.47	12852.6	85.1744	124.445	18029	42334	33948.7	36347.5	4.27731	65.7083	19076.4	16085.9
36794	23.8833	2	951.875	1901.73	-3.51021	36.45	DKEVSDDEAEEKEEK	[N-term] Carbamyl (N-term)|[5] Phospho (ST)	HS90A_RAT	Heat shock protein HSP 90-alpha OS=Rattus norvegicus GN=Hsp90aa1 PE=1 SV=3	FALSE	0.2583	8896.79	411.972	2341.54	716.689	2309.32	10121.7	5402.19	6536.73	3779.93	4834.6	43918.1	9784.58	1865.41	1378.88	206.011	253.069	2622.66	1108.59	5136.44	4877.52	30021.1	561.743	5162.01	16631.1	7092.54	395.029	2221.58	632.257	2288.19	10121.7	5404.95	6431.75	3852.91	3338.16	20876.6	6116.62	2085.05
8	12.0435	2	828.343	1654.67	-1.0011	106.28	EGDGSATTDAAPATSPK	[15] Phospho (ST)	NEUM_RAT	Neuromodulin OS=Rattus norvegicus GN=Gap43 PE=1 SV=1	TRUE	0.534538	1.33714e+07	1.18291e+07	9.5376e+06	116528	1.21714e+07	9.37044e+06	1.3404e+07	1.20505e+07	1.16205e+07	8.04565e+06	7.42442e+06	1.0629e+07	7.50284e+06	7.81407e+06	8.67321e+06	4.88072e+06	6.7284e+06	6.67e+06	1.37114e+07	1.49708e+07	246463	1.44171e+07	1.45625e+07	287334	1.06597e+07	1.13426e+07	9.049e+06	102800	1.20601e+07	9.37044e+06	1.34109e+07	1.1857e+07	1.18449e+07	5.5553e+06	3.52923e+06	6.64451e+06	8.38625e+06
2197	12.0919	3	552.566	1654.68	2.26789	38.06	EGDGSATTDAAPATSPK	[15] Phospho (ST)	NEUM_RAT	Neuromodulin OS=Rattus norvegicus GN=Gap43 PE=1 SV=1	FALSE	0.770584	167387	12139.9	119247	4942.5	154766	127284	171696	150661	148098	99233.9	39423.3	130844	115538	138594	168280	53740.5	110323	166211	142558	159481	2414.21	56196.3	193608	4287.21	133441	11640.7	113138	4360.23	153350	127284	171784	148242	150957	68518.2	18740	81794.4	129141
3449	12.0716	1	1655.68	1654.67	-0.445714	---	EGDGSATTDAAPATSPK	[15] Phospho (ST)	NEUM_RAT	Neuromodulin OS=Rattus norvegicus GN=Gap43 PE=1 SV=1	TRUE	0.352494	228347	105872	238218	732.454	167405	193656	547097	417062	474875	73260	116055	115081	257621	220213	239293	83255.3	274822	203032	290178	409800	0	276280	509145	0	182039	101518	226015	646.164	165873	193656	547376	410364	484044	50584	55167.2	71940.7	287954
19124	14.0749	3	552.565	1654.67	0.748198	42.12	EGDGSATTDAAPATSPK	[15] Phospho (ST)	NEUM_RAT	Neuromodulin OS=Rattus norvegicus GN=Gap43 PE=1 SV=1	FALSE	0.794084	1509.82	13508.1	2759.95	97882.3	2814.03	3306.03	3215.18	4238.87	2522.13	4719.39	15779.3	1268.68	2644.92	3380.39	1572.58	1256.99	2446.17	2790.11	2526.77	3249.81	140418	3675.3	5564.56	429321	1203.63	12952.6	2618.57	86350.9	2788.28	3306.03	3216.82	4170.8	2570.83	3258.61	7500.77	793.089	2956.34
111	27.9684	2	401.187	800.359	0.476931	28.2	IQASFR	[4] Phospho (ST)	NEUM_RAT	Neuromodulin OS=Rattus norvegicus GN=Gap43 PE=1 SV=1	TRUE	0.529281	997825	1.02698e+06	1.00595e+06	1.06177e+06	839839	957741	1.46474e+06	1.80578e+06	1.57476e+06	1.02443e+06	1.05639e+06	1.27762e+06	839425	905887	799999	662123	851958	855358	1.18557e+06	1.18494e+06	1.16299e+06	1.78213e+06	1.49565e+06	1.66828e+06	795468	984741	954419	936684	832154	957741	1.46549e+06	1.77678e+06	1.60517e+06	707341	502159	798679	938262
229	27.9684	1	801.365	800.358	-0.0781883	---	IQASFR	[4] Phospho (ST)	NEUM_RAT	Neuromodulin OS=Rattus norvegicus GN=Gap43 PE=1 SV=1	TRUE	0.912904	2.03819e+06	1.81031e+06	1.67665e+06	2.12725e+06	1.76052e+06	1.84057e+06	3.40428e+06	3.78111e+06	3.54916e+06	1.87192e+06	2.69822e+06	1.82238e+06	1.93378e+06	1.88317e+06	1.79813e+06	1.12443e+06	1.85355e+06	1.69397e+06	2.08775e+06	2.29875e+06	2.40746e+06	4.35548e+06	3.75303e+06	3.40983e+06	1.62485e+06	1.73586e+06	1.59076e+06	1.87664e+06	1.74441e+06	1.84057e+06	3.40601e+06	3.72039e+06	3.61769e+06	1.29251e+06	1.28261e+06	1.13923e+06	2.16148e+06
2209	36.6117	2	1118.01	2234.01	-1.75393	144.4	QADVPAAVTDAAATTPAAEDAAK	[15] Phospho (ST)	NEUM_RAT	Neuromodulin OS=Rattus norvegicus GN=Gap43 PE=1 SV=1	TRUE	0.531464	795370	726098	593882	815100	709423	710422	1.30926e+06	1.36522e+06	1.20476e+06	1.20684e+06	1.26302e+06	1.13637e+06	347766	290214	362770	379039	245638	235535	1.93647e+06	2.01635e+06	2.06221e+06	2.24703e+06	1.76853e+06	2.06967e+06	634071	696237	563458	719075	702932	710422	1.30993e+06	1.3433e+06	1.22803e+06	833288	600382	710379	388714
2782	36.5961	3	745.676	2234.01	-1.60038	67.22	QADVPAAVTDAAATTPAAEDAAK	[15] Phospho (ST)	NEUM_RAT	Neuromodulin OS=Rattus norvegicus GN=Gap43 PE=1 SV=1	TRUE	0.470831	228791	207034	186840	274854	279858	197225	669447	691126	669031	757861	651334	701203	113294	136603	155246	78604.9	78366.5	87819.1	683474	700892	700328	1.1333e+06	905018	1.23485e+06	182393	198520	177268	242474	277297	197225	669789	680027	681950	523282	309614	438342	126634
2626	11.5465	3	595.263	1782.77	-0.646664	54.69	KEGDGSATTDAAPATSPK	[16] Phospho (ST)	NEUM_RAT	Neuromodulin OS=Rattus norvegicus GN=Gap43 PE=1 SV=1	FALSE	0.696281	183858	109756	121256	2165.55	116435	128980	133225	186423	158917	117021	80617.9	133948	100118	108887	102840	34646.1	91307	99575.5	147687	167261	78340.2	119367	171423	3035.58	146572	105242	115045	1910.43	115369	128980	133293	183429	161986	80799.7	38322	83735	111906
3059	11.5465	2	892.39	1782.77	-0.942841	103.73	KEGDGSATTDAAPATSPK	[16] Phospho (ST)	NEUM_RAT	Neuromodulin OS=Rattus norvegicus GN=Gap43 PE=1 SV=1	FALSE	0.727661	131593	101696	116230	4024.84	63283.2	109459	186821	265487	215224	140107	149604	168179	123414	108482	100572	45343.2	91858.7	74437.1	145412	171029	107425	202954	249937	4570.68	104906	97513.9	110276	3550.68	62704.2	109459	186916	261223	219379	96740.3	71114.7	105134	137945
13473	12.237	2	892.382	1782.75	-9.76	92.94	KEGDGSATTDAAPATSPK	[16] Phospho (ST)	NEUM_RAT	Neuromodulin OS=Rattus norvegicus GN=Gap43 PE=1 SV=1	FALSE	0.565607	1981.61	966.996	2863.69	88985.7	848.605	3527.57	4783.39	33691.7	26709.4	848.016	225.86	3437.58	12837	4217.06	10746	394.448	15716.7	6828.49	4030	3758.71	5467.49	347.799	4514.71	155216	1579.74	927.228	2716.99	78502.4	840.84	3527.57	4785.84	33150.6	27225.1	585.531	107.364	2148.93	14348.4
3664	13.0089	3	766.328	2295.96	-5.41098	55.87	EGDGSATTDAAPATSPKAEEPSK	[15] Phospho (ST)	NEUM_RAT	Neuromodulin OS=Rattus norvegicus GN=Gap43 PE=1 SV=1	FALSE	0.473392	13961.8	19019.6	415001	31578	4640.3	25839.9	501827	1.02347e+06	1.07944e+06	4243.7	14881.5	23194.2	299270	294290	278587	5104.76	460285	403461	26373.6	90169.8	20645.3	8881.64	946749	30027.5	11130.4	18237.5	393741	27857.8	4597.84	25839.9	502084	1.00703e+06	1.10028e+06	2930.16	7074	14499.4	334507
5365	25.6428	3	766.328	2295.96	-5.75825	60.83	EGDGSATTDAAPATSPKAEEPSK	[15] Phospho (ST)	NEUM_RAT	Neuromodulin OS=Rattus norvegicus GN=Gap43 PE=1 SV=1	FALSE	0.110094	763423	668252	44587.1	657923	728593	477060	197407	51598.8	66397.4	849847	815053	764489	9681	21046.8	15165	302394	28090.4	24533	454555	446819	665726	1.23122e+06	63354.1	1.06737e+06	608602	640770	42303	580414	721926	477060	197508	50770.1	67679.5	586796	387438	477904	10820.9
12454	12.9137	2	1148.99	2295.97	-0.539259	78.75	EGDGSATTDAAPATSPKAEEPSK	[15] Phospho (ST)	NEUM_RAT	Neuromodulin OS=Rattus norvegicus GN=Gap43 PE=1 SV=1	FALSE	0.0881335	55.5932	2.1711	91348.2	32.7143	248.528	443.915	134597	255080	274520	20.5397	76.6302	0	61959.3	45676.7	51589.7	470.708	101317	75315.8	294.126	4211.67	731.471	733.523	235160	700.286	44.319	2.08181	86668.6	28.8602	246.254	443.915	134666	250984	279821	14.1821	36.4265	0	69254.6
15532	25.6744	2	1148.99	2295.97	-0.440761	78.79	EGDGSATTDAAPATSPKAEEPSK	[15] Phospho (ST)	NEUM_RAT	Neuromodulin OS=Rattus norvegicus GN=Gap43 PE=1 SV=1	FALSE	0.629325	19658.7	164763	11171.9	166606	170535	13036.3	15768.5	5690.78	22073.4	154588	149591	7244.6	5406	6526.96	8117.03	57788.5	15383.8	13453.3	11047.2	10996.1	188508	341271	26368.6	209377	15672	157987	10599.6	146979	168974	13036.3	15776.6	5599.39	22499.7	106738	71108.8	4528.81	6042.52
29215	24.6779	2	1148.99	2295.97	-0.382231	81.65	EGDGSATTDAAPATSPKAEEPSK	[15] Phospho (ST)	NEUM_RAT	Neuromodulin OS=Rattus norvegicus GN=Gap43 PE=1 SV=1	FALSE	0.602594	185386	788.194	114.07	76.439	1344.47	113426	23061.4	16085.3	1416.4	704.685	281.949	113285	10023.5	75.4636	4507.47	83.5909	8368.93	3347.47	97182.5	71301.4	285.387	1082.92	1093.67	140.012	147790	755.78	108.227	67.4338	1332.17	113426	23073.2	15827	1443.75	486.565	134.026	70817.8	11203.7
14348	12.7541	2	868.328	1734.64	1.51284	43.31	EGDGSATTDAAPATSPK	[5] Phospho (ST)|[15] Phospho (ST)	NEUM_RAT	Neuromodulin OS=Rattus norvegicus GN=Gap43 PE=1 SV=1	FALSE	0.900412	37427.3	1153.65	28582.7	550.245	19949.5	25604.6	55625.9	54849.4	51445.3	14109.4	2021.06	35419.4	24469	17453.6	24600.9	8565.08	27060.7	20839.4	47516.8	48199.4	863.931	4106.74	42370.7	1240.82	29837.1	1106.2	27118.4	485.421	19767	25604.6	55654.3	53968.6	52438.6	9742.14	960.719	22141.7	27350.1
16200	11.4564	3	566.569	1696.68	1.59307	36.26	QDEGKEDPEADQEHA		NEUM_RAT	Neuromodulin OS=Rattus norvegicus GN=Gap43 PE=1 SV=1	FALSE	0.247473	4282.06	4728.38	2946.51	450.456	5131.14	4284.51	7298.61	7555.95	8059.52	8852.56	4344.26	11396.3	2881.93	2966.96	1865.7	998.432	1248.09	1843.33	7819.53	8267.47	5624.24	10643.1	7884.19	539.561	3413.67	4533.93	2795.57	397.388	5084.19	4284.51	7302.34	7434.6	8215.14	6112.45	2065.06	7124.18	3221.26
28355	12.0919	3	566.568	1696.68	0.140169	28.68	QDEGKEDPEADQEHA		NEUM_RAT	Neuromodulin OS=Rattus norvegicus GN=Gap43 PE=1 SV=1	FALSE	0.277349	194.092	319.352	436.78	2608.16	64.121	6.16383	203.151	816.221	365.096	199.993	124.98	1242.83	1470.94	1013.25	14.2398	347.663	161.506	452.835	326.494	865.776	490.687	496.406	561.414	11126.6	154.731	306.218	414.405	2300.9	63.5343	6.16383	203.254	803.113	372.145	138.089	59.4095	776.932	1644.13
29466	11.4859	2	849.349	1696.68	1.40134	---	QDEGKEDPEADQEHA		NEUM_RAT	Neuromodulin OS=Rattus norvegicus GN=Gap43 PE=1 SV=1	FALSE	0.0502357	144.628	456.486	691.003	245.76	213.421	750.073	2471.35	140.628	4489.27	3323.56	2470.32	3137.87	663.755	0	0	0	55.6081	235.69	1712.38	2424.15	403.787	3403.32	718.277	84.3808	115.297	437.712	655.604	216.807	211.468	750.073	2472.61	138.369	4575.96	2294.83	1174.28	1961.57	741.908
46297	12.0716	2	849.348	1696.68	0.310589	---	QDEGKEDPEADQEHA		NEUM_RAT	Neuromodulin OS=Rattus norvegicus GN=Gap43 PE=1 SV=1	FALSE	0.735739	0	295.82	354.181	0	197.039	309.092	0	0	0	179.701	74.0466	341.946	831.741	1021.51	0	0	524.742	0	0	233.878	91.7848	302.729	0	3117.92	0	283.655	336.037	0	195.236	309.092	0	0	0	124.078	35.1983	213.76	929.674
33103	10.4941	2	544.219	1086.42	0.0117269	70.82	ATTDNSPSSK	[6] Phospho (ST)	NEUM_RAT	Neuromodulin OS=Rattus norvegicus GN=Gap43 PE=1 SV=1	FALSE	0.581698	2055.15	109.247	2292.13	1544.91	184.132	1948.73	1569.21	533.115	855.668	44.2385	556.285	699.364	633.395	596.384	787.583	110.168	821.211	573.807	1154.09	1729.24	78.7823	119.826	698.638	761.978	1638.37	104.754	2174.71	1362.9	182.447	1948.73	1570.01	524.553	872.19	30.5455	264.432	437.192	707.973
48586	25.9749	2	849.846	1697.68	-0.114047	63.8	EGDGSATTDAAPATSPK	[N-term] Carbamyl (N-term)|[15] Phospho (ST)	NEUM_RAT	Neuromodulin OS=Rattus norvegicus GN=Gap43 PE=1 SV=1	FALSE	0.468795	124472	154308	14604.6	14612.2	71904.4	47392.4	84227.4	33729.9	4492.46	58184.1	91696.7	37831.1	38060	1120.66	33003.5	46731.4	5526.53	6932.15	155375	163932	70165.8	281063	5620.41	34764.4	99229.6	147962	13856.5	12890.8	71246.5	47392.4	84270.4	33188.2	4579.2	40174.5	43588.3	23649.3	42541.3
213	11.8495	3	649.269	1944.79	0.73048	44.66	IEDVGSDEEDDSGKDKK	[6] Phospho (ST)	HS90B_RAT	Heat shock protein HSP 90-beta OS=Rattus norvegicus GN=Hsp90ab1 PE=1 SV=4	FALSE	0.0206526	1.59044e+06	1.1547e+06	1.02966e+06	1.27222e+06	1.7569e+06	1.36808e+06	1.31564e+06	1.66228e+06	1.46917e+06	1.81163e+06	878971	1.84758e+06	1.08524e+06	1.1375e+06	974137	425644	978373	1.0137e+06	1.20938e+06	1.38644e+06	864868	1.50565e+06	1.34232e+06	1.14665e+06	1.2679e+06	1.10721e+06	976914	1.12234e+06	1.74083e+06	1.36808e+06	1.31631e+06	1.63559e+06	1.49754e+06	1.25088e+06	417822	1.15498e+06	1.21302e+06
1238	11.8495	2	973.399	1944.78	0.093409	81.55	IEDVGSDEEDDSGKDKK	[6] Phospho (ST)	HS90B_RAT	Heat shock protein HSP 90-beta OS=Rattus norvegicus GN=Hsp90ab1 PE=1 SV=4	FALSE	0.337328	469980	208438	376427	260247	487848	486562	703880	803560	759956	562107	333326	695572	531646	481683	414292	154799	489533	441178	419220	530258	164684	554607	707952	282351	374669	199866	357143	229588	483384	486562	704240	790655	774630	388119	158448	434822	594244
22550	23.7599	2	973.398	1944.78	-0.689017	48.17	IEDVGSDEEDDSGKDKK	[6] Phospho (ST)	HS90B_RAT	Heat shock protein HSP 90-beta OS=Rattus norvegicus GN=Hsp90ab1 PE=1 SV=4	FALSE	0.417849	25394.3	48657.3	16861.7	153554	26195	19829.3	39616.9	19111.9	15076.5	37178.5	119967	25113.6	13208.6	19449	26116.3	37657	16088.8	12848.9	8783.27	8416.14	97381.6	55907.9	24387.2	144236	20244.4	46656.3	15997.9	135464	25955.3	19829.3	39637.2	18805	15367.7	25670.7	57026.7	15699.3	14763.9
270	12.7951	2	909.351	1816.69	-0.305888	77.43	IEDVGSDEEDDSGKDK	[6] Phospho (ST)	HS90B_RAT	Heat shock protein HSP 90-beta OS=Rattus norvegicus GN=Hsp90ab1 PE=1 SV=4	TRUE	0.815552	2.97791e+06	21752.9	1.89218e+06	1254.32	408734	2.12537e+06	4.00342e+06	3.48157e+06	3.38776e+06	91524	13427.5	3.3635e+06	3.05993e+06	2.68235e+06	2.41655e+06	129343	2.44651e+06	2.15717e+06	2.74053e+06	3.02814e+06	9958.02	39695	3.24635e+06	3848.71	2.37399e+06	20858.3	1.79525e+06	1106.55	404994	2.12537e+06	4.00546e+06	3.42566e+06	3.45318e+06	63194.7	6382.83	2.10262e+06	3.42022e+06
353	12.7951	3	606.57	1816.69	-0.325373	47.91	IEDVGSDEEDDSGKDK	[6] Phospho (ST)	HS90B_RAT	Heat shock protein HSP 90-beta OS=Rattus norvegicus GN=Hsp90ab1 PE=1 SV=4	TRUE	0.883986	1.21617e+06	11249.9	846553	1867.35	111047	882536	1.72887e+06	1.37335e+06	1.4324e+06	43476.9	3914.23	1.54197e+06	1.16052e+06	1.26594e+06	1.14153e+06	35499.2	1.03833e+06	1.15999e+06	1.28344e+06	1.22815e+06	2188.9	13106.2	1.24561e+06	3015.96	969537	10787.2	803186	1647.36	110031	882536	1.72975e+06	1.3513e+06	1.46006e+06	30019.6	1860.64	963927	1.29717e+06
903	28.213	4	794.083	3172.3	1.65553	---	EISDDEAEEEKGEKEEEDKEDEEKPK	[3] Phospho (ST)	HS90B_RAT	Heat shock protein HSP 90-beta OS=Rattus norvegicus GN=Hsp90ab1 PE=1 SV=4	TRUE	0.0224985	1.63745e+06	1.16408e+06	1.18333e+06	1.90338e+06	1.50623e+06	1.34144e+06	1.00381e+06	412355	1.24193e+06	2.70763e+06	2.07193e+06	3.14806e+06	1.09056e+06	992579	302387	423729	1.19329e+06	1.01704e+06	1.12662e+06	1.37741e+06	1.30964e+06	1.03485e+06	1.05758e+06	388785	1.30538e+06	1.11621e+06	1.12271e+06	1.67915e+06	1.49245e+06	1.34144e+06	1.00432e+06	405732	1.26591e+06	1.86954e+06	984901	1.96795e+06	1.21897e+06
2013	28.2263	5	635.467	3172.3	0.365963	---	EISDDEAEEEKGEKEEEDKEDEEKPK	[3] Phospho (ST)	HS90B_RAT	Heat shock protein HSP 90-beta OS=Rattus norvegicus GN=Hsp90ab1 PE=1 SV=4	TRUE	0.0119335	579961	469964	454472	698092	561352	508893	432365	426749	450758	853811	549069	912144	436428	479567	333348	136544	494878	487605	410682	516801	477999	457145	385920	286248	462346	450637	431190	615850	556215	508893	432586	419895	459462	589532	261002	570207	487815
4940	28.195	3	1058.44	3172.3	0.756995	51.77	EISDDEAEEEKGEKEEEDKEDEEKPK	[3] Phospho (ST)	HS90B_RAT	Heat shock protein HSP 90-beta OS=Rattus norvegicus GN=Hsp90ab1 PE=1 SV=4	TRUE	0.029624	473559	327111	321432	530706	460862	410458	309485	100503	386646	980359	906943	936195	326267	300223	57869.9	92751.8	427910	340948	281514	326132	390914	337310	351529	87278	377522	313658	304966	468185	456645	410458	309643	98888.7	394111	676911	431119	585243	364683
1257	25.4898	2	787.791	1573.57	-0.184013	72.24	IEDVGSDEEDDSGK	[6] Phospho (ST)	HS90B_RAT	Heat shock protein HSP 90-beta OS=Rattus norvegicus GN=Hsp90ab1 PE=1 SV=4	TRUE	0.110425	2.81578e+06	1.88768e+06	2.6596e+06	182574	2.72665e+06	2.81568e+06	3.99141e+06	347881	530815	4.08352e+06	4.30969e+06	4.07769e+06	257567	1.56068e+06	606483	2.12808e+06	387313	317164	2.67465e+06	3.07953e+06	252033	3.55162e+06	979387	446204	2.24475e+06	1.81005e+06	2.52335e+06	161065	2.7017e+06	2.81568e+06	3.99345e+06	342294	541064	2.81956e+06	2.04863e+06	2.54908e+06	287894
1834	26.3136	2	787.791	1573.57	-0.0776233	87.82	IEDVGSDEEDDSGK	[6] Phospho (ST)	HS90B_RAT	Heat shock protein HSP 90-beta OS=Rattus norvegicus GN=Hsp90ab1 PE=1 SV=4	FALSE	0.516057	686467	888952	482794	2.81069e+06	420014	502527	667405	389191	460250	544532	770756	834033	449855	496252	663889	876455	440381	481059	564626	572172	2.94142e+06	1.08705e+06	524261	3.88464e+06	547252	852394	458062	2.47957e+06	416171	502527	667746	382940	469137	375984	366382	521378	502823
18501	25.6428	1	1574.57	1573.57	-0.402876	---	IEDVGSDEEDDSGK	[6] Phospho (ST)	HS90B_RAT	Heat shock protein HSP 90-beta OS=Rattus norvegicus GN=Hsp90ab1 PE=1 SV=4	TRUE	0.198909	130458	98492.9	5150.52	0	154891	129874	305030	901.064	1365.41	196613	240266	114578	0	4274.88	1176.72	129437	969.108	648.791	103823	116165	0	336088	1076.21	5152.47	104001	94442.3	4886.67	0	153474	129874	305186	886.593	1391.77	135756	114211	71625.9	0
21302	26.2505	1	1574.57	1573.57	-0.427791	---	IEDVGSDEEDDSGK	[6] Phospho (ST)	HS90B_RAT	Heat shock protein HSP 90-beta OS=Rattus norvegicus GN=Hsp90ab1 PE=1 SV=4	FALSE	0.782917	4298.98	18094	381.802	149667	1603.21	1101.11	3443.03	0	972.022	1602.57	12494.5	1906.36	862.804	1025.85	1801.34	19633.7	1153.12	481.856	1858.32	1730.21	219097	31300.1	0	213380	3427.16	17349.8	362.243	132035	1588.55	1101.11	3444.79	0	990.791	1106.53	5939.33	1191.72	964.394
3209	12.39	2	815.822	1629.63	0.106529	87.07	EKEISDDEAEEEK	[5] Phospho (ST)	HS90B_RAT	Heat shock protein HSP 90-beta OS=Rattus norvegicus GN=Hsp90ab1 PE=1 SV=4	FALSE	0.775666	180558	4314.34	126627	4591.61	200236	203803	239384	223440	207247	39253.4	2733.86	224726	210921	209206	161945	99314.2	189544	137787	195958	229381	4600.34	13655.3	210091	4679.79	143941	4136.91	120140	4050.68	198404	203803	239506	219852	211249	27103.4	1299.55	140483	235755
22896	23.1166	2	815.822	1629.63	-0.0720315	87.11	EKEISDDEAEEEK	[5] Phospho (ST)	HS90B_RAT	Heat shock protein HSP 90-beta OS=Rattus norvegicus GN=Hsp90ab1 PE=1 SV=4	FALSE	0.643385	7170.76	35302.6	114384	214616	21775.6	6464.22	9412.25	12066.4	23015.6	39408.4	334639	30067.3	6240.66	64512.2	13833.5	19440	13092.3	10061.1	6972.7	7876.49	254604	33306.7	50985.9	147887	5716.54	33850.7	108524	189332	21576.4	6464.22	9417.06	11872.7	23460	27210.4	159072	18795.9	6975.46
8265	12.4034	2	844.332	1686.65	-0.88395	58.5	EISDDEAEEEKGEK	[3] Phospho (ST)	HS90B_RAT	Heat shock protein HSP 90-beta OS=Rattus norvegicus GN=Hsp90ab1 PE=1 SV=4	FALSE	0.743525	52548.6	153.843	39026	377.412	34141.6	57825.7	72395.8	69469.1	65002.6	471.937	349.858	64988.2	67293.4	80169.1	59159	6578.51	64504.5	41314.6	60446.7	79591.6	349.54	251.928	70507.5	283.401	41891.8	147.516	37026.7	332.949	33829.2	57825.7	72432.8	68353.5	66257.7	325.859	166.306	40626	75216.8
9075	12.4229	3	563.225	1686.65	1.21128	40.04	EISDDEAEEEKGEK	[3] Phospho (ST)	HS90B_RAT	Heat shock protein HSP 90-beta OS=Rattus norvegicus GN=Hsp90ab1 PE=1 SV=4	FALSE	0.77747	29299.5	973.074	19629.9	2765.05	27379	31599	38635.3	38139.3	36286.2	4305.45	1079.96	36018.6	30904.4	36529.4	28770.8	8445.79	33311.6	31006.3	34743.1	33534.1	1308.2	1334	36398.9	3968.11	23357.6	933.056	18624.3	2439.31	27128.4	31599	38655	37526.8	36986.9	2972.79	513.365	22516.3	34543.2
13329	13.1107	2	687.254	1372.49	1.08309	31.38	EISDDEAEEEK	[3] Phospho (ST)	HS90B_RAT	Heat shock protein HSP 90-beta OS=Rattus norvegicus GN=Hsp90ab1 PE=1 SV=4	FALSE	0.893159	43003	141.443	18310.5	3089.02	6620.19	33602.9	42356.2	46012.3	37733.5	2590.09	918.085	52512.1	31418.9	40262.8	3857.89	2238.72	32324.2	31820.4	36407	43054.7	540.045	118.299	43301.9	3927.58	34282	135.626	17372.5	2725.11	6559.61	33602.9	42377.8	45273.3	38462.1	1788.38	436.415	32826.8	35118.3
30623	22.9909	2	687.254	1372.49	0.859613	33.98	EISDDEAEEEK	[3] Phospho (ST)	HS90B_RAT	Heat shock protein HSP 90-beta OS=Rattus norvegicus GN=Hsp90ab1 PE=1 SV=4	FALSE	0.265324	2107.02	26745.7	1461.07	11466.9	46948.3	1996.57	1105.42	8101.35	6663.01	68996.9	40241.1	4445.81	1674.12	2061.48	1707.28	32050.1	1380.1	1503.29	1711.59	1456.18	11336.6	34466	7270.95	12108.2	1679.72	25645.8	1386.22	10116	46518.7	1996.57	1105.99	7971.25	6791.67	47640.4	19128.8	2779.2	1871.23
13720	32.8186	2	930.855	1859.69	-0.0539523	52.39	IEDVGSDEEDDSGKDK	[N-term] Carbamyl (N-term)|[6] Phospho (ST)	HS90B_RAT	Heat shock protein HSP 90-beta OS=Rattus norvegicus GN=Hsp90ab1 PE=1 SV=4	FALSE	0.00991576	45977.6	16804.5	33771.8	35917.9	37661.9	45123.5	74476.5	98546.9	86724.6	159150	190383	134438	20665.3	14838.4	7227.15	24801.2	30530.8	30829.8	50984.3	44978	44099	40554	67545.7	26230.1	36653.4	16113.5	32041.7	31686.4	37317.3	45123.5	74514.6	96964.3	88399.1	109889	90499.3	84041	23098.6
29616	34.7308	2	809.295	1616.57	1.09098	48.37	IEDVGSDEEDDSGK	[N-term] Carbamyl (N-term)|[6] Phospho (ST)	HS90B_RAT	Heat shock protein HSP 90-beta OS=Rattus norvegicus GN=Hsp90ab1 PE=1 SV=4	FALSE	0.0111919	295.141	715.698	2708.15	592.873	2297.27	827.77	16820.5	13263.5	14729.4	42312.4	55837.6	37320.5	2416.98	1038.86	719.702	401.907	450.73	899.019	0	438.69	0	4251.69	4162.45	330.295	235.287	686.265	2569.42	523.027	2276.25	827.77	16829.1	13050.5	15013.9	29215.5	26542.6	23330.1	2701.57
2518	13.0089	2	694.286	1386.56	-0.0975361	41.54	STPASPVQSPTR	[5] Phospho (ST)|[9] Phospho (ST)	ADDB_RAT	Beta-adducin OS=Rattus norvegicus GN=Add2 PE=2 SV=4	TRUE	0.910282	289799	35293.5	220595	36412.6	220235	178523	441667	402394	438919	98951.5	22472	374492	245584	256110	242996	140223	238326	223311	252332	273194	49396.8	40254.1	304548	73444.8	231028	33842	209294	32122.8	218220	178523	441892	395931	447394	68323.2	10682.2	234106	274500
17298	13.0089	1	1387.56	1386.56	-0.468637	---	STPASPVQSPTR	[5] Phospho (ST)|[9] Phospho (ST)	ADDB_RAT	Beta-adducin OS=Rattus norvegicus GN=Add2 PE=2 SV=4	TRUE	0.634192	18389.4	55.2304	23035.4	6.97165	0	17608.7	75804.5	60297.5	62292	0	0	16883	28545.3	26498.6	21634.2	106.975	27504.2	18583	12705.7	21050.1	0	0	30505.8	69.7478	14660	52.959	21855.3	6.15033	0	17608.7	75843.2	59329.1	63494.8	0	0	10554.1	31906.3
2870	27.3401	3	827.046	2478.12	-0.105807	43.32	KLEQEQEGEKDAATEEPGSPVK	[19] Phospho (ST)	ADDB_RAT	Beta-adducin OS=Rattus norvegicus GN=Add2 PE=2 SV=4	TRUE	0.00820392	572214	438353	399610	483023	392431	382253	515051	485306	533750	746804	668763	797256	151176	367605	356951	169279	349532	328409	412928	474913	439289	533486	473738	423378	456170	420326	379139	426119	388840	382253	515314	477513	544057	515647	317899	498388	168976
14598	27.3401	2	1240.06	2478.12	-0.352397	60.75	KLEQEQEGEKDAATEEPGSPVK	[19] Phospho (ST)	ADDB_RAT	Beta-adducin OS=Rattus norvegicus GN=Add2 PE=2 SV=4	TRUE	0.0501542	66613.1	38549.7	37919	47286	34106.1	42576.7	73916.7	23648.2	74398.3	58653.5	59248.3	56117.6	1619.77	38492.8	3499.98	13357.5	35467.6	30323.6	38939.3	48122.8	45592.4	67917.9	68489.6	21262.1	53104.1	36964.3	35976.4	41715.3	33794	42576.7	73954.4	23268.4	75834.9	40498.6	28163.9	35080.7	1810.49
36493	14.5498	3	827.046	2478.12	-0.372827	38.47	KLEQEQEGEKDAATEEPGSPVK	[19] Phospho (ST)	ADDB_RAT	Beta-adducin OS=Rattus norvegicus GN=Add2 PE=2 SV=4	FALSE	0.0795871	108.638	1142.72	329.253	358.845	902.279	0.278389	58.1448	34081.6	8126.95	986.726	4157.58	20.8802	166790	6252.51	864.652	1672.07	3033.82	2196.06	181.574	145.238	2316.05	2194.72	15924.4	1872.72	86.6066	1095.72	312.386	316.57	894.023	0.278389	58.1745	33534.3	8283.88	681.307	1976.32	13.0528	186429
9409	28.4844	3	784.347	2350.02	-0.630202	35.74	LEQEQEGEKDAATEEPGSPVK	[18] Phospho (ST)	ADDB_RAT	Beta-adducin OS=Rattus norvegicus GN=Add2 PE=2 SV=4	TRUE	0.646747	84417.8	90158.9	76933.1	82040.4	64606.3	72634.5	102461	5400.6	137256	141205	148789	169037	77782.1	83715.4	10615.9	39202.7	87653	80975.5	68293.9	77605.2	92030.7	106578	104848	97527.3	67298	86451.1	72992	72375.3	64015.2	72634.5	102514	5313.87	139906	97498	70727.2	105670	86940.4
19302	27.8757	3	784.346	2350.02	-1.65149	44.06	LEQEQEGEKDAATEEPGSPVK	[18] Phospho (ST)	ADDB_RAT	Beta-adducin OS=Rattus norvegicus GN=Add2 PE=2 SV=4	FALSE	0.880614	1047.72	663.363	720.645	3925.19	996.989	799.301	1755.78	143459	1667.98	2217.36	2291.86	1507.35	25037.8	202.93	86273.1	365.247	372.29	635.395	2432.9	332.967	4141.95	3303.98	905.091	3853.16	835.241	636.082	683.728	3462.77	987.866	799.301	1756.68	141155	1700.19	1531.02	1089.45	942.288	27985.8
27506	27.8487	2	1176.02	2350.02	0.0675962	---	LEQEQEGEKDAATEEPGSPVK	[18] Phospho (ST)	ADDB_RAT	Beta-adducin OS=Rattus norvegicus GN=Add2 PE=2 SV=4	FALSE	0.471141	65.9431	0	0	0	0	322.85	442.214	64670.9	517.983	297.106	0	0	1417.65	0	33613.6	0	0	19.4096	233.139	0	0	0	0	0	52.5699	0	0	0	0	322.85	442.44	63632.3	527.985	205.144	0	0	1584.57
10630	12.1269	2	729.334	1456.65	-1.05756	66.81	SRSPSTESQLASK	[3] Phospho (ST)	ADDB_RAT	Beta-adducin OS=Rattus norvegicus GN=Add2 PE=2 SV=4	FALSE	0.568465	16769.6	4012.55	14718.4	1836.5	22722.3	20246.4	27154	35287.3	22675.7	19925.8	8750.07	24127.8	14308.1	21085.1	27681.1	8139.96	15861.6	17249.1	18986.6	26028.3	1095.71	7626.53	40098.8	1421.93	13368.8	3847.53	13964.4	1620.15	22514.4	20246.4	27167.8	34720.6	23113.5	13758.2	4159.38	15083	15992.8
37938	13.8647	2	729.335	1456.66	-0.610157	62.43	SRSPSTESQLASK	[3] Phospho (ST)	ADDB_RAT	Beta-adducin OS=Rattus norvegicus GN=Add2 PE=2 SV=4	FALSE	0.496653	242.662	83.7225	572.444	789.092	230.064	116.909	225.383	1379.3	483.961	170.693	96.2139	99.7685	47.7503	335	417.587	116.405	172.293	154.985	171.01	359.043	12518	98.3732	318.29	14964.1	193.451	80.2794	543.119	696.13	227.959	116.909	225.498	1357.15	493.306	117.859	45.7356	62.3682	53.3726
15302	33.2755	2	910.374	1818.73	1.00984	51.83	TESVTSGPLSPEGSPSK	[10] Phospho (ST)|[14] Phospho (ST)	ADDB_RAT	Beta-adducin OS=Rattus norvegicus GN=Add2 PE=2 SV=4	FALSE	0.000681608	34222.5	25771	20366.8	29173.6	31457.6	29802.1	43250.3	55445.5	46499.1	100294	106367	66837.4	23899.3	16403.9	16578.5	15174.1	11750	13134.7	27911.3	34169.5	22662.7	31447.8	33516.9	15526.7	27282.2	24711.2	19323.5	25736.7	31169.8	29802.1	43272.4	54555.1	47396.9	69249.9	50562	41782	26713.3
15695	32.3929	3	740.322	2217.94	-0.335683	34.6	TESVTSGPLSPEGSPSKSPSK	[16] Phospho (ST)|[18] Phospho (ST)	ADDB_RAT	Beta-adducin OS=Rattus norvegicus GN=Add2 PE=2 SV=4	FALSE	0.143312	15127.4	14707.5	13205.4	22480.7	15302.7	19850.5	30268.2	38695.4	38366.6	70436.6	80085.6	72083.5	18430.7	11638.1	19966.2	7422.01	6758.22	10750.7	35394.9	33089.6	23033.5	27497.6	42785.3	38147.1	12059.6	14102.7	12528.9	19832.3	15162.7	19850.5	30283.6	38073.9	39107.4	48634.5	38069	45061.5	20600.8
18254	32.4577	2	1109.98	2217.94	-0.287245	---	TESVTSGPLSPEGSPSKSPSK	[16] Phospho (ST)|[18] Phospho (ST)	ADDB_RAT	Beta-adducin OS=Rattus norvegicus GN=Add2 PE=2 SV=4	FALSE	0.011513	28859.9	22853.5	23891.5	36928.5	26039.6	36650.2	33622	54183.2	44385	63403.5	81258.7	44912.5	15606	9249.39	16812.6	13591.1	7481.16	8251.1	45728.9	46642	44662.3	29697.8	40243.1	21940.4	23007.2	21913.7	22667.6	32578	25801.3	36650.2	33639.2	53313	45242	43778.3	38626.6	28076.1	17443.5
15915	32.0702	2	870.39	1738.77	-0.375263	63.45	TESVTSGPLSPEGSPSK	[10] Phospho (ST)	ADDB_RAT	Beta-adducin OS=Rattus norvegicus GN=Add2 PE=2 SV=4	FALSE	0.0428803	23888.8	14278.1	15291.7	14554.1	16029.6	20273.5	12324.6	17867.7	19287	37487.8	47478.5	43266.5	14609.9	11960.2	18685.5	12686.9	8873.19	8767.05	19387	23997.8	10480.9	15579.1	28704.2	14090.6	19044.2	13690.9	14508.4	12839.5	15882.9	20273.5	12330.9	17580.8	19659.4	25884.3	22569.1	27047.1	16330.1
21537	24.8125	2	654.302	1306.59	-1.67553	43.39	STPASPVQSPTR	[5] Phospho (ST)	ADDB_RAT	Beta-adducin OS=Rattus norvegicus GN=Add2 PE=2 SV=4	FALSE	0.295489	14453.5	58052.8	2564.8	59401.2	53394.8	10742	15052.4	22214.7	1028.19	84987.7	78607.3	19262.7	24920.7	1136.53	6879.95	44527.5	2357.93	1379.71	10079.1	11174.8	52472.2	69554.4	1148.88	84914	11522.4	55665.4	2433.41	52403.2	52906.2	10742	15060.1	21857.9	1048.04	58681.6	37366.3	12041.7	27855
30697	13.2435	2	640.774	1279.53	-0.358448	66.95	DAATEEPGSPVK	[9] Phospho (ST)	ADDB_RAT	Beta-adducin OS=Rattus norvegicus GN=Add2 PE=2 SV=4	FALSE	0.101237	40379.6	53456.3	21404.3	2757.76	63959.3	23584.8	15863.2	14811.5	8860.09	122236	18020.1	22082.8	10325	6906.32	5909.74	48593.3	7674.55	7644.21	34147.8	33414.4	2266.25	41279.2	11318.2	2936.13	32190.7	51257.9	20307.8	2432.87	63374	23584.8	15871.3	14573.6	9031.17	84400.5	8565.94	13804.6	11540.7
3076	26.1041	3	728.29	2181.85	0.817775	47.94	AEEAKDEPPSEGEAEEEEK	[10] Phospho (ST)	NFL_RAT	Neurofilament light polypeptide OS=Rattus norvegicus GN=Nefl PE=1 SV=3	TRUE	0.0834019	787799	596202	699493	767560	616513	665159	778783	88334.8	144535	907473	1.08362e+06	1.14905e+06	64076.1	309119	120491	581142	145305	118369	672042	761534	613922	733811	190782	639911	628035	571683	663659	677135	610872	665159	779181	86916.2	147326	626585	515102	718302	71620.7
5572	13.1859	3	728.29	2181.85	0.187158	47.52	AEEAKDEPPSEGEAEEEEK	[10] Phospho (ST)	NFL_RAT	Neurofilament light polypeptide OS=Rattus norvegicus GN=Nefl PE=1 SV=3	TRUE	0.0946625	15127.2	6437.02	25037.2	11733.7	16720.4	12915.8	29378.7	786108	604517	1406	4490.84	7054.39	707232	532451	609453	8754.92	586443	524479	15920.9	19554	12642.6	5320.47	577174	10978.7	12059.4	6172.29	23754.6	10351.4	16567.4	12915.8	29393.8	773484	616190	970.804	2134.74	4409.91	790504
8527	26.1041	2	1091.93	2181.85	-0.29382	82.65	AEEAKDEPPSEGEAEEEEK	[10] Phospho (ST)	NFL_RAT	Neurofilament light polypeptide OS=Rattus norvegicus GN=Nefl PE=1 SV=3	TRUE	0.116891	432192	296010	192869	451123	369946	330714	449358	13749.6	32097.4	478996	535291	437393	8066.56	67677.9	16460.3	313207	44884.5	22872.2	282132	337473	390393	525880	47102.2	307484	344544	283837	182989	397977	366561	330714	449587	13528.8	32717.2	330733	254453	273427	9016.35
11066	13.1859	2	1091.93	2181.85	-0.537099	85.91	AEEAKDEPPSEGEAEEEEK	[10] Phospho (ST)	NFL_RAT	Neurofilament light polypeptide OS=Rattus norvegicus GN=Nefl PE=1 SV=3	FALSE	0.101606	316.454	2176.7	1066.75	195.392	2468.36	31.6779	926.143	442537	332195	1620.39	1831.15	404.442	420315	166585	282447	1881.96	330670	250630	526.709	1789.49	319.291	5532.14	276307	99.8568	252.278	2087.19	1012.1	172.373	2445.77	31.6779	926.616	435430	338610	1118.84	870.444	252.829	469805
3564	26.5042	3	814.002	2438.98	-0.263567	53.57	AEEAKDEPPSEGEAEEEEKEK	[10] Phospho (ST)	NFL_RAT	Neurofilament light polypeptide OS=Rattus norvegicus GN=Nefl PE=1 SV=3	TRUE	0.0497635	582713	436933	383571	563338	482619	462087	444283	56471.3	56916.2	666702	740697	783357	50601.1	145144	65838.1	281729	64114	46476.7	398373	481495	482454	480840	85872	329822	464539	418964	363922	496972	478203	462087	444510	55564.4	58015.2	460339	352093	489699	56559.1
9097	13.1611	3	814.002	2438.98	-0.461857	56.03	AEEAKDEPPSEGEAEEEEKEK	[10] Phospho (ST)	NFL_RAT	Neurofilament light polypeptide OS=Rattus norvegicus GN=Nefl PE=1 SV=3	FALSE	0.269063	14379.9	587.468	12454.3	817.59	3878.28	12036.1	20713	456541	358199	2305.29	1790.39	15863.5	475946	126846	352596	1683.81	359018	307275	15185	17728.7	1088.6	1365.85	292589	956.297	11463.7	563.308	11816.3	721.271	3842.8	12036.1	20723.5	449209	365115	1591.74	851.066	9916.73	531986
19085	26.5042	2	1220.5	2438.98	-0.280574	---	AEEAKDEPPSEGEAEEEEKEK	[10] Phospho (ST)	NFL_RAT	Neurofilament light polypeptide OS=Rattus norvegicus GN=Nefl PE=1 SV=3	TRUE	0.0887815	50557.6	41631	3618.99	2025.03	45216.5	35622.9	41668.9	306.128	703.442	41952	55508.3	44426.7	0	649.164	169.337	16311.7	328.107	384.308	29318.4	34020.9	26752.5	56875.7	804.207	8566.74	40304.6	39918.9	3433.6	1786.46	44802.8	35622.9	41690.2	301.212	717.025	28966.7	26386.1	27772.4	0
35131	23.9645	3	814.002	2438.98	-0.191628	38.36	AEEAKDEPPSEGEAEEEEKEK	[10] Phospho (ST)	NFL_RAT	Neurofilament light polypeptide OS=Rattus norvegicus GN=Nefl PE=1 SV=3	FALSE	0.356089	660.707	3630.32	9010.98	489.11	12459.5	1711.43	4113.62	5482.88	4432.97	8854.65	1345.46	1109.54	3654.17	91576.1	7122.77	5775.17	5426.16	3811.19	982.829	3012.21	841.976	3017.74	26742.7	1370.75	526.717	3481.02	8549.36	431.488	12345.5	1711.43	4115.72	5394.83	4518.57	6113.88	639.57	693.605	4084.43
5423	11.6066	3	739.64	2215.9	-0.435456	35.19	ESEEEEKKEESAGEEQAAK	[11] Phospho (ST)	NFL_RAT	Neurofilament light polypeptide OS=Rattus norvegicus GN=Nefl PE=1 SV=3	FALSE	0.0234531	140651	98576.2	80745.9	64079.8	157430	99916.7	108605	186675	132198	179295	92527.3	175351	103801	101044	85848.4	41980.9	93285.6	82440.5	110090	122023	37830.1	111836	110654	57578.7	112127	94522.2	76609.5	56530.6	155990	99916.7	108661	183677	134751	123798	43983.2	109617	116023
10293	11.4859	3	712.985	2135.93	-0.395281	50.71	ESEEEEKKEESAGEEQAAK		NFL_RAT	Neurofilament light polypeptide OS=Rattus norvegicus GN=Nefl PE=1 SV=3	FALSE	0.359696	20994.4	11386.8	13918.9	639.413	20359.1	18132	20637.6	611.833	23937.5	52972.7	4271.76	64000.7	31073.4	27422.8	25177.9	9183.47	139.453	20373.2	14498.7	23139.9	862.434	21249.1	706.03	482.145	16736.7	10918.5	13205.8	564.085	20172.8	18132	20648.1	602.008	24399.8	36576.2	2030.6	40008.7	34732.1
29007	11.5144	2	1068.97	2135.93	-0.336597	---	ESEEEEKKEESAGEEQAAK		NFL_RAT	Neurofilament light polypeptide OS=Rattus norvegicus GN=Nefl PE=1 SV=3	FALSE	0.513668	844.075	418.696	372.204	5.74122	901.155	891.655	4749.95	0	3095.28	6357.66	23.8806	5993.42	4125.84	2994.06	3595.02	278.723	0	3855.36	567.029	410.053	0	2370.37	21.4153	0	672.898	401.477	353.137	5.06486	892.91	891.655	4752.37	0	3155.05	4389.79	11.3517	3746.66	4611.64
11191	26.788	2	827.804	1653.59	-0.0274118	57.6	DEPPSEGEAEEEEK	[5] Phospho (ST)	NFL_RAT	Neurofilament light polypeptide OS=Rattus norvegicus GN=Nefl PE=1 SV=3	FALSE	0.203433	243042	186875	123053	222932	221583	221408	320324	90692.3	94783.1	313566	411083	392419	99844.7	146904	119738	349652	109012	87275.9	217829	252957	216791	256413	99190.5	211062	193753	179190	116749	196668	219555	221408	320488	89235.9	96613.2	216509	195410	245313	111601
13251	13.4308	2	827.804	1653.59	0.0207428	56.06	DEPPSEGEAEEEEK	[5] Phospho (ST)	NFL_RAT	Neurofilament light polypeptide OS=Rattus norvegicus GN=Nefl PE=1 SV=3	FALSE	0.0949988	205.823	2699.62	45207	33770.4	374.043	582.163	867.078	241675	180352	770.431	512.957	418.833	251468	145804	205752	639.678	207866	183860	528.487	589.755	28773.5	1032.93	150766	22889.3	164.082	2588.6	42891.1	29791.9	370.62	582.163	867.521	237793	183835	531.961	243.836	261.825	281077
17486	11.5764	2	1108.96	2215.9	-0.622567	42.73	ESEEEEKKEESAGEEQAAK	[2] Phospho (ST)	NFL_RAT	Neurofilament light polypeptide OS=Rattus norvegicus GN=Nefl PE=1 SV=3	FALSE	0.396383	8200.96	4287.77	9020.13	1507.31	8980.09	8852.19	20058.7	29458.5	19566.1	18005.4	15540.8	27012.1	17925.1	16222.1	16552.6	4358.29	15819.5	12420.8	9070.8	9031.79	17.2253	12735.9	22323.4	3418.19	6537.82	4111.43	8558.05	1329.74	8897.93	8852.19	20069	28985.4	19943.9	12432.2	7387.39	16886.1	20035.6
20389	26.1806	2	956.378	1910.74	5.23138	37.23	DEPPSEGEAEEEEKEK	[5] Phospho (ST)	NFL_RAT	Neurofilament light polypeptide OS=Rattus norvegicus GN=Nefl PE=1 SV=3	FALSE	0.182395	64149.8	51857.4	17934.4	93614.1	52102.3	53840.7	69322.6	21942.8	17398.2	59792.7	68701.4	66581.6	21473.8	21637.2	20861.7	58793.6	16611.4	12884.2	39308.8	50369.3	82420.5	55546.8	21609.7	79134.4	51140.4	49724.7	17015.6	82585.5	51625.5	53840.7	69358	21590.4	17734.1	41285.1	32657.5	41622.1	24002.3
34360	10.769	2	678.787	1355.56	-0.614824	61.3	KEESAGEEQAAK	[4] Phospho (ST)	NFL_RAT	Neurofilament light polypeptide OS=Rattus norvegicus GN=Nefl PE=1 SV=3	FALSE	0.0949069	386.014	559.934	208.266	660.77	499.227	316.834	501.952	0	9.16099	1164.26	2374.78	1417.65	9.3055	277.027	15.78	664.554	5.62869	0	275.886	257.926	455.561	663.181	0	20.2587	307.731	536.906	197.597	582.925	494.659	316.834	502.209	0	9.33788	803.887	1128.86	886.213	10.4012
6554	11.8801	2	492.231	982.448	-0.397048	29.46	ISSVPGTSR	[7] Phospho (ST)	BSN_RAT	Protein bassoon OS=Rattus norvegicus GN=Bsn PE=1 SV=3	FALSE	0.341463	12609.4	3680.98	6535.59	155.487	17143.6	12324.4	19667.9	32014.6	19690.1	44518.5	66621.6	44443.3	10096.9	10254.8	23547.6	17892.7	5472	10498.4	8659.28	13799.2	280.765	24136	17083.3	232.142	10052.3	3529.6	6200.78	137.169	16986.8	12324.4	19677.9	31500.5	20070.3	30738.7	31668.8	27782.8	11285.8
18858	11.8801	1	983.455	982.448	-0.990441	---	ISSVPGTSR	[7] Phospho (ST)	BSN_RAT	Protein bassoon OS=Rattus norvegicus GN=Bsn PE=1 SV=3	FALSE	0.747286	1399.81	5.04463	2227.54	48.1493	2892.37	4010.21	13433.6	13421.8	13291	9330.66	23911.9	14179.4	1133.92	4065.72	10424.8	7575.66	1973.59	1562.67	2273.95	5173.03	19.9134	10390.1	5818.75	113.924	1115.93	4.83717	2113.42	42.4769	2865.9	4010.21	13440.5	13206.2	13547.7	6442.56	11366.6	8863.98	1267.44
8895	34.1372	2	958.918	1915.82	-0.135482	47.51	SLSDPKPLSPTAEESAK	[3] Phospho (ST)|[11] Phospho (ST)	BSN_RAT	Protein bassoon OS=Rattus norvegicus GN=Bsn PE=1 SV=3	TRUE	0.056719	112356	70830	93829.8	106537	94192.8	115399	138738	142909	129312	161262	206644	142962	45131.6	22511.3	49232.6	41521.9	21546.7	18631.7	162935	178889	151445	166497	172255	129196	89570.4	67917.1	89023.1	93986.2	93330.9	115399	138809	140614	131809	111347	98228.9	89369.6	50445.6
9860	32.5519	2	918.935	1835.86	0.0573344	39.59	SLSDPKPLSPTAEESAK	[3] Phospho (ST)	BSN_RAT	Protein bassoon OS=Rattus norvegicus GN=Bsn PE=1 SV=3	TRUE	0.133256	126102	93835.1	94993.9	114720	97722.9	108600	132217	170667	160860	217675	238035	219684	107570	76263.3	98034.3	47355.7	54909.8	60620.4	165784	173932	148350	160592	187035	137796	100529	89976.1	90127.5	101205	96828.7	108600	132284	167926	163966	150299	113151	137331	120236
15851	32.5519	3	612.959	1835.86	0.325647	35.53	SLSDPKPLSPTAEESAK	[3] Phospho (ST)	BSN_RAT	Protein bassoon OS=Rattus norvegicus GN=Bsn PE=1 SV=3	TRUE	0.452966	8321.19	8052.29	9889.18	14012.9	9130.7	10708	23018	35870.7	37687.9	50556.4	45126.8	67403.2	21788.7	13469.1	22229.6	1770.09	6365.08	14359.2	23461.1	20539.1	10815.9	29362.2	43424.3	28260.1	6633.67	7721.13	9382.58	12362	9047.15	10708	23029.8	35294.6	38415.6	34907.8	21451.2	42135.7	24354.1
14499	33.5582	2	664.828	1327.64	0.00174822	29.82	ISKFSPIEEAK	[5] Phospho (ST)	BSN_RAT	Protein bassoon OS=Rattus norvegicus GN=Bsn PE=1 SV=3	FALSE	0.089781	22704.6	16682.5	21033.6	30167.6	24084.3	25774.3	32921.5	32247.8	36344.3	41746.5	37348.6	38531.3	20447.5	12482.4	16184.6	9930.1	9163.59	11818.1	24317.7	24710.5	23350.7	47293.7	53117.3	38886.2	18100.1	15996.4	19956.1	26613.6	23863.9	25774.3	32938.4	31729.9	37046.1	28824.8	17753.8	24087	22855.1
15053	28.5342	2	811.28	1620.55	-0.148058	52	GEEESEEDSYDPR	[5] Phospho (ST)	BSN_RAT	Protein bassoon OS=Rattus norvegicus GN=Bsn PE=1 SV=3	TRUE	0.01365	41330.1	36329	33344.3	51809.5	48346.9	43912.6	55034	38536	52801.4	89701.4	99305.6	78966.5	19213.4	13814.2	6438.98	20934.2	17836.2	13937.1	55818.8	53069.1	63711.2	58253.1	52910.2	37931.7	32948.5	34835	31636.1	45705.9	47904.5	43912.6	55062.1	37917.1	53820.9	61936.3	47205.3	49364.2	21475.6
20810	13.4946	2	894.354	1786.69	1.76891	78.93	IADSSVQTDDEEGEGR	[8] Phospho (ST)	BSN_RAT	Protein bassoon OS=Rattus norvegicus GN=Bsn PE=1 SV=3	FALSE	0.209866	1095.01	6418.47	33839.2	1710.28	355.824	4107.26	8991.73	164952	132131	714.876	4061.61	761.896	64308.5	66466.8	47320	188.965	65213.3	64111.7	4167.09	9707.23	3218.42	7215.04	200519	2734.47	872.941	6154.5	32105.7	1508.79	352.568	4107.26	8996.33	162303	134683	493.601	1930.7	476.283	71880.5
22145	24.8701	2	894.352	1786.69	0.344799	96.26	IADSSVQTDDEEGEGR	[8] Phospho (ST)	BSN_RAT	Protein bassoon OS=Rattus norvegicus GN=Bsn PE=1 SV=3	FALSE	0.136171	66809.7	12267.3	3208.78	1414.62	17505	83178.4	112773	634.976	1174.66	23531	18481.2	99148	333.814	559.137	644.147	8705.26	494.196	483.108	94783.4	111621	9283.43	15331.7	1562.45	10870.2	53260.8	11762.8	3044.4	1247.97	17344.9	83178.4	112831	624.779	1197.34	16247.5	8785.13	61980.3	373.119
34524	41.621	2	1066.97	2131.93	-16.5698	46.39	TPPSNLSPIEDASPTEELR	[13] Phospho (ST)	BSN_RAT	Protein bassoon OS=Rattus norvegicus GN=Bsn PE=1 SV=3	FALSE	0.34984	3314.31	1566.64	984.658	1666.75	2339.77	4980.07	1327.13	6012.14	0	9000.19	8459.58	4747.95	987.751	0	855.058	4596.01	686.448	2296.4	1397.43	6243.83	2675.79	4223.56	856.458	0	2642.17	1502.21	934.216	1470.4	2318.36	4980.07	1327.81	5915.59	0	6214.38	4021.29	2968.08	1104.05
405	13.0447	2	599.765	1197.51	-0.037208	74.98	DSYVGDEAQSK		ACTB_RAT	Actin, cytoplasmic 1 OS=Rattus norvegicus GN=Actb PE=1 SV=1	TRUE	0.932397	749726	20757.1	580717	17592.7	618416	502749	919891	858931	906524	36282	18201.5	1.09755e+06	608046	631449	570744	248114	544361	485347	675217	695264	17853.7	19125.6	976895	22919.9	597683	19903.4	550968	15520.2	612757	502749	920361	845137	924028	25051.7	8652.13	686113	679639
3351	13.0089	1	1198.52	1197.51	-0.402608	---	DSYVGDEAQSK		ACTB_RAT	Actin, cytoplasmic 1 OS=Rattus norvegicus GN=Actb PE=1 SV=1	TRUE	0.990265	207343	316.043	172722	1394.16	287.494	166298	450819	459195	477422	165.803	52.2915	224006	276100	233852	226879	251.227	246840	189149	145071	176213	0	159.536	545039	592.703	165294	303.046	163874	1229.92	284.863	166298	451049	451821	486641	114.482	24.857	140033	308609
9252	45.718	2	895.942	1789.87	-8.42675	88.42	SYELPDGQVITIGNER		ACTB_RAT	Actin, cytoplasmic 1 OS=Rattus norvegicus GN=Actb PE=1 SV=1	TRUE	0.0153881	118226	106662	115472	147699	112535	137053	157729	157917	158022	216046	258774	249981	75228.5	64426.3	73270.8	53751.4	45737.6	34526.4	113511	121561	123760	201312	191155	203513	94250.3	102275	109557	130299	111505	137053	157809	155381	161074	149174	123009	156270	84086.2
13222	27.8911	2	621.269	1240.52	1.75709	29.92	DSYVGDEAQSK	[N-term] Carbamyl (N-term)	ACTB_RAT	Actin, cytoplasmic 1 OS=Rattus norvegicus GN=Actb PE=1 SV=1	FALSE	0.499611	20833.6	7245.15	23968.6	6154.27	14655.4	21589.5	30737.1	10474.1	30460.7	27496.6	33666.9	45791.7	13110.4	27643.6	13198.4	16640.1	30238.4	28706.8	22312.2	19374.9	3418.84	14178.6	31275.9	7451.05	16608.5	6947.19	22740.7	5429.24	14521.3	21589.5	30752.8	10305.8	31048.9	18985.6	16003.7	28625.7	14654.1
13826	47.1566	2	935.924	1869.83	-9.6607	65.15	SYELPDGQVITIGNER	[1] Phospho (ST)	ACTB_RAT	Actin, cytoplasmic 1 OS=Rattus norvegicus GN=Actb PE=1 SV=1	FALSE	0.236945	36277.6	35490.7	43942.4	59722.4	50157.1	60067.6	67642.2	71393	57071.2	96505.2	138325	84694.3	38351.9	34757	47766.1	35640.1	10953.9	14523.6	76150.4	71723.2	81637.3	97038	74451.2	88339.4	28920.6	34031.2	41691.3	52686.6	49698.1	60067.6	67676.8	70246.5	58173.2	66634.2	65753.2	52944.9	42867.6
13931	53.8791	2	1275.58	2549.15	-5.63939	146.13	LCYVALDFEQEMATAASSSSLEK		ACTB_RAT	Actin, cytoplasmic 1 OS=Rattus norvegicus GN=Actb PE=1 SV=1	TRUE	0.883359	219036	135990	306842	143000	49850.6	168479	159539	80810.2	83262.5	38282.3	39771	45635.2	134775	118063	133487	213012	194247	82301.6	89496.3	132526	126229	176200	156648	1229.16	174616	130397	291123	126154	49394.5	168479	159621	79512.5	84870.2	26432.8	18905.3	28527.9	150644
18900	29.615	3	506.24	1515.7	1.16051	42.22	QEYDESGPSIVHR		ACTB_RAT	Actin, cytoplasmic 1 OS=Rattus norvegicus GN=Actb PE=1 SV=1	FALSE	0.854285	2424.64	9822.8	1750.69	17624.9	2036.43	1865.99	1644.39	1114.79	1740.64	2000.39	4437.02	2503.34	790.832	859.671	968.62	1770.93	1616.59	1541.31	1784.56	1568.46	27726.9	841.702	3579.15	97357.1	1932.93	9418.84	1661	15548.5	2017.8	1865.99	1645.23	1096.89	1774.25	1381.21	2109.16	1564.91	883.947
23170	29.678	2	758.856	1515.7	0.837396	32.51	QEYDESGPSIVHR		ACTB_RAT	Actin, cytoplasmic 1 OS=Rattus norvegicus GN=Actb PE=1 SV=1	FALSE	0.64345	3311.77	10014.2	1779.53	18768.9	2873.49	3967.63	4069.18	4481.99	5466.91	1937.55	6682.74	2561.1	1122.38	2136.02	1960.53	1422.74	4046.75	3211.36	5387.97	5893.22	24983.4	11784.5	8018.5	58409.8	2640.15	9602.37	1688.36	16557.8	2847.2	3967.63	4071.26	4410.01	5572.47	1337.82	3176.67	1601.02	1254.54
21998	40.5136	3	652.022	1953.05	-5.89553	29.79	VAPEEHPVLLTEAPLNPK		ACTB_RAT	Actin, cytoplasmic 1 OS=Rattus norvegicus GN=Actb PE=1 SV=1	FALSE	0.0705036	1402.85	1144.23	1115.13	656.891	1521.49	1176.89	25471	27981.1	26983	62911	50598.2	66973.5	3854.64	5156.74	1237.31	1293.83	3713.46	4590.38	382.548	717.695	884.347	3338.19	31859	27.1352	1118.36	1097.18	1058	579.503	1507.57	1176.89	25484	27531.7	27504	43438.3	24052.1	41867.1	4308.5
523	12.1497	2	762.316	1522.62	-0.512812	67.24	AEDGAAPSPSSETPK	[13] Phospho (ST)	MARCS_RAT	Myristoylated alanine-rich C-kinase substrate OS=Rattus norvegicus GN=Marcks PE=1 SV=2	TRUE	0.43921	1.01413e+06	842805	963567	118645	994747	910401	1.18615e+06	1.32458e+06	1.25638e+06	727356	728162	1.03654e+06	972707	1.00387e+06	1.03284e+06	363447	879999	865027	1.23813e+06	1.4125e+06	912354	1.11619e+06	1.72585e+06	846892	808466	808144	914206	104668	985645	910401	1.18676e+06	1.3033e+06	1.28064e+06	502219	346135	647970	1.08724e+06
799	12.8543	2	932.925	1863.84	-0.416172	71.85	GEAAAERPGEAAVASSPSK	[16] Phospho (ST)	MARCS_RAT	Myristoylated alanine-rich C-kinase substrate OS=Rattus norvegicus GN=Marcks PE=1 SV=2	TRUE	0.575614	1.0232e+06	979.665	1.34506e+06	1048.18	107.299	1.01523e+06	2.50817e+06	2.60869e+06	2.63811e+06	4.94253	6.10822	444453	1.59735e+06	1.41693e+06	1.39388e+06	271.231	1.24387e+06	1.03014e+06	1.1965e+06	1.55771e+06	157.477	112.401	2.84432e+06	275.916	815698	939.376	1.27616e+06	924.692	106.317	1.01523e+06	2.50946e+06	2.56679e+06	2.68904e+06	3.41268	2.90357	277840	1.78543e+06
905	12.8906	3	622.286	1863.84	-0.543085	76.04	GEAAAERPGEAAVASSPSK	[16] Phospho (ST)	MARCS_RAT	Myristoylated alanine-rich C-kinase substrate OS=Rattus norvegicus GN=Marcks PE=1 SV=2	TRUE	0.714668	898856	8290.62	786318	6713.9	14093.3	608921	1.27429e+06	1.24381e+06	1.29694e+06	2828.2	3868.67	587831	819856	839771	787624	7568.14	654822	683199	904515	1.01117e+06	5357.78	4707.66	1.30549e+06	7908.41	716569	7949.66	746037	5922.94	13964.4	608921	1.27494e+06	1.22383e+06	1.32199e+06	1952.8	1838.99	367470	916390
3326	25.0549	3	622.286	1863.84	-0.101644	67.75	GEAAAERPGEAAVASSPSK	[16] Phospho (ST)	MARCS_RAT	Myristoylated alanine-rich C-kinase substrate OS=Rattus norvegicus GN=Marcks PE=1 SV=2	TRUE	0.44673	21974.6	965209	3874.48	50563.7	891179	13079.3	7324.99	4087.64	2314.9	1.16746e+06	833195	48829.1	1672.12	1304.91	2162.27	393236	2095.62	1516.48	13247.8	11516.7	913664	1.45667e+06	2277.87	1.98127e+06	17518.2	925515	3676	44606.9	883024	13079.3	7328.74	4022	2359.6	806099	396062	30524.5	1869
3728	25.0549	2	932.925	1863.84	-0.236895	60.26	GEAAAERPGEAAVASSPSK	[16] Phospho (ST)	MARCS_RAT	Myristoylated alanine-rich C-kinase substrate OS=Rattus norvegicus GN=Marcks PE=1 SV=2	TRUE	0.320689	18845.2	1.76954e+06	1987.27	10382.4	1.62668e+06	9273.44	5760.64	15986.1	197.67	1.88083e+06	1.49221e+06	67732.8	3893.56	60.7291	1599.4	711674	390.291	14.5954	8169.27	3613.12	2.0484e+06	3.1247e+06	423.583	2.4729e+06	15023.4	1.69677e+06	1885.47	9159.24	1.61179e+06	9273.44	5763.58	15729.4	201.487	1.29866e+06	709329	42341.7	4352.01
2503	42.3716	1	865.377	864.37	-9.39986	---	LSGFSFK	[5] Phospho (ST)	MARCS_RAT	Myristoylated alanine-rich C-kinase substrate OS=Rattus norvegicus GN=Marcks PE=1 SV=2	FALSE	0.628049	469329	500596	430601	593150	643368	602087	678323	727718	635113	601366	614292	408727	549117	454481	523814	511085	444437	437241	633460	680194	695202	755602	820937	748158	374150	480009	408542	523272	637481	602087	678670	716031	647377	415226	292006	255507	613772
3355	42.3559	2	433.194	864.373	-6.59156	35.88	LSGFSFK	[5] Phospho (ST)	MARCS_RAT	Myristoylated alanine-rich C-kinase substrate OS=Rattus norvegicus GN=Marcks PE=1 SV=2	FALSE	0.138536	116912	114591	133464	155832	140807	140601	183608	194329	183098	196053	204506	214247	111454	134140	114314	123569	90441.9	100343	167017	163868	142011	172404	169539	225891	93202.7	109878	126627	137473	139519	140601	183702	191209	186634	135369	97212.6	133932	124577
5626	11.5144	3	551.245	1650.71	-0.417047	43.48	AEDGAAPSPSSETPKK	[13] Phospho (ST)	MARCS_RAT	Myristoylated alanine-rich C-kinase substrate OS=Rattus norvegicus GN=Marcks PE=1 SV=2	FALSE	0.348379	53468.9	38794.8	31769.6	3359.37	52382.9	37054.7	33998	58765.1	46710	57942.4	50455.3	69145.1	33395.6	32183.3	31767.7	15186.9	24413.6	26651.6	40252.9	46959.2	32561.3	49960	62059.5	3106.64	42625.5	37199.4	30142.1	2963.61	51903.6	37054.7	34015.4	57821.3	47611.9	40007.6	23984.1	43224.6	37327.7
6421	11.4859	2	826.364	1650.71	-0.196046	74.94	AEDGAAPSPSSETPKK	[13] Phospho (ST)	MARCS_RAT	Myristoylated alanine-rich C-kinase substrate OS=Rattus norvegicus GN=Marcks PE=1 SV=2	FALSE	0.127783	65235.5	39847.1	46666.2	35454.7	63824.5	53142.5	56208.9	87179.8	70853.1	79991.9	81189.9	103471	51836.9	43948.3	38830.8	18864	34273.1	31742.8	61723.5	69795.4	40799.9	81665	97935.9	61678.5	52005.9	38208.4	44275.6	31277.8	63240.5	53142.5	56237.6	85779.7	72221.2	55232.1	38593.9	64682.6	57940.4
17378	12.0716	3	551.245	1650.71	-0.0980727	39.9	AEDGAAPSPSSETPKK	[13] Phospho (ST)	MARCS_RAT	Myristoylated alanine-rich C-kinase substrate OS=Rattus norvegicus GN=Marcks PE=1 SV=2	FALSE	0.67935	2524.68	5215.47	1909.86	33151.4	3941.61	2736.34	1708.83	3701.58	590.069	5769.82	2630.63	7677.81	2745.59	2279.87	1897.41	1200.71	1820.42	1840.47	2792.27	1767.66	2960.34	3434.37	3501.13	61396.4	2012.68	5000.98	1812.03	29245.8	3905.54	2736.34	1709.71	3642.13	601.462	3983.9	1250.48	4799.62	3068.87
5661	12.4591	2	802.299	1602.58	-0.526688	63.05	AEDGAAPSPSSETPK	[8] Phospho (ST)|[13] Phospho (ST)	MARCS_RAT	Myristoylated alanine-rich C-kinase substrate OS=Rattus norvegicus GN=Marcks PE=1 SV=2	FALSE	0.21799	108409	41516.7	87786.9	9767.9	114926	99520.1	157173	141102	136984	137952	68073.1	148049	59181.8	65109.3	61345.1	50065.4	61732.8	61687	143022	151423	12031.4	50751.1	154325	14196.3	86423.9	39809.3	83289.8	8617.16	113874	99520.1	157254	138835	139629	95252	32358.8	92549.5	66150.1
8146	30.4962	3	938.061	2811.16	0.138577	58.61	EAAEAEPAEPGSPSAETEGASASSTSSPK	[12] Phospho (ST)	MARCS_RAT	Myristoylated alanine-rich C-kinase substrate OS=Rattus norvegicus GN=Marcks PE=1 SV=2	FALSE	0.0203964	268564	113836	216217	159405	156825	213410	174313	227143	201681	278262	302097	454103	161470	123981	139568	118689	117383	122101	259262	272928	152827	99838.5	256129	80978.9	214100	109154	205140	140626	155390	213410	174402	223496	205575	192132	143603	283873	180482
14255	30.5488	2	1406.59	2811.17	3.38791	77.15	EAAEAEPAEPGSPSAETEGASASSTSSPK	[12] Phospho (ST)	MARCS_RAT	Myristoylated alanine-rich C-kinase substrate OS=Rattus norvegicus GN=Marcks PE=1 SV=2	FALSE	0.011962	198278	92305.8	160041	137649	132708	171794	108461	138006	115468	196185	230830	242252	84266.9	84449.2	75561.7	97430.6	90135.3	70987.3	196785	213367	126341	80612.7	156211	66369.5	158068	88509.7	151842	121433	131494	171794	108517	135790	117698	135460	109726	151438	94188.8
3864	12.39	3	638.67	1912.99	-0.343233	41.82	RTSPSKPSSAPALRPGPK	[3] Phospho (ST)	MAP4_RAT	Microtubule-associated protein 4 OS=Rattus norvegicus GN=Map4 PE=1 SV=1	TRUE	0.676862	132207	607.796	95021.6	666.709	14610.8	111224	125172	126565	153879	42.5759	34.452	277461	108631	124716	97676.1	871.602	118581	117988	96702.4	123240	306.014	266.889	179327	1583.37	105396	582.8	90153.9	588.165	14477.1	111224	125236	124532	156850	29.3974	16.3769	173449	121422
17441	23.7527	3	638.67	1912.99	-0.460034	37.36	RTSPSKPSSAPALRPGPK	[3] Phospho (ST)	MAP4_RAT	Microtubule-associated protein 4 OS=Rattus norvegicus GN=Map4 PE=1 SV=1	FALSE	0.916679	389.465	125647	314.452	718.146	533.728	202.631	296.038	214.633	182.227	240543	736.577	6830.8	304.166	451.538	653.14	886.852	283.437	251.224	127.242	243.242	115668	105007	226.102	134418	310.482	120480	298.343	633.542	528.844	202.631	296.189	211.186	185.746	166088	350.134	4270.13	339.98
17570	25.0807	3	638.67	1912.99	-0.488171	28.05	RTSPSKPSSAPALRPGPK	[3] Phospho (ST)	MAP4_RAT	Microtubule-associated protein 4 OS=Rattus norvegicus GN=Map4 PE=1 SV=1	FALSE	0.0604139	1088.81	1957.04	337.883	152544	656.748	1085.7	142.238	376.734	99.4531	30926.9	262751	8320.62	146.285	121.198	413.463	816.283	457.63	29.7108	161.417	297.461	3750.8	6856.65	82.5371	2183	868.003	1876.56	320.574	134573	650.739	1085.7	142.311	370.684	101.373	21354.2	124900	5201.46	163.509
5392	35.4737	2	809.895	1617.78	-0.318911	75.93	AAVGLTGNDIATPPNK	[12] Phospho (ST)	MAP4_RAT	Microtubule-associated protein 4 OS=Rattus norvegicus GN=Map4 PE=1 SV=1	TRUE	0.230921	140189	101514	98046.7	116358	139376	119244	110188	141792	130796	204191	195522	166692	97099.2	83213.8	110117	81561.2	76642.2	77163.4	124153	127296	119098	216648	210607	155956	111759	97339.5	93024	102650	138101	119244	110244	139515	133322	140988	92942.2	104204	108532
10844	36.6273	2	850.92	1699.83	-1.83882	55.36	VGSLDNVGHLPAGGTVK	[3] Phospho (ST)	MAP4_RAT	Microtubule-associated protein 4 OS=Rattus norvegicus GN=Map4 PE=1 SV=1	TRUE	0.902102	82210.1	73584.9	49524.1	122568	82872.5	84100.6	65824.6	50481	46754.9	17455.4	78054	4336.95	37882.5	38401	33597.4	22694.1	21656.8	14368.7	78300.5	72962	92520.1	122780	69317.8	92617.6	65538	70558.7	46987	108129	82114.2	84100.6	65858.3	49670.3	47657.6	12052.5	37103.3	2711.15	42342.9
36957	36.6273	3	567.617	1699.83	-0.920726	---	VGSLDNVGHLPAGGTVK	[3] Phospho (ST)	MAP4_RAT	Microtubule-associated protein 4 OS=Rattus norvegicus GN=Map4 PE=1 SV=1	TRUE	0.297192	816.026	790.565	1019.22	5270.06	3896.76	2852.06	1582.28	1351.42	2661.07	152.579	7999.04	4.30021	232.336	0	558.39	0	0	1077.3	2333.74	2701.57	2524.67	6532.4	7027.73	7859.06	650.537	758.052	967.006	4649.2	3861.1	2852.06	1583.09	1329.72	2712.45	105.351	3802.37	2.68819	259.692
13553	25.225	3	586.636	1756.89	-0.318125	30.08	TSPSKPSSAPALRPGPK	[2] Phospho (ST)	MAP4_RAT	Microtubule-associated protein 4 OS=Rattus norvegicus GN=Map4 PE=1 SV=1	FALSE	0.311829	157474	634.615	163476	446.749	5076.14	164605	169031	1066.29	513.285	1548.43	1149.89	2007.69	792.632	1616.36	982.518	1088.37	770.572	548.448	150376	196832	599.936	1393.74	627.292	1853.64	125539	608.516	155101	394.118	5029.7	164605	169117	1049.16	523.196	1069.15	546.606	1255.07	885.96
34542	25.225	2	879.45	1756.89	-0.490283	---	TSPSKPSSAPALRPGPK	[2] Phospho (ST)	MAP4_RAT	Microtubule-associated protein 4 OS=Rattus norvegicus GN=Map4 PE=1 SV=1	FALSE	0.669893	24691.2	0	0	0.273992	0	23611.7	36940.4	0	0	0	32.3733	0	28.9027	0	0	0	4.52692	0	19296.5	25678.9	0	0.000207818	0	0	19683.9	0	0	0.241714	0	23611.7	36959.3	0	0	0	15.3888	0	32.3059
15446	31.6754	2	759.346	1516.68	-0.327622	37.49	ATSPSTLVSTGSSSR	[3] Phospho (ST)	MAP4_RAT	Microtubule-associated protein 4 OS=Rattus norvegicus GN=Map4 PE=1 SV=1	FALSE	0.17065	21120.5	10892	18191.9	18681.7	19147	23655.8	12454.8	14973.5	15744.3	29373.7	33592.9	38431	16669.4	10667.5	16616.6	7305.16	12339.4	14200.2	23344.5	25135.2	12944.6	16094.3	30460.1	18884.7	16837.3	10444.1	17260	16480.9	18971.8	23655.8	12461.2	14733	16048.4	20281.7	15968.5	24024.3	18632.1
1024	26.4784	2	933.362	1864.71	-0.261109	84.2	ESSESTNTTIEDEDTK	[5] Phospho (ST)	KCC2A_RAT	Calcium/calmodulin-dependent protein kinase type II subunit alpha OS=Rattus norvegicus GN=Camk2a PE=1 SV=1	TRUE	0.0492196	4.35449e+06	3.3776e+06	2.81105e+06	4.12197e+06	3.39151e+06	3.3368e+06	3.05571e+06	2.96098e+06	3.25349e+06	4.91182e+06	6.09292e+06	5.49203e+06	1.12339e+06	2.21516e+06	2.31252e+06	2.67936e+06	2.57825e+06	2.0195e+06	3.34806e+06	3.36042e+06	3.88457e+06	4.858e+06	3.90242e+06	4.38188e+06	3.47141e+06	3.23869e+06	2.66705e+06	3.63637e+06	3.36048e+06	3.3368e+06	3.05727e+06	2.91343e+06	3.31632e+06	3.39147e+06	2.89629e+06	3.43322e+06	1.25566e+06
5761	13.3151	2	933.362	1864.71	-0.357226	79.3	ESSESTNTTIEDEDTK	[9] Phospho (ST)	KCC2A_RAT	Calcium/calmodulin-dependent protein kinase type II subunit alpha OS=Rattus norvegicus GN=Camk2a PE=1 SV=1	TRUE	0.469064	26341.4	2757.48	516397	1070.57	9722.89	299667	628400	1.76313e+06	774064	4957.93	926.1	60891	2.14333e+06	600820	711399	9470.82	664895	583460	473505	786003	667.334	1115	1.07029e+06	1106.06	20999.4	2644.08	489943	944.447	9633.93	299667	628721	1.73481e+06	789010	3423.31	440.225	38064.8	2.39569e+06
1616	27.1225	2	536.723	1071.43	0.162863	29.38	QETVDCLK	[3] Phospho (ST)	KCC2A_RAT	Calcium/calmodulin-dependent protein kinase type II subunit alpha OS=Rattus norvegicus GN=Camk2a PE=1 SV=1	TRUE	0.432266	118338	116033	141369	132767	122302	147357	473710	573908	544296	510751	598653	739557	320809	276119	352733	187485	295322	321305	308599	309707	271250	440744	467039	522286	94339.1	111261	134127	117126	121183	147357	473952	564691	554806	352659	284572	462319	358582
9130	27.1225	1	1072.44	1071.43	-0.209915	---	QETVDCLK	[3] Phospho (ST)	KCC2A_RAT	Calcium/calmodulin-dependent protein kinase type II subunit alpha OS=Rattus norvegicus GN=Camk2a PE=1 SV=1	TRUE	0.305972	31016.9	27824.8	28352	38614.8	36258	40438.5	206302	152651	183098	152091	173012	170780	70149	77865.6	77290	55044.8	86227.3	75572.6	101761	108036	118502	225738	145416	181742	24726.7	26680.5	26899.5	34065.6	35926.2	40438.5	206408	150200	186634	105015	82242	106760	78408.6
10930	27.3926	2	1189.99	2377.96	-0.168408	98.39	NDGVKESSESTNTTIEDEDTK	[7] Phospho (ST)	KCC2A_RAT	Calcium/calmodulin-dependent protein kinase type II subunit alpha OS=Rattus norvegicus GN=Camk2a PE=1 SV=1	FALSE	0.0898075	202765	148234	125586	224247	162445	155849	179418	130588	169654	203847	205695	159451	81241.6	119330	86681.2	79972.9	125106	96822.5	168395	181736	219143	235639	192878	159449	161645	142138	119152	197828	160958	155849	179510	128491	172929	140750	97777.8	99677.2	90807.3
11036	13.0225	3	836.359	2506.06	-1.25532	70.72	KNDGVKESSESTNTTIEDEDTK	[8] Phospho (ST)	KCC2A_RAT	Calcium/calmodulin-dependent protein kinase type II subunit alpha OS=Rattus norvegicus GN=Camk2a PE=1 SV=1	FALSE	0.247421	5141.11	885.189	107138	9554.07	2603.3	4089.76	23926	176803	162631	281.527	221.132	6059.15	150878	129826	125052	1104.09	124139	128103	5181.06	6773.75	4293.3	429.22	191806	10270	4098.5	848.785	101650	8428.52	2579.48	4089.76	23938.2	173963	165771	194.387	105.116	3787.75	168643
17534	24.941	3	836.36	2506.06	-1.09663	84.38	KNDGVKESSESTNTTIEDEDTK	[8] Phospho (ST)	KCC2A_RAT	Calcium/calmodulin-dependent protein kinase type II subunit alpha OS=Rattus norvegicus GN=Camk2a PE=1 SV=1	FALSE	0.160794	295832	32934.9	20937.6	45306.2	11168.9	256144	140469	4701.48	2268.43	54867	56642.1	305742	4532.96	17098.3	1149.35	6395.54	1821.51	1378.76	236908	337809	44327.9	34754.5	22015.6	38209.8	235838	31580.5	19865	39968.7	11066.7	256144	140540	4625.98	2312.23	37884.1	26925	191128	5066.69
14314	26.3839	3	863.018	2586.03	2.6657	45.04	KNDGVKESSESTNTTIEDEDTK	[9] Phospho (ST)|[11] Phospho (ST)	KCC2A_RAT	Calcium/calmodulin-dependent protein kinase type II subunit alpha OS=Rattus norvegicus GN=Camk2a PE=1 SV=1	FALSE	0.0193796	129132	72887.3	67701.1	52549.1	147808	117910	87545.3	46326.9	27178.9	189484	167471	165119	29994.2	33466	29115.5	26465.6	16946.3	14527.9	110043	142230	98216.3	101303	61295.5	35717.7	102944	69889.8	64232.9	46358.4	146456	117910	87590	45582.9	27703.7	130833	79608.1	103221	33525.9
23131	13.1859	2	893.378	1784.74	-0.780574	84.43	ESSESTNTTIEDEDTK		KCC2A_RAT	Calcium/calmodulin-dependent protein kinase type II subunit alpha OS=Rattus norvegicus GN=Camk2a PE=1 SV=1	FALSE	0.262798	1076.77	969.964	28372.9	1122.42	909.825	20501.7	35621.6	55678.4	41045.8	231.205	482.951	1676.53	44310.7	30756.5	32893.5	323.409	29188.6	24859.9	28427.8	41194.3	1508.5	350.803	64355.8	1709.34	858.403	930.074	26919.4	990.188	901.5	20501.7	35639.8	54784.2	41838.3	159.641	229.572	1048.05	49528
23169	25.2732	2	893.378	1784.74	-1.10171	94.14	ESSESTNTTIEDEDTK		KCC2A_RAT	Calcium/calmodulin-dependent protein kinase type II subunit alpha OS=Rattus norvegicus GN=Camk2a PE=1 SV=1	FALSE	0.814642	6294.52	1240.58	328.087	464.513	1130.8	3576.47	893.791	0	189.093	6264.7	55820.2	1638.13	78.8787	34.9134	307.837	345.048	111.186	149.819	1482.43	1401.93	38092.7	2960.28	156.848	62930.7	5018	1189.56	311.28	409.789	1120.45	3576.47	894.247	0	192.745	4325.6	26534.3	1024.04	88.1662
23806	24.6779	2	893.379	1784.74	-0.39567	80.03	ESSESTNTTIEDEDTK		KCC2A_RAT	Calcium/calmodulin-dependent protein kinase type II subunit alpha OS=Rattus norvegicus GN=Camk2a PE=1 SV=1	FALSE	0.22278	1409.31	43756.3	1100.01	1541.23	2129.52	2888.4	2326.39	87.9965	147.606	66082.1	2226.81	1951.17	62.2981	67.4512	126.06	5770.73	498.799	299.489	1476.66	2744.58	1222.1	66044.4	313.983	802.457	1123.5	41956.9	1043.66	1359.66	2110.04	2888.4	2327.58	86.5833	150.456	45627.8	1058.52	1219.73	69.6333
39519	23.981	2	893.378	1784.74	-1.17398	71.81	ESSESTNTTIEDEDTK		KCC2A_RAT	Calcium/calmodulin-dependent protein kinase type II subunit alpha OS=Rattus norvegicus GN=Camk2a PE=1 SV=1	FALSE	0.934851	368.982	297.306	719.144	257.629	34308.5	110.704	1921.28	573.378	527.406	942.129	1429.62	250.781	127.769	160.129	111.56	14159	526.564	456.189	1369.32	1057.61	3102.95	531.73	177.702	2531.88	294.153	285.079	682.304	227.278	33994.6	110.704	1922.27	564.17	537.589	650.513	679.577	156.771	142.813
1663	11.2475	3	720.941	2159.8	-0.241765	55.5	SDAEEDGGTGSQDEEDSKPK	[11] Phospho (ST)	CALX_RAT	Calnexin OS=Rattus norvegicus GN=Canx PE=1 SV=1	TRUE	0.179235	191234	161707	105131	162592	192844	152210	240770	324328	267220	256251	154892	275425	159103	151765	140577	59135.5	108307	120233	190603	217447	200141	232957	232456	241992	152452	155057	99745.2	143438	191079	152210	240893	319119	272380	176934	73628.6	172176	177837
6160	11.2475	2	1080.91	2159.8	-0.427305	82.47	SDAEEDGGTGSQDEEDSKPK	[11] Phospho (ST)	CALX_RAT	Calnexin OS=Rattus norvegicus GN=Canx PE=1 SV=1	TRUE	0.376847	63569.9	43970.8	40692.9	60295.9	65535.2	55539.3	144929	185294	142611	100261	100968	106181	76767.6	65523.2	58113	27925.7	52324.7	47376.5	69931.8	87308.8	77993.1	127523	131084	83491.3	50678.1	42162.4	38608.2	53192.5	64935.6	55539.3	145003	182318	145365	69227.1	47995.6	66377	85806.5
3365	11.1553	3	832.981	2495.92	-0.223456	59.56	QKSDAEEDGGTGSQDEEDSKPK	[3] Phospho (ST)|[13] Phospho (ST)	CALX_RAT	Calnexin OS=Rattus norvegicus GN=Canx PE=1 SV=1	TRUE	0.109743	100501	74200.2	53757.5	111282	126370	92974.3	252587	333608	237098	312308	196711	281860	65336.1	46738.2	37873.1	17915	52766.1	43053.2	201833	248476	242714	215057	244312	104439	80119.3	71148.7	51003.6	98172.4	125214	92974.3	252716	328250	241676	215640	93507.2	176199	73029
16975	11.1553	2	1248.97	2495.92	-0.234712	55.71	QKSDAEEDGGTGSQDEEDSKPK	[3] Phospho (ST)|[13] Phospho (ST)	CALX_RAT	Calnexin OS=Rattus norvegicus GN=Canx PE=1 SV=1	TRUE	0.978799	7403.14	3844.51	5071.08	8066.2	10003.3	8382.03	53781.5	339.31	42217.4	37186.8	41898	32765.8	10060.2	7384.15	4058.74	2240.87	7561.21	5344.14	19778.2	31404	23826.8	32450.5	39829	8621.65	5901.8	3686.41	4811.3	7115.93	9911.76	8382.03	53809	333.861	43032.6	25676.4	19916.4	20482.9	11244.7
26738	21.5089	3	832.981	2495.92	-0.0728918	62.42	QKSDAEEDGGTGSQDEEDSKPK	[3] Phospho (ST)|[13] Phospho (ST)	CALX_RAT	Calnexin OS=Rattus norvegicus GN=Canx PE=1 SV=1	TRUE	0.783294	14001.5	14059.8	11109.5	20103.1	11760	13169.1	59389.4	52408	35905.8	38399.5	41389.4	64597.6	14870	13820	11551.4	13856.6	10894.1	7603.63	38387.2	39768.9	47770.4	59824.9	47221.3	52414.4	11162.1	13481.6	10540.4	17734.8	11652.4	13169.1	59419.8	51566.3	36599.1	26513.7	19674.6	40381.8	16620.9
11483	25.704	3	612.277	1833.81	-1.47947	45.13	NKGDEEEEEEKLEEK		CALX_RAT	Calnexin OS=Rattus norvegicus GN=Canx PE=1 SV=1	FALSE	0.348687	5763.17	44269.9	3275.89	4330.47	57173.1	5299.53	12279.9	3844.93	824.248	53188	56653.8	76332.8	3342.92	2875.94	4875.03	27377.3	3317.62	1846.13	3989.56	6369.1	4934.55	122453	1168.65	70923.9	4594.41	42449.3	3108.07	3820.31	56650	5299.53	12286.1	3783.18	840.163	36724.8	26930.6	47717.9	3736.53
17346	13.3907	3	612.278	1833.81	-0.142075	37.99	NKGDEEEEEEKLEEK		CALX_RAT	Calnexin OS=Rattus norvegicus GN=Canx PE=1 SV=1	FALSE	0.359739	562.347	1947.71	1645.8	446.389	197.868	1069.11	1033.86	55259.8	46738.2	2121.13	916.384	383.872	45643.1	2875.46	40549.5	298.212	40745.8	42537.3	776.688	899.189	205.222	2222.79	9324.48	318.956	448.304	1867.61	1561.49	393.801	196.057	1069.11	1034.39	54372.3	47640.6	1464.58	435.606	239.97	51017.4
18475	24.9766	3	612.277	1833.81	-1.75093	37.35	NKGDEEEEEEKLEEK		CALX_RAT	Calnexin OS=Rattus norvegicus GN=Canx PE=1 SV=1	FALSE	0.284143	57708.4	5657.44	6473.39	27111.9	4436.94	55253.5	65629.5	3281.72	5744.98	8744.66	25758.5	2220.24	5649.1	5897.02	2828.02	1904.47	3119.21	3325.95	47252.2	64981.4	9570.08	5720.46	5312.52	11039.4	46005.2	5424.77	6141.77	23917.9	4396.34	55253.5	65663	3229.01	5855.91	6037.94	12244.4	1387.94	6314.25
19253	26.4139	3	612.276	1833.81	-3.27158	28.02	NKGDEEEEEEKLEEK		CALX_RAT	Calnexin OS=Rattus norvegicus GN=Canx PE=1 SV=1	FALSE	0.550717	16444.7	15857.9	6023.8	67285.5	10011.2	7186.8	14730	23706.2	7966.35	12197.9	6251.59	30557.7	8644.44	4235.89	16697.4	9379.81	12301	13713.3	5456.04	10215.2	69067.8	11340.8	11612.7	12634.9	13109.8	15205.7	5715.21	59358.7	9919.57	7186.8	14737.5	23325.5	8120.17	8422.29	2971.72	19102.5	9662.27
29669	25.6829	2	917.913	1833.81	-0.524658	---	NKGDEEEEEEKLEEK		CALX_RAT	Calnexin OS=Rattus norvegicus GN=Canx PE=1 SV=1	FALSE	0.106656	0	3757.89	0	2168.51	3702.32	93.2964	151.324	88.0918	174.319	5066.13	5040.18	3556.08	0	15.1233	109.723	983.099	0	0	0	0	0	19126.4	492.857	12277.8	0	3603.35	0	1913.04	3668.44	93.2964	151.401	86.6771	177.685	3498.02	2395.87	2223.01	0
31278	14.3482	3	612.277	1833.81	-0.906334	32.38	NKGDEEEEEEKLEEK		CALX_RAT	Calnexin OS=Rattus norvegicus GN=Canx PE=1 SV=1	FALSE	0.380968	5231.06	1910.45	6047.06	280.616	206.023	1202.02	710.937	3032.48	3648.64	1531.81	1937.3	12550.7	3928.61	47005.3	2522.49	161.418	2501.16	3143.23	1199.55	1358.32	2990.25	1050.97	70227.5	3066.53	4170.21	1831.88	5737.28	247.557	204.138	1202.02	711.3	2983.78	3719.09	1057.67	920.905	7845.8	4391.18
35696	25.704	4	459.46	1833.81	-0.4406	---	NKGDEEEEEEKLEEK		CALX_RAT	Calnexin OS=Rattus norvegicus GN=Canx PE=1 SV=1	FALSE	0.389812	0	89.5175	0	182.653	210.639	0	0	0	27.2149	64.2072	544.876	305.473	0	0	32.9949	129.866	0	0	0	0	0	532.255	0	4158.2	0	85.8361	0	161.135	208.711	0	0	0	27.7404	44.3333	259.009	190.96	0
15598	11.0004	3	806.325	2415.95	-0.522937	66.28	QKSDAEEDGGTGSQDEEDSKPK	[3] Phospho (ST)	CALX_RAT	Calnexin OS=Rattus norvegicus GN=Canx PE=1 SV=1	FALSE	0.12632	11127.6	8701.83	6242.93	10882.8	12259	8143.22	20642.5	24848.7	19255.1	28751.5	20751.1	33322.9	8877.86	7596.62	7954.5	3092.23	3672.68	3579.56	17438.7	22380.5	20148	17754	19725.1	14034.5	8870.95	8343.97	5923.11	9600.75	12146.9	8143.22	20653	24449.6	19626.9	19852.1	9864.12	20831.1	9923.17
18249	11.7015	4	543.764	2171.03	0.994225	28.27	KTDAPQPDVKDEEGKEEEK		CALX_RAT	Calnexin OS=Rattus norvegicus GN=Canx PE=1 SV=1	FALSE	0.579597	7190.73	927.919	3954.88	812.105	7977.7	6412.75	4933.88	16466	7565.95	4257.76	4221.7	6393.13	5797.26	6400.7	5043.36	1866.72	7344.81	5490.54	5072.02	5697.54	101.244	5975.03	9711.01	1732.96	5732.47	889.758	3752.28	716.432	7904.7	6412.75	4936.4	16201.5	7712.04	2939.87	2006.8	3996.53	6479.85
1874	40.9019	2	850.877	1699.74	-7.34581	79.71	GLYDGPVCEVSVTPK	[13] Phospho (ST)	DPYL2_RAT	Dihydropyrimidinase-related protein 2 OS=Rattus norvegicus GN=Dpysl2 PE=1 SV=1	TRUE	0.688184	473995	413724	382325	494480	566917	489868	941040	1.01963e+06	940476	1.38478e+06	1.44058e+06	1.24666e+06	1.01029e+06	875909	1.02874e+06	875077	684685	750421	649197	643871	592440	752526	813873	780421	377869	396710	362739	436226	561730	489868	941521	1.00326e+06	958636	956151	684786	779322	1.12924e+06
17846	40.9365	1	1700.75	1699.74	-8.91227	---	GLYDGPVCEVSVTPK	[13] Phospho (ST)	DPYL2_RAT	Dihydropyrimidinase-related protein 2 OS=Rattus norvegicus GN=Dpysl2 PE=1 SV=1	TRUE	0.413094	59548.8	29909.5	41245.3	43863.4	46924.8	49657.2	92558.1	45720.9	67048.3	9136.38	91150.2	55288.3	117197	63423.7	88390.8	96183.5	74936.8	94665.7	46149	35865.6	46398.2	42289.1	22177.2	30540.3	47472.4	28679.5	39132.4	38695.9	46495.4	49657.2	92605.4	44986.6	68343	6308.41	43328.6	34562.3	130996
8867	43.5134	2	1125.01	2248.01	-6.93394	97.34	NLHQSGFSLSGAQIDDNIPR	[8] Phospho (ST)	DPYL2_RAT	Dihydropyrimidinase-related protein 2 OS=Rattus norvegicus GN=Dpysl2 PE=1 SV=1	TRUE	0.300241	168594	209563	152426	242001	228447	245917	227805	264424	227347	246335	287137	182529	155949	101542	148836	144496	89453	102032	265884	298191	327635	300129	304255	254874	134404	200945	144617	213491	226357	245917	227921	260178	231737	170087	136492	114104	174311
2904	43.6069	3	750.344	2248.01	-7.22205	43.29	NLHQSGFSLSGAQIDDNIPR	[5] Phospho (ST)	DPYL2_RAT	Dihydropyrimidinase-related protein 2 OS=Rattus norvegicus GN=Dpysl2 PE=1 SV=1	TRUE	0.313898	330475	266540	260094	392213	359426	372255	556197	610191	553508	751411	765697	719831	325529	292313	315570	190259	234619	249783	494876	549427	497934	582637	680066	639544	263455	255578	246769	346007	356137	372255	556481	600392	564196	518828	363977	449987	363858
11567	11.4256	2	753.335	1504.66	-1.03496	40.16	TVTPASSAKTSPAK	[7] Phospho (ST)|[11] Phospho (ST)	DPYL2_RAT	Dihydropyrimidinase-related protein 2 OS=Rattus norvegicus GN=Dpysl2 PE=1 SV=1	FALSE	0.00470983	15954.1	9774.38	10578.3	8628.59	18486.2	12616.4	19941.2	23626	17328.7	31650.4	29984.1	38417.2	11327.7	12027	10004.3	7002.74	6164.91	7527.32	12972.3	14558.9	9998.86	14872.2	14562.8	11248.6	12718.7	9372.4	10036.4	7612.06	18317	12616.4	19951.4	23246.5	17663.3	21853.7	14253	24015.7	12661.5
16701	11.4256	3	502.56	1504.66	0.358928	---	TVTPASSAKTSPAK	[7] Phospho (ST)|[11] Phospho (ST)	DPYL2_RAT	Dihydropyrimidinase-related protein 2 OS=Rattus norvegicus GN=Dpysl2 PE=1 SV=1	FALSE	0.131117	2574.16	2082.23	1564.47	359.075	3396.28	2595.86	2973.38	3658.58	4033.08	5627.72	4838.37	5937.59	2389.9	2108.88	2878.71	1570.62	1590.78	2177.93	1802.18	1525.73	1726.71	2695.55	3161.85	321.951	2052.13	1996.6	1484.33	316.773	3365.21	2595.86	2974.9	3599.82	4110.95	3885.78	2299.94	3711.76	2671.3
16584	41.4959	2	896.907	1791.8	-15.9801	33.71	DNFTLIPEGTNGTEER		DPYL2_RAT	Dihydropyrimidinase-related protein 2 OS=Rattus norvegicus GN=Dpysl2 PE=1 SV=1	FALSE	0.597427	48816.7	28695.6	23723.8	39318.9	38786.6	44692	34375.2	57898	53699.3	61035.9	39511	55920.4	36102	18924.3	29509.4	25993.3	23846.1	22153.4	47816.8	57973.9	42340.1	80455.1	81828.6	52486.9	38916.8	27515.5	22508.5	34686.8	38431.7	44692	34392.8	56968.2	54736.2	42143.6	18781.7	34957.5	40352.8
3516	11.9534	2	698.803	1395.59	-0.617542	61.41	ETPAASEAPSSAAK	[11] Phospho (ST)	BASP1_RAT	Brain acid soluble protein 1 OS=Rattus norvegicus GN=Basp1 PE=1 SV=2	TRUE	0.342355	105484	17955.2	70669.4	7550.7	94041	72418.1	98360.3	109473	90066.6	72086.7	53902.4	98476.5	59665.7	62891.4	60141.2	27611.3	40879.1	42794	98545.5	104197	2397.89	97426.9	108687	7484.78	84092.3	17216.8	67049.1	6661.16	93180.5	72418.1	98410.5	107714	91805.7	49773.8	25622.7	61560.5	66691
4398	32.5856	3	1215.88	3644.61	-0.158995	64.29	AEPEKSEGAAEEQPEPAPAPEQEAAAPGPAAGGEAPK	[6] Phospho (ST)	BASP1_RAT	Brain acid soluble protein 1 OS=Rattus norvegicus GN=Basp1 PE=1 SV=2	TRUE	0.021131	689139	473804	555396	652878	481765	528223	449917	546069	514368	1.00781e+06	879916	988799	326457	233914	282705	122944	214232	187004	750569	840729	785840	568716	635243	417305	549383	454319	526944	575963	477357	528223	450147	537299	524300	695864	418272	618127	364896
4837	32.5989	4	912.161	3644.62	0.0324382	46.35	AEPEKSEGAAEEQPEPAPAPEQEAAAPGPAAGGEAPK	[6] Phospho (ST)	BASP1_RAT	Brain acid soluble protein 1 OS=Rattus norvegicus GN=Basp1 PE=1 SV=2	TRUE	0.333666	237798	178581	217906	230668	190244	204984	339588	462420	449946	594892	448344	630152	281118	203965	261366	30625.2	171991	217121	293524	296317	304961	466781	561595	417187	189573	171236	206743	203493	188503	204984	339762	454994	458634	410756	213122	393926	314218
13004	32.5362	2	1823.31	3644.61	-0.48617	---	AEPEKSEGAAEEQPEPAPAPEQEAAAPGPAAGGEAPK	[6] Phospho (ST)	BASP1_RAT	Brain acid soluble protein 1 OS=Rattus norvegicus GN=Basp1 PE=1 SV=2	TRUE	0.0155426	319733	224734	209241	229495	198938	227904	107430	101538	94820.5	178725	151881	96725.6	45758.4	55721.9	38054	43382.8	31124.3	24454.3	235438	280386	268545	151965	104567	73985.1	254892	215492	198522	202459	197118	227904	107485	99907.1	96651.4	123404	72197.3	60466	51146.2
16278	26.2212	2	1106.95	2211.88	-0.442255	111.84	AGEASAESTGAADGAPQEEGEAK	[8] Phospho (ST)	BASP1_RAT	Brain acid soluble protein 1 OS=Rattus norvegicus GN=Basp1 PE=1 SV=2	TRUE	0.24769	85054.3	58910.9	606.2	60020.8	66753.2	60068.9	64756	1184.66	1076.02	72241.9	82577.2	71902.8	396.74	174.057	1962.57	31970.7	1549	1698.11	76536.5	84989.8	89656.6	89131.7	2372.68	62841.2	67805.5	56488.2	575.145	52949.9	66142.4	60068.9	64789	1165.63	1096.8	49881	39253.4	44948.5	443.454
17368	11.7597	2	658.82	1315.62	-0.543167	46.21	ETPAASEAPSSAAK		BASP1_RAT	Brain acid soluble protein 1 OS=Rattus norvegicus GN=Basp1 PE=1 SV=2	FALSE	0.0083908	4973.68	4802.08	713.371	113.789	8882.64	4490.08	1916.85	3731.61	7016.68	12948.3	8002.86	11246.7	3028.12	1546.96	0	2103.86	0	0	348.712	1180.78	0	13430.1	4543.35	32.7998	3965.03	4604.59	676.826	100.384	8801.37	4490.08	1917.83	3671.68	7152.16	8940.47	3804.19	7030.63	3384.66
19755	28.8469	3	981.102	2940.29	-0.651073	34.61	KAEGAGTEEEGTQKESEPQAAADATEVK	[12] Phospho (ST)	BASP1_RAT	Brain acid soluble protein 1 OS=Rattus norvegicus GN=Basp1 PE=1 SV=2	FALSE	0.24819	31083.6	21955.5	14083.5	28026.3	27723.9	23061.3	16017.8	4780.52	16691.1	19037.5	7284.64	26110.7	11655.8	7961.01	1618.73	2435.75	8648.2	5675.75	34452.3	40063.2	25072.3	26187.4	27080.4	14087.1	24779.9	21052.6	13362	24724.6	27470.2	23061.3	16025.9	4703.75	17013.4	13144.8	3462.78	16322.6	13028.2
23434	13.0669	2	1066.96	2131.91	-1.26006	89.87	AGEASAESTGAADGAPQEEGEAK		BASP1_RAT	Brain acid soluble protein 1 OS=Rattus norvegicus GN=Basp1 PE=1 SV=2	FALSE	0.827229	989.298	679.255	306.055	67.5282	80.5629	0	1489.86	33671.1	33190	17.7438	30.2468	604.462	9723.22	11366.9	245.866	52.6191	9650.65	6481.38	453.112	342.45	0	110.701	32916.3	0	788.67	651.32	290.376	59.5728	79.8258	0	1490.62	33130.3	33830.9	12.2516	14.3779	377.867	10868.1
24136	25.5603	3	711.645	2131.91	0.234619	49.3	AGEASAESTGAADGAPQEEGEAK		BASP1_RAT	Brain acid soluble protein 1 OS=Rattus norvegicus GN=Basp1 PE=1 SV=2	FALSE	0.785807	880.668	13551.4	899.203	9494.16	17501.7	1452.87	1163.35	5764.33	7543.17	26556.6	24911.4	3255.16	1835.01	6330.29	9746.63	5514.03	7936.36	5512.82	575.377	863.157	19079.6	35815.9	4842.15	36200.2	702.07	12994.1	853.139	8375.66	17341.5	1452.87	1163.95	5671.76	7688.82	18336.6	11841.7	2034.89	2051.08
34109	24.3657	3	711.644	2131.91	-2.14374	43.85	AGEASAESTGAADGAPQEEGEAK		BASP1_RAT	Brain acid soluble protein 1 OS=Rattus norvegicus GN=Basp1 PE=1 SV=2	FALSE	0.544009	20330.3	11402.7	722.819	29480.2	5207.97	20794.9	2274.62	10666.7	7061.35	7718.91	2229.15	29938.3	14984.8	892.042	6187.69	2692.93	5905.41	4982.48	14776.8	11576.2	9740.56	7158.52	4931.86	6271.14	16207.4	10933.8	685.79	26007.2	5160.32	20794.9	2275.78	10495.4	7197.7	5329.69	1059.63	18715.3	16749.1
4096	43.9509	2	915.459	1828.9	-7.58906	116.56	GVGIISEGNETVEDIAAR		AT1A3_RAT	Sodium/potassium-transporting ATPase subunit alpha-3 OS=Rattus norvegicus GN=Atp1a3 PE=1 SV=2	TRUE	0.133522	538612	298959	485823	464272	366885	731411	603535	148744	104021	698415	273769	271113	706545	591183	736748	410687	467935	304283	697030	764492	455564	596890	616776	168047	429382	286664	460935	409577	363528	731411	603844	146355	106029	482236	130137	169481	789736
5900	51.7376	2	936.49	1870.96	-3.49847	124.79	MQVNAEEVVVGDLVEIK		AT1A3_RAT	Sodium/potassium-transporting ATPase subunit alpha-3 OS=Rattus norvegicus GN=Atp1a3 PE=1 SV=2	TRUE	0.540327	504628	228193	670711	191265	160228	505049	474163	263551	155586	277286	169932	221171	272564	233633	271869	349745	301151	197916	441930	401359	176841	245864	399735	35496.1	402290	218808	636351	168733	158762	505049	474405	259319	158590	191458	80777.8	138261	304657
12856	51.6533	3	624.661	1870.96	-4.83637	50.06	MQVNAEEVVVGDLVEIK		AT1A3_RAT	Sodium/potassium-transporting ATPase subunit alpha-3 OS=Rattus norvegicus GN=Atp1a3 PE=1 SV=2	TRUE	0.337074	93858.1	42683.4	133158	30426.3	30423.9	96550.2	140149	73844.3	41122.6	97586.6	49337.2	72476	65241.2	52522.7	83223.6	52718.7	70368.4	46166.2	98059.4	80449.5	27200.1	59113.3	123860	290.675	74823.8	40928	126336	26841.8	30145.5	96550.2	140220	72658.4	41916.6	67380.8	23452.6	45306.8	72922.9
9347	27.4664	2	850.359	1698.7	-3.22184	69.09	VDNSSLTGESEPQTR	[5] Phospho (ST)	AT1A3_RAT	Sodium/potassium-transporting ATPase subunit alpha-3 OS=Rattus norvegicus GN=Atp1a3 PE=1 SV=2	TRUE	0.867898	180077	178118	149565	363603	160789	158490	120870	72952.3	123695	241906	306137	240348	79028	159761	115148	160505	160594	145383	166057	168137	327675	254624	202156	490137	143558	170793	141903	320767	159318	158490	120932	71780.7	126084	167029	145523	150249	88333.1
10316	26.8748	2	810.378	1618.74	-1.37627	73.02	VDNSSLTGESEPQTR		AT1A3_RAT	Sodium/potassium-transporting ATPase subunit alpha-3 OS=Rattus norvegicus GN=Atp1a3 PE=1 SV=2	FALSE	0.1555	72937.3	63004.5	63142	23646.6	79511.9	73607.2	40465.6	7477.43	14710.2	100963	104356	127071	3723.61	53636.5	4348.51	42001	5054.46	6486.43	56163.3	64737.2	72321.7	87562	39976.2	84844.5	58145.7	60413.4	59907.4	20860.8	78784.4	73607.2	40486.2	7357.35	14994.2	69712.4	49605.9	79435.5	4162.04
12949	53.261	3	835.745	2504.21	-2.61611	59.53	DFTSEQIDEILQNHTEIVFAR		AT1A3_RAT	Sodium/potassium-transporting ATPase subunit alpha-3 OS=Rattus norvegicus GN=Atp1a3 PE=1 SV=2	FALSE	0.713063	90194.3	46012.1	100732	90713.7	28748.4	114566	61476.2	26118.8	14196.2	94911	49191	67898	65166.5	44351.7	61901.2	33055.2	40811.6	29817	116701	137464	82894.4	46237	93237.3	5544.91	71903.1	44119.9	95572.1	80026.9	28485.4	114566	61507.6	25699.4	14470.3	65533.4	23383.1	42445	72839.5
13470	50.6119	3	629.992	1886.95	-6.19197	34.66	MQVNAEEVVVGDLVEIK	[1] Oxidation (M)	AT1A3_RAT	Sodium/potassium-transporting ATPase subunit alpha-3 OS=Rattus norvegicus GN=Atp1a3 PE=1 SV=2	FALSE	0.304312	81206.5	87598.6	96847.9	25926.2	85993.8	78100.1	36211.6	12756.9	13693.1	30825.4	9555.06	40845.1	19457.9	32189.5	52442.7	19773	34508.1	20939.1	60749.1	53630.9	38241.9	28191.5	40584.2	665.579	64738	83996	91886.5	22871.9	85206.9	78100.1	36230.1	12552	13957.5	21284.1	4542.03	25533.4	21748.9
32745	48.9934	2	936.963	1871.91	-5.53088	54.4	GVGIISEGNETVEDIAAR	[N-term] Carbamyl (N-term)	AT1A3_RAT	Sodium/potassium-transporting ATPase subunit alpha-3 OS=Rattus norvegicus GN=Atp1a3 PE=1 SV=2	FALSE	0.205318	0	809.663	0	751.819	0	579.905	1290.05	1636.24	493.996	19118.3	11930.3	6848.05	1655.14	0	0	0	750.149	0	0	5383.65	0	521.525	10919.1	423.163	0	776.366	0	663.248	0	579.905	1290.71	1609.97	503.534	13200.7	5671.13	4280.92	1850.02
4731	44.4986	2	1204.99	2407.97	-6.74085	88.41	DNLTLWTSDTQGDEAEAGEGGEN		1433Z_RAT	14-3-3 protein zeta/delta OS=Rattus norvegicus GN=Ywhaz PE=1 SV=1	TRUE	0.241339	733796	757365	850419	750425	601696	1.04639e+06	980528	970711	735736	1.37058e+06	1.62138e+06	1.41314e+06	719760	475336	604447	901537	542353	399626	1.20564e+06	1.25658e+06	974093	1.20866e+06	1.15638e+06	723402	584984	726219	806854	662019	596190	1.04639e+06	981029	955121	749943	946346	770728	883395	804507
9934	44.4986	3	803.664	2407.97	-7.48469	37.79	DNLTLWTSDTQGDEAEAGEGGEN		1433Z_RAT	14-3-3 protein zeta/delta OS=Rattus norvegicus GN=Ywhaz PE=1 SV=1	TRUE	0.1852	75057.2	43927.2	74431.1	69974.9	76187	77381.5	165983	184543	141924	354464	288639	288533	78962.4	57808.3	77391	58051.9	55354.1	68980.8	113831	121940	68723.6	111536	167601	201175	59835.8	42120.7	70618.2	61731.3	75489.9	77381.5	166068	181579	144665	244747	137206	180370	88259.8
7833	45.6729	2	1020.99	2039.96	-8.4279	101.53	GIVDQSQQAYQEAFEISK		1433Z_RAT	14-3-3 protein zeta/delta OS=Rattus norvegicus GN=Ywhaz PE=1 SV=1	TRUE	0.36473	186343	93506.7	178822	164980	94068.4	283237	267557	96834.9	66741.8	312094	158363	152142	154559	126983	154009	103887	175215	80958.4	343154	378191	205040	329265	327156	135452	148553	89661.2	169661	145544	93207.6	283237	267694	95279.8	68030.6	215492	75278.3	95108.5	172757
8382	28.6526	2	774.86	1547.71	-0.0704792	100.51	SVTEQGAELSNEER		1433Z_RAT	14-3-3 protein zeta/delta OS=Rattus norvegicus GN=Ywhaz PE=1 SV=1	FALSE	0.994781	66634.8	57352.3	59246.1	75585.2	60733.8	60569.5	77327.6	104401	85920.6	44135.1	17417.7	65893.4	52245.7	52022.3	53992.9	29153	39467.9	36024.8	60811.7	70946.6	71154.4	107863	104928	103189	53121.4	54993.7	56211	66680.6	60178.1	60569.5	77367.1	102724	87579.7	30474	8279.58	41191.8	58397.3
13669	57.3019	2	1066.5	2130.98	-0.723077	118.47	TAFDEAIAELDTLSEESYK		1433Z_RAT	14-3-3 protein zeta/delta OS=Rattus norvegicus GN=Ywhaz PE=1 SV=1	TRUE	0.368251	150384	81678.9	95626.8	216254	185618	194638	42758.5	21350.6	16157.7	55865.7	55516.9	47073.2	183818	174187	206280	69000.7	51312.6	50543.5	71210.6	99462.9	64582.8	94075.3	82656	106504	119886	78319.8	90728	190778	183920	194638	42780.3	21007.8	16469.6	38573.7	26390.1	29426.8	205462
5485	43.2659	3	826.401	2476.18	-6.37748	60.13	LDPAQSASRENLLEEQGSIALR	[8] Phospho (ST)	SPTN1_RAT	Spectrin alpha chain, non-erythrocytic 1 OS=Rattus norvegicus GN=Sptan1 PE=1 SV=2	TRUE	0.358531	193538	165704	198209	261880	256121	254448	479626	535763	475033	578918	562671	542509	242456	216455	252853	128192	165054	180990	358714	395583	350753	446050	515190	469539	154289	158889	188055	231028	253777	254448	479871	527159	484205	399727	267468	339138	271003
6648	41.2144	3	869.099	2604.28	-5.70082	45	KLDPAQSASRENLLEEQGSIALR	[7] Phospho (ST)	SPTN1_RAT	Spectrin alpha chain, non-erythrocytic 1 OS=Rattus norvegicus GN=Sptan1 PE=1 SV=2	TRUE	0.0394871	213970	165871	168012	253175	249512	217033	393152	470367	411757	478171	505968	507084	174028	135280	136931	60127.9	93716.7	132671	317489	334008	280157	344965	407398	270877	170577	159049	159405	223349	247229	217033	393352	462813	419708	330164	240514	316993	194519
7357	48.1602	3	753.381	2257.12	-5.67847	64.46	EAALTSEEVGADLEQVEVLQK		SPTN1_RAT	Spectrin alpha chain, non-erythrocytic 1 OS=Rattus norvegicus GN=Sptan1 PE=1 SV=2	TRUE	0.498036	150695	62052.7	155111	111376	67462.6	161078	231282	81743.1	59883.6	193249	84336.8	101454	145186	131551	140657	65429.4	136091	79384.7	210491	196687	112673	176267	228910	45832	120134	59500.7	147165	98255.1	66845.3	161078	231400	80430.3	61039.9	133433	40089.8	63422	162280
10575	48.0983	2	1129.57	2257.12	-6.74607	117.27	EAALTSEEVGADLEQVEVLQK		SPTN1_RAT	Spectrin alpha chain, non-erythrocytic 1 OS=Rattus norvegicus GN=Sptan1 PE=1 SV=2	TRUE	0.426975	207639	91921.4	211583	161955	84131.4	273793	216439	62795.1	39114.5	160102	71934	68105.4	141040	117269	156868	110685	146438	76587.1	277024	297548	176666	263324	225366	28429.5	165530	88141.1	200744	142876	83361.6	273793	216549	61786.7	39869.8	110546	34194.1	42574.6	157647
10662	11.9534	2	512.727	1023.44	0.164393	39.45	LDPAQSASR	[8] Phospho (ST)	SPTN1_RAT	Spectrin alpha chain, non-erythrocytic 1 OS=Rattus norvegicus GN=Sptan1 PE=1 SV=2	FALSE	0.323091	5293.08	1382.13	3700.89	901.658	5765.06	4073.09	8497.75	40356.7	9190.37	25909.1	21151.6	23814.8	3821.15	7193.19	11068.5	4844.45	5480.63	7552.63	5270.67	7337.02	300.493	10520.9	10727	1161.25	4219.65	1325.29	3511.3	795.434	5712.31	4073.09	8502.09	39708.6	9367.82	17889.5	10054.5	14887.3	4271.06
7974	27.3589	2	1068.45	2134.88	0.192783	100.35	LAAGAESPQPASGNSPSEDDR	[15] Phospho (ST)	KPCE_RAT	Protein kinase C epsilon type OS=Rattus norvegicus GN=Prkce PE=1 SV=1	TRUE	0.216042	277629	219644	203522	379315	221422	233133	230047	3174.38	120368	336016	399600	335823	1105.91	161821	6176.8	172926	21002	12382.7	281227	315682	345534	356144	168193	337847	221326	210611	193096	334629	219396	233133	230164	3123.4	122693	232010	189951	209933	1236.12
14550	26.4671	3	712.634	2134.88	-0.317292	55.16	LAAGAESPQPASGNSPSEDDR	[15] Phospho (ST)	KPCE_RAT	Protein kinase C epsilon type OS=Rattus norvegicus GN=Prkce PE=1 SV=1	FALSE	0.566808	27934.1	20364.4	21884.7	7274.18	25365.7	26247.9	20700.9	112107	40985.4	31910.6	39585.2	50662.1	81642	20936.1	98189.6	13036.4	72512.2	83802.6	31255.8	31243.8	15479.1	43623.3	67087.3	5747.82	22269.1	19526.9	20763.5	6417.22	25133.6	26247.9	20711.5	110306	41776.8	22033.4	18817	31670.4	91254.9
9118	27.3232	3	712.634	2134.88	-0.535277	51.38	LAAGAESPQPASGNSPSEDDR	[17] Phospho (ST)	KPCE_RAT	Protein kinase C epsilon type OS=Rattus norvegicus GN=Prkce PE=1 SV=1	TRUE	0.198862	124260	113353	123315	124380	101850	112294	140406	24832	130026	174857	203460	230617	10367.9	132150	28616.6	82829.9	33503.5	35951.3	127217	130022	124005	177562	172794	238346	99060.7	108691	116998	109727	100918	112294	140478	24433.2	132537	120734	96715.4	144165	11588.7
9605	26.2505	2	854.339	1706.66	0.604732	39.95	SKSAPTSPCDQELK	[1] Phospho (ST)|[7] Phospho (ST)	KPCE_RAT	Protein kinase C epsilon type OS=Rattus norvegicus GN=Prkce PE=1 SV=1	TRUE	0.116072	199755	138500	152481	144129	171668	167782	208994	264342	244433	228923	284483	245479	148456	147944	133081	101832	169035	123376	187755	216454	163487	228417	289585	162495	159245	132804	144669	127149	170097	167782	209101	260096	249152	158065	135230	153456	165936
9659	27.6203	2	706.792	1411.57	0.362546	31.26	SAPTSPCDQELK	[5] Phospho (ST)	KPCE_RAT	Protein kinase C epsilon type OS=Rattus norvegicus GN=Prkce PE=1 SV=1	FALSE	0.43444	59312.6	32041.1	48871.3	48834	43617.4	42311.9	59834.1	75587.6	57527	72259.2	100415	80911.9	49295.2	62412.1	86924	53730.7	61775.4	57606.1	46373.4	45578.1	29152.4	53837.9	73966.1	28868.2	47284.1	30723.4	46367.8	43080.9	43218.3	42311.9	59864.6	74373.7	58637.8	49893	47732.9	50580.4	55099.4
9702	29.0482	2	971.412	1940.81	-0.609016	44.59	ASSSTDGQLASPGENGEVR	[11] Phospho (ST)	KPCE_RAT	Protein kinase C epsilon type OS=Rattus norvegicus GN=Prkce PE=1 SV=1	FALSE	0.491311	155417	130500	123562	166774	148236	148968	70240.1	96142.3	80857	96628.7	41312.7	97557.8	105780	90698.4	80494.4	120636	107834	90863.7	124482	139387	170869	146448	107136	142161	123898	125133	117232	147127	146879	148968	70276	94598.3	82418.3	66719.4	19638.1	60986.2	118235
35894	13.6396	3	712.634	2134.88	-0.141823	52.98	LAAGAESPQPASGNSPSEDDR	[7] Phospho (ST)	KPCE_RAT	Protein kinase C epsilon type OS=Rattus norvegicus GN=Prkce PE=1 SV=1	FALSE	0.127933	1694.29	6584.93	2938.4	3382.42	2796.54	1323.02	4064.68	27940.7	14158.5	1208.7	2821.9	1276.04	35044.6	2205.85	21908.8	966.147	19561.7	19583.4	1405.51	2333.52	23580.5	3253.76	7075.24	16961.7	1350.69	6314.12	2787.87	2983.94	2770.95	1323.02	4066.76	27492	14431.9	834.571	1341.4	797.688	39170.8
23718	25.8895	2	814.356	1626.7	0.959129	33.87	SKSAPTSPCDQELK	[1] Phospho (ST)	KPCE_RAT	Protein kinase C epsilon type OS=Rattus norvegicus GN=Prkce PE=1 SV=1	FALSE	0.707996	717.097	1982.14	202.766	0	1390.88	358.622	295.603	0	144.216	1037.86	263.686	464.169	78.6242	231.642	83.9048	845.828	19.8772	3.23826	286.607	131.563	2578.83	4181.28	99.6722	6096.94	571.671	1900.63	192.379	0	1378.16	358.622	295.754	0	147	716.616	125.344	290.166	87.8817
9303	27.2002	2	506.229	1010.44	0.00834344	35.61	AVSVEAAER	[3] Phospho (ST)	SRCN1_RAT	SRC kinase signaling inhibitor 1 OS=Rattus norvegicus GN=Srcin1 PE=1 SV=1	FALSE	0.717167	32872.8	33501.8	36850.3	41242.7	25541.1	31268.9	31328.1	6934.87	35220.9	17302.2	21681.7	20397.6	4683.99	26087.2	15259.8	14609.6	24385.8	30777.8	33099	34582	37339.1	55651.5	57459.6	89134.7	26206.3	32124.1	34962.5	36384	25307.4	31268.9	31344.1	6823.5	35901	11946.7	10306.5	12751.2	5235.5
18360	25.6428	2	506.229	1010.44	-0.114076	35.83	AVSVEAAER	[3] Phospho (ST)	SRCN1_RAT	SRC kinase signaling inhibitor 1 OS=Rattus norvegicus GN=Srcin1 PE=1 SV=1	FALSE	0.739046	9077.28	8693.44	766.125	1216.15	12172.9	9756.89	16838.2	31262.5	1186.84	13073.4	13291.6	12684.3	22799.2	1328.25	15706.4	8166.31	3733.32	2206.2	12373.3	12598.4	3366.64	25247.6	1029.89	4155.25	7236.43	8335.92	726.878	1072.88	12061.5	9756.89	16846.8	30760.4	1209.75	9026.84	6318.2	7929.34	25483.7
9315	30.092	1	1209.56	1208.56	0.0504666	---	RGSDELTVPR	[3] Phospho (ST)	SRCN1_RAT	SRC kinase signaling inhibitor 1 OS=Rattus norvegicus GN=Srcin1 PE=1 SV=1	TRUE	0.0454919	279626	230229	227479	301492	249249	245439	307240	342910	316725	278802	386861	271822	168996	159601	153101	202192	162255	141088	316358	339952	333321	343083	264916	251407	222918	220761	215825	265973	246969	245439	307397	337403	322841	192505	183896	169924	188894
14042	29.977	2	605.284	1208.55	-2.16725	55.77	RGSDELTVPR	[3] Phospho (ST)	SRCN1_RAT	SRC kinase signaling inhibitor 1 OS=Rattus norvegicus GN=Srcin1 PE=1 SV=1	TRUE	0.118106	56946.3	24888.4	42802.5	51869.6	40096.5	43279	53913.9	52640.8	71818	120115	145742	161601	40438.8	30540.8	31472.4	43166	36213	38673.4	51270	52646.2	39651	33257	88193.3	95324.2	45397.7	23864.9	40609.8	45758.9	39729.6	43279	53941.5	51795.5	73204.8	82936.2	69278.8	101022	45200.2
9742	31.8786	2	746.305	1490.6	2.38244	48.35	DSGSSSVFAESPGGK	[11] Phospho (ST)	SRCN1_RAT	SRC kinase signaling inhibitor 1 OS=Rattus norvegicus GN=Srcin1 PE=1 SV=1	TRUE	0.143395	65385.3	44155.9	52108.8	58928.8	56456.5	65027.6	62889.7	74556.9	88568.5	128111	133486	147400	60498.7	51745	54724.5	40558.3	42194.9	44540.9	79886.3	80007	65621.5	77329	93506.9	67891.5	52125.3	42340	49439.4	51986.5	55939.9	65027.6	62921.8	73359.5	90278.7	88456.8	63453.1	92144.2	67622
17812	31.3763	2	918.461	1834.91	-0.0109344	30.85	KAESEELEIQKPQVK	[4] Phospho (ST)	SRCN1_RAT	SRC kinase signaling inhibitor 1 OS=Rattus norvegicus GN=Srcin1 PE=1 SV=1	TRUE	0.184284	37397.7	24497.2	24760.2	33782.9	33759.7	33845.6	30027.3	26462	33169.7	46751.1	52627.2	47077.8	27637.9	19558.9	21902.8	4220.12	13049.5	18570.3	36478	47441.6	40917.7	46487.6	59789.9	29765.8	29813.5	23489.7	23491.8	29803	33450.8	33845.6	30042.6	26037	33810.1	32280.3	25016.5	29429.7	30892.1
204	27.8312	2	732.324	1462.63	0.217928	81.75	AALPAGEGESPEGAK	[10] Phospho (ST)	AMPH_RAT	Amphiphysin OS=Rattus norvegicus GN=Amph PE=1 SV=1	TRUE	0.590176	3.22966e+06	2.99782e+06	2.94762e+06	3.54576e+06	2.64006e+06	2.77586e+06	3.97372e+06	481180	3.93851e+06	3.17652e+06	3.70295e+06	3.36523e+06	813445	2.31747e+06	401767	2.08346e+06	2.51392e+06	2.48364e+06	3.08437e+06	3.28512e+06	3.38747e+06	5.01365e+06	4.40516e+06	5.01118e+06	2.57469e+06	2.87454e+06	2.79661e+06	3.12804e+06	2.6159e+06	2.77586e+06	3.97575e+06	473453	4.01456e+06	2.1933e+06	1.76021e+06	2.1037e+06	909224
1431	27.2112	2	732.324	1462.63	-0.11184	70.21	AALPAGEGESPEGAK	[10] Phospho (ST)	AMPH_RAT	Amphiphysin OS=Rattus norvegicus GN=Amph PE=1 SV=1	FALSE	0.556027	35070.2	30186.6	42311.3	30831.4	34348.6	38422	52271.9	4.18096e+06	59064.7	49392.6	62462	71185.4	1.66541e+06	45493.1	2.13325e+06	26949.8	37296.3	59351.6	44062.5	48323.6	36967.2	68063.6	150512	41633.8	27958	28945.1	40143.7	27199.2	34034.3	38422	52298.6	4.11381e+06	60205.1	34104.2	29691.5	44500.1	1.8615e+06
7898	27.8312	1	1463.64	1462.63	0.0412711	---	AALPAGEGESPEGAK	[10] Phospho (ST)	AMPH_RAT	Amphiphysin OS=Rattus norvegicus GN=Amph PE=1 SV=1	TRUE	0.834872	244522	212605	198564	241434	203733	210963	400241	334140	392593	142937	206111	126523	158493	192873	167088	139907	208168	189455	225298	253997	280990	500509	406526	334251	194933	203862	188392	212991	201869	210963	400446	328774	400174	98693.8	97975.4	79093.1	177155
1801	40.8237	3	956.095	2865.26	-6.4623	49.04	IDVESTELASSESPQAAELEAGAPQEK	[13] Phospho (ST)	AMPH_RAT	Amphiphysin OS=Rattus norvegicus GN=Amph PE=1 SV=1	TRUE	0.119208	1.40921e+06	1.09674e+06	1.17918e+06	1.20691e+06	1.7341e+06	1.37627e+06	2.44803e+06	2.74711e+06	2.49787e+06	3.27277e+06	3.15302e+06	3.00523e+06	1.31123e+06	1.06491e+06	1.24693e+06	777454	1.02092e+06	1.1324e+06	1.81802e+06	1.95394e+06	1.64078e+06	2.39941e+06	2.70425e+06	1.91051e+06	1.12342e+06	1.05164e+06	1.11877e+06	1.06473e+06	1.71823e+06	1.37627e+06	2.44928e+06	2.70299e+06	2.5461e+06	2.25975e+06	1.4988e+06	1.87866e+06	1.46561e+06
4177	40.7924	2	1433.64	2865.26	-7.05336	107.51	IDVESTELASSESPQAAELEAGAPQEK	[13] Phospho (ST)	AMPH_RAT	Amphiphysin OS=Rattus norvegicus GN=Amph PE=1 SV=1	TRUE	0.0509765	973168	765929	631728	770699	940020	904398	1.08053e+06	1.22715e+06	1.09668e+06	1.28872e+06	1.34099e+06	905951	553601	407611	514500	541306	479005	427233	1.098e+06	1.20028e+06	1.12422e+06	1.13313e+06	1.11431e+06	865003	775812	734430	599366	679904	931419	904398	1.08108e+06	1.20745e+06	1.11786e+06	889826	637444	566336	618784
10006	41.3394	2	791.862	1581.71	-6.13161	56.35	AFSIQGAPSDSGPLR	[9] Phospho (ST)	AMPH_RAT	Amphiphysin OS=Rattus norvegicus GN=Amph PE=1 SV=1	FALSE	0.0249973	70995	53275	60440	73367	87852.8	73903.8	112336	134460	112218	149668	142503	124328	45986.7	28851.5	35321.5	24883.3	33498.1	30431.8	81987.8	102190	89501.9	108127	136400	96913.5	56597.3	51084.1	57343.8	64723.7	87048.9	73903.8	112393	132301	114385	103342	67739.1	77720.9	51401.3
14112	33.0014	2	753.827	1505.64	0.161383	36.69	AALPAGEGESPEGAK	[N-term] Carbamyl (N-term)|[10] Phospho (ST)	AMPH_RAT	Amphiphysin OS=Rattus norvegicus GN=Amph PE=1 SV=1	FALSE	0.00275505	44630	37141.6	36306.2	34745.5	34119.2	39345.8	75987.1	96142.7	83960.4	91097.2	110645	85324.9	14016.5	13235.3	14321	24968	22484.9	27402	36093.1	37065.7	34346.8	49883.8	65088.4	55822.3	35579.1	35614.2	34446.3	30652.2	33807	39345.8	76026	94598.7	85581.6	62900.1	52595.5	53339.1	15666.9
47841	33.0436	1	1506.65	1505.64	1.07055	---	AALPAGEGESPEGAK	[N-term] Carbamyl (N-term)|[10] Phospho (ST)	AMPH_RAT	Amphiphysin OS=Rattus norvegicus GN=Amph PE=1 SV=1	FALSE	0.804096	0	0	490.034	0	0	1167.26	6807.74	1667.35	6185.69	0	0	0	0	0	0	1031.91	0	719.943	0	1663.1	0	2412.15	2466.42	495.642	0	0	464.931	0	0	1167.26	6811.22	1640.57	6305.13	0	0	0	0
533	26.9221	2	566.774	1131.53	0.032399	52.98	QASISGPAPPK	[3] Phospho (ST)	SYN1_RAT	Synapsin-1 OS=Rattus norvegicus GN=Syn1 PE=1 SV=3	TRUE	0.658796	374812	398976	439536	683559	526533	615714	1.17298e+06	1.47733e+06	1.25587e+06	1.0511e+06	1.19052e+06	1.46456e+06	556430	518255	631352	387565	498479	526444	1.22005e+06	1.2583e+06	1.19075e+06	1.70004e+06	1.66602e+06	2.04001e+06	298801	382568	417019	603030	521715	615714	1.17358e+06	1.45361e+06	1.28012e+06	725755	565919	915540	621946
5559	26.9221	1	1132.54	1131.53	-0.0522493	---	QASISGPAPPK	[3] Phospho (ST)	SYN1_RAT	Synapsin-1 OS=Rattus norvegicus GN=Syn1 PE=1 SV=3	TRUE	0.867994	73554.1	69529.8	63735.7	154474	130403	132621	343719	225890	292080	218164	236591	243008	51360.9	78474.7	71448.9	72309.3	94950.1	74625.8	276236	301280	358163	580657	370991	487477	58637.5	66670.3	60470.6	136276	129210	132621	343895	222263	297720	150636	112465	151911	57408.3
6179	34.9034	2	821.391	1640.77	-0.0138617	65.07	GSHSQTPSPGALPLGR	[8] Phospho (ST)	SYN1_RAT	Synapsin-1 OS=Rattus norvegicus GN=Syn1 PE=1 SV=3	TRUE	0.186225	189142	125453	137950	213687	187820	202344	264119	304821	293005	423809	407103	344253	197769	137156	183430	94720.9	111091	117393	198250	231233	265037	288622	366097	294718	150784	120293	130883	188513	186101	202344	264254	299926	298663	292628	193518	215202	221055
6677	45.2958	3	968.131	2901.37	-6.29359	71.36	SQSLTNAFNLPEPAPPRPSLSQDEVK	[3] Phospho (ST)	SYN1_RAT	Synapsin-1 OS=Rattus norvegicus GN=Syn1 PE=1 SV=3	TRUE	0.397166	206756	188095	191143	385268	304368	347310	410725	408632	364047	581910	602301	606449	219251	184909	252777	111648	131176	161512	468521	575755	536413	533873	509273	444918	164826	180360	181351	339880	301583	347310	410935	402070	371077	401793	286306	379109	245067
1014	26.348	2	606.276	1210.54	-0.757101	33.41	TTHYGSLPQK	[6] Phospho (ST)	MBP_RAT	Myelin basic protein OS=Rattus norvegicus GN=Mbp PE=1 SV=3	TRUE	0.369867	656700	530228	470408	114634	489389	455955	722423	854574	788742	554127	673678	692860	838142	809633	833477	427010	654749	553494	469471	526177	423260	749507	730346	674530	523522	508422	446310	101129	484911	455955	722792	840850	803972	382609	320236	433127	936829
8155	26.348	3	404.52	1210.54	0.1577	29.63	TTHYGSLPQK	[6] Phospho (ST)	MBP_RAT	Myelin basic protein OS=Rattus norvegicus GN=Mbp PE=1 SV=3	TRUE	0.209519	31214.6	31465.5	32714.8	4890.23	24122.3	27394.4	48684	50215.2	48200.4	32315.1	40639.5	47002.9	47116.7	58989.2	69579.4	25898	43743.4	55611.9	29446.7	29169.4	17938.9	45052.1	39145	67126.9	24884.3	30171.5	31038.9	4314.12	23901.6	27394.4	48708.9	49408.7	49131.1	22312.7	19318.1	29382.9	52664.4
17056	26.3676	1	1211.55	1210.54	-0.321307	---	TTHYGSLPQK	[6] Phospho (ST)	MBP_RAT	Myelin basic protein OS=Rattus norvegicus GN=Mbp PE=1 SV=3	TRUE	0.533819	28511.8	21490.4	13487.5	781.673	25232.3	17117.2	43514.1	0	122.267	29201	35653.4	24126.4	563.227	24725.5	1137.21	20024.3	0	0	13148	12924.3	18663.6	60353.9	3139.94	35265.3	22729.6	20606.6	12796.6	689.586	25001.4	17117.2	43536.3	0	124.628	20162.5	16948	15082.1	629.544
10790	13.7383	2	595.758	1189.5	0.0269325	57.73	GAYDAQGTLSK	[8] Phospho (ST)	MBP_RAT	Myelin basic protein OS=Rattus norvegicus GN=Mbp PE=1 SV=3	TRUE	0.0982875	1019.67	5356.4	66525.1	830.321	12117.6	3335.31	8811.9	138760	106451	1313.78	6182.57	1853.6	145245	121203	138225	1382.08	107860	111691	3679.79	7237.14	15805.7	3594.24	119852	10273.6	812.881	5136.11	63117.2	732.502	12006.8	3335.31	8816.4	136532	108507	907.127	2938.91	1158.74	162347
14939	24.4722	2	595.758	1189.5	-0.225702	52.5	GAYDAQGTLSK	[8] Phospho (ST)	MBP_RAT	Myelin basic protein OS=Rattus norvegicus GN=Mbp PE=1 SV=3	TRUE	0.262828	36041.9	113933	15996.1	121692	112437	21863.8	17950.9	29377.9	10151.7	156586	160922	33396.9	8500.28	11929.1	12826.5	98108.5	11158.1	10849.1	14685.7	16823.5	114084	140788	14953.7	201342	28732.6	109248	15176.7	107355	111408	21863.8	17960.1	28906.1	10347.7	108118	76494.8	20877.3	9501.14
26566	22.0476	2	595.758	1189.5	-0.169519	58.93	GAYDAQGTLSK	[8] Phospho (ST)	MBP_RAT	Myelin basic protein OS=Rattus norvegicus GN=Mbp PE=1 SV=3	FALSE	0.476348	112979	6663.18	5823.19	15585.5	11477.1	118395	105416	3105.94	11287	6381.98	7253.78	157184	6869.35	14893.3	7035.4	7581.89	7079.4	4339.04	105062	122804	10725.1	9235.76	16311.4	8183.89	90067	6389.16	5524.88	13749.4	11372.1	118395	105470	3056.06	11504.9	4406.57	3448.11	98260.3	7678.18
19317	10.5764	2	446.202	890.39	0.201047	30.59	TPPPSQGK	[1] Phospho (ST)	MBP_RAT	Myelin basic protein OS=Rattus norvegicus GN=Mbp PE=1 SV=3	FALSE	0.506556	5277.27	5791.22	4734.24	8184.66	5616.04	5812.25	6195.93	2483.98	3813.1	3803.77	9775.99	4110.04	5658.94	5201.5	8398.21	11142.1	4013.79	2914.34	3655.11	3641.76	5146.42	5853.5	2320.81	2956.51	4207.05	5553.06	4491.71	7220.43	5564.65	5812.25	6199.1	2444.09	3886.73	2626.4	4647.05	2569.3	6325.25
1053	27.4058	2	669.314	1336.61	0.303564	32.27	NLSSEEVARPR	[3] Phospho (ST)	SGIP1_RAT	SH3-containing GRB2-like protein 3-interacting protein 1 OS=Rattus norvegicus GN=Sgip1 PE=1 SV=1	TRUE	0.607115	458668	404865	369899	590928	378585	419144	589569	73583.2	624770	469177	536466	459888	70421.1	346106	68609.1	258000	363208	363880	494133	534499	504057	812238	721287	741232	365651	388215	350949	521312	375121	419144	589870	72401.5	636834	323953	255011	287489	78712.8
31045	27.418	1	1337.62	1336.61	-0.0501454	---	NLSSEEVARPR	[3] Phospho (ST)	SGIP1_RAT	SH3-containing GRB2-like protein 3-interacting protein 1 OS=Rattus norvegicus GN=Sgip1 PE=1 SV=1	FALSE	0.791513	4629.02	3095.55	2467.34	0	5866.89	5453.07	23690.6	0	19707.2	309.607	936.678	868.361	0	2064.94	0	1239.38	5151.86	3903.18	5464.72	4911.04	5304.81	24358.4	21335.2	4269.18	3690.26	2968.25	2340.94	0	5813.21	5453.07	23702.7	0	20087.8	213.775	445.253	542.838	0
4360	34.106	2	956.438	1910.86	-0.512574	80.24	TGSPLTVATGNDQAATEAK	[3] Phospho (ST)	SGIP1_RAT	SH3-containing GRB2-like protein 3-interacting protein 1 OS=Rattus norvegicus GN=Sgip1 PE=1 SV=1	TRUE	0.150077	286472	192708	245233	259743	249161	257020	325239	353488	329030	426065	479671	375868	206364	153693	209303	179170	152776	169214	311987	336884	328163	412049	390330	353738	228376	184783	232670	229143	246882	257020	325405	347811	335383	294186	228013	234966	230662
11004	41.2301	2	674.285	1346.56	-6.51274	45.53	DDYLETLSSPK	[9] Phospho (ST)	SGIP1_RAT	SH3-containing GRB2-like protein 3-interacting protein 1 OS=Rattus norvegicus GN=Sgip1 PE=1 SV=1	TRUE	0.245641	38280.2	28308.3	26849.4	47014.8	36512	43209.5	75357.6	92882	74034.4	101249	109567	95551.7	43037.3	39552.8	41143.9	36687.9	25107.1	30324.8	62780.9	60165.4	50136.8	66374.9	66894.9	58293.2	30517	27144.1	25474	41476.1	36177.9	43209.5	75396.1	91390.3	75464	69909.9	52083.2	59732.1	48104.7
1833	35.6335	2	799.343	1596.67	-0.104533	61.28	NEDASFPSTPEPVK	[5] Phospho (ST)	RTN4_RAT	Reticulon-4 OS=Rattus norvegicus GN=Rtn4 PE=1 SV=1	TRUE	0.0395155	564106	463428	488788	518780	598471	515749	543363	663266	607783	711849	724765	633995	407465	364357	439251	399187	355488	366789	544360	605983	587347	653539	645469	611474	449707	444370	463748	457663	592995	515749	543641	652614	619519	491512	344520	396329	455442
6219	48.9125	3	932.448	2794.32	-7.04288	74.9	RGSGSVDETLFALPAASEPVIPSSAEK	[3] Phospho (ST)	RTN4_RAT	Reticulon-4 OS=Rattus norvegicus GN=Rtn4 PE=1 SV=1	TRUE	0.0675043	379993	324556	337642	6519.12	1700.42	3813.89	389142	393830	377393	1.09552e+06	1.43657e+06	1.23648e+06	436990	370259	495177	425677	419839	404722	796666	873787	872246	844377	715020	786425	302931	311209	320346	5751.11	1684.87	3813.89	389341	387506	384680	756426	682877	772961	488443
7244	50.9526	3	880.416	2638.23	-5.92698	37.33	GSGSVDETLFALPAASEPVIPSSAEK	[4] Phospho (ST)	RTN4_RAT	Reticulon-4 OS=Rattus norvegicus GN=Rtn4 PE=1 SV=1	TRUE	0.0779997	168789	101943	111435	4465.14	8191.15	2977.55	158379	173718	152052	454018	538840	390657	186166	162396	171518	168940	161632	149709	277452	303631	300239	229933	284482	281325	134559	97750.4	105727	3939.11	8116.21	2977.55	158460	170928	154988	313487	256140	244211	208086
10751	50.9342	2	1320.12	2638.23	-4.69671	75.94	GSGSVDETLFALPAASEPVIPSSAEK	[8] Phospho (ST)	RTN4_RAT	Reticulon-4 OS=Rattus norvegicus GN=Rtn4 PE=1 SV=1	FALSE	0.0305715	149814	92334.4	91923	909.848	3163.8	1387.44	77868.4	64765.8	87297.2	222204	298768	159912	132580	102933	124810	135159	104658	104282	243183	278230	269394	202561	196171	198723	119432	88537.1	87213.9	802.66	3134.85	1387.44	77908.2	63725.7	88982.8	153425	142021	99965.8	148191
15848	48.7725	2	1398.17	2794.32	-6.46251	62.89	RGSGSVDETLFALPAASEPVIPSSAEK	[5] Phospho (ST)	RTN4_RAT	Reticulon-4 OS=Rattus norvegicus GN=Rtn4 PE=1 SV=1	FALSE	0.0251946	107551	104402	96899.3	1544.99	2475.13	772.154	62548.5	48980.8	48977	65009.5	98493.8	88560.2	98076.8	66935.5	86654.6	37217.4	66724.4	51867.1	244733	280613	275516	184461	139755	90913.2	85740	100109	91935.3	1362.97	2452.48	772.154	62580.5	48194.2	49922.7	44887.2	46819.4	55361.5	109625
2567	27.7003	1	759.318	758.311	-0.146288	29.99	NFSVGR	[3] Phospho (ST)	KCC2B_RAT	Calcium/calmodulin-dependent protein kinase type II subunit beta OS=Rattus norvegicus GN=Camk2b PE=1 SV=1	TRUE	0.441684	203670	175753	148255	306048	245775	223952	292948	307909	290215	235648	278647	224071	231895	221468	224045	156514	233209	211502	226814	245092	299864	471865	388997	359350	162366	168525	140660	269993	243526	223952	293097	302965	295818	162708	132456	140073	259199
2918	25.9749	2	911.35	1820.68	0.490454	78.76	ESSDSTNTTIEDEDAK	[5] Phospho (ST)	KCC2B_RAT	Calcium/calmodulin-dependent protein kinase type II subunit beta OS=Rattus norvegicus GN=Camk2b PE=1 SV=1	TRUE	0.170169	1.00881e+06	863268	866106	941787	950196	887448	1.02106e+06	259314	847645	1.28777e+06	1.6094e+06	1.54234e+06	112901	753555	455453	655942	579251	379860	883141	1.02208e+06	916984	1.35288e+06	1.19733e+06	1.02662e+06	804226	827766	821737	830836	941502	887448	1.02158e+06	255150	864012	889172	765032	964159	126194
18591	27.3401	2	951.343	1900.67	11.7252	44.48	ESSDSTNTTIEDEDAK	[5] Phospho (ST)|[9] Phospho (ST)	KCC2B_RAT	Calcium/calmodulin-dependent protein kinase type II subunit beta OS=Rattus norvegicus GN=Camk2b PE=1 SV=1	TRUE	0.0100796	148814	60195.9	98553.3	165371	195960	153406	149494	107386	86468.7	372443	423345	208763	47258.9	41797.2	15452.8	44059.7	66458.7	45278.4	157705	173822	229399	125923	125085	14024	118635	57720.4	93504.6	145888	194167	153406	149570	105662	88138.3	257162	201239	130504	52823.3
34484	32.0702	2	565.233	1128.45	0.131737	31.43	QETVECLK	[N-term] Carbamyl (N-term)|[3] Phospho (ST)	KCC2B_RAT	Calcium/calmodulin-dependent protein kinase type II subunit beta OS=Rattus norvegicus GN=Camk2b PE=1 SV=1	FALSE	0.284369	0	0	0	50.1501	0	110.603	0	0	1221.3	5514.53	8356.85	10202.1	80.053	0	56.351	0	0	0	0	114.156	0	209.348	0	165.252	0	0	0	44.242	0	110.603	0	0	1244.88	3807.63	3972.46	6377.63	89.4787
40074	32.0702	1	1129.46	1128.45	1.40206	---	QETVECLK	[N-term] Carbamyl (N-term)|[3] Phospho (ST)	KCC2B_RAT	Calcium/calmodulin-dependent protein kinase type II subunit beta OS=Rattus norvegicus GN=Camk2b PE=1 SV=1	FALSE	0.0104099	642.22	353.45	0	164.225	0	659.794	431.794	582.735	6387.81	9944.5	14742.8	9607.4	0	39.1022	0	0	0	235.51	0	0	364.563	1275.63	0	1004.21	511.979	338.914	0	144.878	0	659.794	432.015	573.376	6511.15	6866.4	7008.05	6005.87	0
44820	24.2405	2	871.367	1740.72	1.76643	87.88	ESSDSTNTTIEDEDAK		KCC2B_RAT	Calcium/calmodulin-dependent protein kinase type II subunit beta OS=Rattus norvegicus GN=Camk2b PE=1 SV=1	FALSE	0.373063	687.733	10924.6	137.37	6202.64	187.165	2591.9	4437.74	104.815	391.126	19019.1	241.445	330.716	50.8221	48.0461	127.115	115.156	253.796	259.786	1249.95	574.791	3722.17	13833.2	345.812	7293.27	548.262	10475.4	130.333	5471.92	185.452	2591.9	4440	103.131	398.678	13132.2	114.772	206.74	56.8061
3703	36.7054	2	859.943	1717.87	-1.64238	60.59	NLDIERPTYTNLNR		TBA1A_RAT	Tubulin alpha-1A chain OS=Rattus norvegicus GN=Tuba1a PE=1 SV=1	TRUE	0.431891	423513	343244	339603	463020	414649	373390	296403	313438	296696	535094	545824	473123	366460	332896	382768	185669	215852	232138	354500	398952	388220	618898	520872	533069	337626	329128	322206	408472	410855	373390	296554	308404	302424	369467	259459	295763	409608
13503	42.3559	2	912.991	1823.97	-5.55164	46.92	VGINYQPPTVVPGGDLAK		TBA1A_RAT	Tubulin alpha-1A chain OS=Rattus norvegicus GN=Tuba1a PE=1 SV=1	TRUE	0.150071	34517.5	41455.5	41625.5	64894.9	46236.9	65104.2	77081.6	92117	72784.3	167879	182449	166863	44604.6	40077.9	37333.6	40146.3	44786.3	42050.3	48740.6	49700.1	34620.7	113718	124836	108881	27517.4	39750.6	39493.1	57249.7	45813.9	65104.2	77121	90637.7	74189.7	115916	86727.9	104311	49856.6
18402	49.6048	2	851.453	1700.89	-4.39863	69.39	AVFVDLEPTVIDEVR		TBA1A_RAT	Tubulin alpha-1A chain OS=Rattus norvegicus GN=Tuba1a PE=1 SV=1	TRUE	0.000233586	51000.1	29979.2	37381.1	65614.2	63940	60936.3	40001.1	49308.3	39830.2	59669.5	62366.5	66563.9	30531.8	20791.4	37621.8	28002.7	26697.4	38108.6	10238.7	15875.9	11473.9	37527.4	49747.4	10483.2	40657.4	28746.3	35466.1	57884.3	63355	60936.3	40021.5	48516.5	40599.2	41200.1	29646.1	41611	34126.8
5135	13.0827	2	475.684	949.354	-0.117699	47.34	GSVSSYDR	[5] Phospho (ST)	PACN1_RAT	Protein kinase C and casein kinase substrate in neurons protein 1 OS=Rattus norvegicus GN=Pacsin1 PE=1 SV=1	TRUE	0.0194032	44052.9	47230.1	30385	63253.1	37981.8	32609.2	69877.7	68191	66057.5	106366	133852	82475.8	32827.7	36276.9	29867.5	26636.6	17594.2	20890.4	40177.2	41060.3	71206.8	58783	44426.6	67412.9	35119	45287.7	28828.4	55801.4	37634.2	32609.2	69913.4	67095.9	67333	73442.9	63627	51558	36693
10169	13.0827	1	950.361	949.353	-0.801717	---	GSVSSYDR	[5] Phospho (ST)	PACN1_RAT	Protein kinase C and casein kinase substrate in neurons protein 1 OS=Rattus norvegicus GN=Pacsin1 PE=1 SV=1	TRUE	0.738506	26481.9	45.4479	22513.7	1255.6	462.508	23819.3	74285.7	86833.8	74415.9	28.1866	111.149	39776.3	35677.9	29063.1	24415.5	372.114	20151.8	15626.5	23111.6	27787.1	623.388	297.188	52902.5	107.515	21111.5	43.5788	21360.3	1107.68	458.276	23819.3	74323.6	85439.3	75852.8	19.462	52.8351	24865.3	39878.8
6038	35.7242	3	1068.13	3201.36	-0.6863	55.84	KAEGAALSNATGAVESTSQAGDRGSVSSYDR	[25] Phospho (ST)|[27] Phospho (ST)	PACN1_RAT	Protein kinase C and casein kinase substrate in neurons protein 1 OS=Rattus norvegicus GN=Pacsin1 PE=1 SV=1	TRUE	0.0114225	418016	273667	289773	532086	570003	444532	516150	610314	492967	717989	763257	546291	146367	98694	88390.1	41024.1	98042.9	89304.2	556679	693935	691424	562390	537539	239743	333243	262412	274929	469401	564787	444532	516414	600512	502486	495751	362817	341502	163601
10261	35.7682	4	801.348	3201.36	0.634928	42.16	KAEGAALSNATGAVESTSQAGDRGSVSSYDR	[25] Phospho (ST)|[27] Phospho (ST)	PACN1_RAT	Protein kinase C and casein kinase substrate in neurons protein 1 OS=Rattus norvegicus GN=Pacsin1 PE=1 SV=1	TRUE	0.0687349	63726.8	16209.9	22364.2	43054.9	144716	37442.9	177438	124219	111061	354754	172218	165755	29889.5	29848.7	24355.8	2211.79	23227.2	19080.3	59679.2	66658	45948.8	155504	171239	70790.2	50803.2	15543.2	21218.5	37982.6	143392	37442.9	177529	122224	113206	244948	81864.5	103618	33408.8
9128	11.7899	2	677.799	1353.58	1.04446	42.73	TEQSVTPEQQK	[6] Phospho (ST)	PACN1_RAT	Protein kinase C and casein kinase substrate in neurons protein 1 OS=Rattus norvegicus GN=Pacsin1 PE=1 SV=1	FALSE	0.27747	31715.6	26655.6	23486.9	3012.85	33250.2	22936.3	19426.6	43819.6	21211.6	31644.3	32744.4	30487.9	33024.4	26758.6	34692.1	14338.2	19250.9	18683.7	10934.8	15914.1	7034.96	23268.8	33080.4	4939.59	25283.8	25559.4	22283.7	2657.91	32946	22936.3	19436.5	43115.9	21621.2	21849.5	15565.2	19058.8	36912.9
5440	33.7303	2	526.245	1050.47	0.0533248	36.15	AISLEGEPR	[3] Phospho (ST)	DLG2_RAT	Disks large homolog 2 OS=Rattus norvegicus GN=Dlg2 PE=1 SV=1	TRUE	0.0588531	83621.8	71222.1	80814.6	84460.1	84018.2	84776.4	90346.8	108302	99456.1	183108	173297	162753	69969.4	55576.7	78764.1	59073	47146.3	61626.8	87522.7	79793.5	76307.7	119055	134294	126970	66663.4	68293	76674.6	74510	83249.4	84776.4	90392.9	106563	101377	126431	82377.4	101741	78207.9
9455	33.6521	1	1051.48	1050.47	-0.0887828	---	AISLEGEPR	[3] Phospho (ST)	DLG2_RAT	Disks large homolog 2 OS=Rattus norvegicus GN=Dlg2 PE=1 SV=1	TRUE	0.126215	125153	95673.2	103049	108256	131936	123916	91013.7	105144	96864.1	144568	123401	66128.5	76209.6	55347.4	76771.8	72083.9	63787	67978.7	103433	112644	111465	137076	132321	125238	99772	91738.6	97769.7	95502.1	130729	123916	91060.2	103456	98734.5	99820.4	58659	41338.9	85182.8
6221	11.9829	2	607.73	1213.45	-1.59313	40.91	HYSPVECDK	[3] Phospho (ST)	DLG2_RAT	Disks large homolog 2 OS=Rattus norvegicus GN=Dlg2 PE=1 SV=1	TRUE	0.675618	26297.6	1960.73	17298.7	526.035	22193.1	22922.7	26016.8	30162.9	28544.7	31015.6	29997.6	48791.7	29976.7	29318.6	27080.3	13092.4	20628.3	19171.2	18325.2	24273.3	857.779	21054.6	23119.5	663.068	20964.5	1880.1	16412.5	464.063	21990	22922.7	26030.1	29678.5	29095.8	21415.4	14259.5	30501.1	33506.3
24918	13.1107	2	607.731	1213.45	-0.0369936	37.17	HYSPVECDK	[3] Phospho (ST)	DLG2_RAT	Disks large homolog 2 OS=Rattus norvegicus GN=Dlg2 PE=1 SV=1	FALSE	0.463979	949.773	525.687	462.601	20549.1	230.232	648.248	3057.63	2419.65	1149.26	247.818	279.195	1226.76	1121.63	673.247	1348.99	43.2971	1248.78	1024.69	2263.98	1932.53	10586.9	459.079	2818.29	30608.2	757.16	504.068	438.902	18128.2	228.125	648.248	3059.19	2380.79	1171.45	171.111	132.716	766.883	1253.7
17499	26.3676	2	873.35	1744.69	0.805128	34.24	YQDEDGPHDHSLPR	[11] Phospho (ST)	DLG2_RAT	Disks large homolog 2 OS=Rattus norvegicus GN=Dlg2 PE=1 SV=1	TRUE	0.17522	29658.8	26047.1	8328.93	15860	20281.1	19896	26330.4	3078.31	3882.55	21263.6	23498.2	30487.5	2012.61	3430.96	433.201	7091.24	3629.61	3799.07	24987.3	28858.6	35238.5	46088.7	6600.05	32009	23644	24975.9	7902.25	13991.5	20095.5	19896	26343.8	3028.88	3957.52	14681.9	11170	19058.6	2249.59
37699	14.0913	2	873.352	1744.69	3.43359	41.24	YQDEDGPHDHSLPR	[11] Phospho (ST)	DLG2_RAT	Disks large homolog 2 OS=Rattus norvegicus GN=Dlg2 PE=1 SV=1	FALSE	0.478551	162.027	59.9328	1098.85	301.078	226.652	415.858	602.674	25933.1	18504.9	298.357	307.521	298.27	23151.5	1769.78	1598.06	165.261	2369.64	2731.24	330.243	419.715	400.195	51.8278	18969.5	387.877	129.169	57.4681	1042.55	265.609	224.578	415.858	602.982	25516.6	18862.3	206.007	146.181	186.457	25877.4
7716	36.1172	3	713.338	2136.99	-1.1506	40.35	SDSVLPASHGHLPQAGSLER	[17] Phospho (ST)	MINK1_RAT	Misshapen-like kinase 1 OS=Rattus norvegicus GN=Mink1 PE=1 SV=2	TRUE	0.0358007	93462.1	93024.2	85590.7	180074	160257	118125	61703.1	65827.5	67542.7	163826	148568	166818	54989.1	79266.7	66403.8	25594.5	28220.6	33133	109289	117018	121369	123399	109431	79783.6	74508.2	89198.6	81206	158860	158790	118125	61734.6	64770.3	68846.9	113118	70622.2	104283	61463.8
8033	12.2852	2	620.273	1238.53	1.67945	30.26	SQSLQDQPTR	[3] Phospho (ST)	MINK1_RAT	Misshapen-like kinase 1 OS=Rattus norvegicus GN=Mink1 PE=1 SV=2	TRUE	0.775851	30097.6	396.189	21449.5	7837.52	41756.1	37415.4	33413.8	25804.7	23306.4	44924.5	33583.7	77906	24331.9	31326.1	31232.7	10873.1	17605.8	17326.8	51667.2	52681.7	697.102	22681.9	41923.9	8622.56	23993.9	379.896	20350.7	6914.2	41374.1	37415.4	33430.9	25390.2	23756.4	31019.1	15964.1	48701.3	27196.8
11553	31.4882	2	647.307	1292.6	-0.761956	57.48	LDSSPVLSPGNK	[4] Phospho (ST)	MINK1_RAT	Misshapen-like kinase 1 OS=Rattus norvegicus GN=Mink1 PE=1 SV=2	TRUE	0.156686	35605.6	21045.7	29539.7	25237.2	30316.1	34775.8	18965.3	22572.2	25244.2	48169.6	51234.7	70695.7	34324.3	29639.3	38433.7	12471.8	24138	28854.8	24601.1	28224.5	13997.2	20812	43369.7	23691.1	28384.9	20180.1	28026.5	22264.1	30038.7	34775.8	18974.9	22209.7	25731.6	33259.8	24354.6	44193.9	38365.7
7938	11.9534	2	790.39	1578.76	-0.497227	37.13	KTETQEKNPLPSK	[4] Phospho (ST)	TYB4_RAT	Thymosin beta-4 OS=Rattus norvegicus GN=Tmsb4x PE=2 SV=2	TRUE	0.114165	24620.4	17440.4	19659.1	269.605	36137	27803.2	52390.9	63417.6	57857.7	39704.2	55908.1	59186.4	7062.11	8829.47	9204.61	2101.86	9482.77	8012.08	34450.2	46162	354.851	55115.4	78725.6	599.718	19627.4	16723.1	18652	237.843	35806.4	27803.2	52417.7	62399.2	58974.8	27414.7	26576.1	36999.1	7893.63
15060	31.6214	2	796.882	1591.75	0.253108	45	NPLPSKETIEQEK	[8] Phospho (ST)	TYB4_RAT	Thymosin beta-4 OS=Rattus norvegicus GN=Tmsb4x PE=2 SV=2	TRUE	0.121504	21123.7	13543.2	15828	28541.1	39742.7	49125	27511.5	31712.9	32293.6	68523.4	70403.7	74160.5	11701.7	7432.85	10769.6	1883.66	7703.87	10035.6	51683.9	51952.4	28964.5	56947.4	100706	33111	16839.9	12986.2	15017.1	25178.7	39379.1	49125	27525.5	31203.6	32917.2	47313.5	33466.6	46359.8	13079.5
22706	31.6754	3	531.59	1591.75	-0.0136562	---	NPLPSKETIEQEK	[8] Phospho (ST)	TYB4_RAT	Thymosin beta-4 OS=Rattus norvegicus GN=Tmsb4x PE=2 SV=2	TRUE	0.13767	3868.23	1327.74	3801.69	4062.44	6429.56	9348.25	5297.2	6305.31	6280.24	20801.1	17435.7	29495.4	3328.72	2594.77	2870.1	551.588	587.142	1557.78	10653.1	9622.24	2066.21	8273.07	24616.8	8408.12	3083.76	1273.13	3606.93	3583.85	6370.73	9348.25	5299.91	6204.05	6401.51	14362.6	8288.12	18438.4	3720.66
22706	31.6754	3	531.59	1591.75	-0.0136562	---	NPLPSKETIEQEK	[5] Phospho (ST)	TYB4_RAT	Thymosin beta-4 OS=Rattus norvegicus GN=Tmsb4x PE=2 SV=2	FALSE	0.13767	3868.23	1327.74	3801.69	4062.44	6429.56	9348.25	5297.2	6305.31	6280.24	20801.1	17435.7	29495.4	3328.72	2594.77	2870.1	551.588	587.142	1557.78	10653.1	9622.24	2066.21	8273.07	24616.8	8408.12	3083.76	1273.13	3606.93	3583.85	6370.73	9348.25	5299.91	6204.05	6401.51	14362.6	8288.12	18438.4	3720.66
18813	24.4812	3	484.564	1450.67	-0.974755	30.96	TETQEKNPLPSK	[3] Phospho (ST)	TYB4_RAT	Thymosin beta-4 OS=Rattus norvegicus GN=Tmsb4x PE=2 SV=2	TRUE	0.390905	22788.1	38918.8	1908.31	40751.7	44139.7	2750.73	3021.97	8978.79	7307.04	65034.7	58582.9	58284.2	2696.07	1032.61	13731.6	9271.34	13640.6	12857.7	3149.11	2754.96	46045.7	70626.9	4331.27	122950	18166.8	37318.3	1810.56	35950.8	43735.8	2750.73	3023.52	8834.59	7448.14	44904.6	27847.6	36435.1	3013.52
9658	35.7371	2	739.35	1476.69	0.134427	36.7	EKPELVDDLSPR	[10] Phospho (ST)	PCLO_RAT	Protein piccolo OS=Rattus norvegicus GN=Pclo PE=1 SV=1	TRUE	0.0231473	102122	80556	73868.9	115608	111851	96226.6	118590	131776	108889	109348	138899	105417	35908.4	29921.4	46197.8	36093.5	23804	21272.8	99730.6	119394	91687.3	161754	162783	111220	81411.6	77243.1	70084.8	101988	110828	96226.6	118650	129660	110991	75501.7	66026.4	65899.3	40136.4
10754	28.8888	2	915.375	1828.74	-0.209405	101.27	IVDSGVQTDDEETADR	[8] Phospho (ST)	PCLO_RAT	Protein piccolo OS=Rattus norvegicus GN=Pclo PE=1 SV=1	TRUE	0.543115	105724	79224.6	77616	139502	118804	100653	91945	102864	84545.5	132383	28778.8	109322	57860.1	56963.6	38121.4	48109.8	61318.9	43887.6	111660	124581	155084	161437	121616	125309	84283.3	75966.5	73639.9	123068	117717	100653	91992	101212	86178	91407	13680.1	68340.1	64672.8
11711	34.3588	2	924.881	1847.75	0.141843	81.29	DSFSQESSPSSPSDLAK	[11] Phospho (ST)	PCLO_RAT	Protein piccolo OS=Rattus norvegicus GN=Pclo PE=1 SV=1	TRUE	0.0242967	66235.5	41572.8	34748.7	51473.6	47900.5	49737.9	87770.3	79542.1	76907.9	100491	137798	83347.8	11613.9	12152.9	14880.4	17857.1	5676.5	8280.46	79365.9	89756.9	73297.8	88036.6	70919.2	82489.6	52803	39863.1	32968.6	45409.6	47462.2	49737.9	87815.2	78264.7	78392.9	69386.4	65502.8	52103.1	12981.4
10384	26.6923	3	854.056	2559.15	-0.4886	76.41	REHANIDAQSGSQASNPSATVSPR	[22] Phospho (ST)	SIR2_RAT	NAD-dependent protein deacetylase sirtuin-2 OS=Rattus norvegicus GN=Sirt2 PE=1 SV=1	TRUE	0.0426398	69745.8	39545.1	51691.8	21775.2	54884.9	81265.8	81639.5	45331.8	3200.92	44411.8	46439.5	110565	2655.76	15852.8	3474.03	29228.4	1525.69	1121.59	64919.6	96173.6	60644.9	60557	3628.27	46084.7	55601.5	37918.8	49043.7	19209.9	54382.7	81265.8	81681.2	44603.8	3262.73	30665.1	22075.2	69117.7	2968.45
25596	13.3907	3	854.055	2559.14	-0.772701	81.71	REHANIDAQSGSQASNPSATVSPR	[22] Phospho (ST)	SIR2_RAT	NAD-dependent protein deacetylase sirtuin-2 OS=Rattus norvegicus GN=Sirt2 PE=1 SV=1	TRUE	0.363588	179.511	9.3689	3482.72	301.559	11.3764	824.161	1683.37	107392	30564.6	264.692	585.279	253.564	90623.6	3004.55	55646.9	78.9311	51120.5	50343.5	780.723	626.854	115.996	52.1166	11652.3	20.0156	143.107	8.9836	3304.3	266.033	11.2723	824.161	1684.23	105668	31154.8	182.762	278.214	158.51	101294
21432	10.4515	2	402.704	803.394	-0.0673356	31.06	KSPPPAK	[2] Phospho (ST)	SIR2_RAT	NAD-dependent protein deacetylase sirtuin-2 OS=Rattus norvegicus GN=Sirt2 PE=1 SV=1	FALSE	0.228964	3044.06	408.68	2940.61	3441.03	2774.37	4175.48	2358.27	691.136	980.996	248.914	3692.63	1820.46	2024.96	1870.55	1656.03	557.796	2091.27	1031.04	2189.28	3429.05	358.095	498.937	499.367	388.972	2426.73	391.873	2789.97	3035.65	2748.99	4175.48	2359.48	680.036	999.938	171.868	1755.3	1138.02	2263.38
24541	27.5033	2	1202.53	2403.04	-0.581452	70.62	EHANIDAQSGSQASNPSATVSPR	[21] Phospho (ST)	SIR2_RAT	NAD-dependent protein deacetylase sirtuin-2 OS=Rattus norvegicus GN=Sirt2 PE=1 SV=1	TRUE	0.739117	0	186.167	302.932	116.636	0.28023	266.149	0	141689	121.971	522.24	129.64	400.289	70188	804.265	100966	0	0	280.792	584.208	0	282.678	435.452	2136.86	3.04538	0	178.511	287.413	102.895	0.277666	266.149	0	139414	124.326	360.592	61.6247	250.232	78452.2
20352	13.6867	2	472.223	942.432	-0.0929773	30.41	RYSPVAK	[N-term] Carbamyl (N-term)|[3] Phospho (ST)	DLG4_RAT	Disks large homolog 4 OS=Rattus norvegicus GN=Dlg4 PE=1 SV=1	TRUE	0.631027	367.539	359.972	10450.9	1236.92	248.795	8357.39	17544.6	30144.9	25187.1	2223.9	3110.36	1525.24	9401.15	8325.68	8718.46	461.338	10390.9	13355.7	10965.1	19099.4	375.923	317.122	26401.2	952.832	293.003	345.168	9915.54	1091.2	246.518	8357.39	17553.5	29660.8	25673.5	1535.54	1478.52	953.472	10508.1
23287	40.2449	2	597.773	1193.53	-3.95709	28.46	NTYDVVYLK	[7] Phospho (Y)	DLG4_RAT	Disks large homolog 4 OS=Rattus norvegicus GN=Dlg4 PE=1 SV=1	TRUE	0.0856519	704.892	0	556.947	369.324	395.969	171.304	17310.4	19514.4	15739.3	31497.4	34328.6	30821.9	965.529	671.203	378.111	0	0	582.869	0	1272.36	211.721	3866.42	6163.09	618.053	561.941	0	528.416	325.814	392.346	171.304	17319.3	19201	16043.3	21748	16318.2	19267.7	1079.21
24548	14.0749	2	602.225	1202.44	0.346175	46.69	DWGSSSGSQGR	[8] Phospho (ST)	DLG4_RAT	Disks large homolog 4 OS=Rattus norvegicus GN=Dlg4 PE=1 SV=1	TRUE	0.786984	13365.9	182.095	9699.76	251.635	905.797	13192.9	20631.1	34322.3	25645.6	218.86	206.65	17545.6	9623.93	10498.8	9309.93	264.271	8220.78	9030.71	28292.5	32725.9	412.009	145.056	31871.9	519.938	10655.3	174.606	9202.86	221.991	897.509	13192.9	20641.7	33771.1	26140.8	151.116	98.232	10968.2	10757.1
88	28.6942	3	637.265	1908.77	0.124793	79.75	SAKDSDDEEEVVHVDR	[5] Phospho (ST)	STX1B_RAT	Syntaxin-1B OS=Rattus norvegicus GN=Stx1b PE=1 SV=1	TRUE	0.911768	7.84683e+06	6.76024e+06	5.66277e+06	9.22007e+06	7.5069e+06	6.31686e+06	6.32436e+06	9.13829e+06	7.35489e+06	3.60262e+06	1.98476e+06	4.68094e+06	5.13304e+06	5.19041e+06	3.86799e+06	2.31397e+06	5.32448e+06	4.93268e+06	7.02529e+06	8.30463e+06	9.32976e+06	9.19655e+06	6.79501e+06	6.97614e+06	6.2555e+06	6.48222e+06	5.37268e+06	8.13387e+06	7.43821e+06	6.31686e+06	6.32759e+06	8.99154e+06	7.49691e+06	2.48751e+06	943463	2.92619e+06	5.73742e+06
678	28.6786	2	955.394	1908.77	0.0270816	87.53	SAKDSDDEEEVVHVDR	[5] Phospho (ST)	STX1B_RAT	Syntaxin-1B OS=Rattus norvegicus GN=Stx1b PE=1 SV=1	TRUE	0.537614	3.85913e+06	3.35627e+06	2.58674e+06	4.42226e+06	3.74851e+06	3.13725e+06	3.34327e+06	4.38223e+06	3.83405e+06	2.01707e+06	1.47081e+06	2.05651e+06	2.53151e+06	2.31734e+06	1.82966e+06	1.21966e+06	2.62262e+06	2.32977e+06	3.09748e+06	3.47429e+06	4.61134e+06	4.73069e+06	3.63637e+06	2.85704e+06	3.07651e+06	3.21824e+06	2.45423e+06	3.90128e+06	3.71421e+06	3.13725e+06	3.34498e+06	4.31186e+06	3.90809e+06	1.39273e+06	699154	1.28558e+06	2.82958e+06
8631	31.8786	3	651.601	1951.78	0.163242	45.06	SAKDSDDEEEVVHVDR	[N-term] Carbamyl (N-term)|[5] Phospho (ST)	STX1B_RAT	Syntaxin-1B OS=Rattus norvegicus GN=Stx1b PE=1 SV=1	TRUE	0.0376566	92572.7	50768	91871.9	68848.6	72503.2	85786.8	176040	250853	232670	218671	225082	255053	78388.9	64872.1	55127.2	27100.2	71256.3	85402.7	105367	116236	65982.1	114826	198490	77164.3	73799.1	48680.2	87165.4	60737.7	71839.8	85786.8	176130	246825	237163	150986	106994	159441	87618.7
10859	31.8255	2	976.897	1951.78	-0.111264	79.64	SAKDSDDEEEVVHVDR	[N-term] Carbamyl (N-term)|[5] Phospho (ST)	STX1B_RAT	Syntaxin-1B OS=Rattus norvegicus GN=Stx1b PE=1 SV=1	TRUE	0.00503966	130812	75279.9	110285	77772.6	99992.4	109858	200275	253434	227336	219083	256239	195604	76802.7	53475.3	46199.3	44098.7	82116.8	77309	128376	140864	88774.3	115394	186159	59395.6	104283	72184	104636	68610.3	99077.4	109858	200377	249364	231726	151271	121804	122278	85845.8
11268	32.172	2	812.313	1622.61	0.852915	49.18	DSDDEEEVVHVDR	[2] Phospho (ST)	STX1B_RAT	Syntaxin-1B OS=Rattus norvegicus GN=Stx1b PE=1 SV=1	TRUE	0.0159275	116436	74699.4	90374.7	99463.9	106557	108422	144229	186930	164718	223323	230913	188589	77933.2	62671.9	60290.2	39598.9	52628.2	58069.1	143272	153273	129562	124176	176443	61993.4	92822.8	71627.4	85744.9	87746.2	105582	108422	144303	183928	167899	154199	109766	117893	87109.4
1141	11.7015	2	673.759	1345.5	-0.0786668	69.82	LDGETASDSESR	[7] Phospho (ST)	CDS2_RAT	Phosphatidate cytidylyltransferase 2 OS=Rattus norvegicus GN=Cds2 PE=2 SV=1	TRUE	0.764004	238949	219314	197481	212849	275518	225223	137170	182479	146358	307353	259979	344647	256144	245681	243036	131197	168702	176940	202014	217368	196115	299459	235450	260199	190490	210295	187364	187773	272997	225223	137240	179549	149184	212219	123582	215449	286303
13910	11.7015	1	1346.51	1345.5	-0.579665	---	LDGETASDSESR	[7] Phospho (ST)	CDS2_RAT	Phosphatidate cytidylyltransferase 2 OS=Rattus norvegicus GN=Cds2 PE=2 SV=1	TRUE	0.62038	11245.7	9766.84	18085.8	395.332	18098.5	22319.7	18840.4	19978.8	22615.1	25053.5	32111.6	27988	37082.4	32704.9	26012.1	11247.9	21840.5	17839.7	16644.6	21789.3	9173.39	32703.4	25068.5	0	8965.09	9365.18	17159.3	348.758	17932.9	22319.7	18850	19658	23051.8	17298.7	15264.4	17496.1	41448.6
6984	11.3976	2	870.844	1739.67	-1.83206	58.98	EDAPPEDKESESEAK	[10] Phospho (ST)	CDS2_RAT	Phosphatidate cytidylyltransferase 2 OS=Rattus norvegicus GN=Cds2 PE=2 SV=1	TRUE	0.255563	64999.3	47366	44274.1	56384.7	73646.9	58884.3	46652	60486.5	46595.4	75343.4	75970.3	82790.9	65436.1	62636	48034.8	30038.7	52326.5	39822.1	51913.7	67501.1	47003.3	72853.3	71623.8	48908	51817.6	45418.1	42006	49742.1	72973	58884.3	46675.8	59515.2	47495.1	52022.5	36112.8	51755	73140.8
1165	44.5952	2	703.828	1405.64	-7.68654	43.71	ESVPEFPLSPPK	[9] Phospho (ST)	STMN1_RAT	Stathmin OS=Rattus norvegicus GN=Stmn1 PE=1 SV=2	TRUE	0.0990828	1.07363e+06	1.14508e+06	1.02807e+06	1.04926e+06	968217	1.06489e+06	1.80139e+06	1.95587e+06	1.85966e+06	1.79049e+06	1.9343e+06	1.68592e+06	837871	735677	881453	890201	741144	764453	1.31135e+06	1.34921e+06	1.40296e+06	1.64243e+06	1.69188e+06	1.81026e+06	855896	1.09798e+06	975407	925650	959357	1.06489e+06	1.80231e+06	1.92446e+06	1.89557e+06	1.23628e+06	919478	1.05392e+06	936526
11662	44.5766	1	1406.65	1405.64	-7.42761	---	ESVPEFPLSPPK	[9] Phospho (ST)	STMN1_RAT	Stathmin OS=Rattus norvegicus GN=Stmn1 PE=1 SV=2	TRUE	0.463769	123122	177409	129613	128099	135125	143005	179370	181980	170442	97350.1	121273	48177.8	82180.4	53766.9	69568.9	104255	89216.3	85089.5	172486	167530	199010	157724	171850	136774	98153	170113	122973	113007	133889	143005	179461	179057	173733	67217.5	57647.6	30117.3	91856.7
4812	47.9857	2	734.857	1467.7	-8.62453	77.52	ASGQAFELILSPR	[11] Phospho (ST)	STMN1_RAT	Stathmin OS=Rattus norvegicus GN=Stmn1 PE=1 SV=2	TRUE	0.2334	274623	250846	220014	260209	245763	264099	474046	535943	502362	346226	425190	255882	213717	153675	210339	154518	173241	194500	344776	376807	372988	416314	461360	390687	218930	240529	208743	229554	243514	264099	474288	527336	512062	239060	202115	159959	238881
1241	11.3707	2	873.844	1745.67	-0.410382	123.05	ASDSGPSSSSSSSSSPPR	[15] Phospho (ST)	DREB_RAT	Drebrin OS=Rattus norvegicus GN=Dbn1 PE=1 SV=3	TRUE	0.0424052	331440	262884	227142	278444	337398	283255	388360	518049	410620	462899	422738	555254	289838	248385	252753	139285	153653	155353	299341	340734	303277	409114	412874	409058	264224	252073	215506	245641	334310	283255	388559	509729	418548	319618	200950	347105	323965
11390	11.3707	3	582.899	1745.67	0.355605	48.13	ASDSGPSSSSSSSSSPPR	[15] Phospho (ST)	DREB_RAT	Drebrin OS=Rattus norvegicus GN=Dbn1 PE=1 SV=3	TRUE	0.468135	14944.5	10540.5	9080.75	6657.81	17173.8	11582.9	16944.4	21842	17950.7	15858.8	11559.3	13953.1	12412.1	10407.5	19279	3823.97	7225.13	12813.6	9209.3	13553.3	8520.99	15028.5	18878.2	25567.5	11913.8	10107	8615.56	5873.46	17016.7	11582.9	16953	21491.2	18297.3	10950.1	5494.75	8722.5	13873.5
2070	25.8033	2	494.752	987.49	-0.237838	38.11	LSSPVLHR	[3] Phospho (ST)	DREB_RAT	Drebrin OS=Rattus norvegicus GN=Dbn1 PE=1 SV=3	TRUE	0.688619	311013	111891	329908	80141.3	353959	319610	598803	562113	514505	292245	398078	312169	295008	339154	316978	178164	278533	244829	323180	393812	68743.5	784321	609283	115189	247940	107289	313007	70700	350720	319610	599109	553086	524440	201787	189228	195146	329743
19476	12.2852	2	895.346	1788.68	-0.936265	54.42	ASDSGPSSSSSSSSSPPR	[N-term] Carbamyl (N-term)|[15] Phospho (ST)	DREB_RAT	Drebrin OS=Rattus norvegicus GN=Dbn1 PE=1 SV=3	TRUE	0.0541896	9430	1172.19	6402.36	1929.77	9384.8	5852.24	13448.7	7884.37	10027.6	16218.7	16433.8	18867	197.588	2450.68	3334.9	5555.49	6288.91	7758.27	8250.7	7633.55	759.277	4896	7502.9	2445.35	7517.62	1123.98	6074.38	1702.43	9298.92	5852.24	13455.6	7757.75	10221.2	11198.5	7811.86	11794.3	220.853
1617	12.6397	2	558.757	1115.5	-1.42746	55.74	GQSPTAPGPPK	[3] Phospho (ST)	MAP6_RAT	Microtubule-associated protein 6 OS=Rattus norvegicus GN=Map6 PE=1 SV=1	TRUE	0.637703	116108	82174.5	93504.5	14482.1	138625	114951	208702	238997	215126	188156	66265.4	193039	141008	139284	149221	53016.7	87944.4	101959	162927	170093	30349.6	128878	204680	32473.3	92561.3	78795	88714.5	12776	137357	114951	208809	235159	219280	129917	31499.5	120674	157611
11041	12.6276	1	1116.51	1115.5	-0.527129	---	GQSPTAPGPPK	[3] Phospho (ST)	MAP6_RAT	Microtubule-associated protein 6 OS=Rattus norvegicus GN=Map6 PE=1 SV=1	TRUE	0.693488	13197.7	3.34154	11968.3	0.685523	10885.1	15087	58988.8	59571	60926.7	2253.12	17.5226	21885.6	39539.7	25192.5	30900.6	12396.8	17362.8	14983.3	20873.9	25699.2	3.0768	94.8108	60889.5	21.8352	10521.3	3.20411	11355.2	0.604763	10785.5	15087	59018.9	58614.3	62103.1	1555.72	8.32945	13681.3	44195.3
25987	10.9233	4	572.253	2284.98	-0.461824	34.57	RSEGHEQTTAAHAQGTGPEGGK	[2] Phospho (ST)	MAP6_RAT	Microtubule-associated protein 6 OS=Rattus norvegicus GN=Map6 PE=1 SV=1	TRUE	0.215137	2504.57	1990.04	1264.49	2200.85	3061.86	1766.7	2166.27	579.735	2512.19	4274.16	1663.74	6273.16	1753.44	2198.26	1610.64	479.427	961.788	1184.23	1964.53	2653	1933.73	2007.08	2304.01	2264.72	1996.65	1908.2	1199.72	1941.57	3033.84	1766.7	2167.38	570.424	2560.69	2951.19	790.866	3921.53	1959.9
48014	10.9643	3	762.667	2284.98	-1.19499	---	RSEGHEQTTAAHAQGTGPEGGK	[2] Phospho (ST)	MAP6_RAT	Microtubule-associated protein 6 OS=Rattus norvegicus GN=Map6 PE=1 SV=1	TRUE	0.399472	394.072	179.873	105.759	221.304	225.045	131.462	231.037	0	433.101	194.169	1342.03	1643.49	59.1978	310.973	137.297	0	0	157.416	300.911	586.861	244.244	207.538	742.638	115.922	314.155	172.475	100.341	195.233	222.986	131.462	231.156	0	441.464	134.068	637.938	1027.39	66.168
38409	10.821	4	552.261	2205.02	0.450311	38.99	RSEGHEQTTAAHAQGTGPEGGK		MAP6_RAT	Microtubule-associated protein 6 OS=Rattus norvegicus GN=Map6 PE=1 SV=1	TRUE	0.329407	1049.72	636.891	282.217	852.541	1907.56	540.024	650.698	247.722	696.645	1061	4165.2	2701.48	710.795	512.129	874.586	1156.28	487.907	403.114	548.93	836.277	753.817	905.836	646.162	698.159	836.837	610.699	267.76	752.104	1890.11	540.024	651.031	243.744	710.096	732.588	1979.94	1688.78	794.487
1671	31.6214	2	690.824	1379.63	0.199736	41.44	DESKEPIVEVR	[3] Phospho (ST)	NCAM1_RAT	Neural cell adhesion molecule 1 OS=Rattus norvegicus GN=Ncam1 PE=1 SV=1	TRUE	0.0963544	889024	625897	747679	587295	601201	652143	653988	786931	768335	902219	972042	981026	767183	604511	734171	404951	583058	592544	708149	753296	512355	712146	1.03427e+06	545411	708731	600157	709377	518106	595700	652143	654322	774293	783171	622957	462064	613268	857514
5990	31.6214	1	1380.64	1379.63	-0.0102998	---	DESKEPIVEVR	[3] Phospho (ST)	NCAM1_RAT	Neural cell adhesion molecule 1 OS=Rattus norvegicus GN=Ncam1 PE=1 SV=1	TRUE	0.678963	573240	468067	423730	560144	410531	416759	324623	310333	292981	214189	320396	127766	272644	243883	252737	365280	279984	241194	466203	541314	588520	533942	354982	536555	456988	448818	402023	494155	406775	416759	324789	305349	298638	147891	152301	79870	304746
8640	31.6881	3	460.885	1379.63	0.464747	---	DESKEPIVEVR	[3] Phospho (ST)	NCAM1_RAT	Neural cell adhesion molecule 1 OS=Rattus norvegicus GN=Ncam1 PE=1 SV=1	TRUE	0.401409	42040.2	34264.6	49031.1	30190.1	33993.3	39906	45615.3	53555.5	64645.3	65933.3	62511.8	91622.4	55977.3	57102.6	58963	13650.3	44188.4	56389.2	40359.3	40495.8	19808	42698.9	81944.5	41138.4	33514.5	32855.5	46519.4	26633.4	33682.3	39906	45638.6	52695.5	65893.5	45525.1	29715.2	57275.8	62568.3
11690	33.7303	2	942.958	1883.9	-0.407601	45.89	AAFSKDESKEPIVEVR	[8] Phospho (ST)	NCAM1_RAT	Neural cell adhesion molecule 1 OS=Rattus norvegicus GN=Ncam1 PE=1 SV=1	TRUE	0.00516964	177329	135260	130562	124097	120028	119012	89797.3	106971	90037.6	73165.2	77300.4	80451.8	57168.9	49481.9	61215	34057.4	48208.1	57234.8	82338.9	95391.7	89556.1	116997	131891	72303.8	141367	129697	123874	109478	118930	119012	89843.2	105253	91776.2	50518.5	36745	50292.7	63900.2
2501	48.9417	2	754.854	1507.69	-6.49558	60.91	GISALLLNQGDGDR	[3] Phospho (ST)	NAC2_RAT	Sodium/calcium exchanger 2 OS=Rattus norvegicus GN=Slc8a2 PE=2 SV=1	TRUE	0.601703	627496	633177	579347	752184	632808	768163	532239	542351	537008	1.01892e+06	1.34254e+06	954829	591013	462325	610304	628970	468481	494970	794019	817104	812545	902037	878319	824971	500241	607137	549668	663571	627018	768163	532511	533642	547378	703535	638182	596891	660601
8709	45.7493	2	818.9	1635.78	-8.17907	55.26	GISALLLNQGDGDRK	[3] Phospho (ST)	NAC2_RAT	Sodium/calcium exchanger 2 OS=Rattus norvegicus GN=Slc8a2 PE=2 SV=1	TRUE	0.419727	151788	144220	136786	181425	159268	169043	127983	119724	93732.7	205251	50984	20476.9	118811	115396	127754	101331	82763.7	91710	146304	157539	177422	192206	174479	184485	121006	138289	129779	160051	157811	169043	128048	117801	95542.6	141720	24235.4	12800.7	132800
2703	27.1829	2	729.834	1457.65	-1.02742	68.12	HSAILASPNPDEK	[7] Phospho (ST)	STX1A_RAT	Syntaxin-1A OS=Rattus norvegicus GN=Stx1a PE=1 SV=1	TRUE	0.295092	344537	286653	301389	348698	317896	339197	593367	556995	654621	459048	529289	520062	197938	335581	362922	307308	438340	443336	343977	351632	353823	500309	489650	472168	274666	274865	285950	307618	314987	339197	593670	548050	667261	316960	251600	325106	221244
6819	28.6076	2	729.835	1457.66	-0.00887748	84.13	HSAILASPNPDEK	[7] Phospho (ST)	STX1A_RAT	Syntaxin-1A OS=Rattus norvegicus GN=Stx1a PE=1 SV=1	TRUE	0.276976	99776.3	85869.5	85545.5	102341	73374.9	85549.9	167269	62258.6	175815	53135.7	47030.9	106200	107750	106574	68625.1	70074.4	108291	104403	94174.6	109131	99025.2	117055	125063	141166	79541.9	82338.1	81163.1	90284.7	72703.5	85549.9	167354	61258.7	179210	36688.7	22356.3	66388.6	120437
17174	27.2499	3	486.893	1457.66	1.2255	---	HSAILASPNPDEK	[7] Phospho (ST)	STX1A_RAT	Syntaxin-1A OS=Rattus norvegicus GN=Stx1a PE=1 SV=1	TRUE	0.890186	9322	9834.08	11558.3	7028.61	10684.8	8747.64	23976.9	8220.24	25820.8	17869.2	18340.5	23568.1	3205.45	16993.9	10635	9723.29	14321.8	26722.5	12233.6	10613.9	8608.39	17150.8	16511	28030	7431.52	9429.66	10966.2	6200.58	10587	8747.64	23989.2	8088.22	26319.3	12338.2	8718.22	14733.1	3582.87
20206	28.6076	3	486.892	1457.66	0.267506	---	HSAILASPNPDEK	[7] Phospho (ST)	STX1A_RAT	Syntaxin-1A OS=Rattus norvegicus GN=Stx1a PE=1 SV=1	TRUE	0.280763	5027.31	4199.61	6364.51	2519.52	3404.22	4958.51	10476.8	1579.06	13038.4	1605.79	1779.79	5678.35	6015.02	7418.7	2596.49	3443.7	5565.89	7360.2	6760.71	6874.62	3801.77	4009.69	5451.48	6189.72	4007.78	4026.9	6038.47	2222.7	3373.07	4958.51	10482.1	1553.7	13290.2	1108.75	846.032	3549.7	6723.25
9768	31.1879	2	973.897	1945.78	-0.157572	112.25	TAKDSDDDDDVTVTVDR	[5] Phospho (ST)	STX1A_RAT	Syntaxin-1A OS=Rattus norvegicus GN=Stx1a PE=1 SV=1	TRUE	0.0331323	350661	176805	264271	266417	277895	317148	575117	779550	649404	664741	685052	646649	375668	248292	212656	132085	295289	267325	378157	415537	324449	279085	506232	115468	279547	169534	250732	235031	275353	317148	575411	767031	661944	458985	325642	404239	419901
14093	31.4275	3	649.6	1945.78	-0.0413524	34.59	TAKDSDDDDDVTVTVDR	[5] Phospho (ST)	STX1A_RAT	Syntaxin-1A OS=Rattus norvegicus GN=Stx1a PE=1 SV=1	TRUE	0.299543	47653.8	17981	44105.7	29060.6	35340.1	43806.2	131839	193939	173592	149299	138669	194904	104644	73319.8	67344.2	11794.1	58424	90701.8	56751.8	58545.5	29931.4	46858.5	147556	24517.7	37989.7	17241.5	41846.2	25637	35016.7	43806.2	131907	190824	176944	103087	65916.6	121840	116965
2861	13.0225	2	547.237	1092.46	1.71655	50.21	DTDSEEEIR		CALL3_RAT	Calmodulin-like protein 3 OS=Rattus norvegicus GN=Calml3 PE=2 SV=1	TRUE	0.0135601	139021	134492	102188	149722	111936	93957.6	194277	193113	191987	209299	233660	202534	105077	106523	95460.5	50650.9	76150.4	79526.9	114853	119505	147678	142999	160964	176783	110828	128961	96952.9	132084	110911	93957.6	194376	190011	195694	144515	111071	126610	117449
10092	13.0225	1	1093.46	1092.45	-3.31256	---	DTDSEEEIR		CALL3_RAT	Calmodulin-like protein 3 OS=Rattus norvegicus GN=Calml3 PE=2 SV=1	TRUE	0.698319	33401.8	0	26614	19.624	2058.82	25984.6	89790.1	142537	109042	978.902	453.164	42989.4	80437.9	31129.8	50621.5	3588.23	30407.2	24788	21293.9	26775.4	26.5281	355.391	87398.4	54.6279	26627.9	0	25250.6	17.3121	2039.98	25984.6	89836	140248	111147	675.904	215.413	26873.9	89909
5459	45.6886	2	782.374	1562.73	-15.115	52.56	ANQLTEEQIAEFK	[N-term] Carbamyl (N-term)	CALL3_RAT	Calmodulin-like protein 3 OS=Rattus norvegicus GN=Calml3 PE=2 SV=1	TRUE	0.0216406	146624	132972	128671	186133	182417	185402	313609	352442	326549	317781	321606	311559	80587.2	91808.1	106816	62874.7	59706.9	59182.4	161354	169880	173438	296026	315315	337824	116889	127504	122079	164205	180748	185402	313769	346782	332854	219419	152877	194765	90075.9
2866	34.7622	3	624.979	1871.91	0.0980427	30.59	EALVEPASESPRPALAR	[10] Phospho (ST)	NHRF1_RAT	Na(+)/H(+) exchange regulatory cofactor NHE-RF1 OS=Rattus norvegicus GN=Slc9a3r1 PE=1 SV=3	TRUE	0.296453	229218	215513	200520	281270	228182	182167	346455	463490	465791	562594	387391	473906	290528	224425	269961	98147.8	173655	236082	229075	247131	301086	396355	442909	483276	182733	206650	190248	248134	226095	182167	346632	456047	474785	388455	184148	296252	324736
3440	34.7622	2	936.964	1871.91	0.00508066	63.27	EALVEPASESPRPALAR	[10] Phospho (ST)	NHRF1_RAT	Na(+)/H(+) exchange regulatory cofactor NHE-RF1 OS=Rattus norvegicus GN=Slc9a3r1 PE=1 SV=3	TRUE	0.0988825	359155	316704	275686	475587	329396	293111	463807	571800	515222	608043	539031	461104	272277	197463	265754	143584	188901	218850	372061	413692	541133	531799	535601	543721	286319	303679	261563	419559	326382	293111	464044	562617	525170	419837	256231	288249	304336
7591	29.3674	2	923.375	1844.74	2.14221	96.12	SASSDTSEELNAQDSPK	[3] Phospho (ST)	NHRF1_RAT	Na(+)/H(+) exchange regulatory cofactor NHE-RF1 OS=Rattus norvegicus GN=Slc9a3r1 PE=1 SV=3	TRUE	0.947426	274797	234410	218413	361176	256776	258383	275111	407001	363892	183207	126355	207247	206911	190793	179269	162452	183817	165016	281569	337262	423244	375058	294439	380747	219068	224770	207224	318627	254426	258383	275252	400465	370918	126499	60063.4	129556	231273
2900	13.0967	3	596.935	1787.78	0.0552046	---	SKEEQELHDIHSTR	[13] Phospho (ST)	GPM6A_RAT	Neuronal membrane glycoprotein M6-a OS=Rattus norvegicus GN=Gpm6a PE=1 SV=1	TRUE	0.347359	8170.73	2932.44	325105	1065.51	7502.66	15384.4	59557.6	729136	641268	2935.09	1095.6	17526.1	529130	417391	422439	2064.47	421951	457576	20256.3	26380.2	1243.53	3022.08	867933	2560.11	6513.72	2811.84	308450	939.987	7434.01	15384.4	59588.1	717427	653651	2026.6	520.796	10956.1	591432
7961	13.0967	2	894.899	1787.78	-0.169221	60.09	SKEEQELHDIHSTR	[12] Phospho (ST)	GPM6A_RAT	Neuronal membrane glycoprotein M6-a OS=Rattus norvegicus GN=Gpm6a PE=1 SV=1	TRUE	0.205486	1308.46	94.3044	112649	371.589	2391.92	2541.64	18432.5	306171	342427	8.61572	83.42	1445.13	246051	229772	187171	1941.66	234503	235161	1018.4	1565.42	309.211	162.156	474185	1442.75	1043.11	90.4261	106878	327.813	2370.04	2541.64	18441.9	301254	349039	5.94891	39.654	903.391	275022
9406	25.353	2	894.899	1787.78	-0.0366981	57.22	SKEEQELHDIHSTR	[12] Phospho (ST)	GPM6A_RAT	Neuronal membrane glycoprotein M6-a OS=Rattus norvegicus GN=Gpm6a PE=1 SV=1	TRUE	0.147456	152692	187555	7452.46	174093	197439	103729	125338	3757.29	1856.74	195256	233738	152247	1350.26	1425.58	3464.5	58323.7	1667.97	644.743	84442.5	85500.6	272079	533795	4120.44	335874	121726	179842	7070.69	153583	195632	103729	125402	3696.95	1892.59	134819	111108	95174.2	1509.24
10105	13.0089	2	787.336	1572.66	-0.0543525	40.61	EEQELHDIHSTR	[10] Phospho (ST)	GPM6A_RAT	Neuronal membrane glycoprotein M6-a OS=Rattus norvegicus GN=Gpm6a PE=1 SV=1	FALSE	0.228722	31971.8	2416.63	71886	11360.4	498.678	44563.3	114249	226349	194175	1074.16	170.005	7685.53	171585	93277.6	131849	330.857	146320	130201	52514.2	70974.6	13329	2938.02	188085	16418.6	25488	2317.25	68203.4	10022	494.115	44563.3	114307	222714	197924	741.676	80.8123	4804.45	191788
13606	24.1511	3	525.226	1572.66	-0.280159	30.26	EEQELHDIHSTR	[10] Phospho (ST)	GPM6A_RAT	Neuronal membrane glycoprotein M6-a OS=Rattus norvegicus GN=Gpm6a PE=1 SV=1	FALSE	0.688006	4989.56	109095	1407.36	3113.2	125089	3112.35	3029.19	503.155	851.956	95329.8	3116.46	36609.7	515.284	2015.8	795.353	43229.8	472.297	367.367	2711.9	2608.49	119289	133666	1296.59	185566	3977.69	104609	1335.27	2746.44	123945	3112.35	3030.74	495.074	868.406	65822.6	1481.42	22885.8	575.956
21352	24.1511	2	787.336	1572.66	-0.0815757	38.63	EEQELHDIHSTR	[10] Phospho (ST)	GPM6A_RAT	Neuronal membrane glycoprotein M6-a OS=Rattus norvegicus GN=Gpm6a PE=1 SV=1	FALSE	0.573793	10288.4	50679.1	273.482	2869.4	1635.46	6112.45	4813.83	353.375	402.91	57339.6	3117.12	7763.74	378.018	286.521	459.343	1951.85	234.968	141.617	3459.71	3759.3	84861.3	71359.2	341.252	110897	8201.93	48594.9	259.472	2531.36	1620.49	6112.45	4816.29	347.699	410.689	39591.4	1481.73	4853.34	422.527
10796	12.6276	3	570.278	1707.81	-3.26113	28.25	SKEEQELHDIHSTR		GPM6A_RAT	Neuronal membrane glycoprotein M6-a OS=Rattus norvegicus GN=Gpm6a PE=1 SV=1	FALSE	0.565135	3941.7	385.463	19985.8	1192.47	1701.47	10124.8	40385.4	53593.4	50880.9	1913.93	884.191	12997.1	38505.2	31098.1	29936.4	696.83	29364.4	33705.1	22695.2	23500.9	239.728	922.078	61451.8	1590.94	3142.33	369.611	18961.9	1051.98	1685.9	10124.8	40406.1	52732.8	51863.4	1321.51	420.304	8124.88	43038.9
2958	28.513	3	858.355	2572.04	8.47059	31.68	DDDAETGLTDGEEKEEPKEEEK	[9] Phospho (ST)	SYT1_RAT	Synaptotagmin-1 OS=Rattus norvegicus GN=Syt1 PE=1 SV=3	TRUE	0.72426	107180	27792.7	62249.6	24378.5	90323.8	32915.2	19158.6	16614.9	65049.4	145448	87636.7	238176	44571.6	73244.6	15672.1	23186.3	71254	50323.5	23212.9	22544.5	191054	47450.5	106587	96131.9	85443.8	26649.7	59060.7	21506.5	89497.3	32915.2	19168.4	16348.1	66305.4	100428	41658.4	148891	49819.6
3625	28.6786	3	858.353	2572.04	6.19999	36.46	DDDAETGLTDGEEKEEPKEEEK	[9] Phospho (ST)	SYT1_RAT	Synaptotagmin-1 OS=Rattus norvegicus GN=Syt1 PE=1 SV=3	TRUE	0.178894	275637	283069	265739	406713	251215	303901	294223	38876.2	100474	308708	231359	321459	66038.5	134661	33975.4	125105	97671.9	75006.4	380494	457163	216333	388110	184408	170242	219739	271428	252125	358799	248916	303901	294373	38251.8	102414	213154	109977	200953	73814.1
15813	28.6942	2	1287.02	2572.02	-0.144282	---	DDDAETGLTDGEEKEEPKEEEK	[9] Phospho (ST)	SYT1_RAT	Synaptotagmin-1 OS=Rattus norvegicus GN=Syt1 PE=1 SV=3	TRUE	0.740039	79788.8	55013.5	54091.7	63335.8	68246.1	62660.7	50496.3	5444.81	53353.7	42001	39109.2	16242.5	39046.1	39392.1	2023.44	17170.4	42461.4	28252.8	61269.9	80594.1	97744.4	104037	71273	23844.6	63607.8	52751	51320.7	55874.3	67621.7	62660.7	50522	5357.37	54383.9	29000.5	18590.7	10153.7	43643.6
9294	30.6405	4	782.838	3127.32	0.0533826	43.75	DQALKDDDAETGLTDGEEKEEPKEEEK	[14] Phospho (ST)	SYT1_RAT	Synaptotagmin-1 OS=Rattus norvegicus GN=Syt1 PE=1 SV=3	TRUE	0.0307482	152037	43020.1	113827	74757.5	89005.8	106688	81175.7	115020	97085.9	196493	141645	274141	92520.5	60777.3	88526.3	22749.1	70462.4	72628.7	131848	133099	67012.1	39817.8	118556	17286.1	121204	41250.9	107996	65950.4	88191.4	106688	81217.1	113173	98960.6	135673	67331.5	171374	103414
15810	30.6223	3	1043.45	3127.32	0.000363326	47.07	DQALKDDDAETGLTDGEEKEEPKEEEK	[14] Phospho (ST)	SYT1_RAT	Synaptotagmin-1 OS=Rattus norvegicus GN=Syt1 PE=1 SV=3	TRUE	0.0609869	76403.3	21412.1	59840.7	26373	39788	54142.4	32184.4	43088.7	40984.3	121647	97802	179358	47695.2	27244.5	34133.4	6646.17	37810.4	38259.6	62327	65929.1	27407.8	21352.2	84795	3972.98	60908.8	20531.5	56775.2	23266.1	39423.9	54142.4	32200.9	42396.7	41775.7	83993.9	46490.6	112122	53311.1
3147	33.9807	2	870.372	1738.73	0.704186	67.52	SRTASLTSAASIDGSR	[3] Phospho (ST)|[5] Phospho (ST)	NDRG2_RAT	Protein NDRG2 OS=Rattus norvegicus GN=Ndrg2 PE=1 SV=1	TRUE	0.0118902	603788	448985	453378	449381	410738	460325	621882	719682	652992	752502	899673	658808	288867	184402	254086	243019	190004	222760	545793	630672	611930	634590	632785	495163	481341	430520	430152	396440	406979	460325	622200	708124	665601	519581	427663	411840	322880
7048	33.9965	3	580.584	1738.73	-0.0712071	55.14	SRTASLTSAASIDGSR	[3] Phospho (ST)|[5] Phospho (ST)	NDRG2_RAT	Protein NDRG2 OS=Rattus norvegicus GN=Ndrg2 PE=1 SV=1	TRUE	0.0172667	70022.5	53836.6	69176	51718.1	62252.3	53021.2	104682	115691	96627.6	151360	141986	146488	29853.2	28973.2	28897.4	21540.9	20579.4	36577.4	74124.2	71899.1	64440	105293	106676	111685	55822	51622.6	65632.2	45625.3	61682.7	53021.2	104736	113833	98493.3	104510	67493.7	91573.6	33368.3
23606	34.0747	1	1739.74	1738.73	-0.177311	---	SRTASLTSAASIDGSR	[3] Phospho (ST)|[5] Phospho (ST)	NDRG2_RAT	Protein NDRG2 OS=Rattus norvegicus GN=Ndrg2 PE=1 SV=1	TRUE	0.0902368	54918.4	49403.4	20864.5	34224.9	43311.5	40140	28758.3	41476.9	17835.1	24992.6	17548.3	713.599	5017.41	2226.42	899.01	7600.72	1910.46	3360.27	29002.2	44800.3	55487	33418.2	24439.3	11917.9	43781.1	47371.7	19795.6	30192.9	42915.2	40140	28773	40810.8	18179.4	17256.7	8341.67	446.092	5608.18
23606	34.0747	1	1739.74	1738.73	-0.177311	---	SRTASLTSAASIDGSR	[5] Phospho (ST)|[7] Phospho (ST)	NDRG2_RAT	Protein NDRG2 OS=Rattus norvegicus GN=Ndrg2 PE=1 SV=1	FALSE	0.0902368	54918.4	49403.4	20864.5	34224.9	43311.5	40140	28758.3	41476.9	17835.1	24992.6	17548.3	713.599	5017.41	2226.42	899.01	7600.72	1910.46	3360.27	29002.2	44800.3	55487	33418.2	24439.3	11917.9	43781.1	47371.7	19795.6	30192.9	42915.2	40140	28773	40810.8	18179.4	17256.7	8341.67	446.092	5608.18
23606	34.0747	1	1739.74	1738.73	-0.177311	---	SRTASLTSAASIDGSR	[1] Phospho (ST)|[3] Phospho (ST)	NDRG2_RAT	Protein NDRG2 OS=Rattus norvegicus GN=Ndrg2 PE=1 SV=1	FALSE	0.0902368	54918.4	49403.4	20864.5	34224.9	43311.5	40140	28758.3	41476.9	17835.1	24992.6	17548.3	713.599	5017.41	2226.42	899.01	7600.72	1910.46	3360.27	29002.2	44800.3	55487	33418.2	24439.3	11917.9	43781.1	47371.7	19795.6	30192.9	42915.2	40140	28773	40810.8	18179.4	17256.7	8341.67	446.092	5608.18
3354	34.4184	2	708.822	1415.63	-0.0834803	74.45	TASLTSAASIDGSR	[3] Phospho (ST)	NDRG2_RAT	Protein NDRG2 OS=Rattus norvegicus GN=Ndrg2 PE=1 SV=1	TRUE	0.0243614	258031	212302	214525	159134	160731	162393	211963	228133	207273	276640	384101	314653	133385	103779	176086	155869	75938.4	107735	195775	224942	205462	253475	190215	243060	205703	203571	203535	140387	159261	162393	212072	224469	211275	191012	182584	196699	149090
16747	34.4367	1	1416.64	1415.63	-0.0525502	---	TASLTSAASIDGSR	[3] Phospho (ST)	NDRG2_RAT	Protein NDRG2 OS=Rattus norvegicus GN=Ndrg2 PE=1 SV=1	TRUE	0.0473707	47346.4	30278.9	37102.7	25395.2	17367.9	28448.1	54103.9	60402.4	48525.3	59775.8	62843.8	44597.1	6711.9	5478.45	17104.6	20085.9	4055.81	6354.87	40401.3	59515.7	44181.4	74652.7	46997	41419	37744.6	29033.7	35202	22403.4	17209	28448.1	54131.6	59432.3	49462.3	41273.5	29873	27878.9	7502.19
16747	34.4367	1	1416.64	1415.63	-0.0525502	---	TASLTSAASIDGSR	[1] Phospho (ST)	NDRG2_RAT	Protein NDRG2 OS=Rattus norvegicus GN=Ndrg2 PE=1 SV=1	FALSE	0.0473707	47346.4	30278.9	37102.7	25395.2	17367.9	28448.1	54103.9	60402.4	48525.3	59775.8	62843.8	44597.1	6711.9	5478.45	17104.6	20085.9	4055.81	6354.87	40401.3	59515.7	44181.4	74652.7	46997	41419	37744.6	29033.7	35202	22403.4	17209	28448.1	54131.6	59432.3	49462.3	41273.5	29873	27878.9	7502.19
7400	33.4689	2	708.822	1415.63	0.0977917	83.66	TASLTSAASIDGSR	[9] Phospho (ST)	NDRG2_RAT	Protein NDRG2 OS=Rattus norvegicus GN=Ndrg2 PE=1 SV=1	TRUE	0.227851	92334	73486.7	75462.8	62663.3	63924.4	65127.5	107737	130808	113929	166637	133935	148639	80883.6	57512.6	90455.1	72096.6	45547.3	62370.1	89629.3	91373.6	81508	114741	120176	121624	73608.9	70464.5	71597	55281.1	63339.5	65127.5	107792	128707	116129	115058	63666.4	92918.2	90407.2
10525	34.4496	2	748.805	1495.6	0.0732285	49.46	TASLTSAASIDGSR	[3] Phospho (ST)|[9] Phospho (ST)	NDRG2_RAT	Protein NDRG2 OS=Rattus norvegicus GN=Ndrg2 PE=1 SV=1	FALSE	0.00285333	70058.8	57163.7	45934.8	69200.5	59673.2	55735.4	114669	109372	101715	177158	205940	159062	41153.6	28578.9	44973.1	34101.9	17795.9	30460.1	57264.9	73977.4	63468.6	83549.7	83219.1	54405.2	55851	54812.8	43581.6	61048.1	59127.2	55735.4	114728	107616	103679	122322	97894.2	99434.3	45999.2
11372	23.4539	2	810.376	1618.74	0.774857	35.54	KPGNNEGSGAPSPLSK	[12] Phospho (ST)	AP180_RAT	Clathrin coat assembly protein AP180 OS=Rattus norvegicus GN=Snap91 PE=1 SV=1	TRUE	0.340862	382390	563359	46149.1	741100	393499	189527	117390	49989.5	42705.1	695932	779507	393422	53337.5	25301.9	63734.3	232403	59748.8	50732.7	223670	156593	751300	903091	78298.4	921015	304842	540191	43785	653792	389898	189527	117450	49186.6	43529.7	480522	370541	245939	59617.6
3487	12.8543	2	810.374	1618.73	-0.658523	69.63	KPGNNEGSGAPSPLSK	[15] Phospho (ST)	AP180_RAT	Clathrin coat assembly protein AP180 OS=Rattus norvegicus GN=Snap91 PE=1 SV=1	TRUE	0.644327	192513	1285.61	211301	407.702	93233.1	164004	367274	512007	472460	1034.59	372.515	211167	379846	297680	403122	27289.1	283351	258601	205310	258346	366.736	1712.07	531934	940.779	153471	1232.74	200476	359.671	92380	164004	367462	503785	481583	714.358	177.076	132006	424571
4707	12.8543	3	540.586	1618.73	-0.228422	29.86	KPGNNEGSGAPSPLSK	[15] Phospho (ST)	AP180_RAT	Clathrin coat assembly protein AP180 OS=Rattus norvegicus GN=Snap91 PE=1 SV=1	TRUE	0.461355	93382.6	8530.77	117552	6325.07	62400.5	83789.5	164975	258722	213965	2076.66	1292.72	115442	167639	170567	193917	14846.4	145742	166788	114003	126214	8571.01	4116.54	249148	15947.4	74444.7	8179.94	111530	5579.92	61829.5	83789.5	165060	254567	218096	1433.88	614.498	72165.9	187378
14977	25.2479	2	813.374	1624.73	-0.238418	63.98	SSPATTVTSPNSTPAK	[9] Phospho (ST)	AP180_RAT	Clathrin coat assembly protein AP180 OS=Rattus norvegicus GN=Snap91 PE=1 SV=1	TRUE	0.163038	111633	102306	103410	182940	73690.2	94685.3	130884	42113.4	29473.8	177641	245579	112809	27736.3	47501.3	40799.4	53210.7	35135.4	29538.3	93763.1	100984	152685	107525	42154.7	419413	88994.1	98099	98112.7	161388	73015.9	94685.3	130951	41437.1	30042.9	122656	116737	70520.3	31002.1
6448	12.5109	2	813.374	1624.73	-0.318025	55.39	SSPATTVTSPNSTPAK	[8] Phospho (ST)	AP180_RAT	Clathrin coat assembly protein AP180 OS=Rattus norvegicus GN=Snap91 PE=1 SV=1	FALSE	0.937804	8655.93	347.944	8634.25	0	990.535	11148.6	20344	5873.5	17175.3	418.623	254.121	46479.4	5672.6	16054.6	2482.8	1173.83	5294.5	6067.59	6980.34	9528.41	40.776	91.9616	4062.04	60.176	6900.52	333.634	8191.93	0	981.472	11148.6	20354.4	5779.18	17507	289.047	120.797	29055.6	6340.51
11426	13.2131	2	850.358	1698.7	-0.239227	34.86	KPGNNEGSGAPSPLSK	[8] Phospho (ST)|[15] Phospho (ST)	AP180_RAT	Clathrin coat assembly protein AP180 OS=Rattus norvegicus GN=Snap91 PE=1 SV=1	FALSE	0.207975	1068.07	487.62	1778.17	223.709	218.361	1326.21	8740.06	334404	186948	357.394	258.513	1385.68	189512	43893.8	152981	284.459	89489.6	68692.3	1638.04	1528.81	657.748	1741.67	80570.5	120.784	851.464	467.566	1687.07	197.354	216.363	1326.21	8744.52	329033	190558	246.77	122.885	866.226	211826
23404	13.5587	2	853.357	1704.7	-0.541728	36.83	SSPATTVTSPNSTPAK	[12] Phospho (ST)|[13] Phospho (ST)	AP180_RAT	Clathrin coat assembly protein AP180 OS=Rattus norvegicus GN=Snap91 PE=1 SV=1	FALSE	0.869124	771.035	103.305	17443.6	4415.8	1473.82	4847.74	15069.6	70342.8	44615.3	1146.66	328.874	1471.15	46809.2	17458.5	26281.1	122.478	27780.2	25370.1	1577.52	4675.01	364.483	79.8182	61061.8	295.26	614.67	99.0563	16550	3895.58	1460.34	4847.74	15077.3	69213.1	45476.8	791.738	156.331	919.66	52320.7
3879	11.8495	2	778.85	1555.69	-1.19163	66.75	ISQHGGSSTSLSSTK	[7] Phospho (ST)	DCLK1_RAT	Serine/threonine-protein kinase DCLK1 OS=Rattus norvegicus GN=Dclk1 PE=2 SV=1	TRUE	0.433949	78303.6	7971.43	42905	4356.38	103660	60185.5	76525.9	107514	98692.2	71206.1	82511.3	27032.1	19804.8	45980.8	83497.4	19782.1	51180.5	49324.2	57988.7	90769.4	1231.12	88071	108209	3150.9	62423.8	7643.6	40707.1	3843.16	102711	60185.5	76565	105787	100598	49165.8	39222	16898.5	22136.7
4697	11.8495	3	519.569	1555.69	-1.22538	34.87	ISQHGGSSTSLSSTK	[12] Phospho (ST)	DCLK1_RAT	Serine/threonine-protein kinase DCLK1 OS=Rattus norvegicus GN=Dclk1 PE=2 SV=1	TRUE	0.431301	27834.7	21187.9	19243.3	2886.85	35869.9	28132.2	26719	41777.5	29677.2	48250.4	33029.3	46383.6	23508.6	26149.8	28699	10734.4	22963.6	25898	29278.2	28841.7	4184.56	49847.1	41435	4881.48	22189.9	20316.5	18257.5	2546.75	35541.7	28132.2	26732.7	41106.6	30250.3	33315.5	15700.6	28995.7	26276.6
10918	30.4808	2	675.309	1348.6	0.266411	68.66	SPSPSPTSPGSLR	[8] Phospho (ST)	DCLK1_RAT	Serine/threonine-protein kinase DCLK1 OS=Rattus norvegicus GN=Dclk1 PE=2 SV=1	TRUE	0.199157	47495.4	23266.9	37021.4	34222.7	35150.6	40172.2	23460.2	18468.1	24433.4	71387.9	83745	105036	31123.8	26311	33028.8	30510.7	23951	29780.1	44214.3	45086.5	28538.7	25066.4	45453.8	21731.7	37863.4	22310	35124.8	30190.9	34829	40172.2	23472.2	18171.5	24905.2	49291.4	39808.5	65661.2	34788.4
11470	30.4648	1	1349.61	1348.6	0.199597	---	SPSPSPTSPGSLR	[8] Phospho (ST)	DCLK1_RAT	Serine/threonine-protein kinase DCLK1 OS=Rattus norvegicus GN=Dclk1 PE=2 SV=1	TRUE	0.117081	95015	73996	75812.1	110277	94966.9	94058.5	68388.4	67922.8	60132.2	126353	170385	114464	60229.9	57229.2	53048	82713.5	56742.7	42514	89141.6	102595	109566	105362	77055.8	100946	75746.1	70952.9	71928.4	97285.2	94097.9	94058.5	68423.3	66831.9	61293.3	87242.9	80993.1	71555	67321.6
4163	33.5925	2	878.401	1754.79	-0.0670799	65.94	SPSPPPDGSPAATPEIR	[3] Phospho (ST)	BIN1_RAT	Myc box-dependent-interacting protein 1 OS=Rattus norvegicus GN=Bin1 PE=1 SV=1	TRUE	0.03433	571676	447744	463521	502362	466114	500118	691686	822936	750508	722592	832205	677354	519754	382827	519115	466224	346903	370190	545061	576372	533977	601112	639433	545384	455741	429331	439776	443179	461849	500118	692040	809720	764999	498929	395592	423433	580952
5324	32.1877	3	712.312	2133.91	0.231648	46.59	GNKSPSPPPDGSPAATPEIR	[4] Phospho (ST)|[6] Phospho (ST)	BIN1_RAT	Myc box-dependent-interacting protein 1 OS=Rattus norvegicus GN=Bin1 PE=1 SV=1	TRUE	0.0499192	269485	186058	212795	245409	235737	249223	358389	469983	446381	466621	490178	491040	238094	187692	223048	75664.5	133037	167359	323091	356880	272433	300811	469981	217716	214834	178407	201894	216498	233580	249223	358572	462435	455000	322189	233008	306963	266129
7720	32.2035	2	1067.96	2133.91	-0.063758	69.25	GNKSPSPPPDGSPAATPEIR	[4] Phospho (ST)|[6] Phospho (ST)	BIN1_RAT	Myc box-dependent-interacting protein 1 OS=Rattus norvegicus GN=Bin1 PE=1 SV=1	TRUE	0.0115807	374468	245325	300256	300791	331746	349399	388364	480127	425066	427477	498823	324077	231440	170608	180266	118522	152172	141846	412966	465436	371193	326390	430567	182237	298527	235236	284874	265355	328710	349399	388562	472416	433273	295161	237117	202590	258690
15779	33.8308	2	918.384	1834.75	-0.0314178	44.09	SPSPPPDGSPAATPEIR	[1] Phospho (ST)|[9] Phospho (ST)	BIN1_RAT	Myc box-dependent-interacting protein 1 OS=Rattus norvegicus GN=Bin1 PE=1 SV=1	TRUE	0.0188882	49751.6	32244.4	29990	46910.8	45315.7	50734.9	99701.4	114855	98784.2	101839	128567	75335.4	40249.8	23126.6	42540.9	30871.6	14453.3	19011.7	60408.9	59275.2	45178.2	64294.7	70032	43568.7	39662	30918.4	28453.6	41384.3	44901.1	50734.9	99752.3	113010	100692	70316.9	61114.9	47094.3	44989
4180	31.9415	2	645.278	1288.54	0.0552287	66.15	EALQDVEDENQ		1433E_RAT	14-3-3 protein epsilon OS=Rattus norvegicus GN=Ywhae PE=1 SV=1	TRUE	0.2091	99212	70643.8	93353.7	81403.6	80109.1	100782	111678	144198	146178	202045	226069	245142	98237.1	90149.6	107524	54737.9	49529.7	62464.7	123856	120430	90502.4	132954	194933	143281	79092	67738.6	88571.3	71813.5	79376.1	100782	111735	141882	149001	139506	107463	153245	109804
5613	31.9415	1	1289.55	1288.54	0.0225569	---	EALQDVEDENQ		1433E_RAT	14-3-3 protein epsilon OS=Rattus norvegicus GN=Ywhae PE=1 SV=1	TRUE	0.360413	234971	189503	172512	214665	194952	214470	252042	286266	263802	303367	379106	274079	176543	157845	173585	146900	124029	117897	266359	287621	267497	361602	344252	341232	187319	181710	163674	189376	193168	214470	252171	281669	268895	209466	180209	171335	197330
23044	54.7532	2	1044.48	2086.95	-5.83274	---	AAFDDAIAELDTLSEESYK		1433E_RAT	14-3-3 protein epsilon OS=Rattus norvegicus GN=Ywhae PE=1 SV=1	TRUE	0.879775	31648.6	1034.95	11497.5	51441.3	36760.7	53160.6	853.853	5570.6	3861.51	1579.56	1761.16	8943.18	17388.1	38577.1	35437.1	3354.87	4990.54	1981.54	6895.97	17098.5	19799.9	24850.9	552.648	2022.1	25230.3	992.384	10908.5	45381	36424.3	53160.6	854.29	5481.14	3936.08	1090.64	837.172	5590.64	19435.4
23394	54.9461	3	696.654	2086.94	-8.13151	42.53	AAFDDAIAELDTLSEESYK		1433E_RAT	14-3-3 protein epsilon OS=Rattus norvegicus GN=Ywhae PE=1 SV=1	TRUE	0.79999	4014.96	962.225	3802.51	11540.3	32100.6	11359.5	9572.29	4720.76	3908.72	11216.3	0	2596.5	28005.4	25734.3	32364.2	0	4909.33	5220.77	5623.66	4608.38	7473.54	3386.07	16221.6	1911.7	3200.74	922.653	3607.71	10180.7	31806.9	11359.5	9577.18	4644.95	3984.2	7744.56	0	1623.14	31302.9
4576	36.3951	2	876.365	1750.72	-1.75981	103.6	VVSSTSEEEEAFTEK	[6] Phospho (ST)	OXR1_RAT	Oxidation resistance protein 1 OS=Rattus norvegicus GN=Oxr1 PE=2 SV=3	TRUE	0.0903909	178251	150930	148400	222820	205677	183121	276348	304604	251709	404000	491054	356028	90670.8	108106	86954.2	97869.3	60573	70534.2	259446	289008	325412	398359	330994	304540	142102	144723	140798	196570	203795	183121	276489	299712	256570	278950	233424	222563	101347
10979	51.0598	3	1125.85	3374.51	-4.55339	91.85	STEESLSEDVFTESELSPIREELPSSELR	[17] Phospho (ST)	OXR1_RAT	Oxidation resistance protein 1 OS=Rattus norvegicus GN=Oxr1 PE=2 SV=3	TRUE	0.0720351	181298	133668	141869	162460	155368	163659	93813.1	74297.5	70956.4	128546	218430	142621	67928.2	46165.4	65757.5	78587.5	52663.9	52925.6	150413	182281	150105	162147	119160	140742	144531	128171	134601	143320	153947	163659	93861.1	73104.3	72326.5	88757.2	103832	89156.4	75926.3
14388	35.4246	2	876.366	1750.72	-0.826443	80.94	VVSSTSEEEEAFTEK	[4] Phospho (ST)	OXR1_RAT	Oxidation resistance protein 1 OS=Rattus norvegicus GN=Oxr1 PE=2 SV=3	TRUE	0.00039882	45571.4	23900.6	33937.3	45053.1	40277.9	57351.4	45698	55748.9	40927.8	98338.5	103708	92060.3	18280.9	13305.7	20447.5	14418.9	6308.25	8833.25	20517	24860.7	19530.8	49222.6	54937.2	39977.6	36329.6	22917.7	32198.8	39745.5	39909.4	57351.4	45721.4	54853.6	41718.1	67900	49298.1	57549.5	20433.3
4610	27.6847	2	614.818	1227.62	0.238591	64.02	VEIIANDQGNR		HSP7C_RAT	Heat shock cognate 71 kDa protein OS=Rattus norvegicus GN=Hspa8 PE=1 SV=1	TRUE	0.505813	71788.5	64805.7	61470.9	68129.9	61245.5	59576	99401.8	126534	94714.2	70481.1	84469	106114	94977.7	81503.7	99311.8	43089.1	65846.9	67218.2	70246.4	72224.2	72497.6	148412	132988	142490	57229.9	62140.6	58321.9	60103.6	60685.1	59576	99452.6	124502	96543.1	48665.2	40152.6	66334.9	106161
20071	27.7003	1	1228.63	1227.62	0.117933	---	VEIIANDQGNR		HSP7C_RAT	Heat shock cognate 71 kDa protein OS=Rattus norvegicus GN=Hspa8 PE=1 SV=1	TRUE	0.858331	7976.69	6513.26	4943.92	1177.31	8486.68	5893.4	21479.2	0	24509.5	3274.92	8738.33	10774.3	1139.29	16688.8	0	2703.87	8019.24	7410.5	7285.3	8031.48	8201.73	37916.5	30856.4	19190.1	6359.03	6245.4	4690.65	1038.61	8409.03	5893.4	21490.2	0	24982.7	2261.24	4153.8	6735.32	1273.43
7785	11.6066	3	582.607	1744.8	-0.895223	35.73	NQTAEKEEFEHQQK		HSP7C_RAT	Heat shock cognate 71 kDa protein OS=Rattus norvegicus GN=Hspa8 PE=1 SV=1	TRUE	0.326964	20506	15008.1	15611.9	391.975	19644.4	16956.5	30388	50424.1	35612.7	51139.2	40626.8	78828.2	24989.4	18804.9	18606.6	5083.79	15428.6	17478.7	22068.9	26480.6	719.78	43726	45723.4	522.617	16347.4	14390.9	14812.1	345.797	19464.7	16956.5	30403.6	49614.3	36300.3	35310.2	19312.1	49277.8	27931.8
23917	11.637	2	873.407	1744.8	-0.715847	49.15	NQTAEKEEFEHQQK		HSP7C_RAT	Heat shock cognate 71 kDa protein OS=Rattus norvegicus GN=Hspa8 PE=1 SV=1	TRUE	0.678745	1261.61	601.807	699.392	157.829	1623.54	505.718	9056.29	12235.8	10712.8	7433.85	8681.58	14928	4682.21	3152.27	1962.87	375.558	4007.3	4115.74	1766.56	2391.04	205.117	10319.9	15882.9	135.236	1005.76	577.057	663.564	139.236	1608.68	505.718	9060.92	12039.3	10919.6	5132.87	4126.82	9331.9	5233.51
4613	12.5109	2	959.334	1916.65	-0.76842	90.87	RGGGSGGGDESEGEEVDED	[11] Phospho (ST)	PURB_RAT	Transcriptional activator protein Pur-beta OS=Rattus norvegicus GN=Purb PE=1 SV=3	TRUE	0.358124	239858	146478	163481	730.299	241663	208391	338665	282660	261243	294427	177197	276209	135679	127847	110242	130452	158107	131613	239214	255009	1734.41	149306	226702	1194.15	191215	140454	155106	644.264	239452	208391	338838	278120	266287	203294	84231.3	172666	151655
20512	25.2732	2	881.284	1760.55	-0.408859	53.48	GGGSGGGDESEGEEVDED	[10] Phospho (ST)	PURB_RAT	Transcriptional activator protein Pur-beta OS=Rattus norvegicus GN=Purb PE=1 SV=3	TRUE	0.230036	84534.9	47364.9	72327.8	971.484	95634.3	106799	187938	29649.7	43737	168460	168554	185092	17287.3	65810.1	42020.7	57451.9	28069.1	26113.9	85485	98664.6	4257.73	87289.4	94797.4	1273.72	67391.4	45417	68622.5	857.035	94759.2	106799	188034	29173.6	44581.5	116317	80122.9	115706	19322.8
23746	14.3779	2	881.284	1760.55	-0.361458	31.84	GGGSGGGDESEGEEVDED	[10] Phospho (ST)	PURB_RAT	Transcriptional activator protein Pur-beta OS=Rattus norvegicus GN=Purb PE=1 SV=3	TRUE	0.26959	238.897	327.346	22252.7	1745.43	2471.93	198.571	2184.5	190677	147565	6415.32	295.857	945.304	95720.7	48779.9	65908.8	949.963	86662.8	78806.9	362.915	680.089	1228.02	908.353	96187.7	1681.67	190.449	313.884	21112.7	1539.8	2449.31	198.571	2185.61	187615	150415	4429.6	140.637	590.937	106991
4722	39.1774	2	785.36	1568.71	-1.31326	54.17	SLSSPTDNLELSAR	[4] Phospho (ST)	GIT1_RAT	ARF GTPase-activating protein GIT1 OS=Rattus norvegicus GN=Git1 PE=1 SV=1	TRUE	0.0490883	61243.1	89603.4	45105.1	145433	108740	104324	286718	279921	282206	353235	358752	310388	31574.1	51753.3	68444.1	122522	35287.4	36716.9	45500.4	44835.8	121626	296964	295396	265772	48823.1	85918.4	42794.4	128300	107745	104324	286864	275426	287655	243899	170534	194033	35291.8
12350	41.6523	3	852.363	2554.07	-7.84852	48.2	HGSGAESDYENTQSGEPLLGLEGK	[3] Phospho (ST)	GIT1_RAT	ARF GTPase-activating protein GIT1 OS=Rattus norvegicus GN=Git1 PE=1 SV=1	TRUE	0.463897	46586.6	44268.4	46444.5	80808.9	65662	74656.8	57600.4	149261	88002.1	40853.8	3886.28	9282.81	29428.7	35990.6	41902.1	26328.6	22700.9	30057.6	104662	103198	94288.2	116744	122548	81783.3	37138.9	42447.8	44065.3	71288.9	65061.2	74656.8	57629.8	146864	89701.3	28208.4	1847.36	5802.96	32893.7
20915	41.449	2	1278.04	2554.07	-7.275	---	HGSGAESDYENTQSGEPLLGLEGK	[3] Phospho (ST)	GIT1_RAT	ARF GTPase-activating protein GIT1 OS=Rattus norvegicus GN=Git1 PE=1 SV=1	TRUE	0.91787	39010.4	37325.3	31297	44598.9	29451.5	42389.6	34927.5	58066.3	46321	16890.2	950.916	7151.79	12828.2	9346.25	14832.8	12258.6	5758.14	11354.1	50791	76189.8	68444.6	83761.1	60475.5	8245.04	31099.2	35790.3	29693.7	39344.8	29182	42389.6	34945.4	57133.7	47215.4	11662.2	452.021	4470.79	14338.6
4746	11.3707	3	594.246	1779.72	0.111171	68.51	KEEEEEEEEEEGASK		AINX_RAT	Alpha-internexin OS=Rattus norvegicus GN=Ina PE=1 SV=2	TRUE	0.279841	69981.8	33708.1	26091.3	30955.5	74213.7	43834.3	58037.1	42291.2	36789.6	68211.1	33260.9	56716.1	54173.7	56770.9	60479.8	34582.3	36373.9	35118.3	36209.9	44045.8	25352.2	43088.9	33044.6	26856.9	55789.6	32321.9	24754.7	27308.7	73534.7	43834.3	58066.8	41612	37500	47097.9	15810.7	35454.9	60552.4
8534	11.3707	2	890.865	1779.72	-0.615287	95.82	KEEEEEEEEEEGASK		AINX_RAT	Alpha-internexin OS=Rattus norvegicus GN=Ina PE=1 SV=2	TRUE	0.907792	25383.3	14112.8	21399.7	15085.7	30777.5	24249.3	42810.6	64271.8	48951.5	55854.6	61657	56735.3	67132.7	56337	52718.4	16060	46503.2	37704.1	20121.7	26017.9	14629	31406.2	44267.3	28118.3	20235.6	13532.4	20303.4	13308.4	30495.9	24249.3	42832.5	63239.6	49896.7	38566	29308.9	35466.9	75037.2
4918	51.1516	2	982.437	1962.86	-5.69802	79.03	VGESFEETLEETVVSTK	[4] Phospho (ST)	AINX_RAT	Alpha-internexin OS=Rattus norvegicus GN=Ina PE=1 SV=2	TRUE	0.0929268	496902	359412	310760	451554	499291	459673	583193	526418	464388	492071	567623	365574	419227	305862	360005	412314	361008	308980	369161	432084	500927	476782	543539	386481	396131	344631	294840	398357	494722	459673	583491	517964	473355	339761	269822	228531	468588
6486	51.1995	3	655.294	1962.86	-5.83917	43.48	VGESFEETLEETVVSTK	[4] Phospho (ST)	AINX_RAT	Alpha-internexin OS=Rattus norvegicus GN=Ina PE=1 SV=2	TRUE	0.0720331	138307	68982.9	85618.4	112265	131837	100427	218558	175662	165231	189464	195110	152288	123128	104214	114317	73045.3	98534.9	96783.2	106873	102235	117461	118602	178963	106067	110258	66145.9	81232.4	99038.9	130631	100427	218669	172841	168421	130819	92746.3	95199.8	137626
4888	12.1497	2	796.805	1591.59	3.78934	69.88	SDVETATDSDTESR	[11] Phospho (ST)	DLGP2_RAT	Disks large-associated protein 2 OS=Rattus norvegicus GN=Dlgap2 PE=1 SV=3	TRUE	0.289774	148430	79079.2	102462	3541.32	174750	137320	147106	120875	111412	131958	103932	189465	83959.1	101605	67521.4	47079	73210.3	65841.2	172109	191208	2107.51	102139	138812	6386.68	118328	75827.1	97213.2	3124.12	173151	137320	147182	118934	113563	91113.1	49404.4	118440	93844.8
9678	12.5342	2	421.681	841.348	-0.00624283	28.43	SHSYLR	[3] Phospho (ST)	DLGP2_RAT	Disks large-associated protein 2 OS=Rattus norvegicus GN=Dlgap2 PE=1 SV=3	TRUE	0.309636	2861.71	3987.94	3076.46	109.991	4204.76	6206.75	11201.1	12458.9	9215.61	22710.4	27053.3	22758.9	5871.89	6717.35	7367.19	4575.09	3109.75	4094.83	3926.73	4222.19	168.528	9786.85	9010.59	399.444	2281.36	3823.94	2918.86	97.0335	4166.29	6206.75	11206.9	12258.8	9393.56	15680.9	12859.9	14227.3	6563.27
12755	36.6898	2	706.836	1411.66	-1.93914	62.95	GILAADESTGSIAK	[8] Phospho (ST)	ALDOA_RAT	Fructose-bisphosphate aldolase A OS=Rattus norvegicus GN=Aldoa PE=1 SV=2	TRUE	0.449767	21654.6	13650.6	16455	22758.7	20534.4	16639.8	29873.5	30456.3	27185.9	47116.5	17281.9	40506.1	14455.2	11829.6	14674.6	6521.74	9849.83	10493.3	29854.9	31175.7	36339.4	49512.8	27454.1	49569.2	17263.1	13089.3	15612	20077.5	20346.5	16639.8	29888.8	29967.2	27710.8	32532.6	8214.99	25321.6	16157.2
5070	35.7864	2	706.837	1411.66	-0.430781	81.47	GILAADESTGSIAK	[11] Phospho (ST)	ALDOA_RAT	Fructose-bisphosphate aldolase A OS=Rattus norvegicus GN=Aldoa PE=1 SV=2	TRUE	0.416983	97855.1	73909	68465	72192.7	84737.3	76850	102220	102807	103422	155302	188570	120040	96197.6	94268.3	103500	74283.4	60488.4	78298.8	79397.2	88123.9	78687.2	118415	120363	116315	78010.3	70869.5	64957.6	63687.8	83961.9	76850	102273	101156	105419	107232	89637.6	75040.6	107524
9984	26.7707	2	745.857	1489.7	-0.311701	52.36	LQSIGTENTEENR		ALDOA_RAT	Fructose-bisphosphate aldolase A OS=Rattus norvegicus GN=Aldoa PE=1 SV=2	TRUE	0.863521	43250.1	44761.4	35868.2	11877.9	46097.5	38435.2	52047	60428.7	51047.1	72493.8	74231.7	100767	44118.6	45145.6	47286.2	28195.2	34480.7	33496.3	38836.2	44533.7	49510.5	96325.5	76122.9	98640.3	34479.1	42920.5	34030.7	10478.6	45675.7	38435.2	52073.6	59458.2	52032.8	50054.9	35286.3	62992.6	49313.4
24562	27.2112	2	745.858	1489.7	0.0549023	49.81	LQSIGTENTEENR		ALDOA_RAT	Fructose-bisphosphate aldolase A OS=Rattus norvegicus GN=Aldoa PE=1 SV=2	FALSE	0.0921228	142.046	187.842	26.1301	50014.5	181.923	204.753	281.181	0	377.474	977.732	198.206	784.186	2.9202	141.061	6.098	1.1861	21.4467	19.4103	101.797	11.5929	160.406	169.986	591.456	617.004	113.239	180.117	24.7915	44122.3	180.258	204.753	281.325	0	384.763	675.096	94.2182	490.217	3.26404
5402	30.6223	2	698.33	1394.65	1.18157	30.48	EGSPLKEESLAR	[3] Phospho (ST)	ERMIN_RAT	Ermin OS=Rattus norvegicus GN=Ermn PE=1 SV=1	TRUE	0.0412032	290284	148518	236266	186195	191369	222969	240539	265971	279110	393553	416488	544386	265646	201571	238384	156054	225570	244754	210613	215505	137705	138611	319140	74091.9	231415	142410	224163	164259	189618	222969	240662	261700	284499	271737	197979	340312	296924
13030	29.4033	2	498.713	995.411	0.0372538	29.2	YNTISYR	[3] Phospho (ST)	ERMIN_RAT	Ermin OS=Rattus norvegicus GN=Ermn PE=1 SV=1	TRUE	0.411573	19365.7	49356.1	34461.7	22997.2	12397.7	11355.4	2593.24	5312.24	4995.03	7386.24	7969.72	11132.6	34770.5	34041.9	36304.7	6528.29	59187.9	52821.2	6440.57	9381.63	14435.4	1800.22	4292.7	52670.8	15438.4	47326.3	32696.3	20287.9	12284.3	11355.4	2594.57	5226.93	5091.48	5099.99	3788.44	6959.32	38864.5
6477	28.6526	4	678.818	2711.24	-0.706671	47.39	DKDSEVSTKPEGVHAPNQPSPVEGK	[20] Phospho (ST)	RTN1_RAT	Reticulon-1 OS=Rattus norvegicus GN=Rtn1 PE=2 SV=1	TRUE	0.280126	160592	138077	122077	214142	174540	158859	89724.9	111587	101262	213952	108866	215976	110565	115965	103593	36797.6	95279.1	102161	155292	173248	179247	183188	154233	157692	128024	132399	115823	188914	172943	158859	89770.7	109795	103217	147728	51749.9	135013	123584
10789	28.6343	3	904.755	2711.24	-0.53779	48.17	DKDSEVSTKPEGVHAPNQPSPVEGK	[20] Phospho (ST)	RTN1_RAT	Reticulon-1 OS=Rattus norvegicus GN=Rtn1 PE=2 SV=1	TRUE	0.17856	88708.7	60117.6	60180.6	104874	89961.2	81732.3	29531	43379.4	45257.9	108436	76865.1	92066.3	53144.3	48246.3	39272.5	15776.2	46638.3	44281.6	73393.3	79576.3	90807.9	79820.2	73512.2	54337.4	70718.8	57645.2	57097.6	92518.7	89138.1	81732.3	29546.1	42682.8	46131.8	74872.1	36538.1	57553.3	59401.8
7611	13.0827	2	698.786	1395.56	0.976654	66.02	GQEEQSPGLEDK	[6] Phospho (ST)	RTN1_RAT	Reticulon-1 OS=Rattus norvegicus GN=Rtn1 PE=2 SV=1	TRUE	0.482378	73668	10068.2	56758	8481.84	5865.59	61447.6	86617.9	107523	90308.6	6553.3	5489.3	101669	85895.9	78386.5	11976	4963.07	53252.5	60853.9	89881.4	95798.6	32574.9	12141.7	120020	41619	58728.3	9654.14	53850.4	7482.61	5811.92	61447.6	86662.1	105797	92052.4	4524.87	2609.36	63556.3	96009.7
37656	15.0385	2	698.786	1395.56	1.61888	35.48	GQEEQSPGLEDK	[6] Phospho (ST)	RTN1_RAT	Reticulon-1 OS=Rattus norvegicus GN=Rtn1 PE=2 SV=1	TRUE	0.765784	528.27	237.12	75.26	2364.09	9794.54	325.923	118.643	1283.28	162.605	170.662	632.001	147.782	796.999	179.324	522.552	1762.33	382.832	538.944	141.331	218.346	333.756	114.19	348.57	468.105	421.138	227.368	71.4046	2085.58	9704.92	325.923	118.703	1262.67	165.745	117.837	300.424	92.3826	890.841
7101	28.1378	2	595.794	1189.57	-0.708182	28.86	AQLEPVASPAK	[8] Phospho (ST)	PLEC_RAT	Plectin OS=Rattus norvegicus GN=Plec PE=1 SV=2	TRUE	0.285183	51452.1	44099.7	48545.5	54448.7	51040.9	59066.1	79177.2	58340.1	82718.3	77206.1	80154.8	95109.4	67289.5	62199.5	58654.3	42996.8	56135.8	61691.8	80303.3	70490.5	71923.3	97461.3	95919.6	125349	41017.7	42286.1	46058.6	48034.2	50573.9	59066.1	79217.6	57403.2	84315.5	53308.7	38101.9	59455.6	75212.5
9983	38.1453	2	917.913	1833.81	-1.81683	120.34	SSSVGSSSSYPISSAVPR	[3] Phospho (ST)	PLEC_RAT	Plectin OS=Rattus norvegicus GN=Plec PE=1 SV=2	TRUE	0.123483	76471.9	49735.6	47143.2	61569.9	66243	86602.4	83664.1	81262.4	74146.6	235673	247359	167181	77483.3	48189.6	65998.5	68896.9	54344.3	56897.4	79380.2	100819	62125.3	76994.5	101628	52028	60963.5	47690.2	44728.2	54316.4	65636.9	86602.4	83706.8	79957.4	75578.3	162725	117583	104510	86606.5
7758	10.8751	3	580.224	1737.65	-0.00662369	34.42	RVESEESGDEEGKK	[4] Phospho (ST)|[7] Phospho (ST)	PP1R7_RAT	Protein phosphatase 1 regulatory subunit 7 OS=Rattus norvegicus GN=Ppp1r7 PE=1 SV=1	TRUE	0.00336568	27456.8	24858.2	14152.4	28855.6	26892	20499.5	39788.2	51432.2	32170.5	70013.2	48404.7	59156.4	25482	23316.7	20086.8	8545.13	12606.3	10245.1	18524.8	22717.5	26270.2	22151.4	30343.4	19835.7	21888.6	23835.9	13427.4	25456.1	26646	20499.5	39808.5	50606.2	32791.6	48342.1	23009.3	36980.4	28482.4
13559	10.9643	2	869.832	1737.65	-0.2648	40.65	RVESEESGDEEGKK	[4] Phospho (ST)|[7] Phospho (ST)	PP1R7_RAT	Protein phosphatase 1 regulatory subunit 7 OS=Rattus norvegicus GN=Ppp1r7 PE=1 SV=1	TRUE	0.00710465	9371.18	6649.49	5977.02	11797.9	9192.91	7823.89	20734	24793.3	17961.7	37314.6	47030.4	32765.8	8724.73	7736.09	5907.28	4443.19	5526.47	3425.34	7360.25	9380.2	10759.7	12215.9	15764.8	6695.47	7470.72	6376.03	5670.83	10408	9108.8	7823.89	20744.6	24395.2	18308.5	25764.7	22356.1	20482.8	9752.02
31872	10.8751	2	829.848	1657.68	-0.535522	34.78	RVESEESGDEEGKK	[7] Phospho (ST)	PP1R7_RAT	Protein phosphatase 1 regulatory subunit 7 OS=Rattus norvegicus GN=Ppp1r7 PE=1 SV=1	FALSE	0.232936	75.0372	102.127	148.111	243.773	168.588	137.435	1401.34	0.333597	166.83	2792.3	7289.17	3584.48	38.9449	512.268	637.112	427.698	10.3431	0	58.5153	156.132	115.663	444.707	38.834	201.309	59.8198	97.9272	140.523	215.055	167.046	137.435	1402.05	0.328239	170.051	1928.01	3464.94	2240.76	43.5304
17478	10.8751	3	553.569	1657.68	0.716924	49.18	RVESEESGDEEGKK	[4] Phospho (ST)	PP1R7_RAT	Protein phosphatase 1 regulatory subunit 7 OS=Rattus norvegicus GN=Ppp1r7 PE=1 SV=1	TRUE	0.0455126	4502.61	5145.47	2536.48	4599.09	5253.91	3610.85	8314.7	4501.14	7159.46	15919.5	12004.4	15459.4	5435.1	5504.78	7327.2	3392.11	1934.18	1839.96	3050.92	3907.96	4113.58	5973.39	4318.41	5824.09	3589.49	4933.86	2406.54	4057.28	5205.84	3610.85	8318.95	4428.86	7297.7	10991.9	5706.34	9664.13	6075.05
23625	10.9233	2	791.781	1581.55	-0.0505171	43.88	VESEESGDEEGKK	[3] Phospho (ST)|[6] Phospho (ST)	PP1R7_RAT	Protein phosphatase 1 regulatory subunit 7 OS=Rattus norvegicus GN=Ppp1r7 PE=1 SV=1	TRUE	0.272716	5000.71	3478.85	3115.21	3362.91	4281.95	4447.94	8296.36	276.796	3046.96	12484.3	6901.46	7716.94	3174.34	3484.64	4586.11	2536.65	1137.78	926.351	3925.11	3567.75	3538.44	5593.54	3460.82	1713.33	3986.57	3335.78	2955.62	2966.73	4242.77	4447.94	8300.59	272.351	3105.79	8620.07	3280.63	4824.08	3548.1
7907	45.374	3	1074.48	3220.42	-6.80616	71.87	IAESHLQTISNLSENQASEEEDELGELR	[18] Phospho (ST)	PPR1B_RAT	Protein phosphatase 1 regulatory subunit 1B OS=Rattus norvegicus GN=Ppp1r1b PE=2 SV=1	TRUE	0.240796	214758	186248	180155	271425	254940	279068	504156	534889	468707	438916	427216	324457	204208	158680	195143	94352.1	131252	136107	375372	415094	395319	490791	458170	391061	171206	178589	170926	239449	252607	279068	504413	526299	477758	303059	203078	202827	228252
10360	11.0411	3	634.593	1900.76	-0.0732064	72.72	VSEHSSPEEESSPHQR	[6] Phospho (ST)	PPR1B_RAT	Protein phosphatase 1 regulatory subunit 1B OS=Rattus norvegicus GN=Ppp1r1b PE=2 SV=1	TRUE	0.131037	22482.5	17747.7	11851.3	19137.3	22827.7	14633.1	23357.6	26750.8	26059.1	35134.1	21458.5	38282.9	22065.2	15959.7	16112.7	5886.09	10689.5	10166.8	19876.1	27024.8	23146	22723.7	26189.4	23589.9	17923.1	17017.8	11244.2	16882.8	22618.9	14633.1	23369.5	26321.2	26562.2	24259.1	10200.4	23931.7	24663.2
8083	31.2193	2	615.264	1228.51	0.145535	40.53	VGSLTPPSSPK	[5] Phospho (ST)|[9] Phospho (ST)	AAK1_RAT	AP2-associated protein kinase 1 OS=Rattus norvegicus GN=Aak1 PE=1 SV=1	TRUE	0.773737	85340.7	50907.8	88082.1	72601.6	71096.9	91638.7	67185.1	89923.1	83850.8	91093.2	112296	124377	94805.3	71849.9	92235.9	54580.3	72469.8	81864.3	93858.9	100986	64738.7	68769.5	127324	76625.9	68033.8	48814.2	83569.8	64048.5	70446.4	91638.7	67219.4	88479	85469.9	62897.3	53380.3	77751.9	105968
11629	31.1879	1	1229.52	1228.51	0.105622	---	VGSLTPPSSPK	[5] Phospho (ST)|[9] Phospho (ST)	AAK1_RAT	AP2-associated protein kinase 1 OS=Rattus norvegicus GN=Aak1 PE=1 SV=1	TRUE	0.0563398	128861	103431	110266	149279	131117	147739	112123	132626	120272	186819	227531	158552	93025.8	75052.6	86132.3	113145	81309.1	78704.8	140371	153017	144079	146235	142369	142875	102728	99177.5	104617	131692	129917	147739	112180	130496	122595	128994	108158	99115.7	103979
8406	27.7003	2	737.869	1473.72	-0.00924517	38.57	VQTTPPPTIQGQK	[4] Phospho (ST)	AAK1_RAT	AP2-associated protein kinase 1 OS=Rattus norvegicus GN=Aak1 PE=1 SV=1	TRUE	0.740916	75113.6	66812.1	69986.8	93107.9	73733.7	75721.1	96798.2	12782.6	89281.9	123698	149367	121010	12279.6	83879.5	14118.2	52092.5	65385.7	61397.5	93512.8	98166.4	104694	177541	146802	171522	59880.7	64064.4	66401.5	82139	73059.1	75721.1	96847.6	12577.3	91005.9	85410.1	71002.2	75647	13725.4
14670	30.8423	1	1149.55	1148.55	-0.46886	---	VGSLTPPSSPK	[5] Phospho (ST)	AAK1_RAT	AP2-associated protein kinase 1 OS=Rattus norvegicus GN=Aak1 PE=1 SV=1	TRUE	0.0541981	36852	30718.3	27005	34444.5	23474.5	29303.1	23011.3	14287.5	18772.6	45707.5	55206.9	41243.1	5235.16	18630.7	10776.9	27278.2	18556.4	11982.4	28346	28997.7	28571.8	33119.3	20885	36032.5	29378.4	29455	25621.6	30386.6	23259.7	29303.1	23023	14058.1	19135.1	31559.8	26242.8	25782.3	5851.57
16495	30.8266	2	575.282	1148.55	0.509183	43.24	VGSLTPPSSPK	[5] Phospho (ST)	AAK1_RAT	AP2-associated protein kinase 1 OS=Rattus norvegicus GN=Aak1 PE=1 SV=1	TRUE	0.0469573	15378.6	9636.38	11511.9	8137.84	8517.49	12164.7	9097.96	9572.36	9209.33	17053.4	22051.6	25060.2	12016.9	11817.3	12191.3	9416.82	10065.2	11616.6	8340.26	7843.19	4988.15	6923.09	12587.2	4700.1	12259.8	9240.08	10922.1	7179.13	8439.56	12164.7	9102.61	9418.63	9387.15	11774.9	10482.3	15665.9	13431.8
8283	11.2475	3	562.222	1683.64	0.372582	---	SYSPDGKESPSDKK	[2] Phospho (Y)|[11] Phospho (ST)	MATR3_RAT	Matrin-3 OS=Rattus norvegicus GN=Matr3 PE=1 SV=2	TRUE	0.0209561	13995	11824.6	9273.5	16697.8	17489.3	13953.2	20783.6	29584.9	23155.9	30814.1	22444.4	30789.9	15232.1	14858.5	10074.8	4410.86	9589.12	9667.54	13050.5	15246.2	15206	19007.8	17686.1	15946.8	11156.8	11338.3	8798.44	14730.7	17329.2	13953.2	20794.2	29109.8	23603.1	21276.3	10669.1	19247.7	17025.5
10194	11.8495	2	495.688	989.361	0.262423	29.75	RDSFDDR	[3] Phospho (ST)	MATR3_RAT	Matrin-3 OS=Rattus norvegicus GN=Matr3 PE=1 SV=2	TRUE	0.187216	6200.56	6555.67	6399.37	482.897	7054.73	7159.57	10106.7	14365.3	9322.26	24945	28988.1	30535.4	5468.3	7310.09	7505.49	6427.8	4997.23	5898.73	5687.52	7259.62	2188.39	14233	7846.43	465.632	4943.1	6286.07	6071.54	426.008	6990.18	7159.57	10111.9	14134.6	9502.26	17223.8	13779.6	19088.5	6112.16
11969	11.2782	2	842.827	1683.64	-1.59138	41.57	SYSPDGKESPSDKK	[3] Phospho (ST)|[9] Phospho (ST)	MATR3_RAT	Matrin-3 OS=Rattus norvegicus GN=Matr3 PE=1 SV=2	TRUE	0.0258139	13458.2	9018.64	9339.69	14041.4	16345.7	13858.1	24165.4	33016.9	25162.1	33980.8	37425.5	32663.7	15215.8	12010.6	10594.4	5415.4	10495.4	9361.36	12441.1	15598.8	12878.9	23727.1	21146.2	11350.8	10728.9	8647.75	8861.23	12387.2	16196.2	13858.1	24177.8	32486.7	25648	23462.8	17790.3	20419	17007.4
8513	12.5736	3	641.6	1921.78	4.42286	56.86	GPDRTPPSEEDSAEAER	[5] Phospho (ST)	SGTA_RAT	Small glutamine-rich tetratricopeptide repeat-containing protein alpha OS=Rattus norvegicus GN=Sgta PE=1 SV=1	TRUE	0.590913	64115	760.709	99767.9	379.336	1049.91	87466.1	141796	177087	168599	507.665	50.6414	52781.9	98736.4	134347	95355.7	421.902	106345	110926	118855	160664	371.87	947.376	142901	343.225	51112.6	729.425	94657	334.647	1040.3	87466.1	141868	174243	171854	350.528	24.0726	32995.5	110362
11971	12.5736	2	961.892	1921.77	-0.122933	32.46	GPDRTPPSEEDSAEAER	[5] Phospho (ST)	SGTA_RAT	Small glutamine-rich tetratricopeptide repeat-containing protein alpha OS=Rattus norvegicus GN=Sgta PE=1 SV=1	TRUE	0.22243	234.935	0	19734.2	71.403	704.078	1814.83	1051.49	65855.2	64650.6	330.469	281.252	2400.43	70414.1	33114.1	92761.5	243.915	44265	33641.3	449.439	1991.74	96.2446	313.399	59202.1	173.691	187.29	0	18723.3	62.9911	697.636	1814.83	1052.02	64797.6	65899	228.179	133.694	1500.58	78705
14660	25.03	3	641.6	1921.78	4.75743	48.04	GPDRTPPSEEDSAEAER	[5] Phospho (ST)	SGTA_RAT	Small glutamine-rich tetratricopeptide repeat-containing protein alpha OS=Rattus norvegicus GN=Sgta PE=1 SV=1	TRUE	0.314544	74787.6	90147	5676.44	5077.36	110035	22570.6	11788.1	6586.47	6345.19	164861	2951.84	96639.4	3625.06	4537.3	5047.65	49225.5	4686.05	4289.9	41903.9	18620	9929.36	118178	9285.1	20882.8	59620.8	86439.7	5385.64	4479.21	109028	22570.6	11794.2	6480.69	6467.71	113832	1403.17	60412.1	4051.89
14254	11.3095	2	661.748	1321.48	-0.0538877	29.57	TPSASHEEQQE	[3] Phospho (ST)	SGTA_RAT	Small glutamine-rich tetratricopeptide repeat-containing protein alpha OS=Rattus norvegicus GN=Sgta PE=1 SV=1	FALSE	0.125137	4237.21	2751.28	3114.29	4813.87	7292.19	5715.04	8034.35	10704.7	7364.22	12259.6	10846.6	15263.3	4443.88	4202.51	3860.18	1909.95	1349.68	1244.03	6400.94	7206.5	7372.34	9698.21	8863.55	8820.33	3377.91	2638.13	2954.75	4246.75	7225.47	5715.04	8038.46	10532.8	7506.41	8464.92	5155.97	9541.53	4967.13
8514	45.7362	3	836.7	2507.08	-6.62065	44.91	VPSPGSSEDDLQEEEQLEQAIK	[7] Phospho (ST)	SCG2_RAT	Secretogranin-2 OS=Rattus norvegicus GN=Scg2 PE=2 SV=1	TRUE	0.0478577	103129	74374.3	103985	105050	105780	90993.1	279575	293235	270547	375968	390034	306322	44157.4	50860.1	45469.8	17428.2	26464.3	30610	168581	181447	182688	202623	257709	318414	82214.8	71315.6	98657.9	92674	104812	90993.1	279717	288525	275771	259596	185404	191491	49356.6
8732	45.7493	2	1254.55	2507.08	-5.80258	90.8	VPSPGSSEDDLQEEEQLEQAIK	[3] Phospho (ST)	SCG2_RAT	Secretogranin-2 OS=Rattus norvegicus GN=Scg2 PE=2 SV=1	TRUE	0.0399985	162524	200796	169007	219570	203124	260070	312631	347836	289653	392631	522078	314435	58790.4	47944.2	60846.8	49871.5	33711.9	39134.7	336630	367156	417004	412656	354666	292195	129565	192538	160349	193703	201265	260070	312791	342250	295246	271100	248172	196562	65712.6
13082	11.7899	2	1122.5	2242.99	-1.62135	42.38	IETQTQEEVRDSKENTEK	[12] Phospho (ST)	SCG2_RAT	Secretogranin-2 OS=Rattus norvegicus GN=Scg2 PE=2 SV=1	TRUE	0.386557	9037.3	381.796	8498.05	7.16037	10905.2	12077.3	30267.6	33673.3	34233.3	26612.2	25221.9	35419.9	9441.77	9001.4	5129.19	1488.82	6107.43	4283.49	26192	32068	0	47131.2	62090.3	0	7204.55	366.095	8062.71	6.31681	10805.5	12077.3	30283	33132.6	34894.3	18375	11989.3	22142	10553.5
9135	28.6628	2	764.83	1527.65	-0.0414959	63.55	DTASLSTTPSESPR	[8] Phospho (ST)	GEPH_RAT	Gephyrin OS=Rattus norvegicus GN=Gphn PE=1 SV=3	TRUE	0.233581	122236	111361	100933	138026	101695	105904	100396	67599.4	94958.1	161946	149490	162322	67093.6	71938.4	29536	79602.4	83387.8	77680.8	123088	130397	136570	155940	127950	159135	97446.6	106782	95761.9	121766	100765	105904	100447	66513.8	96791.7	111819	71060.7	101472	74993.5
12892	12.5736	2	554.755	1107.5	-0.604187	37.1	ASHSAVDITK	[4] Phospho (ST)	GEPH_RAT	Gephyrin OS=Rattus norvegicus GN=Gphn PE=1 SV=3	TRUE	0.735694	5322.7	1717.29	4456.33	718.542	5217.7	6352.54	6950.73	8453.18	4535.12	1639.89	600.695	16101.8	11495.8	5890.06	9501.56	783.934	5083.25	3077.74	5875.1	6234.64	206.29	701.023	9199.77	1574.95	4243.27	1646.67	4228.04	633.892	5169.96	6352.54	6954.28	8317.42	4622.68	1132.3	285.543	10065.7	12849.4
9227	13.3496	2	539.773	1077.53	-0.810037	33.44	RTSPPVSVR	[3] Phospho (ST)	SNPH_RAT	Syntaphilin OS=Rattus norvegicus GN=Snph PE=2 SV=1	TRUE	0.210101	30278.2	3898.21	47923.1	177.944	1848.54	66670.9	82003.6	116765	96283.2	5324.29	4550.6	9466.93	97187.1	69487.2	85220.1	3804.76	70622.8	71635.9	57101	96844	3052.16	6628.83	134646	8295.81	24137.8	3737.89	45468.1	156.98	1831.63	66670.9	82045.5	114890	98142.3	3676.27	2163.14	5918.05	108630
14857	24.2782	2	539.774	1077.53	-0.452216	31.11	RTSPPVSVR	[3] Phospho (ST)	SNPH_RAT	Syntaphilin OS=Rattus norvegicus GN=Snph PE=2 SV=1	TRUE	0.471523	69723.2	74795.8	1664.6	83547	75275.6	2602.51	1677.43	4577.54	2836.3	86212.2	88602.2	92461.2	4456.39	1595.34	3661.32	49992.6	3410.72	2680.01	26454.3	3740	82253.7	107896	2703.33	144465	55583.5	71719.8	1579.33	73704.4	74586.8	2602.51	1678.29	4504.03	2891.07	59527.1	42117.4	57800.2	4981.11
26551	11.3707	2	692.773	1383.53	1.12857	44.83	EEGTGESAGGSPAR	[11] Phospho (ST)	SNPH_RAT	Syntaphilin OS=Rattus norvegicus GN=Snph PE=2 SV=1	TRUE	0.590723	4214.24	2448.85	2183.12	1722.11	6095.13	2855.74	6368.45	324.677	4629.48	11109.5	12106.9	9114.86	4630.41	3722.69	4341.87	3255.39	774.913	1161.07	3880.07	4429.93	3778.54	4491.78	3794.99	3677.47	3359.6	2348.14	2071.28	1519.23	6039.36	2855.74	6371.71	319.463	4718.87	7670.8	5755.06	5697.96	5175.61
9835	25.2936	2	521.776	1041.54	-0.261636	28.48	SPPIPAKPR	[1] Phospho (ST)	MOBP_RAT	Myelin-associated oligodendrocyte basic protein OS=Rattus norvegicus GN=Mobp PE=1 SV=1	TRUE	0.326619	113664	99737.6	45825.3	1032.58	110118	99941.7	102293	6680.5	1553.37	112478	112851	108467	8046.68	8348.7	3963.82	95604	2901.18	1942.64	63964.1	98301.6	60463.7	125307	1775.66	123158	90612.8	95635.8	43477.8	910.936	109110	99941.7	102346	6573.22	1583.36	77662.6	53644.3	67806.1	8994.13
11962	25.4447	2	620.813	1239.61	-0.34535	34.67	HQPAASPVVVR	[6] Phospho (ST)	MOBP_RAT	Myelin-associated oligodendrocyte basic protein OS=Rattus norvegicus GN=Mobp PE=1 SV=1	TRUE	0.144775	101995	88354.8	69757.4	93456.9	99771.9	78578.2	110845	1307.65	4307.31	109626	118377	104477	1408.19	25693.5	4614.96	77795.3	3073.71	3497.82	54258.3	80506.4	67665.3	138189	5742.7	108217	81310.4	84721.2	66183.8	82446.9	98858.9	78578.2	110901	1286.65	4390.48	75694	56270.9	65311.5	1574
13676	13.6867	2	620.813	1239.61	-0.289883	35.68	HQPAASPVVVR	[6] Phospho (ST)	MOBP_RAT	Myelin-associated oligodendrocyte basic protein OS=Rattus norvegicus GN=Mobp PE=1 SV=1	TRUE	0.33175	74.7941	18.5805	5582.3	15714.3	23.2966	309.723	160.251	158417	105748	41.883	26.0432	116.889	172460	99637.5	138350	46.5828	120493	108739	276.849	299.467	2.8904	50.907	85879.1	21.5116	59.626	17.8164	5296.33	13863	23.0834	309.723	160.333	155873	107790	28.919	12.3797	73.0705	192767
10086	32.8029	2	678.332	1354.65	-1.2157	63.19	INVYYNEAAGNK		TBB2A_RAT	Tubulin beta-2A chain OS=Rattus norvegicus GN=Tubb2a PE=1 SV=1	TRUE	0.210744	37125.3	31380.4	32563.3	48366.6	34652.5	39689.5	61527.3	65331.4	61206	124256	127448	131691	49643	34228.1	45488.6	21427.6	18977.3	25739.4	46139.2	50697.3	37311.4	76580.6	102738	80094.3	29596.3	30089.9	30895.1	42668.6	34335.4	39689.5	61558.8	64282.2	62387.8	85795.1	60583.1	82323.6	55488.2
15989	53.2277	3	653.661	1957.96	-6.0569	39.84	GHYTEGAELVDSVLDVVR		TBB2A_RAT	Tubulin beta-2A chain OS=Rattus norvegicus GN=Tubb2a PE=1 SV=1	TRUE	0.152728	43121.6	25467.2	33217.9	51235.6	40808	59287.8	23995.2	929.183	6178.26	14620.5	1953.37	4066.74	55300.3	61487	83020.2	12089.4	17745.9	15798.9	31680.1	34576.1	30239.1	37717.1	36955.7	5415.47	34376.6	24419.8	31516.2	45199.6	40434.6	59287.8	24007.5	914.261	6297.55	10095.1	928.544	2542.24	61811.6
10246	12.6276	2	763.816	1525.62	7.9111	75.14	SPSSEEVQGENAGR	[3] Phospho (ST)	PLCB1_RAT	1-phosphatidylinositol 4,5-bisphosphate phosphodiesterase beta-1 OS=Rattus norvegicus GN=Plcb1 PE=1 SV=1	TRUE	0.0765446	41037.1	46032.5	42255	17898.3	44524.9	36492	52863.8	73648.4	70517.1	12710.4	21590.2	51567.4	60528.6	53920.2	52464.6	22186.7	55004.6	56610.8	49162.2	56490.6	56754.5	53018.8	75212.1	62859.9	32714.8	44139.4	40090.4	15789.7	44117.5	36492	52890.8	72465.6	71878.7	8776.15	10263	32236.3	67655.5
21354	12.6397	2	871.842	1741.67	0.592496	41.1	EADPGETSSEAPSETR	[8] Phospho (ST)	PLCB1_RAT	1-phosphatidylinositol 4,5-bisphosphate phosphodiesterase beta-1 OS=Rattus norvegicus GN=Plcb1 PE=1 SV=1	TRUE	0.652654	10701.5	240.83	8238.68	1096.26	362.977	8246.25	9912.26	7970.35	6259.08	294.936	123.632	18475.1	7840.73	5942.92	5487.4	365.972	8821.74	6202.97	13013.6	13293	368.875	187.345	9180.75	1775.43	8531.25	230.926	7816.63	967.11	359.656	8246.25	9917.32	7842.35	6379.94	203.645	58.7689	11549.4	8763.93
10856	11.3976	2	774.313	1546.61	-1.28587	100.78	GPGDGAEEDESNTGGR		CEND_RAT	Cell cycle exit and neuronal differentiation protein 1 OS=Rattus norvegicus GN=Cend1 PE=1 SV=1	TRUE	0.167517	17319.2	12605.5	10205.3	2000.31	19270.9	17138.8	14908.6	21848.2	15811.5	27203.2	26294.3	28513	12906.2	11281.9	10318.2	5548.75	7673.22	7093.65	13211.8	20364.5	12871.2	20181.9	21125.9	1363.05	13806.9	12087.1	9682.5	1764.66	19094.5	17138.8	14916.2	21497.3	16116.8	18783	12499.1	17824.3	14425.9
22792	10.5395	2	549.247	1096.48	-0.010474	28.92	SASSPKPDTK	[4] Phospho (ST)	CEND_RAT	Cell cycle exit and neuronal differentiation protein 1 OS=Rattus norvegicus GN=Cend1 PE=1 SV=1	TRUE	0.987203	2548.92	1698.93	1324.84	3809.82	2283.78	2209.16	1802.42	12.3563	739.815	2501.79	5438.4	2394.14	1154.31	1269.98	1345.2	2713.16	990.453	755.218	1294.06	1830.64	2850.27	3136.03	796.265	963.71	2032	1629.06	1256.97	3360.99	2262.89	2209.16	1803.34	12.1579	754.1	1727.41	2585.16	1496.65	1290.23
10948	34.4496	2	685.275	1368.53	-0.176854	46.56	NHSLEEEFER	[3] Phospho (ST)	PEX5R_RAT	PEX5-related protein OS=Rattus norvegicus GN=Pex5l PE=1 SV=1	TRUE	0.0202323	73703.1	62942.7	67262	80721.6	62308.3	62509.2	80896.1	84841.8	77318.1	78139.2	84828.8	86926.3	46134.8	26116.2	41022.4	20683.6	14260.3	16559.6	69910.4	86214.2	76076.6	90945.5	91714.2	70548.9	58756.2	60354.2	63816.3	71211.9	61738.2	62509.2	80937.4	83479.3	78811	53952.9	40323.7	54340.2	51566.9
26531	38.3173	2	648.807	1295.6	-1.60655	31.15	SPVDSSVLEGVK	[1] Phospho (ST)	PEX5R_RAT	PEX5-related protein OS=Rattus norvegicus GN=Pex5l PE=1 SV=1	TRUE	0.0631799	674.506	501.529	650.527	339.619	434.911	492.209	12399.8	2778.74	4578.81	26248.1	20341.5	18486.6	1411.39	412.855	2743.2	0	0	2098.2	484.638	1399.82	903.7	918.463	1420.86	1656.16	537.717	480.903	617.202	299.609	430.931	492.209	12406.1	2734.12	4667.22	18123.6	9669.42	11556.5	1577.57
11297	34.1865	2	808.851	1615.69	0.0197677	53.93	ATGAEEYAQQDVVR	[2] Phospho (ST)	CN37_RAT	2',3'-cyclic-nucleotide 3'-phosphodiesterase OS=Rattus norvegicus GN=Cnp PE=1 SV=2	TRUE	0.38728	39776	23801.5	19629	35638.4	36185.3	43594.2	51756.3	56497.2	48236.9	61349.7	82891	55058.5	49081.3	44060.5	53709.8	37419.6	23676.4	34596.9	31398.8	40003.5	34396.8	46747.5	38198.7	37060.4	31709.5	22822.7	18623.4	31439.9	35854.2	43594.2	51782.8	55589.9	49168.3	42360.3	39402.6	34418.6	54860.3
13970	44.2044	2	784.372	1566.73	-10.0299	51.14	NQWQLSLDDLKK	[6] Phospho (ST)	CN37_RAT	2',3'-cyclic-nucleotide 3'-phosphodiesterase OS=Rattus norvegicus GN=Cnp PE=1 SV=2	TRUE	0.162655	21159.8	19263.2	25660.9	34682.9	25497.9	36114.8	52407.2	44718.2	58440.3	59321.3	4260.41	42154.8	46677.9	31143.9	42905.2	29464.3	32558.5	26827.1	45638.9	52777.2	39188.1	56614	60111.6	44277.3	16868.6	18471	24346.3	30596.9	25264.6	36114.8	52434	44000	59568.7	40959.7	2025.2	26352.2	52174
11931	25.6211	2	727.314	1452.61	0.3735	61.06	GDVTAEEAAGASPAK	[12] Phospho (ST)	MRP_RAT	MARCKS-related protein OS=Rattus norvegicus GN=Marcksl1 PE=2 SV=3	TRUE	0.398699	182766	159577	66936.2	155549	166460	151261	220574	69358.1	83162.5	196168	232908	205043	47575.9	52231.2	64607.4	111238	59583.9	54012.3	183233	249765	194841	312530	137816	321296	145701	153015	63507.2	137224	164937	151261	220686	68244.2	84768.3	135449	110714	128178	53177.7
24944	11.1855	2	704.321	1406.63	14.3842	41.23	AAATPESQEPQAK	[4] Phospho (ST)	MRP_RAT	MARCKS-related protein OS=Rattus norvegicus GN=Marcksl1 PE=2 SV=3	TRUE	0.760953	666.047	530.926	425.566	24.8167	3090.02	1222.8	5314.65	8.48725	73.4942	9911.74	524.269	11345.2	1406.76	1799.98	1651.64	866.246	26.266	30.0535	1293.84	988.05	985.561	4409.98	88.0024	92.398	530.974	509.091	403.765	21.8931	3061.74	1222.8	5317.37	8.35095	74.9133	6843.77	249.213	7092.22	1572.4
12051	43.7945	2	881.468	1760.92	-5.84512	42.67	KLSLPTDLKPDLDVK	[3] Phospho (ST)	STXB5_RAT	Syntaxin-binding protein 5 OS=Rattus norvegicus GN=Stxbp5 PE=1 SV=1	TRUE	0.442206	98126.3	106944	94297.4	141710	138554	136072	44762.1	49213.7	40462.5	87575.5	67751.5	61458.7	94862.2	64594.2	93072	42312.2	68917.6	67355.9	68477.9	80385	83617.1	85748.4	87443.5	56495.8	78226.5	102546	89466.7	125016	137287	136072	44785	48423.4	41243.8	60468.4	32205.9	38419.6	106032
38975	14.3482	2	502.221	1002.43	1.13968	28.73	SSSVTSIDK	[6] Phospho (ST)	STXB5_RAT	Syntaxin-binding protein 5 OS=Rattus norvegicus GN=Stxbp5 PE=1 SV=1	TRUE	0.724836	974.257	757.869	518.761	275.32	125.626	518.097	876.672	4549.9	3171.83	1319.84	517.859	1795.58	7048.26	653.028	7294.51	41.0948	4168.7	5126.83	207.927	547.354	281.939	849.996	2280.27	598.629	776.679	726.702	492.186	242.885	124.477	518.097	877.119	4476.83	3233.08	911.309	246.166	1122.47	7878.15
13179	34.309	2	757.804	1513.59	0.173489	42.45	DISNLEENDETR	[3] Phospho (ST)	S6A17_RAT	Sodium-dependent neutral amino acid transporter SLC6A17 OS=Rattus norvegicus GN=Slc6a17 PE=1 SV=1	TRUE	0.0587657	22458.8	14586.5	22537.5	38644.1	34182.9	43804.4	13929.8	11331.5	13249.1	50443.2	65392.9	53135	10078.4	5157.66	7263.61	6942.31	816.465	3925.55	37597.6	34686.7	34349.7	35010.8	27165	35443.6	17904.2	13986.6	21382.9	34091.5	33870.1	43804.4	13936.9	11149.5	13505	34829.6	31084.8	33216.3	11265.1
18597	49.6649	3	935.426	2803.26	-1.3393	53.24	EHSNEHVTESVADLLALEEPVDYK	[3] Phospho (ST)	S6A17_RAT	Sodium-dependent neutral amino acid transporter SLC6A17 OS=Rattus norvegicus GN=Slc6a17 PE=1 SV=1	TRUE	0.480747	42868.6	64067.1	72207	45942.9	53870.4	48261.2	226.428	0	890.272	0	0	0	2610.36	404.15	7338	0	0	666.794	0	574.464	14513.6	1259.67	0	3549.08	34174.9	61432.3	68508	40530.4	53377.5	48261.2	226.544	0	907.463	0	0	0	2917.71
13376	42.3119	3	793.378	2377.11	-6.58053	29.15	SLGSLSQGSANATVLDVAQTGGHK	[1] Phospho (ST)	RPGF2_RAT	Rap guanine nucleotide exchange factor 2 OS=Rattus norvegicus GN=Rapgef2 PE=1 SV=2	TRUE	0.191621	61637.1	44388.8	45080.4	78619.6	96125.4	78134.3	101148	89133.8	85226.1	194506	129973	173851	72411.8	62464.8	71801.8	31022	46249.3	45988.9	69753.9	96706	83495.3	107730	108962	102914	49137.2	42563.3	42771	69357.6	95245.9	78134.3	101200	87702.3	86871.7	134301	61783.3	108679	80937.9
16174	25.8033	2	501.742	1001.47	-0.318575	36.74	RSSFLNAK	[3] Phospho (ST)	RPGF2_RAT	Rap guanine nucleotide exchange factor 2 OS=Rattus norvegicus GN=Rapgef2 PE=1 SV=2	TRUE	0.276978	5206.92	15879	966.756	2135.32	14068.3	1987.68	17588.9	2648.86	1977.78	20852.1	24911.1	31205.9	1222.05	1344.91	1512.41	13214.8	1492.84	2373.15	1072.35	1483.7	14796.8	33965.1	1780.31	35712.2	4150.97	15226	917.231	1883.76	13939.6	1987.68	17597.9	2606.32	2015.97	14397.8	11841.6	19507.7	1365.94
38048	23.0928	2	501.742	1001.47	-0.43673	29.94	RSSFLNAK	[3] Phospho (ST)	RPGF2_RAT	Rap guanine nucleotide exchange factor 2 OS=Rattus norvegicus GN=Rapgef2 PE=1 SV=2	TRUE	0.873111	3063.2	973.477	1421.09	5158.88	9346.3	3326.95	3673.17	31347.3	3523.93	1427.11	7484.25	13127.6	23920.5	755.14	18904.7	3809.34	11050.2	4765.63	2726.39	3615.27	3719.15	1082.63	1184.99	5259.62	2441.99	933.442	1348.29	4551.12	9260.78	3326.95	3675.04	30843.8	3591.98	985.382	3557.66	8206.43	26737
13567	35.4557	2	683.348	1364.68	-3.50628	45.77	KFSSPPPLAVSR	[3] Phospho (ST)	RGRF2_RAT	Ras-specific guanine nucleotide-releasing factor 2 OS=Rattus norvegicus GN=Rasgrf2 PE=1 SV=1	TRUE	0.258787	30795.1	22217.4	28614.9	52675.3	58528.5	56624.2	24013.2	29655.6	31312.6	23787	25052.9	11973.6	30961	20624.1	26937.9	17178.8	22223.5	16878.2	22499.9	21996.4	15800.6	54129.9	45652.8	23692.6	24549.9	21303.7	27149	46469.7	57993	56624.2	24025.5	29179.4	31917.2	16424.2	11909	7485.03	34606.5
20949	35.8645	2	683.35	1364.69	-0.0767268	32.38	KFSSPPPLAVSR	[3] Phospho (ST)	RGRF2_RAT	Ras-specific guanine nucleotide-releasing factor 2 OS=Rattus norvegicus GN=Rasgrf2 PE=1 SV=1	TRUE	0.0289645	475.409	473.959	224.762	1092.87	1764.73	470.891	6660.18	8138.97	4487.06	63390.7	69754.7	55351.8	1477.37	1191.11	1604.32	1149.91	696.379	33.3999	1045	0	23.0013	5190.25	1915.34	551.176	378.997	454.468	213.248	964.122	1748.58	470.891	6663.58	8008.26	4573.7	43769.5	33158.1	34602	1651.32
19628	35.8848	2	643.33	1284.65	1.24818	37.29	KLSLTSSLNSR	[3] Phospho (ST)	RGRF2_RAT	Ras-specific guanine nucleotide-releasing factor 2 OS=Rattus norvegicus GN=Rasgrf2 PE=1 SV=1	TRUE	0.000297851	41569.9	35724.3	26049.6	34599.2	28526.5	27839.5	23974.1	20072.6	19444.2	90639.6	92869.4	82935.2	10926.3	19312.2	15144.8	24409.6	27614.8	20358.4	17997	13162.5	20979.1	15422.4	10388	7556.5	33139.6	34255.1	24715.1	30523.2	28265.5	27839.5	23986.3	19750.2	19819.6	62584.1	44145.8	51845.2	12212.8
14526	11.3408	2	788.795	1575.58	-0.336302	78.01	KGTGDCSDEEVDGK	[7] Phospho (ST)	MYH9_RAT	Myosin-9 OS=Rattus norvegicus GN=Myh9 PE=1 SV=3	TRUE	0.423101	6244.56	4156.93	4301.24	5388.02	5791.46	4338.08	15024.4	18808.9	16939.8	16709.2	23662.3	19071.2	14354.5	12183.1	10524.8	6588.39	7148.32	5757.06	5029.62	6734.96	5174.93	8781.79	9987.19	8007.86	4978.18	3985.98	4080.89	4753.26	5738.47	4338.08	15032.1	18506.9	17266.9	11537.2	11248	11922	16044.6
17475	11.7899	2	724.748	1447.48	0.0549912	43.81	GTGDCSDEEVDGK	[6] Phospho (ST)	MYH9_RAT	Myosin-9 OS=Rattus norvegicus GN=Myh9 PE=1 SV=3	TRUE	0.481788	4403.12	2698.71	2425.26	13.8077	2769.8	2653.67	4039.21	5592.83	6530.81	6526.74	5775.81	6035.02	5791.04	5049.4	6176.75	3466.76	3811.32	2833.33	4044.62	3698.13	14.5729	6621.39	4125.42	0	3510.17	2587.72	2301.02	12.181	2744.45	2653.67	4041.27	5503.02	6656.92	4506.53	2745.55	3772.67	6472.9
46581	12.6801	2	724.747	1447.48	-0.512565	36.56	GTGDCSDEEVDGK	[6] Phospho (ST)	MYH9_RAT	Myosin-9 OS=Rattus norvegicus GN=Myh9 PE=1 SV=3	TRUE	0.503193	0	15.8201	0	3308.79	0	27.529	0	0	0	0	0	0	0	0	190.481	26.8831	0	0	0	0	1098.02	0	0	4570.79	0	15.1695	0	2918.99	0	27.529	0	0	0	0	0	0	0
14547	33.197	2	649.82	1297.63	-0.106628	37.45	VNPDDVGGEALGR		HBB1_RAT	Hemoglobin subunit beta-1 OS=Rattus norvegicus GN=Hbb PE=1 SV=3	TRUE	0.389377	15962.7	13891.7	14569.9	18494.1	20140.4	17199.6	16157.7	21390.4	18539.3	44681.4	45565.8	48173.3	16277.6	15693.3	19077	12536.2	11687.4	11165.8	18688.8	18091.4	16733.2	35700	39963.5	30241.1	12725.5	13320.4	13823.5	16315.3	19956.1	17199.6	16165.9	21046.9	18897.3	30851.3	21659.9	30114.5	18194.2
15004	11.9237	2	456.743	911.471	-0.378942	31.21	VHLTDAEK		HBB1_RAT	Hemoglobin subunit beta-1 OS=Rattus norvegicus GN=Hbb PE=1 SV=3	TRUE	0.600582	963.398	2072.15	426.72	10.798	92.9529	1158.99	2745.67	4536.32	3084.73	9576.8	7307.95	13239.7	4157.99	3526.76	3818.2	2044.47	1881.45	2177.93	1706.18	1013.01	614.444	5516.04	3671.5	222.868	768.022	1986.93	404.86	9.52593	92.1024	1158.99	2747.07	4463.47	3144.29	6612.51	3473.86	8276.51	4647.57
14548	11.3707	3	532.883	1595.63	1.15348	---	EEDEEAESPPEKK	[8] Phospho (ST)	NUCKS_RAT	Nuclear ubiquitous casein and cyclin-dependent kinase substrate 1 OS=Rattus norvegicus GN=Nucks1 PE=1 SV=1	TRUE	0.216541	8952.39	7700.35	5034.54	7608.14	12154.3	8873.58	14133.3	19399.6	14291.8	27722.4	21112.2	33885.7	11736.6	9242.72	11361.2	4071.99	6574.34	6874.63	10949	12306.8	8853.33	15562.3	16407.1	14348.1	7136.86	7383.67	4776.63	6711.83	12043.1	8873.58	14140.5	19088	14567.8	19141.5	10035.8	21182.9	13118.6
14730	11.3707	2	798.823	1595.63	5.14933	52.73	EEDEEAESPPEKK	[8] Phospho (ST)	NUCKS_RAT	Nuclear ubiquitous casein and cyclin-dependent kinase substrate 1 OS=Rattus norvegicus GN=Nucks1 PE=1 SV=1	TRUE	0.481748	10996.9	8293.41	6396.46	7011.67	18383	12657.5	24256	2411.04	24629.7	54549.1	61177.9	59382.9	18608	12779.9	14270.1	9460.66	2895.18	7330.46	16416.8	21138.9	15532.4	31014.1	13566.9	9622.31	8766.75	7952.34	6068.78	6185.64	18214.8	12657.5	24268.4	2372.32	25105.3	37664.6	29081.1	37122	20798.9
19538	11.637	2	798.82	1595.63	0.699794	57.18	EEDEEAESPPEKK	[8] Phospho (ST)	NUCKS_RAT	Nuclear ubiquitous casein and cyclin-dependent kinase substrate 1 OS=Rattus norvegicus GN=Nucks1 PE=1 SV=1	TRUE	0.367115	5090.87	1230.84	3206.77	6786.22	6056.43	4387.99	5154.8	35337.6	6509.5	6883.71	5748.61	5449.5	2621.11	2444.4	4180.87	1514.75	6138.56	3150.18	4471.06	6352.85	761.661	5742.6	19895	12003.2	4058.45	1180.22	3042.49	5986.74	6001.01	4387.99	5157.44	34770.1	6635.2	4753	2732.62	3406.64	2929.73
16637	13.6686	2	505.233	1008.45	-1.85928	28.41	TSASPPLEK	[4] Phospho (ST)	NUCKS_RAT	Nuclear ubiquitous casein and cyclin-dependent kinase substrate 1 OS=Rattus norvegicus GN=Nucks1 PE=1 SV=1	TRUE	0.583534	10275.5	2906.69	12059.6	4273.16	5853.99	19612.4	31788.9	54829.2	39745.5	6890.54	7923.52	44808.1	30535.4	24557.4	24726.4	2740.87	18406.9	23988.2	31568.9	37536	7758.69	4871.27	64548.5	6459.85	8191.61	2787.15	11441.8	3769.74	5800.43	19612.4	31805.1	53948.7	40513	4757.72	3766.47	28010.9	34130.8
14630	38.1141	3	769.675	2306	-2.3105	38.1	NLHQSNFSLSGAQIDDNNPR	[10] Phospho (ST)	DPYL1_RAT	Dihydropyrimidinase-related protein 1 OS=Rattus norvegicus GN=Crmp1 PE=1 SV=1	TRUE	0.477242	25035.6	7897.38	17479.6	25622	27960.5	29274	69085.7	86803.7	78133.9	141772	125295	116921	25107.7	25046.8	34014.5	10073.2	17710.6	20007.6	63236.4	64579.7	41385.3	71090	100127	44776.1	19958.5	7572.6	16584.1	22603.5	27704.7	29274	69120.9	85409.7	79642.6	97889.4	59559.5	73091	28064
22614	10.7057	2	465.216	928.417	0.254649	43.4	HAAPAPSAK	[7] Phospho (ST)	DPYL1_RAT	Dihydropyrimidinase-related protein 1 OS=Rattus norvegicus GN=Crmp1 PE=1 SV=1	TRUE	0.301585	2184.65	1860.35	915.222	2117.05	1675.56	1385.1	1086.53	136.334	76.6398	1455.11	2674.83	1823.06	183.335	721.576	1511.41	1768.51	97.7446	80.7317	838.869	1366.42	2490.23	1383.35	566.46	664.676	1741.61	1783.84	868.337	1867.64	1660.23	1385.1	1087.09	134.144	78.1197	1004.71	1271.49	1139.65	204.921
15404	41.2799	3	875.723	2624.15	-4.60258	49.62	TNSPDLDSQSLSLSSGADQEPLQR	[3] Phospho (ST)	ABLM2_RAT	Actin-binding LIM protein 2 OS=Rattus norvegicus GN=Ablim2 PE=2 SV=1	TRUE	0.330399	15708.4	7615.28	14959.2	20072.6	22024.3	17822.8	50486.2	66584.6	46707.2	126705	94408.1	101169	10898.4	9968.8	21112.1	7249.46	9026.47	11333.3	58086.1	39585.7	40430.6	56728.8	70609.5	55719.7	12522.8	7302.1	14192.9	17707.9	21822.8	17822.8	50511.9	65515.2	47609	87486.2	44877.2	63243.4	12181.6
25936	41.3394	2	1313.08	2624.14	-8.12218	---	TNSPDLDSQSLSLSSGADQEPLQR	[3] Phospho (ST)	ABLM2_RAT	Actin-binding LIM protein 2 OS=Rattus norvegicus GN=Ablim2 PE=2 SV=1	TRUE	0.21637	8994.56	10555.4	3199.19	14187	7895.66	9123.01	21621.7	36052.2	15005.9	4916.37	14740.3	1879.85	1997.69	1069.79	5263.23	2658.27	4693.38	542.711	11201.9	19751.5	19177.8	24865.4	15307.6	5994.9	7170.48	10121.3	3035.3	12515.7	7823.41	9123.01	21632.8	35473.2	15295.6	3394.61	7006.87	1175.15	2232.9
19016	34.5277	2	1001.95	2001.89	-0.0938133	40.96	TSSESIVSVPASSTSGSPSR	[17] Phospho (ST)	ABLM2_RAT	Actin-binding LIM protein 2 OS=Rattus norvegicus GN=Ablim2 PE=2 SV=1	TRUE	0.0250734	28263.2	17181.8	13284	30269.6	16461	26476.1	23313.3	28439.4	23110.7	33097.5	53210.7	58560.9	10226.1	5653.78	9058.33	13629.7	7299.53	5437.27	26718.8	37042.3	28185	27977.5	22133.5	28181	22531.5	16475.2	12603.5	26703.6	16310.4	26476.1	23325.2	27982.7	23556.9	22852.9	25293.9	36608.1	11430.2
21246	25.353	2	509.78	1017.55	-0.177604	35.67	GLSATVTGGQK		MYPR_RAT	Myelin proteolipid protein OS=Rattus norvegicus GN=Plp1 PE=1 SV=2	TRUE	0.817906	443.41	8850.47	442.662	72.664	510.686	743.387	305.961	2488.59	180.297	13797.1	14524.6	2285.12	1239.54	861.347	1808.63	4795.24	1310.01	658.884	136.85	323.231	2657.07	12704	120.956	13667.1	353.487	8486.49	419.985	64.1036	506.013	743.387	306.117	2448.63	183.778	9526.48	6904.32	1428.5	1385.48
30842	14.2394	2	509.78	1017.55	-0.316588	47.4	GLSATVTGGQK		MYPR_RAT	Myelin proteolipid protein OS=Rattus norvegicus GN=Plp1 PE=1 SV=2	FALSE	0.0125841	0.928819	0.060932	0.118547	3.82866	0	0.713111	1.10803	5785.27	12.374	0	0.0383587	6.19779	16545.5	60.9006	2988.08	27.108	619.618	47.1343	1.99447	10.5976	299.608	7.94844	0	30.8332	0.740456	0.0584261	0.112474	3.37761	0	0.713111	1.10859	5692.36	12.613	0	0.018234	3.87442	18493.6
31724	24.7687	2	509.78	1017.55	-0.337596	47.22	GLSATVTGGQK		MYPR_RAT	Myelin proteolipid protein OS=Rattus norvegicus GN=Plp1 PE=1 SV=2	TRUE	0.781548	11215.7	43.8577	743.994	4.72369	11526.1	1566.85	2379.64	2274.14	762.501	204.886	68.8411	14271.6	1942.84	638.552	1162.79	9546.06	1385.54	861.777	1470.92	441.408	19.6368	210.442	489.639	68.2572	8941.16	42.054	705.88	4.1672	11420.6	1566.85	2380.86	2237.62	777.225	141.468	32.7239	8921.57	2171.6
33552	14.8593	2	509.78	1017.55	-0.285893	44.74	GLSATVTGGQK		MYPR_RAT	Myelin proteolipid protein OS=Rattus norvegicus GN=Plp1 PE=1 SV=2	FALSE	0.0463185	0	18.016	13.3795	0	0	28.5922	17.1849	376.48	3264.79	8.34355	25.3915	18.9215	1510.36	106.561	14062.7	5.08091	14554.7	14572.2	9.47677	7.13454	19.7385	21.4167	1202.39	12.899	0	17.2751	12.6941	0	0	28.5922	17.1936	370.434	3327.83	5.76099	12.0699	11.8284	1688.2
21506	33.4689	2	654.814	1307.61	-0.428791	71.87	TSASIGSLCADAR		MYPR_RAT	Myelin proteolipid protein OS=Rattus norvegicus GN=Plp1 PE=1 SV=2	TRUE	0.0766585	5195.37	3923.96	4838.26	7661.66	6509.01	5974.07	1839.66	397.424	965.328	433.485	181.809	550.308	9614.94	11498.2	13505.6	10144.7	6448.68	10723	1364.27	1437.92	613.639	3545.78	2150.27	4393.1	4141.76	3762.58	4590.41	6759.05	6449.45	5974.07	1840.6	391.041	983.968	299.309	86.4235	344.014	10747
381	50.899	2	943.447	1884.88	-4.33778	81.41	SLSTSGESLYHVLGLDK	[3] Phospho (ST)	DNJC5_RAT	DnaJ homolog subfamily C member 5 OS=Rattus norvegicus GN=Dnajc5 PE=1 SV=1	TRUE	0.265021	5.98772e+06	5.14372e+06	4.76217e+06	5.4332e+06	5.3654e+06	5.5319e+06	5.07291e+06	5.09048e+06	4.79148e+06	4.67032e+06	5.71342e+06	3.98187e+06	3.88088e+06	3.02199e+06	4.02071e+06	3.51112e+06	3.14024e+06	3.03894e+06	5.76917e+06	6.29005e+06	6.22785e+06	6.27585e+06	5.98158e+06	6.15304e+06	4.77342e+06	4.93219e+06	4.51821e+06	4.79313e+06	5.3163e+06	5.5319e+06	5.0755e+06	5.00873e+06	4.884e+06	3.22473e+06	2.71589e+06	2.48918e+06	4.33783e+06
1045	50.8904	3	629.3	1884.88	-5.42289	37.93	SLSTSGESLYHVLGLDK	[3] Phospho (ST)	DNJC5_RAT	DnaJ homolog subfamily C member 5 OS=Rattus norvegicus GN=Dnajc5 PE=1 SV=1	TRUE	0.0617112	1.53659e+06	1.11793e+06	1.11282e+06	1.2611e+06	1.26424e+06	1.14108e+06	1.44913e+06	1.48067e+06	1.47494e+06	1.6151e+06	1.67598e+06	1.42154e+06	951576	838875	1.03001e+06	685625	701783	801137	1.35072e+06	1.36514e+06	1.37232e+06	1.33519e+06	1.58876e+06	1.9861e+06	1.22497e+06	1.07196e+06	1.05581e+06	1.11253e+06	1.25268e+06	1.14108e+06	1.44987e+06	1.45689e+06	1.50342e+06	1.11518e+06	796686	888647	1.06362e+06
4122	54.066	2	964.949	1927.88	-5.17371	50.32	SLSTSGESLYHVLGLDK	[N-term] Carbamyl (N-term)|[3] Phospho (ST)	DNJC5_RAT	DnaJ homolog subfamily C member 5 OS=Rattus norvegicus GN=Dnajc5 PE=1 SV=1	TRUE	0.0225077	467022	404836	360820	423611	483497	440929	657632	751654	674482	639478	860892	394498	239835	172577	211035	350458	323350	321505	464958	515351	513396	513402	554422	566443	372311	388187	342336	373706	479073	440929	657968	739583	687505	441541	409228	246612	268075
569	28.057	2	799.83	1597.65	0.451819	55.3	FYYSSGSSSPTHAK	[9] Phospho (ST)	CLD11_RAT	Claudin-11 OS=Rattus norvegicus GN=Cldn11 PE=1 SV=1	TRUE	0.324903	2.41274e+06	2.01625e+06	1.88572e+06	2.76282e+06	2.31429e+06	2.28848e+06	1.12829e+06	259111	1.18517e+06	1.60152e+06	1.41628e+06	1.88968e+06	3.10633e+06	2.96241e+06	787368	2.37189e+06	2.88428e+06	2.30548e+06	1.48556e+06	1.70039e+06	1.76442e+06	1.97267e+06	1.77608e+06	1.46721e+06	1.92344e+06	1.93333e+06	1.78912e+06	2.43733e+06	2.29312e+06	2.28848e+06	1.12887e+06	254950	1.20805e+06	1.1058e+06	673233	1.18129e+06	3.47208e+06
10770	36.7054	2	821.332	1640.65	-1.416	50.36	FYYSSGSSSPTHAK	[N-term] Carbamyl (N-term)|[8] Phospho (ST)	CLD11_RAT	Claudin-11 OS=Rattus norvegicus GN=Cldn11 PE=1 SV=1	TRUE	0.0237681	66864.8	49190.1	47771.4	83916	59337.5	64314.6	52975.9	45457.7	48064.3	94504.7	160262	140959	41593.9	32598.7	43022.1	68444.5	35177.1	49733.8	40852.5	51662.7	54648.4	81857.4	40939.4	63494.6	53304.7	47167.2	45324.1	74030	58794.6	64314.6	53002.9	44727.7	48992.3	65252.8	76181	88117.5	46491.4
15716	30.6851	2	839.813	1677.61	0.169432	36.13	FYYSSGSSSPTHAK	[5] Phospho (ST)|[9] Phospho (ST)	CLD11_RAT	Claudin-11 OS=Rattus norvegicus GN=Cldn11 PE=1 SV=1	TRUE	0.132696	76665.4	34652.2	52964.1	55999.4	50384.3	59280.8	15341	27190.4	18015	76625.8	101496	88515.2	56750	33114.4	49631.2	51539.4	37972.9	43379.5	44530	46018.4	25423.3	12893.7	29055.2	3065.24	61117.8	33227.2	50250.9	49402.2	49923.3	59280.8	15348.8	26753.7	18362.8	52908	48246.7	55333.4	63432
1087	43.3281	2	1097.44	2192.86	-6.24456	78.03	DNLTLWTSDQQDDDGGEGNN		1433G_RAT	14-3-3 protein gamma OS=Rattus norvegicus GN=Ywhag PE=1 SV=2	TRUE	0.291876	2.0742e+06	2.14216e+06	2.10558e+06	2.1737e+06	1.84682e+06	2.58338e+06	3.68554e+06	3.82336e+06	3.28629e+06	5.07131e+06	6.25477e+06	5.33618e+06	1.88011e+06	1.38586e+06	1.84645e+06	2.02302e+06	1.31143e+06	1.14593e+06	4.10145e+06	4.32132e+06	3.94637e+06	4.23753e+06	4.07345e+06	3.49692e+06	1.65356e+06	2.05407e+06	1.99771e+06	1.91762e+06	1.82992e+06	2.58338e+06	3.68742e+06	3.76196e+06	3.34975e+06	3.50159e+06	2.97323e+06	3.3358e+06	2.10148e+06
6208	43.3411	3	731.96	2192.86	-6.86648	54.74	DNLTLWTSDQQDDDGGEGNN		1433G_RAT	14-3-3 protein gamma OS=Rattus norvegicus GN=Ywhag PE=1 SV=2	TRUE	0.317945	119463	69861.8	129826	113086	114270	85705.6	322316	342624	338998	650936	577170	630061	96424.2	121303	120558	73943.5	69574.5	89207	219066	238221	168363	231344	324100	602923	95236.4	66988.8	123175	99763.2	113224	85705.6	322480	337122	345543	449453	274360	393869	107778
4804	12.7951	2	737.291	1472.57	0.390813	69.04	QSNASSDVEAEEK	[6] Phospho (ST)	PSIP1_RAT	PC4 and SFRS1-interacting protein OS=Rattus norvegicus GN=Psip1 PE=2 SV=1	TRUE	0.977841	61441.3	6571.38	40029.3	10297.9	11420.8	45974.6	135650	148329	161755	5448.7	3428.88	127026	40103.4	38424.7	75252.2	7055.56	27062.6	29888.3	145452	143239	9146.76	3291.59	124258	10872	48981.1	6301.13	37978.7	9084.69	11316.3	45974.6	135719	145947	164879	3762.17	1629.93	79407.8	44825.4
2368	34.825	3	777.069	2328.18	0.00216509	35.79	TPALSPQRPLTTQQPQSGTLK	[1] Phospho (ST)	SYN2_RAT	Synapsin-2 OS=Rattus norvegicus GN=Syn2 PE=1 SV=1	TRUE	0.317801	404348	325508	322851	550998	409198	393937	431826	541518	539345	1.41653e+06	1.18936e+06	1.30407e+06	521403	408634	500564	146206	259595	352425	472201	537436	614795	627692	775276	767194	322347	312121	306312	486086	405454	393937	432047	532822	549759	978072	565367	815211	582795
5519	34.8176	2	1165.1	2328.18	-0.0751352	49.01	TPALSPQRPLTTQQPQSGTLK	[1] Phospho (ST)	SYN2_RAT	Synapsin-2 OS=Rattus norvegicus GN=Syn2 PE=1 SV=1	TRUE	0.270292	296373	209305	227042	408567	292438	303860	298601	359328	347814	761174	598325	537377	284731	225305	257604	77078.3	179039	182734	350110	412250	543108	454089	489533	442633	236269	200697	215411	360434	289762	303860	298753	353557	354530	525569	284416	335930	318256
3304	35.5339	3	803.724	2408.15	-0.513455	42.25	TPALSPQRPLTTQQPQSGTLK	[1] Phospho (ST)|[5] Phospho (ST)	SYN2_RAT	Synapsin-2 OS=Rattus norvegicus GN=Syn2 PE=1 SV=1	TRUE	0.18816	320719	237654	257667	367817	412248	338798	404982	476825	456168	747311	729395	709312	261507	243294	302238	153464	180436	198582	482506	544645	506973	536491	553907	451688	255678	227881	244467	324485	408476	338798	405189	469167	464976	515997	346721	443411	292297
17673	28.2836	2	557.734	1113.45	-0.101033	30.48	QETVECLR	[3] Phospho (ST)	KCC2G_RAT	Calcium/calmodulin-dependent protein kinase type II subunit gamma OS=Rattus norvegicus GN=Camk2g PE=2 SV=1	TRUE	0.294512	2621.23	657.417	3583.72	1436.75	1005.27	4491.21	18602.5	5930.13	19999.2	6698.53	5629.7	19278.7	11507.9	12865.5	1051.32	6224.09	11357.8	11845.6	11099.7	13090.5	2639.02	4573.07	16034.7	3351.91	2089.65	630.38	3400.14	1267.49	996.076	4491.21	18612	5834.89	20385.4	4625.15	2676.1	12051.7	12862.9
27159	27.7577	2	557.734	1113.45	0.619575	31.72	QETVECLR	[3] Phospho (ST)	KCC2G_RAT	Calcium/calmodulin-dependent protein kinase type II subunit gamma OS=Rattus norvegicus GN=Camk2g PE=2 SV=1	TRUE	0.829594	378.008	312.888	373.113	8012.12	282.184	26.8079	624.492	17848.7	214.138	575.923	760.197	119.156	3293.65	119.261	12073.7	155.669	92.8362	69.4587	241.963	126.302	754.531	503.71	983.916	1050.93	301.349	300.02	353.999	7068.23	279.602	26.8079	624.811	17562	218.273	397.658	361.362	74.4879	3681.46
21630	37.5977	2	633.307	1264.6	-3.50511	37.57	DGNGYISAAELR		CALM_RAT	Calmodulin OS=Rattus norvegicus GN=Calm1 PE=1 SV=2	TRUE	0.850833	4574.22	4802.34	4796.87	4786.44	5049.22	4619.28	11080.8	11715.8	15154.9	2020.92	92.8702	508.354	3330.5	1477.63	4348.65	1383.43	1467.64	2949.57	1527.17	2810.84	3262.3	13340	19781.9	14513.9	3646.58	4604.84	4551.13	4222.56	5003.02	4619.28	11086.5	11527.6	15447.6	1395.39	44.1462	317.787	3722.65
2925	31.049	3	782.648	2344.92	0.155821	51.92	EGEEPTVYSDDEEPKDEAAR	[9] Phospho (ST)	PGRC1_RAT	Membrane-associated progesterone receptor component 1 OS=Rattus norvegicus GN=Pgrmc1 PE=1 SV=3	TRUE	0.160171	524540	220816	500994	302849	327767	449781	457929	674982	604728	612580	629747	1.00518e+06	525752	351526	411428	193911	373685	383912	538576	565639	310685	295549	832384	194859	418164	211735	475329	267171	324768	449781	458163	664142	616405	422969	299353	628364	587656
5181	31.0334	2	1173.47	2344.92	0.41944	76.03	EGEEPTVYSDDEEPKDEAAR	[9] Phospho (ST)	PGRC1_RAT	Membrane-associated progesterone receptor component 1 OS=Rattus norvegicus GN=Pgrmc1 PE=1 SV=3	TRUE	0.0346488	508385	251465	467850	323492	347423	457003	468512	606350	522224	519695	556802	649741	402070	266475	298291	201167	358507	289934	487529	521285	317019	303258	702071	154479	405285	241124	443883	285382	344244	457003	468751	596612	532307	358835	264678	406172	449411
3031	11.8978	2	648.267	1294.52	0.404257	44.08	SQSADAPGPTER	[3] Phospho (ST)	HOME3_RAT	Homer protein homolog 3 OS=Rattus norvegicus GN=Homer3 PE=2 SV=2	TRUE	0.217399	78969.5	47639.8	46294.2	583.839	54834.6	52225.5	72941.8	93801.9	74072.3	96332	61674.9	98334.6	36875	41901.1	36594.6	17137.8	22185.6	26084.1	53069.5	68062.5	629.777	75844.7	77235.2	960.547	62954.6	45680.6	43922.6	515.058	54332.8	52225.5	72979	92295.4	75502.6	66514.5	29317.4	61471.8	41216.8
36695	11.9237	1	1295.52	1294.52	-1.16453	---	SQSADAPGPTER	[3] Phospho (ST)	HOME3_RAT	Homer protein homolog 3 OS=Rattus norvegicus GN=Homer3 PE=2 SV=2	TRUE	0.421115	1554.87	0	529.953	146.581	0	1442.96	7597.6	7507.79	3502.74	2108.21	812.817	4100.95	584.612	0	1077.6	493.695	685.187	839.008	1089.96	1169.51	0	764.707	3259.04	0	1239.54	0	502.804	129.313	0	1442.96	7601.48	7387.22	3570.38	1455.66	386.376	2563.62	653.446
3213	27.1358	3	734.646	2200.92	-1.38475	32.79	GGTPAGSTRGSPTRPNPPVR	[3] Phospho (ST)|[7] Phospho (ST)|[11] Phospho (ST)	DPYL3_RAT	Dihydropyrimidinase-related protein 3 OS=Rattus norvegicus GN=Dpysl3 PE=1 SV=2	TRUE	0.060938	909516	756065	789042	1.36309e+06	908324	871583	902188	598994	825461	1.00443e+06	1.13743e+06	1.1711e+06	219915	580294	418251	438311	503752	491643	880526	981045	1.03698e+06	1.19148e+06	970084	1.18278e+06	725068	724971	748620	1.20251e+06	900013	871583	902648	589375	841399	693528	540680	732089	245809
3243	26.614	2	618.256	1234.5	0.0173481	83.61	GGLSDGEGPPGGR	[4] Phospho (ST)	SV2A_RAT	Synaptic vesicle glycoprotein 2A OS=Rattus norvegicus GN=Sv2a PE=1 SV=2	TRUE	0.522229	302638	299582	254851	386676	295792	287284	178124	216633	191306	293388	356632	314312	276824	279675	276688	225487	281271	253956	252216	273995	281360	385674	353299	388011	241263	287261	241795	341122	293086	287284	178215	213154	195000	202576	169526	196486	309418
22819	26.614	1	1235.5	1234.5	-0.599137	---	GGLSDGEGPPGGR	[4] Phospho (ST)	SV2A_RAT	Synaptic vesicle glycoprotein 2A OS=Rattus norvegicus GN=Sv2a PE=1 SV=2	TRUE	0.340202	22930.3	26121.7	8528.72	323.41	26287.6	20808.4	9546.84	228.988	667.859	22703.2	24698.6	11180.2	373.58	8521.37	147.937	20233.7	323.38	9.02215	18121.2	18476.3	24002	46141.9	722.487	18752.2	18280.1	25047.5	8091.81	285.31	26047.1	20808.4	9551.72	225.31	680.755	15675.9	11740.6	6989.1	417.567
3266	12.8906	2	587.268	1172.52	-0.35587	50.14	APTAAPSPEPR	[7] Phospho (ST)	SAFB1_RAT	Scaffold attachment factor B1 OS=Rattus norvegicus GN=Safb PE=1 SV=2	TRUE	0.995959	134833	28276.2	105073	5171.01	85476.2	101255	229173	251308	234796	43144.4	17441.9	182954	140758	136237	130966	40147.4	112516	114634	144424	164857	11912.6	31045.3	218577	13710.5	107489	27113.3	99689.9	4561.82	84694	101255	229290	247272	239330	29790	8291.05	114370	157331
21164	12.8543	1	1173.53	1172.52	-0.481092	---	APTAAPSPEPR	[7] Phospho (ST)	SAFB1_RAT	Scaffold attachment factor B1 OS=Rattus norvegicus GN=Safb PE=1 SV=2	TRUE	0.41338	3458.44	0	1545.39	0	66.832	4778.09	17941.7	17118.9	24864	0	0.558866	2345.27	5174.28	4699.4	6820.01	629.441	2057.65	7293.45	3078.43	6991.35	0	29.2725	24659	3.88216	2757.07	0	1466.23	0	66.2205	4778.09	17950.9	16844	25344.1	0	0.265659	1466.1	5783.52
3333	12.6801	2	491.716	981.417	0.0259436	38.53	VISPSEDR	[3] Phospho (ST)	KPCA_RAT	Protein kinase C alpha type OS=Rattus norvegicus GN=Prkca PE=1 SV=3	TRUE	0.550839	67143.8	96472.9	55861.2	42035.2	71523.4	60026.4	92991.5	109639	97737.3	141851	189504	140581	112292	100998	108982	49800.3	54620	65293.6	66223.8	66193.8	109270	78904.6	80416.7	120320	53527.1	92505.4	52999.5	37083.1	70868.9	60026.4	93039	107879	99624.5	97944.2	90081.3	87881	125513
3593	38.6144	2	543.278	1084.54	-0.525273	28.02	RQSLGGFLK	[3] Phospho (ST)	BCAS1_RAT	Breast carcinoma-amplified sequence 1 homolog (Fragment) OS=Rattus norvegicus GN=Bcas1 PE=1 SV=2	TRUE	0.511945	112268	94669.6	118265	134633	139534	126715	260425	293323	297072	200660	203280	182137	142318	123167	147812	108948	102502	119695	149547	153285	148617	268179	259976	194348	89500.2	90776.3	112206	118772	138257	126715	260558	288613	302808	138550	96629.7	113859	159075
3969	40.4485	3	742.041	2223.1	-6.24921	32.06	VAAGHELQPLAIVDQRPSSR	[19] Phospho (ST)	CXA1_RAT	Gap junction alpha-1 protein OS=Rattus norvegicus GN=Gja1 PE=1 SV=2	TRUE	0.243158	357660	206407	334851	312118	513958	380293	1.00953e+06	1.13868e+06	1.04812e+06	1.74574e+06	1.35645e+06	1.41566e+06	492089	392565	365501	112170	322882	443092	588828	704635	350111	790503	1.19671e+06	769514	285127	197918	317697	275347	509255	380293	1.01004e+06	1.1204e+06	1.06836e+06	1.20538e+06	644794	884969	550030
12302	40.1823	2	1112.56	2223.1	-5.66955	43.19	VAAGHELQPLAIVDQRPSSR	[18] Phospho (ST)	CXA1_RAT	Gap junction alpha-1 protein OS=Rattus norvegicus GN=Gja1 PE=1 SV=2	TRUE	0.0988248	178205	106423	107702	126126	222624	151007	154509	170301	171624	261968	276091	230993	121262	80222.6	103741	24322.5	84066.7	94105.1	179817	238341	154926	255657	241127	106931	142065	102047	102184	111268	220587	151007	154588	167566	174938	180881	131241	144400	135540
4060	27.4805	2	912.917	1823.82	-0.0831968	51.95	TEEVLSPDGSPSKSPSK	[14] Phospho (ST)	ADDG_RAT	Gamma-adducin OS=Rattus norvegicus GN=Add3 PE=1 SV=2	TRUE	0.127215	277911	218369	192400	285135	244682	228827	263322	252922	270479	269446	275738	242317	211298	228560	234739	146735	258977	225679	207822	211703	234423	308784	268422	225747	221551	209388	182543	251544	242443	228827	263457	248860	275702	186045	131073	151479	236177
4685	27.4805	3	608.947	1823.82	0.0751405	29.05	TEEVLSPDGSPSKSPSK	[14] Phospho (ST)	ADDG_RAT	Gamma-adducin OS=Rattus norvegicus GN=Add3 PE=1 SV=2	TRUE	0.713813	125820	119519	117275	141968	110010	111409	141240	151755	143842	141490	157600	178503	110590	136651	140214	81911.7	133279	151947	117722	120566	108740	163003	147136	203252	100304	114604	111267	125243	109003	111409	141312	149318	146620	97694.6	74915.9	111588	123611
12161	13.1611	2	556.753	1111.49	0.00374437	62.29	AGQENISVSK	[7] Phospho (ST)	AT1A2_RAT	Sodium/potassium-transporting ATPase subunit alpha-2 OS=Rattus norvegicus GN=Atp1a2 PE=1 SV=1	TRUE	0.662305	41174	1778.97	18947.8	2330.91	7214	29693.9	30552.7	50324.8	41209.4	1709.71	781.198	62461.5	56726.3	44978.7	12438.5	3843.14	36529.2	46083.7	33715.2	38197.2	1421.4	1151.13	51144.7	4503.52	32824	1705.81	17977.2	2056.31	7147.99	29693.9	30568.3	49516.6	42005.1	1180.51	371.345	39046.5	63405.5
22510	23.0598	2	556.753	1111.49	-0.278062	62.66	AGQENISVSK	[7] Phospho (ST)	AT1A2_RAT	Sodium/potassium-transporting ATPase subunit alpha-2 OS=Rattus norvegicus GN=Atp1a2 PE=1 SV=1	TRUE	0.571972	1517.04	7076.5	1119.31	9948.94	893.253	1135.92	1072.41	4681.39	253.232	2861.98	59810.2	1516.34	5657.27	531.76	606.133	943.28	239.774	361.482	234.778	582.079	42218.2	6012.21	799.955	77689.8	1209.39	6785.47	1061.97	8776.86	885.08	1135.92	1072.96	4606.21	258.122	1976.11	28431	947.906	6323.38
24727	13.1859	1	1112.5	1111.49	-0.45918	---	AGQENISVSK	[7] Phospho (ST)	AT1A2_RAT	Sodium/potassium-transporting ATPase subunit alpha-2 OS=Rattus norvegicus GN=Atp1a2 PE=1 SV=1	TRUE	0.362503	514.303	0	6512.68	24.6394	20.8149	4614.18	11830.7	16003.1	12535.8	51.1168	0	636.515	19930	16477.2	47.9297	20.3183	16747.8	12787.1	2406.09	3798.49	351.764	1.13371	22211.5	228.875	410.003	0	6179.05	21.7366	20.6245	4614.18	11836.7	15746	12777.9	35.2947	0	397.904	22276.7
27614	21.6069	2	556.753	1111.49	-0.240033	57.15	AGQENISVSK	[7] Phospho (ST)	AT1A2_RAT	Sodium/potassium-transporting ATPase subunit alpha-2 OS=Rattus norvegicus GN=Atp1a2 PE=1 SV=1	TRUE	0.323641	861.849	45376.2	1349.57	2093.29	8891.64	1360.06	1244.2	847.665	842.374	63605.7	11532.3	1462.78	2016.1	1811.04	1290.18	4042.84	740.631	644.398	1035.95	1148.26	735.017	43721.9	1595.14	2609.58	687.067	43510	1280.44	1846.68	8810.28	1360.06	1244.84	834.052	858.639	43917.9	5481.93	914.428	2253.48
4670	28.0288	2	870.427	1738.84	-0.482457	40.19	TNPPTQKPPSPPVSGR	[10] Phospho (ST)	ABI1_RAT	Abl interactor 1 OS=Rattus norvegicus GN=Abi1 PE=1 SV=3	TRUE	0.256711	357425	311325	259616	407954	326749	320242	434512	445016	441413	390636	424176	364436	263146	246349	265613	139169	236514	200800	346205	377095	446370	611309	556329	426953	284940	298522	246316	359893	323760	320242	434734	437869	449937	269723	201634	227820	294130
4894	12.0133	3	536.269	1605.79	-0.712656	44.94	KRSPTENVNTPVGK	[3] Phospho (ST)	MADD_RAT	MAP kinase-activating death domain protein OS=Rattus norvegicus GN=Madd PE=1 SV=1	TRUE	0.38347	53505.7	57786.1	33451.4	1247.59	58278.6	39931.7	32462.1	42648.3	33021	44599.2	32766	67963.5	51779.6	52502.4	51073.3	17463.1	42057	48077.4	41611	41827	41936.6	50508.7	43126.1	51768	42654.8	55409.7	31737.8	1100.61	57745.3	39931.7	32478.6	41963.4	33658.6	30794.5	15575.4	42485.9	57876.4
9437	12.0133	2	803.901	1605.79	-0.440264	50.02	KRSPTENVNTPVGK	[3] Phospho (ST)	MADD_RAT	MAP kinase-activating death domain protein OS=Rattus norvegicus GN=Madd PE=1 SV=1	TRUE	0.888456	19142.5	64.3509	18952.6	55.62	22143	18772.6	26393.8	31488.1	25441.1	20493.6	2249.4	31298.9	29242.4	29942.8	28053.9	5851.15	25933.8	29937.5	22625.4	22968.3	0.740358	16615.3	35437.7	68.0969	15260.4	61.7044	17981.7	49.0674	21940.4	18772.6	26407.3	30982.4	25932.4	14150.3	1069.26	19565.8	32685.5
23016	12.237	3	562.925	1685.75	-0.359351	35.05	KRSPTENVNTPVGK	[3] Phospho (ST)|[10] Phospho (ST)	MADD_RAT	MAP kinase-activating death domain protein OS=Rattus norvegicus GN=Madd PE=1 SV=1	TRUE	0.269224	1190.76	1113.59	1228.54	13571.8	795.655	774.174	338.352	1733.32	1172.45	616.845	301.824	1494.68	2260.92	1352	2268.27	532.743	2344.39	615.329	2003.45	1059.46	1143.53	1089.05	1835.36	17683.4	949.274	1067.79	1165.6	11972.9	788.375	774.174	338.525	1705.48	1195.09	425.914	143.473	934.367	2527.13
5139	26.325	2	494.716	987.418	0.196898	57.38	SGSFQGAVR	[3] Phospho (ST)	AT2B3_RAT	Plasma membrane calcium-transporting ATPase 3 OS=Rattus norvegicus GN=Atp2b3 PE=2 SV=2	TRUE	0.166274	113939	116952	94384.1	34651.9	102228	103820	98161.1	136548	104863	155042	199383	166104	147972	150010	162410	83460.6	149147	148483	97885.6	106595	116791	164428	152865	195108	90832.5	112142	89549	30569.6	101293	103820	98211.2	134355	106888	107052	94777.7	103837	165395
11955	27.1506	2	494.716	987.417	-0.108328	30.26	SGSFQGAVR	[3] Phospho (ST)	AT2B3_RAT	Plasma membrane calcium-transporting ATPase 3 OS=Rattus norvegicus GN=Atp2b3 PE=2 SV=2	TRUE	0.477453	216.636	2056.78	484.148	152883	830.261	635.448	302.214	2034	551.896	1483.04	8528.02	1068.05	596.001	1232.41	1424.17	387.208	701.488	910.7	1018.88	322.815	1854.93	1522.78	502.875	5279.57	172.703	1972.2	459.346	134872	822.664	635.448	302.369	2001.33	562.552	1024	4053.83	667.671	666.176
19427	27.1358	1	988.419	987.412	-5.92246	---	SGSFQGAVR	[3] Phospho (ST)	AT2B3_RAT	Plasma membrane calcium-transporting ATPase 3 OS=Rattus norvegicus GN=Atp2b3 PE=2 SV=2	TRUE	0.0865145	7003.79	7888.1	4603.71	102058	14728.1	9470.59	11412.7	1095.2	4864.97	6129.28	17493.5	5841.52	506.493	3746.87	700.939	2360.98	1888.3	914.47	11700.9	12555	11794.4	11161.3	6782.25	9242.6	5583.43	7563.7	4367.87	90034.7	14593.3	9470.59	11418.5	1077.61	4958.9	4232.1	8315.58	3651.7	566.13
5157	52.0722	2	1009.94	2017.86	-5.95576	101.15	EVSADLSEEENLLTDFK	[7] Phospho (ST)	PTPRZ_RAT	Receptor-type tyrosine-protein phosphatase zeta OS=Rattus norvegicus GN=Ptprz1 PE=1 SV=1	TRUE	0.0412053	232615	230528	210042	414796	389244	416349	564620	516143	492129	371429	448281	308714	488460	320884	338507	483281	418239	347064	466213	520885	580306	668558	711096	530226	185441	221048	199282	365929	385682	416349	564908	507854	501632	256462	213092	192986	545973
22261	52.1452	3	673.625	2017.85	-12.0727	---	EVSADLSEEENLLTDFK	[7] Phospho (ST)	PTPRZ_RAT	Receptor-type tyrosine-protein phosphatase zeta OS=Rattus norvegicus GN=Ptprz1 PE=1 SV=1	TRUE	0.148886	1061.99	0	0	2455	3539.12	1912.49	19913.2	17243	21391.4	9206.59	1034.64	2978.24	7243.39	13384.6	12347.7	2178.94	9282.77	6480.35	2048.48	2669.28	3324.54	3900.38	22247.6	1363.82	846.618	0	0	2165.78	3506.73	1912.49	19923.4	16966	21804.5	6356.89	491.819	1861.78	8096.26
5502	28.195	4	644.296	2573.15	-0.713242	31.01	SHSPTHTPTPETKPPTEDELHR	[1] Phospho (ST)	RGS7_RAT	Regulator of G-protein signaling 7 OS=Rattus norvegicus GN=Rgs7 PE=2 SV=2	TRUE	0.00766417	238363	189675	183355	250700	201043	177518	126934	136505	144786	383898	276630	409710	112101	125912	96107.9	35886	120353	121107	160084	188181	208560	191242	160107	134659	190024	181874	173962	221165	199203	177518	126998	134313	147581	265071	131497	256121	125300
6231	28.195	5	515.638	2573.15	-0.129027	33.89	SHSPTHTPTPETKPPTEDELHR	[3] Phospho (ST)	RGS7_RAT	Regulator of G-protein signaling 7 OS=Rattus norvegicus GN=Rgs7 PE=2 SV=2	TRUE	0.0961129	117434	100398	90423.8	125279	105606	88687.3	82218.1	95378.7	100878	132075	78684.8	149598	85923.6	91992.9	70512.5	14654.9	81122.7	85928.4	77890.5	98127.3	91877.9	121951	105914	91583.5	93618.4	96269	85791.5	110520	104639	88687.3	82260.1	93847	102826	91193.7	37403.1	93518.3	96040.6
5538	12.4901	2	568.728	1135.44	-0.970984	38.53	TQSVYDDTK	[3] Phospho (ST)	EAA2_RAT	Excitatory amino acid transporter 2 OS=Rattus norvegicus GN=Slc1a2 PE=1 SV=2	TRUE	0.385327	50463.5	39848.2	40442	2154.29	57967.1	61068.9	31312	28181	31445.8	63480.4	61664.4	76592.2	39333.4	46158.6	39073	21751.5	21462.4	27681.1	58221.6	61750	1726.15	50626.7	61119	2724.76	40229.6	38209.4	38370.2	1900.49	57436.7	61068.9	31328	27728.4	32053	43831.4	29312.4	47880	43964.7
18651	12.4591	1	1136.45	1135.44	-0.274089	---	TQSVYDDTK	[3] Phospho (ST)	EAA2_RAT	Excitatory amino acid transporter 2 OS=Rattus norvegicus GN=Slc1a2 PE=1 SV=2	TRUE	0.728452	6479.65	177.287	6959.27	242.231	9633.73	10405.9	4267.87	1896.58	7351.73	9840.86	14813.2	9891.13	15246.2	7856.07	12209	10169.8	6698.67	7082.06	7935.75	12155.6	142.811	3370.51	17201.6	0	5165.59	169.996	6602.76	213.694	9545.58	10405.9	4270.05	1866.12	7493.68	6794.83	7041.53	6183.23	17041.3
31096	14.6241	2	568.729	1135.44	-0.132374	39.08	TQSVYDDTK	[3] Phospho (ST)	EAA2_RAT	Excitatory amino acid transporter 2 OS=Rattus norvegicus GN=Slc1a2 PE=1 SV=2	TRUE	0.581736	2734.89	9592.71	541.526	81053.4	9423.51	1134.98	1854.23	646.637	652.514	9345.61	10753.5	3262.42	989.213	587.841	863.825	2961.77	866.056	849.795	686.076	1332.15	62936.4	10456.6	782.427	70674.5	2180.26	9198.21	513.784	71504.6	9337.28	1134.98	1855.18	636.252	665.113	6452.88	5111.72	2039.43	1105.69
5684	37.9108	3	839.685	2516.03	-1.99371	53.45	IYHLPDAESDEDEDFKEQTR	[9] Phospho (ST)	SEPT2_RAT	Septin-2 OS=Rattus norvegicus GN=Sept2 PE=1 SV=1	TRUE	0.0947141	211100	115041	172562	176600	168038	193649	398089	443174	400988	706670	671478	593009	263723	196939	176753	83726.3	170603	158890	269695	345590	211947	237480	388514	130077	168290	110310	163722	155795	166500	193649	398292	436057	408731	487935	319190	370707	294774
5724	43.3906	2	1175.97	2349.93	-6.65749	62.6	DNLTLWTSENQGDEGDAGEGEN		1433B_RAT	14-3-3 protein beta/alpha OS=Rattus norvegicus GN=Ywhab PE=1 SV=3	TRUE	0.21276	318748	330655	320638	330141	260270	370015	478554	478826	409899	698446	857031	790835	248435	179510	225279	336786	180313	148418	546100	571454	536289	613511	608490	433586	254106	317057	304212	291247	257888	370015	478798	471136	417813	482257	407393	494374	277686
5769	12.2093	3	698.609	2092.81	4.06824	42.72	DDKDEEDDGTGSPHLNNR	[12] Phospho (ST)	ARRB1_RAT	Beta-arrestin-1 OS=Rattus norvegicus GN=Arrb1 PE=1 SV=1	TRUE	0.778882	90901.1	1963.67	73751.5	2379.86	79305.5	87036.5	85756.5	86513.1	83685.9	35029.5	1793.2	108023	69053.2	78856.2	71720.8	6095.04	77095.7	70783.1	104756	108977	2111.19	2990.34	90476.5	969.947	72466.5	1882.91	69973.3	2099.49	78579.8	87036.5	85800.4	85123.7	85301.8	24186.9	852.406	67528.3	77183.7
17265	12.1646	2	1047.41	2092.81	7.1059	38.84	DDKDEEDDGTGSPHLNNR	[12] Phospho (ST)	ARRB1_RAT	Beta-arrestin-1 OS=Rattus norvegicus GN=Arrb1 PE=1 SV=1	TRUE	0.917692	17150.5	133.58	13815.3	0	12857	19224.2	43657.6	28980.9	36728	6437.25	208.666	20534.6	22692.5	23439.4	12093.3	1921.95	33708.9	20094.6	21054.2	31160.9	0	703.136	35594.9	398.235	13672.4	128.086	13107.6	0	12739.4	19224.2	43679.9	28515.5	37437.2	4444.74	99.1902	12836.8	25364.4
16796	28.3102	3	469.22	1404.64	-0.223788	---	SSESAHVATLPAR	[2] Phospho (ST)	SPTN2_RAT	Spectrin beta chain, non-erythrocytic 2 OS=Rattus norvegicus GN=Sptbn2 PE=1 SV=2	TRUE	0.157995	3722.28	296.394	5115.7	391.394	4693.79	6361.4	7371.95	5881.23	8576.33	3301.39	3854.43	6021.69	6398.56	8157.39	3847.47	3914.17	8144.98	9375.27	4340.85	4292.62	2533.69	6667.92	7869.68	4813.37	2967.41	284.205	4853.63	345.285	4650.84	6361.4	7375.72	5786.78	8741.93	2279.52	1832.22	3764.34	7151.95
5850	28.2602	2	703.328	1404.64	0.541227	51.47	SSESAHVATLPAR	[1] Phospho (ST)	SPTN2_RAT	Spectrin beta chain, non-erythrocytic 2 OS=Rattus norvegicus GN=Sptbn2 PE=1 SV=2	TRUE	0.1388	66300.5	3972.82	59986.4	7014.15	71244.5	81108.9	65902.7	133493	81098.1	36788.8	45445.6	59660.9	75813	66315.1	93881.6	31881	70758.4	65856.6	79094.8	86490.5	63662.9	73527.5	99235.4	64121.8	52854.9	3809.44	56913.4	6187.82	70592.6	81108.9	65936.4	131350	82664	25401.6	21602.7	37295.7	84739.5
16796	28.3102	3	469.22	1404.64	-0.223788	---	SSESAHVATLPAR	[1] Phospho (ST)	SPTN2_RAT	Spectrin beta chain, non-erythrocytic 2 OS=Rattus norvegicus GN=Sptbn2 PE=1 SV=2	FALSE	0.157995	3722.28	296.394	5115.7	391.394	4693.79	6361.4	7371.95	5881.23	8576.33	3301.39	3854.43	6021.69	6398.56	8157.39	3847.47	3914.17	8144.98	9375.27	4340.85	4292.62	2533.69	6667.92	7869.68	4813.37	2967.41	284.205	4853.63	345.285	4650.84	6361.4	7375.72	5786.78	8741.93	2279.52	1832.22	3764.34	7151.95
5890	34.1217	2	719.876	1437.74	-0.23144	28.41	KESPPPLVPPAAR	[3] Phospho (ST)	MEP50_RAT	Methylosome protein 50 OS=Rattus norvegicus GN=Wdr77 PE=1 SV=1	TRUE	0.0740558	236754	195400	173757	214384	211253	195730	210850	241148	211983	280621	279805	246510	202964	167947	229246	126059	139912	160610	179552	191775	200871	270393	275070	213077	188741	187364	164855	189127	209320	195730	210958	237275	216076	193761	133006	154101	226861
6114	35.2838	3	667.287	1998.84	3.77753	36.7	GSYLTHEASGLDEQGEAR	[9] Phospho (ST)	CADM4_RAT	Cell adhesion molecule 4 OS=Rattus norvegicus GN=Cadm4 PE=1 SV=1	TRUE	0.0398027	101894	67131.6	99299.8	73540.6	92788.7	85499.8	97593.6	118682	127568	171921	156785	180738	110525	101511	117431	41938	60546.9	77740.1	68137.5	74492.7	38918.6	117847	149474	54482.1	81229.8	64370.8	94212.8	64876.9	91939.7	85499.8	97643.4	116776	130031	118707	74528.5	112984	123539
6534	35.2524	2	1000.42	1998.83	-0.0262525	84	GSYLTHEASGLDEQGEAR	[9] Phospho (ST)	CADM4_RAT	Cell adhesion molecule 4 OS=Rattus norvegicus GN=Cadm4 PE=1 SV=1	TRUE	0.0283761	287171	178188	203055	209944	207656	221961	261302	301986	256183	294659	307623	271297	255968	210657	249929	181873	156341	161181	193930	239184	167363	256436	269371	143842	228933	170860	192652	185210	205756	221961	261436	297136	261129	203454	146230	169596	286107
[truncated: 173 more rows]
[truncated: 11 more columns]
