# Supplementary material for: Sex- and estrous-cycle dependent dorsal hippocampal phosphoproteomic changes induced by low-dose ketamine
Source: Sci Rep. 2022 Feb 2;12:1820. doi: 10.1038/s41598-022-05937-x (PMC8810966; doi:10.1038/s41598-022-05937-x)
Supplement: Supplementary file 25 — Supplementary Table S25. [file 41598_2022_5937_MOESM25_ESM.xlsx]

## Sheet: Sheet0
Table S25. Top 20 enriched canonical pathways for ketamine-induced changes in phosphoprotein abundance in male rats.
Ingenuity Canonical Pathways	-log10(P-value)	Ratio	Count	Z-Score	Proteins
Protein Kinase A Signaling	5.53	0.0174	7	1.134	ADD1,ADD2,GYS1,PPP1R7,PPP3R1,PTPRN,PTPRZ1
Insulin Receptor Signaling	2.84	0.0214	3	NaN	CRK,GYS1,PPP1R7
Gαq Signaling	2.6	0.0176	3	NaN	GYS1,PPP3R1,RGS7
nNOS Signaling in Neurons	2.59	0.0426	2	NaN	DLG2,PPP3R1
D-myo-inositol (1,4,5,6)-Tetrakisphosphate Biosynthesis	2.55	0.0169	3	NaN	PPP1R7,PPP3R1,PTPRN
D-myo-inositol (3,4,5,6)-Tetrakisphosphate Biosynthesis	2.55	0.0169	3	NaN	PPP1R7,PPP3R1,PTPRN
Dopamine-DARPP32 Feedback in cAMP Signaling	2.52	0.0166	3	NaN	ATP2A2,PPP1R7,PPP3R1
3-phosphoinositide Degradation	2.47	0.0159	3	NaN	PPP1R7,PPP3R1,PTPRN
D-myo-inositol-5-phosphate Metabolism	2.44	0.0155	3	NaN	PPP1R7,PPP3R1,PTPRN
3-phosphoinositide Biosynthesis	2.38	0.0148	3	NaN	PPP1R7,PPP3R1,PTPRN
Superpathway of Inositol Phosphate Compounds	2.22	0.0129	3	NaN	PPP1R7,PPP3R1,PTPRN
HIPPO signaling	2.09	0.0235	2	NaN	DLG2,PPP1R7
Glycogen Biosynthesis II (from UDP-D-Glucose)	1.95	0.143	1	NaN	GYS1
Calcium Transport I	1.8	0.1	1	NaN	ATP2A2
Gαs Signaling	1.8	0.0165	2	NaN	ADD1,ADD2
Synaptic Long Term Potentiation	1.74	0.0155	2	NaN	PPP1R7,PPP3R1
Cardiac β-adrenergic Signaling	1.5	0.0115	2	NaN	ATP2A2,PPP1R7
ERK/MAPK Signaling	1.34	0.00935	2	NaN	CRK,PPP1R7
Axonal Guidance Signaling	1.33	0.00593	3	NaN	CRK,MAG,PPP3R1
Calcium Signaling	1.33	0.00926	2	NaN	ATP2A2,PPP3R1
