# Supplementary material for: Sex- and estrous-cycle dependent dorsal hippocampal phosphoproteomic changes induced by low-dose ketamine
Source: Sci Rep. 2022 Feb 2;12:1820. doi: 10.1038/s41598-022-05937-x (PMC8810966; doi:10.1038/s41598-022-05937-x)
Supplement: Supplementary file 26 — Supplementary Table S26. [file 41598_2022_5937_MOESM26_ESM.xlsx]

## Sheet: Sheet0
Table S26. Top 20 enriched canonical pathways for ketamine-induced changes in phosphoprotein abundance in female rats.
Ingenuity Canonical Pathways	-log10(P-value)	Ratio	Count	Z-Score	Proteins
Protein Kinase A Signaling	11.8	0.0498	20	2.524	ADD1,ADD2,CAMK2A,CAMK2G,CTNNB1,GSK3B,PPP1R14A,PPP1R1B,PPP1R7,PPP3CA,PRKAR2A,PRKCG,PTK2B,PTPRN,YWHAB,YWHAE,YWHAG,YWHAH,YWHAQ,YWHAZ
HIPPO signaling	9.73	0.118	10	-2.449	DLG2,DLG4,PPP1R14A,PPP1R7,YWHAB,YWHAE,YWHAG,YWHAH,YWHAQ,YWHAZ
14-3-3-mediated Signaling	9.2	0.0866	11	2.333	GSK3B,PRKCG,SNCA,TUBA4A,TUBB2A,YWHAB,YWHAE,YWHAG,YWHAH,YWHAQ,YWHAZ
Huntington's Disease Signaling	8.39	0.0498	14	NaN	CLTC,DLG4,DNM1,HSPA8,NAPA,NAPB,PDPK1,PRKCG,PSMC5,RPH3A,RPS27A,SNAP25,SNCA,VAMP2
Synaptogenesis Signaling Pathway	7.82	0.0449	14	3.207	CAMK2A,CAMK2G,CTNNB1,DLG4,GSK3B,HSPA8,NAPA,NAPB,PRKAR2A,RASGRF1,SNAP25,SNCA,SYN2,VAMP2
MSP-RON Signaling In Cancer Cells Pathway	6.55	0.0652	9	3	CTNNB1,GSK3B,PTK2B,YWHAB,YWHAE,YWHAG,YWHAH,YWHAQ,YWHAZ
IGF-1 Signaling	6.43	0.0769	8	NaN	PDPK1,PRKAR2A,YWHAB,YWHAE,YWHAG,YWHAH,YWHAQ,YWHAZ
Cell Cycle: G2/M DNA Damage Checkpoint Regulation	6.09	0.12	6	NaN	YWHAB,YWHAE,YWHAG,YWHAH,YWHAQ,YWHAZ
Phagosome Maturation	6.03	0.0566	9	NaN	ATP6V1B2,DYNC1I1,DYNC1LI2,NAPA,NAPB,SNAP25,TUBA4A,TUBB2A,VAMP2
ERK/MAPK Signaling	5.88	0.0467	10	1.342	PPP1R14A,PPP1R7,PRKAR2A,PRKCG,PTK2B,YWHAB,YWHAG,YWHAH,YWHAQ,YWHAZ
Insulin Secretion Signaling Pathway	5.87	0.041	11	2.111	CACNA1E,CAMK2A,CAMK2G,DLD,EIF2B5,NAPA,NAPB,PRKAR2A,PRKCG,SNAP25,VAMP2
p70S6K Signaling	5.64	0.0606	8	NaN	PDPK1,PRKCG,YWHAB,YWHAE,YWHAG,YWHAH,YWHAQ,YWHAZ
Insulin Receptor Signaling	5.45	0.0571	8	-0.707	ACLY,EIF2B5,GSK3B,PDPK1,PPP1R14A,PPP1R7,PRKAR2A,VAMP2
Gap Junction Signaling	5.25	0.0455	9	NaN	ACTG1,CTNNB1,DBN1,GJA1,PPP3CA,PRKAR2A,PRKCG,TUBA4A,TUBB2A
PI3K/AKT Signaling	5.23	0.0452	9	3	CTNNB1,GSK3B,PDPK1,YWHAB,YWHAE,YWHAG,YWHAH,YWHAQ,YWHAZ
ERK5 Signaling	5.15	0.0833	6	2.449	YWHAB,YWHAE,YWHAG,YWHAH,YWHAQ,YWHAZ
Inhibition of ARE-Mediated mRNA Degradation Pathway	5	0.0497	8	2.646	PRKAR2A,PSMC5,YWHAB,YWHAE,YWHAG,YWHAH,YWHAQ,YWHAZ
Calcium Signaling	4.94	0.0417	9	3	ATP2A2,ATP2B2,ATP2B3,CACNA1E,CAMK2A,CAMK2G,PPP3CA,PRKAR2A,SLC8A2
nNOS Signaling in Neurons	4.9	0.106	5	NaN	CAMK2A,DLG2,DLG4,PPP3CA,PRKCG
TCA Cycle II (Eukaryotic)	4.8	0.167	4	2	DLD,IDH3A,IDH3G,SUCLG1
