# Supplementary material for: Sex- and estrous-cycle dependent dorsal hippocampal phosphoproteomic changes induced by low-dose ketamine
Source: Sci Rep. 2022 Feb 2;12:1820. doi: 10.1038/s41598-022-05937-x (PMC8810966; doi:10.1038/s41598-022-05937-x)
Supplement: Supplementary file 27 — Supplementary Table S27. [file 41598_2022_5937_MOESM27_ESM.xlsx]

## Sheet: LF15-002_Saland_C3_EN_Design#1_
Table S27. Ketamine- vs. Saline-Treated Proestrus Females: Protein-level identification and statistical analysis for TiO2-enriched fractions, including raw and normalized abundance values. EEN, Saline-treated proestrus females; FEN, Ketamine-treated diestrus females.
									Normalized abundance																								Raw abundance
									EEN												FEN												EEN												FEN
Accession	Peptide count	Unique peptides	Confidence score	Anova (p)	Max fold change	Highest mean condition	Lowest mean condition	Description	03012014_SS_7F_Run1	03012014_SS_7F_Run2	03012014_SS_7F_Run3	03012014_SS_8F_Run1	03012014_SS_8F_Run2	03012014_SS_8F_Run3	03012014_SS_11F_Run1	03012014_SS_11F_Run2	03012014_SS_11F_Run3	03012014_SS_14F_Run1	03012014_SS_14F_Run2	03012014_SS_14F_Run3	03012014_SS_12F_Run1	03012014_SS_12F_Run2	03012014_SS_12F_Run3	03012014_SS_13F_Run1	03012014_SS_13F_Run2	03012014_SS_13F_Run3	03012014_SS_19F_Run1	03012014_SS_19F_Run2	03012014_SS_19F_Run3	03012014_SS_20F_Run1	03012014_SS_20F_Run2	03012014_SS_20F_Run3	03012014_SS_7F_Run1	03012014_SS_7F_Run2	03012014_SS_7F_Run3	03012014_SS_8F_Run1	03012014_SS_8F_Run2	03012014_SS_8F_Run3	03012014_SS_11F_Run1	03012014_SS_11F_Run2	03012014_SS_11F_Run3	03012014_SS_14F_Run1	03012014_SS_14F_Run2	03012014_SS_14F_Run3	03012014_SS_12F_Run1	03012014_SS_12F_Run2	03012014_SS_12F_Run3	03012014_SS_13F_Run1	03012014_SS_13F_Run2
DC1L1_RAT	2	2	67.03	0.000110017	1.93062	EEN	FEN	Cytoplasmic dynein 1 light intermediate chain 1 OS=Rattus norvegicus GN=Dync1li1 PE=1 SV=1	87719.8	98838.6	93202.8	155683	105178	107733	167657	149232	157361	72148.3	126564	75401.1	54302.5	54941.2	65455.4	82750.5	70747.6	97090.6	42209.4	33393.1	75928.8	86300.8	28712	31622.4	77351.5	87061.3	83051.5	152695	118533	99189	162106	131583	150569	99591.7	147999	82967.8	80005.4	84933.2	104723	75359.8	65105.4
BCAS1_RAT	1	1	44.2	0.00243465	1.73636	EEN	FEN	Breast carcinoma-amplified sequence 1 homolog (Fragment) OS=Rattus norvegicus GN=Bcas1 PE=1 SV=2	563771	623571	563873	890524	748848	520252	752780	935710	810990	662886	378189	354306	361875	400676	532505	85993.1	308384	585621	452622	220742	553092	448157	339874	205899	497135	549269	502458	873432	843930	478992	727860	825048	775989	915031	442240	389861	533161	619402	851961	78312.8	283790
STMN1_RAT	2	2	107.59	0.0091572	1.24614	EEN	FEN	Stathmin OS=Rattus norvegicus GN=Stmn1 PE=1 SV=2	739396	740266	747877	1.03787e+06	878287	1.14145e+06	942848	910884	955870	768541	810642	861971	959827	925913	916987	820258	730706	771623	613756	585696	620553	448975	487813	572747	652001	652059	666421	1.01795e+06	989805	1.05093e+06	911636	803158	914617	1.06087e+06	947936	948471	1.41414e+06	1.43136e+06	1.4671e+06	746999	672431
PTRF_RAT	1	1	54.52	0.00963381	1.50462	EEN	FEN	Polymerase I and transcript release factor OS=Rattus norvegicus GN=Ptrf PE=1 SV=1	15008	16617	17828.4	31945.2	24673.6	25411.3	23027.9	26076.8	22706.5	10650.3	8958.44	14061.6	17452	14276.6	14536.1	15829.9	11514.4	8355.98	12617.5	10037.3	11818.7	18017.2	11101.3	11934.6	13234.1	14637	15886.6	31332	27806.5	23396	22265.6	22992.9	21726.6	14701.4	10475.7	15472.7	25712.4	22070.2	23256.5	14416.1	10596.1
NFM_RAT	10	10	570.85	0.0109517	1.65637	EEN	FEN	Neurofilament medium polypeptide OS=Rattus norvegicus GN=Nefm PE=1 SV=4	292864	278660	316269	341498	279190	150080	310906	319233	321794	184719	633941	854414	230537	184888	239482	331255	202644	229902	191468	147820	236760	276234	194028	121093	258248	245456	281822	334944	314639	138178	300614	281478	307906	254981	741308	940156	339656	285817	383151	301669	186483
BIN1_RAT	4	4	242.56	0.0138798	1.24753	EEN	FEN	Myc box-dependent-interacting protein 1 OS=Rattus norvegicus GN=Bin1 PE=1 SV=1	462190	510273	537602	733518	575702	595691	742733	717289	702233	577465	394879	396799	539047	477773	606993	587236	435574	420377	416364	453414	413767	406689	376874	433977	407561	449470	479049	719439	648800	548448	718146	632459	671926	797117	461757	436618	794192	738585	971136	534789	400837
EAA2_RAT	2	2	90.95	0.0139606	1.524	EEN	FEN	Excitatory amino acid transporter 2 OS=Rattus norvegicus GN=Slc1a2 PE=1 SV=2	35008.5	28269.2	33327.2	22888.8	22783.1	20724.2	50746.5	54396.2	49920.2	26311.7	28624.2	25254.3	36032.6	22875.7	26223.6	16994.7	23271	17635.1	37733.7	27061.1	23979.2	9897.16	13014.3	6604.1	30870.6	24900.7	29697.3	22449.5	25675.9	19080.6	49066.5	47963	47765.7	36320	33472.2	27788.6	53087.7	35363.4	41955.4	15476.9	21415.1
CADM4_RAT	1	1	117.61	0.0155765	1.27398	EEN	FEN	Cell adhesion molecule 4 OS=Rattus norvegicus GN=Cadm4 PE=1 SV=1	255829	249138	313731	421399	321347	283257	353394	367795	340132	282749	186197	197622	237507	175750	234590	280351	161010	190430	273121	263312	260794	246670	248659	232089	225591	219451	279560	413311	362149	260793	341695	324297	325452	390299	217733	217454	349925	271690	375324	255312	148169
PP14A_RAT	1	1	37.61	0.0256311	12.4936	EEN	FEN	Protein phosphatase 1 regulatory subunit 14A OS=Rattus norvegicus GN=Ppp1r14a PE=2 SV=1	2241.01	1165.72	761.688	369.061	441.92	2435.31	736.726	2191.58	745.955	814.239	42121.2	44713.4	479.245	1596.5	773.979	322.332	488.469	712.805	466.069	1147.41	334.482	208.05	707.182	666.57	1976.13	1026.82	678.727	361.978	498.032	2242.17	712.337	1932.39	713.761	1123.95	49255.1	49200.5	706.084	2468.01	1238.3	293.543	449.513
SPTN1_RAT	5	5	484.07	4.97e-09	2.04415	FEN	EEN	Spectrin alpha chain, non-erythrocytic 1 OS=Rattus norvegicus GN=Sptan1 PE=1 SV=2	465095	459914	363222	524659	470448	523368	329583	346298	401998	422830	350452	416641	941178	871834	808744	1.06907e+06	1.11975e+06	1.05269e+06	955917	796231	827642	750936	604660	574430	410122	405112	323661	514589	530182	481860	318673	305343	384648	583663	409806	458451	1.38666e+06	1.34776e+06	1.29392e+06	973588	1.03045e+06
TBB2A_RAT;TBB2B_RAT;TBB3_RAT	4	4	352.1	4.66e-08	1.82991	FEN	EEN	Tubulin beta-2A chain OS=Rattus norvegicus GN=Tubb2a PE=1 SV=1	342278	365687	344821	461372	436014	431064	239588	242112	244625	368200	362680	366804	550428	482229	550384	715235	708414	631236	707497	719645	595755	643297	700719	690358	301821	322113	307264	452517	491375	396877	231656	213479	234067	508254	424106	403613	810960	745475	880567	651355	651917
AINX_RAT	3	3	357.78	5.64e-08	1.76221	FEN	EEN	Alpha-internexin OS=Rattus norvegicus GN=Ina PE=1 SV=2	662709	708164	611348	905808	820124	878932	531724	599298	674497	608427	451336	645897	1.41254e+06	988562	1.06361e+06	1.16882e+06	1.17205e+06	1.01782e+06	1.42668e+06	1.05933e+06	1.18308e+06	1.22886e+06	1.02567e+06	1.52382e+06	584378	623781	544762	888422	924256	809225	514122	528422	645387	839857	527777	710714	2.08113e+06	1.52821e+06	1.70169e+06	1.06443e+06	1.07858e+06
KCRB_RAT	3	3	384.23	7.38e-08	1.93741	FEN	EEN	Creatine kinase B-type OS=Rattus norvegicus GN=Ckb PE=1 SV=2	143508	141977	112381	197865	187646	167278	104306	91830.6	122418	168234	142697	211790	357225	253689	235016	315470	347386	278105	322527	246654	245367	305106	260454	304710	126546	125060	100141	194067	211471	154011	100853	80970.2	117134	232226	166865	233043	526309	392176	376006	287295	319681
SNAB_RAT	1	1	138.98	2.43e-07	2.78024	FEN	EEN	Beta-soluble NSF attachment protein OS=Rattus norvegicus GN=Napb PE=1 SV=1	58974.8	47685.1	53938.3	90213.1	71383.3	36458.1	30217.9	29311.2	26812.4	69641	18028.1	37290.7	157162	85315.7	111669	179472	150379	115152	162478	118902	119050	149895	123305	111832	52004.1	42003.1	48063.6	88481.7	80447	33566.6	29217.6	25844.7	25655.2	96130.6	21081.4	41032.9	231550	131889	178661	163443	138386
AT1A3_RAT	8	8	931.6	2.65e-07	2.27061	FEN	EEN	Sodium/potassium-transporting ATPase subunit alpha-3 OS=Rattus norvegicus GN=Atp1a3 PE=1 SV=2	1.20702e+06	1.15394e+06	1.10269e+06	1.35074e+06	1.28194e+06	1.19742e+06	685936	709674	755329	952748	864201	1.10776e+06	1.87976e+06	1.30617e+06	1.35638e+06	3.01706e+06	3.08587e+06	3.22156e+06	2.9449e+06	2.46605e+06	2.3688e+06	2.09412e+06	2.21255e+06	2.13284e+06	1.06435e+06	1.01644e+06	982591	1.32481e+06	1.44471e+06	1.10246e+06	663229	625744	722730	1.31515e+06	1.01057e+06	1.21892e+06	2.7695e+06	2.01921e+06	2.17008e+06	2.74759e+06	2.83976e+06
AATC_RAT	1	1	80.65	1e-06	2.17338	FEN	EEN	Aspartate aminotransferase, cytoplasmic OS=Rattus norvegicus GN=Got1 PE=1 SV=3	36219.8	34197.7	36684.5	62239.9	65209.8	61355.9	19925.5	26157.5	23249.9	36579.7	27816.2	41808.2	95981.8	77899	65357	104647	94829.3	104696	73459	73616.8	60276.4	91174.5	96234.8	86453.5	31938.7	30122.8	32688.9	61045.3	73489.6	56489.9	19265.9	23063.9	22246.5	50493.7	32527.3	46003.8	141413	120424	104565	95301	87266.6
IDH3A_RAT	1	1	60.8	1.2e-06	2.15935	FEN	EEN	Isocitrate dehydrogenase [NAD] subunit alpha, mitochondrial OS=Rattus norvegicus GN=Idh3a PE=1 SV=1	394879	397264	292318	596879	599045	490026	193184	226002	265843	368363	286491	364142	684163	555484	609016	1.06198e+06	1.11096e+06	1.03089e+06	878112	813028	789653	751549	720203	656826	348205	349928	260480	585423	675107	451163	186789	199274	254370	508479	335012	400684	1.008e+06	858719	974372	967129	1.02236e+06
1433E_RAT	2	2	275.63	1.26e-06	1.48191	FEN	EEN	14-3-3 protein epsilon OS=Rattus norvegicus GN=Ywhae PE=1 SV=1	501058	493655	511487	664880	565286	648395	436641	431612	408870	603709	566249	549382	834320	798915	901001	970415	816540	824048	802028	758599	635154	594090	721476	799816	441834	434833	455778	652119	637062	596972	422187	380567	391223	833344	662151	604514	1.22923e+06	1.23504e+06	1.44152e+06	883744	751420
KPYM_RAT	1	1	50.85	1.4e-06	4.52676	FEN	EEN	Pyruvate kinase PKM OS=Rattus norvegicus GN=Pkm PE=1 SV=3	4259.92	6170.4	7966.88	28844.4	30132.6	21954.3	5925.1	8950.7	5868.02	11535.5	1354.46	8515.78	45522.1	42421	33110.6	70444.5	54879.1	62906.8	88210.2	83586.1	49873.3	36716.9	41968.5	30798.8	3756.41	5435.16	7099.16	28290.8	33958.6	20213.1	5728.96	7892.14	5614.76	15923.3	1583.85	9370.35	67068.9	65578.4	52974	64152.9	50502.5
ENOA_RAT;ENOB_RAT;ENOG_RAT	4	4	340.95	2.26e-06	2.40033	FEN	EEN	Alpha-enolase OS=Rattus norvegicus GN=Eno1 PE=1 SV=4	70416	64029.2	38925	98337	91653.3	65723.9	37915.9	35242.6	59103.3	66812.6	48985.7	107291	208583	108872	82405.1	173959	232464	146419	193413	97229.5	147946	168207	136759	186649	62093	56399.7	34685.4	96449.6	103291	60511.5	36660.8	31074.6	56552.5	92226.3	57282.2	118058	307311	168304	131841	158422	213925
1433Z_RAT	5	5	568.65	2.31e-06	1.93184	FEN	EEN	14-3-3 protein zeta/delta OS=Rattus norvegicus GN=Ywhaz PE=1 SV=1	955913	984734	985209	1.37197e+06	1.27589e+06	1.35529e+06	620053	515893	629717	1.19698e+06	1.3165e+06	1.43406e+06	2.22396e+06	2.04629e+06	2.06312e+06	2.45111e+06	2.4279e+06	2.40101e+06	1.9905e+06	1.80162e+06	1.6617e+06	1.57504e+06	1.74086e+06	2.0396e+06	842926	867397	877903	1.34564e+06	1.43789e+06	1.24781e+06	599526	454881	602539	1.65228e+06	1.53947e+06	1.57797e+06	3.27663e+06	3.16335e+06	3.30082e+06	2.2322e+06	2.23427e+06
PP2BA_RAT	1	1	85.73	1.55e-05	4.42587	FEN	EEN	Serine/threonine-protein phosphatase 2B catalytic subunit alpha isoform OS=Rattus norvegicus GN=Ppp3ca PE=1 SV=1	20330.4	17697.4	20723.9	35540	36532.1	27906.9	2885.95	4815.79	2771.08	14889.2	11561.8	14226.1	113173	87293.8	89158.1	117843	121928	127587	62317.9	47848.9	39785.2	50528.6	46763.8	24677	17927.4	15588.6	18466.7	34857.9	41170.7	25693.7	2790.42	4246.25	2651.49	20552.6	13520	15653.8	166741	134947	142645	107319	112204
LDHA_RAT	1	1	103.51	1.75e-05	2.11561	FEN	EEN	L-lactate dehydrogenase A chain OS=Rattus norvegicus GN=Ldha PE=1 SV=1	18982.2	20259.7	21364.5	36048.9	34601.8	25738.6	10081.8	14350.4	18003.8	21228.7	11554.7	25113.5	46072.7	25010.6	31514.6	57027.6	50093.7	53408.5	65923	64158.1	45029.8	36140.8	34688.2	35339.7	16738.6	17845.6	19037.5	35357	38995.3	23697.3	9748.03	12653.3	17226.8	29303.5	13511.6	27633.7	67880.1	38663.7	50420.6	51934.3	46098.7
VAMP2_RAT;VAMP3_RAT	2	2	182.41	2.65e-05	5.85914	FEN	EEN	Vesicle-associated membrane protein 2 OS=Rattus norvegicus GN=Vamp2 PE=1 SV=2	4390.51	5808.77	6354.32	14407.9	11999.3	9150.51	5276.03	1525.11	4206.19	6010.31	729.786	2502.27	38341	41196.3	28973.8	81913.8	65396.7	74055.2	25744.2	19773.2	17144.6	15190.3	8055.68	8188.64	3871.56	5116.61	5662.23	14131.4	13522.9	8424.8	5101.37	1344.74	4024.65	8296.47	853.386	2753.38	56488.9	63685.1	46355.6	74597.9	60181.2
IDHG1_RAT	1	1	140.22	3.03e-05	2.69784	FEN	EEN	Isocitrate dehydrogenase [NAD] subunit gamma 1, mitochondrial OS=Rattus norvegicus GN=Idh3g PE=2 SV=2	149921	154189	114842	206456	183019	198928	27109.9	33569.6	43127.3	84085.6	84466.3	76217.4	238468	251225	246977	419319	399047	465014	325501	298471	339336	259070	252909	162744	132201	135816	102334	202494	206258	183151	26212.5	29599.5	41266	116070	98772	83866	351341	388367	395142	381868	367223
AT1A1_RAT	1	1	84.66	3.08e-05	3.80451	FEN	EEN	Sodium/potassium-transporting ATPase subunit alpha-1 OS=Rattus norvegicus GN=Atp1a1 PE=1 SV=1	14163.9	17427.3	10535.1	30547.5	39829.8	16381	20258.7	10247.4	27343.2	22511.6	3377.1	27167	74193.9	26797.9	17472.5	92983	119432	93609.7	139817	46148.7	74893.1	100518	54632	71785.5	12489.8	15350.7	9387.64	29961.2	44887.1	15081.8	19588.1	9035.46	26163.1	31074.5	3949.06	29893.2	109312	41426.7	27954.5	84678.4	109907
1433T_RAT	2	2	194.11	4.29e-05	2.13415	FEN	EEN	14-3-3 protein theta OS=Rattus norvegicus GN=Ywhaq PE=1 SV=1	19819.9	24852.8	23199.8	40403.2	38093.7	38144	7807.36	9864.29	11200.2	34618.8	29244.5	34847.3	57953	54412.9	65493.4	53803.8	48466.8	52057.5	69992.5	60129.1	42996.1	42109.6	61081.8	57562.6	17477.2	21891.4	20673	39627.7	42930.5	35118.9	7548.91	8697.68	10716.8	47786.9	34197.5	38344.3	85383.7	84116.6	104784	48998.4	44601.5
CH60_RAT	1	1	107.17	4.45e-05	2.11727	FEN	EEN	60 kDa heat shock protein, mitochondrial OS=Rattus norvegicus GN=Hspd1 PE=1 SV=1	151286	86508.8	74803.1	139988	136088	96486.1	85433.9	70398.7	125653	85462.1	95997.8	202921	318337	152365	127953	266336	386689	255097	269065	112890	240093	233333	175508	322830	133405	76200.7	66655.8	137301	153368	88834	82605.7	62073	120230	117970	112256	223284	469015	235540	204714	242549	355850
1433B_RAT	6	6	510.28	4.96e-05	1.84709	FEN	EEN	14-3-3 protein beta/alpha OS=Rattus norvegicus GN=Ywhab PE=1 SV=3	161502	166665	186118	243891	205180	237155	171890	137247	172127	139925	117710	161858	343857	350456	322047	550054	491083	424024	266117	223475	255764	221165	186155	247032	142413	146806	165847	239210	231232	218347	166200	121016	164698	193149	137646	178101	506614	541768	515247	500928	451918
DHPR_RAT	1	1	87.34	7.8e-05	3.25966	FEN	EEN	Dihydropteridine reductase OS=Rattus norvegicus GN=Qdpr PE=1 SV=1	8004.93	7910.75	6032.43	24665.2	22334	23892.5	4807.13	7634.37	9421.57	9651.5	643.393	4406.69	34328.5	30604.2	22839.4	52183.4	45191.1	62315.9	35246.7	23223	29968.2	40227.8	24155.1	21531.9	7058.77	6968.13	5375.4	24191.8	25169.8	21997.7	4648	6731.49	9014.95	13322.7	752.361	4848.91	50577.1	47310.9	36541	47522.7	41587
SUCA_RAT	1	1	60.82	0.000119006	2.60607	FEN	EEN	Succinyl-CoA ligase [ADP/GDP-forming] subunit alpha, mitochondrial OS=Rattus norvegicus GN=Suclg1 PE=2 SV=2	76807.5	99861.4	73195.6	128571	105640	109413	18213.7	20203.4	38567.4	83946.3	105002	103614	143973	90155	106722	237648	218813	204416	315443	226441	198623	172877	268907	325725	67729	87962.3	65223.4	126103	119053	100736	17610.7	17814.1	36902.9	115877	122785	114012	212119	139370	170745	216423	201363
PEBP1_RAT	1	1	97.48	0.000120931	1.99964	FEN	EEN	Phosphatidylethanolamine-binding protein 1 OS=Rattus norvegicus GN=Pebp1 PE=1 SV=3	126095	154908	168662	223588	150164	165833	84341.6	102133	123278	95441	82176.9	78990	284052	283567	271801	418424	391338	369838	165921	126041	200716	234042	159245	205671	111191	136450	150292	219296	169231	152681	81549.6	90054.1	117957	131744	96094.8	86916.7	418501	438364	434858	381054	360129
QCR1_RAT	1	1	169.57	0.000176908	2.35746	FEN	EEN	Cytochrome b-c1 complex subunit 1, mitochondrial OS=Rattus norvegicus GN=Uqcrc1 PE=1 SV=1	12829.2	30221.9	24380.3	37222.5	36655.6	15938.4	8165.65	7920.32	10556.3	34952.2	24845.2	55585.6	57365.3	37637.1	24115.3	59900.7	76028.7	57036	83645.1	71770.8	62864.4	62887.2	34012.6	78259.8	11312.8	26620.8	21724.9	36508.1	41309.8	14674.3	7895.33	6983.62	10100.7	48247.2	29053.1	61163.7	84517.8	58182.9	38582.4	54550.8	69965.3
ADT1_RAT	1	1	43.68	0.000192367	1.93997	FEN	EEN	ADP/ATP translocase 1 OS=Rattus norvegicus GN=Slc25a4 PE=1 SV=3	65212.8	50197.5	55971.5	68342.8	69276.4	70920.8	44931.9	39673.8	49030.1	78909.5	63104.8	86265.2	95014.6	55782	50599.4	93382.8	97380.2	114455	175684	164043	130870	136470	147369	178095	57504.8	44216.1	49875.3	67031.1	78072.5	65296.2	43444.5	34981.7	46914.1	108925	73792.5	94922	139988	86233	80954.6	85042.5	89614
KIF28_RAT	1	1	44	0.000197674	3.21039	FEN	EEN	Kinesin-like protein KIF28P OS=Rattus norvegicus GN=Kif28p PE=2 SV=1	77630.7	88042.8	84403.7	102191	99527	111620	3967.77	4393.47	3101.91	21165.5	14787.8	13751.5	182694	160207	165718	191689	172476	177662	168211	151627	141932	150841	151286	190812	68454.9	77551.9	75210.7	100230	112164	102768	3836.42	3873.87	2968.04	29216.3	17292.3	15131.4	269167	247663	265135	174569	158720
E41L1_RAT	9	9	528.75	0.000336406	1.3565	FEN	EEN	Band 4.1-like protein 1 OS=Rattus norvegicus GN=Epb41l1 PE=1 SV=1	187731	214242	224175	278773	259467	227096	208959	207403	248838	235192	181514	206723	264281	235849	391711	421067	312985	393361	296934	273764	302006	254007	242829	246780	165542	188714	199759	273423	292412	209085	202042	182874	238098	324653	212257	227468	389372	364598	626704	383460	288024
SYUA_RAT	1	1	174	0.00057658	2.13877	FEN	EEN	Alpha-synuclein OS=Rattus norvegicus GN=Snca PE=1 SV=1	91641.3	84886.4	106232	112491	97852.4	72752.4	58095.6	49872.4	61705.3	124558	105530	138288	360990	330480	336972	185067	239899	223622	127491	117390	103172	134943	94425.2	106552	80809.5	74771.6	94661.9	110332	110277	66982.5	56172.4	43974.2	59042.2	171937	123403	152165	531856	510887	539126	168538	220767
VATB2_RAT	2	2	112.31	0.00106804	2.4206	FEN	EEN	V-type proton ATPase subunit B, brain isoform OS=Rattus norvegicus GN=Atp6v1b2 PE=1 SV=1	44812.4	39664.8	37113.9	77351.1	71240.8	53995.2	15915.9	11329.3	33383.9	56695.7	44151.1	71040	107096	31690.5	31580.6	103445	119667	86135.2	160172	120166	113677	142404	142675	188824	39515.7	34938.5	33071.5	75866.5	80286.3	49712.9	15389	9989.42	31943.1	78261.3	51628.8	78168.9	157787	48990.1	50526.3	94206	110123
AT2B3_RAT;AT2B1_RAT;AT2B4_RAT	2	2	138.49	0.00309742	1.37973	FEN	EEN	Plasma membrane calcium-transporting ATPase 3 OS=Rattus norvegicus GN=Atp2b3 PE=2 SV=2	115182	141442	85927.3	124856	127021	110188	99113.9	117044	116495	83539	104741	107287	113997	110445	105635	183026	193554	222928	208608	145109	151699	120853	170599	112499	101568	124588	76568.4	122460	143149	101449	95832.8	103202	111467	115315	122481	118054	167954	170736	169008	166680	178118
ACTB_RAT;ACTA_RAT	8	8	830.8	0.00328901	1.27482	FEN	EEN	Actin, cytoplasmic 1 OS=Rattus norvegicus GN=Actb PE=1 SV=1	489417	584508	435863	661063	662561	467731	496947	562989	611517	668724	675839	854979	1.00719e+06	628937	850996	694608	693063	659483	1.04197e+06	808969	761655	697216	643295	655831	431569	514860	388390	648375	746687	430636	480496	496406	585125	923089	790302	940777	1.48393e+06	972269	1.36152e+06	632571	637791
KAP2_RAT	1	1	39.12	0.00432532	1.57207	FEN	EEN	cAMP-dependent protein kinase type II-alpha regulatory subunit OS=Rattus norvegicus GN=Prkar2a PE=1 SV=3	85682	117312	98178.2	185279	136393	180349	79516.6	101071	91550.5	43383.3	88792.3	73372.6	200165	221156	169482	232264	177745	259206	119211	138929	165816	135486	106035	88140.9	75554.5	103333	87484.9	181723	153711	166046	76884.3	89117.5	87599.3	59885.1	103831	80735.7	294908	341884	271157	211520	163569
DLDH_RAT	1	1	82.99	0.00774219	4.92529	FEN	EEN	Dihydrolipoyl dehydrogenase, mitochondrial OS=Rattus norvegicus GN=Dld PE=1 SV=1	4935.24	3301.43	7877.02	11927.4	7829.69	3562.85	2249.12	1217	2061.73	3761.87	502.106	0	13690.4	7915.85	19460.2	42800.6	43733.4	41994.7	14870	9929.16	11926.5	20427.3	9611.25	6090.6	4351.9	2908.05	7019.08	11698.5	8823.84	3280.29	2174.67	1073.07	1972.74	5192.78	587.145	0	20170.4	12237.1	31134.6	38977.9	40245.6
HNRH1_RAT	3	3	146.86	0.00941807	1.62693	FEN	EEN	Heterogeneous nuclear ribonucleoprotein H OS=Rattus norvegicus GN=Hnrnph1 PE=1 SV=2	39205.1	55646.3	23007.2	56712.2	56556.6	42081.9	29900.3	42143.1	29233.9	80207.8	98195.1	90237.5	108400	116121	143254	107816	87656.6	135958	65108.8	75610.8	61658.9	47266.5	53818.4	43654.1	34571.1	49015.6	20501.4	55623.7	63737.6	38744.5	28910.5	37159	27972.2	110717	114826	99293	159709	179511	229194	98186.3	80665.9
UCHL1_RAT	1	1	128.4	0.0141496	3.07065	FEN	EEN	Ubiquitin carboxyl-terminal hydrolase isozyme L1 OS=Rattus norvegicus GN=Uchl1 PE=1 SV=2	10594.2	26547.9	9162.34	11782.9	8511.4	4909.73	2699.31	5974.93	1701.45	4264.91	5773.06	5321.19	38774.8	52102.4	67318.7	15098.5	26668.6	52372.8	10661	8566.87	9093.36	7523.69	7623.45	2796.09	9341.95	23384.5	8164.41	11556.8	9592.11	4520.35	2609.95	5268.3	1628.02	5887.17	6750.82	5855.17	57127.9	80544.8	107704	13750	24541.7
GSK3B_RAT;GSK3A_RAT	2	2	181.67	0.0159281	1.34983	FEN	EEN	Glycogen synthase kinase-3 beta OS=Rattus norvegicus GN=Gsk3b PE=1 SV=1	84299.3	89355.1	87816.4	104407	86346.1	102432	37467.1	36660.2	35786	19505	46056.2	38345	84224.5	95493	79223.7	95551.7	78433.9	101748	84845	93081.2	84200.1	74972.3	78877.6	86659	74335.3	78707.8	78251.7	102403	97309.6	94308.3	36226.8	32324.5	34241.6	26924.2	53856.6	42193	124090	147622	126751	87017.8	72178.7
SYN1_RAT	4	4	263.15	0.0164711	1.44551	FEN	EEN	Synapsin-1 OS=Rattus norvegicus GN=Syn1 PE=1 SV=3	678384	652006	593595	906086	801850	729706	948798	900739	962238	444415	439863	384382	1.09015e+06	1.19681e+06	1.22086e+06	1.37066e+06	1.38428e+06	1.57081e+06	935476	833392	698649	573643	782629	545731	598200	574315	528943	888696	903662	671835	917389	794212	920710	613459	514361	422956	1.60614e+06	1.85014e+06	1.95326e+06	1.24825e+06	1.27388e+06
1433G_RAT	1	1	108.09	0.0180715	1.59424	FEN	EEN	14-3-3 protein gamma OS=Rattus norvegicus GN=Ywhag PE=1 SV=2	2.52326e+06	2.57975e+06	2.82909e+06	3.16687e+06	2.87162e+06	3.63929e+06	3.45255e+06	2.7829e+06	3.18238e+06	2.00001e+06	2.18164e+06	2.63688e+06	5.65791e+06	6.53033e+06	5.08699e+06	7.7e+06	6.97893e+06	5.72262e+06	3.02879e+06	2.53244e+06	3.66548e+06	2.49054e+06	1.82015e+06	2.74482e+06	2.22502e+06	2.27236e+06	2.52096e+06	3.10609e+06	3.23624e+06	3.35066e+06	3.33826e+06	2.45378e+06	3.04503e+06	2.76077e+06	2.55114e+06	2.90149e+06	8.33595e+06	1.00952e+07	8.13874e+06	7.01229e+06	6.42235e+06
RGRF1_RAT	1	1	45.24	0.0221304	1.46913	FEN	EEN	Ras-specific guanine nucleotide-releasing factor 1 OS=Rattus norvegicus GN=Rasgrf1 PE=1 SV=1	24996.4	30330	30709.8	41961.7	29992.9	46175.9	54753.6	53557.5	57294.5	11470	11520.4	21710.2	34735.9	31300.3	23739.9	65966.8	62233.7	61241	67057	52346	63393.9	41750.5	49234	55914.2	22041.9	26716	27365	41156.3	33801.1	42513.8	52941	47223.5	54821.7	15832.9	13471.5	23888.9	51177.4	48386.9	37981.7	60075.1	57270.5
KCND2_RAT	1	1	40.77	0.0250557	1.24465	FEN	EEN	Potassium voltage-gated channel subfamily D member 2 OS=Rattus norvegicus GN=Kcnd2 PE=1 SV=1	43038.2	44168.3	53445.9	53008.2	48003.4	57853.3	65868.7	58700.4	64841.6	56615.1	45855	57872.4	62884.8	78754.4	58476.9	99030.8	91608.2	66677.2	75290	65270	56183.3	44740.4	43573.9	65626.1	37951.2	38905.4	47624.8	51990.8	54098.4	53265	63688.1	51758.1	62043.2	78150	53621.2	63680	92649.8	121746	93557.9	90186.1	84302.3
DPYL2_RAT	5	5	361.16	0.0250787	1.27151	FEN	EEN	Dihydropyrimidinase-related protein 2 OS=Rattus norvegicus GN=Dpysl2 PE=1 SV=1	1.08138e+06	1.08589e+06	1.16145e+06	1.47325e+06	1.2638e+06	1.51808e+06	788797	752818	794433	541463	473896	513889	1.34575e+06	1.47063e+06	1.3239e+06	1.49223e+06	1.2847e+06	1.36018e+06	1.07105e+06	1.06089e+06	1.03846e+06	950307	1.03268e+06	1.12691e+06	953560	956503	1.03495e+06	1.44498e+06	1.42427e+06	1.39768e+06	762685	663786	760146	747421	554158	565459	1.98273e+06	2.27344e+06	2.11813e+06	1.35896e+06	1.18225e+06
RS3_RAT	1	1	37.75	0.0292027	1.26762	FEN	EEN	40S ribosomal protein S3 OS=Rattus norvegicus GN=Rps3 PE=1 SV=1	33801.8	32332.4	41756.4	52310.4	41059.7	53759.2	46427.5	44564.4	52407.1	33479.2	30007.9	27496.3	52817.5	60688.6	38693.4	70664.5	60899.1	56254.2	51543.9	66163.6	52717.2	37052.8	30563.1	42317.1	29806.5	28479.7	37208.4	51306.4	46273.1	49495.6	44890.6	39294	50145.2	46213.8	35090.2	30255.6	77817.5	93818	61906.1	64353.2	56042.3
TM100_RAT	1	1	37.7	0.0362588	1.36581	FEN	EEN	Transmembrane protein 100 OS=Rattus norvegicus GN=Tmem100 PE=2 SV=1	37976.3	31873.5	33726.5	28027.3	29512.5	29682.6	38158.8	47642.4	43816.5	38429.7	17672	7581.35	43082.9	43948	41846.3	32177.8	42375.2	51308.8	60740.6	37603.2	41343.3	30009.6	71236.4	28936.7	33487.6	28075.6	30053.1	27489.4	33259.8	27328.5	36895.5	42007.9	41925.4	53047.3	20665	8342.15	63475.2	67938.9	66950.4	29303.9	38995.7
FKB1A_RAT	1	1	75.38	0.0373495	1.34581	FEN	EEN	Peptidyl-prolyl cis-trans isomerase FKBP1A OS=Rattus norvegicus GN=Fkbp1a PE=1 SV=3	8008.77	11244.8	10587.5	14037.2	9927.5	4417.95	10045.3	9385.37	11294.1	19147.5	13741.2	12046.2	12651.7	17436.8	23903.2	16936.2	9067.49	15558.8	15161.1	24084.5	12907.5	11230.3	10770.5	10473.2	7062.15	9904.9	9434.35	13767.7	11188	4067.57	9712.78	8275.4	10806.7	26430.7	16068.5	13255.1	18640	26955.5	38243	15423.5	8344.35
RP3A_RAT	1	1	47.58	0.0406373	1.95964	FEN	EEN	Rabphilin-3A OS=Rattus norvegicus GN=Rph3a PE=1 SV=1	143035	145361	141001	271107	248514	460763	265705	277000	263410	266489	138406	158902	811846	577307	1.06094e+06	650330	571881	625930	224199	243199	208937	130807	154548	187270	126129	128040	125644	265904	280069	424221	256909	244240	252041	367854	161847	174849	1.19611e+06	892455	1.69741e+06	592247	526273
SHRM2_RAT	1	1	36.85	0.0420573	1.3227	FEN	EEN	Protein Shroom2 OS=Rattus norvegicus GN=Shroom2 PE=2 SV=1	55140.8	44893.5	62113.6	91142.3	80639.5	80615.6	22047.8	22500.7	20412.8	13200	10278.3	8364.64	75633.2	73688.4	79038.7	63539.7	39849.6	43154.6	50729.7	53088.7	44990	50610.3	52573.5	49467.2	48623.2	39544.1	55348.4	89393	90878.4	74222.1	21318	19839.6	19531.9	18220.9	12019	9204.05	111432	113914	126455	57864.8	36671.6
FAK2_RAT	1	1	58.25	0.0493784	1.21779	FEN	EEN	Protein-tyrosine kinase 2-beta OS=Rattus norvegicus GN=Ptk2b PE=1 SV=1	213407	211719	177163	258824	200096	243110	240885	242729	263370	203740	169896	183605	241118	220715	216436	373303	342021	379239	291073	240070	291676	184011	197660	199346	188183	186492	157867	253856	225503	223829	232910	214022	252003	281238	198670	202030	355245	341202	346278	339963	314744
COMT_RAT	1	1	38.55	0.0521375	1.17238	EEN	FEN	Catechol O-methyltransferase OS=Rattus norvegicus GN=Comt PE=1 SV=2	202185	184658	185380	286559	268308	223959	303045	259693	286537	255733	182671	166373	186500	183869	272696	180456	204000	228101	208221	196439	190034	191756	185189	165403	178287	162655	165189	281059	302375	206197	293012	228980	274171	353007	213609	183069	274776	284242	436289	164339	187731
KAP3_RAT	1	1	172.09	0.0732599	1.23424	FEN	EEN	cAMP-dependent protein kinase type II-beta regulatory subunit OS=Rattus norvegicus GN=Prkar2b PE=1 SV=3	203169	226605	343017	453837	311650	287334	153308	103860	131954	89135.1	34120.8	47942.3	193877	190543	210039	312865	202644	241959	240608	270351	287462	290241	224283	279933	179155	199604	305657	445127	351220	264546	148233	91576.9	126259	123040	39899.7	52753.4	285644	294558	336043	284922	186483
STX1A_RAT	2	2	216.59	0.073702	1.27055	EEN	FEN	Syntaxin-1A OS=Rattus norvegicus GN=Stx1a PE=1 SV=1	160947	199738	206400	377137	279625	198006	343953	339725	324728	226176	155828	149928	194843	190447	289292	216306	185663	189787	167596	206710	155424	195950	160104	179307	141923	175938	183919	369899	315129	182303	332567	299547	310713	312208	182220	164973	287067	294411	462842	196987	170857
PGRC2_RAT	1	1	38.08	0.078282	1.32849	FEN	EEN	Membrane-associated progesterone receptor component 2 OS=Rattus norvegicus GN=Pgrmc2 PE=2 SV=1	26738	31202.4	60222.7	65061.7	50805.5	28835.2	81175.3	57632.5	65976.1	77422.9	22947.1	30503.3	90623.9	78424.8	107250	90485.2	57868.4	63487.2	63530.5	83293.8	38538.5	38706.1	41340.9	41583.3	23577.6	27484.4	53663.4	63812.9	57256.4	26548.3	78488.1	50816.6	63128.7	106872	26833.5	33564.4	133519	121236	171591	82403.7	53253.3
APBA2_RAT	1	1	47.38	0.0862522	1.56037	EEN	FEN	Amyloid beta A4 precursor protein-binding family A member 2 OS=Rattus norvegicus GN=Apba2 PE=1 SV=1	27787.3	21137.1	19893.9	43526.9	34171.4	36028.7	13188.8	9176.79	10132	4674.61	16618.9	24261.7	10292.9	6378.02	18760.4	902.675	28208.8	6659.79	22518	8390.67	26564.9	26129.2	9686.55	2518.25	24502.9	18618.5	17727.1	42691.5	38510.2	33171.4	12752.2	8091.49	9694.69	6452.7	19433.6	26696.4	15164.7	9859.74	30015	822.055	25959.1
KPCG_RAT	1	1	40.63	0.0868648	1.28191	EEN	FEN	Protein kinase C gamma type OS=Rattus norvegicus GN=Prkcg PE=1 SV=1	22383.3	35510.6	41450.7	47381.1	42137.4	44194.5	66869.8	48917.1	35637.3	30463.8	29855.6	28127.3	47612.3	23605.8	42523.3	37474.6	6475	30108.1	45598.3	33169.2	54894.2	15072.5	15638.6	16754.3	19737.6	31279.3	36936.1	46471.7	47487.7	40689.6	64656.2	43131.9	34099.3	42051.5	34912	30949.9	70148.5	36492.1	68033.6	34127.7	5958.61
PDPK1_RAT	1	1	151.77	0.0937995	1.14219	EEN	FEN	3-phosphoinositide-dependent protein kinase 1 OS=Rattus norvegicus GN=Pdpk1 PE=1 SV=2	235181	242637	267825	375811	290078	357986	359223	319893	312707	367756	345030	361434	366867	349510	334214	355091	299893	256683	281936	257940	261145	204908	178833	211058	207383	213726	238655	368598	326910	329595	347331	282060	299211	507641	403466	397705	540515	540305	534713	323377	275976
CAC1E_RAT	1	1	46.91	0.101961	1.2068	FEN	EEN	Voltage-dependent R-type calcium channel subunit alpha-1E OS=Rattus norvegicus GN=Cacna1e PE=1 SV=1	52285.4	49741.7	49830.5	56356.2	41214.2	33959.6	61673.5	64607.8	65769	59247.6	38825.3	34726.4	36003.4	41012.8	53599.5	68379.1	73793.1	88476.9	70102.4	78968.8	64966.4	52938.8	61387.6	44394	46105.4	43814.7	44403.1	55274.5	46447.3	31266.3	59631.9	56966.9	62930.5	81783.9	45400.9	38211.2	53044.8	63401.4	85754.6	62272	67908
MAP1B_RAT	24	24	1772.95	0.102488	1.1458	EEN	FEN	Microtubule-associated protein 1B OS=Rattus norvegicus GN=Map1b PE=1 SV=2	3.07581e+06	3.30936e+06	3.15421e+06	3.21639e+06	2.74408e+06	3.08996e+06	3.60379e+06	4.0341e+06	3.80557e+06	3.42575e+06	3.24713e+06	3.23087e+06	3.58054e+06	3.63965e+06	4.37226e+06	1.93428e+06	3.50864e+06	4.17518e+06	2.52466e+06	1.18861e+06	2.6288e+06	2.42782e+06	2.30953e+06	2.56521e+06	2.71226e+06	2.91503e+06	2.81067e+06	3.15466e+06	3.0925e+06	2.8449e+06	3.48449e+06	3.557e+06	3.64133e+06	4.72882e+06	3.79708e+06	3.55509e+06	5.2753e+06	5.62651e+06	6.99523e+06	1.76152e+06	3.22882e+06
RGS7_RAT	1	1	46.76	0.111922	1.34908	EEN	FEN	Regulator of G-protein signaling 7 OS=Rattus norvegicus GN=Rgs7 PE=2 SV=2	506936	538185	454253	741858	650057	260872	756914	988460	788232	1.04362e+06	429011	325542	475017	355014	692538	410908	403177	588868	531005	686287	537697	393218	338956	134757	447017	474057	404778	727619	732596	240183	731857	871559	754213	1.44058e+06	501671	358210	699856	548814	1.108e+06	374208	371023
S1PR5_RAT	1	1	37.36	0.112444	1.1045	EEN	FEN	Sphingosine 1-phosphate receptor 5 OS=Rattus norvegicus GN=S1pr5 PE=2 SV=1	183414	177650	182233	211791	202892	177643	187093	186435	191778	179160	180304	161479	136566	131089	161295	117732	109904	151460	237474	249454	174522	150665	204641	186861	161735	156482	162385	207726	228654	163555	180900	164386	183501	247307	210841	177684	201206	202650	258057	107217	101139
NDRG2_RAT	4	4	324.22	0.122169	1.14407	EEN	FEN	Protein NDRG2 OS=Rattus norvegicus GN=Ndrg2 PE=1 SV=1	238093	270140	261515	365460	291296	353890	440723	446876	415325	274971	344462	348266	370113	391487	325316	350060	301472	293700	254884	253152	250049	242735	228364	279538	209951	237951	233031	358446	328282	325824	426133	394026	397400	379563	402802	383215	545297	605197	520477	318795	277429
EMAL1_RAT	1	1	59.04	0.122829	1.45915	EEN	FEN	Echinoderm microtubule-associated protein-like 1 OS=Rattus norvegicus GN=Eml1 PE=2 SV=2	143130	171379	17488.7	107207	97749	131908	63663.4	153612	93876.4	82318.3	141498	141677	105005	101845	39793.5	33446.2	88314.6	104176	124910	31013.9	76862.2	70847.7	130629	15276.4	126212	150958	15583.9	105150	110160	121446	61555.9	135445	89824.9	113630	165463	155895	154707	157442	63666	30459	81271.4
DPYL1_RAT	1	1	68.12	0.132446	1.45974	EEN	FEN	Dihydropyrimidinase-related protein 1 OS=Rattus norvegicus GN=Crmp1 PE=1 SV=1	85814.8	77397.3	97753.5	111293	75098.9	78839.5	143578	144665	164503	53784.7	26863.2	32457.4	40037.3	39698.8	56377.5	100927	58681.1	51788	72482.8	83823.6	68701.6	57175.2	52828.3	65591.7	75671.7	68174.9	87106.6	109157	84634.4	72586.9	138825	127556	157403	74242.9	31412.9	35714.6	58988	61370.1	90199.1	91912.7	54001.2
MARCS_RAT	3	3	285.26	0.135977	1.1956	EEN	FEN	Myristoylated alanine-rich C-kinase substrate OS=Rattus norvegicus GN=Marcks PE=1 SV=2	1.16894e+06	842561	1.06567e+06	1.44065e+06	1.16276e+06	1.05618e+06	1.3485e+06	1.89592e+06	1.50087e+06	2.26966e+06	1.49003e+06	1.70879e+06	1.92329e+06	1.11501e+06	2.45121e+06	1.31447e+06	1.15876e+06	1.40875e+06	814264	1.29473e+06	773667	719985	740814	462466	1.03078e+06	742165	949602	1.413e+06	1.3104e+06	972420	1.30386e+06	1.6717e+06	1.43609e+06	3.13298e+06	1.74239e+06	1.88027e+06	2.83363e+06	1.72369e+06	3.92172e+06	1.19707e+06	1.06634e+06
RPGF2_RAT	1	1	36.68	0.140283	1.88817	FEN	EEN	Rap guanine nucleotide exchange factor 2 OS=Rattus norvegicus GN=Rapgef2 PE=1 SV=2	10139.2	7563.21	20659.5	6638.27	2661.1	8529.73	1050.75	9738.17	1359.34	1010.51	497.128	381.876	11379.8	1179.61	23983.4	20376.8	11252.7	5108.46	2385.27	25136.9	1590.73	2859.99	2850.39	24499.7	8940.75	6662	18409.4	6510.86	2998.99	7853.25	1015.97	8586.48	1300.68	1394.89	581.323	420.198	16766.1	1823.56	38371.3	18556.9	10355.2
DLGP4_RAT	1	1	75.06	0.142692	1.31719	EEN	FEN	Disks large-associated protein 4 OS=Rattus norvegicus GN=Dlgap4 PE=2 SV=1	4989.96	36442.1	1150.75	10016.7	8455.77	10670.7	4552.01	27776.7	10286	5630.26	43995.4	42124.7	18389.1	50679.8	2855.08	628.303	14102.6	54846.6	3011.33	1357.15	4391.24	2926.27	1888.91	1386.48	4400.16	32099.8	1025.41	9824.46	9529.41	9824.42	4401.32	24491.7	9842.12	7771.86	51446.7	46351.9	27093.1	78345.5	4567.88	572.188	12977.9
KCC2G_RAT	1	1	41.03	0.14462	2.01096	FEN	EEN	Calcium/calmodulin-dependent protein kinase type II subunit gamma OS=Rattus norvegicus GN=Camk2g PE=2 SV=1	6192.45	105.3	2081.06	10784.2	6805.46	2198.22	6102.8	5523.76	5369.27	3479.71	2656.83	1673.49	13958.8	2152.74	22809.1	1093.7	13153.9	2231.58	15184.8	6218.81	10540.7	8697.26	9078.02	1406.44	5460.52	92.7528	1854.39	10577.2	7669.56	2023.88	5900.77	4870.49	5137.54	4803.3	3106.8	1841.43	20565.9	3327.91	36492.5	996.019	12104.8
HSP72_RAT;GRP78_RAT	2	2	121.98	0.146485	1.23584	FEN	EEN	Heat shock-related 70 kDa protein 2 OS=Rattus norvegicus GN=Hspa2 PE=1 SV=2	79778.9	77728	77208.8	87072.1	93875.2	71360.5	84926.1	87922	91238	126163	139299	98950.9	148257	142037	199658	114339	90151.6	144709	118835	111803	84698.8	61750.8	99967.1	62406.9	70349.2	68466.2	68799.5	85400.9	105795	65701.1	82114.7	77523.9	87300.3	174153	162892	108881	218431	219573	319436	104127	82961.9
CLAP2_RAT	1	1	72.35	0.149223	1.28393	EEN	FEN	CLIP-associating protein 2 OS=Rattus norvegicus GN=Clasp2 PE=2 SV=1	95142.4	124067	33571.5	98043.4	98018.2	80609.3	110184	156206	130326	85306.7	151242	146310	87563.9	98614.4	90196.7	67586.9	95464.5	153649	130889	19807.5	78847.7	69149.4	111552	16222.5	83896.8	109283	29915	96161.6	110464	74216.3	106537	137732	124702	117755	176857	160993	129010	152447	144307	61550.6	87851
MADD_RAT	2	2	128.9	0.151326	1.18557	EEN	FEN	MAP kinase-activating death domain protein OS=Rattus norvegicus GN=Madd PE=1 SV=1	37648.2	46937.8	33698.7	61251	41596.1	60795.6	53031.3	56106.6	56777.4	22951.8	54578.7	49843.1	28241.6	29924.7	25914.2	78257	62654.9	56331.9	35268.4	26036.6	46882.6	32430.5	20902.4	42337.5	33198.3	41344.8	30028.4	60075.4	46877.6	55974	51275.7	49471.1	54326.9	31682.1	63822.4	54845	41609.1	46260.3	41460.5	71267.6	57658.1
HMGA1_RAT	1	1	38.83	0.155196	1.33765	EEN	FEN	High mobility group protein HMG-I/HMG-Y OS=Rattus norvegicus GN=Hmga1 PE=1 SV=3	24642.8	22723.8	22817	31613.2	23983.6	12688.9	36161.4	34060.7	33433.9	27201.2	9196.34	7986.58	24051.1	19907.9	28808.8	37247.8	24454.4	17328.5	10298	12548.4	10041.2	12695.7	11922.5	4885.03	21730	20016.2	20331.9	31006.5	27028.8	11682.5	34964.3	30032.5	31991	37547.8	10753.9	8788.04	35435.2	30775.5	46091.6	33921.1	22504.1
GPM6A_RAT	5	5	316.31	0.157702	1.5579	FEN	EEN	Neuronal membrane glycoprotein M6-a OS=Rattus norvegicus GN=Gpm6a PE=1 SV=1	433793	84006.9	436465	468314	492288	338185	151874	759399	177971	183747	126044	131823	573640	353039	1.00794e+06	692453	535680	111226	555387	965475	331561	123853	490123	154592	382520	73996.9	388927	459325	554795	311364	146846	669588	170290	253640	147391	145052	845160	545761	1.61262e+06	630608	492959
MBP_RAT	7	7	376.91	0.172091	1.15903	EEN	FEN	Myelin basic protein OS=Rattus norvegicus GN=Mbp PE=1 SV=3	286729	273465	307982	375401	320941	335278	318657	322573	319239	242350	160636	167598	229989	221666	251956	197142	178196	189564	314498	309385	248657	240824	322979	255235	252838	240880	274437	368195	361691	308688	308108	284423	305461	334533	187842	184416	338849	342671	403107	179535	163985
CAMKV_RAT	2	2	148.92	0.184811	1.218	EEN	FEN	CaM kinase-like vesicle-associated protein OS=Rattus norvegicus GN=Camkv PE=1 SV=1	60883	68886.6	76961.8	87168.2	75573.3	41379	114338	93127.7	103182	43437	303366	202821	31490.7	97804.1	62428	131952	77408.9	387976	34712.3	41157.9	73414.7	65116.4	22537.8	17618.7	53686.8	60678.3	68579.4	85495.2	85169	38097.3	110553	82113.9	98729.1	59959.4	354746	223174	46396	151195	99879.3	120167	71235.5
RIMS2_RAT	1	1	51.45	0.185738	1.20034	FEN	EEN	Regulating synaptic membrane exocytosis protein 2 OS=Rattus norvegicus GN=Rims2 PE=1 SV=1	26173.1	26153.4	32572.6	31555.3	29338.3	30071	33165.9	38484.2	35273.2	31848.7	8324.71	10636	36899.8	32166.6	37807.1	54833	29165	17706.6	36186.1	46621.9	25839.6	23990.3	28662.3	30551.6	23079.5	23037.1	29024.9	30949.6	33063.4	27686.1	32068	33932.9	33750.9	43963.1	9734.63	11703.3	54365.5	49726.1	60488	49935.8	26839.1
GNL1_RAT	1	1	49.41	0.193593	1.14346	EEN	FEN	Guanine nucleotide-binding protein-like 1 OS=Rattus norvegicus GN=Gnl1 PE=2 SV=1	115802	175798	88492.4	140970	143150	100907	130847	161399	147618	170722	182726	172740	159834	176033	174575	109503	112231	186606	133813	94335.5	101761	90546.9	122003	52739.7	102114	154850	78854.1	138264	161327	92903.9	126515	142311	141247	235660	213674	190075	235487	272128	279305	99722.7	103280
SHAN1_RAT	1	1	40.9	0.201032	1.21927	FEN	EEN	SH3 and multiple ankyrin repeat domains protein 1 OS=Rattus norvegicus GN=Shank1 PE=1 SV=1	35057.5	36109.1	47162.2	65950	51141.6	59254.4	58942.9	48872.9	57454.8	39847.4	27205	26446.1	58587.9	60839.9	53807.9	89178.8	73290.7	88779.4	47876.6	53234.8	50597.3	35683.3	26923.1	35996.2	30913.8	31806.5	42025.5	64684.3	57635.2	54555	56991.6	43092.9	54975.1	55004.3	31812.5	29100	86319.1	94051.9	86087.9	81214	67445.6
PLEC_RAT	1	1	108.5	0.213151	1.32503	EEN	FEN	Plectin OS=Rattus norvegicus GN=Plec PE=1 SV=2	98618.1	95256.4	135545	148566	108697	110095	170301	157926	157727	67446.8	35570.2	42293.2	53782	45895.8	57424.8	148227	85733.8	93275.2	90968.9	86588	103679	79203.9	65200.6	92297.5	86961.7	83906	120782	145714	122499	101363	164663	139249	150920	93101.9	41594.6	46537.4	79238.5	70949.9	91874.6	134988	78896.4
NSF_RAT	1	1	39.52	0.213454	1.13103	EEN	FEN	Vesicle-fusing ATPase OS=Rattus norvegicus GN=Nsf PE=1 SV=1	39250.8	46448.1	11234.4	50366.5	46543.8	33218.1	42460.8	49435	40940.1	46033	90051.5	88832.5	35218.6	37041.9	43255.8	4341.6	36118.9	179137	44931.7	10546.7	37105.7	36065.3	44546.1	8755.82	34611.4	40913.5	10010.8	49399.8	52453.5	30583.6	41055.2	43588.5	39173.2	63542.8	105303	97747	51888.5	57262.7	69205.4	3953.84	33238.3
DCLK1_RAT	1	1	66.37	0.217719	1.17715	EEN	FEN	Serine/threonine-protein kinase DCLK1 OS=Rattus norvegicus GN=Dclk1 PE=2 SV=1	223863	226278	253281	290032	242434	259417	305043	290085	288916	136057	132840	130924	136103	142245	172952	300591	237679	281585	172341	179442	222122	195848	154826	165204	197403	199316	225694	284466	273216	238843	294945	255778	276447	187809	155339	144062	200524	219895	276708	273744	218724
ITPA_RAT	1	1	44.88	0.218332	1.13973	FEN	EEN	Inosine triphosphate pyrophosphatase OS=Rattus norvegicus GN=Itpa PE=3 SV=1	20936.9	24246.7	24367.3	48479.2	40403.8	36016.6	44966.7	44312.9	42365	36835.3	26065.3	39565.1	50486.9	64191.6	41127.9	45125.8	39695.1	41507	38600.1	35533.7	38178.6	32939.4	22590.3	38466.4	18462.2	21357.6	21713.3	47548.7	45534	33160.2	43478.1	39072.2	40536.6	50846.4	30479.8	43535.5	74383.8	99233.4	65801.1	41095.5	36529.4
RAB3A_RAT	1	1	51.9	0.228859	1.43956	EEN	FEN	Ras-related protein Rab-3A OS=Rattus norvegicus GN=Rab3a PE=1 SV=1	27106.3	37693	22156	38770.3	28977.9	34123.3	43316.2	43298.4	47347.1	7836.06	7909.92	9705.57	9636.75	6646.26	7251.99	32836.9	31578.4	26089	22998.8	21218.1	26820	17886.3	16985.6	21959.4	23902.4	33201.6	19742.9	38026.2	32657.3	31417.1	41882.3	38177.7	45303.7	10816.7	9249.59	10679.5	14198.1	10274.4	11602.6	29904.1	29060
COTL1_RAT	1	1	36.24	0.229959	1.38582	FEN	EEN	Coactosin-like protein OS=Rattus norvegicus GN=Cotl1 PE=1 SV=1	13813.6	18861.9	6722.59	12829.5	13416.4	17620.1	7136.46	20156.5	8665.29	11299.2	923.408	608.497	33357.2	29298.9	14386.8	11515.8	18016.5	2950.17	21618	7913.97	12629.2	8044.31	18304.1	4967.9	12180.9	16614.4	5990.39	12583.2	15119.9	16222.7	6900.21	17772.7	8291.31	15597.1	1079.8	669.561	49146	45292.9	23017.6	10487.3	16579.7
NOL3_RAT	1	1	42.99	0.23475	1.12456	EEN	FEN	Nucleolar protein 3 OS=Rattus norvegicus GN=Nol3 PE=1 SV=1	53898.7	53409.8	39748	38557.3	40988.1	52096.1	66573.1	70757.9	72102.1	47228.1	77235.7	77079.1	71424.8	93225.7	57617.1	62590.9	72625.4	80594.3	33027	24250	29325	28664.4	25751.3	34188.7	47528	47045.7	35418.8	37817.3	46192.4	47964.4	64369.2	62389.7	68990.3	65192.4	90316.7	84814.1	105232	144117	92182.3	57000.7	66833.4
REM2_RAT	2	2	129.56	0.243002	1.28612	EEN	FEN	GTP-binding protein REM 2 OS=Rattus norvegicus GN=Rem2 PE=1 SV=2	35438.8	182503	16586.5	33012.1	25097.8	61006.2	29484.9	280509	39217.8	36940	177706	200235	18948	249269	52154.9	33195.5	184082	236297	13611.1	24842.5	16766.9	17058.3	16357.8	6494.09	31250	160757	14779.9	32378.5	28284.5	56167.9	28508.8	247334	37525.2	50991	207804	220328	27916.6	385343	83443.3	30230.7	169401
DREB_RAT	1	1	40.44	0.248002	3.53767	EEN	FEN	Drebrin OS=Rattus norvegicus GN=Dbn1 PE=1 SV=3	4.83836	145.555	346.23	6.35692	11.3405	204.552	0	178.618	0	0	8806.85	2377.89	555.706	185.427	1041.38	214.978	167.6	59.9684	400.065	505.869	69.5358	0	156.707	58.0718	4.26648	128.211	308.52	6.23491	12.7804	188.329	0	157.494	0	0	10298.4	2616.51	818.736	286.65	1666.12	195.777	154.234
ALDOC_RAT	1	1	43.65	0.253252	1.15002	EEN	FEN	Fructose-bisphosphate aldolase C OS=Rattus norvegicus GN=Aldoc PE=1 SV=3	14310.4	18236.3	14192.5	24254.7	15344.2	13031.7	22066.9	16383.2	12363.1	12569.9	8955.71	10017.4	11004.2	8557.37	9207.79	13132.7	5525.64	13925.3	16185.9	23262.5	16268.5	13211.1	16744.3	10994.4	12619	16063.3	12646.7	23789.1	17292.4	11998.2	21336.4	14445.6	11829.5	17351.2	10472.5	11022.7	16212.8	13228.8	14731.7	11959.7	5084.96
PTPRZ_RAT	1	1	98.18	0.256724	1.14788	FEN	EEN	Receptor-type tyrosine-protein phosphatase zeta OS=Rattus norvegicus GN=Ptprz1 PE=1 SV=1	395650	476039	427153	408410	305762	390672	492653	497057	547302	344887	288310	373891	406349	406593	337938	419754	369908	276216	633550	508342	627195	469599	459310	764729	348885	419316	380629	400571	344586	359688	476344	438272	523682	476072	337140	411411	598686	628550	540672	382265	340407
RS27A_RAT	1	1	38.18	0.258627	1.11233	FEN	EEN	Ubiquitin-40S ribosomal protein S27a OS=Rattus norvegicus GN=Rps27a PE=1 SV=2	13530.6	19468	20504.3	34793.3	23855.5	12614.9	20515.6	15493	19827.7	7679.5	1537.87	4395.27	22823	21101.1	16217.4	26175	18922.9	10735.4	17474	22018.4	20584.8	17610.6	11985.7	10383.8	11931.3	17148.2	18271	34125.5	26884.5	11614.5	19836.4	13660.7	18971.9	10600.6	1798.33	4836.35	33625.7	32620.1	25946.4	23837.3	17413.7
CLD11_RAT	2	2	63.9	0.265368	1.12777	EEN	FEN	Claudin-11 OS=Rattus norvegicus GN=Cldn11 PE=1 SV=1	4.86612e+06	4.93055e+06	4.31031e+06	5.48062e+06	4.4098e+06	4.213e+06	4.72926e+06	5.69652e+06	4.79599e+06	3.36151e+06	2.68099e+06	2.63088e+06	1.87715e+06	1.78931e+06	2.75776e+06	3.21753e+06	3.34559e+06	4.36225e+06	4.90443e+06	5.07682e+06	4.68895e+06	4.57444e+06	4.85443e+06	4.75363e+06	4.29095e+06	4.34304e+06	3.84085e+06	5.37543e+06	4.96972e+06	3.87888e+06	4.5727e+06	5.02282e+06	4.589e+06	4.64015e+06	3.13505e+06	2.8949e+06	2.76566e+06	2.76608e+06	4.41217e+06	2.93017e+06	3.07877e+06
PEX5R_RAT	1	1	51.49	0.266066	1.15483	EEN	FEN	PEX5-related protein OS=Rattus norvegicus GN=Pex5l PE=1 SV=1	81344.4	96779.1	65982.9	116378	115911	139642	120598	150447	136336	61651.2	76843.7	78301.3	98813.5	117738	93699.9	118176	100515	114886	76046.5	74350.4	75218.7	73964	68240.8	62286.6	71729.7	85247.2	58796.3	114144	130628	128568	116606	132654	130452	85101.8	89858.3	86159	145585	182010	149912	107622	92498.9
AT1A2_RAT;AT1A4_RAT;ATP4A_RAT	1	1	68.22	0.273012	1.28356	EEN	FEN	Sodium/potassium-transporting ATPase subunit alpha-2 OS=Rattus norvegicus GN=Atp1a2 PE=1 SV=1	26091.9	4251.88	18016.9	23059.5	25306.6	23885.1	28886.8	35363.7	37079.9	28078.4	34239.2	40933.6	21800.3	3519.48	24576.5	21999.2	24791.8	27377.2	37990.3	8233.76	20929	15813.1	32298.8	14022.4	23007.9	3745.24	16054.6	22617	28519.9	21990.8	27930.5	31181.4	35479.6	38758.7	40038.1	45041.4	32119	5440.74	39320.2	20034.4	22814.6
AKA12_RAT	1	1	66.55	0.28219	1.71548	EEN	FEN	A-kinase anchor protein 12 OS=Rattus norvegicus GN=Akap12 PE=1 SV=1	46989.8	42732.2	63460.3	82903	64237	47099.1	81877.7	76741.5	86776.7	30551	6448.91	5144.5	22317.4	16047	36700.1	55061.2	30070.3	25693.7	24698.7	26009.3	37227	49974.3	18916.1	27421.4	41435.7	37640.4	56548.4	81311.9	72393.3	43363.7	79167.2	67665.6	83031.5	42171.9	7541.13	5660.76	32880.8	24807	58717	50143.6	27672.1
NUCKS_RAT	1	1	36.12	0.283483	1.1842	FEN	EEN	Nuclear ubiquitous casein and cyclin-dependent kinase substrate 1 OS=Rattus norvegicus GN=Nucks1 PE=1 SV=1	50001.3	7728.44	4845.88	2481.03	3215.78	52720.4	6020.78	25713.6	2341.32	3000.3	8746.56	8616.71	51436.3	12927.1	18035.6	23763.9	28463.8	13134.1	17625.5	6979.88	3092.7	4378.79	24581.2	3327.46	44091.2	6807.55	4318.08	2433.41	3624.1	48539.2	5821.47	22672.6	2240.27	4141.54	10227.9	9481.41	75782.5	19983.9	28855.4	21641.5	26193.7
S4A10_RAT	1	1	68.48	0.292625	1.19229	EEN	FEN	Sodium-driven chloride bicarbonate exchanger OS=Rattus norvegicus GN=Slc4a10 PE=1 SV=1	131936	128479	141327	180534	133095	179684	254707	244539	236817	76105.1	71928.4	95493.1	49740.2	33109.7	46007.8	185948	133943	138595	153764	143004	213820	169199	131690	173490	116342	113170	125934	177069	149994	165433	246275	215618	226596	105054	84110.6	105076	73283.6	51184	73608.4	169341	123261
NFL_RAT	5	5	521.01	0.302687	1.15446	EEN	FEN	Neurofilament light polypeptide OS=Rattus norvegicus GN=Nefl PE=1 SV=3	1.67313e+06	1.78506e+06	407434	1.55775e+06	1.34943e+06	1.06056e+06	1.26689e+06	1.56608e+06	1.68599e+06	1.00313e+06	1.05583e+06	1.04744e+06	1.35171e+06	1.29989e+06	975654	614394	1.25991e+06	1.71742e+06	1.28248e+06	182835	1.16268e+06	1.43488e+06	1.77092e+06	337623	1.47537e+06	1.57236e+06	363058	1.52785e+06	1.52077e+06	976445	1.22495e+06	1.38087e+06	1.61323e+06	1.3847e+06	1.23466e+06	1.15255e+06	1.99151e+06	2.00949e+06	1.56096e+06	559521	1.15943e+06
SEPT8_RAT	1	1	58.23	0.314112	1.63578	FEN	EEN	Septin-8 OS=Rattus norvegicus GN=Sept8 PE=1 SV=1	6255.74	24347.1	62926.8	66475.6	63026.8	6172.43	51577.3	8823.81	55072.5	39194.5	12090.5	6422.8	7626.42	35112.7	31601.7	71028.2	3794.5	11524.1	63770.3	184354	53468.1	58469.5	92438.3	45028	5516.32	21446	56073.1	65199.8	71029.4	5682.91	49869.9	7780.25	52695.7	54103	14138.2	7067.34	11236.2	54280.4	50559.9	64684.5	3491.88
AMPH_RAT	5	5	337.85	0.316512	1.0752	EEN	FEN	Amphiphysin OS=Rattus norvegicus GN=Amph PE=1 SV=1	1.89105e+06	1.95237e+06	2.0448e+06	2.74283e+06	2.56077e+06	2.34335e+06	2.63975e+06	2.98782e+06	2.83948e+06	3.24701e+06	2.45183e+06	2.48288e+06	3.15517e+06	3.23834e+06	3.60096e+06	2.45958e+06	2.0497e+06	2.33224e+06	2.04487e+06	2.1933e+06	1.74512e+06	1.62071e+06	2.01933e+06	1.61345e+06	1.66754e+06	1.71973e+06	1.82209e+06	2.69019e+06	2.88591e+06	2.1575e+06	2.55236e+06	2.63446e+06	2.71693e+06	4.48208e+06	2.86708e+06	2.73204e+06	4.64859e+06	5.00613e+06	5.76122e+06	2.23991e+06	1.88623e+06
CSKI1_RAT	1	1	60.83	0.324746	1.10726	EEN	FEN	Caskin-1 OS=Rattus norvegicus GN=Caskin1 PE=1 SV=1	111353	127652	112249	174829	134700	125269	176590	194887	188955	130961	94874.8	102029	150102	121568	141747	153179	129675	111109	139729	129347	113446	101484	121255	99514	98191.5	112442	100023	171473	151803	115335	170744	171838	180800	180775	110943	112267	221150	187931	226783	139498	119333
SYN3_RAT	1	1	43	0.332067	1.45169	FEN	EEN	Synapsin-3 OS=Rattus norvegicus GN=Syn3 PE=1 SV=1	1394.11	5659.37	13656	10224.2	10801.5	327.494	10859.8	778.991	10061.6	5526.29	413.042	2403.85	2538.4	4025.7	5534.08	10300	617.281	2030.87	7988.19	42139.6	10140	7807.73	5472.71	6081.21	1229.33	4985.02	12168.6	10028	12173	301.521	10500.3	686.864	9627.36	7628.34	482.996	2645.08	3739.89	6223.31	8854.05	9380.09	568.052
KCNQ2_RAT	3	3	150.01	0.349522	1.25324	FEN	EEN	Potassium voltage-gated channel subfamily KQT member 2 OS=Rattus norvegicus GN=Kcnq2 PE=1 SV=1	7850.88	7298.77	12608.8	16265.5	13899.6	6757.12	16906.8	13656.4	17401.2	8857.4	9018.67	8681.2	13495.4	8038.19	12925.9	16065.1	9114.92	26284.2	10130.4	37873.6	11481.6	9873.74	10739.2	8430.92	6922.93	6429.08	11235.5	15953.3	15664.4	6221.22	16347.1	12041.3	16650.2	12226.5	10546.1	9552.37	19883.2	12426.2	20680.3	14630.3	8387.99
ARM10_RAT	1	1	104.5	0.350376	1.12112	EEN	FEN	Armadillo repeat-containing protein 10 OS=Rattus norvegicus GN=Armc10 PE=2 SV=1	137807	227029	198680	323684	246998	314765	329962	406271	366235	199110	208622	273584	309884	271689	295036	376448	355428	274914	220156	160377	200828	143752	89089.4	185903	121519	199977	177041	317471	278360	289801	319039	358223	350429	274846	243955	301039	456561	420002	472032	342826	327082
STX1B_RAT	2	2	224.86	0.357745	1.09216	EEN	FEN	Syntaxin-1B OS=Rattus norvegicus GN=Stx1b PE=1 SV=1	6.0837e+06	6.91895e+06	5.06327e+06	8.93387e+06	8.22125e+06	5.01515e+06	7.73754e+06	1.12601e+07	8.03161e+06	8.88914e+06	6.1271e+06	6.32009e+06	8.65837e+06	7.08166e+06	1.1865e+07	6.54102e+06	7.12559e+06	9.27035e+06	5.75216e+06	6.69969e+06	5.37409e+06	4.76415e+06	4.64109e+06	3.35222e+06	5.36462e+06	6.09451e+06	4.51179e+06	8.7624e+06	9.26512e+06	4.61741e+06	7.4814e+06	9.92841e+06	7.68498e+06	1.22703e+07	7.16482e+06	6.95432e+06	1.27566e+07	1.09475e+07	1.8983e+07	5.95682e+06	6.55732e+06
RGS14_RAT	2	2	98.35	0.363712	1.41192	EEN	FEN	Regulator of G-protein signaling 14 OS=Rattus norvegicus GN=Rgs14 PE=1 SV=1	54261.4	142885	9601.58	11479	7102.33	77936.2	17823.9	137751	19224	18456.9	204145	228172	63412.6	178964	22709.5	17121.5	128987	186491	15210.4	10317.7	5210.32	5556.51	17843.7	6030.62	47847.8	125859	8555.81	11258.7	8004.12	71755.2	17233.9	121459	18394.3	25477.5	238720	251070	93427.5	276659	36333.3	15592.3	118700
ODPA_RAT	2	2	76.39	0.372129	1.01765	EEN	FEN	Pyruvate dehydrogenase E1 component subunit alpha, somatic form, mitochondrial OS=Rattus norvegicus GN=Pdha1 PE=1 SV=2	20830.5	9037.93	27783.1	36275.5	28663.9	8829.58	55427.2	51536.5	50621.3	9818.93	7085.1	4789.72	20992.8	13897.4	25482.7	42230.8	26266.8	32159.6	28263.7	34685.7	24171.3	18224.8	21944.4	16989.4	18368.4	7961	24757	35579.2	32303.4	8129.32	53592.3	45441.5	48436.6	13553.8	8285.06	5270.38	30929.3	21483.9	40770.1	38459	24172
BCKD_RAT	1	1	50.99	0.381159	1.64641	FEN	EEN	[3-methyl-2-oxobutanoate dehydrogenase [lipoamide]] kinase, mitochondrial OS=Rattus norvegicus GN=Bckdk PE=1 SV=2	18951.1	1260	25656.3	6932.51	4012.7	18794.5	22785.7	29276.7	28627.9	24022.9	1889.51	1499.25	50141.9	2292.74	61942.6	31525.6	24605.1	1717.05	28698.8	49726.5	3881.15	4538.21	27655.5	15734.8	16711.1	1109.86	22861.9	6799.46	4522.2	17303.9	22031.4	25814.3	27392.3	33160.5	2209.52	1649.7	73875.4	3544.32	99102.8	28710	22642.8
KPCE_RAT	3	3	310.4	0.38164	1.10036	EEN	FEN	Protein kinase C epsilon type OS=Rattus norvegicus GN=Prkce PE=1 SV=1	215268	305352	140470	247757	240628	250997	218658	271837	251006	241834	452134	467753	258361	427464	315514	154578	267329	500103	243805	103608	201905	186894	227751	115077	189824	268967	125171	243002	271181	231091	211420	239688	240173	333822	528710	514693	380650	660813	504794	140772	246009
UBP54_RAT	1	1	37.22	0.382632	1.08324	FEN	EEN	Inactive ubiquitin carboxyl-terminal hydrolase 54 OS=Rattus norvegicus GN=Usp54 PE=2 SV=2	14374.5	788.881	479.805	429.306	18338.5	2703.16	103.16	388.765	164.855	285.909	320.023	320.517	1653.83	2251.69	53.9168	1361.84	2774.91	611.4	5952.97	480.825	9806.28	1940.79	14938.1	91.9061	12675.5	694.881	427.546	421.066	20667	2488.78	99.745	342.787	157.74	394.661	374.224	352.682	2436.64	3480.87	86.2622	1240.21	2553.61
CLIP2_RAT	1	1	63.53	0.3852	1.45301	EEN	FEN	CAP-Gly domain-containing linker protein 2 OS=Rattus norvegicus GN=Clip2 PE=1 SV=1	6276.06	1524.5	1243.48	546.311	763.527	6177.29	2307.15	9443.47	1077.2	1873.89	10058.8	10473.4	13144.6	2116.77	3656.31	1030.32	5957.82	1657.92	3057.48	781.186	348.473	832.409	1630.47	1412.24	5534.24	1342.85	1108.04	535.826	860.473	5687.39	2230.77	8326.63	1030.71	2586.67	11762.4	11524.4	19366.4	3272.3	5849.78	938.298	5482.68
UBR4_RAT	1	1	37.03	0.38572	1.09746	FEN	EEN	E3 ubiquitin-protein ligase UBR4 OS=Rattus norvegicus GN=Ubr4 PE=1 SV=2	89170	82364.8	64390.3	79728.5	78168.9	78124.4	80638.6	111203	88287.7	90761	122768	92941.2	107459	115671	96604.9	74718	85490.5	97614.2	143711	115900	80300.2	62949.5	115313	65977.8	78630.3	72550.5	57377.2	78198.2	88094.2	71928.5	77969.1	98051.9	84477.3	125284	143560	102268	158323	178815	154559	68044.7	78672.5
RIMS1_RAT	1	1	53.74	0.387799	1.16067	EEN	FEN	Regulating synaptic membrane exocytosis protein 1 OS=Rattus norvegicus GN=Rims1 PE=1 SV=1	573229	675587	141998	712191	680496	775095	405951	949881	670417	380179	763327	822934	991972	796664	493496	380508	694313	806714	656388	181829	423749	362377	606441	111537	505474	595086	126532	698522	766899	713624	392512	837543	641483	524790	892608	905516	1.4615e+06	1.23156e+06	789550	346523	638941
SCG2_RAT	2	2	180.05	0.388512	1.02684	EEN	FEN	Secretogranin-2 OS=Rattus norvegicus GN=Scg2 PE=2 SV=1	83989.5	98168.6	114796	151398	119262	143061	176679	176310	184149	154059	166875	190576	219619	244852	244405	215715	166649	194145	95109.1	100478	104125	49747.7	33485.6	45004.2	74062.1	86471.2	102293	148492	134405	131715	170830	155459	176201	212659	195138	209701	323570	378515	391027	196449	153359
PACN1_RAT	3	3	137.15	0.390925	1.283	EEN	FEN	Protein kinase C and casein kinase substrate in neurons protein 1 OS=Rattus norvegicus GN=Pacsin1 PE=1 SV=1	78775.8	112555	140326	270457	200886	155493	276626	255079	278991	148101	52628.8	75992.5	134554	73670.5	211839	224936	151947	135271	125017	112691	115705	114138	102785	92073.2	69464.7	99143.7	125042	265266	226393	143161	267469	224912	266950	204434	61542.3	83618.5	198241	113887	338923	204847	139829
AFAD_RAT	1	1	53.57	0.408926	1.2612	EEN	FEN	Afadin OS=Rattus norvegicus GN=Mllt4 PE=1 SV=1	3396.24	680.145	49452.1	49215	35996.5	2803.33	78006.5	9161.61	103515	68065	2239.6	744.713	10938.8	6018.2	67104	53472.8	8102.48	3114.23	26885.5	47651.6	27535.8	32755.9	15159.8	21016.3	2994.81	599.101	44066	48270.4	40567	2581	75424.1	8078.11	99047.9	93955.1	2618.91	819.446	16116.5	9303.49	107360	48697	7456.3
DNJC5_RAT	2	2	154.05	0.414385	1.0535	EEN	FEN	DnaJ homolog subfamily C member 5 OS=Rattus norvegicus GN=Dnajc5 PE=1 SV=1	4.47841e+06	4.48171e+06	4.60004e+06	5.3328e+06	4.36406e+06	5.485e+06	6.3956e+06	6.40727e+06	6.53669e+06	4.81299e+06	5.44622e+06	4.91724e+06	5.88099e+06	5.87501e+06	5.41996e+06	6.64077e+06	6.28769e+06	5.76132e+06	4.55747e+06	3.98734e+06	4.19379e+06	3.696e+06	3.61571e+06	4.12958e+06	3.94907e+06	3.94768e+06	4.09902e+06	5.23045e+06	4.91817e+06	5.05e+06	6.18388e+06	5.64951e+06	6.25458e+06	6.64373e+06	6.36862e+06	5.41069e+06	8.66461e+06	9.08213e+06	8.67146e+06	6.04767e+06	5.78624e+06
KCAB2_RAT	1	1	36.24	0.423012	1.4323	EEN	FEN	Voltage-gated potassium channel subunit beta-2 OS=Rattus norvegicus GN=Kcnab2 PE=1 SV=1	61995.2	96737.8	6689.02	23485.2	30112	52748.7	8936.42	80128.1	17588.9	10671.7	107714	97674.2	36892.8	69590.3	17051.2	6542.73	51606.4	96084.1	38496.6	12894	17862	11798	50271.2	5964.88	54667.5	85210.9	5960.48	23034.5	33935.4	48565.3	8640.59	70651.7	16829.8	14730.9	125956	107476	54355.2	107579	27280.4	5958.38	47490.8
DLG2_RAT	2	2	84.43	0.423688	1.05018	FEN	EEN	Disks large homolog 2 OS=Rattus norvegicus GN=Dlg2 PE=1 SV=1	93104	94550.9	82084.9	115798	96466.6	120649	126550	134020	121762	107473	109684	106390	116726	113012	116289	139791	131943	142190	115766	103191	100160	85549.6	107582	101999	82099.3	83284.6	73144.5	113576	108715	111081	122361	118170	116507	148353	128261	117066	171975	174705	186052	127306	121420
DPYL3_RAT	2	2	149.25	0.428933	1.09374	EEN	FEN	Dihydropyrimidinase-related protein 3 OS=Rattus norvegicus GN=Dpysl3 PE=1 SV=2	112203	123501	120980	143412	127534	146414	229391	224374	233202	138177	127271	147270	179576	185697	169446	184854	141760	151882	150914	140724	146068	82139.6	84750.8	95326.1	98941	108785	107803	140659	143727	134802	221797	197838	223137	190736	148826	162049	264574	287068	271098	168344	130455
AT2B2_RAT	1	1	43.21	0.430775	1.07235	FEN	EEN	Plasma membrane calcium-transporting ATPase 2 OS=Rattus norvegicus GN=Atp2b2 PE=2 SV=2	125940	80301.2	115972	153754	130158	138066	124577	189981	136441	212439	10930.3	9093.34	237396	103024	254977	102039	153021	105629	155858	49468.1	86604.3	80344	123858	78719.7	111054	70732.8	103340	150803	146685	127117	120453	167513	130552	293245	12781.5	10005.9	349762	159264	407941	92925.2	140817
SYN2_RAT	2	2	98.1	0.438577	1.12744	FEN	EEN	Synapsin-2 OS=Rattus norvegicus GN=Syn2 PE=1 SV=1	441371	550500	546058	717995	536212	528451	700490	671204	637782	477167	360423	291404	630165	636123	599575	917960	815039	981926	505540	582461	477969	404787	402281	328360	389202	484904	486583	704215	604296	486540	677301	591824	610256	658669	421466	320646	928440	983378	959267	835974	750038
NHRF1_RAT	2	2	172.32	0.439698	1.04023	EEN	FEN	Na(+)/H(+) exchange regulatory cofactor NHE-RF1 OS=Rattus norvegicus GN=Slc9a3r1 PE=1 SV=3	381167	456213	359006	437992	339564	311810	438903	472713	399674	383246	441013	386778	466881	529307	493767	437244	462637	566733	296143	328486	306158	246410	238825	249541	336114	401853	319905	429586	382679	287081	424373	416807	382425	529023	515705	425592	687868	818253	789984	398193	425741
AQP4_RAT	2	2	161.03	0.44284	1.20669	FEN	EEN	Aquaporin-4 OS=Rattus norvegicus GN=Aqp4 PE=1 SV=1	184962	211491	205476	202955	171009	104614	329242	355749	337764	186175	89780.5	110691	196254	127877	138625	470132	418116	398307	316452	276247	261442	163580	138753	98771.9	163100	186290	183096	199060	192722	96317.2	318343	313676	323187	256991	104986	121799	289146	197684	221789	428144	384771
SEPT2_RAT	1	1	136.97	0.456204	1.08225	FEN	EEN	Septin-2 OS=Rattus norvegicus GN=Sept2 PE=1 SV=1	317905	403649	499592	880656	600639	455933	715832	700336	670851	409446	172532	184701	549354	389944	594822	978027	644183	748314	485126	523815	527571	433665	284301	347466	280330	355552	445178	863753	676903	419774	692135	617510	641898	565188	201752	203235	809377	602812	951663	890676	592809
ACTN4_RAT	1	1	44.94	0.458962	1.1763	EEN	FEN	Alpha-actinin-4 OS=Rattus norvegicus GN=Actn4 PE=1 SV=2	15076.3	13285.8	14125.7	17846.8	19004.9	4102.66	21610.7	16874.1	23158.5	26443.9	8202.69	6998.7	13359.7	11326.8	6685.64	5048.9	15188.8	17496.6	27208.6	5396.48	19040.3	12096.2	16983.8	8911.72	13294.3	11702.7	12587.2	17504.3	21418	3777.28	20895.3	14878.5	22159	36502.4	9591.94	7701.03	19683.3	17510.1	10696.4	4597.97	13977.5
HBA_RAT	1	1	49.33	0.465163	1.70118	FEN	EEN	Hemoglobin subunit alpha-1/2 OS=Rattus norvegicus GN=Hba1 PE=1 SV=3	3849.85	10649.3	6187.38	3655.55	1004.09	719.128	1910.55	8180.24	2661.58	2898.26	15812	1541.46	5119.44	17670.2	32799.8	3217.98	3765.57	21201	6656.58	2516.03	3781.21	1630.79	1202.68	926.393	3394.81	9380.37	5513.47	3585.39	1131.58	662.095	1847.3	7212.8	2546.71	4000.68	18490	1696.15	7542.61	27316.2	52476.8	2930.58	3465.26
DLG4_RAT	1	1	54.17	0.467808	1.48042	FEN	EEN	Disks large homolog 4 OS=Rattus norvegicus GN=Dlg4 PE=1 SV=1	9956.2	415.825	7299.77	11674.4	12211.5	8525.24	8523.29	11578.5	10875.9	8675.35	899.821	876.501	23668.5	4997.61	28829.6	18278.5	17123.6	334.679	11587.7	2795.84	7721.93	4862.37	10403.1	4873.45	8779.4	366.277	6504.7	11450.3	13762	7849.12	8241.14	10209.1	10406.5	11975.2	1052.22	964.459	34871.5	7725.76	46124.8	16646	15757.9
MOG_RAT	1	1	66.53	0.471566	1.41292	EEN	FEN	Myelin-oligodendrocyte glycoprotein OS=Rattus norvegicus GN=Mog PE=1 SV=1	23479.2	9174.31	9812.8	33377.7	20955.9	21890.5	1924.19	21610.2	4035.28	3547.72	12299.7	14638.8	17280.6	2927.14	3312.1	7855.23	17675.3	21071.5	5409.32	12769.3	12764.8	9268.66	7179.91	7579.26	20704	8081.13	8744.03	32737.1	23616.7	20154.4	1860.49	19054.5	3861.12	4897.18	14382.8	16107.9	25459.9	4525.04	5299.06	7153.66	16265.7
SYNPO_RAT	1	1	74.01	0.47159	1.07086	EEN	FEN	Synaptopodin OS=Rattus norvegicus GN=Synpo PE=2 SV=2	132102	155943	165803	247806	201063	270166	218353	251137	257852	137090	172621	210293	257165	234182	241510	250286	240174	224021	151866	141577	147975	113068	107580	150680	116488	137361	147744	243049	226593	248740	211125	221436	246723	189236	201857	231397	378887	362021	386396	227932	221020
AGAP2_RAT	1	1	70.92	0.474229	1.13897	FEN	EEN	Arf-GAP with GTPase, ANK repeat and PH domain-containing protein 2 OS=Rattus norvegicus GN=Agap2 PE=1 SV=1	6084.77	3358.01	10816.7	19574.3	14285.7	7184.9	9675.09	6209.81	12407	287.995	7574.81	537.458	2185.34	3041.51	4359.32	22638.6	7176.55	3218.4	16192.4	14333.6	16883.1	9678.84	3791.59	8115.78	5365.56	2957.88	9638.63	19198.6	16099.6	6615.08	9354.8	5475.41	11871.6	397.54	8857.71	591.393	3219.72	4701.85	6974.53	20616.7	6604.21
WDR44_RAT	2	2	101.47	0.488952	1.08526	FEN	EEN	WD repeat-containing protein 44 OS=Rattus norvegicus GN=Wdr44 PE=1 SV=1	16969.9	13046.8	17985.5	23847.4	20118.2	19697.9	28585.8	21714.9	23615.8	15323.8	8107.88	8302.33	14654.9	23266	27437.2	29297.6	25056.9	22987	16147.3	14338.2	20469.4	18024.3	12920.9	11244.6	14964.1	11492.2	16026.5	23389.7	22672.7	18135.7	27639.5	19146.8	22596.6	21152.6	9481.07	9135.48	21591.4	35966.8	43897.1	26680.9	23058.6
ADDB_RAT	6	6	414.8	0.491492	1.0755	EEN	FEN	Beta-adducin OS=Rattus norvegicus GN=Add2 PE=2 SV=4	236609	268842	210317	314726	291868	232435	233442	321389	262655	541133	415009	396045	401292	405886	513838	240863	236836	284761	304286	263929	239618	201443	238761	131505	208643	236808	187410	308685	328927	214001	225714	283380	251319	746966	485297	435788	591234	627456	822096	219351	217948
PPM1E_RAT	1	1	45.7	0.498056	1.16407	FEN	EEN	Protein phosphatase 1E OS=Rattus norvegicus GN=Ppm1e PE=1 SV=1	179642	159427	289855	224184	206021	197842	236468	231114	264187	136977	3694.42	2655.32	172605	171597	204350	386032	225788	3956.86	302006	242301	164810	138476	271378	198571	158409	140431	258285	219881	232180	182152	228639	203781	252785	189080	4320.12	2921.79	254304	265271	326943	351554	207782
I2BPL_RAT	1	1	36.62	0.502052	1.01457	EEN	FEN	Interferon regulatory factor 2-binding protein-like OS=Rattus norvegicus GN=Irf2bpl PE=2 SV=1	12406.1	28247.3	3641.26	13888.5	12603	3837.48	8239.13	21084.3	7924.15	35084.8	47072.4	30609.3	32599.4	37913.3	46913.7	2896.79	15616.5	45933.2	11080.9	3885.83	11098.9	4241.06	8432.78	798.906	10939.8	24881.5	3244.66	13621.9	14203.2	3533.14	7966.38	18590.8	7582.16	48430.2	55044.8	33681	48029.6	58610	75057.8	2638.07	14371.1
RMD3_RAT	1	1	88.01	0.507609	1.11077	EEN	FEN	Regulator of microtubule dynamics protein 3 OS=Rattus norvegicus GN=Rmdn3 PE=2 SV=1	27698.3	38476.5	56419.7	74513.3	52970.6	60162.7	84890.9	71905.2	72113.6	46409.4	30758.1	33425	50241.4	52344.3	68970.5	89985.8	57134.8	50925.9	33343.9	29321.7	51469	35023.2	28409.2	37781.6	24424.4	33891.8	50274.6	73083.2	59696.4	55391.4	82080.7	63401.3	69001.3	64062.3	35967.5	36779.2	74021.9	80918.7	110347	81948.9	52578.2
BASP1_RAT	5	5	533.08	0.517438	1.21176	EEN	FEN	Brain acid soluble protein 1 OS=Rattus norvegicus GN=Basp1 PE=1 SV=2	323459	329650	377884	514616	390712	249284	603991	570368	584828	410612	101437	127184	326451	301544	389320	536813	410969	417337	232101	299752	312277	253782	168586	134019	285227	290370	336726	504739	440322	229514	583996	502913	559588	566798	118617	139948	480969	466156	622878	488869	378193
TOM70_RAT	1	1	126.26	0.521086	1.06655	EEN	FEN	Mitochondrial import receptor subunit TOM70 OS=Rattus norvegicus GN=Tomm70a PE=1 SV=1	172636	168843	209899	320265	268582	341595	481606	419823	422296	228835	239547	276686	379891	417708	351844	421607	347839	321299	240877	201144	305505	122164	96887.7	122304	152231	148724	187038	314118	302685	314504	465663	370172	404070	315878	280118	304452	559704	645733	562919	383952	320099
WIPF3_RAT	2	2	41.8	0.523476	1.08552	FEN	EEN	WAS/WASL-interacting protein family member 3 OS=Rattus norvegicus GN=Wipf3 PE=1 SV=1	35601.2	30995.3	41721.4	54339.7	41048.4	41124.7	46648.7	43458	43592.9	54328.2	30263.3	29511.2	61674	52642.8	68686.6	52192.6	35597.9	34751.3	44869.1	50327.9	39888.4	27931.6	32544.7	33658.2	31393.2	27302	37177.2	53296.7	46260.4	37863.2	45104.4	38318.4	41711.5	74993.3	35388.9	32472.7	90866	81380.2	109893	47531.1	32758.9
CLH1_RAT	1	1	42.88	0.525587	1.34058	FEN	EEN	Clathrin heavy chain 1 OS=Rattus norvegicus GN=Cltc PE=1 SV=3	9604.62	619.638	8573.19	4469.78	2917.58	7830.74	4372.89	13852.5	5219.04	3359.25	6217.39	5121.13	8069.79	1214.02	7078.02	9770.49	11693.3	1465.14	15325.9	13075.9	2556.54	3182.69	10367.2	12934.6	8469.38	545.804	7639.43	4383.99	3288.03	7209.7	4228.13	12214.3	4993.8	4637.02	7270.4	5635.04	11889.4	1876.74	11324.2	8897.86	10760.7
CANB1_RAT	1	1	37.71	0.538489	1.1111	FEN	EEN	Calcineurin subunit B type 1 OS=Rattus norvegicus GN=Ppp3r1 PE=1 SV=2	68052.9	69741.2	54068	57985.8	56819.8	60403.2	75875.1	76663	63133	65920.4	83217.9	102281	99650.3	93707.4	69761.7	115883	97339.3	114308	57669.6	66754.7	56404.1	39744.8	57930.9	57679.6	60009.2	61431	48179.1	56872.9	64034.3	55612.8	73363.3	67596.4	60408.3	90994.8	97312.1	112545	146817	144862	111613	105533	89576.4
SRCN1_RAT	5	5	311.46	0.539804	1.02859	EEN	FEN	SRC kinase signaling inhibitor 1 OS=Rattus norvegicus GN=Srcin1 PE=1 SV=1	47636.8	52144.8	43419.3	72018.6	63449.2	47024.1	73139	71090.2	71107	111163	144634	58491.8	52530.9	45231.9	202223	84928.9	51018.2	121768	47577.2	51245	51676.4	47419.2	45912.7	30015.5	42006.2	45931.4	38690.2	70636.4	71505.5	43294.7	70717.8	62682.7	68038.2	153447	169129	64361.5	77395.2	69923.7	323539	77343.7	46949.4
AAK1_RAT	3	3	125.06	0.543206	1.06988	EEN	FEN	AP2-associated protein kinase 1 OS=Rattus norvegicus GN=Aak1 PE=1 SV=1	149026	150280	154207	192219	168681	176096	210748	201148	206557	129734	106702	101754	140420	149548	177810	154745	170373	189640	160017	135874	157801	139313	130837	113590	131411	132373	137411	188530	190099	162130	203771	177359	197642	179082	124773	111966	206885	231185	284481	140924	156785
TBA1A_RAT;TBA1B_RAT;TBA1C_RAT;TBA3_RAT;TBA4A_RAT;TBA8_RAT	5	5	357.67	0.544075	1.02974	EEN	FEN	Tubulin alpha-1A chain OS=Rattus norvegicus GN=Tuba1a PE=1 SV=1	309291	333117	291068	366567	316289	334649	365649	386639	354431	291394	334355	265469	360613	331076	343937	384198	326130	385758	321388	312391	316744	271944	274569	206108	272734	293424	259366	359531	356449	308109	353545	340913	339134	402233	390983	292109	531300	511809	550269	349884	300121
ALDOA_RAT	4	4	227.74	0.552286	1.02699	EEN	FEN	Fructose-bisphosphate aldolase A OS=Rattus norvegicus GN=Aldoa PE=1 SV=2	99013.1	107384	97531.1	110093	105318	112715	131695	129860	120703	119126	132366	114316	130882	141301	139512	122609	108258	122962	111511	114225	87848.6	81707.1	97192	85847.3	87309.9	94588.5	86908.3	107980	118691	103776	127336	114502	115494	164439	154784	125788	192832	218436	223206	111659	99624.6
NEUM_RAT	7	7	521.78	0.553562	1.35202	FEN	EEN	Neuromodulin OS=Rattus norvegicus GN=Gap43 PE=1 SV=1	357442	404476	324739	474731	404545	488923	534134	627090	534519	341583	743579	641945	933039	1.08484e+06	978617	1.14259e+06	975949	1.12418e+06	314805	306728	359415	258524	248647	219425	315194	356280	289369	465619	455911	450147	516452	552927	511450	471512	869515	706365	1.37467e+06	1.67705e+06	1.5657e+06	1.04054e+06	898116
ZNT3_RAT	2	2	86.32	0.561828	1.12094	EEN	FEN	Zinc transporter 3 OS=Rattus norvegicus GN=Slc30a3 PE=2 SV=1	11422.5	11111.5	4476.48	11473.1	10393.1	6879.51	11054.4	7417.7	13746.1	9974.96	25932.2	24795.9	9989.81	5501.92	7220.76	7062.68	9967.74	23727.6	18416	10126	10689.1	8354.04	17416.5	4163.7	10072.4	9787.51	3988.91	11252.9	11712.8	6333.91	10688.4	6540.44	13152.8	13769.2	30324.2	27284.2	14718.3	8505.38	11552.6	6431.89	9172.8
SCG1_RAT	1	1	59.9	0.566776	1.06697	FEN	EEN	Secretogranin-1 OS=Rattus norvegicus GN=Chgb PE=1 SV=2	64170.9	79907.5	55378.3	60796.4	55422.1	58083.7	61480.1	79574.8	68075.5	68822.7	74270.6	78018.8	108756	102873	177130	79395	79950.2	99671.7	48479.6	35887.7	40081.9	24449.3	31562.4	29606.5	56586.1	70386	49346.7	59629.6	62459.2	53477.2	59444.8	70163.8	65137.5	95001	86849.4	85848.1	160233	159031	283393	72304	73574.1
CALX_RAT	2	2	171.88	0.574049	1.09322	EEN	FEN	Calnexin OS=Rattus norvegicus GN=Canx PE=1 SV=1	46858.6	19117.5	8914.16	47998.3	46125.2	34913.8	53995.1	61809	64785.4	40842.6	17005.4	20476.9	84397.5	69317.6	19516.6	17317.7	45899.3	27032.9	46117.5	12322.1	29365.7	22910.3	41508.6	7669.74	41320	16839.5	7943.26	47077	51981.8	32144.9	52207.7	54499.1	61989.4	56378.1	19885.6	22531.8	124345	107158	31224.9	15771	42238.8
MINK1_RAT	2	2	83.72	0.575709	1.05367	FEN	EEN	Misshapen-like kinase 1 OS=Rattus norvegicus GN=Mink1 PE=1 SV=2	131886	158309	130364	214999	179595	125333	213699	253628	220772	85111.1	40394.8	40986.7	113109	88286	107497	252003	206315	233362	195755	180273	176814	136269	138460	63270.7	116298	139446	116166	210872	202398	115393	206625	223632	211244	117485	47236.3	45099.8	166647	136481	171985	229496	189861
PSIP1_RAT	1	1	49.67	0.576838	1.51732	FEN	EEN	PC4 and SFRS1-interacting protein OS=Rattus norvegicus GN=Psip1 PE=2 SV=1	600.11	13740.9	83641.5	2425.4	1604.61	812.07	2518.93	1953.05	2495.76	10278.8	32743.8	37407.9	930.98	27105.7	19979.4	16500.8	753.136	8457.29	9203.7	112048	1582.95	1869.15	2362.24	87834.8	529.179	12103.5	74531.6	2378.85	1808.35	747.666	2435.55	1722.07	2388.05	14188.5	38289.4	41161.8	1371.64	41902.5	31965.3	15027	693.073
BAIP2_RAT	1	1	44.53	0.584997	1.15896	FEN	EEN	Brain-specific angiogenesis inhibitor 1-associated protein 2 OS=Rattus norvegicus GN=Baiap2 PE=1 SV=1	84878.9	51417.8	113800	167248	160261	66427.6	149629	78596.1	169367	169155	6435.27	5940.91	136922	59000.8	209910	150721	52604.7	4366.02	155905	222227	111832	95789.9	137429	80882.7	74846.4	45291	101406	164038	180609	61159.3	144676	69300.8	162057	233497	7525.17	6537.09	201731	91208.9	335837	137259	48409.4
HDGF_RAT	1	1	67.94	0.588534	1.10897	FEN	EEN	Hepatoma-derived growth factor OS=Rattus norvegicus GN=Hdgf PE=1 SV=2	15387	16091.8	27012.9	45127.6	39004.8	25473	83146.2	67783.1	73249.8	78818.4	48012	47576.4	105406	88626	158196	1829.11	43335.7	51131.1	48598.4	47823.6	38267.1	17145.8	15712.9	12363.6	13568.3	14174.4	24070.7	44261.5	43957.3	23452.8	80393.7	59766.7	70088.5	108799	56143.5	52350.8	155298	137006	253100	1665.75	39879.6
PP1R7_RAT	1	1	73.28	0.589832	1.16484	FEN	EEN	Protein phosphatase 1 regulatory subunit 7 OS=Rattus norvegicus GN=Ppp1r7 PE=1 SV=1	62609.2	68285.4	50309.8	85132.1	63079.1	75406	94425.2	115058	96035.3	65869.3	77943.8	94087	149578	156479	133870	118990	107579	106938	64743.6	54471.2	60625	47069.6	49885.9	54317.4	55208.9	60148.7	44830.2	83498.2	71088.4	69425.8	91299.4	101451	91890.6	90924.3	91144.8	103529	220378	241899	214180	108362	98999.6
S4A4_RAT	1	1	68.5	0.59565	1.16907	EEN	FEN	Electrogenic sodium bicarbonate cotransporter 1 OS=Rattus norvegicus GN=Slc4a4 PE=1 SV=1	169385	157900	199023	228794	166926	150055	351588	335518	332199	150890	75562.4	78714.7	107888	86974.5	101751	223508	155000	179594	241010	210897	228572	185706	176481	152579	149364	139085	177346	224402	188121	138154	339949	295838	317862	208284	88360	86613.8	158954	134453	162792	203546	142638
SPTN2_RAT	1	1	45.34	0.596727	1.02092	FEN	EEN	Spectrin beta chain, non-erythrocytic 2 OS=Rattus norvegicus GN=Sptbn2 PE=1 SV=2	122704	74543.1	137424	199894	161145	123373	188690	147379	186575	124341	34232	22624.5	130729	52286.2	188538	94951.6	116809	80097	145685	212018	117169	127223	164445	124839	108200	65660.8	122456	196057	181606	113589	182443	129949	178522	171637	40029.7	24894.9	192607	80828.9	301645	86471.2	107493
RTN1_RAT	4	4	318.29	0.597553	1.23532	EEN	FEN	Reticulon-1 OS=Rattus norvegicus GN=Rtn1 PE=2 SV=1	259410	230665	256279	409349	364694	247991	473029	579561	514141	210847	90970.2	97383.3	268272	215269	244886	287813	316568	354520	280387	261250	249912	203643	227054	113369	228749	203180	228366	401492	411000	228323	457370	511019	491951	291047	106377	107156	395252	332784	391797	262108	291321
ABI1_RAT	1	1	49.65	0.601476	1.10216	FEN	EEN	Abl interactor 1 OS=Rattus norvegicus GN=Abi1 PE=1 SV=3	442279	481588	346934	585017	487106	379030	504447	641703	557801	680560	432754	432305	727830	648466	970610	560183	530288	665529	541113	479618	448158	338203	403839	267711	390003	424203	309147	573789	548954	348970	487748	565811	533727	939427	506047	475687	1.07233e+06	1.00246e+06	1.55289e+06	510151	487996
MCES_RAT	1	1	52.86	0.604144	1.07033	EEN	FEN	mRNA cap guanine-N7 methyltransferase OS=Rattus norvegicus GN=Rnmt PE=2 SV=1	16196.1	8754.43	28050.5	35095.9	24878.5	15149.1	36897.2	24833.5	31229.5	21858.7	2813.87	2086.41	14149.6	10700.3	24954.3	36314.4	19740.5	17421	20561.6	24207.4	22197.3	18511.1	11386.1	11414.6	14281.8	7711.28	24995.4	34422.3	28037.4	13947.7	35675.8	21896.6	29881.7	30173.2	3290.43	2295.79	20846.9	16541.6	39924.7	33071.1	18166.1
PLCB1_RAT	2	2	108.21	0.605453	1.0028	FEN	EEN	1-phosphatidylinositol 4,5-bisphosphate phosphodiesterase beta-1 OS=Rattus norvegicus GN=Plcb1 PE=1 SV=1	31123.9	34032.4	1987.88	20924.5	62607.9	31835.3	36241.9	99704.8	111578	19254.4	67139.3	36951.6	26106.6	66654.4	82578.1	46350.1	104086	33210.4	29154.4	58775.2	48323.6	21102.7	20998.5	17589.3	27445.1	29977.2	1771.37	20522.9	70557.3	29310.5	35042.1	87913.2	106762	26578.2	78510.4	40659.8	38463.5	103041	132118	42210.4	95785.4
FETUA_RAT	1	1	43.31	0.613557	1.05652	EEN	FEN	Alpha-2-HS-glycoprotein OS=Rattus norvegicus GN=Ahsg PE=1 SV=2	185097	195179	196909	200992	178470	148568	193314	192709	182971	136801	89947.2	82110.6	221294	191273	228901	137186	116229	141650	172482	203775	167735	107101	123395	65951.7	163219	171922	175463	197134	201131	136786	186914	169918	175075	188836	105181	90350.6	326039	295688	366222	124933	106960
GIT1_RAT	3	3	119.02	0.615326	1.07103	FEN	EEN	ARF GTPase-activating protein GIT1 OS=Rattus norvegicus GN=Git1 PE=1 SV=1	198235	209963	139220	242590	205412	263817	241658	285358	233160	74321.8	171370	138874	277570	283046	255893	297051	277817	272286	171079	127714	176474	150769	159787	125240	174804	184944	124057	237934	231494	242894	233658	251610	223097	102592	200394	152810	408951	437558	409406	270520	255660
MAP4_RAT	7	7	388.76	0.618845	1.06487	FEN	EEN	Microtubule-associated protein 4 OS=Rattus norvegicus GN=Map4 PE=1 SV=1	178860	79723.7	71761.3	260497	243237	187090	121365	242042	202179	98323	83851.1	76662.8	257985	213951	112655	145223	204864	136618	246710	99010.9	177514	127278	187573	55933.2	157720	70224.1	63945.3	255498	274122	172252	117348	213417	193453	135722	98052.5	84356	380096	330745	180238	132253	188526
NFH_RAT	30	30	1579.72	0.623752	1.02	EEN	FEN	Neurofilament heavy polypeptide OS=Rattus norvegicus GN=Nefh PE=1 SV=4	1.54553e+06	2.0257e+06	1.18104e+06	1.67597e+06	1.65637e+06	1.49606e+06	1.55423e+06	2.00001e+06	1.70159e+06	1.61617e+06	1.65434e+06	1.67548e+06	2.13704e+06	2.16818e+06	2.00709e+06	1.13486e+06	1.33796e+06	1.58927e+06	1.84905e+06	1.45567e+06	1.22432e+06	1.35695e+06	2.10168e+06	1.03248e+06	1.36285e+06	1.78433e+06	1.05241e+06	1.6438e+06	1.86668e+06	1.37741e+06	1.50278e+06	1.76348e+06	1.62815e+06	2.23092e+06	1.93453e+06	1.84361e+06	3.14856e+06	3.35177e+06	3.21118e+06	1.0335e+06	1.23125e+06
PGRC1_RAT	2	2	164.48	0.623915	1.36389	EEN	FEN	Membrane-associated progesterone receptor component 1 OS=Rattus norvegicus GN=Pgrmc1 PE=1 SV=3	336471	314870	713925	803621	593090	316672	940745	668247	833753	589022	79307.7	86582.8	294546	229968	574713	732800	327977	329611	302948	443576	392469	436001	244897	292270	296701	277352	636167	788197	668396	291558	909602	589216	797770	813071	92739.6	95271.5	433963	355507	919491	667352	301820
TYB4_RAT	1	1	47.14	0.627275	1.15517	EEN	FEN	Thymosin beta-4 OS=Rattus norvegicus GN=Tmsb4x PE=2 SV=2	29954.7	25422.7	50041.4	84175.8	58564.7	28540.1	115411	99506	97875.9	34049.2	2560.21	2695.83	30325	22612	49105.7	74342.7	35253.9	31058.4	77879	85125.7	64151.7	31508.9	27960.6	15011.4	26414.1	22393.4	44591.1	82560.2	66000.7	26276.6	111591	87737.9	93651.7	47000.6	2993.82	2966.36	44678.6	34955.7	78564.8	67703	32442.4
SYT1_RAT	5	5	290.7	0.635179	1.30013	EEN	FEN	Synaptotagmin-1 OS=Rattus norvegicus GN=Syt1 PE=1 SV=3	79881.9	77118.3	136051	198822	137307	52234.2	182220	159564	172493	133488	24770.4	18366.2	72835.4	47899.4	127238	169224	85068.6	93389.8	79104.1	100632	97901.3	96455	48685.9	37092.7	70440.1	67929.1	121232	195006	154741	48091.6	176187	140693	165048	184264	28965.6	20209.3	107310	74047.3	203569	154110	78284.3
KCMA1_RAT	1	1	54.62	0.638825	1.00312	EEN	FEN	Calcium-activated potassium channel subunit alpha-1 OS=Rattus norvegicus GN=Kcnma1 PE=1 SV=3	36181	34112.5	37017.4	56257.2	43097	32043.5	66735.5	59529	49846.6	37075.3	6761.27	9626.39	27399.4	25781.5	27717.4	61014.9	41248.4	35465.4	55382.7	55239.1	47611.3	32207.4	37744.2	20016.8	31904.5	30047.8	32985.6	55177.5	48569.1	29502.2	64526.3	52488.8	47695.3	51177.8	7906.39	10592.4	40368.3	39855.4	44345.4	55565.5	37958.7
EAA1_RAT	1	1	48.15	0.644758	1.47105	EEN	FEN	Excitatory amino acid transporter 1 OS=Rattus norvegicus GN=Slc1a3 PE=1 SV=2	775.372	2172.65	1268.92	3184.27	3015.79	4872.42	12137.7	20503.2	15068.8	659.967	0	0	3595.35	2548.71	3668.18	1115.8	7715.58	7419.64	4259.07	0	8817.65	2140.6	990.186	1003.82	683.725	1913.76	1130.71	3123.16	3398.71	4486	11735.9	18078.4	14418.5	911.001	0	0	5297.12	3940.03	5868.77	1016.14	7100.26
DBNL_RAT	1	1	46.74	0.652559	1.35355	EEN	FEN	Drebrin-like protein OS=Rattus norvegicus GN=Dbnl PE=1 SV=1	527.963	158.461	24438	8110.02	487.093	465.601	53480.2	270.885	88730	23969	797.292	308.595	947.344	4539.72	52637.9	20242	218.011	196.407	1996.46	23745	420.973	14208.4	2346.25	27548.4	465.559	139.579	21776.3	7954.36	548.94	428.675	51709.8	238.849	84900.5	33086.2	932.326	339.563	1395.75	7017.93	84216.1	18434.1	200.624
PURB_RAT	2	2	165.83	0.654767	1.09147	EEN	FEN	Transcriptional activator protein Pur-beta OS=Rattus norvegicus GN=Purb PE=1 SV=3	120398	53473.2	104625	221059	186869	169733	173229	204163	185511	215653	54982.5	71934.2	195289	59140.1	302371	163258	124716	43656.1	160128	77125.7	123977	131958	138385	93998.6	106167	47101.5	93229.9	216817	210596	156272	167494	180018	177505	297682	64294.6	79152.9	287725	91424.3	483767	148677	114770
EIF3B_RAT	1	1	83.35	0.658311	1.06604	EEN	FEN	Eukaryotic translation initiation factor 3 subunit B OS=Rattus norvegicus GN=Eif3b PE=1 SV=1	166344	192666	177729	260562	231144	175597	247614	268209	228905	141819	92720.8	97932.6	179492	172981	207160	271523	224641	283621	140231	144330	168257	141386	125544	80750.9	146682	169709	158371	255561	260493	161671	239417	236490	219026	195764	108424	107760	264451	267409	331438	247273	206725
PTPRN_RAT	1	1	114.89	0.661683	1.02782	EEN	FEN	Receptor-type tyrosine-protein phosphatase-like N OS=Rattus norvegicus GN=Ptprn PE=2 SV=2	183821	201424	171827	219970	209708	121920	208560	264180	257392	334206	190777	163136	254712	230568	366918	178647	164692	221313	248660	218035	200717	133605	162750	77895.3	162093	177423	153112	215748	236335	112251	201656	232937	246283	461329	223088	179507	375274	356434	587037	162691	151558
LRC4B_RAT	1	1	36.33	0.670253	1.01997	FEN	EEN	Leucine-rich repeat-containing protein 4B OS=Rattus norvegicus GN=Lrrc4b PE=1 SV=1	54696.3	64396.2	60954.5	66699.1	55288.3	37371.7	89400.6	85556.5	81766.9	71449	66947.8	61820.8	54223.8	67625.8	77817.6	60294.5	56008.2	63579.9	73042.3	91468.3	68342.3	64231.2	65628.4	69990.6	48231.3	56723	54315.5	65419	62308.4	34407.8	86441.1	75438.1	78238	98626.3	78286.4	68024.6	79889.4	104542	124501	54909.4	51541.5
IMPCT_RAT	1	1	49.9	0.671987	1.04726	FEN	EEN	Protein IMPACT OS=Rattus norvegicus GN=Impact PE=2 SV=1	34847.8	9802.74	30908.7	39208.5	34953.2	42908.7	41538.4	52018.9	48032.7	36366.1	7819.9	8750.15	53139.2	40030.7	54548	45791.4	39338	8010.38	35295.5	27083.6	20074.3	20068.2	37288.4	24786	30728.8	8634.68	27542.3	38456	39391.3	39505.7	40163.3	45866.9	45959.7	50198.8	9144.32	9628.24	78291.4	61883.1	87272.1	41701.6	36200.7
AMPD2_RAT	1	1	56.16	0.672273	1.02494	FEN	EEN	AMP deaminase 2 OS=Rattus norvegicus GN=Ampd2 PE=2 SV=2	33047.7	36193.1	16206.4	38927.8	43854.5	30607.8	42799.7	58126.1	50618	16828.8	19684.4	21179.6	32992.3	31842.3	21509.6	48753.5	45945.3	57209.6	56403.6	8477.04	36360.2	26935.1	48568.2	3255.24	29141.6	31880.5	14441.3	38180.7	49422.8	28180.4	41382.9	51251.8	48433.4	23230	23018.3	23305	48608.5	49224.8	34413.4	44399.2	42281.1
DPYL5_RAT	1	1	50.88	0.676022	1.03395	EEN	FEN	Dihydropyrimidinase-related protein 5 OS=Rattus norvegicus GN=Dpysl5 PE=1 SV=1	138950	123962	167145	217089	189321	130692	284399	275332	281597	90534.6	20662.2	48550.5	93903.3	70469.1	83777.1	228025	161556	209166	210200	231341	183461	149309	153735	128667	122526	109191	148940	212923	213359	120327	274985	242770	269443	124972	24161.6	53422.6	138350	108938	134036	207660	148671
ARHG2_RAT	1	1	43	0.683508	1.06562	FEN	EEN	Rho guanine nucleotide exchange factor 2 OS=Rattus norvegicus GN=Arhgef2 PE=2 SV=1	89433	26447.5	66772.1	114953	100656	102022	103527	115172	123017	67436.8	36802.3	35321.6	120634	67235.7	125482	114160	104568	27606.4	123494	55818.6	67520.7	63157.7	120650	55647.2	78862.3	23296.1	59499.5	112747	113437	93931.1	100100	101551	117707	93088	43035.3	38866.1	177733	103939	200760	103964	96228.1
KCC2A_RAT	10	10	919.5	0.68594	1.00976	EEN	FEN	Calcium/calmodulin-dependent protein kinase type II subunit alpha OS=Rattus norvegicus GN=Camk2a PE=1 SV=1	1.48261e+06	1.64308e+06	1.5951e+06	1.96517e+06	1.87092e+06	1.73659e+06	1.82797e+06	1.94572e+06	2.05413e+06	2.00227e+06	1.6061e+06	1.69409e+06	1.74042e+06	1.7093e+06	2.85264e+06	2.20131e+06	1.6851e+06	2.08015e+06	1.7018e+06	1.58941e+06	1.52616e+06	1.1768e+06	1.39303e+06	1.56062e+06	1.30737e+06	1.4473e+06	1.42137e+06	1.92746e+06	2.10848e+06	1.59887e+06	1.76745e+06	1.71561e+06	1.96548e+06	2.76388e+06	1.87812e+06	1.86409e+06	2.56421e+06	2.6424e+06	4.56397e+06	2.00471e+06	1.55071e+06
PALM_RAT	2	2	103.46	0.688081	1.16336	EEN	FEN	Paralemmin-1 OS=Rattus norvegicus GN=Palm PE=1 SV=1	94793.5	52840.7	19642.1	111096	169858	107005	74978.8	192931	98065.9	24661.4	29433.3	30944.8	136942	99774.2	40601.5	78229	109127	75395	94859.3	19822.1	101799	34229.6	65802.9	8371	83589.1	46544.4	17502.7	108964	191426	98518.6	72496.7	170114	93833.5	34041.9	34418.3	34050.2	201761	154240	64958.9	71242.1	100424
SGIP1_RAT	3	3	143	0.689581	1.03399	FEN	EEN	SH3-containing GRB2-like protein 3-interacting protein 1 OS=Rattus norvegicus GN=Sgip1 PE=1 SV=1	219716	231188	247278	282324	229561	294604	332082	275741	285607	189304	181686	165558	282736	302848	282072	336148	282464	305686	210929	215396	231569	197321	178317	208921	193746	203640	220345	276906	258708	271240	321089	243131	273280	261310	212457	182172	416563	468171	451291	306126	259937
SNP25_RAT	1	1	117.42	0.691916	1.11654	FEN	EEN	Synaptosomal-associated protein 25 OS=Rattus norvegicus GN=Snap25 PE=1 SV=1	3471.52	2977.8	2223.9	9328.38	6188.07	6095.06	132658	105911	121485	39791.7	17022.1	39602	119721	114860	103786	52325.8	44485.2	70408.2	7679.05	8493.29	8485.84	3486.26	7777.12	1973.47	3061.19	2622.97	1981.68	9149.34	6973.78	5611.67	128266	93385.7	116242	54927.4	19905	43576.1	176388	177561	166049	47652.5	40937.5
CXA1_RAT	1	1	99.71	0.694223	1.06539	EEN	FEN	Gap junction alpha-1 protein OS=Rattus norvegicus GN=Gja1 PE=1 SV=2	187300	163571	376585	512649	326053	150176	437176	371121	428293	363306	48880.6	122933	331650	193240	247115	374395	246474	240986	335558	402660	245455	227319	230057	199045	165162	144081	335569	502810	367452	138266	422704	327230	409808	501498	57159.2	135270	488629	298728	395362	340957	226817
LRRC7_RAT	1	1	76.97	0.701399	1.06055	EEN	FEN	Leucine-rich repeat-containing protein 7 OS=Rattus norvegicus GN=Lrrc7 PE=1 SV=2	88978.1	90465	96815.2	133697	111081	138951	182252	192835	180100	76477.2	89682.8	94284.5	89851.8	88467.8	83277.3	185083	162134	162740	113946	122091	115999	86483.7	82057.6	99243.6	78461.1	79685.5	86270.4	131131	125185	127931	176219	170030	172327	105567	104872	103746	132381	136762	133236	168553	149203
HN1_RAT	1	1	79.66	0.705383	1.10287	FEN	EEN	Hematological and neurological expressed 1 protein OS=Rattus norvegicus GN=Hn1 PE=2 SV=3	83834.6	83416.2	108151	137849	119310	156256	144893	123304	124666	85753.3	81029.4	83147.7	165747	181348	163722	169707	134187	138366	102763	109890	115750	66165.8	50052.6	70898.5	73925.5	73476.6	96371.9	135204	134459	143863	140096	108721	119286	118372	94752.9	91491.7	244199	280345	261941	154550	123486
TR150_RAT	2	2	111.16	0.706324	1.04917	FEN	EEN	Thyroid hormone receptor-associated protein 3 OS=Rattus norvegicus GN=Thrap3 PE=1 SV=1	120128	33342.2	187611	187743	166119	25183.9	200423	38116.8	255297	214216	30038.9	27897	37379.7	38933.3	228989	220712	34228.1	25329.8	184636	162587	143544	132198	196240	154413	105929	29369.3	167177	184139	187211	23186.6	193788	33608.9	244279	295698	35126.5	30696.5	55072.5	60186.7	366363	200999	31498.4
ADDG_RAT	4	4	153.55	0.711087	1.04316	EEN	FEN	Gamma-adducin OS=Rattus norvegicus GN=Add3 PE=1 SV=2	203433	215518	186381	254899	217624	181714	222233	278338	245968	176046	137099	128913	154036	155626	209404	218332	189492	244287	209680	235376	185272	176299	220739	148341	179387	189838	166081	250006	245257	167302	214876	245420	235352	243009	160319	141850	226945	240581	335028	198832	174379
CN37_RAT	2	2	140.23	0.711088	1.00366	FEN	EEN	2',3'-cyclic-nucleotide 3'-phosphodiesterase OS=Rattus norvegicus GN=Cnp PE=1 SV=2	53071	51451.7	58493.7	77010.2	55794.5	67329.5	40614.7	36458.9	43307.3	28110.1	23028.1	23043.5	35674.5	33793.2	29668.6	57204.2	41080.8	42236.7	53768.8	50142.1	53077.4	51940.5	49540.6	61625.9	46798.1	45320.9	52122.7	75532.2	62878.8	61989.7	39270.1	32147.1	41438.2	38802.5	26928.3	25355.9	52560.3	52240.7	47467.2	52095.1	37804.5
EF1D_RAT	1	1	54.02	0.712886	1.15736	FEN	EEN	Elongation factor 1-delta OS=Rattus norvegicus GN=Eef1d PE=1 SV=2	9755.99	6750.48	31081.1	27388.9	19277.2	13047.1	32639.7	26481.4	31798.6	64658.1	58781.7	59906.9	58165.5	16097.1	107447	43336.5	17614.1	49786.6	36216.3	53801.8	14410.1	14719.7	10883.3	19131.3	8602.85	5946.11	27695.9	26863.2	21724.9	12012.4	31559.2	23349.5	30426.2	89252.3	68737.3	65918.6	85696.8	24884.4	171906	39466	16209.3
MYPR_RAT	2	2	135.7	0.714436	1.34336	FEN	EEN	Myelin proteolipid protein OS=Rattus norvegicus GN=Plp1 PE=1 SV=2	18646.7	7360.26	7419.46	8008.06	7736.04	19128.7	3844.12	14118.6	2953.37	1654.36	17492.7	21168.1	8354.67	1979.7	1004.03	5467.06	11678.2	12655	38262.2	14011.1	12864.5	11914.4	41129.1	14686.2	16442.7	6483.24	6611.36	7854.36	8718.29	17611.6	3716.87	12448.8	2825.9	2283.63	20455.3	23292.3	12309.2	3060.41	1606.36	4978.78	10746.9
TRIM3_RAT	1	1	42.1	0.7229	1.05957	FEN	EEN	Tripartite motif-containing protein 3 OS=Rattus norvegicus GN=Trim3 PE=1 SV=1	12583.8	12523.8	6533.51	27330.6	23892.8	17285.2	37128.3	29705.2	33073	25639.4	14403.5	14897.3	32714	27573.6	41284.6	4737.07	23869.1	47374.7	27477.8	5285.31	26588.2	12146.2	16850.8	4284.46	11096.4	11031.5	5821.9	26806	26926.5	15914.3	35899.2	26192.1	31645.6	35392	16843	16392.3	48198.4	42625.9	66051.8	4313.99	21965.5
ITPR1_RAT	1	1	50.97	0.725849	1.02571	FEN	EEN	Inositol 1,4,5-trisphosphate receptor type 1 OS=Rattus norvegicus GN=Itpr1 PE=1 SV=2	14025.2	1317.12	17691.5	20499.5	20501.5	17071.4	18953.6	21038.8	17445.3	14598.3	22187.3	26958.4	12063.7	1549.35	11081.5	17835.3	15366.7	2691.66	39602.4	38805.2	18743.1	16080.8	29178.1	14747.1	12367.4	1160.18	15764.6	20106	23104.6	15717.5	18326.1	18550.6	16692.3	20151.2	25945.1	29663.7	17773.7	2395.13	17729.4	16242.4	14141.2
ADDA_RAT	7	7	321.44	0.727991	1.02873	FEN	EEN	Alpha-adducin OS=Rattus norvegicus GN=Add1 PE=2 SV=2	872661	889322	776485	1.09697e+06	965748	811233	1.05845e+06	1.11369e+06	1.11596e+06	1.04357e+06	799667	801414	1.06026e+06	1.00311e+06	1.24459e+06	1.16801e+06	987164	1.1405e+06	1.02549e+06	828284	876427	775059	880449	681739	769514	783354	691913	1.07592e+06	1.08837e+06	746895	1.02341e+06	981978	1.0678e+06	1.44052e+06	935102	881837	1.56211e+06	1.5507e+06	1.99123e+06	1.0637e+06	908436
ITSN1_RAT	1	1	67.15	0.727991	1.00394	EEN	FEN	Intersectin-1 OS=Rattus norvegicus GN=Itsn1 PE=1 SV=1	44837.6	43799.6	44672.5	66185.9	53664.9	62018.6	79427	70699.8	63061.8	18923	23005.7	18218.2	42097.1	32106.8	32002.1	81084.8	62329.3	71113.7	45355.1	50906.8	50333.4	38148.7	39236.8	41490	39537.9	38580.6	39806.9	64915.6	60478.8	57100	76797.6	62338.5	60340.2	26120.8	26902	20046.4	62022.7	49633.7	51200.6	73842.9	57358.5
MOBP_RAT	2	2	79.07	0.7363	1.01384	EEN	FEN	Myelin-associated oligodendrocyte basic protein OS=Rattus norvegicus GN=Mobp PE=1 SV=1	58460.3	88390.8	53688.5	85973.3	65268.9	61837.1	51379.5	70583.7	70299.7	37239.6	74343.7	73678.9	68707.2	70347.6	64943.1	51463.6	48579.3	53299.5	106397	50940.4	46238.4	49255.5	119084	51087.2	51550.4	77858.5	47840.9	84323.2	73556.2	56932.9	49678.6	62236.1	67265.7	51404.5	86934.9	81072.6	101228	108750	103903	46867.2	44705
PPR1B_RAT	1	1	74.52	0.736655	1.01977	EEN	FEN	Protein phosphatase 1 regulatory subunit 1B OS=Rattus norvegicus GN=Ppp1r1b PE=2 SV=1	246508	305781	287011	434229	341117	413234	425745	493063	499759	339850	306682	330207	503451	450818	471448	455192	372554	473132	314779	292219	258813	213119	258690	273209	217372	269345	255751	425894	384429	380461	411651	434751	478190	469120	358623	363344	741748	696916	754276	414537	342842
MTAP2_RAT	25	25	1416.95	0.742056	1.00053	EEN	FEN	Microtubule-associated protein 2 OS=Rattus norvegicus GN=Map2 PE=1 SV=3	4.82655e+06	5.0388e+06	5.58059e+06	6.91363e+06	5.53894e+06	5.84398e+06	7.1287e+06	7.2516e+06	7.23222e+06	7.07786e+06	5.72887e+06	6.12937e+06	8.39098e+06	8.19403e+06	9.56389e+06	7.41267e+06	6.16885e+06	6.96171e+06	4.96111e+06	5.00895e+06	4.68835e+06	4.00682e+06	4.1429e+06	4.75131e+06	4.25606e+06	4.4384e+06	4.97277e+06	6.78094e+06	6.24223e+06	5.38051e+06	6.89271e+06	6.39399e+06	6.92009e+06	9.7701e+06	6.69914e+06	6.74446e+06	1.23627e+07	1.26671e+07	1.53014e+07	6.75063e+06	5.67687e+06
EPN1_RAT	2	2	157.61	0.74912	1.16992	EEN	FEN	Epsin-1 OS=Rattus norvegicus GN=Epn1 PE=1 SV=1	106352	117251	107569	169522	140600	182471	214508	228078	223638	73361.2	34443	56153.5	113415	111211	96529.1	198380	168999	154789	117598	103624	91473.8	76719.9	75621.8	105364	93781.1	103280	95852.6	166269	158452	168000	207407	201104	213987	101266	40276.5	61788.5	167098	171921	154438	180662	155521
TRIM2_RAT	1	1	62.84	0.752846	1.19672	FEN	EEN	Tripartite motif-containing protein 2 OS=Rattus norvegicus GN=Trim2 PE=1 SV=2	242498	35761.1	39818.3	305200	287569	306836	311711	285714	335512	334893	21340.9	19665.2	428599	342614	467424	359871	234511	13880.8	368211	29711	188603	183277	384067	22760.8	213835	31499.9	35481.4	299342	324082	282502	301392	251924	321032	462278	24955.3	21638.6	631466	529644	747838	327730	215809
AP180_RAT	4	4	275.23	0.753063	1.11598	FEN	EEN	Clathrin coat assembly protein AP180 OS=Rattus norvegicus GN=Snap91 PE=1 SV=1	117677	84591.8	367620	398897	326658	128046	470688	165107	484182	576310	106938	82963.9	210763	154713	818406	563324	93770.5	60518	249569	611209	214443	235975	212204	268654	103768	74512.2	327580	391241	368134	117891	455106	145581	463285	795524	125049	91289.5	310522	239170	1.30938e+06	513012	86292.2
PRRT2_RAT	2	2	142.7	0.758724	1.02285	EEN	FEN	Proline-rich transmembrane protein 2 OS=Rattus norvegicus GN=Prrt2 PE=1 SV=1	46790.4	52435.9	36763.5	53012.2	46999.5	31038	65168	75090.9	64997.1	47618.4	36259.1	31034.8	45878.1	46011.7	54873.1	61758.6	58528.2	86302.6	47429.7	36061	40311.8	37705.5	40259.7	18969.9	41259.9	46187.9	32759.4	51994.7	52967.1	28576.5	63010.7	66210.2	62191.9	65731.2	42400.1	34149.1	67593.5	71129.1	87792.1	56242.7	53860.5
OXR1_RAT	3	3	220.45	0.765524	1.00877	EEN	FEN	Oxidation resistance protein 1 OS=Rattus norvegicus GN=Oxr1 PE=2 SV=3	133149	152632	128962	182807	157972	206002	172214	209647	191065	114358	170948	144538	176660	183937	176164	235572	218559	219100	133018	124898	147453	125115	101988	104744	117411	134445	114916	179298	178030	189665	166513	184853	182819	157857	199900	159042	260278	284347	281847	214532	201129
HS90A_RAT	7	7	625.31	0.765939	1.20874	EEN	FEN	Heat shock protein HSP 90-alpha OS=Rattus norvegicus GN=Hsp90aa1 PE=1 SV=3	1.91765e+06	1.87463e+06	3.52207e+06	4.09306e+06	2.90701e+06	1.57227e+06	4.18494e+06	3.38142e+06	3.83136e+06	2.73328e+06	606113	642821	1.69166e+06	1.31939e+06	2.56014e+06	3.60134e+06	1.99985e+06	2.16631e+06	2.07382e+06	2.64298e+06	2.46033e+06	2.34049e+06	1.52676e+06	1.48413e+06	1.69099e+06	1.65126e+06	3.13846e+06	4.0145e+06	3.27612e+06	1.44758e+06	4.0464e+06	2.98151e+06	3.666e+06	3.77295e+06	708767	707328	2.49236e+06	2.03963e+06	4.096e+06	3.27969e+06	1.84036e+06
MYH9_RAT	1	1	50.78	0.767964	1.12937	EEN	FEN	Myosin-9 OS=Rattus norvegicus GN=Myh9 PE=1 SV=3	274.207	21485.8	1539.19	1334.25	836.198	105.015	649.425	613.879	346.7	1084.01	6109.91	7754.09	1930.23	10696.8	774.993	979.115	159.391	15776.5	1158.3	1212.96	513.039	1548.83	1857.53	698.713	241.797	18925.6	1371.55	1308.64	942.371	96.6863	627.926	541.278	331.737	1496.34	7144.72	8532.23	2843.86	16536.1	1239.92	891.668	146.68
CNKR2_RAT	1	1	73.94	0.768875	1.00704	EEN	FEN	Connector enhancer of kinase suppressor of ras 2 OS=Rattus norvegicus GN=Cnksr2 PE=1 SV=1	87595.2	87119.9	100772	114633	92471.9	126081	113746	107830	96996.8	95754.4	97975.1	107147	85353.3	103536	97548.2	149345	126739	115627	77221.8	85360.6	86856.7	98006.5	82108.1	111828	77241.7	76739	89796.4	112432	104213	116082	109980	95077.3	92810.6	132177	114569	117899	125753	160055	156069	136007	116631
HS90B_RAT	9	9	725.78	0.77111	1.00503	EEN	FEN	Heat shock protein HSP 90-beta OS=Rattus norvegicus GN=Hsp90ab1 PE=1 SV=4	3.54693e+06	3.58242e+06	2.30656e+06	4.56728e+06	4.38436e+06	4.04351e+06	3.7893e+06	4.94094e+06	4.3364e+06	4.47794e+06	2.68858e+06	2.90956e+06	5.22542e+06	4.71202e+06	5.87265e+06	3.76867e+06	3.99265e+06	2.74058e+06	4.67835e+06	2.35453e+06	3.24438e+06	2.80177e+06	4.23654e+06	1.71834e+06	3.12769e+06	3.15555e+06	2.05534e+06	4.47962e+06	4.94105e+06	3.72283e+06	3.66386e+06	4.3566e+06	4.14925e+06	6.18124e+06	3.14393e+06	3.20154e+06	7.69875e+06	7.28428e+06	9.39573e+06	3.43208e+06	3.67423e+06
MAG_RAT	1	1	59.63	0.771419	1.08027	FEN	EEN	Myelin-associated glycoprotein OS=Rattus norvegicus GN=Mag PE=1 SV=1	58491.8	64080.1	64689.1	104527	94390.8	85679.3	92687.5	97216.2	99491.7	77361	70116.2	62424.9	40858.6	45890.6	45218.6	49746.8	36196.7	44356.7	142066	156931	122334	114669	136165	114676	51578.2	56444.6	57643.4	102521	106376	78884.2	89619.2	85718.8	95197.8	106787	81991.4	68689.3	60198.1	70942	72345.9	45303.8	33310
PSA3_RAT	1	1	73.5	0.774459	2.06887	EEN	FEN	Proteasome subunit alpha type-3 OS=Rattus norvegicus GN=Psma3 PE=1 SV=3	48991.6	1639.33	41485.8	107663	86533.9	60425.8	110065	182812	143262	26128.2	553.743	311.705	56122.6	5733.7	48134.2	46154.8	43595.1	61.5242	41770.6	31537.7	51907.9	31194.3	16408.7	18834.7	43200.9	1443.99	36967.3	105597	97521.3	55633.5	106422	161192	137079	36066.7	647.528	342.985	82687	8863.68	77010.5	42032.6	40118.4
STXB5_RAT	3	3	131.77	0.776762	1.03662	EEN	FEN	Syntaxin-binding protein 5 OS=Rattus norvegicus GN=Stxbp5 PE=1 SV=1	59457.1	62601.9	58017.6	73567.6	59660.6	52223.6	66530.7	75189.9	70971.1	37820.1	24991.4	30127.3	36890.8	31110.2	28654	76722.9	71239.4	80428.7	65798.8	59612.8	64993.2	45355.8	52423.4	34220.1	52429.4	55142.5	51698.5	72155.6	67235.8	48081.8	64328.2	66297.5	67908.1	52205.9	29224.1	33150.6	54352.2	48093.1	45843.9	69870.5	65557.9
UBXN1_RAT	1	1	36.04	0.783412	1.00354	EEN	FEN	UBX domain-containing protein 1 OS=Rattus norvegicus GN=Ubxn1 PE=3 SV=2	15352.2	22617.8	630.589	14278.5	12085	1037.56	18439.9	30437.7	15520.9	17099.9	26768.3	16137.8	19726.6	28249	31201.2	6292.4	20335.9	48790.5	10776.8	2882.4	8011.45	4426.51	8602.56	438.45	13537.6	19922.7	561.908	14004.4	13619.5	955.274	17829.4	26838	14851	23604.2	31301.9	17757.3	29063.7	43670	49919.2	5730.41	18714.1
SAFB1_RAT	1	1	66.1	0.787372	1.01804	EEN	FEN	Scaffold attachment factor B1 OS=Rattus norvegicus GN=Safb PE=1 SV=2	65397.3	94979.9	82310.2	98577.4	105059	48065.8	89356.8	45153.3	95231.8	126002	142197	138297	101349	135328	159142	102160	27548.5	111200	96253.7	106580	65363.8	66803.1	87934	50927.1	57667.4	83662.4	73345.3	96685.4	118398	44253.8	86398.8	39813.2	91121.8	173930	166280	152176	149320	209203	254613	93035.6	25351.5
ARRB1_RAT	1	1	71.75	0.788258	1.0909	EEN	FEN	Beta-arrestin-1 OS=Rattus norvegicus GN=Arrb1 PE=1 SV=1	6497.25	131.929	4674.91	7315.97	6847.31	9885.2	6314.99	15846.6	5553.35	5260.81	12729.3	16399.7	22588.6	1431.74	8510.38	6499.53	11555.2	1054.23	15321.8	8817.99	4988.72	3581.36	1439.01	3548.19	5729.29	116.209	4165.74	7175.55	7716.72	9101.23	6105.94	13972.5	5313.68	7261.88	14885.2	18045.4	33280.4	2213.32	13615.9	5919.04	10633.7
MOT1_RAT	1	1	47.22	0.791044	1.05376	EEN	FEN	Monocarboxylate transporter 1 OS=Rattus norvegicus GN=Slc16a1 PE=1 SV=1	7262.05	4755.66	6955.43	10936.8	9303.76	6765.76	20184.5	17608	15402.2	8134.87	777.051	1248.03	3268.1	2477.41	3934.27	15312	9612.84	5867.94	11262.8	15061.3	13557.3	11021.2	8914.13	3466.87	6403.69	4188.99	6197.87	10726.9	10485.1	6229.18	19516.3	15525.6	14737.5	11229.2	908.656	1373.27	4814.98	3829.8	6294.49	13944.4	8846.2
MRP_RAT	1	1	85.72	0.819223	1.00242	EEN	FEN	MARCKS-related protein OS=Rattus norvegicus GN=Marcksl1 PE=2 SV=3	82191.8	58182.8	89331.7	124796	98378.8	111354	132758	149016	170284	163471	48176.5	39761.7	149852	133734	210858	166020	118798	22880.9	104430	57514.7	57003.1	65249.7	101992	76306.8	72476.9	51249.9	79602	122401	110870	102523	128363	131392	162935	225652	56335.9	43751.9	220781	206739	337355	151192	109323
LAT2_RAT	1	1	96.16	0.823082	1.02784	FEN	EEN	Large neutral amino acids transporter small subunit 2 OS=Rattus norvegicus GN=Slc7a8 PE=1 SV=1	20002.6	23330.5	27108.7	25642.9	14619.7	16899.6	29541	21381.2	24174	6482.51	9059.37	10145.2	7339.49	5399.16	5077.45	33584.5	30422.6	24975.7	23234.2	29798.9	24544.8	21697.5	11862.3	16809.9	17638.3	20550.5	24156.1	25150.7	16476	15559.3	28563	18852.6	23130.7	8948.28	10593.7	11163.2	10813.5	8346.53	8123.48	30585	27996.4
RTN4_RAT	6	6	360.61	0.825694	1.00042	FEN	EEN	Reticulon-4 OS=Rattus norvegicus GN=Rtn4 PE=1 SV=1	464711	454595	518564	670153	528223	563510	393824	363794	365169	368342	316767	296550	276403	245766	247239	587254	475440	479948	638975	624492	613098	392026	393175	332594	409783	400427	462084	657291	595292	518819	380787	320770	349409	508450	370416	326309	407232	379927	395561	534805	437523
CAPS1_RAT	1	1	103.55	0.830888	1.01588	EEN	FEN	Calcium-dependent secretion activator 1 OS=Rattus norvegicus GN=Cadps PE=1 SV=1	58191	39434.3	49766.8	79126.6	72150.3	63142.3	63805.8	94318.2	83551.3	80107	42840.7	40527.5	74787.5	75743.1	85339	65022.6	55697.1	38929	85658.7	78791.7	54113.1	39815.9	73085.9	27990	51312.9	34735.4	44346.3	77608	81311.4	58134.6	61693.6	83163.6	79945.3	110578	50096.4	44594.4	110186	117091	136535	59215.2	51255.2
NCAM1_RAT	2	2	103.63	0.832016	1.06183	EEN	FEN	Neural cell adhesion molecule 1 OS=Rattus norvegicus GN=Ncam1 PE=1 SV=1	682819	668815	732832	757019	599976	510363	1.00974e+06	1.00842e+06	941493	711615	384346	398993	569543	503453	697657	781757	625285	668159	701826	681881	626482	727223	727146	606502	602111	589122	653015	742489	676156	469887	976316	889158	900859	982294	449441	439032	839124	778284	1.11619e+06	711936	575418
PCLO_RAT	4	4	305.2	0.83385	1.04072	EEN	FEN	Protein piccolo OS=Rattus norvegicus GN=Pclo PE=1 SV=1	85018.4	98809.7	76893.7	140734	112771	113968	147218	156271	146704	66306.8	69942.6	72118.8	107444	105295	119600	134417	130175	154229	87630.6	93976.9	91704.5	73204.5	71684	67044.5	74969.4	87035.9	68518.7	138032	127090	104929	142345	137789	140373	91528.2	81788.4	79356.1	158301	162775	191350	122412	119794
S6A17_RAT	2	2	98.42	0.84718	1.01453	EEN	FEN	Sodium-dependent neutral amino acid transporter SLC6A17 OS=Rattus norvegicus GN=Slc6a17 PE=1 SV=1	92959.6	116176	107714	137014	115813	98358.9	205861	222492	224953	62571.2	14559.2	35858.9	66368.9	50313.9	60486.7	238963	235302	196864	115959	98955.5	138471	91538.1	62718.3	57842.5	81972	102333	95982.3	134384	130518	90558.3	199046	196179	215244	86371.6	17025	39457.4	97783.1	77779.9	96773.4	217621	216536
SHAN2_RAT	3	3	201.19	0.850111	1.10523	EEN	FEN	SH3 and multiple ankyrin repeat domains protein 2 OS=Rattus norvegicus GN=Shank2 PE=1 SV=2	28860	37519.5	41112.6	72496.1	51070.9	75025.4	119234	142734	128899	31465.4	35556.5	46164.3	45687.3	42993.5	36834.5	116218	109869	98285.7	60121	54357.3	51634	31871.2	37195.3	47937.9	25448.8	33048.8	36634.7	71104.7	57555.5	69075.3	115287	125854	123336	43434	41578.5	50797	67312.4	66463.4	58931.9	105838	101107
TAGL3_RAT	1	1	41.12	0.850897	1.00236	EEN	FEN	Transgelin-3 OS=Rattus norvegicus GN=Tagln3 PE=1 SV=2	143815	148752	130439	216527	185992	255862	259316	288935	254078	160995	216359	207675	271029	272836	275698	274004	243397	269762	140049	161310	163246	125324	119975	146309	126816	131027	116232	212372	209608	235570	250732	254764	243112	222233	253003	228516	399314	421776	441093	249532	223986
MYO5A_RAT	1	1	84.18	0.853285	1.01182	FEN	EEN	Unconventional myosin-Va OS=Rattus norvegicus GN=Myo5a PE=1 SV=1	118051	105582	77350.3	118942	144710	121718	97761.2	165249	127868	97577.1	24972	27067.2	119431	103381	98651.5	96699.2	115359	24444.4	149415	157766	103579	72094.9	146418	54110.6	104098	93001.5	68925.6	116659	163084	112065	94524.9	145705	122349	134693	29201.3	29783.4	175961	159815	157834	88062.7	106159
SV2A_RAT	2	2	148.33	0.854552	1.00399	EEN	FEN	Synaptic vesicle glycoprotein 2A OS=Rattus norvegicus GN=Sv2a PE=1 SV=2	215712	239235	181597	184401	203625	181174	220195	259783	251949	245300	227612	230860	163984	174340	212079	228472	233282	263885	297587	241947	209421	165682	237996	202279	190215	210728	161818	180861	229480	166805	212906	229060	241076	338606	266161	254027	241602	269511	339308	208067	214678
GEPH_RAT	2	2	116.38	0.865468	1.03932	FEN	EEN	Gephyrin OS=Rattus norvegicus GN=Gphn PE=1 SV=3	58897	57545.5	67888.9	81422.1	78110.8	69193	88173.8	86535	106073	98212.9	75250.6	73530.8	95926.8	84514.4	158273	70873.9	63546.6	71725.6	79084.5	93897	68941.4	58372.4	71658	61009.2	51935.5	50688.5	60494.6	79859.4	88028.7	63705.4	85254.9	76300.9	101495	135571	87995.5	80909.7	141331	130650	253223	64543.9	58478.7
RGRF2_RAT	2	2	87.65	0.875051	1.09387	EEN	FEN	Ras-specific guanine nucleotide-releasing factor 2 OS=Rattus norvegicus GN=Rasgrf2 PE=1 SV=1	71725.7	61129.6	75285.3	106319	79013.4	85084.5	117129	108919	102039	34938.2	27454.1	23187.5	43679.4	33605.7	30643.4	96029.5	73341.4	83541.1	90301.8	89078.2	73457.1	59886.8	75844.4	66251.3	63247.9	53845.6	67085.4	104279	89045.8	78336.6	113252	96038	97634.7	48227.7	32103.9	25514.4	64354	51950.9	49026.8	87452.9	67492.3
TAU_RAT	15	15	811.16	0.876901	1.07655	EEN	FEN	Microtubule-associated protein tau OS=Rattus norvegicus GN=Mapt PE=1 SV=3	1.36086e+06	578012	1.21487e+06	2.11357e+06	1.69359e+06	1.6822e+06	1.56545e+06	2.13119e+06	2.04066e+06	2.19263e+06	112125	111142	2.26388e+06	1.23547e+06	2.63231e+06	1.30997e+06	1.3331e+06	110192	1.48026e+06	814150	903130	1.07405e+06	1.60721e+06	838240	1.20001e+06	509138	1.08255e+06	2.07301e+06	1.90863e+06	1.54879e+06	1.51363e+06	1.87914e+06	1.95259e+06	3.02666e+06	131116	122295	3.33544e+06	1.90991e+06	4.21146e+06	1.19298e+06	1.22678e+06
BSN_RAT	7	7	326.3	0.884141	1.07187	EEN	FEN	Protein bassoon OS=Rattus norvegicus GN=Bsn PE=1 SV=3	185860	199173	160644	251946	204149	211488	254787	271584	255923	115595	70504.4	76899.9	230082	201165	178581	241004	241986	191344	168380	126275	167237	137391	133967	89709.3	163892	175440	143148	247111	230070	194715	246352	239465	244878	159565	82445.4	84617	338986	310979	285715	219479	222687
SNPH_RAT	1	1	40.21	0.885246	1.33641	EEN	FEN	Syntaphilin OS=Rattus norvegicus GN=Snph PE=2 SV=1	1288.32	2401.33	69383.6	103140	64379.4	2355.26	87300.1	2674.41	119884	135974	305.084	126.561	5415.07	12504	170811	70096.3	668.278	55.4333	18631.4	3366.82	33373.2	58642.4	14013.7	53312.5	1136.04	2115.2	61826.6	101160	72553.8	2168.47	84410.1	2358.12	114710	187695	356.754	139.261	7978.16	19329.8	273283	63835.8	614.982
ROA1_RAT	1	1	36.82	0.888404	1.19068	FEN	EEN	Heterogeneous nuclear ribonucleoprotein A1 OS=Rattus norvegicus GN=Hnrnpa1 PE=1 SV=3	145652	60736.4	184685	164943	178201	180922	129998	188045	154686	251675	47093.1	52238.4	278981	238169	344115	242567	174876	39928.9	230586	21485.4	130233	123163	230311	16023.2	128436	53499.2	164570	161777	200828	166574	125694	165806	148010	347405	55069	57480.6	411030	368184	550554	220903	160929
KPCA_RAT	1	1	40.77	0.893521	1.1172	FEN	EEN	Protein kinase C alpha type OS=Rattus norvegicus GN=Prkca PE=1 SV=3	141785	32398.5	184763	219601	208797	170554	193097	187877	180453	184092	83995.1	91405.9	183067	54283.1	219737	186092	112175	22211.2	282382	267102	170419	153944	275385	172216	125027	28538	164639	215386	235308	157028	186705	165658	172665	254116	98220.9	100579	269718	83915.8	351559	169471	103229
GDIA_RAT	1	1	41.22	0.905364	1.11194	FEN	EEN	Rab GDP dissociation inhibitor alpha OS=Rattus norvegicus GN=Gdi1 PE=1 SV=1	19749.5	41468.1	28211.4	32929.6	24990.4	10291.8	43218.1	45581.5	40414.7	43001.3	72975.4	46392.5	32879.1	65301.6	56780.8	12338.2	33039.3	115633	34108.5	59466	34705.7	29502.1	18890.5	6867.23	17415.1	36526.9	25138.7	32297.5	28163.5	9475.61	41787.4	40190.8	38670.4	59357.9	85334.8	51048.1	48441.7	100949	90844.3	11236.2	30404.3
MAP1A_RAT	22	22	1627.83	0.916979	1.01976	FEN	EEN	Microtubule-associated protein 1A OS=Rattus norvegicus GN=Map1a PE=1 SV=1	660169	644038	677622	925466	762689	892697	1.06478e+06	1.21343e+06	1.03235e+06	866529	622052	671924	1.2814e+06	1.15152e+06	1.19538e+06	1.10789e+06	944700	914652	768202	584184	724481	514777	606291	438494	582139	567297	603818	907703	859529	821899	1.02953e+06	1.06992e+06	987797	1.19613e+06	727405	739352	1.88791e+06	1.78013e+06	1.9125e+06	1.00895e+06	869359
CALL3_RAT;CALM_RAT	2	2	111.56	0.922857	1.0349	FEN	EEN	Calmodulin-like protein 3 OS=Rattus norvegicus GN=Calml3 PE=2 SV=1	76524.2	55258.1	94306	118948	105251	98735.6	111471	111542	109524	139380	143730	158556	175985	140306	202023	126532	114149	100046	117567	75154.3	91699.2	69178.7	77241.9	79523.7	67479.2	48673.7	84034.5	116665	118615	90905.1	107780	98350.7	104797	192396	168073	174468	259283	216898	323219	115231	105046
NEB2_RAT	1	1	51.7	0.950264	1.14627	EEN	FEN	Neurabin-2 OS=Rattus norvegicus GN=Ppp1r9b PE=1 SV=1	125304	105258	149831	224232	158716	162814	278543	242195	252431	63694.1	41866.9	41659.2	90517.3	84367.9	85840.9	231736	153828	205215	149132	152600	132559	104623	110924	109573	110494	92715.7	133512	219929	178868	149902	269322	213551	241536	87921.7	48957.6	45839.8	133362	130424	137338	211039	141560
LAP2_RAT	1	1	62.93	0.952596	1.09556	EEN	FEN	Lamina-associated polypeptide 2, isoform beta OS=Rattus norvegicus GN=Tmpo PE=1 SV=3	67214.8	70947.1	67308.2	98773.5	78131.6	58853.6	124702	99363.8	105246	76008.5	21721.3	18125.6	66165.9	59995.5	86101.2	108441	67183.8	58516.2	69198.6	64213.2	64095.8	68646.8	55100.2	41420.2	59270.2	62493.3	59977.2	96877.8	88052.1	54186.1	120574	87612.5	100704	104920	25400.1	19944.6	97483.9	92746.7	137754	98756.1	61825.8
NCKP1_RAT	1	1	62.28	0.956655	1.42551	FEN	EEN	Nck-associated protein 1 OS=Rattus norvegicus GN=Nckap1 PE=2 SV=1	4503.72	4487.34	5140.42	4849.25	4229.82	4167.99	4752.36	5730.04	6205.02	3492.36	1889.2	1381.32	4719.43	4205.34	8613.9	763.96	13738.7	12085.4	10581.3	165.766	6614.17	3451.11	5152.55	2365.21	3971.39	3952.65	4580.54	4756.18	4766.89	3837.43	4595.03	5052.37	5937.22	4820.76	2209.16	1519.93	6953.26	6501.01	13781.5	695.728	12643
KCC2B_RAT	1	1	85.43	0.96278	1.27248	FEN	EEN	Calcium/calmodulin-dependent protein kinase type II subunit beta OS=Rattus norvegicus GN=Camk2b PE=1 SV=1	19265.6	7006.76	407.352	312.117	855.675	13712.2	242.276	16049.4	367.566	290.437	645.781	871.201	27126.6	13156.6	686.029	528.746	23855	2489.71	296.24	192.031	572.423	282.925	7052.19	143.838	16988.5	6171.85	362.985	306.127	964.321	12624.7	234.255	14151.3	351.702	400.912	755.153	958.627	39966.3	20338.7	1097.59	481.522	21952.5
NAC2_RAT	2	2	116.98	0.967849	1.02797	FEN	EEN	Sodium/calcium exchanger 2 OS=Rattus norvegicus GN=Slc8a2 PE=2 SV=1	650197	699374	729151	758666	619985	834568	973421	995573	999914	525027	656078	668461	739161	728096	660220	1.23903e+06	1.16579e+06	1.05424e+06	753582	670020	759533	527823	457506	610223	573345	616039	649735	744105	698706	768381	941197	877831	956759	724733	767195	735542	1.08903e+06	1.12556e+06	1.05629e+06	1.12837e+06	1.07282e+06
SIR2_RAT	2	2	170.43	0.972361	1.05866	EEN	FEN	NAD-dependent protein deacetylase sirtuin-2 OS=Rattus norvegicus GN=Sirt2 PE=1 SV=1	98470	117444	57728.4	162684	133445	85013	123734	177514	158050	78989.9	58384.1	55817.2	92067.9	90044.5	100364	92475.7	114252	152464	108711	76279.6	107170	121725	119220	60062.3	86831	103450	51440.8	159562	150389	78270.8	119638	156520	151229	109036	68272.3	61418.6	135646	139199	160574	84216.5	105140
SGTA_RAT	1	1	57.44	0.973286	1.16005	EEN	FEN	Small glutamine-rich tetratricopeptide repeat-containing protein alpha OS=Rattus norvegicus GN=Sgta PE=1 SV=1	55339.1	4329.1	92373.9	161306	218431	84107	132935	100711	175544	168409	6133.73	4676.71	89442.7	14418.2	212666	133474	63519.6	1336.35	75606.4	140110	94536.5	103228	63673.3	46129.5	48798.1	3813.26	82312.8	158210	246165	77436.6	128534	88800.7	167967	232468	7172.56	5146.02	131778	22289	340247	121553	58453.8
LPPR4_RAT	1	1	40.22	0.976981	1.63138	FEN	EEN	Lipid phosphate phosphatase-related protein type 4 OS=Rattus norvegicus GN=Lppr4 PE=2 SV=1	5572.2	18782.5	112874	10858.6	12713.1	3150.05	82843.2	9629.11	68788.2	64961.1	5305.23	4940.69	11642.4	10808.6	157514	178035	3837.25	3837.31	4849.66	181308	4267.26	6377.2	3586.92	87171.1	4913.58	16544.5	100580	10650.2	14327.4	2900.23	80100.7	8490.31	65819.4	89670.6	6203.75	5436.49	17153.1	16709	252009	162134	3531.23
VIME_RAT	1	1	55.43	0.978251	1.02272	FEN	EEN	Vimentin OS=Rattus norvegicus GN=Vim PE=1 SV=2	67392.4	105069	9425.05	32037.3	38255.7	2801.19	20454.3	62643.8	22304.5	78677.9	71400.7	57148.7	62652.1	85650.1	98151.5	22673.4	47323.2	89317.4	50178.2	45278.4	40287	13602.3	24205.1	1186.67	59426.8	92549.7	8398.5	31422.5	43113	2579.04	19777.2	55235.2	21341.8	108605	83493.5	62883.7	92307.1	132406	157034	20648.4	43549.1
PRC2A_RAT	1	1	62.59	0.988326	1.15176	FEN	EEN	Protein PRRC2A OS=Rattus norvegicus GN=Prrc2a PE=1 SV=1	24995.6	16499.8	10197.5	35242.8	30227.2	28852.1	36071.9	31945.2	37812.3	28510.4	4132.5	4944.64	39059.7	52526.2	40308.9	1651.07	34550.4	40162.6	34960	4465.64	23779.4	21530.8	34499.7	5860.92	22041.2	14533.8	9086.83	34566.4	34065.2	26563.9	34877.7	28167.2	36180.3	39355	4832.4	5440.84	57547.7	81199.8	64490.8	1503.6	31794.9
TCEA1_RAT	1	1	42.95	0.992183	1.4406	EEN	FEN	Transcription elongation factor A protein 1 OS=Rattus norvegicus GN=Tcea1 PE=2 SV=1	2365.76	303.502	867.879	27142.6	29522.8	1903.23	11365.8	2038.05	34891	11256	105.322	154.156	2910.01	138.306	27200.4	7413.01	872.872	52.5878	11948	1880.23	15044.5	8493.29	6963.19	1712.22	2086.13	267.338	773.353	26621.7	33271.4	1752.28	10989.5	1797.02	33385.2	15537.4	123.159	169.625	4287.39	213.806	43518.2	6750.93	803.259
HOME3_RAT	1	1	49.43	0.997897	2.84411	EEN	FEN	Homer protein homolog 3 OS=Rattus norvegicus GN=Homer3 PE=2 SV=2	617.788	239.789	4225.93	3613.13	1360.94	220.24	7516.73	368.436	6976.72	5507.91	59849.5	36688	1624.62	832.602	7882.59	7497.92	453.66	2117.73	4393.17	6826.86	1098.58	3186.31	4076.62	4728.12	544.767	211.216	3765.65	3543.79	1533.74	202.773	7267.9	324.863	6675.62	7602.98	69986	40369.6	2393.59	1287.11	12611.5	6828.26	417.48
[truncated: 7 more columns]
