# Supplementary material for: Sex- and estrous-cycle dependent dorsal hippocampal phosphoproteomic changes induced by low-dose ketamine
Source: Sci Rep. 2022 Feb 2;12:1820. doi: 10.1038/s41598-022-05937-x (PMC8810966; doi:10.1038/s41598-022-05937-x)
Supplement: Supplementary file 28 — Supplementary Table S28. [file 41598_2022_5937_MOESM28_ESM.xlsx]

## Sheet: LF15-002_Saland_C3_EN_Design#1_
Table S28. Ketamine- vs. Saline-Treated Proestrus Females: Peptide-level identification, phosphosite location and statistical analysis for TiO2-enriched fractions, including raw and normalized abundance values. EEN, Saline-treated proestrus females; FEN, Ketamine-treated proestrus females.
													Normalized abundance																								Raw abundance
													EEN												FEN												EEN												FEN
#	Retention time (min)	Charge	m/z	Measured mass	Mass error (ppm)	Score	Sequence	Modifications	Accession	Description	Use in quantitation	Anova	03012014_SS_7F_Run1	03012014_SS_7F_Run2	03012014_SS_7F_Run3	03012014_SS_8F_Run1	03012014_SS_8F_Run2	03012014_SS_8F_Run3	03012014_SS_11F_Run1	03012014_SS_11F_Run2	03012014_SS_11F_Run3	03012014_SS_14F_Run1	03012014_SS_14F_Run2	03012014_SS_14F_Run3	03012014_SS_12F_Run1	03012014_SS_12F_Run2	03012014_SS_12F_Run3	03012014_SS_13F_Run1	03012014_SS_13F_Run2	03012014_SS_13F_Run3	03012014_SS_19F_Run1	03012014_SS_19F_Run2	03012014_SS_19F_Run3	03012014_SS_20F_Run1	03012014_SS_20F_Run2	03012014_SS_20F_Run3	03012014_SS_7F_Run1	03012014_SS_7F_Run2	03012014_SS_7F_Run3	03012014_SS_8F_Run1	03012014_SS_8F_Run2	03012014_SS_8F_Run3	03012014_SS_11F_Run1	03012014_SS_11F_Run2	03012014_SS_11F_Run3	03012014_SS_14F_Run1	03012014_SS_14F_Run2	03012014_SS_14F_Run3	03012014_SS_12F_Run1
16275	12.5625	1	1373.61	1372.6	-1.97637	---	SPAEVKSPATVK	[1] Phospho (ST)|[7] Phospho (ST)	NFH_RAT	Neurofilament heavy polypeptide OS=Rattus norvegicus GN=Nefh PE=1 SV=4	FALSE	0.561903	11042.3	20.6865	25719	26323.8	25758.6	15753.5	30118.4	9023.51	25966.6	49937.4	13321.4	13293.5	63422.3	4143.52	66161	23225.5	1731.72	1833.65	55237.4	34807.4	17324.5	11572.2	43034.7	26061.5	9737.09	18.2215	22917.8	25818.6	29029.2	14504.2	29121.4	7956.34	24845.9	68932.3	15577.6	14627.6	93441.8
277	12.6179	2	687.308	1372.6	-1.74425	47.38	SPATVKSPVEAK	[1] Phospho (ST)|[7] Phospho (ST)	NFH_RAT	Neurofilament heavy polypeptide OS=Rattus norvegicus GN=Nefh PE=1 SV=4	TRUE	0.818683	1.34263e+06	451525	1.52957e+06	1.8765e+06	1.98687e+06	1.30081e+06	1.68272e+06	1.887e+06	1.90524e+06	1.70991e+06	261937	263130	2.0665e+06	602175	2.17538e+06	1.52619e+06	915646	124943	1.83864e+06	2.01192e+06	1.3911e+06	1.49318e+06	2.06136e+06	1.05626e+06	1.18394e+06	397723	1.36297e+06	1.84049e+06	2.23914e+06	1.19765e+06	1.62702e+06	1.66383e+06	1.82302e+06	2.36031e+06	306299	289536	3.04463e+06
6163	24.19	2	687.308	1372.6	-2.01758	43.71	SPATVKSPVEAK	[1] Phospho (ST)|[7] Phospho (ST)	NFH_RAT	Neurofilament heavy polypeptide OS=Rattus norvegicus GN=Nefh PE=1 SV=4	FALSE	0.649481	265934	1.86611e+06	102870	132679	126098	213822	99853.3	410287	140389	135459	1.92776e+06	2.09593e+06	294599	2.01647e+06	121613	96088.5	416937	1.79938e+06	226269	105267	109840	105249	305747	98901.6	234501	1.64375e+06	91665.8	130132	142108	196864	96547.7	361764	134330	186984	2.25426e+06	2.30626e+06	434040
16275	12.5625	1	1373.61	1372.6	-1.97637	---	SPATVKSPVEAK	[1] Phospho (ST)|[7] Phospho (ST)	NFH_RAT	Neurofilament heavy polypeptide OS=Rattus norvegicus GN=Nefh PE=1 SV=4	FALSE	0.561903	11042.3	20.6865	25719	26323.8	25758.6	15753.5	30118.4	9023.51	25966.6	49937.4	13321.4	13293.5	63422.3	4143.52	66161	23225.5	1731.72	1833.65	55237.4	34807.4	17324.5	11572.2	43034.7	26061.5	9737.09	18.2215	22917.8	25818.6	29029.2	14504.2	29121.4	7956.34	24845.9	68932.3	15577.6	14627.6	93441.8
407	26.9466	2	701.324	1400.63	-0.846928	54.38	SPAEVKSPVTVK	[1] Phospho (ST)|[7] Phospho (ST)	NFH_RAT	Neurofilament heavy polypeptide OS=Rattus norvegicus GN=Nefh PE=1 SV=4	TRUE	0.193544	2.04856e+06	2.2108e+06	729843	2.72925e+06	2.49656e+06	2.17084e+06	2.50182e+06	2.33276e+06	2.64887e+06	2.56476e+06	2.3697e+06	2.28845e+06	2.61925e+06	2.69599e+06	3.19751e+06	431828	1.66126e+06	1.99323e+06	2.61597e+06	450439	1.80496e+06	2.13591e+06	2.78121e+06	558406	1.80642e+06	1.94737e+06	650351	2.67686e+06	2.81355e+06	1.99867e+06	2.419e+06	2.05688e+06	2.53455e+06	3.54032e+06	2.77104e+06	2.5181e+06	3.85901e+06
5439	25.7133	2	701.323	1400.63	-3.40129	50.34	SPAEVKSPVTVK	[1] Phospho (ST)|[7] Phospho (ST)	NFH_RAT	Neurofilament heavy polypeptide OS=Rattus norvegicus GN=Nefh PE=1 SV=4	FALSE	0.321707	281589	525968	1.43077e+06	146658	120677	143207	189188	207566	197093	162004	764004	777389	357393	481821	196060	1.60846e+06	130938	581884	267562	2.25614e+06	146199	158999	379567	1.66393e+06	248306	463295	1.27494e+06	143843	135999	131850	182925	183018	188587	223627	893399	855401	526557
6950	26.9466	3	467.886	1400.64	0.0715931	---	SPAEVKSPVTVK	[1] Phospho (ST)|[7] Phospho (ST)	NFH_RAT	Neurofilament heavy polypeptide OS=Rattus norvegicus GN=Nefh PE=1 SV=4	TRUE	0.538411	48517.9	40298.8	11307	51595.5	75629.2	60374.8	60958.4	45262.3	50997.7	90218.9	82868	66985.3	85716.5	117032	88211.6	9197.61	40282.5	31810.7	96722.6	12487	48556.8	66547.5	117113	6275.16	42783.2	35496.9	10075.5	50605.2	85232	55586.6	58940.5	39909.3	48796.7	124536	96902.9	73707.3	126288
15977	26.9466	1	1401.64	1400.63	-0.354631	---	SPAEVKSPVTVK	[1] Phospho (ST)|[7] Phospho (ST)	NFH_RAT	Neurofilament heavy polypeptide OS=Rattus norvegicus GN=Nefh PE=1 SV=4	TRUE	0.93751	58466	61521.3	0	66051	60717.5	72846.8	49731.9	79405	53919.8	84050.9	31.0294	515.756	96758.5	84211.1	105461	0	54505.4	2801.17	94326	95.5894	51987.2	40189.6	85860.3	310.677	51555.4	54190.7	0	64783.3	68426.9	67069.4	48085.6	70014.1	51592.7	116022	36.2846	567.513	142557
20094	25.6873	3	467.885	1400.63	-1.94342	---	SPAEVKSPVTVK	[1] Phospho (ST)|[7] Phospho (ST)	NFH_RAT	Neurofilament heavy polypeptide OS=Rattus norvegicus GN=Nefh PE=1 SV=4	FALSE	0.245341	6372.97	7328.28	57081.9	2411.75	2500.69	2540.34	3474.77	2678.78	3338.69	4429.49	14878.7	10679.3	5680.95	10693.9	3378.91	44392.3	2446.12	7671.64	5972.39	155937	3119.83	3428.98	9224.75	41997.9	5619.7	6455.07	50864.7	2365.46	2818.21	2338.87	3359.74	2361.97	3194.6	6114.35	17398.6	11751	8369.9
708	28.0069	3	554.278	1659.81	-0.266067	38.14	EEIKPPAEVKSPEK	[11] Phospho (ST)	NFH_RAT	Neurofilament heavy polypeptide OS=Rattus norvegicus GN=Nefh PE=1 SV=4	FALSE	0.838084	691609	668275	621946	925996	869083	511541	813830	852101	798331	998146	663052	538283	843966	850691	1.04881e+06	570735	534182	607238	889881	1.049e+06	740167	751704	878054	467801	609862	588646	554206	908223	979432	470972	786889	751327	763876	1.37781e+06	775349	592301	1.24344e+06
727	12.4655	2	672.303	1342.59	-0.950885	37.84	SPAEAKSPVVAK	[1] Phospho (ST)|[7] Phospho (ST)	NFH_RAT	Neurofilament heavy polypeptide OS=Rattus norvegicus GN=Nefh PE=1 SV=4	FALSE	0.715334	512249	239151	608563	673286	722783	463325	653601	808702	699968	636032	231314	277201	1.01489e+06	301082	876774	590785	429160	156148	764351	723541	511879	547843	845126	441830	451702	210654	542281	660363	814556	426579	631964	713061	669759	877962	270491	305019	1.49527e+06
26416	12.5868	1	1343.6	1342.59	-1.24996	---	SPAEAKSPVVAK	[1] Phospho (ST)|[7] Phospho (ST)	NFH_RAT	Neurofilament heavy polypeptide OS=Rattus norvegicus GN=Nefh PE=1 SV=4	FALSE	0.587902	471.817	563.174	2496.88	8243.43	5905.66	620.721	5746.59	0	9985.72	10585.5	0	0	1301.31	2547.09	15990.1	0	378.476	0	736.779	8990.05	3534.06	3300.88	14081.5	8892.44	416.049	496.068	2224.93	8085.21	6655.51	571.493	5556.35	0	9554.75	14611.9	0	0	1917.26
2264	26.9088	3	688.961	2063.86	0.188494	41.94	SPAEAKSPAEAKSPVEVK	[1] Phospho (ST)|[7] Phospho (ST)|[13] Phospho (ST)	NFH_RAT	Neurofilament heavy polypeptide OS=Rattus norvegicus GN=Nefh PE=1 SV=4	FALSE	0.298973	653933	804505	1.05876e+06	1.06889e+06	1.04001e+06	716719	1.26113e+06	1.23301e+06	1.28651e+06	676769	265916	314018	1.01985e+06	756974	1.68777e+06	1.55932e+06	664660	648352	887556	1.59447e+06	725591	889749	871403	729324	576639	708643	943447	1.04837e+06	1.17207e+06	659877	1.21939e+06	1.08718e+06	1.23098e+06	934194	310953	345531	1.50258e+06
6029	26.9763	2	1032.94	2063.86	0.360042	46.26	SPAEAKSPAEVKSPVEAK	[1] Phospho (ST)|[7] Phospho (ST)|[13] Phospho (ST)	NFH_RAT	Neurofilament heavy polypeptide OS=Rattus norvegicus GN=Nefh PE=1 SV=4	FALSE	0.488826	651243	823117	415372	818117	692639	522473	648507	1.2633e+06	843718	423315	142001	252201	774949	521781	843784	830816	619731	707123	640993	598865	563072	521840	534353	429166	574267	725037	370131	802415	780585	481037	627039	1.1139e+06	807305	584332	166051	277510	1.14175e+06
3596	27.825	2	1032.96	2063.9	-1.18788	38.96	SPAEVKSPVTVKSPAEAK	[1] Phospho (ST)|[10] Phospho (ST)|[13] Phospho (ST)	NFH_RAT	Neurofilament heavy polypeptide OS=Rattus norvegicus GN=Nefh PE=1 SV=4	FALSE	0.0922273	861514	1.02639e+06	647255	1.37002e+06	1.13624e+06	940132	1.09808e+06	1.37975e+06	1.22015e+06	986901	693539	807077	969531	895688	1.34883e+06	391472	739891	1.05911e+06	946369	533574	899745	849551	866626	552029	759685	904085	576758	1.34373e+06	1.28051e+06	865572	1.06173e+06	1.21658e+06	1.16749e+06	1.36229e+06	811000	888068	1.42844e+06
3878	25.1372	2	701.307	1400.6	0.212382	56.31	SPAEVKSPAEVK	[1] Phospho (ST)|[7] Phospho (ST)	NFH_RAT	Neurofilament heavy polypeptide OS=Rattus norvegicus GN=Nefh PE=1 SV=4	TRUE	0.48218	1.1384e+06	3.31296e+06	1.2724e+06	304514	349329	883321	367468	1.65561e+06	445734	399572	2.24848e+06	2.40735e+06	1.54289e+06	3.00512e+06	454720	1.43737e+06	1.34217e+06	2.61502e+06	901497	1.89205e+06	376345	335024	1.25948e+06	1.4762e+06	1.00385e+06	2.9182e+06	1.13382e+06	298670	393684	813267	355303	1.45981e+06	426497	551559	2.6293e+06	2.64893e+06	2.27318e+06
4632	27.8161	2	915.492	1828.97	-0.105025	42.88	AKSPVKEEIKPPAEVK	[3] Phospho (ST)	NFH_RAT	Neurofilament heavy polypeptide OS=Rattus norvegicus GN=Nefh PE=1 SV=4	FALSE	0.406985	248201	283452	196785	408782	355531	176794	332689	465987	385884	671499	247273	200184	327425	225897	453694	145486	153079	194349	487251	510301	302819	227765	356692	127101	218864	249676	175352	400936	400674	162773	321676	410877	369230	926920	289153	220273	482405
4739	12.3025	3	614.947	1841.82	-0.468285	36.76	SPAEAKSPVEVKSPEK	[7] Phospho (ST)|[13] Phospho (ST)	NFH_RAT	Neurofilament heavy polypeptide OS=Rattus norvegicus GN=Nefh PE=1 SV=4	FALSE	0.83445	60810.6	6207.73	156004	220267	200944	45981	183056	13270.9	211640	212816	8554.06	5906.93	83307.2	4893.23	191354	154158	5342.82	7815.75	132701	269053	107418	144861	153810	72011.6	53622.9	5468.04	139013	216040	226458	42334.4	176996	11701.4	202506	293766	10002.8	6499.7	122739
9250	12.3025	2	921.917	1841.82	-1.06282	42.37	SPAEAKSPVEVKSPEK	[7] Phospho (ST)|[13] Phospho (ST)	NFH_RAT	Neurofilament heavy polypeptide OS=Rattus norvegicus GN=Nefh PE=1 SV=4	FALSE	0.569656	2118.5	62.9003	55429.7	124288	87705.6	1194.98	79892.7	559.198	89318.5	136188	4213.86	4185.19	8544.82	805.553	73007.5	46282.5	516.697	809.379	74088.9	93296.7	49978.6	57900.9	78031.7	41970.1	1868.1	55.4053	49392.5	121902	98841.8	1100.21	77247.9	493.064	85463.6	187991	4927.53	4605.18	12589.3
5372	12.3025	3	645.619	1933.83	-0.543759	39.93	SPAGAKSPAEAKSPVVAK	[1] Phospho (ST)|[7] Phospho (ST)|[13] Phospho (ST)	NFH_RAT	Neurofilament heavy polypeptide OS=Rattus norvegicus GN=Nefh PE=1 SV=4	FALSE	0.68563	48571.4	1293.82	98217.4	170049	180679	63653.5	133042	80011.9	144507	80152.4	772.829	1040.59	67969.2	3013.93	94899.2	106929	21147.1	1177.8	108426	164019	83259.4	125587	114683	46469.2	42830.4	1139.66	87519.9	166785	203620	58605.2	128638	70549.3	138270	110640	903.719	1145.02	100141
9579	12.259	2	967.924	1933.83	-0.651922	43.16	SPAGAKSPAEAKSPVVAK	[1] Phospho (ST)|[7] Phospho (ST)|[13] Phospho (ST)	NFH_RAT	Neurofilament heavy polypeptide OS=Rattus norvegicus GN=Nefh PE=1 SV=4	FALSE	0.701712	38469.3	63.9111	65920.9	149362	101628	56092.7	107642	56208.6	125114	67067.5	231.437	334.542	62526.3	858.409	88401.7	74583.5	9772.59	400.8	63881.8	68414.7	49011.5	66841.9	57302	44235.4	33922.3	56.2957	58741	146495	114532	51644.1	104079	49561.1	119714	92578.3	270.634	368.113	92121.6
5545	26.1758	3	679.628	2035.86	-1.87925	40.94	SPAEAKSPAEVKSPATVK	[1] Phospho (ST)|[7] Phospho (ST)|[13] Phospho (ST)	NFH_RAT	Neurofilament heavy polypeptide OS=Rattus norvegicus GN=Nefh PE=1 SV=4	FALSE	0.181817	507983	802602	179934	866106	921817	742884	649576	752134	834443	661887	907542	916885	726360	878312	807595	361531	428176	761421	721204	184025	510090	574124	803015	142050	447940	706967	160336	849483	1.03886e+06	683968	628073	663182	798430	913652	1.06125e+06	1.0089e+06	1.07017e+06
9966	26.2958	2	1018.94	2035.86	-1.56019	45.67	SPAEAKSPAEVKSPATVK	[1] Phospho (ST)|[7] Phospho (ST)|[13] Phospho (ST)	NFH_RAT	Neurofilament heavy polypeptide OS=Rattus norvegicus GN=Nefh PE=1 SV=4	FALSE	0.162064	446397	728419	70921	642749	535680	484300	354260	715123	568115	393321	555086	759285	500288	486135	514769	146276	351372	655665	477107	69252.5	376956	323799	447085	93853.2	393634	641623	63196.5	630413	603696	445891	342533	630548	543596	542931	649099	835480	737087
6148	27.0271	3	662.313	1983.92	-8.05138	50.84	SPAEVKSPATVKSPVEAK	[7] Phospho (ST)|[13] Phospho (ST)	NFH_RAT	Neurofilament heavy polypeptide OS=Rattus norvegicus GN=Nefh PE=1 SV=4	FALSE	0.0707087	120636	123726	34038.9	192062	223423	128538	126226	163049	160837	141230	99577	98556.4	115280	118542	60551	36229.4	67719	93903.9	153584	66856.5	103285	119321	162126	26159.2	106377	108983	30331.5	188376	251792	118344	122048	143766	153895	194951	116442	108447	169845
9201	27.5249	3	662.317	1983.93	-1.97599	46.17	SPAEVKSPATVKSPVEAK	[7] Phospho (ST)|[13] Phospho (ST)	NFH_RAT	Neurofilament heavy polypeptide OS=Rattus norvegicus GN=Nefh PE=1 SV=4	FALSE	0.0264376	61976.9	72195.4	38715.7	78687.4	91833.3	52459.1	78484	84974.3	80836.4	89624.1	177090	149756	56987.7	55831.7	66578.1	5429.44	29764.6	96839.2	76717.6	20357.4	61522.5	73207.1	86599.1	15792.7	54651.4	63592.9	34498.9	77177.2	103494	48298.7	75885.8	74924.7	77347.6	123715	207083	164784	83961.5
15687	26.9866	2	992.972	1983.93	-1.67024	41.06	SPAEVKSPATVKSPVEAK	[7] Phospho (ST)|[13] Phospho (ST)	NFH_RAT	Neurofilament heavy polypeptide OS=Rattus norvegicus GN=Nefh PE=1 SV=4	FALSE	0.0334821	46042.2	43837.1	7434.27	92350.1	78410	48366.9	54483.6	65992	62691.1	64135.6	30699.2	42844.2	29183.3	22787.3	28471.2	13242.4	17527.2	31423.4	53838.1	20983.5	39571.6	43105.8	52793.1	7234.35	40600.1	38613.6	6624.56	90577.6	88365.8	44531	52680	58187.4	59985.4	88531	35898.6	47143.7	42996.6
8535	26.066	2	661.342	1320.67	-0.162412	68.58	SPAEVKSPVTVK	[7] Phospho (ST)	NFH_RAT	Neurofilament heavy polypeptide OS=Rattus norvegicus GN=Nefh PE=1 SV=4	FALSE	0.908899	116010	2984.46	154.229	211930	185929	155668	1297.21	173684	22213	645.927	1719.8	2414.01	226271	160748	192.321	215.332	92628.4	680.146	201477	669.63	123899	129630	253736	434.977	102298	2628.84	137.431	207862	209537	143322	1254.27	153143	21254.3	891.62	2011.07	2656.26	333371
10346	26.6724	2	661.342	1320.67	-0.0278473	92.55	SPAEVKSPVTVK	[7] Phospho (ST)	NFH_RAT	Neurofilament heavy polypeptide OS=Rattus norvegicus GN=Nefh PE=1 SV=4	FALSE	0.39191	822.397	145413	84.5495	378.666	250.774	720.831	79.1472	4336.67	219.911	94.1094	210314	200411	2144.52	8958.99	241.274	529.082	687.432	109533	129.404	216.493	434.433	66.2694	234.552	67.888	725.192	128086	75.3406	371.398	282.615	663.664	76.5271	3823.79	210.42	129.906	245933	220523	3159.58
18855	24.2779	2	661.34	1320.67	-1.96957	75.1	SPAEVKSPVTVK	[7] Phospho (ST)	NFH_RAT	Neurofilament heavy polypeptide OS=Rattus norvegicus GN=Nefh PE=1 SV=4	FALSE	0.165214	1621.63	27009.7	7407.05	3550.63	512.432	2319.62	138702	3087.68	170714	235629	193491	209917	1317.62	25696.9	230372	130881	2620.03	58804.3	1498.47	708.685	672.219	694.829	2617.17	653.319	1429.96	23791.3	6600.3	3482.49	577.497	2135.66	134111	2722.52	163346	325256	226261	230983	1941.29
22368	14.5663	2	661.34	1320.66	-3.07012	75.12	SPAEVKSPVTVK	[7] Phospho (ST)	NFH_RAT	Neurofilament heavy polypeptide OS=Rattus norvegicus GN=Nefh PE=1 SV=4	FALSE	0.426123	6271.42	73434.8	121615	782.504	267.071	8887.87	333.613	15690.7	792.576	273.516	128.93	47.3521	9194.86	25557.2	1051.99	192.778	5344.02	27753.9	504.815	158192	188.62	469.186	2158.88	124258	5530.15	64684.6	108369	767.485	300.982	8182.99	322.569	13835	758.369	377.555	150.766	52.104	13547
17743	27.5249	2	992.973	1983.93	-0.5182	---	SPAEVKSPVTVKSPAEAK	[7] Phospho (ST)|[13] Phospho (ST)	NFH_RAT	Neurofilament heavy polypeptide OS=Rattus norvegicus GN=Nefh PE=1 SV=4	FALSE	0.0436529	28045.6	23577.1	7456.12	34977.4	31119.2	17056.1	26941.7	35072.6	29142.3	35602.8	40944.5	37335	17945.6	16307.4	29584.9	291.664	9052.89	35809	26237.5	368.907	22931.7	22285	27072.6	2729.41	24730.7	20767.7	6644.02	34306.1	35070.5	15703.4	26049.8	30924.7	27884.5	49145.2	47879.1	41081.6	26439.7
23174	25.9618	2	992.954	1983.89	-19.5794	50.82	SPAEVKSPVTVKSPAEAK	[7] Phospho (ST)|[13] Phospho (ST)	NFH_RAT	Neurofilament heavy polypeptide OS=Rattus norvegicus GN=Nefh PE=1 SV=4	FALSE	0.416325	71104.4	54821.7	25046.3	56074.7	49295.3	62746.4	5017.14	118441	33797.8	7883.67	19543.3	23704.8	67757.6	46502.7	181.66	14251.6	34336.9	21545.9	50646.1	28392.7	35439.8	26602.9	52869.2	15421.7	62700	48289.3	22318.3	54998.5	55554.5	57770.1	4851.05	104433	32339.2	10882.4	22853.3	26083.6	99829.1
9270	27.1257	2	762.371	1522.73	-0.620554	44.6	KEEVKSPVEEVK	[N-term] Carbamyl (N-term)|[6] Phospho (ST)	NFH_RAT	Neurofilament heavy polypeptide OS=Rattus norvegicus GN=Nefh PE=1 SV=4	FALSE	8.13777e-05	44962.3	51648.2	45712.4	33327.2	32261.3	23985.8	56237.9	61771.6	64182.9	37606.7	25015.1	30485.7	86734.4	80175.8	106751	59562.8	47614.3	68932.3	87792.4	85599.2	61157.9	60334.7	78669.9	55090.4	39647.8	45493.9	40733.6	32687.5	36357.6	22083.5	54376.2	54466.2	61412.9	51911.3	29251.8	33545	127788
10556	25.7376	2	676.821	1351.63	-0.505223	62.61	EEVKSPVEEVK	[5] Phospho (ST)	NFH_RAT	Neurofilament heavy polypeptide OS=Rattus norvegicus GN=Nefh PE=1 SV=4	FALSE	0.981437	116240	235837	22869.6	72019.6	72720.4	67413.1	93095.9	143199	126733	68268	177449	177543	205454	201926	147977	111260	95584.8	230487	160367	18347.4	86752.5	84214.8	179952	12606	102501	207735	20378.7	70637.3	81953.8	62066.7	90014.1	126263	121263	94235.3	207503	195360	302702
11935	26.0524	2	961.901	1921.79	-0.35392	46.37	SPAEAKSPVEVKSPEK	[1] Phospho (ST)|[7] Phospho (ST)|[13] Phospho (ST)	NFH_RAT	Neurofilament heavy polypeptide OS=Rattus norvegicus GN=Nefh PE=1 SV=4	FALSE	0.270527	136147	394440	61104.8	107284	97916.8	139122	102413	217387	114071	141363	458027	539055	199983	302784	108408	59257.6	112680	471492	129869	68345.8	90927.4	80454.2	118330	70027.1	120055	347440	54449.5	105225	110349	128088	99022.9	191678	109148	195134	535601	593150	294640
12766	26.157	3	662.305	1983.89	-1.27263	53.29	SPAEVKSPAEVKSPAEAK	[7] Phospho (ST)|[13] Phospho (ST)	NFH_RAT	Neurofilament heavy polypeptide OS=Rattus norvegicus GN=Nefh PE=1 SV=4	FALSE	0.101527	213659	217985	136970	218278	267213	208022	145443	298903	198872	155521	173653	152028	217830	186665	102906	104141	123135	82264.7	272679	190072	148314	129742	327278	100301	188405	192010	122052	214088	301142	191524	140628	263553	190289	214677	203063	167285	320935
13453	13.5024	2	584.286	1166.56	-0.311564	51.23	TLDVKSPEAK	[6] Phospho (ST)	NFH_RAT	Neurofilament heavy polypeptide OS=Rattus norvegicus GN=Nefh PE=1 SV=4	FALSE	0.956071	941.574	4088.04	98926	205310	238649	1524.54	143081	4240.7	201142	182882	6830.05	3153.42	1650.29	7248.64	173802	89161.9	2985.27	3664.71	37608.9	9428.08	121448	111348	26521.1	90231.7	830.282	3600.92	88151.4	201370	268951	1403.63	138345	3739.17	192461	252446	7986.82	3469.87	2431.42
17801	22.639	2	584.286	1166.56	-0.407169	48.48	TLDVKSPEAK	[6] Phospho (ST)	NFH_RAT	Neurofilament heavy polypeptide OS=Rattus norvegicus GN=Nefh PE=1 SV=4	FALSE	0.698081	134811	620.236	2137.01	2757.64	18969.3	191588	863.571	198731	1326.09	871.562	3118.49	7528.49	181341	8173.3	2681.8	1387.17	95537.5	652.99	172878	2532.19	16436.3	1328.63	222782	826.107	118876	546.331	1904.25	2704.71	21377.9	176393	834.984	175228	1268.85	1203.08	3646.65	8283.99	267174
21177	23.9197	2	584.286	1166.56	-0.20995	44.23	TLDVKSPEAK	[6] Phospho (ST)	NFH_RAT	Neurofilament heavy polypeptide OS=Rattus norvegicus GN=Nefh PE=1 SV=4	FALSE	0.962353	2962.07	109565	684.252	246.449	331.036	5154.41	936.119	12785.8	1090.52	1478.8	370.16	761.335	8685.89	195302	1816.19	2370.45	8626.03	3129.59	685.982	575.393	143.642	266.902	1628.71	162.858	2611.96	96510	609.726	241.719	373.068	4745.62	905.129	11273.7	1043.45	2041.29	432.852	837.736	12797.2
13862	12.8221	2	804.375	1606.74	-15.6245	42.04	SPEQVKSPAKEEAK	[7] Phospho (ST)	NFH_RAT	Neurofilament heavy polypeptide OS=Rattus norvegicus GN=Nefh PE=1 SV=4	FALSE	0.619961	3605.37	1754.81	58116	79110.1	81594.6	1443.8	69299	1988.43	83084.1	92773.6	656.048	1627.76	4437.98	3234.97	95723.1	69516.7	2600.99	625.722	43101.1	73094.8	44702.5	36408.7	21788	20856.1	3179.22	1545.71	51786.2	77591.8	91954.8	1329.29	67005	1753.27	79498.3	128062	767.159	1791.11	6538.59
16792	28.8273	2	1025.95	2049.88	-0.638734	45.71	SPAEAKSPVEVKSPASVK	[1] Phospho (ST)|[7] Phospho (ST)|[13] Phospho (ST)	NFH_RAT	Neurofilament heavy polypeptide OS=Rattus norvegicus GN=Nefh PE=1 SV=4	FALSE	0.152558	64011	80902.8	47386.2	134815	107875	77335.9	95916.6	139640	104102	66527.9	40286.6	54461.3	81438.7	65540.7	100511	53652	67129.4	101115	59068	53931.5	70965.9	59297.4	43583.4	38461.9	56445.1	71262.7	42225.1	132227	121572	71202.6	92741.3	123126	99608.7	91833.4	47109.7	59926.6	119986
17797	27.4757	2	985.965	1969.92	-0.588816	36.83	SPAEAKSPVEVKSPASVK	[7] Phospho (ST)|[13] Phospho (ST)	NFH_RAT	Neurofilament heavy polypeptide OS=Rattus norvegicus GN=Nefh PE=1 SV=4	FALSE	0.623117	21052.3	18455	22044.3	46925.2	40692.6	22850.4	30464.8	36286.4	34920.1	36800.3	3744.07	2185.04	13248.3	12336.3	26039	40873.5	8391.06	13824	25707.9	5967.63	26457.6	23469.4	26340.1	12486.7	18564	16255.9	19643.3	46024.6	45859.5	21038.2	29456.3	31995	33413	50798.2	4378.18	2404.31	19519
22483	24.2423	3	652.963	1955.87	1.72389	38.69	SPAEAKSPAEAKSPAEVK	[7] Phospho (ST)|[13] Phospho (ST)	NFH_RAT	Neurofilament heavy polypeptide OS=Rattus norvegicus GN=Nefh PE=1 SV=4	FALSE	0.517458	2493.99	1611.11	195.238	2418.72	3211.03	2606.63	1386.53	1960.82	3663.51	1932.34	101630	87409.4	4125.23	1932.26	458.116	475.867	1044.1	7535.09	24053.6	581.489	4144.17	1797	36436.3	251.821	2199.21	1419.13	173.973	2372.3	3618.74	2399.91	1340.63	1728.93	3505.4	2667.35	118842	96181.1	6077.81
36532	24.2565	2	978.939	1955.86	-0.367196	52.52	SPAEVKSPAEAKSPAEAK	[7] Phospho (ST)|[13] Phospho (ST)	NFH_RAT	Neurofilament heavy polypeptide OS=Rattus norvegicus GN=Nefh PE=1 SV=4	FALSE	0.254204	0	2033.85	0	8.27808	0	62.3573	0	69.1992	0	112.707	28681.3	35393.5	0	0	0	0.000573085	0	40.6926	158.88	10.5582	0	37.7046	406.884	22.4041	0	1791.5	0	8.1192	0	57.4119	0	61.0153	0	155.578	33538.9	38945.2	0
25324	24.4584	2	661.325	1320.63	1.47487	56.48	SPAEVKSPAEVK	[7] Phospho (ST)	NFH_RAT	Neurofilament heavy polypeptide OS=Rattus norvegicus GN=Nefh PE=1 SV=4	FALSE	0.0528837	1338.73	4591.55	3044.06	2508.39	1694.06	2505.02	23748	4736.79	40066	51453.2	74568.7	79693.3	1412	4252.5	859.313	444.197	1296.25	25944.4	5902.94	9625.45	1763.03	1494.31	4044.03	6100.85	1180.49	4044.43	2712.51	2460.25	1909.15	2306.35	22961.9	4176.59	38336.8	71024.7	87198.1	87690.6	2080.33
27183	24.5169	2	969.934	1937.85	0.0571087	38.57	SPAEAKSPAEAKPPAEAK	[1] Phospho (ST)|[7] Phospho (ST)	NFH_RAT	Neurofilament heavy polypeptide OS=Rattus norvegicus GN=Nefh PE=1 SV=4	FALSE	0.578377	19260.4	185113	501.803	1079.18	1887.26	13143	800.532	37466.3	1350.78	6787.48	95023.9	113285	27298.5	29982.4	783.686	869.403	12430.9	167899	9530.46	792.08	5124.66	1366.02	14094.9	723.806	16983.9	163055	447.148	1058.47	2126.89	12100.6	774.031	33035.3	1292.48	9369.26	111118	124653	40219.6
36567	19.7652	2	590.286	1178.56	-1.01496	51.56	SPVEVKSPEK	[7] Phospho (ST)	NFH_RAT	Neurofilament heavy polypeptide OS=Rattus norvegicus GN=Nefh PE=1 SV=4	FALSE	0.230636	4008.33	244.446	881.344	3130.52	2914.07	4586.51	632.079	6378.89	2792.82	389.044	108686	124750	4345.74	613.842	697.547	1231.54	3984.33	1218.91	2592.71	2159.45	1321.69	1679.32	2748.01	871.935	3534.56	215.319	785.351	3070.43	3284.08	4222.77	611.154	5624.49	2672.28	537.026	127094	137269	6402.69
40195	17.0628	2	647.326	1292.64	-0.843729	71.03	SPATVKSPVEAK	[7] Phospho (ST)	NFH_RAT	Neurofilament heavy polypeptide OS=Rattus norvegicus GN=Nefh PE=1 SV=4	FALSE	0.577909	557.975	35234.7	619.523	295.474	1166.34	907.575	374.752	602.755	1173.92	287.206	111532	133675	1166.67	10248.2	509.603	480.304	408.099	8990.83	9384.78	180.049	724.639	137.428	17328.6	513.895	492.024	31036.2	552.046	289.803	1314.43	835.597	362.346	531.47	1123.25	396.452	130422	147089	1718.89
80	28.4066	2	795.37	1588.72	-0.07635	82.77	VDHGAEIITQSPSR	[11] Phospho (ST)	MTAP2_RAT	Microtubule-associated protein 2 OS=Rattus norvegicus GN=Map2 PE=1 SV=3	TRUE	0.707927	5.73927e+06	5.97534e+06	5.32667e+06	6.94384e+06	6.10266e+06	5.72861e+06	7.09249e+06	8.00414e+06	7.27836e+06	9.98888e+06	8.71776e+06	8.47129e+06	1.10105e+07	1.10591e+07	1.40755e+07	7.41541e+06	6.96169e+06	9.11201e+06	6.35354e+06	6.45533e+06	5.39355e+06	4.6053e+06	5.54616e+06	5.05197e+06	5.0609e+06	5.26334e+06	4.74651e+06	6.81057e+06	6.87752e+06	5.27429e+06	6.8577e+06	7.05752e+06	6.96424e+06	1.37884e+07	1.01942e+07	9.32139e+06	1.62221e+07
11409	28.4066	1	1589.73	1588.72	0.147146	---	VDHGAEIITQSPSR	[11] Phospho (ST)	MTAP2_RAT	Microtubule-associated protein 2 OS=Rattus norvegicus GN=Map2 PE=1 SV=3	TRUE	0.684174	113124	122387	99099.2	102304	81367.9	131864	122422	140727	131776	315541	236737	303544	408502	340384	423868	17454.7	159694	194028	208856	166135	95679.7	86685.6	156254	214945	99753.1	107804	88305.6	100341	91699.4	121406	118370	124084	126088	435565	276831	334005	601857
91	45.376	2	920.425	1838.84	-10.5188	78.09	ETSPETSLIQDEVALK	[3] Phospho (ST)	MTAP2_RAT	Microtubule-associated protein 2 OS=Rattus norvegicus GN=Map2 PE=1 SV=3	TRUE	0.906648	3.41914e+06	3.70745e+06	3.58591e+06	4.61923e+06	3.74862e+06	4.92308e+06	5.22749e+06	5.05108e+06	5.45318e+06	3.84706e+06	3.99613e+06	4.33043e+06	5.65672e+06	5.77469e+06	5.52672e+06	6.06974e+06	5.48726e+06	5.79278e+06	3.37618e+06	3.10546e+06	3.46393e+06	2.74133e+06	2.75455e+06	3.34955e+06	3.015e+06	3.26568e+06	3.19534e+06	4.53058e+06	4.22459e+06	4.53264e+06	5.05444e+06	4.45371e+06	5.21783e+06	5.31038e+06	4.67293e+06	4.765e+06	8.33419e+06
617	28.0764	2	619.787	1237.56	-0.00680942	49.54	KDDQSPLDIK	[5] Phospho (ST)	MTAP2_RAT	Microtubule-associated protein 2 OS=Rattus norvegicus GN=Map2 PE=1 SV=3	FALSE	0.294857	681148	693650	606671	1.21667e+06	1.08694e+06	898346	1.1147e+06	1.29117e+06	1.13319e+06	1.12387e+06	979744	923345	1.26118e+06	1.22549e+06	1.55737e+06	926994	1.00395e+06	1.17395e+06	1.05028e+06	1.1053e+06	880957	838639	979164	814990	600638	610997	540594	1.19332e+06	1.22495e+06	827100	1.0778e+06	1.13846e+06	1.08428e+06	1.55136e+06	1.14568e+06	1.016e+06	1.85813e+06
9707	28.0878	1	1238.57	1237.56	-0.0542699	---	KDDQSPLDIK	[5] Phospho (ST)	MTAP2_RAT	Microtubule-associated protein 2 OS=Rattus norvegicus GN=Map2 PE=1 SV=3	FALSE	0.809859	46341.6	45630.4	50095.4	113392	89034.3	87231.6	110606	125448	105036	173901	38075.4	74392.4	154008	84285.8	241991	5967.19	86819.6	70919.5	134267	149104	78152.2	72951.1	118562	102550	40864.1	40193.2	44639.2	111216	100339	80313.4	106944	110612	100503	240049	44524	81857.8	226904
19827	28.1033	3	413.527	1237.56	0.446559	---	KDDQSPLDIK	[5] Phospho (ST)	MTAP2_RAT	Microtubule-associated protein 2 OS=Rattus norvegicus GN=Map2 PE=1 SV=3	FALSE	0.492777	1750.71	42.9268	1432.1	5123.68	6234.63	2810.34	3464.77	2266.16	2616.96	5110.97	0.428392	13.4775	3113.81	1599	6423.66	0	3794.39	317.304	4767.57	9002.6	3220.6	5085.08	4571.71	2221.7	1543.78	37.8118	1276.12	5025.34	7026.25	2587.46	3350.07	1998.15	2504.01	7055.05	0.500947	14.83	4587.66
666	40.2678	3	818.325	2451.95	-9.70995	53.44	DGSPDAPATPEKEEVPFSEYK	[3] Phospho (ST)|[9] Phospho (ST)	MTAP2_RAT	Microtubule-associated protein 2 OS=Rattus norvegicus GN=Map2 PE=1 SV=3	TRUE	0.721051	2.15416e+06	2.22615e+06	3.45666e+06	3.78996e+06	3.32899e+06	2.8991e+06	3.87931e+06	3.59542e+06	3.81959e+06	3.53954e+06	2.17649e+06	2.4219e+06	4.10289e+06	3.84145e+06	4.22387e+06	3.97004e+06	2.47443e+06	2.80978e+06	2.55297e+06	2.97543e+06	2.20062e+06	2.24792e+06	2.23385e+06	2.52857e+06	1.89954e+06	1.96089e+06	3.08017e+06	3.71722e+06	3.75168e+06	2.66918e+06	3.75089e+06	3.1702e+06	3.65474e+06	4.88588e+06	2.54511e+06	2.66494e+06	6.04489e+06
1027	40.3381	2	1226.98	2451.95	-8.92418	67.37	DGSPDAPATPEKEEVPFSEYK	[3] Phospho (ST)|[9] Phospho (ST)	MTAP2_RAT	Microtubule-associated protein 2 OS=Rattus norvegicus GN=Map2 PE=1 SV=3	TRUE	0.103042	3.05395e+06	3.08508e+06	4.27343e+06	5.28556e+06	3.35518e+06	3.84928e+06	5.0644e+06	4.96345e+06	5.01374e+06	3.54257e+06	2.0595e+06	2.86096e+06	3.9943e+06	3.56646e+06	4.44167e+06	4.76536e+06	3.42347e+06	2.97651e+06	2.39178e+06	2.3245e+06	2.91126e+06	2.33921e+06	1.73789e+06	3.1089e+06	2.69298e+06	2.71747e+06	3.80798e+06	5.18411e+06	3.78119e+06	3.54401e+06	4.89675e+06	4.37645e+06	4.79736e+06	4.89007e+06	2.40831e+06	3.14806e+06	5.88491e+06
687	35.7064	2	1244.56	2487.11	-0.993437	86.58	SGTSTPTTPGSTAITPGTPPSYSSR	[18] Phospho (ST)	MTAP2_RAT	Microtubule-associated protein 2 OS=Rattus norvegicus GN=Map2 PE=1 SV=3	FALSE	0.155395	2.30727e+06	2.42321e+06	2.42269e+06	3.15155e+06	2.30368e+06	2.8436e+06	3.22616e+06	3.19571e+06	3.16013e+06	3.05064e+06	2.84941e+06	2.8414e+06	3.27557e+06	3.41944e+06	3.56814e+06	3.24111e+06	2.69976e+06	3.07388e+06	1.75755e+06	1.89481e+06	2.22972e+06	1.84092e+06	1.61961e+06	1.72131e+06	2.03456e+06	2.13447e+06	2.15882e+06	3.09106e+06	2.59618e+06	2.61808e+06	3.11936e+06	2.81777e+06	3.02375e+06	4.21102e+06	3.332e+06	3.12654e+06	4.82599e+06
696	35.7064	3	830.046	2487.11	-0.705567	46.36	SGTSTPTTPGSTAITPGTPPSYSSR	[18] Phospho (ST)	MTAP2_RAT	Microtubule-associated protein 2 OS=Rattus norvegicus GN=Map2 PE=1 SV=3	FALSE	0.838555	1.09458e+06	1.06486e+06	1.20047e+06	1.44546e+06	1.12256e+06	1.16463e+06	1.66617e+06	1.52478e+06	1.52444e+06	1.85525e+06	1.45737e+06	1.41923e+06	1.99897e+06	2.01853e+06	1.87235e+06	1.63859e+06	1.31492e+06	1.33351e+06	1.15938e+06	1.23132e+06	1.0688e+06	964517	1.05736e+06	916677	965200	937971	1.06971e+06	1.41772e+06	1.2651e+06	1.07226e+06	1.61102e+06	1.34445e+06	1.45865e+06	2.56094e+06	1.70419e+06	1.56165e+06	2.94514e+06
1926	46.5312	3	1166.53	3496.58	-9.50187	36.36	EESTETPDIPAIPSDVTQPQPEAVVSEPAEVR	[6] Phospho (ST)	MTAP2_RAT	Microtubule-associated protein 2 OS=Rattus norvegicus GN=Map2 PE=1 SV=3	FALSE	0.826957	1.01787e+06	1.20665e+06	1.18183e+06	1.63728e+06	1.3553e+06	1.54919e+06	1.87073e+06	1.89089e+06	1.83638e+06	990003	915193	1.0005e+06	1.61345e+06	1.69198e+06	1.58283e+06	2.32135e+06	1.98283e+06	2.00239e+06	934039	900177	1.26342e+06	852157	718506	775458	897564	1.06287e+06	1.05311e+06	1.60586e+06	1.52739e+06	1.42633e+06	1.8088e+06	1.66726e+06	1.75712e+06	1.36657e+06	1.07019e+06	1.1009e+06	2.37713e+06
7237	46.5625	2	1749.3	3496.58	-8.31333	---	EESTETPDIPAIPSDVTQPQPEAVVSEPAEVR	[6] Phospho (ST)	MTAP2_RAT	Microtubule-associated protein 2 OS=Rattus norvegicus GN=Map2 PE=1 SV=3	FALSE	0.915529	328849	373200	384902	630698	435425	508574	663881	717477	671246	367628	254283	297793	521705	509698	534847	992637	841033	727697	303841	226961	413286	409641	178232	257780	289980	328731	342980	618593	490711	468240	641903	632624	642276	507464	297349	327677	768642
2561	38.9146	2	1187.01	2372.01	-0.534389	50.03	DGSPDAPATPEKEEVPFSEYK	[3] Phospho (ST)	MTAP2_RAT	Microtubule-associated protein 2 OS=Rattus norvegicus GN=Map2 PE=1 SV=3	FALSE	0.0367246	770412	797546	637312	973054	749044	946418	909864	1.10766e+06	998430	535548	860616	898130	881899	886687	967247	851942	796996	787214	550981	446219	634950	549619	453381	459380	679351	702513	567898	954378	844151	871359	879744	976658	955340	739256	1.00637e+06	988259	1.29933e+06
1953	38.9279	3	791.677	2372.01	-0.508433	40.77	DGSPDAPATPEKEEVPFSEYK	[9] Phospho (ST)	MTAP2_RAT	Microtubule-associated protein 2 OS=Rattus norvegicus GN=Map2 PE=1 SV=3	FALSE	0.755546	470038	499577	477810	625869	613073	646982	619030	720602	673568	420695	811115	738317	888761	924287	793914	634975	575461	623225	514057	508488	448414	437272	512032	367795	414480	440049	425769	613856	690916	595671	598537	635380	644498	580717	948490	812408	1.30943e+06
2337	29.4011	2	713.317	1424.62	0.175535	48.94	GNAQESLDTVSPK	[11] Phospho (ST)	MTAP2_RAT	Microtubule-associated protein 2 OS=Rattus norvegicus GN=Map2 PE=1 SV=3	FALSE	0.417187	409624	461023	437777	546077	440022	166742	691861	724908	611595	739631	839867	743773	737527	863982	986461	633789	527881	758931	527606	660453	443975	405171	439494	480822	361207	406089	390096	535596	495892	153518	668957	639176	585199	1.02097e+06	982111	818411	1.08662e+06
4124	45.4835	3	613.952	1838.83	-11.3193	37.23	ETSPETSLIQDEVALK	[6] Phospho (ST)	MTAP2_RAT	Microtubule-associated protein 2 OS=Rattus norvegicus GN=Map2 PE=1 SV=3	FALSE	0.124312	63910.7	66340	73029.2	91179.3	120097	141826	134318	190815	210767	210564	229795	204393	314101	344576	238840	150521	160320	290640	182071	254806	89338.4	88842.2	172037	98285.3	56356.6	58435.2	65075.1	89429.2	135346	130578	129872	168248	201670	290657	268714	224905	462773
10124	45.4366	1	1839.85	1838.84	-8.64954	---	ETSPETSLIQDEVALK	[6] Phospho (ST)	MTAP2_RAT	Microtubule-associated protein 2 OS=Rattus norvegicus GN=Map2 PE=1 SV=3	FALSE	0.0388516	211073	219320	200403	264966	200152	292986	311492	344306	392440	228735	178497	245896	223527	202739	276114	327268	290132	316609	123594	101557	171989	90224	72037.4	147498	186124	193187	178576	259880	225566	269750	301181	303587	375503	315740	208728	270572	329328
4204	52.2307	2	847.918	1693.82	-4.34477	64.35	SDTLQITDLLVPGSR	[3] Phospho (ST)	MTAP2_RAT	Microtubule-associated protein 2 OS=Rattus norvegicus GN=Map2 PE=1 SV=3	FALSE	0.938519	127930	207830	163128	341945	291379	371675	731628	834385	805273	41574.3	30912.8	37138.8	47465.3	66944.8	47973.2	733083	697643	592293	253876	174926	206693	162956	163205	221739	112809	183066	145361	335383	328376	342198	707408	735706	770518	57388.1	36148.3	40865.8	69932
4876	12.259	3	551.945	1652.81	-0.592328	40.38	DKVTDGITKSPEKR	[10] Phospho (ST)	MTAP2_RAT	Microtubule-associated protein 2 OS=Rattus norvegicus GN=Map2 PE=1 SV=3	FALSE	0.218132	40853.9	2191.66	42123.3	145271	119387	48906.2	122048	99666.9	137890	118626	22879.3	22015.1	39695.9	3875.01	45977.8	34819.7	11736.5	1756.4	85550.3	69925.4	61899.3	58147.4	72588.9	19902	36025.1	1930.51	37535.4	142483	134546	45027.5	118008	87879.8	131939	163748	26754.3	24224.4	58485.1
14335	12.218	2	827.413	1652.81	-0.777643	---	DKVTDGITKSPEKR	[10] Phospho (ST)	MTAP2_RAT	Microtubule-associated protein 2 OS=Rattus norvegicus GN=Map2 PE=1 SV=3	FALSE	0.741063	8222.22	0	13723.3	43699.1	30727.9	23621.1	38879.3	17797.6	39531.7	55381.9	538.291	636.677	13767.3	204.725	12779.3	4409.22	316.94	50.8878	27593.5	22455.7	10405.4	10454	23243	2412	7250.37	0	12228.6	42860.4	34629.5	21747.7	37592.2	15692.8	37825.5	76447.8	629.458	700.569	20283.8
5172	49.4786	2	1001.95	2001.89	-9.18342	97.75	SPASPFAQTFGTNLEDIK	[4] Phospho (ST)	MTAP2_RAT	Microtubule-associated protein 2 OS=Rattus norvegicus GN=Map2 PE=1 SV=3	FALSE	0.994881	261343	279390	280631	496883	414891	508427	557734	547864	571340	233200	221054	241690	325101	311639	320022	550320	523712	463177	339953	312877	363198	308185	240613	380653	230452	246099	250066	487347	467570	468105	539271	483070	546682	321903	258493	265944	478980
13448	49.4786	3	668.303	2001.89	-10.2832	---	SPASPFAQTFGTNLEDIK	[1] Phospho (ST)	MTAP2_RAT	Microtubule-associated protein 2 OS=Rattus norvegicus GN=Map2 PE=1 SV=3	FALSE	0.0356632	15205.4	11862.7	23249.5	40053.9	49314.6	50336.8	58028.4	61093.9	45842.1	36754.5	16944.5	17780.9	48119.7	39888.5	44460	59095.3	44815.7	55311.8	55855.7	79854.9	39989	39936.2	40179.4	29248.6	13408.2	10449.2	20717.2	39285.1	55576.2	46344.7	56107.4	53868.6	43863.6	50734.9	19814.3	19565.2	70896.1
5581	36.3024	2	1284.55	2567.08	-0.879707	53.05	SGTSTPTTPGSTAITPGTPPSYSSR	[1] Phospho (ST)|[24] Phospho (ST)	MTAP2_RAT	Microtubule-associated protein 2 OS=Rattus norvegicus GN=Map2 PE=1 SV=3	FALSE	0.455452	559472	685661	528123	839985	567670	997333	1.0027e+06	1.18272e+06	964066	139997	193308	211397	331251	368648	307903	1.00769e+06	861321	972683	333368	324181	518821	357416	238310	419867	493343	603960	470602	823863	639748	918236	969504	1.04284e+06	922459	193248	226047	232611	488041
5952	36.3935	3	856.701	2567.08	-0.892289	---	SGTSTPTTPGSTAITPGTPPSYSSR	[1] Phospho (ST)|[24] Phospho (ST)	MTAP2_RAT	Microtubule-associated protein 2 OS=Rattus norvegicus GN=Map2 PE=1 SV=3	FALSE	0.830654	234675	303054	238410	358096	303174	451409	470356	560996	425562	69812.5	156213	133336	200245	259166	154138	488600	401061	493694	221583	215559	233415	198810	222016	208326	206937	266943	212443	351223	341668	415609	454785	494650	407196	96367.4	182670	146717	295026
5952	36.3935	3	856.701	2567.08	-0.892289	---	SGTSTPTTPGSTAITPGTPPSYSSR	[5] Phospho (ST)|[22] Phospho (Y)	MTAP2_RAT	Microtubule-associated protein 2 OS=Rattus norvegicus GN=Map2 PE=1 SV=3	FALSE	0.830654	234675	303054	238410	358096	303174	451409	470356	560996	425562	69812.5	156213	133336	200245	259166	154138	488600	401061	493694	221583	215559	233415	198810	222016	208326	206937	266943	212443	351223	341668	415609	454785	494650	407196	96367.4	182670	146717	295026
5875	29.4324	2	655.792	1309.57	-0.0249971	48.76	TPGTPGTPSYPR	[4] Phospho (ST)	MTAP2_RAT	Microtubule-associated protein 2 OS=Rattus norvegicus GN=Map2 PE=1 SV=3	FALSE	0.734143	120156	195750	85578	110052	89824.1	29290	173734	234286	131941	130800	251774	199849	150136	334069	254785	176994	165430	506117	120020	170912	94954	66595.8	73946.3	34816.3	105954	172425	76257.1	107940	101229	26967.1	167983	206578	126247	180553	294416	219904	221199
6075	27.1617	3	579.94	1736.8	-0.12579	52.23	VGSLDNAHHVPGGGNVK	[3] Phospho (ST)	MTAP2_RAT	Microtubule-associated protein 2 OS=Rattus norvegicus GN=Map2 PE=1 SV=3	FALSE	0.341343	47400.5	52297.3	44554.7	70933.3	74382.9	42938.8	97941.7	107062	102680	51794	37635	28756.2	61784.3	58021.6	77552.2	102027	76770.4	94751.9	71086	79407.7	48825.6	57472.3	80991.9	33372.6	41797.9	46065.8	39701.9	69571.9	83827.4	39533.4	94699.4	94400.3	98248.9	71495.1	44009	31641.9	91028.4
6183	39.0842	4	1036.96	4143.79	-0.544853	43.03	ASQPSPPAHEAGYSTLAQSYTSDHPSELPEEPSSPQER	[34] Phospho (ST)	MTAP2_RAT	Microtubule-associated protein 2 OS=Rattus norvegicus GN=Map2 PE=1 SV=3	FALSE	0.386668	217165	257878	43378.4	181920	296785	236996	78541.7	364898	261179	17390.4	203972	151171	343199	355289	319293	224912	364041	381894	136128	106875	210733	167602	203310	32625.1	191497	227150	38653.8	178428	334469	218200	75941.7	321743	249907	24005.2	238518	166342	505645
9675	39.1312	3	1382.27	4143.79	-1.18753	---	ASQPSPPAHEAGYSTLAQSYTSDHPSELPEEPSSPQER	[34] Phospho (ST)	MTAP2_RAT	Microtubule-associated protein 2 OS=Rattus norvegicus GN=Map2 PE=1 SV=3	FALSE	0.940431	202424	226648	29662.2	159757	198248	173433	79254	342129	251053	30143.3	72068.7	73069.5	123325	113706	164268	193657	288925	291261	68440.3	47455	205722	115790	82918.5	25163.6	178498	199642	26431.5	156691	223420	159678	76630.4	301667	240218	41609	84274.6	80402.1	181699
10826	43.4966	3	820.064	2457.17	-3.29943	62.94	LEETSKVSIEETVAKEEESLK	[8] Phospho (ST)	MTAP2_RAT	Microtubule-associated protein 2 OS=Rattus norvegicus GN=Map2 PE=1 SV=3	FALSE	0.0739828	66087.6	81073.2	75920.6	154920	114254	71378.4	196060	209106	193178	92863	44161.1	45541	74613.5	53876.5	57474.6	85980.4	75640.4	86727.4	81016.5	97287.8	87592.8	73225.1	57392.5	36640.1	58276.2	71412.8	67651.6	151946	128761	65717.5	189570	184376	184841	128186	51640.4	50111.1	109930
11974	12.7789	3	499.911	1496.71	-0.217444	38.27	DKVTDGITKSPEK	[10] Phospho (ST)	MTAP2_RAT	Microtubule-associated protein 2 OS=Rattus norvegicus GN=Map2 PE=1 SV=3	FALSE	0.570258	1415.88	9824.01	28056.5	47923	47364.7	439.202	40596.2	940.516	36849.4	52535.6	2363.42	2052.37	4028.3	10319.6	34135.6	24589.8	230.467	4958.44	38021.5	46300.9	23399.1	22462.1	31940.5	12513.7	1248.53	8653.41	25000.7	47003.2	53378.6	404.37	39252.3	829.285	35259	72518.8	2763.7	2258.33	5935
12894	12.8221	2	749.362	1496.71	-1.55151	47.65	DKVTDGITKSPEK	[10] Phospho (ST)	MTAP2_RAT	Microtubule-associated protein 2 OS=Rattus norvegicus GN=Map2 PE=1 SV=3	FALSE	0.974206	592.005	14874.5	30737.4	75058	52457.1	517.17	56175.2	1229.03	59623	88251.7	270.906	183.016	3220.27	32306.3	44756.4	20965.6	599.336	210.198	1749.53	53076	24081.7	25552.3	599.572	16482.4	522.031	13102.1	27389.6	73617.4	59117.7	476.154	54315.6	1083.68	57049.8	121820	316.788	201.382	4744.5
40777	22.3659	2	749.36	1496.71	-4.11505	39.79	DKVTDGITKSPEK	[10] Phospho (ST)	MTAP2_RAT	Microtubule-associated protein 2 OS=Rattus norvegicus GN=Map2 PE=1 SV=3	FALSE	0.194047	17146.8	4287.85	133.486	13.2036	30.1236	30604.8	1182.16	22986.1	391.502	779.711	13389.8	14448.9	23346.7	140.669	418.351	372.245	3355.77	38697.9	203.176	102.032	14.222	52.757	226.914	37.6757	15120.1	3776.92	118.947	12.9502	33.9485	28177.6	1143.02	20267.6	374.605	1076.29	15657.5	15898.9	34397.3
14247	30.0964	2	537.807	1073.6	0.173435	37.09	VAIIRTPPK	[6] Phospho (ST)	MTAP2_RAT	Microtubule-associated protein 2 OS=Rattus norvegicus GN=Map2 PE=1 SV=3	FALSE	0.130079	7636.23	7647.02	9902.07	14380.9	9314.64	4097.42	16087.2	11009.6	13907.7	13943.8	114411	11836.9	8084.47	10908.7	8876.42	14224.4	7580.56	13752.7	8696.89	9341.93	7179.45	7130.27	7245.6	3813.85	6733.64	6735.83	8823.57	14104.9	10497.3	3772.46	15554.6	9707.53	13307.4	19247.6	133788	13024.7	11911.1
14368	44.595	2	1175.02	2348.03	-7.62887	64.98	LSVEIPCPPPVSEADSSIDEK	[17] Phospho (ST)	MTAP2_RAT	Microtubule-associated protein 2 OS=Rattus norvegicus GN=Map2 PE=1 SV=3	FALSE	0.434403	38626.4	44247.9	57064	80274.6	64298.8	69274.6	116117	92448.3	110867	36197.6	43357.5	39148.8	94236.9	95857.8	98697.3	101849	84362.9	68273.8	33773.7	20571.7	60172.3	28752.2	25267.1	18115	34060.8	38975.5	50848.8	78733.9	72463	63780.6	112273	81514.9	106082	49966.3	50700.7	43077.4	138842
20319	44.6442	3	783.683	2348.03	-9.06261	---	LSVEIPCPPPVSEADSSIDEK	[17] Phospho (ST)	MTAP2_RAT	Microtubule-associated protein 2 OS=Rattus norvegicus GN=Map2 PE=1 SV=3	FALSE	0.307561	4423.16	7881.86	3333.07	14938	18299	11385.9	19963.6	28760.4	21730.6	13400.1	17239.7	14418.4	31963.3	31674.5	23187.1	14694.1	17635.6	20906.8	17145.3	12722.6	11278.7	11839.3	11997.7	6098.1	3900.36	6942.69	2970.04	14651.3	20622.5	10482.9	19302.7	25359	20792.8	18497.1	20159.6	15865.3	47092.5
17481	13.5766	2	628.276	1254.54	-1.07721	42.91	VTSEPEAVSEK	[3] Phospho (ST)	MTAP2_RAT	Microtubule-associated protein 2 OS=Rattus norvegicus GN=Map2 PE=1 SV=3	FALSE	0.597342	16287	1823.2	45968.4	64576.2	58518.3	14835.3	67377.5	22710.1	84260.9	83511.3	1077.93	487.333	18842.2	9937.01	113163	72292	17634.3	1258.57	38303.5	14883.5	34692.7	33456	29644.7	34955.2	14361.9	1605.96	40961.7	63336.8	65948.4	13658.8	65147	20024.3	80624.4	115277	1260.49	536.238	27760.6
21522	23.4652	2	628.276	1254.54	-0.866454	41.29	VTSEPEAVSEK	[3] Phospho (ST)	MTAP2_RAT	Microtubule-associated protein 2 OS=Rattus norvegicus GN=Map2 PE=1 SV=3	FALSE	0.697335	50942.7	41499.2	9143.14	17391.3	27288.5	50184.3	15586.3	63925.5	17562.4	12836.9	19514.9	19164	93663.7	41534.6	23616	9882.07	57158.4	26085.8	47593.9	5348.06	16725.6	7631.75	53624.8	3042.46	44921.4	36554.3	8147.3	17057.6	30753.3	46204.3	15070.3	56365.3	16804.4	17719.8	22820.1	21087.1	137997
28778	21.6873	2	627.802	1253.59	-0.147571	46.08	VTDGITKSPEK	[8] Phospho (ST)	MTAP2_RAT	Microtubule-associated protein 2 OS=Rattus norvegicus GN=Map2 PE=1 SV=3	FALSE	0.166691	1068.16	6560.09	1073.52	151.434	503.444	842.695	145.128	1416.03	106.632	156.644	53316.9	64009.3	748.275	123.773	1824.93	2296.08	1011.91	1259.17	670.879	124.578	554.891	62.2075	188.783	73.8609	941.909	5778.41	956.598	148.528	567.367	775.862	140.324	1248.57	102.03	216.227	62346.9	70432.7	1102.45
2129	26.066	2	690.311	1378.61	4.65188	53.02	EKEVVPDSPGDK	[8] Phospho (ST)	MAP1A_RAT	Microtubule-associated protein 1A OS=Rattus norvegicus GN=Map1a PE=1 SV=1	TRUE	0.605363	569704	356306	408398	562218	508566	739806	398469	892037	513807	785764	321806	395195	1.17063e+06	861149	934006	584866	693553	289623	704435	117261	370753	304080	652951	100280	502366	313850	363917	551427	573139	681133	385278	786540	491632	1.08465e+06	376308	434853	1.72472e+06
5640	13.0172	2	690.309	1378.6	1.93558	51.46	EKEVVPDSPGDK	[8] Phospho (ST)	MAP1A_RAT	Microtubule-associated protein 1A OS=Rattus norvegicus GN=Map1a PE=1 SV=1	FALSE	0.601697	30294.6	18849.7	812918	395584	324535	30236.8	301101	36359	338373	350144	12014.3	10623.7	78176.9	34248.5	565026	450875	21089.8	3428.36	181087	1.04928e+06	153729	158916	124590	696799	26713.8	16603.6	724378	387992	365741	27838.8	291133	32059	323769	483330	14049.1	11689.8	115180
2506	43.7934	3	926.077	2775.21	-10.0062	51.63	TEATQGLDYVPSAGTISPTSSLEEDK	[17] Phospho (ST)	MAP1A_RAT	Microtubule-associated protein 1A OS=Rattus norvegicus GN=Map1a PE=1 SV=1	TRUE	0.00469046	408019	426747	435297	531962	469718	566317	536132	556023	518291	531116	535332	518972	866399	873947	796819	793673	663606	743396	552157	549990	545486	462219	504425	474400	359792	375898	387886	521752	529359	521404	518384	490265	495922	733138	625999	571051	1.27649e+06
4857	43.8608	2	1388.61	2775.21	-10.9172	70.16	TEATQGLDYVPSAGTISPTSSLEEDK	[17] Phospho (ST)	MAP1A_RAT	Microtubule-associated protein 1A OS=Rattus norvegicus GN=Map1a PE=1 SV=1	TRUE	0.0314296	411577	442641	456999	603862	410488	592411	548319	551848	546697	426616	379775	457666	450721	486873	472462	565684	477091	473628	307409	254297	415359	315073	269866	356414	362929	389897	407224	592272	462609	545428	530167	486583	523103	588890	444096	503594	664059
2690	33.6735	3	800.309	2397.9	0.0597675	37.05	AELEEMEETHPSDEEGEETK	[12] Phospho (ST)	MAP1A_RAT	Microtubule-associated protein 1A OS=Rattus norvegicus GN=Map1a PE=1 SV=1	TRUE	0.895786	224208	275897	299902	430754	391894	318540	698418	640430	599310	392226	315872	298319	656254	618656	622835	587228	404062	513339	374206	435462	338519	223958	205600	165800	197707	243022	267237	422487	441654	293277	675297	564689	573445	541419	369370	328256	966876
3839	33.6868	2	1199.96	2397.9	0.0504556	78.98	AELEEMEETHPSDEEGEETK	[12] Phospho (ST)	MAP1A_RAT	Microtubule-associated protein 1A OS=Rattus norvegicus GN=Map1a PE=1 SV=1	TRUE	0.439466	367000	430523	432271	647600	507401	461018	1.01299e+06	999946	918949	463864	313370	345620	700185	613933	760006	792233	595790	723971	366400	395541	503327	239000	186030	218588	323622	379224	385189	635171	571826	424456	979458	881687	879288	640306	366444	380303	1.0316e+06
3508	36.1904	2	959.44	1916.86	-1.10394	42.23	EPVPAWEGKSPEQEVR	[10] Phospho (ST)	MAP1A_RAT	Microtubule-associated protein 1A OS=Rattus norvegicus GN=Map1a PE=1 SV=1	FALSE	0.44492	348853	380620	302227	535079	417589	539096	451412	540246	459620	195018	227981	211050	334714	322926	313579	473308	394375	487666	318093	282125	340396	256935	272215	239785	307619	335266	269309	524809	470611	496342	436469	476353	439784	269197	266593	232229	493144
4344	29.2895	2	770.83	1539.65	0.0602881	83.46	ADSVEQQDGAALEK	[3] Phospho (ST)	MAP1A_RAT	Microtubule-associated protein 1A OS=Rattus norvegicus GN=Map1a PE=1 SV=1	FALSE	0.694947	232186	248229	211541	283665	260908	87125.9	357838	425763	352215	380976	426186	422282	411795	446345	488089	337788	337101	406950	254171	263560	233994	190371	225138	220717	204742	218651	188501	278221	294036	80216.1	345992	375410	337014	525889	498367	464658	606709
4735	28.3657	3	805.641	2413.9	0.398859	36.11	AELEEMEETHPSDEEGEETK	[6] Oxidation (M)|[19] Phospho (ST)	MAP1A_RAT	Microtubule-associated protein 1A OS=Rattus norvegicus GN=Map1a PE=1 SV=1	FALSE	0.000681674	583407	606685	567089	650247	609668	519402	822840	950536	872615	409701	312863	312768	275310	258845	371836	240560	269016	313201	433641	438539	439130	458460	439845	318470	514450	534394	505324	637767	687079	478210	795601	838120	834954	565541	365850	344155	405622
4854	37.4419	2	1040.93	2079.85	-0.613239	87.39	GFKSPPCEDFSVTGESEK	[4] Phospho (ST)	MAP1A_RAT	Microtubule-associated protein 1A OS=Rattus norvegicus GN=Map1a PE=1 SV=1	FALSE	0.0295403	327449	343746	363468	454050	309092	373810	521491	502829	484220	317123	350030	285399	357047	436571	403754	376919	367407	389174	238720	206809	279096	223524	199332	234057	288745	302786	323880	445335	348338	344164	504228	443361	463321	437749	409313	314039	526047
5654	37.4731	3	694.291	2079.85	0.648386	81.71	GFKSPPCEDFSVTGESEK	[4] Phospho (ST)	MAP1A_RAT	Microtubule-associated protein 1A OS=Rattus norvegicus GN=Map1a PE=1 SV=1	FALSE	0.91967	120941	115921	170879	167772	150971	132914	222054	185324	188282	148542	162048	96575.4	178764	264990	182761	179436	164510	190325	126849	154422	114725	120812	109750	113772	106646	102109	152267	164552	170140	122373	214703	163406	180157	205043	189493	106267	263378
4984	35.925	2	874.839	1747.66	-0.939885	88.3	SPPCEDFSVTGESEK	[1] Phospho (ST)	MAP1A_RAT	Microtubule-associated protein 1A OS=Rattus norvegicus GN=Map1a PE=1 SV=1	FALSE	0.143339	212766	220742	183799	194440	166436	285857	274434	290848	270483	141311	243060	195252	252650	279293	288875	265702	219015	235456	132766	113973	139327	131596	115494	124805	187617	194439	163781	190709	187569	263186	265349	256451	258809	195062	284226	214846	372236
5426	43.4372	2	938.417	1874.82	-8.18583	53.54	WLAESPVGLPPEEEDK	[5] Phospho (ST)	MAP1A_RAT	Microtubule-associated protein 1A OS=Rattus norvegicus GN=Map1a PE=1 SV=1	FALSE	0.0166649	65170.9	65898.1	86113	127319	115443	118440	137773	138951	132068	44890.5	34704.2	60530	242476	253865	213475	319810	255838	291547	122288	101526	120535	68283.7	61178.1	78313.7	57467.9	58045.9	76733.9	124876	130101	109047	133212	122518	126368	61965.7	40581.8	66604.2	357247
10205	43.2306	2	938.417	1874.82	-7.63062	68.21	WLAESPVGLPPEEEDK	[5] Phospho (ST)	MAP1A_RAT	Microtubule-associated protein 1A OS=Rattus norvegicus GN=Map1a PE=1 SV=1	FALSE	0.197677	19714.1	20049.8	14227.6	42941.1	37777.6	56420.1	58051.7	39241	72414	10895.1	19166.5	15915.4	57702.5	74337.5	56798.4	123379	136190	89537	14181	17150.1	34314	19707.7	20623.5	24484.3	17384	17660.7	12677.9	42116.9	42574.3	51945.5	56129.9	34600.1	69288.8	15039.4	22412.7	17512.5	85014.6
6213	27.1423	2	561.739	1121.46	-0.125646	38.75	EVVPDSPGDK	[6] Phospho (ST)	MAP1A_RAT	Microtubule-associated protein 1A OS=Rattus norvegicus GN=Map1a PE=1 SV=1	FALSE	0.288962	341975	367288	210025	528291	490289	427921	467096	511884	538164	509073	456640	496907	616483	491207	644865	316063	370317	385614	463385	232830	311303	315576	446195	188062	301554	323523	187150	518151	552541	393983	451633	451345	514937	702711	533979	546772	908281
6546	52.4115	2	1056.02	2110.02	-7.73523	84.43	QLSPESLGTLQFGELNLGK	[3] Phospho (ST)	MAP1A_RAT	Microtubule-associated protein 1A OS=Rattus norvegicus GN=Map1a PE=1 SV=1	FALSE	0.404053	120912	126115	138807	177661	138617	171087	148284	141857	188118	108556	123992	152680	294884	303535	268481	307478	270282	247050	100417	76497.7	109296	89690	91454.6	122279	106620	111088	123689	174251	156217	157518	143375	125080	179999	149848	144992	168002	434461
11355	52.339	3	704.346	2110.02	-8.26562	---	QLSPESLGTLQFGELNLGK	[3] Phospho (ST)	MAP1A_RAT	Microtubule-associated protein 1A OS=Rattus norvegicus GN=Map1a PE=1 SV=1	FALSE	0.0290334	28748.7	28046.9	33716.5	37127.3	38370.2	49832.3	36832.4	46178.3	31231.6	54501.6	53691.4	47835.6	128174	154754	111189	84917	83710.5	67556.3	43114.3	42319	26396.9	31091.3	37385.5	40998.7	25350.7	24704.9	30044.2	36414.7	43242.1	45880.2	35613.1	40717	29883.7	75232.5	62784.9	52636	188842
6932	30.3009	2	830.33	1658.64	-0.843746	102.78	EGEGGAGAPDSSSFSPK	[15] Phospho (ST)	MAP1A_RAT	Microtubule-associated protein 1A OS=Rattus norvegicus GN=Map1a PE=1 SV=1	FALSE	0.0191666	126713	130379	192002	239787	212434	146335	296187	219934	274890	110737	144425	78350.2	69745.4	87087.2	126225	224467	119399	158722	80500.2	90998.4	154705	178999	75692.8	79318.4	111735	114844	171090	235185	239407	134729	286382	193923	263026	152858	168885	86212.7	102758
10275	30.2222	1	1659.65	1658.65	0.513501	---	EGEGGAGAPDSSSFSPK	[15] Phospho (ST)	MAP1A_RAT	Microtubule-associated protein 1A OS=Rattus norvegicus GN=Map1a PE=1 SV=1	FALSE	0.0634319	210961	220014	207861	318340	250287	330920	326634	336760	306369	134928	139487	176607	155795	166229	198956	260920	241670	259226	125448	114943	222843	200438	136944	201869	186025	193798	185222	312230	282066	304675	315821	296933	293146	186251	163111	194330	229538
7739	34.7972	2	1117	2231.98	-0.0975154	96.24	VPSAPGQESPVPDTESTAPMR	[9] Phospho (ST)	MAP1A_RAT	Microtubule-associated protein 1A OS=Rattus norvegicus GN=Map1a PE=1 SV=1	FALSE	0.620229	73928.7	105682	125651	196524	146371	201162	387085	283950	288663	152337	168971	148601	226024	312902	206389	240075	202262	325173	148068	162571	156762	63294.7	42724.1	74025.9	65190.5	93089.5	111966	192753	164956	185208	374271	250369	276204	210282	197589	163513	333008
8243	28.4066	2	1207.96	2413.9	0.982007	50.47	AELEEMEETHPSDEEGEETK	[6] Oxidation (M)|[12] Phospho (ST)	MAP1A_RAT	Microtubule-associated protein 1A OS=Rattus norvegicus GN=Map1a PE=1 SV=1	FALSE	0.00146458	512718	573558	421181	606208	449472	415904	684923	930544	789593	292025	170904	229074	226536	174673	331120	162114	234951	312546	293456	252324	343796	302826	247129	249837	452116	505214	375308	594573	506542	382920	662249	820493	755516	403103	199849	252062	333761
8372	45.9681	2	828.406	1654.8	-11.8024	59.72	SSLLLDTVTSIPSSR	[10] Phospho (ST)	MAP1A_RAT	Microtubule-associated protein 1A OS=Rattus norvegicus GN=Map1a PE=1 SV=1	FALSE	0.903459	27023.8	39050.4	28071.5	47566.3	35557.2	39174	35131.4	41948	37068.5	138293	126449	156594	149241	142970	126557	36950.8	28598.3	31841.1	45981.2	41427.1	37283.7	34266.3	27753.2	32601.8	23829.7	34397.3	25014.1	46653.3	40072	36067.2	33968.4	36987	35468.7	190896	147865	172309	219881
9521	32.0441	2	1124.99	2247.97	-0.0517417	72.27	VPSAPGQESPVPDTESTAPMR	[9] Phospho (ST)|[20] Oxidation (M)	MAP1A_RAT	Microtubule-associated protein 1A OS=Rattus norvegicus GN=Map1a PE=1 SV=1	FALSE	0.256222	136564	140194	157558	209542	130614	95390.4	308037	312855	315667	80359.1	22835.3	17054.8	65553.9	54628.9	103616	114416	76569.6	56718.5	101600	114753	117310	98419.7	67442.2	81744.7	120422	123489	140397	205520	147199	87825.2	297840	275855	302044	110926	26702.8	18766.2	96582.3
13748	41.9014	3	975.441	2923.3	-7.40348	54.39	ATVSPSTDETPAGTLPGGSFSHSALSVDR	[4] Phospho (ST)	MAP1A_RAT	Microtubule-associated protein 1A OS=Rattus norvegicus GN=Map1a PE=1 SV=1	FALSE	0.348234	69839.8	63933.3	79830.9	137404	133936	110651	154765	171292	182980	19719.3	9353.08	22515.7	19345.9	26039.7	19799.8	67583.9	67946.2	58843.7	82428	80123.5	82291.8	61502.6	76356.5	52011.9	61584.9	56315.2	71136	134767	150942	101876	149642	151034	175083	27220.1	10937.2	24775.2	28502.9
16003	48.133	2	1100.96	2199.91	-8.02154	62.02	SPFEIISPPASPPEMTGQR	[7] Phospho (ST)|[11] Phospho (ST)	MAP1A_RAT	Microtubule-associated protein 1A OS=Rattus norvegicus GN=Map1a PE=1 SV=1	FALSE	0.801055	11677	48431.2	25440.8	140295	98730.5	152884	179924	232903	224346	66627	111814	231241	246879	144477	174374	181270	167110	97611.7	93185.5	42442.1	111361	45449.2	12755.3	33674.2	10296.8	42660.3	22669.9	137603	111266	140759	173968	205359	214663	91970.2	130751	254447	363733
17502	48.0488	3	734.31	2199.91	-10.7246	---	SPFEIISPPASPPEMTGQR	[7] Phospho (ST)|[11] Phospho (ST)	MAP1A_RAT	Microtubule-associated protein 1A OS=Rattus norvegicus GN=Map1a PE=1 SV=1	FALSE	0.576532	3186.79	6098.45	4646.61	22265.3	32669.3	25007.6	38994.7	47034.1	42593.5	21599.5	29655.5	55499.6	79249.9	46237.8	63023.4	37187.6	33283.9	39700.3	33758.3	22610.8	19989.3	12038.8	5928.7	4771.54	2810.12	5371.78	4140.52	21838	36817.4	23024.3	37703.8	41471.6	40755.2	29815.4	34678.1	61069.1	116761
16030	26.1346	3	781.324	2340.95	0.278814	38.18	EDSEEQTVKPGPEEGTSEEGK	[3] Phospho (ST)	MAP1A_RAT	Microtubule-associated protein 1A OS=Rattus norvegicus GN=Map1a PE=1 SV=1	FALSE	0.268863	86272.5	99961.9	5617.33	138359	120798	78826.6	97088.7	156697	179312	54023.7	18059.8	19349.3	137022	100565	16278.6	9473.16	118135	10474.8	97095.2	7206.55	84132.2	81203.8	99697	2997.85	76075.3	88050.8	5005.51	135704	136136	72575	93874.7	138165	171573	74572.9	21118.5	21291	201878
17139	31.106	2	834.813	1667.61	0.378825	86.01	GHWDDGTNDSDLEK	[10] Phospho (ST)	MAP1A_RAT	Microtubule-associated protein 1A OS=Rattus norvegicus GN=Map1a PE=1 SV=1	FALSE	0.335062	13412.7	12933	41009.2	59283.5	35773.2	18768	69017.2	48552.7	56368.3	18577.5	432.547	679.268	27810.2	16421.6	53306.5	72282.9	27300.8	28683.9	24092.5	26614.7	30641.2	26317.8	11569.9	14520.8	11827.3	11392	36542.6	58145.7	40315.4	17279.6	66732.4	42810.6	53935.6	25643.8	505.805	747.433	40973.6
23167	26.5458	2	751.857	1501.7	-0.56409	51.04	DTDLQQTQATEPR		MAP1A_RAT	Microtubule-associated protein 1A OS=Rattus norvegicus GN=Map1a PE=1 SV=1	FALSE	0.343626	1410.28	2188.02	85.3674	929.393	921.957	2214.86	291.514	11997.7	767.31	242.215	0	250.828	16541.5	18616.3	171.252	32.8654	3839.37	4325.89	1387.69	312.943	2042.15	1143.44	1175.38	57.0451	1243.59	1927.3	76.0695	911.556	1039.02	2039.2	281.863	10578.8	734.195	334.347	0	275.999	24371
25836	25.9402	2	882.882	1763.75	-0.0929431	48.99	RDSEEKDKSLELR	[3] Phospho (ST)|[9] Phospho (ST)	MAP1A_RAT	Microtubule-associated protein 1A OS=Rattus norvegicus GN=Map1a PE=1 SV=1	FALSE	0.953252	13775	39906.3	8361.16	5551.92	6692.41	11838.9	2912.92	13529.4	3347.77	17344.9	52492.8	56358.7	11322	10401.7	46379.7	77297.9	5583.23	37434.3	12101.8	10375	4845.39	2965.54	11099.8	5816.41	12146.8	35151.2	7450.49	5445.36	7542.16	10900	2816.49	11929.3	3203.29	23942.4	61383.2	62014.3	16681
27919	13.6346	2	882.881	1763.75	-0.483288	51.75	RDSEEKDKSLELR	[3] Phospho (ST)|[9] Phospho (ST)	MAP1A_RAT	Microtubule-associated protein 1A OS=Rattus norvegicus GN=Map1a PE=1 SV=1	FALSE	0.665557	52.3768	841.668	35436.8	575.798	111.501	361.722	1375	730.071	567.489	1851.47	346.929	766.333	189.138	230.505	74625.5	20351.5	410.271	80.0045	308.398	1784.53	206.432	574.692	269.349	16731.9	46.1859	741.378	31577.1	564.747	125.658	333.035	1329.48	643.729	542.997	2555.72	405.687	843.235	278.662
34390	12.8695	2	882.882	1763.75	-0.121035	53.28	RDSEEKDKSLELR	[3] Phospho (ST)|[9] Phospho (ST)	MAP1A_RAT	Microtubule-associated protein 1A OS=Rattus norvegicus GN=Map1a PE=1 SV=1	FALSE	0.661795	308.593	196.184	1320.54	727.865	93.7022	171.808	1426.39	314.74	0	1134.89	47.1224	34.3275	737.726	96.2793	534.147	336.418	89.0744	981.366	933.365	49247	63.8702	419.766	0	111.368	272.118	172.807	1176.72	713.895	105.6	158.182	1379.17	277.517	0	1566.57	55.1033	37.7723	1086.91
36106	12.8221	4	441.945	1763.75	0.0833626	---	RDSEEKDKSLELR	[3] Phospho (ST)|[9] Phospho (ST)	MAP1A_RAT	Microtubule-associated protein 1A OS=Rattus norvegicus GN=Map1a PE=1 SV=1	FALSE	0.57273	51.1164	25.2484	23.5021	20.3556	51.7775	0.369583	59.8656	31.1181	7.63571	0.128377	10.604	19.6498	0	0	1.13515	28.0992	1.57003	30.2701	87.754	9760.9	11.0388	42.133	0	0	45.0746	22.2399	20.9423	19.9649	58.3518	0.340272	57.8838	27.4379	7.30616	0.177208	12.4	21.6217	0
490	27.5654	3	815.973	2444.9	-0.072923	59.51	GEAEQSEEEGEEEEDKAEDAR	[6] Phospho (ST)	MAP1B_RAT	Microtubule-associated protein 1B OS=Rattus norvegicus GN=Map1b PE=1 SV=2	TRUE	0.187283	3.39196e+06	3.67983e+06	3.66991e+06	3.36447e+06	3.18337e+06	2.83282e+06	3.89109e+06	4.67671e+06	4.1346e+06	3.8729e+06	3.05894e+06	2.70204e+06	3.75537e+06	3.99125e+06	5.46824e+06	522959	3.94361e+06	5.2227e+06	2.83858e+06	296236	2.76777e+06	2.9568e+06	2.92384e+06	2.58794e+06	2.99104e+06	3.24135e+06	3.2702e+06	3.2999e+06	3.58756e+06	2.60815e+06	3.76228e+06	4.12362e+06	3.95615e+06	5.34605e+06	3.57702e+06	2.9732e+06	5.53288e+06
2249	27.6172	2	1223.46	2444.9	0.0896314	86.84	GEAEQSEEEGEEEEDKAEDAR	[6] Phospho (ST)	MAP1B_RAT	Microtubule-associated protein 1B OS=Rattus norvegicus GN=Map1b PE=1 SV=2	TRUE	0.122344	1.86301e+06	2.03806e+06	1.51838e+06	1.95268e+06	1.48387e+06	1.58777e+06	1.95462e+06	2.76758e+06	2.22839e+06	1.8492e+06	1.21567e+06	1.33907e+06	1.78034e+06	1.61938e+06	2.92348e+06	252555	2.00471e+06	3.03894e+06	1.16496e+06	70898.4	1.2409e+06	1.16058e+06	1.19412e+06	1.22359e+06	1.64281e+06	1.79521e+06	1.353e+06	1.9152e+06	1.67228e+06	1.46184e+06	1.88991e+06	2.44027e+06	2.13222e+06	2.55259e+06	1.42156e+06	1.47345e+06	2.62303e+06
3397	26.6924	3	815.973	2444.9	0.227687	44.95	GEAEQSEEEGEEEEDKAEDAR	[6] Phospho (ST)	MAP1B_RAT	Microtubule-associated protein 1B OS=Rattus norvegicus GN=Map1b PE=1 SV=2	FALSE	0.158048	62034.7	88714.4	18203.9	23876.2	40026.7	93313.6	25214.9	86204.8	34533.8	18244	71544.3	94275	122687	106839	15657.7	4.57963e+06	73613.1	119889	42176.2	3.09718e+06	30282.6	22287.2	35223.4	53904.5	54702.3	78143.5	16221.2	23417.9	45108.9	85913.1	24380.2	76009.7	33043.3	25183.5	83661.4	103736	180759
10629	26.7115	2	1223.46	2444.9	0.132648	67.28	GEAEQSEEEGEEEEDKAEDAR	[6] Phospho (ST)	MAP1B_RAT	Microtubule-associated protein 1B OS=Rattus norvegicus GN=Map1b PE=1 SV=2	FALSE	0.0992669	1218.71	2257.94	630.116	1215.89	141.645	1472.28	120.696	2194.81	517.785	734.868	1450.17	3317.81	3260.01	2122.89	664.225	2.0586e+06	2199.4	1412.89	1466.11	888350	138.718	289.928	1096.26	16463.4	1074.66	1988.89	561.486	1192.55	159.63	1355.52	116.7	1935.24	495.438	1014.39	1695.78	3650.75	4803.06
552	44.4047	2	1003.44	2004.86	-9.76398	100.57	LGGDGSPTQVDVSQFGSFK	[6] Phospho (ST)	MAP1B_RAT	Microtubule-associated protein 1B OS=Rattus norvegicus GN=Map1b PE=1 SV=2	TRUE	0.111522	2.10707e+06	2.25749e+06	2.23814e+06	2.53315e+06	2.06948e+06	2.76005e+06	2.75512e+06	2.44527e+06	2.7362e+06	2.27015e+06	2.57175e+06	2.80684e+06	2.77102e+06	2.71129e+06	2.53875e+06	2.85273e+06	2.55013e+06	2.43147e+06	1.8037e+06	1.56317e+06	2.04358e+06	1.75723e+06	1.54223e+06	2.09694e+06	1.85802e+06	1.9885e+06	1.99437e+06	2.48453e+06	2.33225e+06	2.54116e+06	2.66392e+06	2.15608e+06	2.61811e+06	3.13366e+06	3.00731e+06	3.08851e+06	4.08261e+06
4423	44.4047	3	669.294	2004.86	-11.3761	47.69	LGGDGSPTQVDVSQFGSFK	[6] Phospho (ST)	MAP1B_RAT	Microtubule-associated protein 1B OS=Rattus norvegicus GN=Map1b PE=1 SV=2	TRUE	0.285759	106547	102401	133788	148779	165232	213130	190577	220160	184705	307541	370324	333181	364181	369225	312060	175238	165614	269163	233881	297715	123200	139321	255052	187457	93953	90199.1	119216	145924	186212	196227	184268	194123	176733	424522	433044	366616	536557
579	12.3681	2	668.277	1334.54	0.415648	90.32	HSPTEDEEIAK	[2] Phospho (ST)	MAP1B_RAT	Microtubule-associated protein 1B OS=Rattus norvegicus GN=Map1b PE=1 SV=2	FALSE	0.614165	495063	40025.5	718745	771018	666685	374423	783968	899885	851335	836286	23850.3	40585.7	932925	60092.4	873872	727113	434444	35430.3	812364	746496	518258	547347	757710	417286	436548	35256.2	640462	756220	751335	344728	758015	793459	814593	1.15439e+06	27889.7	44658.5	1.3745e+06
23967	12.3959	3	445.854	1334.54	0.268796	---	HSPTEDEEIAK	[2] Phospho (ST)	MAP1B_RAT	Microtubule-associated protein 1B OS=Rattus norvegicus GN=Map1b PE=1 SV=2	FALSE	0.0993595	22.5641	79.1851	1642.61	339.051	1402.77	1.94221	1172.89	31.51	1371.91	2045.64	10.7571	52.3047	158.509	111.413	821.026	1670.32	59.923	205.161	386.515	4657.74	1331.97	2059.44	4676.71	332.461	19.8971	69.7496	1463.7	332.544	1580.88	1.78817	1134.06	27.7834	1312.7	2823.75	12.5789	57.5536	233.536
1146	33.2875	2	942.88	1883.75	-0.0468473	50.05	ESSPTYSPGFSDSTSGAK	[3] Phospho (ST)	MAP1B_RAT	Microtubule-associated protein 1B OS=Rattus norvegicus GN=Map1b PE=1 SV=2	FALSE	0.0171104	1.30386e+06	1.32087e+06	1.25954e+06	1.427e+06	1.18656e+06	1.36813e+06	1.66475e+06	1.66878e+06	1.57174e+06	824854	736738	808859	860515	905453	936479	1.36276e+06	1.11104e+06	1.1159e+06	814281	767679	1.02086e+06	966436	817658	934897	1.14975e+06	1.16348e+06	1.12235e+06	1.39962e+06	1.33722e+06	1.25963e+06	1.60964e+06	1.47142e+06	1.5039e+06	1.13861e+06	861515	890029	1.26782e+06
12368	33.2875	1	1884.75	1883.75	-0.193178	---	ESSPTYSPGFSDSTSGAK	[3] Phospho (ST)	MAP1B_RAT	Microtubule-associated protein 1B OS=Rattus norvegicus GN=Map1b PE=1 SV=2	FALSE	0.00443266	184441	196021	213667	242759	144718	220417	246796	231062	241828	88777.9	89452.1	99980.5	70609.9	70095.8	91328.8	159822	154862	181195	63830.6	62900.7	138019	113420	49739	143733	162640	172664	190395	238100	163093	202936	238626	203735	231391	122547	104602	110014	104031
17499	33.275	3	628.923	1883.75	-0.144722	---	ESSPTYSPGFSDSTSGAK	[3] Phospho (ST)	MAP1B_RAT	Microtubule-associated protein 1B OS=Rattus norvegicus GN=Map1b PE=1 SV=2	FALSE	0.25423	6511.46	5074.07	9831.31	8702.76	12407.1	13001.9	14326.8	11682.6	4252.58	22377.3	23685	12595	23196.6	26755.1	15316.2	6569.96	6407.83	5468.38	23200	41720	7913.25	13449.4	29120.2	10896.5	5741.82	4469.46	8760.51	8535.73	13982.5	11970.7	13852.5	10300.9	4069.05	30889	27696.3	13858.9	34176.2
12368	33.2875	1	1884.75	1883.75	-0.193178	---	ESSPTYSPGFSDSTSGAK	[2] Phospho (ST)	MAP1B_RAT	Microtubule-associated protein 1B OS=Rattus norvegicus GN=Map1b PE=1 SV=2	FALSE	0.00443266	184441	196021	213667	242759	144718	220417	246796	231062	241828	88777.9	89452.1	99980.5	70609.9	70095.8	91328.8	159822	154862	181195	63830.6	62900.7	138019	113420	49739	143733	162640	172664	190395	238100	163093	202936	238626	203735	231391	122547	104602	110014	104031
1195	35.691	2	834.837	1667.66	-0.749122	97.84	TPEEGGYSYEISEK	[1] Phospho (ST)	MAP1B_RAT	Microtubule-associated protein 1B OS=Rattus norvegicus GN=Map1b PE=1 SV=2	FALSE	0.00149141	1.06603e+06	1.16455e+06	1.16168e+06	1.32235e+06	1.05667e+06	1.28143e+06	1.56116e+06	1.4923e+06	1.44494e+06	887938	961217	949370	876592	880807	840059	1.23371e+06	1.04254e+06	1.10468e+06	814944	762407	882246	898829	812097	993908	940029	1.02579e+06	1.03516e+06	1.29697e+06	1.19084e+06	1.1798e+06	1.50948e+06	1.31581e+06	1.38258e+06	1.22569e+06	1.12401e+06	1.04464e+06	1.29151e+06
1226	35.4719	2	751.86	1501.71	-0.725257	53.71	SPSLSPSPPSPIEK	[10] Phospho (ST)	MAP1B_RAT	Microtubule-associated protein 1B OS=Rattus norvegicus GN=Map1b PE=1 SV=2	FALSE	0.118413	715007	687950	756172	828785	672793	803566	1.04124e+06	940125	987155	776651	631969	683203	722232	719880	679236	962087	750540	750146	704690	749364	629097	598421	672265	687551	630495	605977	673812	812878	758218	739837	1.00677e+06	828941	944551	1.07207e+06	739003	751764	1.06408e+06
1453	50.5387	2	1110.97	2219.93	-8.48848	154.7	SPPLIGSESAYEDFLSADDK	[1] Phospho (ST)	MAP1B_RAT	Microtubule-associated protein 1B OS=Rattus norvegicus GN=Map1b PE=1 SV=2	TRUE	0.0328201	1.7088e+06	1.79084e+06	1.82208e+06	1.60339e+06	1.27152e+06	1.79957e+06	1.93626e+06	1.91657e+06	2.0672e+06	1.81395e+06	2.3303e+06	2.34511e+06	1.91288e+06	2.0312e+06	1.76209e+06	1.91398e+06	1.7836e+06	1.48784e+06	1.41775e+06	1.1674e+06	1.634e+06	1.20598e+06	937924	1.53311e+06	1.50683e+06	1.57745e+06	1.62362e+06	1.57262e+06	1.43296e+06	1.65685e+06	1.87216e+06	1.6899e+06	1.97798e+06	2.50393e+06	2.72497e+06	2.58045e+06	2.81829e+06
8059	50.5387	3	740.983	2219.93	-10.6333	---	SPPLIGSESAYEDFLSADDK	[1] Phospho (ST)	MAP1B_RAT	Microtubule-associated protein 1B OS=Rattus norvegicus GN=Map1b PE=1 SV=2	TRUE	0.354157	50044.4	59470.1	80342.3	46701	58776.1	76550.2	83714.3	75996.5	65634.1	163515	194411	166350	157830	196592	112156	85376.5	78268.1	75438.1	115103	170421	76944.2	63555.7	75417.2	66593	44129.2	52383.9	71591.7	45804.6	66239	70479.2	80943	67008.7	62801.4	225712	227337	183043	232535
3328	35.9564	2	791.843	1581.67	-0.882971	44.05	SPSLSPSPPSPIEK	[5] Phospho (ST)|[10] Phospho (ST)	MAP1B_RAT	Microtubule-associated protein 1B OS=Rattus norvegicus GN=Map1b PE=1 SV=2	FALSE	0.0390724	351033	368463	343539	402814	358202	489501	513678	492059	437807	165559	212072	211386	187120	199545	165189	371444	300550	313046	284127	277606	277906	248743	256370	304351	309542	324558	306122	395082	403684	450679	496673	433866	418912	228533	247990	232598	275689
3834	45.0144	3	813.684	2438.03	-9.39374	69.97	QGFSDKESPVSDLTSDLYQDK	[8] Phospho (ST)	MAP1B_RAT	Microtubule-associated protein 1B OS=Rattus norvegicus GN=Map1b PE=1 SV=2	FALSE	0.0935421	263682	265232	270105	345116	296266	313414	371556	338344	361072	271285	302611	295210	748857	828114	723700	764461	676631	730402	262156	258531	234258	203776	239807	217430	232515	233627	240686	338492	333883	288558	359256	298330	345488	374474	353863	324835	1.10331e+06
7016	45.1129	2	1220.02	2438.03	-8.47398	40.89	QGFSDKESPVSDLTSDLYQDK	[8] Phospho (ST)	MAP1B_RAT	Microtubule-associated protein 1B OS=Rattus norvegicus GN=Map1b PE=1 SV=2	FALSE	0.306091	212628	217110	232435	282580	213726	257851	290017	275747	309237	177452	153832	219614	482056	499931	513850	596762	545031	519996	180613	126239	183202	152569	129564	169290	187496	191240	207119	277157	240863	237401	280417	243135	295891	244949	179885	241653	710227
3958	34.3129	2	982.863	1963.71	-0.499848	44.34	ESSPTYSPGFSDSTSGAK	[3] Phospho (ST)|[6] Phospho (Y)	MAP1B_RAT	Microtubule-associated protein 1B OS=Rattus norvegicus GN=Map1b PE=1 SV=2	FALSE	0.0494327	396320	452566	438949	594860	447715	576327	627784	642526	633815	156298	177134	210395	233005	208322	236216	434584	368262	413406	219218	253924	339278	330200	207481	278320	349476	398640	391140	583442	504563	530620	607002	566537	606460	215750	207134	231509	343293
4104	30.4896	2	697.85	1393.69	0.0869153	48.12	VQSLEGEKLSPK	[10] Phospho (ST)	MAP1B_RAT	Microtubule-associated protein 1B OS=Rattus norvegicus GN=Map1b PE=1 SV=2	FALSE	0.171574	189212	160971	272516	299210	228357	135896	350649	268321	302334	241177	140518	61606.8	135457	127816	199470	229446	149597	158552	170512	185039	183880	200511	146126	105126	166847	141791	242834	293467	257351	125118	339041	236588	289285	332915	164317	67789.1	199572
4711	26.5458	2	648.795	1295.58	0.0368824	46.8	DVSDERLSPAK	[8] Phospho (ST)	MAP1B_RAT	Microtubule-associated protein 1B OS=Rattus norvegicus GN=Map1b PE=1 SV=2	FALSE	0.114571	228656	266072	193115	221201	227105	196208	234469	294792	275622	192594	295985	279085	155370	199203	190993	234412	179920	385186	238918	228892	153664	149915	263296	182896	201630	234367	172081	216955	255941	180647	226707	259928	263726	265852	346115	307091	228911
6155	33.6868	2	661.324	1320.63	0.137761	70.04	DLTGQVSTPPVK	[8] Phospho (ST)	MAP1B_RAT	Microtubule-associated protein 1B OS=Rattus norvegicus GN=Map1b PE=1 SV=2	FALSE	0.744899	68324.9	67772	63741	68563.8	65053.1	75228.1	86553.1	82790.8	80926.8	86749.5	112881	95475.1	106045	99521.4	102509	100647	85287.9	88070	70138.1	78650.4	66572.9	56890.1	64625	66583.3	60249	59696.5	56798.5	67247.8	73313	69261.9	83687.8	72999.5	77434.1	119747	131999	105056	156239
19395	33.7049	1	1321.64	1320.63	-0.206589	---	DLTGQVSTPPVK	[8] Phospho (ST)	MAP1B_RAT	Microtubule-associated protein 1B OS=Rattus norvegicus GN=Map1b PE=1 SV=2	FALSE	0.0279783	29832.4	27447.2	21404.7	30781.4	20466.7	35558.6	36208.7	42280	36552	37301.7	37173.3	32575.1	30218.4	32839.6	34003.1	34171.2	28613.2	39680.9	16292.1	15896.6	21136.3	10477.4	7493.75	16708.7	26306.3	24176.7	19073.4	30190.6	23065.4	32738.6	35010.1	37279.7	34974.4	51490.3	43469.1	35844.1	44521.6
7998	52.0931	3	962.789	2885.34	-10.014	65.47	VLSPLRSPPLIGSESAYEDFLSADDK	[7] Phospho (ST)	MAP1B_RAT	Microtubule-associated protein 1B OS=Rattus norvegicus GN=Map1b PE=1 SV=2	FALSE	0.0113473	154453	147905	157273	217205	173514	209790	181238	209875	205645	270305	250565	271953	173465	179519	156994	127686	120416	128967	219217	187461	180849	149392	162378	166863	136197	130281	140143	213037	195545	193152	175239	185054	196769	373122	293002	299244	255570
11181	32.7675	2	833.321	1664.63	0.185327	85.23	TPEDGGYSCEITEK	[1] Phospho (ST)	MAP1B_RAT	Microtubule-associated protein 1B OS=Rattus norvegicus GN=Map1b PE=1 SV=2	FALSE	0.987026	58183.5	59523.4	89972	86661.9	73595	79794.3	63290.9	50524.3	57150	17380.6	13486.6	9975.25	38381.3	47047	54081.7	65295.1	43333.3	48396.5	40972.2	43092.4	47187.7	43541.7	30225	48335.7	51306.3	52430.8	80172.6	84998.6	82939.4	73466	61195.7	44549	54683.5	23991.7	15770.8	10976.3	56548.1
12725	32.6105	2	737.833	1473.65	-0.0131525	37.53	VQSLEGEKLSPK	[3] Phospho (ST)|[10] Phospho (ST)	MAP1B_RAT	Microtubule-associated protein 1B OS=Rattus norvegicus GN=Map1b PE=1 SV=2	FALSE	0.724035	20941.2	22869.3	30439.1	35190.6	26422.2	27286	53259.3	42955	42853.9	22547.6	16890.4	18548.9	27006.7	34127.3	29980.7	44513.2	36643.5	35283.1	31259.6	32809.8	27751.8	21591.8	18530.4	24255.7	18466	20144.3	27123.8	34515.2	29777.1	25122	51496.2	37874.9	41004.4	31124.1	19751.1	20410.3	39789.8
12859	29.5892	2	1244.97	2487.93	0.169654	104.23	AETEEAEEPEEDGEDNVSGSASK	[3] Phospho (ST)	MAP1B_RAT	Microtubule-associated protein 1B OS=Rattus norvegicus GN=Map1b PE=1 SV=2	FALSE	0.176589	82890.1	262227	42485.2	59261.1	42628.9	19391.8	69359.6	206289	65967.1	67701.7	161127	170924	86942.6	125460	112986	71656.6	166317	374337	33451.3	2897.35	37447.9	44657.7	7927.73	1848.82	73092.7	230981	37857.9	58123.7	48041.5	17853.8	67063.5	181892	63120.1	93453.7	188416	188077	128095
15141	29.5892	3	830.317	2487.93	0.265626	51.89	AETEEAEEPEEDGEDNVSGSASK	[3] Phospho (ST)	MAP1B_RAT	Microtubule-associated protein 1B OS=Rattus norvegicus GN=Map1b PE=1 SV=2	FALSE	0.69269	21204	64421.7	6360.06	7625.4	6368.2	3597.5	13907.7	63957.8	8893.2	30245.1	79619	57783.6	46655	62363.1	43488.2	15371	60490.3	113411	19770.5	2904.26	5450.52	5567.48	2787.93	2172.33	18697.8	56745.5	5667.35	7479.05	7176.78	3312.19	13447.3	56393.8	8509.39	41749.5	93103.6	63582.3	68738
13684	36.4873	2	1070.45	2138.89	-2.27346	61.94	SSISPMDEPVPDSESPIEK	[4] Phospho (ST)|[6] Oxidation (M)	MAP1B_RAT	Microtubule-associated protein 1B OS=Rattus norvegicus GN=Map1b PE=1 SV=2	FALSE	0.000567308	42749	64645.3	45883.3	61590.2	37898.9	65126.2	83964.1	134819	101304	21408.3	29419.2	22308.2	21533.9	15054.7	22199.2	31084.6	27076.6	27524	33623.4	10810.5	47516.2	17931	13376.3	21291.3	37696.2	56942.4	40885.8	60408.1	42711	59961.2	81184.5	118875	96931.8	29551.5	34401.8	24546.9	31726.4
14130	28.0525	2	1244.97	2487.93	0.153757	78.69	AETEEAEEPEEDGEDNVSGSASK	[18] Phospho (ST)	MAP1B_RAT	Microtubule-associated protein 1B OS=Rattus norvegicus GN=Map1b PE=1 SV=2	FALSE	0.0358701	219325	239456	167403	233448	172740	220817	229347	295483	224229	119212	106626	118482	135967	125241	191132	181206	202114	259248	90159.1	76275.8	129812	120262	87787.2	134329	193401	210923	149170	228967	194673	203305	221754	260537	214552	164557	124685	130371	200324
15388	28.0069	3	830.317	2487.93	0.758836	---	AETEEAEEPEEDGEDNVSGSASK	[18] Phospho (ST)	MAP1B_RAT	Microtubule-associated protein 1B OS=Rattus norvegicus GN=Map1b PE=1 SV=2	FALSE	0.0298483	81845.1	90858.8	88174.8	94318.2	85686.8	95808	94386.6	107336	82065.7	78671.9	73439.3	70147.5	78127.1	86231.7	85109.1	74753.3	83465.8	98042.6	60302.2	84303.2	64277.2	63602.9	78004.3	57980.8	72171.2	80032.4	78571.1	92507.9	96566.6	88209.6	91262	94641.9	78523.8	108597	85877.3	77186.9	115107
15388	28.0069	3	830.317	2487.93	0.758836	---	AETEEAEEPEEDGEDNVSGSASK	[22] Phospho (ST)	MAP1B_RAT	Microtubule-associated protein 1B OS=Rattus norvegicus GN=Map1b PE=1 SV=2	FALSE	0.0298483	81845.1	90858.8	88174.8	94318.2	85686.8	95808	94386.6	107336	82065.7	78671.9	73439.3	70147.5	78127.1	86231.7	85109.1	74753.3	83465.8	98042.6	60302.2	84303.2	64277.2	63602.9	78004.3	57980.8	72171.2	80032.4	78571.1	92507.9	96566.6	88209.6	91262	94641.9	78523.8	108597	85877.3	77186.9	115107
16479	36.753	2	1054.92	2107.83	0.0831737	60.25	DYNASASTISPPSSMEEDK	[10] Phospho (ST)	MAP1B_RAT	Microtubule-associated protein 1B OS=Rattus norvegicus GN=Map1b PE=1 SV=2	FALSE	0.894684	13821.8	11858.8	16548.2	35846.2	21504	43394.2	72458.7	67945.9	61017.7	15341.2	28262.4	29461.6	75359.5	78453.8	53599.9	77507.5	52978.2	67210	18955.5	14751.5	43021.8	9896.78	2255.9	8072.77	12188.1	10445.7	14745.8	35158.2	24234.4	39952.7	70060	59910.2	58384.2	21176.7	33049.1	32418.1	111029
19342	33.1499	2	1062.92	2123.82	-0.182258	50.03	DYNASASTISPPSSMEEDK	[13] Phospho (ST)|[15] Oxidation (M)	MAP1B_RAT	Microtubule-associated protein 1B OS=Rattus norvegicus GN=Map1b PE=1 SV=2	FALSE	0.0154311	48696.2	45225.9	50405.7	47307	26555.9	33150.5	63323.7	77404.1	79150.4	7670.91	8481.45	7528.32	11174.5	12289.2	22952.9	18976.4	12091.2	11718.9	19349.5	11483	30582.3	19132.6	9744.32	13931.3	42940.4	39836.9	44915.7	46399	29927.7	30521.4	61227.5	68249.9	75734.4	10588.7	9917.91	8283.79	16463.7
25152	12.8221	2	952.339	1902.66	5.67072	72.25	GEAEQSEEEGEEEEDK	[6] Phospho (ST)	MAP1B_RAT	Microtubule-associated protein 1B OS=Rattus norvegicus GN=Map1b PE=1 SV=2	FALSE	0.162832	2780.04	80900.4	27275.9	12974.7	1018.67	1416.96	23923.8	2838.57	22942.5	30137	270.853	450.192	10250.5	178668	51138.7	44327.9	3420.95	134342	5937.21	36173.6	575.925	9485.54	3626.73	22632.9	2451.45	71260.6	24305.1	12725.7	1148.01	1304.58	23131.8	2502.86	21952.3	41600.3	316.726	495.369	15102.3
38193	22.2867	2	952.337	1902.66	3.17005	60.52	GEAEQSEEEGEEEEDK	[6] Phospho (ST)	MAP1B_RAT	Microtubule-associated protein 1B OS=Rattus norvegicus GN=Map1b PE=1 SV=2	FALSE	0.801552	336.65	240.693	1301.39	30938.7	28669.5	789.495	1095.77	391.715	2709.2	1071.26	130691	132874	738.231	4612.9	3820.99	1241.19	546.139	9096.01	6551.82	15582.4	16748.3	3964.85	3398.25	8302.76	296.858	212.013	1159.65	30344.9	32309.7	726.882	1059.5	345.389	2592.28	1478.74	152826	146208	1087.66
39414	12.8347	3	635.236	1902.69	18.2593	---	GEAEQSEEEGEEEEDK	[6] Phospho (ST)	MAP1B_RAT	Microtubule-associated protein 1B OS=Rattus norvegicus GN=Map1b PE=1 SV=2	FALSE	0.125046	96.129	1407.49	23.8034	0	0	16.311	9.74246	29.7074	32.359	0.305198	0	10.5865	53.7149	1594.94	269.828	0.0727978	5.79343	20.8173	1330.31	10706.1	283.578	0	121.144	5.11883	84.7667	1239.78	21.2108	0	0	15.0174	9.41995	26.194	30.9624	0.421287	0	11.6489	79.1396
4941	31.7193	3	1060.07	3177.18	0.123776	92.04	EGSSEKDEGEQEEEGETEAEGEGEEAEAK	[4] Phospho (ST)	NFM_RAT	Neurofilament medium polypeptide OS=Rattus norvegicus GN=Nefm PE=1 SV=4	TRUE	0.63851	438854	384485	563120	532258	440460	196106	531841	490185	506524	291329	32937.3	45166.9	305305	226916	439414	634549	274139	302471	271641	287917	362892	476574	274444	228679	386982	338671	501787	522042	496386	180553	514235	432213	484664	402144	38515.7	49699.4	449814
10829	31.7386	2	1589.6	3177.18	0.503593	---	EGSSEKDEGEQEEEGETEAEGEGEEAEAK	[4] Phospho (ST)	NFM_RAT	Neurofilament medium polypeptide OS=Rattus norvegicus GN=Nefm PE=1 SV=4	TRUE	0.89129	272670	237871	370785	340847	237360	140850	296232	297032	310200	141840	18571.8	28452.9	168622	132436	266526	336245	179033	210505	116980	131409	224051	230076	127000	121850	240441	209527	330401	334305	267498	129679	286425	261904	296812	195793	21717.2	31308.2	248435
7982	22.2147	2	759.384	1516.75	-0.245537	44.7	SPVEEVKPKPEAK	[1] Phospho (ST)	NFM_RAT	Neurofilament medium polypeptide OS=Rattus norvegicus GN=Nefm PE=1 SV=4	TRUE	0.345974	6027.4	11181.3	2130.43	574.931	2108.2	3414.53	940.334	3554.77	1500.11	5739.95	1.70528e+06	2.35929e+06	9228.43	12581.8	4636.01	529.535	2183.33	6524.13	9455.08	3490.48	2114.53	846.808	7912.2	2399.94	5314.98	9848.95	1898.39	563.897	2375.88	3143.73	909.205	3134.37	1435.37	7923.28	1.99409e+06	2.59605e+06	13596.5
8265	27.2534	2	536.773	1071.53	-0.067467	36.73	EQLQGLNDR		NFM_RAT	Neurofilament medium polypeptide OS=Rattus norvegicus GN=Nefm PE=1 SV=4	FALSE	0.225716	64658.3	54317.1	54359.7	63833.4	62437.6	55956.4	54845.3	52916.7	58614.3	70014.9	32438.5	13389.3	69110.8	63698.3	88366.3	40670.3	48717.8	44942	77250.4	74832.2	51752.1	49672.7	81867.7	50276.2	57015.8	47844.8	48439	62608.2	70365.4	51518.6	53029.7	46658.5	56084.6	96646.8	37932.5	14733	101823
13291	25.7376	2	530.726	1059.44	-0.186571	53	VSGSPSSGFR	[4] Phospho (ST)	NFM_RAT	Neurofilament medium polypeptide OS=Rattus norvegicus GN=Nefm PE=1 SV=4	FALSE	0.908843	78384.7	67161.3	91072.2	81481.4	82197.5	68174.6	67151.3	70437.6	74773.6	85161.8	38932.5	38818.3	87624.9	86736	105808	53832.6	51225.8	16707.3	90088	77586.5	52655.3	60350.8	110962	86327.1	69119.8	59158.6	81152.9	79917.5	92634.2	62767.8	64928.3	62107.3	71546.5	117555	45526.4	42713.7	129100
13702	26.1758	3	732.326	2193.96	0.408246	37.16	EEAEEKEEEPEVEKSPVK	[15] Phospho (ST)	NFM_RAT	Neurofilament medium polypeptide OS=Rattus norvegicus GN=Nefm PE=1 SV=4	TRUE	0.249317	161041	202444	12771.7	150815	157642	109870	103705	166925	147158	115247	145033	130334	208456	182731	7871.72	22440.7	152578	170204	176330	20644	121223	121206	172728	10350.1	142006	178321	11380.6	147921	177658	101157	100272	147184	140806	159084	169596	143413	307124
24323	13.2716	3	732.326	2193.96	0.385982	38.43	EEAEEKEEEPEVEKSPVK	[15] Phospho (ST)	NFM_RAT	Neurofilament medium polypeptide OS=Rattus norvegicus GN=Nefm PE=1 SV=4	FALSE	0.454499	4436.16	480.063	127028	5049.28	3268.44	1140.44	7685.59	1122.66	6513.04	15579.5	3616.53	2334.16	4519.27	1152.58	188122	113169	555.48	975.015	11533.7	44538.4	2818.44	1009.72	6873.14	40085.9	3911.81	422.86	113193	4952.37	3683.44	1050	7431.16	989.892	6231.95	21505.5	4229.05	2568.39	6658.37
18562	25.7846	3	861.053	2580.14	-0.347075	42.94	EEKEEAEEKEEEPEVEKSPVK	[18] Phospho (ST)	NFM_RAT	Neurofilament medium polypeptide OS=Rattus norvegicus GN=Nefm PE=1 SV=4	FALSE	0.408182	94682	144680	3034.29	103381	93399.8	54951.3	4809.22	121030	47535.6	7794.38	94892.7	101845	55104.9	43763.7	4079.1	9119.52	39872.6	98813.3	81688.8	11672.7	64841	47364	63848.1	3553.93	83490.8	127440	2703.81	101397	105259	50593.2	4650.01	106716	45484	10759.2	110964	112065	81187.6
21267	41.401	2	918.948	1835.88	-12.6327	78.11	FVEEIIEETKVEDEK		NFM_RAT	Neurofilament medium polypeptide OS=Rattus norvegicus GN=Nefm PE=1 SV=4	FALSE	6.80781e-05	11100.3	13870.2	6945.66	11090.9	9063.78	6000.28	1611.46	1229.86	5099.39	12383.5	2969.56	10740.4	30011.2	13533.4	13821.8	14665.2	14857.2	14390.2	43182.3	27509.9	25909.6	31894.4	45102.8	22951.1	9788.23	12217.5	6189.16	10878	10214.6	5524.41	1558.12	1084.41	4879.31	17093.9	3472.5	11818.3	44216.2
25210	12.139	3	601.239	1800.69	0.217767	45.38	EKAEEEGGSEEEVGDK	[9] Phospho (ST)	NFM_RAT	Neurofilament medium polypeptide OS=Rattus norvegicus GN=Nefm PE=1 SV=4	FALSE	0.248332	265.613	25079.5	240.862	733.649	1339.41	100.496	964.008	1620.76	648.39	761.308	798.348	633.029	2209.45	29510	566.493	1352.42	111.168	11395.9	624.224	4594.9	724.976	1949.37	1929.7	484.873	234.218	22091.1	214.629	719.568	1509.47	92.5256	932.095	1429.08	620.407	1050.89	933.56	696.554	3255.24
38857	13.4408	3	601.238	1800.69	-1.0002	37.42	EKAEEEGGSEEEVGDK	[9] Phospho (ST)	NFM_RAT	Neurofilament medium polypeptide OS=Rattus norvegicus GN=Nefm PE=1 SV=4	FALSE	0.221653	737.125	1060.84	1455.94	7670.7	1667.54	2859.23	1631.57	2036.78	1561.86	2270.28	17386.8	11397.6	2644.24	918.627	4418.57	5023.56	4427.02	494.442	483.34	2100.11	591.658	1355.91	2410.58	1483.2	649.998	934.435	1297.36	7523.48	1879.27	2632.47	1577.56	1795.9	1494.45	3133.84	20331.5	12541.4	3895.83
26134	22.7447	2	1100.94	2199.87	-0.385616	57.79	AEEEGGSEEEVGDKSPQESK	[15] Phospho (ST)	NFM_RAT	Neurofilament medium polypeptide OS=Rattus norvegicus GN=Nefm PE=1 SV=4	FALSE	0.187487	636.084	12660.9	731.564	423.427	2360.29	336.168	714.782	486.158	166.208	1482.85	340459	381062	225.978	2986.83	304.563	233.235	329.541	1756.82	1058.34	3734.46	965.677	140.771	713.968	3132.33	560.9	11152.3	651.885	415.3	2659.97	309.507	691.12	428.662	159.035	2046.89	398121	419303	332.939
27839	20.8504	2	772.785	1543.56	-0.598676	81.73	AEEEGGSEEEVGDK	[7] Phospho (ST)	NFM_RAT	Neurofilament medium polypeptide OS=Rattus norvegicus GN=Nefm PE=1 SV=4	FALSE	0.133291	6665.67	3360.1	321.514	751.477	2600.85	7542.14	227.48	8882.35	1335.44	781.808	271907	318905	6184.7	4110.55	469.5	180.139	3494.17	21762.8	1675.04	205.375	1123.56	219.69	1603.43	222.028	5877.8	2959.72	286.496	737.054	2931.09	6943.99	219.949	7831.88	1277.8	1079.19	317958	350908	9112.08
35374	14.53	2	772.785	1543.56	-0.533179	77.76	AEEEGGSEEEVGDK	[7] Phospho (ST)	NFM_RAT	Neurofilament medium polypeptide OS=Rattus norvegicus GN=Nefm PE=1 SV=4	FALSE	0.904598	1470.1	35759.4	654.827	7646.36	1061.89	1510.6	1373.1	1480.93	9435.78	2362.75	1665.98	1134.06	2006.7	14349.5	2407.27	559.314	1117.98	254275	3978.31	379.001	868.5	2568.23	5097.73	469.055	1296.33	31498.4	583.506	7499.6	1196.72	1390.8	1327.64	1305.79	9028.55	3261.47	1948.14	1247.86	2956.53
271	12.6179	2	909.352	1816.69	-0.106512	87.51	IEDVGSDEEDDSGKDK	[6] Phospho (ST)	HS90B_RAT	Heat shock protein HSP 90-beta OS=Rattus norvegicus GN=Hsp90ab1 PE=1 SV=4	TRUE	0.619084	2.78377e+06	8464.58	3.2361e+06	5.0047e+06	4.62017e+06	316543	3.7215e+06	626028	4.11936e+06	4.47076e+06	3284.09	4675.76	3.90005e+06	12508.7	5.61477e+06	4.08653e+06	284243	1066.14	4.1723e+06	3.77876e+06	3.21132e+06	2.60756e+06	3.40541e+06	2.6543e+06	2.45473e+06	7455.97	2.88364e+06	4.90864e+06	5.2068e+06	291438	3.5983e+06	551991	3.94157e+06	6.17131e+06	3840.3	5144.98	5.74605e+06
388	12.6179	3	606.57	1816.69	-0.459508	51.08	IEDVGSDEEDDSGKDK	[6] Phospho (ST)	HS90B_RAT	Heat shock protein HSP 90-beta OS=Rattus norvegicus GN=Hsp90ab1 PE=1 SV=4	TRUE	0.501459	1.21086e+06	12883.5	1.23835e+06	1.73053e+06	2.11193e+06	163001	1.39205e+06	333152	1.44921e+06	1.79903e+06	4700.44	4105.27	1.56656e+06	25090.8	1.95919e+06	1.54893e+06	175326	2764.01	2.01914e+06	1.69913e+06	1.57034e+06	1.34335e+06	1.78665e+06	728296	1.06774e+06	11348.3	1.10347e+06	1.69732e+06	2.38009e+06	150074	1.34596e+06	293752	1.38666e+06	2.48334e+06	5496.53	4517.24	2.30806e+06
1472	25.0045	2	909.351	1816.69	-0.454231	94.73	IEDVGSDEEDDSGKDK	[6] Phospho (ST)	HS90B_RAT	Heat shock protein HSP 90-beta OS=Rattus norvegicus GN=Hsp90ab1 PE=1 SV=4	TRUE	0.337834	2.50334e+06	6.00536e+06	1.39905e+06	1.70472e+06	1.49451e+06	5.1308e+06	1.48706e+06	6.87139e+06	1.86844e+06	1.9781e+06	5.62914e+06	6.49186e+06	3.23381e+06	6.79027e+06	2.46952e+06	1.83161e+06	5.35307e+06	6.22879e+06	2.05861e+06	684799	1.34262e+06	1.05806e+06	2.0808e+06	924545	2.20745e+06	5.28978e+06	1.24667e+06	1.672e+06	1.68427e+06	4.72389e+06	1.43783e+06	6.05874e+06	1.7878e+06	2.73051e+06	6.58252e+06	7.14332e+06	4.76446e+06
2493	25.0045	3	606.57	1816.69	-0.432638	65.05	IEDVGSDEEDDSGKDK	[6] Phospho (ST)	HS90B_RAT	Heat shock protein HSP 90-beta OS=Rattus norvegicus GN=Hsp90ab1 PE=1 SV=4	TRUE	0.636436	680775	1.70943e+06	166442	146070	173240	1.8896e+06	153307	2.43891e+06	189410	240346	2.15682e+06	1.89835e+06	848290	3.26583e+06	180320	137016	2.07666e+06	1.76618e+06	422820	192410	171990	136158	560284	144197	600309	1.50574e+06	148314	143266	195237	1.73974e+06	148232	2.15047e+06	181235	331767	2.52211e+06	2.08885e+06	1.24981e+06
33409	25.0311	1	1817.7	1816.69	-0.542779	---	IEDVGSDEEDDSGKDK	[6] Phospho (ST)	HS90B_RAT	Heat shock protein HSP 90-beta OS=Rattus norvegicus GN=Hsp90ab1 PE=1 SV=4	TRUE	0.875454	0	0	0	0	0	0	0	0	0	0	67142.1	115565	0	0	0	0	0	18258.8	0	126.884	0	0	0	68.6558	0	0	0	0	0	0	0	0	0	0	78513.6	127162	0
719	28.0347	4	794.082	3172.3	0.869797	---	EISDDEAEEEKGEKEEEDKEDEEKPK	[3] Phospho (ST)	HS90B_RAT	Heat shock protein HSP 90-beta OS=Rattus norvegicus GN=Hsp90ab1 PE=1 SV=4	FALSE	0.0191842	1.75735e+06	2.09234e+06	1.96102e+06	2.97564e+06	2.32689e+06	1.27726e+06	2.47874e+06	3.15704e+06	2.68745e+06	2.05259e+06	756351	728964	1.11634e+06	765054	1.81846e+06	284507	1.41362e+06	2.02131e+06	1.45945e+06	551482	1.92395e+06	1.47109e+06	949011	679198	1.54963e+06	1.84302e+06	1.74744e+06	2.91853e+06	2.62234e+06	1.17596e+06	2.39669e+06	2.78367e+06	2.57146e+06	2.83334e+06	884450	802117	1.64473e+06
1366	28.0347	5	635.467	3172.3	0.160625	---	EISDDEAEEEKGEKEEEDKEDEEKPK	[3] Phospho (ST)	HS90B_RAT	Heat shock protein HSP 90-beta OS=Rattus norvegicus GN=Hsp90ab1 PE=1 SV=4	FALSE	0.0778969	645440	708740	683550	1.08471e+06	882616	354138	865957	1.09914e+06	931104	979988	351447	294568	541834	397184	803253	115055	566170	763608	731089	256388	753375	566018	471279	236594	569151	624289	609100	1.0639e+06	994684	326052	837290	969150	890919	1.35275e+06	410970	324128	798298
3375	28.0347	3	1058.44	3172.3	0.068781	38.79	EISDDEAEEEKGEKEEEDKEDEEKPK	[3] Phospho (ST)	HS90B_RAT	Heat shock protein HSP 90-beta OS=Rattus norvegicus GN=Hsp90ab1 PE=1 SV=4	FALSE	0.0275275	522064	632577	564229	978432	708231	427611	804439	1.12723e+06	877643	812832	193559	184488	329330	231488	613561	68580.2	406486	615702	546250	110000	659270	427179	270986	164934	460357	557201	502775	959653	798156	393698	777809	993919	839765	1.12201e+06	226341	203002	485211
890	25.6289	2	787.791	1573.57	-0.0429522	94.36	IEDVGSDEEDDSGK	[6] Phospho (ST)	HS90B_RAT	Heat shock protein HSP 90-beta OS=Rattus norvegicus GN=Hsp90ab1 PE=1 SV=4	TRUE	0.837432	3.28039e+06	2.80567e+06	876773	4.9144e+06	4.57675e+06	4.33589e+06	4.53767e+06	4.25126e+06	5.23589e+06	4.72174e+06	203975	211717	5.62904e+06	3.78759e+06	7.06718e+06	3.67552e+06	3.84069e+06	203309	5.06324e+06	706000	3.29345e+06	3.16708e+06	4.61778e+06	698481	2.89265e+06	2.47136e+06	781278	4.82008e+06	5.15787e+06	3.99202e+06	4.38745e+06	3.74848e+06	5.00991e+06	6.51776e+06	238522	232963	8.29341e+06
1156	26.5744	2	787.791	1573.57	0.0458288	80.94	IEDVGSDEEDDSGK	[6] Phospho (ST)	HS90B_RAT	Heat shock protein HSP 90-beta OS=Rattus norvegicus GN=Hsp90ab1 PE=1 SV=4	FALSE	0.636485	851548	1.74632e+06	635342	556479	514886	763800	676325	821365	815480	765247	5.1255e+06	5.1817e+06	966256	2.01449e+06	762577	502946	717238	5.01344e+06	992856	492370	675621	562939	1.04875e+06	648116	750897	1.53823e+06	566142	545798	580262	703225	653936	724225	780285	1.05633e+06	5.99358e+06	5.70169e+06	1.42361e+06
4874	13.304	2	787.791	1573.57	-0.0460514	94.39	IEDVGSDEEDDSGK	[6] Phospho (ST)	HS90B_RAT	Heat shock protein HSP 90-beta OS=Rattus norvegicus GN=Hsp90ab1 PE=1 SV=4	FALSE	0.269878	93602.6	2596.72	3.01687e+06	133517	88740.1	25844.6	342942	42481.7	124952	496917	1017.73	840.336	135790	11519.5	2.06065e+06	3.41525e+06	25922.1	1071.32	135793	4.13841e+06	53557	76433.7	120011	2.52537e+06	82538.9	2287.3	2.68828e+06	130954	100008	23794.9	331589	37457.5	119560	685931	1190.1	924.665	200064
17388	25.6289	1	1574.57	1573.57	-0.402942	---	IEDVGSDEEDDSGK	[6] Phospho (ST)	HS90B_RAT	Heat shock protein HSP 90-beta OS=Rattus norvegicus GN=Hsp90ab1 PE=1 SV=4	TRUE	0.911659	181657	205453	2966.8	201418	176475	294708	76323.3	302091	146899	223864	685.627	2418.29	498512	254769	326970	26413.6	247955	1383.77	298937	2367.89	143408	93095.9	258690	5144.49	160185	180972	2643.67	197552	198882	271335	73796.7	266364	140559	309016	801.748	2660.97	734471
30554	13.2842	1	1574.57	1573.57	-0.310677	---	IEDVGSDEEDDSGK	[6] Phospho (ST)	HS90B_RAT	Heat shock protein HSP 90-beta OS=Rattus norvegicus GN=Hsp90ab1 PE=1 SV=4	FALSE	0.617066	479.962	403.846	116057	594.821	1020.89	58.3303	629.342	469.912	533.499	11883.6	0.912102	29.3805	189.201	0	101270	65203	329.734	860.005	0	265922	321.951	667.019	486.704	230285	423.231	355.725	103417	583.404	1150.51	53.7042	608.508	414.337	510.474	16403.8	1.06658	32.3288	278.755
1367	12.1923	2	815.822	1629.63	-0.0704597	93.01	EKEISDDEAEEEK	[5] Phospho (ST)	HS90B_RAT	Heat shock protein HSP 90-beta OS=Rattus norvegicus GN=Hsp90ab1 PE=1 SV=4	FALSE	0.545276	378891	6604.6	484720	646888	472112	318738	583333	681944	653384	464233	5274.54	3703.15	680411	11285.1	737541	808216	582142	4758.46	471639	434163	449565	473568	481930	324144	334107	5817.62	431926	634473	532056	293460	564022	601293	625185	640816	6167.86	4074.76	1.00247e+06
12759	24.2565	2	815.822	1629.63	-0.00562006	86.39	EKEISDDEAEEEK	[5] Phospho (ST)	HS90B_RAT	Heat shock protein HSP 90-beta OS=Rattus norvegicus GN=Hsp90ab1 PE=1 SV=4	FALSE	0.492565	34584.9	87892	13974.4	59724.1	36272.4	24443	31779.4	34412	73233.7	60914.7	454567	505470	37536.6	70918.1	59275.2	32440.4	44850.3	819321	32708.4	8158.62	40903.2	56147	43021.2	11715.7	30497.1	77419.1	12452.3	58577.8	40878	22504.5	30727.3	30342.3	70073.1	84085	531555	556195	55303.7
13698	24.9219	2	815.822	1629.63	-0.0527979	75.2	EKEISDDEAEEEK	[5] Phospho (ST)	HS90B_RAT	Heat shock protein HSP 90-beta OS=Rattus norvegicus GN=Hsp90ab1 PE=1 SV=4	FALSE	0.938317	31979.9	41959.5	11215.9	84485.5	98978.3	24948.4	12296.8	34618.3	33191.8	33420.8	104932	103900	49240.2	65834.7	21166.5	37455.4	42339.9	58208.4	110003	10320.8	71227.7	24855.6	116830	7951.89	28199.9	36959.8	9994.31	82863.9	111546	22969.8	11889.7	30524.1	31759.3	46133.2	122704	114326	72546.9
25205	22.1479	2	815.822	1629.63	0.193174	89.43	EKEISDDEAEEEK	[5] Phospho (ST)	HS90B_RAT	Heat shock protein HSP 90-beta OS=Rattus norvegicus GN=Hsp90ab1 PE=1 SV=4	FALSE	0.681434	33134.6	610237	12382.2	3637.52	5169.52	33684.3	40205.2	42094	17163.9	60360.9	5269.27	6151.52	36035.8	376165	127629	93485.1	53795.6	7762.21	30774.3	5860.13	7285.2	6790.91	30052.1	8565.83	29218.2	537524	11033.6	3567.7	5825.91	31012.9	38874.3	37115.7	16423.1	83320.7	6161.7	6768.83	53092.6
3694	12.1923	2	844.332	1686.65	-0.965287	86.53	EISDDEAEEEKGEK	[3] Phospho (ST)	HS90B_RAT	Heat shock protein HSP 90-beta OS=Rattus norvegicus GN=Hsp90ab1 PE=1 SV=4	FALSE	0.460808	4259.37	1796.28	168285	226369	146947	285.317	209552	1735.11	223906	188973	5554.88	4393.6	3766.78	2328.89	334633	321308	1102.38	2133.61	150126	199888	141934	165078	169072	99752.7	3755.92	1582.24	149956	222025	165605	262.689	202615	1529.91	214243	260854	6495.68	4834.51	5549.69
4615	12.1923	3	563.224	1686.65	0.141365	39.17	EISDDEAEEEKGEK	[3] Phospho (ST)	HS90B_RAT	Heat shock protein HSP 90-beta OS=Rattus norvegicus GN=Hsp90ab1 PE=1 SV=4	FALSE	0.670292	61126.5	1361.01	91373.9	101813	87904.4	42597.5	110392	104775	117292	92941.7	9343.99	7154.05	137726	2253.91	144320	157615	113401	1942.63	92686.5	91992.5	88017	104417	102054	46112.7	53901.5	1198.84	81421.7	99858.7	99065.8	39219.2	106738	92383.9	112230	128294	10926.5	7871.97	202916
13257	13.2166	2	844.332	1686.65	-1.38543	51.44	EISDDEAEEEKGEK	[3] Phospho (ST)	HS90B_RAT	Heat shock protein HSP 90-beta OS=Rattus norvegicus GN=Hsp90ab1 PE=1 SV=4	FALSE	0.723367	128129	656.772	144149	45935.6	21448.6	97786.2	116712	220524	83012.2	155371	3181.53	4027.44	272438	12805.9	355007	222024	200906	1475.36	23422.6	78446.5	15621.1	26256.4	14428.8	126165	112984	578.513	128449	45054	24172	90031	112848	194444	79429.5	214471	3720.36	4431.6	401390
11899	13.2022	2	687.254	1372.49	1.22812	37.67	EISDDEAEEEK	[3] Phospho (ST)	HS90B_RAT	Heat shock protein HSP 90-beta OS=Rattus norvegicus GN=Hsp90ab1 PE=1 SV=4	FALSE	0.746045	5347.2	323.003	67284.4	94545.2	95594	5954.76	87291.5	7649.16	111371	90985	2867.77	1734.12	3223.34	1665.19	203148	122924	5504.24	1629.69	78837.1	2672.47	67316.8	72019.6	71814.2	52733.9	4715.17	284.515	59956	92730.6	107732	5482.5	84401.8	6744.53	106564	125593	3353.47	1908.14	4749.04
30820	21.8059	2	687.253	1372.49	0.268197	40.42	EISDDEAEEEK	[3] Phospho (ST)	HS90B_RAT	Heat shock protein HSP 90-beta OS=Rattus norvegicus GN=Hsp90ab1 PE=1 SV=4	FALSE	0.892583	105245	4145.55	3126.75	1876.55	2492.68	94646.3	3902.28	127737	3668.78	1869.4	3021.58	3391.33	162155	3203.46	2815.7	5044.28	169082	1886.54	14270.7	5207.01	3027.9	1898.85	28722.2	2200.74	92805.4	3651.58	2786.2	1840.53	2809.18	87140.1	3773.1	112630	3510.45	2580.47	3533.33	3731.66	238908
37509	13.2166	1	1373.5	1372.49	0.636673	---	EISDDEAEEEK	[3] Phospho (ST)	HS90B_RAT	Heat shock protein HSP 90-beta OS=Rattus norvegicus GN=Hsp90ab1 PE=1 SV=4	FALSE	0.74875	0	0	610.015	190.396	240.056	0	3985.29	0	0	7085.63	94.2104	32.623	1.79489	0	24616.5	228.189	0	0	0	0	326.377	2267.5	0	1124.43	0	0	543.575	186.742	270.536	0	3853.36	0	0	9780.81	110.166	35.8967	2.64446
15544	24.2423	2	972.9	1943.79	-1.38572	47.52	EKEISDDEAEEEKGEK	[5] Phospho (ST)	HS90B_RAT	Heat shock protein HSP 90-beta OS=Rattus norvegicus GN=Hsp90ab1 PE=1 SV=4	FALSE	0.366753	36333.4	62851.9	11606.7	30582	19486.5	32695.1	38377.3	43528.8	31457.3	95934.3	519712	625663	62653.1	71304.8	61905.1	28471.9	27911.1	146112	55371.5	16331	21325.7	20790.4	67874.5	9952.29	32038.9	55362.6	10342.6	29995.1	21960.8	30102.2	37106.8	38380.8	30099.7	132425	607733	688449	92308.5
20574	23.5101	2	972.9	1943.78	-1.83252	60.1	EKEISDDEAEEEKGEK	[5] Phospho (ST)	HS90B_RAT	Heat shock protein HSP 90-beta OS=Rattus norvegicus GN=Hsp90ab1 PE=1 SV=4	FALSE	0.894066	20833.1	59069.9	2465.59	5727.67	8620.25	22487.4	3180.57	19986.5	5628.88	11610.3	67227.5	44525.7	22418.1	38130	15343.6	18457.8	11412.1	417201	31049.7	3811.41	8069.29	1624.02	30251.6	1850.46	18370.7	52031.3	2197.04	5617.74	9714.78	20704	3075.28	17622.8	5385.95	16026.6	78613.5	48994	33029.1
22806	31.2021	2	656.288	1310.56	-0.332411	40.33	EDQTEYLEER		HS90B_RAT	Heat shock protein HSP 90-beta OS=Rattus norvegicus GN=Hsp90ab1 PE=1 SV=4	FALSE	0.340648	3560.7	2483.74	9920.33	9494.88	6576.75	3540.76	10745.6	6921.43	9370.83	6037.79	0	236.949	5716.19	2316.26	5176.78	8897.08	4261.82	3295.23	7190	7873.06	5535.92	4477.27	4382.73	2879.96	3139.83	2187.78	8839.84	9312.64	7411.81	3259.95	10389.9	6102.86	8966.4	8334.4	0	260.728	8421.82
29932	31.2283	1	1311.57	1310.56	-0.375569	---	EDQTEYLEER		HS90B_RAT	Heat shock protein HSP 90-beta OS=Rattus norvegicus GN=Hsp90ab1 PE=1 SV=4	FALSE	0.681154	12284.6	12854.4	9651.79	11030.1	8961.64	12067.5	4936.58	11888.4	7766.32	2939.33	2520.14	4868.84	15411.4	8417.43	9313.85	13345.1	14963.3	19667.3	4359.97	4368.02	7916.39	5088.95	3886.54	6701.4	10832.6	11322.7	8600.55	10818.4	10099.5	11110.5	4773.16	10482.5	7431.14	4057.37	2946.96	5357.44	22706.1
32587	19.6047	2	973.4	1944.78	0.411432	73.26	IEDVGSDEEDDSGKDKK	[6] Phospho (ST)	HS90B_RAT	Heat shock protein HSP 90-beta OS=Rattus norvegicus GN=Hsp90ab1 PE=1 SV=4	FALSE	0.223057	2190.26	92645	2268.2	473.241	1024.9	3481.93	428.3	4481.67	960.482	2988.58	320233	434132	5829.3	37105.5	864.071	1133.58	2416.92	2287.73	6593.03	921.762	642.458	242.55	3480.99	974.163	1931.37	81605.7	2021.16	464.158	1155.04	3205.79	414.121	3951.65	919.029	4125.35	374469	477698	8588.47
2933	12.9483	1	1181.52	1180.51	-0.449983	---	SPVVSGDTSPR	[5] Phospho (ST)	TAU_RAT	Microtubule-associated protein tau OS=Rattus norvegicus GN=Mapt PE=1 SV=3	FALSE	0.72584	140175	2471.09	404240	665153	463284	146455	583618	102801	644193	1.18179e+06	277.005	745.314	503227	846.325	1.19931e+06	411847	29934.7	405.15	478629	633525	240709	305815	445478	291231	123607	2176.64	360211	652387	522107	134840	564298	90643.5	616391	1.63132e+06	323.92	820.108	741417
12138	24.0098	1	1181.52	1180.51	-0.165573	---	SPVVSGDTSPR	[5] Phospho (ST)	TAU_RAT	Microtubule-associated protein tau OS=Rattus norvegicus GN=Mapt PE=1 SV=3	FALSE	0.800082	3083.04	174302	714.178	288.161	260.349	5247.01	202.018	9247.25	269.762	828.349	851184	929654	35239.8	299603	3204.4	491.655	8532.59	274228	998.308	1495.32	168.868	118.517	1106.79	1027.22	2718.63	153533	636.392	282.631	293.406	4830.88	195.33	8153.62	258.12	1143.43	995344	1.02295e+06	51919.8
250	12.9483	2	591.264	1180.51	0.0453593	85.27	SPVVSGDTSPR	[9] Phospho (ST)	TAU_RAT	Microtubule-associated protein tau OS=Rattus norvegicus GN=Mapt PE=1 SV=3	TRUE	0.830909	1.53038e+06	3774.29	1.45788e+06	2.14599e+06	2.00532e+06	1.68938e+06	1.94721e+06	2.78104e+06	2.14595e+06	2.92485e+06	16273.2	15139.8	2.4454e+06	14956.2	2.94194e+06	1.5114e+06	1.53722e+06	2360.98	1.89586e+06	2.20958e+06	1.12512e+06	1.2895e+06	1.88424e+06	914666	1.34949e+06	3324.56	1.29909e+06	2.10481e+06	2.25994e+06	1.5554e+06	1.88275e+06	2.45214e+06	2.05333e+06	4.03738e+06	19029.3	16659.1	3.60287e+06
1586	23.9577	2	591.263	1180.51	-0.325965	76.56	SPVVSGDTSPR	[9] Phospho (ST)	TAU_RAT	Microtubule-associated protein tau OS=Rattus norvegicus GN=Mapt PE=1 SV=3	FALSE	0.563357	226306	2.22461e+06	85044.7	115064	105751	261781	112316	348794	133922	162826	3.7888e+06	3.6236e+06	475241	3.16374e+06	177462	110566	299135	1.93967e+06	178561	98682	80550.4	73570.1	233499	83149.8	199557	1.95954e+06	75782	112856	119178	241019	108597	307544	128142	224760	4.43049e+06	3.98723e+06	700185
2933	12.9483	1	1181.52	1180.51	-0.449983	---	SPVVSGDTSPR	[9] Phospho (ST)	TAU_RAT	Microtubule-associated protein tau OS=Rattus norvegicus GN=Mapt PE=1 SV=3	FALSE	0.72584	140175	2471.09	404240	665153	463284	146455	583618	102801	644193	1.18179e+06	277.005	745.314	503227	846.325	1.19931e+06	411847	29934.7	405.15	478629	633525	240709	305815	445478	291231	123607	2176.64	360211	652387	522107	134840	564298	90643.5	616391	1.63132e+06	323.92	820.108	741417
12138	24.0098	1	1181.52	1180.51	-0.165573	---	SPVVSGDTSPR	[9] Phospho (ST)	TAU_RAT	Microtubule-associated protein tau OS=Rattus norvegicus GN=Mapt PE=1 SV=3	FALSE	0.800082	3083.04	174302	714.178	288.161	260.349	5247.01	202.018	9247.25	269.762	828.349	851184	929654	35239.8	299603	3204.4	491.655	8532.59	274228	998.308	1495.32	168.868	118.517	1106.79	1027.22	2718.63	153533	636.392	282.631	293.406	4830.88	195.33	8153.62	258.12	1143.43	995344	1.02295e+06	51919.8
1129	26.1346	2	737.304	1472.59	0.117872	47.53	SGYSSPGSPGTPGSR	[8] Phospho (ST)	TAU_RAT	Microtubule-associated protein tau OS=Rattus norvegicus GN=Mapt PE=1 SV=3	FALSE	0.23231	138142	867046	47630.7	125842	133530	193424	72577.2	189078	88722.7	79459.1	4.08376e+06	3.67423e+06	195596	251943	66309	31882.4	173532	2.43231e+06	147551	26769.2	106223	84180.3	110023	47464.1	121814	763732	42442.9	123427	150484	178084	70174.6	166717	84893.5	109683	4.77541e+06	4.04294e+06	288177
1656	25.0311	2	737.304	1472.59	-0.563021	87.15	SGYSSPGSPGTPGSR	[8] Phospho (ST)	TAU_RAT	Microtubule-associated protein tau OS=Rattus norvegicus GN=Mapt PE=1 SV=3	TRUE	0.910331	2.37879e+06	1.62395e+06	169021	3.12533e+06	3.02362e+06	3.17422e+06	209979	3.37148e+06	883817	242713	267310	263873	3.89722e+06	3.50131e+06	294552	237401	2.24083e+06	262589	2.39866e+06	121342	1.54418e+06	777790	2.78094e+06	189117	2.09762e+06	1.43045e+06	150612	3.06534e+06	3.40753e+06	2.92248e+06	203027	2.97275e+06	845673	335035	312583	290353	5.74188e+06
2446	13.9942	2	737.304	1472.59	-0.435745	87.06	SGYSSPGSPGTPGSR	[8] Phospho (ST)	TAU_RAT	Microtubule-associated protein tau OS=Rattus norvegicus GN=Mapt PE=1 SV=3	TRUE	0.965183	98857	42831.5	1.94919e+06	1.06732e+06	21788.2	47947.1	2.49747e+06	111138	3.08274e+06	3.25505e+06	51310	52025.6	265044	62626	4.40783e+06	2.13622e+06	152726	64083.9	86599.9	111218	22955.9	1.15264e+06	90263.4	1.31033e+06	87172.3	37727.9	1.73689e+06	1.04683e+06	24554.7	44144.5	2.41479e+06	97993.9	2.9497e+06	4.49318e+06	60000.1	57246.4	390496
17785	26.1887	1	1473.6	1472.59	-0.367927	---	SGYSSPGSPGTPGSR	[8] Phospho (ST)	TAU_RAT	Microtubule-associated protein tau OS=Rattus norvegicus GN=Mapt PE=1 SV=3	FALSE	0.336685	423.489	27082.2	0	0	0	555.441	270.271	464.644	0	209.24	275314	324826	535.319	913.13	0	0	845.8	112412	143.532	76.9525	0	0	15.0159	0	373.434	23855.2	0	0	0	511.391	261.323	409.692	0	288.829	321943	357422	788.699
25226	24.9774	1	1473.6	1472.59	-0.431672	---	SGYSSPGSPGTPGSR	[8] Phospho (ST)	TAU_RAT	Microtubule-associated protein tau OS=Rattus norvegicus GN=Mapt PE=1 SV=3	TRUE	0.932805	74432.8	63479.4	41.8199	1906.65	29897.9	135057	0	129881	84.7467	268.353	1467.03	2353.7	183460	127266	1095.36	0	68475.7	1455.61	59580.7	63.948	17135	116.944	66146.7	62.9849	65635	55915.4	37.265	1870.06	33694	124346	0	114521	81.0892	370.428	1715.49	2589.89	270297
28566	13.7862	1	1473.6	1472.59	-0.279886	---	SGYSSPGSPGTPGSR	[8] Phospho (ST)	TAU_RAT	Microtubule-associated protein tau OS=Rattus norvegicus GN=Mapt PE=1 SV=3	TRUE	0.647331	131.375	0	68465.1	168.666	149.072	0	41695.5	29.0774	9374.99	155027	15.8133	34.67	526.234	264.79	251500	44901.9	46.0183	88.1873	81.011	244.624	0	2100.58	41.3629	100540	115.847	0	61008.1	165.429	168	0	40315.2	25.6385	8970.38	213995	18.4915	38.1492	775.315
12138	24.0098	1	1181.52	1180.51	-0.165573	---	SPVVSGDTSPR	[8] Phospho (ST)	TAU_RAT	Microtubule-associated protein tau OS=Rattus norvegicus GN=Mapt PE=1 SV=3	FALSE	0.800082	3083.04	174302	714.178	288.161	260.349	5247.01	202.018	9247.25	269.762	828.349	851184	929654	35239.8	299603	3204.4	491.655	8532.59	274228	998.308	1495.32	168.868	118.517	1106.79	1027.22	2718.63	153533	636.392	282.631	293.406	4830.88	195.33	8153.62	258.12	1143.43	995344	1.02295e+06	51919.8
25226	24.9774	1	1473.6	1472.59	-0.431672	---	SGYSSPGSPGTPGSR	[5] Phospho (ST)	TAU_RAT	Microtubule-associated protein tau OS=Rattus norvegicus GN=Mapt PE=1 SV=3	FALSE	0.932805	74432.8	63479.4	41.8199	1906.65	29897.9	135057	0	129881	84.7467	268.353	1467.03	2353.7	183460	127266	1095.36	0	68475.7	1455.61	59580.7	63.948	17135	116.944	66146.7	62.9849	65635	55915.4	37.265	1870.06	33694	124346	0	114521	81.0892	370.428	1715.49	2589.89	270297
28566	13.7862	1	1473.6	1472.59	-0.279886	---	SGYSSPGSPGTPGSR	[5] Phospho (ST)	TAU_RAT	Microtubule-associated protein tau OS=Rattus norvegicus GN=Mapt PE=1 SV=3	FALSE	0.647331	131.375	0	68465.1	168.666	149.072	0	41695.5	29.0774	9374.99	155027	15.8133	34.67	526.234	264.79	251500	44901.9	46.0183	88.1873	81.011	244.624	0	2100.58	41.3629	100540	115.847	0	61008.1	165.429	168	0	40315.2	25.6385	8970.38	213995	18.4915	38.1492	775.315
2368	40.5256	2	897.903	1793.79	-9.49734	68.82	STPTAEDVTAPLVEER	[2] Phospho (ST)	TAU_RAT	Microtubule-associated protein tau OS=Rattus norvegicus GN=Mapt PE=1 SV=3	FALSE	0.934496	413456	432694	568939	688105	476602	496208	783982	698520	735852	450040	269860	376619	730588	739719	682694	613259	484491	460665	413342	458658	438065	424253	407873	470737	364587	381136	506973	674898	537116	456854	758029	615909	704094	621223	315565	414414	1.0764e+06
3286	33.4283	3	792.349	2374.02	-0.0569041	42.12	TDHGAEIVYKSPVVSGDTSPR	[11] Phospho (ST)|[19] Phospho (ST)	TAU_RAT	Microtubule-associated protein tau OS=Rattus norvegicus GN=Mapt PE=1 SV=3	FALSE	0.0574623	399369	451575	438741	573799	503160	441091	668583	711890	619974	342557	235370	251364	383231	319588	347573	540892	411583	425719	343074	365069	300982	300535	308884	250175	352165	397767	390954	562786	567047	406109	646450	627698	593217	472857	275233	276589	564624
7024	33.4832	2	1188.02	2374.02	-0.172356	52.14	TDHGAEIVYKSPVVSGDTSPR	[11] Phospho (ST)|[19] Phospho (ST)	TAU_RAT	Microtubule-associated protein tau OS=Rattus norvegicus GN=Mapt PE=1 SV=3	FALSE	0.0199847	304025	345445	341837	465399	335490	336832	488205	520998	484015	195160	113481	131092	172388	156031	192575	359240	284002	297830	162538	170153	215759	201062	146261	145982	268090	304283	304606	456467	378088	310119	472043	459382	463125	269393	132701	144247	253983
4253	26.5744	2	631.247	1260.48	-0.17256	40.97	SPVVSGDTSPR	[5] Phospho (ST)|[9] Phospho (ST)	TAU_RAT	Microtubule-associated protein tau OS=Rattus norvegicus GN=Mapt PE=1 SV=3	FALSE	0.463882	438742	503281	166073	379710	651126	688223	262254	826265	385211	452009	806702	972423	1.18363e+06	1.00908e+06	493821	237603	534458	522815	541515	199350	323732	199811	507355	160496	386883	443311	147985	372422	733801	633642	253573	728546	368586	623941	943329	1.07001e+06	1.74387e+06
9042	14.0681	2	631.246	1260.48	-0.368265	44.54	SPVVSGDTSPR	[5] Phospho (ST)|[9] Phospho (ST)	TAU_RAT	Microtubule-associated protein tau OS=Rattus norvegicus GN=Mapt PE=1 SV=3	FALSE	0.676038	15864.9	1103.34	291174	480111	198636	10794.4	427578	10313	493758	613816	1304.93	1040.06	19874.1	8482.22	981450	440881	3960.73	1092.46	71835.9	359434	76564.3	186184	57780.9	181888	13989.7	971.871	259460	470896	223857	9938.3	413424	9093.29	472449	847295	1525.94	1144.43	29281
22287	25.9833	1	1261.49	1260.48	-0.077434	---	SPVVSGDTSPR	[5] Phospho (ST)|[9] Phospho (ST)	TAU_RAT	Microtubule-associated protein tau OS=Rattus norvegicus GN=Mapt PE=1 SV=3	FALSE	0.509094	36847.1	84364.8	7512.75	8990.44	12200.2	74256.5	11578.7	123273	13594.7	54349.6	239159	349120	234586	191381	47855.5	9406.06	71882.3	144850	23819.3	5856.58	11324.8	5683.82	17674	5550.21	32491.8	74312.2	6694.49	8817.89	13749.2	68367.3	11195.4	108694	13008	75022.7	279665	384155	345622
27609	13.9471	1	1261.49	1260.48	-0.337936	---	SPVVSGDTSPR	[5] Phospho (ST)|[9] Phospho (ST)	TAU_RAT	Microtubule-associated protein tau OS=Rattus norvegicus GN=Mapt PE=1 SV=3	FALSE	0.699374	367.133	370.609	58043.5	39045.6	3269.88	223.13	56768.2	273.508	43929.2	184292	23.3488	11.6482	597.608	383.38	300083	60741	17.17	179.378	2280.75	75812	2395.18	12677.1	870.153	53340.5	323.738	326.448	51721.6	38296.2	3685.06	205.434	54888.9	241.161	42033.3	254392	27.3032	12.8172	880.472
5480	37.0245	2	829.898	1657.78	-0.692557	57.5	IGSLDNITHVPGGGNK	[3] Phospho (ST)	TAU_RAT	Microtubule-associated protein tau OS=Rattus norvegicus GN=Mapt PE=1 SV=3	FALSE	0.425498	91054.9	117591	84342.8	202171	174575	218542	202994	260547	209931	34769.5	59147.1	45471.6	138614	148727	144450	320243	318160	360792	101786	87911.8	113830	106358	86793.5	81387.2	80292.4	103579	75156.5	198291	196742	201210	196274	229733	200871	47994.8	69164.6	50034.7	204223
9672	56.6611	3	1108.53	3322.56	-2.17944	82.07	HLSNVSSTGSIDMVDSPQLATLADEVSASLAK	[10] Phospho (ST)	TAU_RAT	Microtubule-associated protein tau OS=Rattus norvegicus GN=Mapt PE=1 SV=3	FALSE	0.473892	79373	130146	100681	207563	239950	202678	329908	331781	401378	103767	103284	140843	372145	286149	356821	473485	391883	348151	191025	172867	180323	129753	47571.5	74342.4	69991.3	114639	89715.5	203579	270417	186604	318986	292542	384055	143237	120776	154976	548292
9870	29.3933	2	1203.98	2405.94	0.179862	66.3	ESPPQPPADDGSEEPGSETSDAK	[17] Phospho (ST)	TAU_RAT	Microtubule-associated protein tau OS=Rattus norvegicus GN=Mapt PE=1 SV=3	FALSE	0.383411	182371	248303	45658.4	161622	103029	26924.9	179275	338328	117280	142607	190902	197521	195497	211128	253491	99337.6	205827	352860	92740.6	46606.7	91967.2	66057.4	72436.1	2909.29	160815	218716	40685.4	158520	116111	24789.6	173341	298315	112218	196850	223234	217342	288030
21174	13.6197	2	777.287	1552.56	-0.0687081	61.12	SGYSSPGSPGTPGSR	[5] Phospho (ST)|[8] Phospho (ST)	TAU_RAT	Microtubule-associated protein tau OS=Rattus norvegicus GN=Mapt PE=1 SV=3	FALSE	0.922401	3574.13	714.321	180632	59241	18438.7	3807.43	187019	3336.81	117701	171661	6985.56	9813.19	1945.75	1567.15	249187	179089	675.617	7473.1	9761.74	193288	12379.9	49102.1	8198.02	98996.9	3151.68	629.205	160959	58104	20779.9	3505.47	180828	2942.18	112622	236956	8168.67	10798	2866.73
10219	26.6583	2	777.287	1552.56	-0.0127906	57.22	SGYSSPGSPGTPGSR	[5] Phospho (ST)|[11] Phospho (ST)	TAU_RAT	Microtubule-associated protein tau OS=Rattus norvegicus GN=Mapt PE=1 SV=3	FALSE	0.0410365	323633	366758	195789	495701	465424	479935	339377	567984	492398	292457	333780	411697	484840	352003	450014	290574	341684	395374	325828	176509	233976	164660	242413	147754	285380	323056	174464	486187	524519	441873	328143	500811	471147	403700	390310	453011	714327
10440	54.4957	3	1113.86	3338.55	-3.32826	70.8	HLSNVSSTGSIDMVDSPQLATLADEVSASLAK	[10] Phospho (ST)|[13] Oxidation (M)	TAU_RAT	Microtubule-associated protein tau OS=Rattus norvegicus GN=Mapt PE=1 SV=3	FALSE	0.23963	136118	206382	158880	214130	187000	151464	331149	386328	414619	46869.7	27132.5	31168.9	84439.8	63439.7	100771	176857	143386	164508	107885	89682.4	137467	90617.2	63640.9	46531.4	120030	181790	141576	210020	210744	139451	320187	340639	396724	64697.8	31727.8	34296.8	124407
13520	25.1372	2	471.221	940.427	0.655247	36.11	IGSTENLK	[3] Phospho (ST)	TAU_RAT	Microtubule-associated protein tau OS=Rattus norvegicus GN=Mapt PE=1 SV=3	FALSE	0.873406	42482.6	16206.6	63204	62181.7	61216.6	51022.7	55814.6	51525.1	66176.5	49267.2	22895.8	16985.9	49595.7	41444.4	53586.9	61037.9	40924.7	11659.8	62209.5	57543.1	32259.6	35012.9	79065.4	44704.6	37461.3	14275.5	56320	60988.3	68989.4	46976.2	53966.9	45431.5	63320.4	68007.1	26773.5	18690.5	73070.7
534	31.1656	3	839.341	2515	0.263524	64.55	ESDDKPEIEDVGSDEEEEEKK	[13] Phospho (ST)	HS90A_RAT	Heat shock protein HSP 90-alpha OS=Rattus norvegicus GN=Hsp90aa1 PE=1 SV=3	TRUE	0.8691	2.00742e+06	1.76899e+06	4.20311e+06	4.41303e+06	3.14095e+06	1.19182e+06	4.76364e+06	3.48351e+06	4.20364e+06	3.11971e+06	259211	327610	1.59811e+06	1.0847e+06	2.77114e+06	4.01936e+06	1.81639e+06	1.87736e+06	2.40472e+06	3.16272e+06	2.62149e+06	2.72577e+06	1.7643e+06	1.33611e+06	1.77015e+06	1.5582e+06	3.74532e+06	4.32833e+06	3.53976e+06	1.0973e+06	4.60594e+06	3.07153e+06	4.02222e+06	4.30637e+06	303112	360486	2.35454e+06
2428	31.1525	2	1258.51	2515	0.315885	81.75	ESDDKPEIEDVGSDEEEEEKK	[13] Phospho (ST)	HS90A_RAT	Heat shock protein HSP 90-alpha OS=Rattus norvegicus GN=Hsp90aa1 PE=1 SV=3	TRUE	0.781276	983603	898339	1.84975e+06	1.94384e+06	1.27802e+06	709852	2.07205e+06	1.66326e+06	1.84888e+06	1.4435e+06	217374	262061	798295	556775	1.29926e+06	1.58423e+06	799831	873838	1.04575e+06	1.30481e+06	1.2622e+06	1.1114e+06	769642	718844	867343	791296	1.64828e+06	1.90653e+06	1.44029e+06	653555	2.00345e+06	1.46656e+06	1.76909e+06	1.99256e+06	254190	288359	1.17615e+06
1392	32.8673	3	796.643	2386.91	0.0465466	46.83	ESDDKPEIEDVGSDEEEEEK	[13] Phospho (ST)	HS90A_RAT	Heat shock protein HSP 90-alpha OS=Rattus norvegicus GN=Hsp90aa1 PE=1 SV=3	TRUE	0.440772	678917	715897	1.18796e+06	1.32099e+06	1.11938e+06	723859	1.40085e+06	1.12277e+06	1.25736e+06	934807	476172	439049	986966	921120	1.13364e+06	1.62546e+06	1.0407e+06	1.12653e+06	889143	1.07368e+06	921446	905976	705092	739776	598671	630593	1.05857e+06	1.29564e+06	1.26152e+06	666451	1.35448e+06	989987	1.2031e+06	1.29038e+06	556819	483108	1.45412e+06
1739	32.8673	2	1194.46	2386.91	0.102568	77.94	ESDDKPEIEDVGSDEEEEEK	[13] Phospho (ST)	HS90A_RAT	Heat shock protein HSP 90-alpha OS=Rattus norvegicus GN=Hsp90aa1 PE=1 SV=3	TRUE	0.823387	1.26145e+06	1.4059e+06	1.62115e+06	2.06863e+06	1.45055e+06	1.35186e+06	2.04415e+06	1.94132e+06	1.96723e+06	1.22868e+06	636833	730964	1.26914e+06	1.1555e+06	1.69389e+06	2.36456e+06	1.74719e+06	1.89309e+06	1.02569e+06	1.14227e+06	1.3984e+06	1.22452e+06	788868	1.15657e+06	1.11235e+06	1.23838e+06	1.44458e+06	2.02892e+06	1.63473e+06	1.24464e+06	1.97648e+06	1.71173e+06	1.88232e+06	1.69604e+06	744690	804317	1.86986e+06
2912	30.9141	3	977.731	2930.17	-0.0396404	56.6	ESDDKPEIEDVGSDEEEEEKKDGDK	[13] Phospho (ST)	HS90A_RAT	Heat shock protein HSP 90-alpha OS=Rattus norvegicus GN=Hsp90aa1 PE=1 SV=3	TRUE	0.291273	465487	437589	1.12867e+06	1.62303e+06	1.10343e+06	380944	1.46839e+06	1.13972e+06	1.42817e+06	946260	119583	49629.5	216940	106139	457034	775761	292798	349957	543655	852176	710258	659932	343801	313745	410468	385447	1.00574e+06	1.59188e+06	1.24353e+06	350732	1.41978e+06	1.00493e+06	1.36653e+06	1.30619e+06	139836	54609.9	319624
6972	30.8877	2	1466.09	2930.17	-0.129143	47.51	ESDDKPEIEDVGSDEEEEEKKDGDK	[13] Phospho (ST)	HS90A_RAT	Heat shock protein HSP 90-alpha OS=Rattus norvegicus GN=Hsp90aa1 PE=1 SV=3	TRUE	0.0898897	356067	397187	575563	909670	628700	358478	805723	793673	788797	526896	109165	119150	205515	133933	325449	434655	302641	378141	312510	393296	467209	393858	208577	187344	313981	349860	512875	892211	708527	330048	779051	699809	754754	727313	127654	131106	302791
3739	12.7443	2	737.297	1472.58	16.2773	66.72	DKEVSDDEAEEK	[5] Phospho (ST)	HS90A_RAT	Heat shock protein HSP 90-alpha OS=Rattus norvegicus GN=Hsp90aa1 PE=1 SV=3	FALSE	0.748147	20998.5	19428.2	81008.8	92333	103919	20399.5	79378.8	37876.6	60406	104947	46397.6	38800.1	35108.4	25211.1	219569	153545	9694.07	21979	44667	1.89099e+06	61419.3	45780	23835.1	34467.2	18516.5	17113.2	72185.6	90560.9	117114	18781.7	76751	33397.1	57799	144866	54255.7	42693.7	51726.2
19123	21.7068	2	737.285	1472.56	0.363264	63.32	DKEVSDDEAEEK	[5] Phospho (ST)	HS90A_RAT	Heat shock protein HSP 90-alpha OS=Rattus norvegicus GN=Hsp90aa1 PE=1 SV=3	FALSE	0.954505	11741.5	9813.27	8611.39	3513.32	1633.88	7512.81	5348.04	9901.31	2214.37	3451.83	14447.4	15463.5	9956.61	18519.2	4065.14	6713.48	8368.22	15140.5	9882.05	3982.7	1492.91	1434.84	10837.4	8289.7	10353.6	8643.96	7673.47	3445.89	1841.34	6916.98	5171	8730.32	2118.8	4764.82	16894.2	17015.3	14669.3
36032	12.7256	1	1473.6	1472.59	25.5438	---	DKEVSDDEAEEK	[5] Phospho (ST)	HS90A_RAT	Heat shock protein HSP 90-alpha OS=Rattus norvegicus GN=Hsp90aa1 PE=1 SV=3	FALSE	0.843346	0	0	356.595	509.513	0	16.5342	0	0	0	757.852	0	70.6965	0	7.73643	722.095	0	0	38.1617	0	75138	0	0	0	338.979	0	0	317.756	499.734	0	15.2229	0	0	0	1046.12	0	77.791	0
6336	29.4167	3	1020.43	3058.28	4.194	39.65	ESDDKPEIEDVGSDEEEEEKKDGDKK	[13] Phospho (ST)	HS90A_RAT	Heat shock protein HSP 90-alpha OS=Rattus norvegicus GN=Hsp90aa1 PE=1 SV=3	FALSE	0.0681748	362301	512941	94805.3	460226	523248	100943	358659	1.0468e+06	446102	577048	307580	294672	229172	184276	319940	169009	270433	469769	263438	262936	342746	194385	122618	18470.7	319478	451821	84479.5	451393	589686	92937.8	346785	923004	426849	796542	359674	324243	337645
20236	22.8209	2	930.375	1858.74	0.334657	71.42	DKEVSDDEAEEKEEK	[5] Phospho (ST)	HS90A_RAT	Heat shock protein HSP 90-alpha OS=Rattus norvegicus GN=Hsp90aa1 PE=1 SV=3	FALSE	0.854472	37105.3	33871.4	56928.2	20682.1	10811.8	32657.1	18272.1	37926	20656.2	45642.8	92875	106408	60809.4	57527.8	33039.3	12138.7	32814.7	43823.4	43653.1	26257.5	15522.1	13919.8	52372.5	72296.9	32719.5	29835.4	50727.8	20285.2	12184.6	30067.1	17667.2	33440.6	19764.7	63004.1	108605	117086	89592.1
20886	24.2423	2	1187.99	2373.96	-0.284281	72.34	DKEVSDDEAEEKEEKEEEK	[5] Phospho (ST)	HS90A_RAT	Heat shock protein HSP 90-alpha OS=Rattus norvegicus GN=Hsp90aa1 PE=1 SV=3	FALSE	0.248384	20266.6	25523	2924.2	8554.11	4467.33	24989.8	6480.09	46769.8	8355.7	27145.6	345415	401255	40371.4	25212	13928.9	3312.1	14174.9	41192.3	28287.1	4710.54	9359.59	4915.95	18681.7	2279.36	17871.1	22481.8	2605.71	8389.93	5034.55	23007.9	6265.57	41238.6	7995.08	37471.1	403916	441522	59480.2
29557	12.7443	2	1187.99	2373.96	-0.321789	59.3	DKEVSDDEAEEKEEKEEEK	[5] Phospho (ST)	HS90A_RAT	Heat shock protein HSP 90-alpha OS=Rattus norvegicus GN=Hsp90aa1 PE=1 SV=3	FALSE	0.568949	2007.13	24.7133	3083.92	645.09	754.681	4105.22	2278.45	7573.56	2226.31	1731.35	33.9304	79.752	3665.93	182646	1449.33	246.275	485.1	65.8569	1531.08	1173.89	1700.5	1500.18	173.252	2242.8	1769.89	21.7686	2748.03	632.709	850.504	3779.65	2203.02	6677.86	2130.23	2389.92	39.677	87.7552	5401.11
36047	23.485	2	1187.99	2373.96	-0.176502	43.73	DKEVSDDEAEEKEEKEEEK	[5] Phospho (ST)	HS90A_RAT	Heat shock protein HSP 90-alpha OS=Rattus norvegicus GN=Hsp90aa1 PE=1 SV=3	FALSE	0.249566	440.444	1651.86	87.8037	525.925	448.95	164.812	163.88	640.427	564.007	301.016	455.91	0	326.276	336.817	198.729	164.391	111.017	194895	819.19	225.127	876.136	753.551	608.23	200.018	388.384	1455.03	78.2404	515.831	505.954	151.741	158.455	564.687	539.666	415.514	533.125	0	480.711
4662	43.1055	3	829.072	2484.19	-11.5251	36.61	DVLTSTYGATAETLSTSTTTHVTK		E41L1_RAT	Band 4.1-like protein 1 OS=Rattus norvegicus GN=Epb41l1 PE=1 SV=1	TRUE	1.0901e-07	48416.1	58809	48676.7	116228	118280	73883.8	35815.8	38313.9	42058.2	111241	60175.6	65180.9	171069	147067	161402	241154	206747	251772	235511	239967	192365	165059	169653	111849	42693.4	51801.5	43375	113997	133298	68024.2	34630.2	33782.7	40243.1	153554	70367.2	71721.9	252040
10332	43.1055	2	1243.1	2484.2	-11.3064	---	DVLTSTYGATAETLSTSTTTHVTK		E41L1_RAT	Band 4.1-like protein 1 OS=Rattus norvegicus GN=Epb41l1 PE=1 SV=1	TRUE	5.38385e-06	44307.8	50620.7	32836.3	92721	97554.1	56291.8	18766.5	17025	28001.2	46517.4	29883.7	29508	98834	60362	82782.2	164389	143028	175211	136642	129292	173215	152189	121192	80157.3	39070.7	44588.9	29259.9	90941.4	109941	51827.4	18145.2	15011.5	26792.8	64211.4	34945	32469.2	145615
5458	38.5214	2	817.359	1632.7	-0.0100824	95.5	DKSDSETEGLVFAR	[3] Phospho (ST)	E41L1_RAT	Band 4.1-like protein 1 OS=Rattus norvegicus GN=Epb41l1 PE=1 SV=1	FALSE	0.972125	151233	182665	195037	300972	237595	246045	289661	313060	274865	122085	74783.3	101346	165740	119797	141827	293751	278712	272186	202599	201911	188802	163168	136996	188664	133358	160899	173794	295196	267763	226532	280072	276036	263003	168523	87448.9	111516	244189
5832	27.2282	2	522.263	1042.51	0.964336	43.14	LVSPEPPPK	[3] Phospho (ST)	E41L1_RAT	Band 4.1-like protein 1 OS=Rattus norvegicus GN=Epb41l1 PE=1 SV=1	FALSE	0.317668	88139.5	150293	76881	89387.9	100872	89775.5	82139.3	93786.9	89689.1	118624	160307	166803	111391	150102	121315	115644	93005	144639	143196	140194	85904	88266.5	138694	92161.1	77721.6	132384	68507.4	87672.3	113680	82655.6	79420.2	82695.1	85818.3	163746	187457	183542	164116
8492	26.8281	2	574.273	1146.53	-0.673025	52.1	LPSSPASPSPK	[9] Phospho (ST)	E41L1_RAT	Band 4.1-like protein 1 OS=Rattus norvegicus GN=Epb41l1 PE=1 SV=1	FALSE	0.17834	79647.6	72062.2	53486.8	75743.7	85121.4	65789.8	79960.1	90557.3	95524.9	60062.2	93342.8	81091.5	93029.1	94136.9	79345.5	233415	105195	120725	116512	72246.2	75263.8	60984.3	95987.1	45258.7	70233.4	63475.6	47661.2	74290	95929.4	60572.1	77313	79847.5	91402.2	82908.2	109152	89229.1	137062
9411	26.1887	2	971.371	1940.73	-0.182162	102.01	GPSSQEDESGGIEDSPDR	[15] Phospho (ST)	E41L1_RAT	Band 4.1-like protein 1 OS=Rattus norvegicus GN=Epb41l1 PE=1 SV=1	TRUE	0.562973	318358	203485	445662	463993	434109	355797	405319	387833	511240	443550	11991.8	22903.7	379598	247174	798830	651583	398679	11326.7	402252	340906	402678	331533	339242	429727	280729	179239	397122	455087	489228	327579	391902	341965	489176	612264	14022.8	25202.1	559272
11887	27.1617	2	971.371	1940.73	-0.238759	69.69	GPSSQEDESGGIEDSPDR	[4] Phospho (ST)	E41L1_RAT	Band 4.1-like protein 1 OS=Rattus norvegicus GN=Epb41l1 PE=1 SV=1	TRUE	0.371591	152112	329812	145350	163379	128458	195315	166977	179038	165213	104270	442492	502575	143343	252945	132119	206073	190502	741773	116398	111128	137759	113241	98400.9	118606	134133	290513	129519	160243	144769	179825	161449	157864	158083	143931	517435	553010	211190
13727	31.625	2	697.75	1393.49	0.0410035	49.99	DYCEADGLSER	[9] Phospho (ST)	E41L1_RAT	Band 4.1-like protein 1 OS=Rattus norvegicus GN=Epb41l1 PE=1 SV=1	FALSE	0.189701	18978.9	15571	29868.6	35534.4	28773.9	18690.2	20428.9	15524.2	20054	5341.95	1825.84	549.039	10967.1	6904.37	16259.1	39914.9	21730.9	17317.1	24554.1	30075	31383.3	24003	18269.7	17198	16735.6	13715.7	26615.4	34852.4	32427.3	17207.9	19752.7	13688.2	19188.5	7373.89	2135.07	604.136	16158.2
43199	31.6373	1	1394.5	1393.49	1.78096	---	DYCEADGLSER	[9] Phospho (ST)	E41L1_RAT	Band 4.1-like protein 1 OS=Rattus norvegicus GN=Epb41l1 PE=1 SV=1	FALSE	0.480525	4603.93	3089.69	5012.7	6802.45	3772.75	9481.02	3149.88	2450.45	2425.84	0	0	299.699	436.872	21.8594	3564.56	7791.72	4620.15	818.919	1823.01	1517.57	5262.14	4969.55	1708.11	2838.03	4059.75	2721.53	4466.74	6671.89	4251.78	8729.1	3045.6	2160.64	2321.14	0	0	329.775	643.655
13777	25.8058	2	652.321	1302.63	-5.09272	38.25	RLPSSPASPSPK	[10] Phospho (ST)	E41L1_RAT	Band 4.1-like protein 1 OS=Rattus norvegicus GN=Epb41l1 PE=1 SV=1	FALSE	0.49305	141133	156269	5743.73	163985	160301	150006	75186.7	210871	129773	54671.8	166693	155121	177690	153205	21182.7	40396	177561	199524	225303	12073.2	116617	98247.8	227377	4914.86	124452	137649	5118.14	160838	180655	138109	72697.7	185932	124172	75467.5	194925	170688	261795
24403	12.3153	2	543.211	1084.41	0.47144	41.46	SEAEEGEVR	[1] Phospho (ST)	E41L1_RAT	Band 4.1-like protein 1 OS=Rattus norvegicus GN=Epb41l1 PE=1 SV=1	FALSE	0.157189	5.04504	8178.52	1034.37	2188.12	2686.99	163.688	1589.44	176.865	1172.1	1406.94	77.9561	165.35	600.101	14580.2	809.204	2178.66	29.7913	6938.11	871.128	4309.44	2605.11	1859.45	2003.15	839.351	4.44873	7204	921.706	2146.13	3028.16	150.706	1536.82	155.948	1121.52	1942.1	91.1591	181.943	884.145
31084	13.2716	2	543.211	1084.41	0.0285198	36.92	SEAEEGEVR	[1] Phospho (ST)	E41L1_RAT	Band 4.1-like protein 1 OS=Rattus norvegicus GN=Epb41l1 PE=1 SV=1	FALSE	0.213172	562.271	134.474	135.534	63.0904	60.8643	448.845	169.301	420.193	218.652	459.793	19967.1	19993	362.702	266.845	33.4045	186.411	346.197	697.733	484.738	459.106	82.8022	17.6672	218.372	242.722	495.812	118.45	120.772	61.8795	68.5923	413.248	163.696	370.499	209.215	634.686	23348.9	21999.4	534.379
574	12.8347	2	599.765	1197.51	-0.34966	71.81	DSYVGDEAQSK		ACTB_RAT	Actin, cytoplasmic 1 OS=Rattus norvegicus GN=Actb PE=1 SV=1	TRUE	0.595887	707783	19285.5	740002	1.02141e+06	937804	692490	892635	1.10624e+06	924205	906978	9756.27	9161.87	965466	28192.4	1.03538e+06	856016	769325	17662.4	962935	888434	734074	617238	755051	457670	624125	16987.5	659404	1.0018e+06	1.05688e+06	637570	863085	975410	884318	1.25197e+06	11408.6	10081.3	1.42245e+06
3742	12.8347	1	1198.52	1197.51	-0.582112	---	DSYVGDEAQSK		ACTB_RAT	Actin, cytoplasmic 1 OS=Rattus norvegicus GN=Actb PE=1 SV=1	TRUE	0.468848	101147	1390.73	252225	388469	257433	87077.1	325453	112186	329838	572556	584.367	785.995	286563	1345.04	689784	280516	73612.6	4032.55	327149	418956	189312	160536	227578	169922	89191.4	1225.01	224753	381014	290119	80171.2	314679	98918	315603	790341	683.339	864.87	422201
4670	23.6542	2	599.765	1197.51	-0.390468	76.27	DSYVGDEAQSK		ACTB_RAT	Actin, cytoplasmic 1 OS=Rattus norvegicus GN=Actb PE=1 SV=1	TRUE	0.523735	55038	1.18706e+06	13357.7	12046.3	7412.98	68462.6	11763.2	131344	27635.5	11831.7	1.05393e+06	1.00484e+06	31649.9	993684	8331.83	13787.2	64989.1	1.13727e+06	39368.8	18805	6905.03	8670.63	49820.9	14801.6	48532.6	1.04561e+06	11902.9	11815.1	8354.22	63033	11373.8	115811	26442.8	16332.2	1.23243e+06	1.10568e+06	46630.6
18443	23.7132	1	1198.52	1197.51	-0.270729	---	DSYVGDEAQSK		ACTB_RAT	Actin, cytoplasmic 1 OS=Rattus norvegicus GN=Actb PE=1 SV=1	TRUE	0.78717	3.66836	15.0064	0	0	0	611.594	11.3692	217.092	4.1265	23.6449	284242	332849	210.026	289.457	0	0	0	5603.45	27.5178	316.071	18.5046	3.79656	59.466	316.964	3.23477	13.2183	0	0	0	563.09	10.9929	191.417	3.94841	32.6388	332383	366250	309.438
3821	53.7715	3	850.721	2549.14	-10.4906	99.09	LCYVALDFEQEMATAASSSSLEK		ACTB_RAT	Actin, cytoplasmic 1 OS=Rattus norvegicus GN=Actb PE=1 SV=1	TRUE	2.18429e-05	345543	304640	193505	324308	427274	319436	155678	196937	290110	376104	454889	790936	1.16818e+06	576093	572485	563263	717197	456690	1.1948e+06	770934	742315	741800	587494	875075	304700	268341	172429	318083	481525	294102	150525	173646	277589	519164	531931	870307	1.72111e+06
8141	53.7934	2	1275.58	2549.14	-9.03168	134.09	LCYVALDFEQEMATAASSSSLEK		ACTB_RAT	Actin, cytoplasmic 1 OS=Rattus norvegicus GN=Actb PE=1 SV=1	TRUE	0.000285598	258735	241135	108499	236959	357759	235114	105300	142042	262757	138680	224113	426364	569515	287206	247001	370243	454067	357186	601614	329463	612341	563400	309882	449706	228153	212402	96681.5	232411	403184	216468	101814	125243	251417	191430	262070	469151	839082
5628	45.4993	2	895.94	1789.87	-10.1847	88.07	SYELPDGQVITIGNER		ACTB_RAT	Actin, cytoplasmic 1 OS=Rattus norvegicus GN=Actb PE=1 SV=1	FALSE	0.386067	175795	180089	166335	227084	177468	215814	201442	188210	187911	123740	135544	136687	261550	286174	248404	282567	226622	237551	165914	160891	178501	130746	123376	111817	155016	158631	148218	222725	200001	198699	194773	165951	179801	170807	158501	150404	385349
9067	47.0812	2	935.924	1869.83	-9.05206	82.59	SYELPDGQVITIGNER	[1] Phospho (ST)	ACTB_RAT	Actin, cytoplasmic 1 OS=Rattus norvegicus GN=Actb PE=1 SV=1	FALSE	0.227709	91054	108577	79331.9	112085	87963.7	150200	119986	129564	140631	64429.6	127408	147894	117231	143373	107079	130436	124128	118658	95516	64557.8	96742.5	61265.6	50898	76387.9	80291.6	95639	70691.3	109933	99132.6	138288	116014	114241	134561	88936.9	148987	162736	172719
9447	29.4831	3	506.24	1515.7	1.97003	41.23	QEYDESGPSIVHR		ACTB_RAT	Actin, cytoplasmic 1 OS=Rattus norvegicus GN=Actb PE=1 SV=1	FALSE	0.475742	26526.3	54044.7	7087.86	14222.6	12774.4	6829.85	11841.8	25877.9	11795.9	50922.9	103560	77262.2	91367.9	133770	203381	32604.1	50398.2	166962	12831.9	22351.2	14441.6	8950.42	8787.71	4506.4	23391	47604.9	6315.88	13949.6	14396.4	6288.19	11449.7	22817.4	11286.8	70292.6	121100	85015.5	134615
12875	29.4831	2	758.856	1515.7	1.27804	43.84	QEYDESGPSIVHR		ACTB_RAT	Actin, cytoplasmic 1 OS=Rattus norvegicus GN=Actb PE=1 SV=1	FALSE	0.556442	27147.9	65404.8	7876.44	13178.1	15102.4	5239.24	12106.5	34569.6	11401.8	43283.4	60141	53709.7	94280.8	136773	171771	39634.9	55581.8	131770	15140.3	23316	17141.6	6349.24	8033.17	1576.54	23939.1	57611.4	7018.57	12925.1	17020	4823.73	11705.8	30481.2	10909.7	59747.3	70326.8	59099.6	138906
10804	46.8439	3	856.051	2565.13	-11.9296	64.5	LCYVALDFEQEMATAASSSSLEK	[12] Oxidation (M)	ACTB_RAT	Actin, cytoplasmic 1 OS=Rattus norvegicus GN=Actb PE=1 SV=1	FALSE	0.00402656	91600.2	60094.3	34127.2	58844.1	69372.2	81345.1	13162.6	34301.9	64031.2	27677.7	63311.8	140078	172840	58800.2	45810.2	64052	105032	79576.6	213906	129963	166731	101443	168771	176260	80773.2	52933.7	30410.2	57714.7	78180.5	74893.8	12726.9	30245.1	61267.7	38205.6	74034.6	154135	254650
16474	46.8641	2	1283.58	2565.14	-9.85547	94.8	LCYVALDFEQEMATAASSSSLEK	[12] Oxidation (M)	ACTB_RAT	Actin, cytoplasmic 1 OS=Rattus norvegicus GN=Actb PE=1 SV=1	FALSE	0.00861391	93879.6	75844.2	32968.4	83665.5	82536.2	87965.6	18289.8	38541.9	73043.5	23881	18360.5	70531.6	109487	40353.2	42224.2	86352.2	111578	79506.2	184594	57112.6	187529	151771	131126	188194	82783.2	66806.9	29377.6	82059.7	93015.9	80989.2	17684.3	33983.7	69891.1	32964.8	21470.1	77609.5	161310
14805	26.5744	2	488.728	975.442	0.779151	47.58	AGFAGDDAPR		ACTB_RAT	Actin, cytoplasmic 1 OS=Rattus norvegicus GN=Actb PE=1 SV=1	FALSE	0.954613	686.931	7236.08	4657.26	1888.57	2122.6	989.097	1499.64	2671.31	2227.14	1559.39	59760.5	56988.8	2420.56	3775.36	1874.3	4981.19	2452.82	31259.6	3483.04	6125.97	2428.91	2813.33	1041.63	6111.28	605.738	6373.85	4150.01	1852.32	2392.11	910.654	1450	2355.39	2131.02	2152.55	69881.8	62707.7	3566.28
22080	39.8383	2	977.532	1953.05	-3.51147	58.74	VAPEEHPVLLTEAPLNPK		ACTB_RAT	Actin, cytoplasmic 1 OS=Rattus norvegicus GN=Actb PE=1 SV=1	FALSE	0.658751	11819.2	7778.51	22027.5	38762.2	19851.9	4615.38	20652.5	23986.8	22722.5	46754.9	0	19313.5	34623	11728.4	14423	4710.33	3552.31	4130.2	35037	35615.8	15853	7134.62	16257.9	5735.83	10422.2	6851.65	19628.3	38018.2	22372.5	4249.34	19968.8	21150	21741.8	64539.2	0	21251.7	51011
4326	35.4275	2	809.895	1617.78	-0.540173	76.87	AAVGLTGNDIATPPNK	[12] Phospho (ST)	MAP4_RAT	Microtubule-associated protein 4 OS=Rattus norvegicus GN=Map4 PE=1 SV=1	TRUE	0.814002	131852	126109	136322	183087	133935	177056	175713	167358	154830	182607	133292	149519	184936	172937	182942	233578	186888	183959	165452	175399	138096	89451	114574	109333	116268	111083	121474	179573	150941	163014	169896	147565	148147	252066	155866	164523	272472
5622	25.8251	3	586.636	1756.89	-0.180126	36.18	TSPSKPSSAPALRPGPK	[2] Phospho (ST)	MAP4_RAT	Microtubule-associated protein 4 OS=Rattus norvegicus GN=Map4 PE=1 SV=1	TRUE	0.809541	308273	5098.78	1049.83	427819	455740	230935	44876.5	365076	305024	31660.3	6646.31	2093.68	409850	317446	2810.73	2704.82	248030	1264.13	452088	2905.44	263458	201796	367287	1090.03	271836	4491.22	935.489	419608	513606	212620	43390.9	321900	291860	43703	7771.96	2303.79	603843
11394	13.5571	3	586.636	1756.89	-0.240856	46.11	TSPSKPSSAPALRPGPK	[2] Phospho (ST)	MAP4_RAT	Microtubule-associated protein 4 OS=Rattus norvegicus GN=Map4 PE=1 SV=1	FALSE	0.82765	28.7109	127.773	268646	1690.91	52.9289	8.13544	290583	0	194610	317616	277.501	486.75	84.243	9.6617	390774	317776	13.2113	134.961	56.6224	12219.6	15.8007	569.233	116.262	65132.9	25.3173	112.548	239386	1658.46	59.6494	7.49023	280963	0	186211	438429	324.5	535.596	124.117
22938	13.5766	2	879.451	1756.89	-0.442338	---	TSPSKPSSAPALRPGPK	[2] Phospho (ST)	MAP4_RAT	Microtubule-associated protein 4 OS=Rattus norvegicus GN=Map4 PE=1 SV=1	FALSE	0.938318	23.7471	0	98741.5	16.5522	49.3546	21.1178	556.993	331.148	0	2251.71	0.477515	0	0	0	162390	62187.4	38.4277	0	0	257.133	0	3.87479	0	47185.4	20.9403	0	87986.9	16.2345	55.6212	19.443	538.555	291.984	0	3108.2	0.558389	0	0
6900	36.6124	2	850.921	1699.83	-1.11125	68.04	VGSLDNVGHLPAGGTVK	[3] Phospho (ST)	MAP4_RAT	Microtubule-associated protein 4 OS=Rattus norvegicus GN=Map4 PE=1 SV=1	TRUE	0.556949	94783.4	107963	75976.7	167230	137091	150563	139343	189756	144653	79612.5	107635	76800.5	167814	148180	151405	196369	178453	222633	115874	111042	127918	89292.3	78683.1	57102.2	83580.2	95098.4	67701.6	164020	154497	138622	134730	167314	138410	109895	125865	84507.5	247245
22527	36.568	3	567.617	1699.83	-0.686492	---	VGSLDNVGHLPAGGTVK	[3] Phospho (ST)	MAP4_RAT	Microtubule-associated protein 4 OS=Rattus norvegicus GN=Map4 PE=1 SV=1	TRUE	0.405636	1672.54	0	1935.42	3356.31	2946.3	2715.07	4163.62	3935.78	2028.97	1088.93	3980.02	1575.54	11353.2	3290.18	806.951	3017.27	1221.88	1997.13	6714.42	7686	3068.93	1296.08	2175.23	274.3	1474.85	0	1724.62	3291.89	3320.4	2499.74	4025.79	3470.31	1941.4	1503.13	4654.09	1733.65	16726.9
9272	12.7987	2	670.784	1339.55	-0.0638639	40.7	DVSPSPETETAK	[5] Phospho (ST)	MAP4_RAT	Microtubule-associated protein 4 OS=Rattus norvegicus GN=Map4 PE=1 SV=1	FALSE	0.61546	117899	15830.7	76879.7	131581	134322	109351	115066	135037	135782	116010	18579.5	19456.8	104881	28903.6	168462	56008.1	76550.8	23207.3	125031	13415.8	79619.5	66612	118537	60529.2	103964	13944.4	68506.2	129056	151377	100679	111257	119067	129922	160137	21726.2	21409.3	154523
21933	24.6424	2	670.785	1339.55	0.0915948	39.77	DVSPSPETETAK	[3] Phospho (ST)	MAP4_RAT	Microtubule-associated protein 4 OS=Rattus norvegicus GN=Map4 PE=1 SV=1	FALSE	0.255242	7225.7	81657.3	1986.33	8134.82	7287.88	8432.42	7732.47	15916	11509.5	5312.9	100940	103143	14000.6	30723.1	2672.66	5134.59	11488.8	89757.7	9644.87	2182.48	5484.27	5230.52	9201.65	1307.87	6371.64	71927.3	1769.99	7978.69	8213.24	7763.67	7476.49	14033.7	11012.8	7333.79	118036	113493	20627.4
13330	31.7001	2	759.346	1516.68	-0.236921	60.75	ATSPSTLVSTGSSSR	[3] Phospho (ST)	MAP4_RAT	Microtubule-associated protein 4 OS=Rattus norvegicus GN=Map4 PE=1 SV=1	FALSE	0.653707	31382.3	28074.8	42703.5	53684.2	46689.9	25657.4	60187.5	51176.7	52044.3	10076.5	919.968	1087.15	11150.8	7531.99	13891.9	61349.5	31067.4	25666.4	36536.9	37586	31743.5	32166.4	29186.8	20546.9	27673	24729.5	38052.4	52653.9	52618.2	23622.6	58195.1	45124.3	49798.1	13909.3	1075.78	1196.24	16428.8
16557	24.9774	3	638.67	1912.99	-0.402629	37.54	RTSPSKPSSAPALRPGPK	[3] Phospho (ST)	MAP4_RAT	Microtubule-associated protein 4 OS=Rattus norvegicus GN=Map4 PE=1 SV=1	FALSE	0.41257	784.677	142273	117.604	871.106	184.911	870.604	328.645	1324.61	412.106	1540.54	146402	142920	2071.14	2924.31	775.507	95.9895	1231.58	136327	1868.85	565.835	745.998	134.555	1087.94	90.5778	691.93	125320	104.795	854.387	208.39	801.559	317.765	1167.96	394.321	2126.52	171198	157262	3051.46
34310	23.3211	3	638.671	1912.99	1.31744	56.52	RTSPSKPSSAPALRPGPK	[3] Phospho (ST)	MAP4_RAT	Microtubule-associated protein 4 OS=Rattus norvegicus GN=Map4 PE=1 SV=1	FALSE	0.892755	7018.49	3845.99	2327.83	899.393	735.433	1944.86	1677.92	93354.9	2564.68	2013.66	8840.53	5301.89	2653.64	100434	647.386	906.854	64432.5	6072	3942.65	850.314	1660.17	724.779	5161.09	879.579	6188.92	3387.71	2074.29	882.131	828.813	1790.62	1622.37	82314.2	2453.99	2779.61	10337.8	5833.95	3909.68
5859	43.1369	2	1175.97	2349.93	-8.63855	72.98	DNLTLWTSENQGDEGDAGEGEN		1433B_RAT	14-3-3 protein beta/alpha OS=Rattus norvegicus GN=Ywhab PE=1 SV=3	TRUE	0.24218	362600	347086	412484	450801	371552	456502	481862	371770	470954	216107	214501	296439	523930	589133	472001	893414	837662	627617	353319	252957	436752	317150	171576	326234	319741	305729	367558	442149	418729	420298	465910	327803	450629	298308	250830	326187	771920
6253	40.5726	2	1080.01	2158	-9.1217	114.31	QTTVSNSQQAYQEAFEISK		1433B_RAT	14-3-3 protein beta/alpha OS=Rattus norvegicus GN=Ywhab PE=1 SV=3	TRUE	1.09364e-05	40281.4	51132	46853.3	90051.8	84654.3	61566.5	17003.2	16221	15753	41090.2	6180.5	30664.9	263179	242481	235212	463539	386354	370122	111733	78158.8	122215	134365	69345.5	96286	35520.3	45039.3	41750.2	88323.4	95403	56683.8	16440.3	14302.6	15073.2	56719.8	7227.26	33742.2	387748
10276	54.5829	3	720.331	2157.97	-10.5026	---	TAFDEAIAELDTLNEESYK		1433B_RAT	14-3-3 protein beta/alpha OS=Rattus norvegicus GN=Ywhab PE=1 SV=3	TRUE	0.000240212	27378.3	29823.9	39079.1	53017.9	50540.1	67968.4	5563.51	11477.7	7316.34	94136.8	83362.5	87170.9	132121	128779	136194	99428.7	97145.9	87103.9	177847	196939	76876.2	78219.1	158576	170233	24142.2	26270.2	34822.8	52000.3	56957.3	62577.9	5379.34	10120.3	7000.58	129944	97481.1	95918.6	194657
12710	54.5086	2	1080	2157.98	-8.36094	118.58	TAFDEAIAELDTLNEESYK		1433B_RAT	14-3-3 protein beta/alpha OS=Rattus norvegicus GN=Ywhab PE=1 SV=3	TRUE	0.000504617	54245.9	71953.6	59938.5	137804	108794	125427	11240.9	12272.3	22357.9	68442.5	49087.5	71299.8	112342	90975.8	122734	193782	152085	187229	155452	142371	131450	133760	158966	148342	47834.1	63379.8	53410.2	135159	122608	115480	10868.8	10821	21393	94476.2	57401.1	78454.8	165516
15314	25.9833	2	591.785	1181.55	-1.36604	43.49	YLSEVASGDNK		1433B_RAT	14-3-3 protein beta/alpha OS=Rattus norvegicus GN=Ywhab PE=1 SV=3	FALSE	0.0561405	42998.5	29976.2	11965.9	43660.7	36194.6	43083.2	45745.5	44823.7	47612.5	36790.1	124249	118930	60018.7	63887.5	11848	10326.8	30539.2	37057.7	49819.3	10214.5	29197.3	21582.6	48516.2	8064.62	37916.2	26404.4	10662.6	42822.8	40790.3	39666.4	44231.1	39522.6	45557.7	50784	145293	130865	88427.2
19531	12.4459	3	533.585	1597.73	-0.409952	50.13	AVTEQGHELSNEER		1433B_RAT	14-3-3 protein beta/alpha OS=Rattus norvegicus GN=Ywhab PE=1 SV=3	FALSE	0.470361	271.977	742.126	8470.95	8822.39	8371.96	421.157	7916.94	164.253	9494.75	8521.51	69.5728	139.35	914.835	575.866	14113.9	14084.9	125.049	303.257	1860.29	14294.7	8614.72	7085.1	1391.98	4079.62	239.83	653.697	7548.32	8653.07	9434.97	387.756	7654.86	144.827	9084.98	11762.9	81.3559	153.334	1347.85
23862	12.4459	2	799.873	1597.73	-1.30687	---	AVTEQGHELSNEER		1433B_RAT	14-3-3 protein beta/alpha OS=Rattus norvegicus GN=Ywhab PE=1 SV=3	FALSE	0.838424	309.659	166.369	7423.94	4530.82	3876.57	459.97	3945.24	144.337	5111.71	10806.7	0	0	0	123.356	15179.4	8077.32	269.247	0	897.903	13115.4	3959.53	3516.46	1002.53	5194.8	273.058	146.545	6615.35	4443.86	4368.78	423.49	3814.64	127.267	4891.1	14917.2	0	0	0
24288	60.2328	2	1052.03	2102.04	-3.93879	110.79	IEAELQDICSDVLELLDK		1433B_RAT	14-3-3 protein beta/alpha OS=Rattus norvegicus GN=Ywhab PE=1 SV=3	FALSE	0.001481	11611.7	19379.6	1681.89	29450	28045.4	23831.5	1299.35	1211.74	929.905	3552.45	3626.51	2933.74	11826.1	5303.36	10822.3	30166.7	22588.7	20782.3	39214.7	35833	37211.3	51121.6	48371.2	84251.6	10239.2	17070.4	1498.7	28884.7	31606.4	21941.5	1256.33	1068.43	889.772	4903.7	4240.72	3228.15	17423.8
6514	29.4011	2	605.284	1208.55	-0.687151	36.49	RGSDELTVPR	[3] Phospho (ST)	SRCN1_RAT	SRC kinase signaling inhibitor 1 OS=Rattus norvegicus GN=Srcin1 PE=1 SV=1	TRUE	0.69686	17321.5	17480.2	19967.2	39505	37714.4	12597.6	30996.2	21906.6	35563.9	236309	50097.3	13883.7	47145.7	19237.5	500826	109419	14745.7	23190.6	20738	63640.3	31584.7	13101	16743.1	17679.4	15274.1	15397.3	17792.4	38746.8	42503.1	11598.5	29970.1	19315.8	34029	326195	58582	15277	69461
6816	29.8277	2	605.284	1208.55	-1.07446	42.05	RGSDELTVPR	[3] Phospho (ST)	SRCN1_RAT	SRC kinase signaling inhibitor 1 OS=Rattus norvegicus GN=Srcin1 PE=1 SV=1	TRUE	0.027712	48616.6	59568.7	54330.9	81567.7	68745.7	49316.6	74578.6	78313.2	72084.2	35068.2	346139	122318	30906.4	46170.9	25107.4	38669.3	45213.7	251553	39541.6	21004.8	46344.8	56175.3	33090.7	16351.8	42870.2	52470.7	48413.4	80002.2	77474.4	45405.4	72109.7	69051.5	68973.2	48407.3	404762	134592	45535.2
6536	31.7629	2	746.306	1490.6	3.89134	73.98	DSGSSSVFAESPGGK	[11] Phospho (ST)	SRCN1_RAT	SRC kinase signaling inhibitor 1 OS=Rattus norvegicus GN=Srcin1 PE=1 SV=1	TRUE	0.54861	76972.4	79385.5	55959.9	94983.2	83887.6	79158.2	113842	113051	105673	62112.3	37664.8	39273.9	79540.7	70287.4	80735.4	106698	93095.2	90561.6	82452	69089.8	77099.6	72981.3	87904.2	56015.2	67874.4	69926.2	49864.9	93160.2	94539	72880.3	110074	99680.8	101112	85738.2	44043.9	43215.1	117189
13655	31.409	2	918.461	1834.91	-0.0280363	48.74	KAESEELEIQKPQVK	[4] Phospho (ST)	SRCN1_RAT	SRC kinase signaling inhibitor 1 OS=Rattus norvegicus GN=Srcin1 PE=1 SV=1	FALSE	0.577697	33837	34118.8	42827.7	77386.2	52941.2	28183.4	76556.1	82630	74209.9	60185	20577.8	20127.9	62567.9	47682.2	68588.8	75381.7	56934.8	70524.2	60296.3	60635.6	56317.2	41068.7	37517.7	13328.9	29837.5	30053.3	38163.1	75901	59663.2	25948.2	74021.8	72857.7	71007.1	83077.8	24062.9	22147.8	92183
14424	33.8307	2	854.413	1706.81	-0.391498	43.2	AESEELEIQKPQVK	[3] Phospho (ST)	SRCN1_RAT	SRC kinase signaling inhibitor 1 OS=Rattus norvegicus GN=Srcin1 PE=1 SV=1	FALSE	0.0887302	25182.5	23976.4	21859.2	39983.6	26582.7	24635	42447.8	49987.7	41674.6	25457.2	19892.6	19169.5	53421.5	47720.3	51258.1	65011	55038.9	62762.2	31120.8	32286.4	30390.4	25560	18964.5	19887.7	22206	21119.4	19478.4	39216.2	29958	22681.2	41042.6	44075.9	39876	35140.5	23261.7	21093.2	78707.4
17635	29.2895	2	810.351	1618.69	0.286405	103.49	KDSGSSSVFAESPGGK	[3] Phospho (ST)	SRCN1_RAT	SRC kinase signaling inhibitor 1 OS=Rattus norvegicus GN=Srcin1 PE=1 SV=1	FALSE	0.527265	19283	36718.7	27949.2	46124.4	35354.8	11818.1	44448.8	44107.7	37995.7	64711.2	61480.5	50100.9	31101.8	33585.7	79158.6	49027	23536.7	79072.6	22415.1	49644.7	28731.2	28357.6	16729.1	8294.35	17003.8	32343.4	24905.1	45239.1	39843.8	10880.9	42977.4	38891.3	36355.9	89325.7	71893.2	55128.6	45823.2
14334	13.2166	2	556.753	1111.49	0.125904	55.36	AGQENISVSK	[7] Phospho (ST)	AT1A2_RAT	Sodium/potassium-transporting ATPase subunit alpha-2 OS=Rattus norvegicus GN=Atp1a2 PE=1 SV=1	TRUE	0.700147	10186.9	2157.54	45341.1	62063.5	67774.7	5541.04	82372.6	9119.94	104143	79941.4	1336.03	1135.15	7766.43	1958.32	61057.1	55503.6	5313.99	2832.13	99791.7	9894.19	55307.1	40737.9	80110.5	31417.7	8982.79	1900.45	40402.7	60872.3	76380.2	5101.59	79645.7	8041.36	99648.3	110349	1562.31	1249.07	11442.5
19199	24.4869	2	556.753	1111.49	-0.32582	50.11	AGQENISVSK	[7] Phospho (ST)	AT1A2_RAT	Sodium/potassium-transporting ATPase subunit alpha-2 OS=Rattus norvegicus GN=Atp1a2 PE=1 SV=1	TRUE	0.897711	3538.23	8616.41	7296.94	3737.01	3876.15	2793.52	999.154	4208.22	3204.93	1768.19	81175	92761	1371.46	4960.47	10116.8	7361.27	1759.08	76517.3	4166.6	12912.1	3252.73	2542.54	2942.44	8212.4	3120.02	7589.71	6502.18	3665.29	4368.31	2571.98	966.077	3710.53	3066.61	2440.76	94923.2	102070	2020.6
27947	20.0309	2	556.753	1111.49	-0.0653081	68.22	AGQENISVSK	[7] Phospho (ST)	AT1A2_RAT	Sodium/potassium-transporting ATPase subunit alpha-2 OS=Rattus norvegicus GN=Atp1a2 PE=1 SV=1	TRUE	0.863967	64550.1	1949.3	1273.37	3378.15	4195.78	63218.3	3288.5	92628.5	3891.81	2525.68	2661.98	2795.35	56069.6	3639.66	2555.58	2604.24	67302.2	1053.62	9680.59	1815.52	4144.32	4158.92	13843.5	2373.29	56920.4	1717.03	1134.67	3313.31	4728.52	58204.5	3179.64	81673.8	3723.85	3486.38	3112.83	3075.87	82608.8
40566	24.5534	1	1112.5	1111.49	0.00150772	---	AGQENISVSK	[7] Phospho (ST)	AT1A2_RAT	Sodium/potassium-transporting ATPase subunit alpha-2 OS=Rattus norvegicus GN=Atp1a2 PE=1 SV=1	TRUE	0.786019	0.46627	32.4029	139.411	0	73.2891	102.42	0	134.397	0	0	17544.5	26109.3	193.438	0	0	528.558	0	1728.51	332	79.4541	82.8497	0	0	63.8536	0.411158	28.5419	124.227	0	82.5947	94.2969	0	118.502	0	0	20515.9	28729.4	284.997
793	26.9088	2	777.39	1552.76	-0.0924438	66.48	AAVVTSPPPTTAPHK	[6] Phospho (ST)	ADDA_RAT	Alpha-adducin OS=Rattus norvegicus GN=Add1 PE=2 SV=2	TRUE	0.754959	1.54711e+06	1.56635e+06	1.20444e+06	1.95121e+06	1.86934e+06	1.24552e+06	1.68684e+06	1.87522e+06	1.92835e+06	2.16428e+06	1.70125e+06	1.67408e+06	2.01586e+06	1.87756e+06	2.42538e+06	1.66314e+06	1.54348e+06	2.08073e+06	2.08683e+06	1.55416e+06	1.5016e+06	1.43645e+06	1.83226e+06	1.07779e+06	1.36424e+06	1.37971e+06	1.07326e+06	1.91376e+06	2.10669e+06	1.14674e+06	1.631e+06	1.65345e+06	1.84513e+06	2.98752e+06	1.98938e+06	1.84208e+06	2.97003e+06
2858	33.1967	2	949.948	1897.88	-0.205663	69.26	SPPDQSAVPNTPPSTPVK	[11] Phospho (ST)	ADDA_RAT	Alpha-adducin OS=Rattus norvegicus GN=Add1 PE=2 SV=2	TRUE	0.664773	511565	504494	508937	679684	514890	576770	670571	673654	639845	678687	488239	501837	755111	721474	844371	833993	649714	585758	567144	517760	590939	415847	429280	436421	451099	444380	453506	666639	580267	531028	648372	593984	612230	936842	570929	552197	1.11252e+06
9352	33.1967	3	633.635	1897.88	0.0300898	---	SPPDQSAVPNTPPSTPVK	[15] Phospho (ST)	ADDA_RAT	Alpha-adducin OS=Rattus norvegicus GN=Add1 PE=2 SV=2	FALSE	0.0455398	28612.8	24048.4	32759.3	36572.4	46591.4	36333.5	42001.9	35874.1	29970.8	100741	82560.8	54816.1	112149	101323	93119.5	55086.5	37266.3	31623.3	85660.7	101340	44381	40274.4	73154.9	38174.1	25230.8	21182.8	29191.3	35870.5	52507.2	33452	40611.5	31631.4	28677.3	139061	96543.7	60316.9	165232
3800	32.2759	2	989.931	1977.85	-0.211035	59.74	SPPDQSAVPNTPPSTPVK	[11] Phospho (ST)|[15] Phospho (ST)	ADDA_RAT	Alpha-adducin OS=Rattus norvegicus GN=Add1 PE=2 SV=2	TRUE	0.668112	485696	498963	524347	573897	457022	506263	721155	681557	683723	267207	178252	184471	381301	378022	423936	908362	662666	627772	397754	396304	476918	419915	360002	442784	428288	439508	467237	562882	515050	466112	697282	600952	654215	368845	208441	202983	561781
19438	32.3109	1	1978.86	1977.85	-0.399592	---	SPPDQSAVPNTPPSTPVK	[11] Phospho (ST)|[15] Phospho (ST)	ADDA_RAT	Alpha-adducin OS=Rattus norvegicus GN=Add1 PE=2 SV=2	TRUE	0.157249	73612	98159.7	91728.4	86127.3	55991.5	105145	96785.3	110635	95972.7	20532.3	31263.2	43853.8	28497.9	32277.9	40076.8	98546.8	105634	127252	24728.2	16632	59823.2	52965	19806.2	88226	64911.2	86463.4	81737.7	84474.2	63100.8	96805.9	93581.3	97550.5	91830.6	28342.3	36558.1	48254.6	41986.8
7931	32.5949	2	682.316	1362.62	-0.130798	38.56	LEGGLPQEPTSR	[11] Phospho (ST)	ADDA_RAT	Alpha-adducin OS=Rattus norvegicus GN=Add1 PE=2 SV=2	FALSE	0.13114	42006.6	48031.7	63204.3	61100.3	51931.4	56946.5	75941.4	62527.5	65102.8	41164.2	31438.8	32085.4	54057.4	56043.6	54846.5	81479	66797.9	62888	56316.9	64453.8	50530.2	49090.6	52539.8	61672.1	37041.5	42308.4	56320.3	59927.6	58525.2	52430.2	73427.4	55132.7	62293	56822	36763.5	35305.2	79644.3
22475	32.5536	1	1363.62	1362.62	-0.246311	---	LEGGLPQEPTSR	[11] Phospho (ST)	ADDA_RAT	Alpha-adducin OS=Rattus norvegicus GN=Add1 PE=2 SV=2	FALSE	0.254494	18388.7	21287.2	20076.9	29369	15183	25387.7	31003.1	31239.5	28530.6	10729.2	9667.46	11196.5	11520.3	10561.3	13831.2	24997.5	24240	28626.2	12120	11054.6	13928.9	18458.9	12707.2	22761.7	16215.2	18750.7	17890.2	28805.3	17110.8	23374.2	29976.8	27544.9	27299.2	14810.3	11304.8	12320.1	16973.1
15665	13.4408	2	615.238	1228.46	-0.345185	45.76	GSEENLDETR	[2] Phospho (ST)	ADDA_RAT	Alpha-adducin OS=Rattus norvegicus GN=Add1 PE=2 SV=2	FALSE	0.635151	9804.55	2581.37	40494.2	62497	63468.2	1815.62	48469.8	4669.05	68886.6	51749.7	6373.87	7170.16	21549.7	2448.45	70982.6	48313	1726.35	9800.16	74712.4	10227.5	40056.3	36425.2	62928.8	28565.6	8645.67	2273.78	36083.7	61297.5	71526.9	1671.62	46865.3	4116.86	65913.6	71433.9	7453.37	7889.69	31749.8
29358	21.4102	2	615.237	1228.46	-0.995639	36.22	GSEENLDETR	[2] Phospho (ST)	ADDA_RAT	Alpha-adducin OS=Rattus norvegicus GN=Add1 PE=2 SV=2	FALSE	0.713632	62429.3	543.774	1459.18	1055.29	2019.05	67081.1	609.298	83561.7	601.854	599.922	1903.55	1735.16	68506	5215.51	2380.51	2065.73	61600	876.451	7458.53	1491.16	1011.4	608.099	19473.3	935.973	55050.3	478.979	1300.25	1035.04	2275.41	61761	589.128	73679.2	575.879	828.117	2225.94	1909.29	100932
31950	22.7027	2	864.853	1727.69	-0.248653	41.64	SRSPGTPAGEGSGSPPK	[3] Phospho (ST)|[6] Phospho (ST)	ADDA_RAT	Alpha-adducin OS=Rattus norvegicus GN=Add1 PE=2 SV=2	FALSE	0.37706	16013.4	18071.1	8480.66	11904.9	7843.99	9365.76	10547.5	13640.8	10481.9	13200	30914.3	31427.3	19346.7	19624.9	7230.82	6438.02	8794.24	18473.4	18386.6	6371.2	9146.21	6964.77	19861.8	12187	14120.7	15917.8	7556.97	11676.4	8839.96	8622.98	10198.3	12027.5	10029.5	18221	36150.1	34581.1	28504
1378	36.5838	2	859.944	1717.87	-0.812405	60.43	NLDIERPTYTNLNR		TBA1A_RAT	Tubulin alpha-1A chain OS=Rattus norvegicus GN=Tuba1a PE=1 SV=1	TRUE	0.281613	727385	779032	686221	836888	731439	701703	877430	940917	839240	696990	811343	611694	812064	744682	800717	887898	746038	918909	726235	731263	700909	574833	590656	409083	641410	686205	611480	820825	824311	646052	848383	829639	803020	962107	948756	673079	1.19644e+06
7696	55.3387	2	729.425	1456.83	-18.1378	61.77	LIGQIVSSITASLR		TBA1A_RAT	Tubulin alpha-1A chain OS=Rattus norvegicus GN=Tuba1a PE=1 SV=1	FALSE	0.00150815	57446.6	80500.2	90233.5	72105.9	99889.5	81186.2	70102.3	58470	81826.9	73270.2	83959.4	93355.3	105762	99269.4	69098.8	92205	75833.6	109843	124942	132141	103959	133048	90610	145597	50656.5	70908.1	80405.5	70721.9	112573	74747.5	67781.7	51555	78295.4	101140	98179.2	102724	155822
8128	42.1984	2	912.987	1823.96	-10.2607	53.44	VGINYQPPTVVPGGDLAK		TBA1A_RAT	Tubulin alpha-1A chain OS=Rattus norvegicus GN=Tuba1a PE=1 SV=1	TRUE	0.0298057	82365.2	96338.3	100712	140763	110019	112257	130728	128400	140736	106370	79030.7	89070.6	123259	103083	112724	92890.1	61505.5	63985.6	99245.8	94519.6	91563.3	90143.4	82861.7	67894	72629.8	84858.9	89742.7	138062	123988	103354	126401	113214	134662	146831	92415.8	98009	181600
9020	47.0963	2	1004.44	2006.87	-10.0902	112.69	TIGGGDDSFNTFFSETGAGK		TBA1A_RAT	Tubulin alpha-1A chain OS=Rattus norvegicus GN=Tuba1a PE=1 SV=1	TRUE	0.000482771	118124	123982	86271.8	122049	107411	189988	88789.6	90600.5	83315.8	70823.2	112691	95642.1	146516	145463	118370	171806	170847	174380	138682	111392	157758	150855	150190	141349	104162	109209	76875.4	119707	121049	174921	85850.3	79885.6	79720	97762.5	131777	105240	215865
9915	49.6187	2	851.448	1700.88	-10.0198	69.34	AVFVDLEPTVIDEVR		TBA1A_RAT	Tubulin alpha-1A chain OS=Rattus norvegicus GN=Tuba1a PE=1 SV=1	FALSE	0.0224255	84286.7	85889.1	89085.6	113601	109557	106921	109830	118133	124446	128750	74788.5	105118	95133.8	84860.3	94948.1	54337.8	43573	42789.9	120981	109823	90980.5	74141.5	91338.8	85594	74324.2	75654.9	79382.7	111421	123468	98441.4	106194	104162	119075	177724	87455.1	115666	140163
2563	26.3676	3	814.002	2438.98	-0.155483	54.65	AEEAKDEPPSEGEAEEEEKEK	[10] Phospho (ST)	NFL_RAT	Neurofilament light polypeptide OS=Rattus norvegicus GN=Nefl PE=1 SV=3	TRUE	0.115347	1.19e+06	1.23231e+06	227088	1.24044e+06	1.0961e+06	642301	1.08655e+06	1.22875e+06	1.31342e+06	841449	522678	501720	744624	702561	357629	258113	754961	1.06975e+06	866303	96589	898163	1.02887e+06	1.05784e+06	96291	1.04934e+06	1.08548e+06	202355	1.21664e+06	1.23527e+06	591361	1.05058e+06	1.08344e+06	1.25673e+06	1.16151e+06	611202	552069	1.09707e+06
11205	13.304	3	814.002	2438.98	-0.334028	52.44	AEEAKDEPPSEGEAEEEEKEK	[10] Phospho (ST)	NFL_RAT	Neurofilament light polypeptide OS=Rattus norvegicus GN=Nefl PE=1 SV=3	FALSE	0.381991	1061.75	237.753	774305	12447.5	12626.9	1097.63	12787.7	1169.28	15974.1	12251.1	1003.97	1428.87	2211.33	422.189	666569	525677	1281.99	215.814	13376.5	35365.3	6847.86	4926.44	10749.3	377424	936.253	209.423	689970	12208.6	14230.2	1010.58	12364.4	1030.99	15284.6	16911.1	1174	1572.25	3258.01
15179	12.5304	3	814.002	2438.98	-0.518489	48.86	AEEAKDEPPSEGEAEEEEKEK	[10] Phospho (ST)	NFL_RAT	Neurofilament light polypeptide OS=Rattus norvegicus GN=Nefl PE=1 SV=3	FALSE	0.533172	178.413	212.99	807.559	642.271	1107.3	246.173	325.91	248.436	6.04681	1124.1	56.1181	58.5076	18.8369	0	927.152	1916.49	112.602	192.005	779.294	544753	731.471	720.02	429.446	657.887	157.325	187.611	719.603	629.944	1247.9	226.649	315.121	219.055	5.78584	1551.68	65.6225	64.3789	27.7529
17238	26.3676	2	1220.5	2438.98	-0.332836	48.38	AEEAKDEPPSEGEAEEEEKEK	[10] Phospho (ST)	NFL_RAT	Neurofilament light polypeptide OS=Rattus norvegicus GN=Nefl PE=1 SV=3	TRUE	0.544193	121796	106853	6406.06	126056	99660.2	81470.5	68929.4	163718	114591	88443.1	5834.71	7173.58	78008.7	41487.3	40255.1	22708.9	84811.7	4341.87	145764	13458.2	94435.2	77594.6	138363	4205.96	107400	94120.9	5708.33	123637	112314	75009.3	66647.6	144356	109646	122085	6822.9	7893.46	114932
29890	13.304	2	1220.5	2438.98	-0.0294234	---	AEEAKDEPPSEGEAEEEEKEK	[10] Phospho (ST)	NFL_RAT	Neurofilament light polypeptide OS=Rattus norvegicus GN=Nefl PE=1 SV=3	FALSE	0.778575	86.0803	0	72877.8	189.537	61.5244	0	189.292	100.748	223.593	379.565	25.402	219.34	221.054	229.646	3849.64	5727.08	0	0	488.195	114.277	123.093	259.94	0	86655.8	75.9058	0	64940.2	185.899	69.3363	0	183.026	88.8328	213.943	523.942	29.7042	241.351	325.684
2622	26.2958	3	728.29	2181.85	0.870757	51.07	AEEAKDEPPSEGEAEEEEK	[10] Phospho (ST)	NFL_RAT	Neurofilament light polypeptide OS=Rattus norvegicus GN=Nefl PE=1 SV=3	TRUE	0.192169	1.4892e+06	1.58596e+06	373333	1.53302e+06	1.3987e+06	1.0276e+06	1.43294e+06	1.35341e+06	1.76436e+06	1.02846e+06	867712	806701	1.11095e+06	1.15814e+06	803296	502512	1.03685e+06	1.35303e+06	1.20929e+06	140094	1.17893e+06	1.45061e+06	1.63344e+06	214911	1.31318e+06	1.39698e+06	332671	1.5036e+06	1.57629e+06	946104	1.38551e+06	1.19335e+06	1.68822e+06	1.41965e+06	1.01467e+06	887655	1.63679e+06
6651	26.3117	2	1091.93	2181.85	-0.273488	83.7	AEEAKDEPPSEGEAEEEEK	[10] Phospho (ST)	NFL_RAT	Neurofilament light polypeptide OS=Rattus norvegicus GN=Nefl PE=1 SV=3	TRUE	0.247043	957335	1.12447e+06	92672.6	861987	682490	648189	491543	985597	783258	481081	548746	611443	857522	762518	383004	131990	656799	976510	768565	21619.8	565314	550450	969188	79791.4	844180	990481	82579	845443	769147	596782	475271	869035	749454	664071	641684	672802	1.26341e+06
8084	13.3602	3	728.29	2181.85	0.861314	54.34	AEEAKDEPPSEGEAEEEEK	[10] Phospho (ST)	NFL_RAT	Neurofilament light polypeptide OS=Rattus norvegicus GN=Nefl PE=1 SV=3	FALSE	0.70353	15947	11794	1.18051e+06	21671.9	13660	10311.3	65850.6	11585	34081.4	195575	21811.5	17815.3	37133.8	14999.2	1.48394e+06	1.10404e+06	4108.01	3188.57	23643.6	139205	6987.86	11028	20306	688761	14062.1	10388.7	1.05194e+06	21255.9	15394.5	9493.56	63670.7	10214.9	32610.5	269967	25505.5	19603.1	54710.2
15153	13.304	2	1091.93	2181.85	-0.500128	88.49	AEEAKDEPPSEGEAEEEEK	[10] Phospho (ST)	NFL_RAT	Neurofilament light polypeptide OS=Rattus norvegicus GN=Nefl PE=1 SV=3	FALSE	0.398354	15683.4	1706.65	520848	4793.91	454.009	16286.9	5110.13	39333.3	6086.13	66090.3	1067.16	596.937	35063.8	2673.39	770312	346004	9581.74	125.178	26805.5	27590.4	665.226	3681.71	20252.7	527322	13829.6	1503.29	464119	4701.9	511.655	14995.2	4940.96	34681.5	5823.46	91229.3	1247.9	656.84	51660.5
4933	26.855	2	827.804	1653.59	-0.0633707	73.19	DEPPSEGEAEEEEK	[5] Phospho (ST)	NFL_RAT	Neurofilament light polypeptide OS=Rattus norvegicus GN=Nefl PE=1 SV=3	TRUE	0.619057	1.26106e+06	1.30559e+06	522802	911739	771339	782103	720715	966762	1.08235e+06	569969	1.22253e+06	1.21527e+06	1.26403e+06	1.23495e+06	1.34278e+06	927858	1.24632e+06	1.74862e+06	857515	276744	751182	1.19709e+06	1.51391e+06	617668	1.112e+06	1.15002e+06	465860	894240	869277	720076	696857	852427	1.03564e+06	786770	1.42959e+06	1.33722e+06	1.86233e+06
12412	13.3435	2	827.804	1653.59	-0.0652306	72.37	DEPPSEGEAEEEEK	[5] Phospho (ST)	NFL_RAT	Neurofilament light polypeptide OS=Rattus norvegicus GN=Nefl PE=1 SV=3	FALSE	0.317006	4829.1	169468	684354	2950.11	2130.43	6003.81	230860	24811.3	25478.1	301268	1698.21	2710.01	24348	212344	930942	745775	6232.32	63207.8	4305.18	435616	1777.54	69937.2	1779.17	724296	4258.31	149275	609817	2893.48	2400.93	5527.66	223218	21876.9	24378.5	415863	1985.83	2981.97	35872.6
5638	47.2662	3	962.772	2885.29	-10.9435	71.24	AFPAYYTSHVQEEQSEVEETIEATK		NFL_RAT	Neurofilament light polypeptide OS=Rattus norvegicus GN=Nefl PE=1 SV=3	FALSE	0.000115535	271845	251868	281184	413498	329311	331814	64876	51869.3	69151.5	300937	224344	182428	465724	404265	430555	465161	377424	459406	1.00477e+06	923064	733617	557622	699883	508639	239714	221856	250559	405562	371124	305499	62728.3	45735	66167	415405	262340	200735	686164
10406	47.2662	2	1443.65	2885.29	-10.5685	72.45	AFPAYYTSHVQEEQSEVEETIEATK		NFL_RAT	Neurofilament light polypeptide OS=Rattus norvegicus GN=Nefl PE=1 SV=3	FALSE	1.48744e-05	107394	111299	130641	227873	191829	137264	23127.4	18817.1	38372.4	114704	19249.6	71808.8	247783	188301	267229	306349	268297	310948	554379	548541	491797	409147	399937	297833	94700.4	98037.4	116412	223499	216185	126378	22361.8	16591.7	36716.3	158335	22509.9	79015	365066
39607	12.139	2	1108.96	2215.9	-0.249917	58.27	ESEEEEKKEESAGEEQAAK	[11] Phospho (ST)	NFL_RAT	Neurofilament light polypeptide OS=Rattus norvegicus GN=Nefl PE=1 SV=3	FALSE	0.702056	3441.25	12709.9	413.337	932.512	0	5856.83	0	2858.08	464.546	1270.62	208.354	0	3049.38	19849.5	50.1873	0	4460.47	0	4414.36	1035.63	481.973	1149.54	0	0	3034.5	11195.5	368.318	914.615	0	5392.33	0	2520.07	444.497	1753.93	243.642	0	4492.74
2591	27.1957	3	827.046	2478.12	-0.0977959	60.8	KLEQEQEGEKDAATEEPGSPVK	[19] Phospho (ST)	ADDB_RAT	Beta-adducin OS=Rattus norvegicus GN=Add2 PE=2 SV=4	TRUE	0.223625	341374	379281	337948	531842	482786	275464	407693	463994	449926	848266	463012	402153	435437	364268	629830	390663	321015	420262	433814	423403	389924	330374	323547	171448	301024	334087	301140	521635	544086	253618	394197	409119	430508	1.17092e+06	541430	442510	641541
15113	27.1957	2	1240.07	2478.12	0.119294	55.96	KLEQEQEGEKDAATEEPGSPVK	[19] Phospho (ST)	ADDB_RAT	Beta-adducin OS=Rattus norvegicus GN=Add2 PE=2 SV=4	TRUE	0.319876	34226	42538.5	22662.1	58769.4	53193.8	26865.5	46047.2	59271.3	55062.6	152145	46613.6	2997.98	55605.9	34754.2	96944.2	7438.23	38277.3	53204.7	66345.5	659.104	51675.9	36531.1	36443	1714.14	30180.6	37469.8	20193.8	57641.5	59947.9	24734.8	44522.8	52261.5	52686.2	210017	54508.3	3298.83	81925.7
4563	12.6456	2	640.774	1279.53	-0.481269	68.7	DAATEEPGSPVK	[9] Phospho (ST)	ADDB_RAT	Beta-adducin OS=Rattus norvegicus GN=Add2 PE=2 SV=4	FALSE	0.440287	114392	4861.02	171489	207189	208316	88754	172566	130775	197445	293935	2092.43	1940.09	267267	10270.1	392971	222692	132625	2777.33	166247	223571	161520	162116	149465	101344	100871	4281.8	152811	203213	234766	81715.1	166853	115309	188924	405740	2446.81	2134.78	393772
15639	23.8455	2	640.774	1279.53	0.00995796	67.33	DAATEEPGSPVK	[9] Phospho (ST)	ADDB_RAT	Beta-adducin OS=Rattus norvegicus GN=Add2 PE=2 SV=4	FALSE	0.655381	45974.9	191986	16078.8	8693.89	35403.9	45299	7935.7	52047.3	6894.83	18414	280684	268864	94261.5	306365	20193.7	29439	59493.5	199496	51904.3	36335.9	17908.3	10118.3	58460.9	25898.6	40540.8	169110	14327.6	8527.03	39899.2	41706.4	7672.99	45891.9	6597.26	25418.2	328222	295845	138878
16585	12.7256	1	1280.54	1279.53	-0.404574	---	DAATEEPGSPVK	[9] Phospho (ST)	ADDB_RAT	Beta-adducin OS=Rattus norvegicus GN=Add2 PE=2 SV=4	FALSE	0.373092	20816.5	1046.62	35882.9	29175.7	26348.3	16737.7	22623.7	9688.17	24562.4	85706.3	143.531	23.9753	63269.6	2987.77	126739	40099.7	16019.1	47.3381	41751.1	42957.8	24875.2	19272.6	29746.7	22738.9	18356	921.904	31974.6	28615.7	29693.8	15410.3	21874.7	8542.39	23502.3	118307	167.84	26.3813	93216.8
37942	23.8145	1	1280.54	1279.53	-0.0947459	---	DAATEEPGSPVK	[9] Phospho (ST)	ADDB_RAT	Beta-adducin OS=Rattus norvegicus GN=Add2 PE=2 SV=4	FALSE	0.529828	115.398	106.506	0	0	284.618	74.6938	0	143.639	56.9187	160.654	59816.7	58362.7	149.627	133.371	18.7147	0	131.519	4870.38	68.33	0	94.226	88.6471	199.448	0	101.758	93.8148	0	0	320.757	68.77	0	126.651	54.4622	221.762	69947.5	64219.5	220.45
4641	12.8347	2	694.286	1386.56	0.0161294	55.06	STPASPVQSPTR	[5] Phospho (ST)|[9] Phospho (ST)	ADDB_RAT	Beta-adducin OS=Rattus norvegicus GN=Add2 PE=2 SV=4	TRUE	0.692111	187655	11342.8	202604	275191	271297	149590	199980	107164	223838	485509	22769.8	25165.2	349037	18079.9	624948	233373	40878.4	13935.4	300372	295139	209523	189356	248114	146694	165475	9991.24	180537	269909	305744	137727	193359	94490.4	214177	670184	26626.2	27690.6	514246
10108	24.7114	2	694.286	1386.56	0.0544567	43.1	STPASPVQSPTR	[5] Phospho (ST)|[9] Phospho (ST)	ADDB_RAT	Beta-adducin OS=Rattus norvegicus GN=Add2 PE=2 SV=4	TRUE	0.881196	146420	373365	50987.3	49094.7	52178.2	245360	31985.2	333504	44507.7	65213.1	712631	757817	363614	800555	74284.5	72025.1	310339	366882	92766.5	72523.6	52663.4	35401.8	101749	58625.4	129113	328876	45434	48152.4	58803.3	225901	30926.4	294062	42586.8	90018.5	833326	833865	535722
23679	13.0172	1	1387.56	1386.56	-0.687636	---	STPASPVQSPTR	[5] Phospho (ST)|[9] Phospho (ST)	ADDB_RAT	Beta-adducin OS=Rattus norvegicus GN=Add2 PE=2 SV=4	TRUE	0.846383	153.327	0	16748.6	29279.3	16150	24.4522	14620.1	233.996	14630.1	72265.9	0	0	181.409	0	115508	19090.2	0	0	19560.8	64.0198	15068.6	12665.3	6431.42	16032.2	135.204	0	14924.4	28717.3	18200.6	22.5129	14136.1	206.322	13998.7	99753.9	0	0	267.274
15847	32.0441	2	870.391	1738.77	0.275457	73.33	TESVTSGPLSPEGSPSK	[10] Phospho (ST)	ADDB_RAT	Beta-adducin OS=Rattus norvegicus GN=Add2 PE=2 SV=4	FALSE	0.104833	20271.9	22619.4	18835.9	28713.4	22026.7	16546.4	29322.8	26136.8	25295.5	28335.1	8770.37	7270.54	33338.6	24489.5	47955.3	30285.8	22463.2	19159.4	24083.2	27529.3	31659.2	24773.6	15711.9	18606.8	17875.8	19924.2	16784.4	28162.3	24823.5	15234.2	28352.1	23045.7	24203.8	39113.1	10255.8	8000.15	49118.7
16048	13.304	2	654.303	1306.59	-0.446802	45.55	STPASPVQSPTR	[5] Phospho (ST)	ADDB_RAT	Beta-adducin OS=Rattus norvegicus GN=Add2 PE=2 SV=4	FALSE	0.700687	3374.73	12060.9	39425.3	43222.8	46701.3	4118.56	45054.2	4528.5	55793.5	125092	4863.91	4672.03	4519.96	8100.59	137453	48759.5	2037.87	5937.59	60925.3	18123.7	34321.3	27621.4	56038.9	28179.3	2975.84	10623.8	35131.2	42393.2	52631.1	3791.92	43562.7	3992.93	53385.6	172673	5687.69	5140.88	6659.38
16403	25.5205	2	654.302	1306.59	-1.28729	54.65	STPASPVQSPTR	[5] Phospho (ST)	ADDB_RAT	Beta-adducin OS=Rattus norvegicus GN=Add2 PE=2 SV=4	FALSE	0.601049	6984.02	6298.05	9791.23	3232.84	1949.11	7721.42	1171.83	7852.05	1172.76	1394.67	88124.1	103787	25267.8	25093.6	1727.55	15591.4	6863.23	45601	4130.2	35542.8	1647.53	1815.95	3730.55	11640	6158.52	5547.6	8724.81	3170.8	2196.6	7109.05	1133.04	6923.42	1122.14	1925.16	103049	114202	37227.7
25783	22.8483	2	654.303	1306.59	-0.16745	43.13	STPASPVQSPTR	[5] Phospho (ST)	ADDB_RAT	Beta-adducin OS=Rattus norvegicus GN=Add2 PE=2 SV=4	FALSE	0.436635	39601.3	5627.58	79.396	6696.93	4668.38	41228.4	1344.28	41477.4	1175.46	1109.63	5775.73	6497.75	97202.2	2111.68	572.527	311.781	41087.9	12465.6	3027.69	152.927	2920.8	4570.39	2893.39	84.0128	34920.6	4957.02	70.7484	6568.39	5261.13	37958.7	1299.78	36572.1	1124.73	1531.71	6753.94	7149.81	143211
36251	13.2361	2	729.335	1456.65	-0.967099	46.3	SRSPSTESQLASK	[3] Phospho (ST)	ADDB_RAT	Beta-adducin OS=Rattus norvegicus GN=Add2 PE=2 SV=4	FALSE	0.392449	47.6734	200.392	0.732266	12.0363	53.0368	6.41162	190.19	29.7828	105.798	254.157	645.578	579.7	33.3139	15483.8	216.691	398.163	39.4107	313.02	54.8077	36.2366	113.802	127.023	13.0567	34.7366	42.0385	176.514	0.65251	11.8053	59.771	5.90312	183.894	26.2605	101.232	350.831	754.917	637.874	49.0823
2698	40.3875	2	523.773	1045.53	-9.23571	59.72	DTGILDSIGR		MBP_RAT	Myelin basic protein OS=Rattus norvegicus GN=Mbp PE=1 SV=3	TRUE	0.803565	228068	207201	304888	307982	250121	213042	263841	221084	230932	172126	81312.2	118588	181626	141545	205873	182772	147336	175311	215478	259514	199235	222346	230458	254241	201111	182511	271681	302071	281879	196147	255107	194938	220966	237598	95083.6	130488	267594
2823	40.3091	1	1046.54	1045.53	-9.89993	---	DTGILDSIGR		MBP_RAT	Myelin basic protein OS=Rattus norvegicus GN=Mbp PE=1 SV=3	TRUE	0.00141981	332206	340360	348597	427816	342935	436422	345738	361765	359723	234710	267038	244366	223206	240113	246434	216776	198870	235774	283933	316905	264363	257120	293741	320007	292940	299804	310629	419605	386479	401810	334293	318980	344198	323988	312265	268889	328855
6528	26.0524	3	404.52	1210.54	0.161441	39.53	TTHYGSLPQK	[6] Phospho (ST)	MBP_RAT	Myelin basic protein OS=Rattus norvegicus GN=Mbp PE=1 SV=3	TRUE	0.744461	70987.9	52983.7	79165.7	88884.5	104149	78863.7	77865.6	67864.7	84445.6	98575.4	19525.8	16973.2	80881.2	101240	96639.3	55590.5	41974.7	9053.11	121905	109932	64741.8	64677.3	146163	67848	62597.3	46670.4	70543.3	87178.6	117373	72609.2	75287.9	59838.7	80801.1	136071	22832.7	18676.5	119164
17668	26.1887	1	1211.55	1210.54	-0.0152834	---	TTHYGSLPQK	[6] Phospho (ST)	MBP_RAT	Myelin basic protein OS=Rattus norvegicus GN=Mbp PE=1 SV=3	TRUE	0.202896	65810.3	63473.6	18444.9	64481.4	66236.1	84514.8	47117.2	95062.8	57174.9	81996.7	16942.3	15241.6	76082.7	71309.1	93349.5	21929.9	36375.5	5372.15	99022.9	2296.48	38177.6	29208	99380.9	2309.56	58031.6	55910.3	16435.9	63243.8	74646.2	77812.1	45557.4	83820.2	54707.3	113186	19811.7	16771.1	112095
7593	41.7606	2	730.854	1459.69	-10.4276	62.51	TQDENPVVHFFK		MBP_RAT	Myelin basic protein OS=Rattus norvegicus GN=Mbp PE=1 SV=3	TRUE	0.162853	129075	124081	135167	185212	159196	163702	173942	177223	182320	105555	75209.4	80791.8	99266.5	83727.5	89256.5	95392.3	87265.7	115999	172398	179465	139123	110293	147318	96219.6	113819	109296	120445	181657	179410	150719	168184	156263	174451	145706	87947.2	88899.4	146252
11304	41.7169	3	487.572	1459.69	-10.4194	---	TQDENPVVHFFK		MBP_RAT	Myelin basic protein OS=Rattus norvegicus GN=Mbp PE=1 SV=3	TRUE	0.446499	34040.2	32294.9	37681.2	51826.2	40184.1	29289.7	47465.2	44718.7	43122	34085.2	21878.6	26832.3	28904.3	27062.2	24314.3	18966.6	22765.3	27183.7	50756	60042.7	40329	38826.8	51877.3	25080.3	30016.7	28446.7	33577.1	50831.5	45286.3	26966.8	45894	39430	41260.9	47050.3	25584.1	29525	42585.5
9380	25.6784	2	595.758	1189.5	-0.592387	42.62	GAYDAQGTLSK	[8] Phospho (ST)	MBP_RAT	Myelin basic protein OS=Rattus norvegicus GN=Mbp PE=1 SV=3	FALSE	0.175425	22803.5	36318.7	4121.32	13081.8	20109.4	28419	15410	35737.2	19387.3	11352.8	177657	170331	20463	21858.4	12166.7	7237.51	18356.1	146147	18096.8	5521.29	13023.1	14144.7	20734.4	1715.71	20108.2	31991.1	3672.44	12830.7	22662.7	26165.1	14899.9	31510.8	18550.6	15671.2	207745	187424	30148.7
10429	23.8945	2	595.758	1189.5	-0.626598	68.23	GAYDAQGTLSK	[8] Phospho (ST)	MBP_RAT	Myelin basic protein OS=Rattus norvegicus GN=Mbp PE=1 SV=3	FALSE	0.800597	203179	22559.2	10820.9	77331.1	284573	227075	21683.1	230701	27030.2	23814.8	22926	18123.9	227979	46550.1	24540	24793.4	164806	35559	230298	15107.8	143959	22086.2	246859	13970.8	179164	19871.1	9642.3	75846.9	320706	209066	20965.3	203417	25863.6	32873.4	26808.8	19942.6	335887
15130	14.4984	2	595.758	1189.5	-0.380253	57.82	GAYDAQGTLSK	[8] Phospho (ST)	MBP_RAT	Myelin basic protein OS=Rattus norvegicus GN=Mbp PE=1 SV=3	FALSE	0.48876	10788.6	28214.6	197067	280361	27585.1	8375.46	178867	14410.7	266607	157969	2432.39	1429.15	11904.4	5782.68	242375	168199	4384.76	808.28	4243.08	33231.4	14676.7	154776	7007.66	116191	9513.43	24852.7	175604	274980	31087.6	7711.22	172946	12706.4	255101	218056	2844.35	1572.56	17539.1
19413	24.9219	2	595.758	1189.5	-0.370003	56.01	GAYDAQGTLSK	[8] Phospho (ST)	MBP_RAT	Myelin basic protein OS=Rattus norvegicus GN=Mbp PE=1 SV=3	FALSE	0.466845	14499.1	188933	9962.92	22491.1	21005.9	14760.4	9236.7	16003.6	10031.7	9911.78	24560.3	31388.6	11898.8	179254	4776.18	7093.81	10400.1	27857.4	26695.7	5866.42	14177.6	10154.1	25183.1	6534.61	12785.3	166421	8877.79	22059.4	23673.1	13589.8	8930.92	14110.9	9598.76	13682	28719.9	34538.5	17530.8
21940	25.7376	1	1190.51	1189.5	-2.26662	---	GAYDAQGTLSK	[8] Phospho (ST)	MBP_RAT	Myelin basic protein OS=Rattus norvegicus GN=Mbp PE=1 SV=3	FALSE	0.777469	359.345	364.283	0	0	553.957	238.212	1134.47	401.4	166.634	1149.49	80635.9	91529.5	0	368.115	747.491	248.854	424.284	49546.9	492.395	50745.3	0	138.483	666.639	20.0608	316.871	320.877	0	0	624.293	219.32	1096.91	353.929	159.442	1586.72	94292.8	100715	0
32028	23.9197	1	1190.51	1189.5	-0.190498	---	GAYDAQGTLSK	[8] Phospho (ST)	MBP_RAT	Myelin basic protein OS=Rattus norvegicus GN=Mbp PE=1 SV=3	FALSE	0.714167	29281.6	63.1662	0	79.4462	0	28379.8	35.83	16476.6	3.03807	51.4854	61.1694	953.617	51107.4	0	0	20.6454	18697.1	746.871	216.374	0	71.6937	0	3959.33	63.9069	25820.6	55.6396	0	77.9214	0	26129.1	34.6439	14528	2.90695	71.0691	71.5294	1049.31	75297.8
10343	27.9779	2	708.803	1415.59	0.386499	44.17	YLATASTMDHAR	[7] Phospho (ST)	MBP_RAT	Myelin basic protein OS=Rattus norvegicus GN=Mbp PE=1 SV=3	FALSE	0.769006	35405.7	26047.1	41127.7	72493.8	66663.3	55661.1	123068	141547	125869	57649.1	33895	36161.2	57186.5	51546.8	77612.8	19733.7	45203.9	65278.6	82788.4	85819.2	63860.2	46171.3	54159.8	51464.2	31220.9	22943.4	36648.2	71102.4	75127.6	51246.7	118993	124807	120437	79577.3	39635.6	39790	84254.4
15017	27.9428	3	472.871	1415.59	0.0182197	---	YLATASTMDHAR	[7] Phospho (ST)	MBP_RAT	Myelin basic protein OS=Rattus norvegicus GN=Mbp PE=1 SV=3	FALSE	0.936765	4262.01	853.65	7561.58	9513.79	13987.3	7156.39	26988.5	19307.6	22349.5	9708.82	852.19	644.28	7061.13	6291.35	11884	100.942	4556.63	6383.91	13667.4	17257.1	12540.2	6889.85	10043.1	8670.82	3758.25	751.932	6738	9331.19	15763.3	6588.84	26095.1	17024.2	21384.9	13401.8	996.521	708.934	10403.3
17263	31.1881	2	708.803	1415.59	0.571812	45.31	YLATASTMDHAR	[6] Phospho (ST)	MBP_RAT	Myelin basic protein OS=Rattus norvegicus GN=Mbp PE=1 SV=3	FALSE	0.585706	3759.53	3359.84	14280.6	21900.5	15467.4	9778.57	40451.9	25911.8	29414.1	15502.2	0	186.276	6460.43	2312.79	8369.42	11659.2	2681.54	1162.29	15979.8	19685.4	13109.5	12532.5	10883.8	5892.91	3315.16	2959.5	12725.2	21480.2	17431.3	9003.05	39112.8	22847.3	28144.7	21398.9	0	204.969	9518.32
24887	26.628	2	555.775	1109.53	-0.476486	57.44	GAYDAQGTLSK		MBP_RAT	Myelin basic protein OS=Rattus norvegicus GN=Mbp PE=1 SV=3	FALSE	0.353626	3531.03	19747.8	3675.75	2661.59	3580.42	2209.85	1037.16	2775.31	3082.92	1608.17	26205.4	24997.2	3041.75	1928.65	1705.64	2640.97	3185.36	11816.9	3674.35	4139.66	2326.4	2170.53	3503.73	3818.77	3113.67	17394.7	3275.4	2610.5	4035.04	2034.59	1002.83	2447.09	2949.87	2219.88	30643.7	27505.7	4481.49
32133	23.9197	2	555.774	1109.53	-0.966716	49.79	GAYDAQGTLSK		MBP_RAT	Myelin basic protein OS=Rattus norvegicus GN=Mbp PE=1 SV=3	FALSE	0.0389641	1158.09	451.167	340.313	437.847	334.241	1128.15	13354.9	3830.64	17823.4	21991.8	2383.16	1557.37	1433.8	4510.5	440.748	377.131	2009.57	519.865	230.121	287.678	140.456	661.47	450.725	687.17	1021.2	397.408	303.247	429.444	376.68	1038.68	12912.8	3377.61	17054.2	30356.9	2786.78	1713.65	2112.45
129	27.769	2	732.324	1462.63	0.126367	56.58	AALPAGEGESPEGAK	[10] Phospho (ST)	AMPH_RAT	Amphiphysin OS=Rattus norvegicus GN=Amph PE=1 SV=1	TRUE	0.276087	3.25826e+06	3.34636e+06	3.23126e+06	4.10727e+06	4.4437e+06	3.95648e+06	4.10459e+06	4.97594e+06	4.51986e+06	5.19715e+06	5.06003e+06	4.7619e+06	4.91713e+06	5.45361e+06	6.22318e+06	3.41947e+06	3.21243e+06	3.90235e+06	3.6451e+06	3.88917e+06	2.78408e+06	2.73304e+06	3.96908e+06	2.8248e+06	2.87314e+06	2.94762e+06	2.87933e+06	4.02844e+06	5.00793e+06	3.6427e+06	3.96871e+06	4.38746e+06	4.32479e+06	7.174e+06	5.91702e+06	5.23977e+06	7.24454e+06
30745	27.7122	3	488.552	1462.64	0.820442	---	AALPAGEGESPEGAK	[10] Phospho (ST)	AMPH_RAT	Amphiphysin OS=Rattus norvegicus GN=Amph PE=1 SV=1	TRUE	0.528834	802.432	244.385	200.665	2331.96	3614.29	1838.11	2268.24	868.408	1254.08	7180.91	488.999	0	5038.12	1106.03	8383.85	0	2141.05	583.858	6096.42	1333.53	3797.04	2935.52	6621.84	449.842	707.586	215.265	178.809	2287.2	4073.2	1692.33	2193.15	765.705	1199.95	9912.35	571.819	0	7422.8
1338	40.7758	3	956.091	2865.25	-9.78339	49.34	IDVESTELASSESPQAAELEAGAPQEK	[13] Phospho (ST)	AMPH_RAT	Amphiphysin OS=Rattus norvegicus GN=Amph PE=1 SV=1	TRUE	0.839429	1.0312e+06	1.03605e+06	1.25712e+06	1.69516e+06	1.39767e+06	1.45677e+06	1.57222e+06	1.56483e+06	1.60283e+06	1.6199e+06	1.13169e+06	1.25204e+06	2.036e+06	2.03252e+06	1.90784e+06	1.84899e+06	1.43386e+06	1.53193e+06	1.15183e+06	1.19788e+06	1.01977e+06	975262	1.09855e+06	1.09974e+06	909314	912600	1.1202e+06	1.66262e+06	1.57514e+06	1.34123e+06	1.52017e+06	1.37976e+06	1.53365e+06	2.23607e+06	1.32336e+06	1.37769e+06	2.9997e+06
2867	40.7758	2	1433.63	2865.25	-8.87526	114.24	IDVESTELASSESPQAAELEAGAPQEK	[13] Phospho (ST)	AMPH_RAT	Amphiphysin OS=Rattus norvegicus GN=Amph PE=1 SV=1	TRUE	0.257188	740527	808759	861036	1.15601e+06	848013	1.12456e+06	1.10873e+06	1.17831e+06	1.16901e+06	827178	631789	786944	1.12757e+06	1.23428e+06	1.15384e+06	1.29545e+06	1.00282e+06	966922	551101	503388	671483	564859	447238	632313	652998	712390	767255	1.13382e+06	955687	1.03537e+06	1.07203e+06	1.03896e+06	1.11855e+06	1.14181e+06	738792	865915	1.66128e+06
3284	38.193	4	852.424	3405.67	-1.75133	55.95	TPSPPEEASPLPSPTASPNHTLAPASPAPVRPR	[9] Phospho (ST)	AMPH_RAT	Amphiphysin OS=Rattus norvegicus GN=Amph PE=1 SV=1	TRUE	0.847558	389478	397954	517212	765456	639778	304733	680435	724437	743550	1.56035e+06	388820	512554	1.11046e+06	773099	1.17138e+06	574750	353352	420323	613365	807095	498325	390286	460070	231702	343443	350535	460879	750765	721011	280565	657909	638761	711460	2.15387e+06	454672	563989	1.63607e+06
6945	38.1617	3	1136.23	3405.67	0.0549726	---	TPSPPEEASPLPSPTASPNHTLAPASPAPVRPR	[9] Phospho (ST)	AMPH_RAT	Amphiphysin OS=Rattus norvegicus GN=Amph PE=1 SV=1	TRUE	0.0134522	252891	267736	267572	502270	349522	185664	450995	519072	481927	529260	142677	135204	269288	220406	338244	240081	144478	174613	167104	181044	257917	195756	76449.9	51327.9	223000	235833	238429	492630	393901	170940	436065	457683	461128	730576	166841	148772	396749
6945	38.1617	3	1136.23	3405.67	0.0549726	---	TPSPPEEASPLPSPTASPNHTLAPASPAPVRPR	[3] Phospho (ST)	AMPH_RAT	Amphiphysin OS=Rattus norvegicus GN=Amph PE=1 SV=1	FALSE	0.0134522	252891	267736	267572	502270	349522	185664	450995	519072	481927	529260	142677	135204	269288	220406	338244	240081	144478	174613	167104	181044	257917	195756	76449.9	51327.9	223000	235833	238429	492630	393901	170940	436065	457683	461128	730576	166841	148772	396749
8252	41.1508	2	791.859	1581.7	-10.0005	61.74	AFSIQGAPSDSGPLR	[9] Phospho (ST)	AMPH_RAT	Amphiphysin OS=Rattus norvegicus GN=Amph PE=1 SV=1	FALSE	0.373591	45642.4	63536.2	75195.9	125110	98188.5	112927	111824	128996	119632	92823.2	77959.8	91698.9	111293	114114	109088	105087	101519	92554.8	68497.3	68039.1	67020.6	52061.5	61749.6	68404.5	40247.6	55965.4	67005.8	122709	110656	103971	108123	113740	114469	128131	91163.4	100901	163971
319	43.7022	2	915.456	1828.9	-10.3323	114.26	GVGIISEGNETVEDIAAR		AT1A3_RAT	Sodium/potassium-transporting ATPase subunit alpha-3 OS=Rattus norvegicus GN=Atp1a3 PE=1 SV=2	TRUE	2.24227e-06	2.65052e+06	2.66517e+06	2.6716e+06	3.16241e+06	2.73404e+06	2.7917e+06	1.23988e+06	1.30032e+06	1.43312e+06	1.9584e+06	1.53939e+06	1.89757e+06	3.57503e+06	2.77e+06	2.91052e+06	7.27437e+06	6.79276e+06	7.32028e+06	5.90988e+06	5.3553e+06	5.22872e+06	4.4757e+06	4.87731e+06	4.77404e+06	2.33724e+06	2.3476e+06	2.38062e+06	3.10171e+06	3.08118e+06	2.5703e+06	1.19884e+06	1.14654e+06	1.37127e+06	2.70333e+06	1.8001e+06	2.088e+06	5.26719e+06
1200	43.7022	3	610.639	1828.9	-11.4559	54.14	GVGIISEGNETVEDIAAR		AT1A3_RAT	Sodium/potassium-transporting ATPase subunit alpha-3 OS=Rattus norvegicus GN=Atp1a3 PE=1 SV=2	TRUE	1.54045e-08	227115	195764	208548	252788	319977	272253	109066	147659	106802	311246	238683	257747	576923	470528	441040	693307	710760	1.00158e+06	958335	1.08583e+06	542378	584737	854209	628518	200271	172437	185834	247936	360606	250661	105455	130196	102192	429636	279107	283612	849996
3802	51.8121	2	936.485	1870.96	-8.18074	114.76	MQVNAEEVVVGDLVEIK		AT1A3_RAT	Sodium/potassium-transporting ATPase subunit alpha-3 OS=Rattus norvegicus GN=Atp1a3 PE=1 SV=2	TRUE	6.29678e-05	455460	318735	269129	357861	492076	261820	403690	363947	424326	326821	448000	723621	1.01457e+06	400480	409660	822440	1.20586e+06	816746	1.32121e+06	681248	892258	851783	546496	725591	401626	280756	239817	350992	554556	241056	390326	320904	406013	451135	523875	796238	1.49479e+06
8148	51.7579	3	624.658	1870.95	-10.2364	59.31	MQVNAEEVVVGDLVEIK		AT1A3_RAT	Sodium/potassium-transporting ATPase subunit alpha-3 OS=Rattus norvegicus GN=Atp1a3 PE=1 SV=2	TRUE	4.01624e-06	83610.4	52975.8	47584.3	62741.3	90576.6	42459.4	92955.7	68197.3	70720.3	97140.2	99693.6	193918	315761	112877	110496	216816	326421	190445	413639	231987	231325	203424	158260	186279	73727.8	46663.3	42401.6	61537.1	102077	39092	89878.5	60131.9	67668.2	134090	116578	213377	465219
5290	50.5292	3	629.989	1886.95	-11.0506	48.42	MQVNAEEVVVGDLVEIK	[1] Oxidation (M)	AT1A3_RAT	Sodium/potassium-transporting ATPase subunit alpha-3 OS=Rattus norvegicus GN=Atp1a3 PE=1 SV=2	FALSE	0.000156451	102579	141356	48078.1	68449.2	76726.3	60233.9	48798.1	158454	98301.7	50208.9	64029.6	77059.7	105702	204024	62037.3	137928	247130	124164	241963	229101	235646	195592	175093	145830	90454	124513	42841.6	67135.5	86468.3	55456.9	47182.6	139715	94059.2	69307	74873.9	84792.8	155733
8136	26.84	2	810.378	1618.74	-1.40017	78.17	VDNSSLTGESEPQTR		AT1A3_RAT	Sodium/potassium-transporting ATPase subunit alpha-3 OS=Rattus norvegicus GN=Atp1a3 PE=1 SV=2	FALSE	0.39047	127865	135165	12043.4	134072	118574	88876.4	97976	134343	125692	63676.7	122029	119906	105856	112511	52737.4	14219.4	130139	236350	177145	12010.2	139190	88882.6	129766	8799.02	112752	119059	10731.7	131498	133630	81827.8	94732.6	118455	120267	87897.6	142696	131938	155960
8599	27.4587	2	850.362	1698.71	-0.108853	66.28	VDNSSLTGESEPQTR	[5] Phospho (ST)	AT1A3_RAT	Sodium/potassium-transporting ATPase subunit alpha-3 OS=Rattus norvegicus GN=Atp1a3 PE=1 SV=2	TRUE	0.0896463	204356	229176	111211	216413	209145	224030	212212	248899	231020	164634	266841	250413	156992	164638	197416	44233.3	221797	335627	231642	43778.3	211716	166729	201381	84097.9	180202	201868	99098.4	212260	235700	206263	205187	219463	221049	227256	312034	275542	231301
11701	56.0547	3	827.398	2479.17	-7.47149	69.14	QAADMILLDDNFASIVTGVEEGR	[5] Oxidation (M)	AT1A3_RAT	Sodium/potassium-transporting ATPase subunit alpha-3 OS=Rattus norvegicus GN=Atp1a3 PE=1 SV=2	FALSE	3.29802e-05	52343.8	50843.3	50690.3	40685.9	53775.8	39891	13189	14601.4	17522.7	28270.5	18578	25611	54255	39722.4	36958.5	92980.9	108076	91918.7	166900	173575	101245	85427.1	119925	131845	46156.9	44785	45169.2	39905	60603.8	36727.4	12752.4	12874.6	16766.4	39023.8	21724.4	28181	79935.4
17607	56.068	2	1240.6	2479.18	-4.65307	114.49	QAADMILLDDNFASIVTGVEEGR	[5] Oxidation (M)	AT1A3_RAT	Sodium/potassium-transporting ATPase subunit alpha-3 OS=Rattus norvegicus GN=Atp1a3 PE=1 SV=2	FALSE	0.0157621	27980.5	42096.4	35278.9	45731.8	49285	36736	4390.51	1961.46	6156.01	5006.76	1251.9	4995.11	12782.3	13525.1	2446.19	85264.4	104281	94386	68138.3	75113.6	98848.1	82838.4	59383.7	62355.5	24673.3	37080.3	31436.5	44854.1	55542.8	33822.5	4245.16	1729.49	5890.33	6911.21	1463.93	5496.38	18832.6
12922	58.7048	3	822.066	2463.18	-7.16998	---	QAADMILLDDNFASIVTGVEEGR		AT1A3_RAT	Sodium/potassium-transporting ATPase subunit alpha-3 OS=Rattus norvegicus GN=Atp1a3 PE=1 SV=2	FALSE	8.17859e-07	25343.8	22715.3	22952.9	35589.4	58442	41587.4	19940.4	9899.8	17250.5	32681.1	66792.8	59896.5	114478	73181.1	71670.7	116291	148166	104049	171406	137231	94480.6	78732	87578	94561.7	22348.3	20008.6	20453	34906.3	65862.5	38289.2	19280.3	8729	16506	45112.1	78105.1	65907.2	168664
18871	58.6242	2	1232.6	2463.18	-4.68707	121.53	QAADMILLDDNFASIVTGVEEGR		AT1A3_RAT	Sodium/potassium-transporting ATPase subunit alpha-3 OS=Rattus norvegicus GN=Atp1a3 PE=1 SV=2	FALSE	1.44106e-05	23048.9	25433.6	15243.2	45807.3	67378.8	32093.4	21193.7	11359	19126.4	15483.3	23571.6	37234.5	70261.7	33512.5	33396.4	138178	154362	126709	122013	64540.6	103671	95973.7	57745.8	61424.4	20324.6	22403	13583	44928.1	75934	29548.2	20492.1	10015.6	18300.9	21372.7	27563.8	40971	103519
14569	48.803	2	936.958	1871.9	-11.3011	91.1	GVGIISEGNETVEDIAAR	[N-term] Carbamyl (N-term)	AT1A3_RAT	Sodium/potassium-transporting ATPase subunit alpha-3 OS=Rattus norvegicus GN=Atp1a3 PE=1 SV=2	FALSE	2.21795e-09	11487.8	9074.94	14164.7	28324.5	23555.7	22269.1	6440.36	8210.65	5722.73	9705.23	9743.12	28242.1	71799.1	43937.2	53577.2	99017.8	86951.4	85912.9	106758	80394.8	76379.6	55847.2	60849.3	94012.8	10129.9	7993.6	12621.9	27780.9	26546.7	20503	6227.16	7239.61	5475.75	13396.8	11393.3	31076.2	105784
14819	50.1622	2	908.963	1815.91	-9.81476	84.66	MSINAEDVVVGDLVEVK		AT1A1_RAT	Sodium/potassium-transporting ATPase subunit alpha-1 OS=Rattus norvegicus GN=Atp1a1 PE=1 SV=1	TRUE	3.08062e-05	14163.9	17427.3	10535.1	30547.5	39829.8	16381	20258.7	10247.4	27343.2	22511.6	3377.1	27167	74193.9	26797.9	17472.5	92983	119432	93609.7	139817	46148.7	74893.1	100518	54632	71785.5	12489.8	15350.7	9387.64	29961.2	44887.1	15081.8	19588.1	9035.46	26163.1	31074.5	3949.06	29893.2	109312
431	26.9088	2	566.774	1131.53	0.505485	58.73	QASISGPAPPK	[3] Phospho (ST)	SYN1_RAT	Synapsin-1 OS=Rattus norvegicus GN=Syn1 PE=1 SV=3	TRUE	0.0020123	1.0545e+06	916426	840369	1.19383e+06	1.20692e+06	968419	1.41131e+06	1.24138e+06	1.44563e+06	731109	705749	650463	1.88046e+06	2.10168e+06	2.1918e+06	2.11647e+06	2.22861e+06	2.31482e+06	1.59076e+06	1.34846e+06	1.04794e+06	900181	1.39838e+06	875755	929857	807228	748839	1.17091e+06	1.36016e+06	891615	1.36459e+06	1.09456e+06	1.38324e+06	1.0092e+06	825278	715738	2.77053e+06
5118	26.8718	1	1132.54	1131.53	-0.011806	---	QASISGPAPPK	[3] Phospho (ST)	SYN1_RAT	Synapsin-1 OS=Rattus norvegicus GN=Syn1 PE=1 SV=3	TRUE	0.0232224	237812	231708	102723	275183	255933	244881	263016	344983	306592	155076	154555	175092	537714	542340	624807	459458	603998	751261	390789	210358	205651	144780	309818	134912	209703	204098	91534.5	269901	288429	225460	254309	304183	293360	214062	180731	192663	792229
3075	34.9164	2	821.391	1640.77	-0.103727	72.36	GSHSQTPSPGALPLGR	[8] Phospho (ST)	SYN1_RAT	Synapsin-1 OS=Rattus norvegicus GN=Syn1 PE=1 SV=3	TRUE	0.579281	303756	349961	404345	563900	354540	424304	513715	440362	439339	223072	262999	179699	318484	400221	316216	527247	506942	717577	343203	382891	315228	286610	285555	345990	267853	308261	360305	553077	399557	390653	496709	388282	420378	307922	307541	197732	469232
4529	34.9397	3	547.929	1640.77	-0.473099	---	GSHSQTPSPGALPLGR	[8] Phospho (ST)	SYN1_RAT	Synapsin-1 OS=Rattus norvegicus GN=Syn1 PE=1 SV=3	TRUE	0.0256656	78263.5	79085.1	112341	137908	106531	83052.5	158759	114723	117001	83645	83696.7	42040.8	102206	135862	96821.5	139312	136735	198030	133625	186071	91359.6	108876	114818	120081	69012.9	69661.6	100105	135261	120058	76465.8	153504	101155	111951	115461	97872	46259.7	150583
31952	34.9241	1	1641.77	1640.77	-0.0100981	---	GSHSQTPSPGALPLGR	[8] Phospho (ST)	SYN1_RAT	Synapsin-1 OS=Rattus norvegicus GN=Syn1 PE=1 SV=3	TRUE	0.0539513	10719.8	18326.4	6595.39	17419.2	18171.3	21525.2	17960.1	37061.4	15183	221.059	1514.97	3949.71	7105.23	463.409	3320.42	11113	8969.65	0	2341.37	937.772	14438.8	4252.93	3981.54	0	9452.74	16142.7	5877.04	17084.9	20478.5	19818.1	17365.5	32678.3	14527.8	305.144	1771.55	4346.07	10468.3
3851	45.1238	3	968.129	2901.36	-8.98043	74.24	SQSLTNAFNLPEPAPPRPSLSQDEVK	[3] Phospho (ST)	SYN1_RAT	Synapsin-1 OS=Rattus norvegicus GN=Syn1 PE=1 SV=3	TRUE	0.302294	350105	360511	314412	530024	463458	446937	481638	523713	562971	140124	111076	101903	424473	409866	429604	858392	667585	730739	345710	371463	421327	276230	235330	160457	308723	317554	280167	519851	522304	411491	465694	461775	538674	193423	129889	112129	625387
5947	49.5387	3	972.118	2913.33	-7.77838	57.82	ASTAAPVASPAAPSPGSSGGGGFFSSLSNAVK	[14] Phospho (ST)	SYN1_RAT	Synapsin-1 OS=Rattus norvegicus GN=Syn1 PE=1 SV=3	FALSE	0.505214	341715	370911	373162	550272	513081	538617	474470	497486	508540	147941	114296	79298.8	343272	343326	323695	699380	604010	563145	349846	322458	340780	317128	230381	265959	301325	326715	332518	539711	578228	495901	458763	438650	486593	204214	133654	87256.6	505751
623	40.7758	2	850.875	1699.74	-9.85887	97.48	GLYDGPVCEVSVTPK	[13] Phospho (ST)	DPYL2_RAT	Dihydropyrimidinase-related protein 2 OS=Rattus norvegicus GN=Dpysl2 PE=1 SV=1	TRUE	0.0107695	1.99138e+06	1.96693e+06	2.10068e+06	2.51526e+06	2.23262e+06	2.77502e+06	846686	798958	862107	658477	562741	662734	2.37871e+06	2.69063e+06	2.36714e+06	2.37194e+06	1.9534e+06	2.1002e+06	1.91354e+06	1.96319e+06	1.8384e+06	1.76684e+06	1.95825e+06	2.12559e+06	1.75601e+06	1.73256e+06	1.87188e+06	2.46699e+06	2.51609e+06	2.55494e+06	818657	704469	824900	908944	658049	729240	3.50462e+06
8454	40.8227	1	1700.74	1699.74	-9.1094	---	GLYDGPVCEVSVTPK	[13] Phospho (ST)	DPYL2_RAT	Dihydropyrimidinase-related protein 2 OS=Rattus norvegicus GN=Dpysl2 PE=1 SV=1	TRUE	0.1532	372939	400148	435735	555839	385344	499944	97456.3	109534	103990	46275.8	49345.3	55301.9	264388	256475	283749	324556	293689	309196	256451	208585	291344	242484	208715	366036	328859	352468	388276	545171	434272	460294	94230	96579.8	99501.9	63877.9	57702.7	60851.5	389530
4436	43.3714	2	1125.01	2248.01	-8.80562	83.11	NLHQSGFSLSGAQIDDNIPR	[8] Phospho (ST)	DPYL2_RAT	Dihydropyrimidinase-related protein 2 OS=Rattus norvegicus GN=Dpysl2 PE=1 SV=1	TRUE	0.940238	377816	383644	375005	556998	433637	546241	591427	538856	597390	292825	304112	315020	449873	482783	449184	673046	637219	600607	352977	297213	410812	306870	301354	344409	333159	337930	334160	546307	488697	502920	571848	475128	571607	404208	355618	346632	662810
1736	43.3401	3	750.343	2248.01	-9.36267	48.23	NLHQSGFSLSGAQIDDNIPR	[5] Phospho (ST)	DPYL2_RAT	Dihydropyrimidinase-related protein 2 OS=Rattus norvegicus GN=Dpysl2 PE=1 SV=1	TRUE	0.0844381	501991	506962	572943	791663	739803	733030	830823	811106	819811	626812	505492	508613	944285	982017	871640	1.10716e+06	969804	1.07054e+06	690192	713672	574825	534728	629730	544692	442657	446554	510540	776469	833737	674895	803319	715180	784429	865235	591104	559653	1.39124e+06
12531	40.7163	3	793.054	2376.14	-10.6765	44.18	DIGAIAQVHAENGDIIAEEQQR		DPYL2_RAT	Dihydropyrimidinase-related protein 2 OS=Rattus norvegicus GN=Dpysl2 PE=1 SV=1	FALSE	2.58316e-07	56051.6	44575.7	50858.7	87401	73787.4	55443.9	27975.6	26307.2	40023.8	60575.4	17818.3	50113	205386	112453	83881.3	149395	175748	131944	180702	114445	111813	152096	114544	142185	49426.4	39264.2	45319.4	85723.5	83156.3	51046.7	27049.4	23196	38296.4	83616.7	20836	55141.9	302600
14140	36.9719	2	841.939	1681.86	-0.507313	88.16	IVLEDGTLHVTEGSGR		DPYL2_RAT	Dihydropyrimidinase-related protein 2 OS=Rattus norvegicus GN=Dpysl2 PE=1 SV=1	FALSE	1.4914e-06	26311	19090.3	13393.1	33169	39851.5	45676.4	9956.02	11629.6	10726.7	13322.7	24229.8	16686	80375.3	55925.5	45613.8	55644.7	68236.8	61975.7	66720.4	35808.5	41221.7	73864.1	80962.5	53509	23201.1	16815.6	11934.4	32532.4	44911.5	42053.9	9626.43	10254.2	10263.7	18390.3	28333.5	18360.5	118419
18690	36.8468	3	561.628	1681.86	-0.150059	---	IVLEDGTLHVTEGSGR		DPYL2_RAT	Dihydropyrimidinase-related protein 2 OS=Rattus norvegicus GN=Dpysl2 PE=1 SV=1	FALSE	5.20394e-07	4647.29	3441.27	1409.58	7425.22	7713.42	7965.3	1849.88	2972.59	4044.59	2432.08	11569.7	5022.85	30710.1	27089.1	11512.8	23364.8	24297.9	31467.5	19357.5	11568.8	12534.1	17384.2	17284.5	13323.5	4097.99	3031.22	1256.06	7282.7	8692.8	7333.58	1788.64	2621.03	3870.03	3357.18	13529.2	5526.9	45246.1
6262	13.5571	2	933.362	1864.71	-0.358042	79.02	ESSESTNTTIEDEDTK	[9] Phospho (ST)	KCC2A_RAT	Calcium/calmodulin-dependent protein kinase type II subunit alpha OS=Rattus norvegicus GN=Camk2a PE=1 SV=1	TRUE	0.850306	11375.7	778.507	661783	910281	183762	3649.05	770450	4269.47	980626	1.15451e+06	1216.01	1290.51	7494.97	1672.25	1.59814e+06	1.00855e+06	1709.16	785.568	13427.7	939755	222324	548924	12532.7	640775	10031.1	685.743	589704	892810	207095	3359.65	744945	3764.54	938304	1.59365e+06	1421.96	1420.01	11042.5
989	26.3566	2	933.362	1864.71	-0.184441	90.52	ESSESTNTTIEDEDTK	[5] Phospho (ST)	KCC2A_RAT	Calcium/calmodulin-dependent protein kinase type II subunit alpha OS=Rattus norvegicus GN=Camk2a PE=1 SV=1	TRUE	0.757027	3.96462e+06	4.28748e+06	3.52121e+06	3.91472e+06	4.46581e+06	4.38448e+06	3.86307e+06	4.81877e+06	4.31232e+06	4.13854e+06	4.43923e+06	4.49185e+06	4.55691e+06	4.69519e+06	5.79932e+06	4.58715e+06	4.31594e+06	5.32727e+06	4.55446e+06	3.11838e+06	3.77717e+06	2.48169e+06	3.83554e+06	3.46531e+06	3.49601e+06	3.7766e+06	3.13769e+06	3.83959e+06	5.03284e+06	4.03675e+06	3.73518e+06	4.24887e+06	4.12621e+06	5.71274e+06	5.19108e+06	4.94262e+06	6.71381e+06
17532	26.3676	3	622.577	1864.71	-0.139121	---	ESSESTNTTIEDEDTK	[5] Phospho (ST)	KCC2A_RAT	Calcium/calmodulin-dependent protein kinase type II subunit alpha OS=Rattus norvegicus GN=Camk2a PE=1 SV=1	TRUE	0.110345	29272.9	25375.2	33129.4	32988.7	43079.1	36720	32726.7	44530.9	29472	75123.2	22871.8	15006.6	68445.9	54439.3	71601.9	33608	33543.4	17066.8	89997.8	113880	32370.5	24851.5	74390.6	27073.4	25812.9	22351.6	29521.1	32355.6	48548.9	33807.8	31643.3	39264.4	28200	103698	26745.5	16512.6	100843
9536	27.2746	2	1189.99	2377.96	0.140121	111.12	NDGVKESSESTNTTIEDEDTK	[7] Phospho (ST)	KCC2A_RAT	Calcium/calmodulin-dependent protein kinase type II subunit alpha OS=Rattus norvegicus GN=Camk2a PE=1 SV=1	FALSE	0.640964	164150	197990	138914	220103	165067	147422	188196	249775	207027	253280	140922	182934	184209	213717	326066	216382	208089	288099	197642	57949.6	157926	129556	147405	117859	144748	174398	123784	215879	186026	135730	181966	220235	198092	349622	164789	201292	271399
2068	27.2534	3	793.662	2377.96	0.028903	51.78	NDGVKESSESTNTTIEDEDTK	[8] Phospho (ST)	KCC2A_RAT	Calcium/calmodulin-dependent protein kinase type II subunit alpha OS=Rattus norvegicus GN=Camk2a PE=1 SV=1	FALSE	0.842983	43581.6	1762.62	2806.31	42941	33722.1	1306.99	124286	2529.56	39427.3	85122.6	2290.21	3405.49	45284.3	0	36558.3	61300.8	30561.2	1936.88	32345.2	19526.1	44744.5	49913.1	40501.7	1457.74	38430.3	1552.59	2500.65	42116.8	38003.9	1203.34	120171	2230.4	37725.7	117501	2678.09	3747.24	66718.6
8993	26.84	2	973.345	1944.68	-0.1038	51.17	ESSESTNTTIEDEDTK	[8] Phospho (ST)|[9] Phospho (ST)	KCC2A_RAT	Calcium/calmodulin-dependent protein kinase type II subunit alpha OS=Rattus norvegicus GN=Camk2a PE=1 SV=1	TRUE	0.297633	442558	615603	569192	1.03753e+06	920114	784928	817659	969596	839973	638641	354998	574116	588416	376605	1.08886e+06	974629	704115	895343	447501	596229	546605	474945	256621	548709	390248	542250	507198	1.01762e+06	1.03694e+06	722677	790591	854926	803721	881563	415122	631729	866929
10140	50.4143	3	715.344	2143.01	-10.6372	53.01	VTEQLIEAISNGDFESYTK		KCC2A_RAT	Calcium/calmodulin-dependent protein kinase type II subunit alpha OS=Rattus norvegicus GN=Camk2a PE=1 SV=1	FALSE	8.28922e-06	30307.3	28808.8	26423.8	28469.1	38945.1	38874.1	3994.81	6019.87	8525.57	40130.3	9558.58	35226.4	50528.2	73331.3	82752.4	77334.1	78917.2	68260.4	125592	128542	74394.8	71542.8	103886	80238.7	26725	25376	23545.8	27922.7	43890	35791.1	3862.56	5307.93	8157.62	55394.9	11177.5	38761.4	74444.5
15677	50.3787	2	1072.51	2143.01	-10.1304	90.86	VTEQLIEAISNGDFESYTK		KCC2A_RAT	Calcium/calmodulin-dependent protein kinase type II subunit alpha OS=Rattus norvegicus GN=Camk2a PE=1 SV=1	FALSE	0.000219859	32817.2	49730	33229.2	59658.7	62554.9	60977.1	3616.63	7343.69	7980.12	22699.5	32302.3	21172.6	53832.3	48259.6	48999.2	111218	107046	95574.8	121979	98491	104344	99609.9	97027.7	91938.6	28938.3	43804.4	29610	58513.7	70497.6	56141.2	3496.91	6475.19	7635.71	31333.7	37773.2	23297.3	79312.5
13544	26.2754	3	836.36	2506.06	-0.835454	71.63	KNDGVKESSESTNTTIEDEDTK	[9] Phospho (ST)	KCC2A_RAT	Calcium/calmodulin-dependent protein kinase type II subunit alpha OS=Rattus norvegicus GN=Camk2a PE=1 SV=1	FALSE	0.346435	45147.9	281426	9957.22	53053.7	51779.8	56403.4	14195.4	97938.2	30784.7	14486.2	216334	217330	58032.2	64866.5	13654	13001.8	57539	371088	61372.6	12301	50350.1	32214.4	36980.4	4403.21	39811.5	247892	8872.71	52035.5	58354.4	51930.2	13725.4	86355.5	29456.1	19996.4	252974	239140	85500.4
18112	24.9774	3	836.36	2506.06	-1.16409	80.75	KNDGVKESSESTNTTIEDEDTK	[9] Phospho (ST)	KCC2A_RAT	Calcium/calmodulin-dependent protein kinase type II subunit alpha OS=Rattus norvegicus GN=Camk2a PE=1 SV=1	FALSE	0.929965	7254.45	33800	5360	221460	312958	8074.39	31160.3	13058.8	35217.4	52006.6	29839.7	37069.7	6291.06	24095.4	50059.9	47072.7	10603.2	45610.1	274065	2883.94	227479	30291.6	212828	1586.83	6396.99	29772.5	4776.2	217209	352695	7434.02	30128.7	11514.4	33697.4	71788.6	34893.5	40789.7	9268.79
29963	25.4941	2	1254.04	2506.06	-0.37034	---	KNDGVKESSESTNTTIEDEDTK	[9] Phospho (ST)	KCC2A_RAT	Calcium/calmodulin-dependent protein kinase type II subunit alpha OS=Rattus norvegicus GN=Camk2a PE=1 SV=1	FALSE	0.364397	22650.7	382.764	0.248453	108.185	190.702	30255.3	272.653	45406	254.539	0	5296.85	8671.49	58858.4	29685	0	0	29945.2	3630.11	752.699	92.936	0	0	1155.64	0	19973.4	337.155	0.221393	106.109	214.916	27855.8	263.627	40036	243.553	0	6193.95	9541.69	86717.6
34792	25.4941	4	627.522	2506.06	0.148394	---	KNDGVKESSESTNTTIEDEDTK	[9] Phospho (ST)	KCC2A_RAT	Calcium/calmodulin-dependent protein kinase type II subunit alpha OS=Rattus norvegicus GN=Camk2a PE=1 SV=1	FALSE	0.51548	4712.08	216.584	37.026	0	2276.36	4712.75	102.034	5939.79	161.773	296.892	38.9391	123.056	13802.3	924.526	174.892	13.6167	5953.48	131.61	963.507	463.91	381.822	148.824	2687.97	37.9665	4155.12	190.777	32.9933	0	2565.39	4338.99	98.6562	5237.32	154.791	409.823	45.534	135.405	20335.3
10522	25.5339	3	836.36	2506.06	-0.714239	81.58	KNDGVKESSESTNTTIEDEDTK	[8] Phospho (ST)	KCC2A_RAT	Calcium/calmodulin-dependent protein kinase type II subunit alpha OS=Rattus norvegicus GN=Camk2a PE=1 SV=1	FALSE	0.677776	222859	6129.33	542.297	30697	38409.4	202059	29850.3	278091	39428.3	10171.2	11330.7	6609.88	297292	196336	5435.12	4520.73	220985	3214.02	41028.2	2291.78	20264.7	12890.8	34593.3	1140.7	196518	5398.98	483.232	30107.8	43286.3	186034	28862.2	245202	37726.6	14040	13249.7	7273.19	438008
14238	13.0172	3	836.36	2506.06	-1.126	88.15	KNDGVKESSESTNTTIEDEDTK	[8] Phospho (ST)	KCC2A_RAT	Calcium/calmodulin-dependent protein kinase type II subunit alpha OS=Rattus norvegicus GN=Camk2a PE=1 SV=1	FALSE	0.799124	4776.33	5749.76	208337	136794	7311.3	2866.9	215620	5086.32	310334	275846	4207.12	7698.76	4485.31	3659.05	322242	304156	3818.71	10207.7	10490.3	43713.1	4509.3	142224	3171.49	79071	4211.78	5064.64	185646	134168	8239.62	2639.53	208482	4484.78	296940	380771	4919.66	8471.35	6608.33
29963	25.4941	2	1254.04	2506.06	-0.37034	---	KNDGVKESSESTNTTIEDEDTK	[8] Phospho (ST)	KCC2A_RAT	Calcium/calmodulin-dependent protein kinase type II subunit alpha OS=Rattus norvegicus GN=Camk2a PE=1 SV=1	FALSE	0.364397	22650.7	382.764	0.248453	108.185	190.702	30255.3	272.653	45406	254.539	0	5296.85	8671.49	58858.4	29685	0	0	29945.2	3630.11	752.699	92.936	0	0	1155.64	0	19973.4	337.155	0.221393	106.109	214.916	27855.8	263.627	40036	243.553	0	6193.95	9541.69	86717.6
32126	26.2958	2	1254.04	2506.06	-0.197451	82.84	KNDGVKESSESTNTTIEDEDTK	[8] Phospho (ST)	KCC2A_RAT	Calcium/calmodulin-dependent protein kinase type II subunit alpha OS=Rattus norvegicus GN=Camk2a PE=1 SV=1	FALSE	0.511764	700.734	36926.3	139.673	407.079	1082.44	1395.45	182.169	4750.18	264.778	0	49280.1	61937.9	1708.94	1374.28	222.179	258.237	2442.95	66755.1	3233.79	760.171	858.091	0	1243.11	0	617.909	32526.3	124.461	399.265	1219.88	1284.78	176.138	4188.4	253.35	0	57626.4	68153.5	2517.82
32390	12.9937	2	1254.04	2506.06	-1.01733	60.67	KNDGVKESSESTNTTIEDEDTK	[8] Phospho (ST)	KCC2A_RAT	Calcium/calmodulin-dependent protein kinase type II subunit alpha OS=Rattus norvegicus GN=Camk2a PE=1 SV=1	FALSE	0.503605	185.58	0	38840.4	306.069	510.862	1055.69	44655.7	1771.04	1483.06	108973	16.6299	46.4295	4291.25	202.404	94434.6	46002.5	0	0	12.8086	1248.52	58.8278	1007.02	0	19421.9	163.645	0	34610.1	300.195	575.727	971.962	43177.4	1561.59	1419.06	150424	19.4464	51.0887	6322.42
34792	25.4941	4	627.522	2506.06	0.148394	---	KNDGVKESSESTNTTIEDEDTK	[8] Phospho (ST)	KCC2A_RAT	Calcium/calmodulin-dependent protein kinase type II subunit alpha OS=Rattus norvegicus GN=Camk2a PE=1 SV=1	FALSE	0.51548	4712.08	216.584	37.026	0	2276.36	4712.75	102.034	5939.79	161.773	296.892	38.9391	123.056	13802.3	924.526	174.892	13.6167	5953.48	131.61	963.507	463.91	381.822	148.824	2687.97	37.9665	4155.12	190.777	32.9933	0	2565.39	4338.99	98.6562	5237.32	154.791	409.823	45.534	135.405	20335.3
44713	24.9774	2	1254.04	2506.06	-0.262732	57.57	KNDGVKESSESTNTTIEDEDTK	[8] Phospho (ST)	KCC2A_RAT	Calcium/calmodulin-dependent protein kinase type II subunit alpha OS=Rattus norvegicus GN=Camk2a PE=1 SV=1	FALSE	0.730275	0	0	0	91.3736	18.7072	0	0	174.965	0	740.847	0	259.894	0	0	0	0	0	0	33168.8	0	0	0	24907.4	0	0	0	0	89.6199	21.0825	0	0	154.273	0	1022.65	0	285.975	0
16488	25.8717	2	893.378	1784.74	-1.25814	92.84	ESSESTNTTIEDEDTK		KCC2A_RAT	Calcium/calmodulin-dependent protein kinase type II subunit alpha OS=Rattus norvegicus GN=Camk2a PE=1 SV=1	FALSE	0.486221	5458.98	6177.26	1137.01	4168.31	4614.56	5925.98	739.154	7627.81	419.647	101.904	69772.1	66217.9	6838.27	2006.37	95.7862	1663.59	5398	191333	1722.8	851.613	3496.31	1462.62	745.132	614.008	4813.74	5441.2	1013.17	4088.31	5200.48	5456	714.685	6725.7	401.535	140.665	81589.1	72863	10075
18276	13.1129	2	893.38	1784.74	0.728585	94.27	ESSESTNTTIEDEDTK		KCC2A_RAT	Calcium/calmodulin-dependent protein kinase type II subunit alpha OS=Rattus norvegicus GN=Camk2a PE=1 SV=1	FALSE	0.638273	3643.5	4390.1	95983.6	99392	104302	3230.4	80138.3	1894.4	87111.1	90124.3	36931.4	14863.6	8285.82	1124.32	230301	205031	1228.05	1298.56	9442.93	23684.8	100173	77943.7	6542.01	62802.1	3212.85	3866.99	85529.4	97484.4	117546	2974.2	77485.4	1670.36	83351.5	124405	43186.3	16355.1	12207.7
20771	24.1686	2	893.379	1784.74	-0.181885	88.16	ESSESTNTTIEDEDTK		KCC2A_RAT	Calcium/calmodulin-dependent protein kinase type II subunit alpha OS=Rattus norvegicus GN=Camk2a PE=1 SV=1	FALSE	0.774139	103397	3151.58	287.7	16857.6	12743.1	77066.6	7274.04	77651.2	20177.1	6566.21	5424.56	4456.82	165108	4353.9	5267.8	1534.33	171709	618.074	123319	436.371	8101.09	10186.8	122197	475.209	91175.6	2776.05	256.364	16534.1	14361.1	70954.6	7033.24	68467.7	19306.3	9063.82	6343.29	4904.06	243258
17557	25.4941	3	863.015	2586.02	-0.782808	46.01	KNDGVKESSESTNTTIEDEDTK	[9] Phospho (ST)|[11] Phospho (ST)	KCC2A_RAT	Calcium/calmodulin-dependent protein kinase type II subunit alpha OS=Rattus norvegicus GN=Camk2a PE=1 SV=1	FALSE	0.373471	48666.2	54257.8	22449	133018	148877	73576.9	95219.9	131222	108216	66048.2	22656.3	23951.6	58750.6	32426.9	123074	118248	75843.2	46094.3	65692.2	16763.9	69737.8	50980.9	34384.1	15157.2	42913.9	47792.6	20003.9	130465	167780	67741.7	92067.8	115703	103546	91171.3	26493.5	26355.2	86558.8
1182	56.8422	3	711.33	2130.97	-6.97904	68.3	TAFDEAIAELDTLSEESYK		1433Z_RAT	14-3-3 protein zeta/delta OS=Rattus norvegicus GN=Ywhaz PE=1 SV=1	TRUE	0.000777346	440368	457598	471825	631428	691885	825428	144925	125453	148406	1.02761e+06	1.23352e+06	1.24284e+06	1.38734e+06	1.34265e+06	1.42807e+06	975221	1.08149e+06	862584	1.73697e+06	1.75458e+06	941251	906060	1.61372e+06	1.88823e+06	388318	403073	420435	619309	779735	759965	140128	110616	142001	1.41849e+06	1.44243e+06	1.36756e+06	2.04401e+06
2661	56.9159	2	1066.49	2130.97	-4.78654	123.39	TAFDEAIAELDTLSEESYK		1433Z_RAT	14-3-3 protein zeta/delta OS=Rattus norvegicus GN=Ywhaz PE=1 SV=1	TRUE	0.000757873	660493	710732	677306	1.14953e+06	1.09762e+06	1.10663e+06	236438	213163	256654	864268	1.16048e+06	1.06567e+06	1.24372e+06	1.12517e+06	1.3182e+06	1.49913e+06	1.42351e+06	1.50554e+06	1.42516e+06	1.34946e+06	1.28825e+06	1.30416e+06	1.44571e+06	1.70366e+06	582424	626044	603536	1.12747e+06	1.23698e+06	1.01887e+06	228611	187953	245577	1.19301e+06	1.35702e+06	1.17261e+06	1.8324e+06
1347	45.4053	2	1020.99	2039.96	-10.7035	107.8	GIVDQSQQAYQEAFEISK		1433Z_RAT	14-3-3 protein zeta/delta OS=Rattus norvegicus GN=Ywhaz PE=1 SV=1	TRUE	3.55423e-06	801072	848626	807462	1.28428e+06	1.06577e+06	1.1792e+06	416693	392098	484245	1.01846e+06	884183	1.01756e+06	2.34464e+06	2.08186e+06	2.1467e+06	2.93844e+06	2.77575e+06	3.01144e+06	1.6485e+06	1.3886e+06	1.5665e+06	1.48869e+06	1.34494e+06	1.49792e+06	706387	747507	719516	1.25964e+06	1.20109e+06	1.08568e+06	402898	345727	463346	1.40586e+06	1.03393e+06	1.11968e+06	3.45443e+06
4327	45.4993	3	680.992	2039.96	-11.9584	---	GIVDQSQQAYQEAFEISK		1433Z_RAT	14-3-3 protein zeta/delta OS=Rattus norvegicus GN=Ywhaz PE=1 SV=1	TRUE	2.32122e-06	67388.3	62194.6	66433	97079.6	122687	128382	27745.1	41528.7	59387.7	212437	174860	192077	507944	519741	414787	309904	327060	562405	350457	395950	175933	195477	333374	225923	59423.2	54783.7	59197.4	95216.4	138264	118200	26826.6	36617.3	56824.6	293243	204475	211353	748367
4586	44.3266	2	1204.99	2407.97	-8.64683	78.58	DNLTLWTSDTQGDEAEAGEGGEN		1433Z_RAT	14-3-3 protein zeta/delta OS=Rattus norvegicus GN=Ywhaz PE=1 SV=1	TRUE	0.211863	898416	875051	932601	953597	849704	826232	1.03436e+06	775436	940458	468170	496453	784040	1.18825e+06	1.06945e+06	881608	1.63065e+06	1.6759e+06	1.26107e+06	810396	516278	1.01315e+06	830735	484851	803072	792225	770783	831026	935295	957592	760705	1.00011e+06	683729	899869	646250	580535	862720	1.75068e+06
7365	28.5254	2	774.86	1547.71	0.0703575	103.27	SVTEQGAELSNEER		1433Z_RAT	14-3-3 protein zeta/delta OS=Rattus norvegicus GN=Ywhaz PE=1 SV=1	FALSE	0.882616	100096	109302	105049	110554	100168	86894.6	103456	99676.6	99195.3	111319	89360.9	88623.6	158469	170577	210983	12156	132538	174006	103594	114486	98272.8	87008.9	99311.5	90760.9	88264.5	96277.7	93607.4	108432	112887	80003.2	100031	87888.3	94914.2	153661	104495	97517.2	233477
10998	52.5891	2	1106.47	2210.93	-7.53145	87.31	TAFDEAIAELDTLSEESYK	[14] Phospho (ST)	1433Z_RAT	14-3-3 protein zeta/delta OS=Rattus norvegicus GN=Ywhaz PE=1 SV=1	FALSE	0.651915	56688.9	82747.3	88878.9	118312	86166.4	122481	120734	167973	145577	105084	117842	168575	137409	113431	155600	133406	127498	129857	107565	77719.8	86909	46591.3	64125.6	128862	49988.4	72887.4	79198.5	116041	97107.1	112767	116737	148108	139294	145055	137801	185492	202448
1539	35.5971	2	799.343	1596.67	-0.171192	57.08	NEDASFPSTPEPVK	[5] Phospho (ST)	RTN4_RAT	Reticulon-4 OS=Rattus norvegicus GN=Rtn4 PE=1 SV=1	TRUE	0.286593	616971	591847	669592	787944	655420	756643	926691	830560	840425	540287	485477	514274	611272	586968	540505	832472	670750	705794	607514	667036	542791	543957	595384	605684	544047	521325	596663	772821	738640	696635	896014	732333	804153	745798	567700	565882	900604
3919	48.7911	3	932.446	2794.32	-9.65578	64.88	RGSGSVDETLFALPAASEPVIPSSAEK	[3] Phospho (ST)	RTN4_RAT	Reticulon-4 OS=Rattus norvegicus GN=Rtn4 PE=1 SV=1	TRUE	0.797128	595099	605988	677804	901074	701012	784692	9238.17	9207.09	15357.3	399223	399535	317882	5151.34	5188.87	1120.5	704784	606778	594124	1.08126e+06	965371	1.09619e+06	461222	415983	303978	524759	533781	603980	883780	790020	722459	8932.34	8118.21	14694.5	551076	467202	349782	7589.6
13384	48.8477	2	1398.17	2794.32	-7.65963	66.93	RGSGSVDETLFALPAASEPVIPSSAEK	[5] Phospho (ST)	RTN4_RAT	Reticulon-4 OS=Rattus norvegicus GN=Rtn4 PE=1 SV=1	FALSE	0.864316	150746	167491	187541	277354	192696	166499	1040.51	1637.64	5134.29	73813.7	53268.4	50347.2	2060.22	6360.22	384.697	222729	190113	176039	300594	235913	384410	133395	54950.3	57543.5	132928	147534	167114	272030	217163	153294	1006.06	1443.96	4912.7	101890	62290.1	55399.7	3035.37
5465	35.2529	3	783.025	2346.05	-1.04312	49.87	DKEDLVCSAALHSPQESPVGK	[13] Phospho (ST)	RTN4_RAT	Reticulon-4 OS=Rattus norvegicus GN=Rtn4 PE=1 SV=1	TRUE	0.701258	143395	136891	156107	243492	185466	115807	191986	189046	188485	137842	54671.5	48962.9	170462	112616	163998	195796	123816	130150	184168	208776	150534	134581	142731	78284.1	126446	120580	139105	238819	209015	106622	185631	166689	180350	190274	63930.9	53876.4	251147
18899	35.2056	2	1174.03	2346.04	-6.6855	---	DKEDLVCSAALHSPQESPVGK	[13] Phospho (ST)	RTN4_RAT	Reticulon-4 OS=Rattus norvegicus GN=Rtn4 PE=1 SV=1	TRUE	0.404484	38666.6	29057.2	52189.9	77948.3	42771.4	33390.2	53556.2	62568	51239.7	27674.5	10615.9	8530.94	42322.2	32524.2	36093.3	28710	24976.9	9773.26	43977.3	32294.4	49782.4	36319.8	25426.2	9836.52	34096.3	25594.8	46505.5	76452.3	48202.2	30742.1	51783.3	55168.3	49028.2	38201.1	12413.8	9387.03	62354.4
6726	50.8882	3	880.413	2638.22	-9.57976	47.05	GSGSVDETLFALPAASEPVIPSSAEK	[8] Phospho (ST)	RTN4_RAT	Reticulon-4 OS=Rattus norvegicus GN=Rtn4 PE=1 SV=1	FALSE	0.630194	191032	194031	214868	256658	213501	246344	5372.36	10022.4	7214.26	180772	139981	145808	15224.3	14259.8	5230.59	262178	230804	221978	429567	401296	381335	172212	183863	176680	168453	170911	191465	251732	240609	226807	5194.52	8837.13	6902.9	249533	163689	160440	22430.3
10270	50.9505	2	1320.12	2638.22	-8.38246	74.8	GSGSVDETLFALPAASEPVIPSSAEK	[4] Phospho (ST)	RTN4_RAT	Reticulon-4 OS=Rattus norvegicus GN=Rtn4 PE=1 SV=1	FALSE	0.561046	160769	193665	209688	283150	202105	249185	1263.2	0	1954.45	120111	89322.5	90155.7	0	0	0	227844	186963	210799	383816	298032	420609	129282	72527.8	126845	141766	170589	186849	277716	227767	229423	1221.38	0	1870.09	165797	104451	99202.9	0
1647	36.5838	2	1118.01	2234.01	-0.827351	132.03	QADVPAAVTDAAATTPAAEDAAK	[15] Phospho (ST)	NEUM_RAT	Neuromodulin OS=Rattus norvegicus GN=Gap43 PE=1 SV=1	TRUE	0.504339	838418	971607	733942	1.12085e+06	912775	1.11589e+06	1.21461e+06	1.42478e+06	1.25284e+06	715132	979169	873073	1.8555e+06	2.16192e+06	2.02296e+06	2.58439e+06	2.19537e+06	2.49572e+06	644233	605022	822511	570335	501993	481642	739319	855834	654003	1.09934e+06	1.02867e+06	1.02739e+06	1.1744e+06	1.25628e+06	1.19877e+06	987149	1.14501e+06	960687	2.73376e+06
2633	36.568	3	745.677	2234.01	-0.715711	69.55	QADVPAAVTDAAATTPAAEDAAK	[15] Phospho (ST)	NEUM_RAT	Neuromodulin OS=Rattus norvegicus GN=Gap43 PE=1 SV=1	TRUE	0.147467	206786	232401	190275	248711	252243	317048	328493	405170	286077	270679	523126	397499	899056	1.08388e+06	845601	797117	715440	807135	258308	273748	218536	167735	204668	140529	182344	204709	169551	243938	284270	291903	317619	357252	273731	373638	611726	437389	1.3246e+06
15719	12.8347	3	595.264	1782.77	1.68914	54.12	KEGDGSATTDAAPATSPK	[16] Phospho (ST)	NEUM_RAT	Neuromodulin OS=Rattus norvegicus GN=Gap43 PE=1 SV=1	FALSE	0.822448	7782.7	2824.88	1481.15	671.889	1149.52	8199.5	2286.98	12535.4	785.415	1562.7	103048	72257.6	18085.1	8355.82	1179.29	941.028	8050.88	5817.6	22242	12772	982.202	663.118	7378.98	945.921	6862.8	2488.28	1319.83	658.993	1295.48	7549.21	2211.28	11052.9	751.518	2157.11	120500	79508.8	26645.2
18926	12.4655	2	868.328	1734.64	1.3409	39.78	EGDGSATTDAAPATSPK	[5] Phospho (ST)|[15] Phospho (ST)	NEUM_RAT	Neuromodulin OS=Rattus norvegicus GN=Gap43 PE=1 SV=1	TRUE	0.656113	24515.2	600.189	49274.8	53956.1	47812.3	31184.8	58316.3	45446	63654.2	37934.8	493.716	887.759	42651	1946.22	66574.5	45258.8	13992	755.749	38808.9	39458	36775.8	36991.1	34924.1	35275.2	21617.6	528.673	43907.9	52920.5	53883.1	28711.6	56385.8	40071.3	60907	52364.2	577.334	976.847	62838.8
18948	22.8209	3	552.566	1654.68	1.76852	36.1	EGDGSATTDAAPATSPK	[15] Phospho (ST)	NEUM_RAT	Neuromodulin OS=Rattus norvegicus GN=Gap43 PE=1 SV=1	TRUE	0.491302	2563.05	8767.43	406.466	448.33	552.502	2580.05	862.292	5678.97	714.373	1003.78	354128	208941	1908.83	6769.9	619.893	530.796	3010.18	68115.1	3065.64	1957.23	420.224	269.292	4312.2	763.727	2260.11	7722.74	362.195	439.726	622.655	2375.43	833.746	5007.34	683.542	1385.6	414105	229909	2812.34
29441	22.639	1	1655.68	1654.67	-0.0628015	---	EGDGSATTDAAPATSPK	[15] Phospho (ST)	NEUM_RAT	Neuromodulin OS=Rattus norvegicus GN=Gap43 PE=1 SV=1	TRUE	0.0362225	45.6396	51.8448	317.806	224.728	253.01	61.6716	124.563	191.928	271.214	0	373820	445434	0	0	92.0203	473.176	39.3567	805.023	0	0	2.86013	242.181	44.9877	63.7365	40.2451	45.6672	283.192	220.415	285.135	56.7805	120.439	169.23	259.508	0	437132	490134	0
24363	25.6616	2	991.914	1981.81	-0.641972	74.62	AAQPPTETAESSQAEEEK	[12] Phospho (ST)	NEUM_RAT	Neuromodulin OS=Rattus norvegicus GN=Gap43 PE=1 SV=1	FALSE	0.567643	51498.2	31773.5	688.956	20412	17582.5	53971.6	3180.11	76837.3	4588.47	2018.59	4406.16	4573.68	88116.1	68605.6	3179.9	538.104	62032.8	3284.23	21604.3	397.68	12638.5	3775.37	19918.2	381.376	45411.2	27987.5	613.917	20020.3	19814.9	49691.2	3074.83	67750.1	4390.44	2786.41	5152.41	5032.66	129824
27621	13.4629	2	991.914	1981.81	-0.736915	67.8	AAQPPTETAESSQAEEEK	[12] Phospho (ST)	NEUM_RAT	Neuromodulin OS=Rattus norvegicus GN=Gap43 PE=1 SV=1	FALSE	0.993469	281.895	271.179	13022.9	9608.69	1291.36	96.2367	51873	155.284	50633.7	41740.7	133.398	451.242	111.836	419.041	97836.9	27679.6	100.192	164.136	1020.78	906.527	1506.06	19388.8	1152.62	16991.5	248.575	238.866	11604.5	9424.27	1455.33	88.6044	50155.8	136.919	48448.4	57617.7	155.991	496.525	164.772
27971	26.5088	2	991.915	1981.81	-0.362122	68.64	AAQPPTETAESSQAEEEK	[12] Phospho (ST)	NEUM_RAT	Neuromodulin OS=Rattus norvegicus GN=Gap43 PE=1 SV=1	FALSE	0.44842	674.203	25382.5	208.323	1730.42	1673.41	4.40403	222.148	10910.3	1761.23	276.712	39223.1	58924.2	3281.29	4055.63	0	62.3061	3205.03	78024.6	2008.24	1315.52	644.831	462.66	1007.43	29.858	594.514	22358	185.633	1697.21	1885.89	4.05476	214.794	9620.01	1685.21	381.966	45866.2	64837.3	4834.41
35430	25.6132	2	951.931	1901.85	-0.488898	74.98	AAQPPTETAESSQAEEEK		NEUM_RAT	Neuromodulin OS=Rattus norvegicus GN=Gap43 PE=1 SV=1	FALSE	0.582782	10381.8	348.205	0	719.246	365.035	5544.51	0	10151.2	39.8104	71.5717	2001.28	3789.2	17711.9	12714.2	162.53	97.25	16798.5	684.631	498.117	122.416	144.085	99.004	188.856	108.854	9154.65	306.714	0	705.441	411.384	5104.79	0	8950.65	38.0922	98.7957	2340.23	4169.45	26095.3
35703	24.6735	2	868.328	1734.64	1.50295	40.6	EGDGSATTDAAPATSPK	[7] Phospho (ST)|[15] Phospho (ST)	NEUM_RAT	Neuromodulin OS=Rattus norvegicus GN=Gap43 PE=1 SV=1	FALSE	0.368919	2871.97	20411.8	1773.46	5005.8	2612.16	8949.44	2826.72	13591.7	3361.91	4994.74	48007.4	62578.1	5689.37	15167	3416.71	3890.39	11888.6	44635.1	3993.61	3728.44	3120.97	2126.61	2813.75	1024.86	2532.51	17979.6	1580.3	4909.72	2943.83	8239.68	2733.15	11984.3	3216.82	6894.6	56138.2	68857.9	8382.3
1680	48.3501	3	789.405	2365.19	-3.30998	63.83	EAIVTSEELGQDLEHVEVLQK		SPTN1_RAT	Spectrin alpha chain, non-erythrocytic 1 OS=Rattus norvegicus GN=Sptan1 PE=1 SV=2	TRUE	8.8408e-05	329126	287271	46314.5	80708.8	81313.1	291600	28654.5	152490	96181.1	233088	211495	110344	461818	398954	538744	635131	669960	742982	602005	673495	570331	508984	346050	99486	290224	253041	41270.1	79159.8	91637.6	268474	27705.9	134456	92030	321748	247315	121418	680408
6252	48.2385	2	1183.6	2365.18	-9.22918	115.49	EAIVTSEELGQDLEHVEVLQK		SPTN1_RAT	Spectrin alpha chain, non-erythrocytic 1 OS=Rattus norvegicus GN=Sptan1 PE=1 SV=2	FALSE	9.60068e-06	207147	199765	178232	302036	257885	229178	63072.7	70425.6	77895.8	166874	177536	130208	386792	364964	403254	592534	544287	639910	407211	392741	452062	347169	316388	229860	182663	175962	158820	296239	290629	211002	60984.8	62096.7	74533.9	230349	207604	143275	569871
2571	48.0488	3	753.378	2257.11	-9.1339	66.96	EAALTSEEVGADLEQVEVLQK		SPTN1_RAT	Spectrin alpha chain, non-erythrocytic 1 OS=Rattus norvegicus GN=Sptan1 PE=1 SV=2	TRUE	3.42855e-09	244337	244233	235235	306196	325865	276866	148139	131359	161508	340617	221745	373129	864429	778466	684277	827657	851290	783369	822974	642345	588395	570466	522479	509020	215456	215131	209614	300319	367241	254908	143235	115824	154538	470179	259300	410573	1.27359e+06
2995	48.0676	2	1129.56	2257.11	-9.17373	124.6	EAALTSEEVGADLEQVEVLQK		SPTN1_RAT	Spectrin alpha chain, non-erythrocytic 1 OS=Rattus norvegicus GN=Sptan1 PE=1 SV=2	TRUE	7.77539e-08	449241	426755	371473	556366	518855	458206	218924	216769	303368	406860	331644	453862	1.02615e+06	889482	824356	1.16192e+06	1.28414e+06	1.1132e+06	970273	677192	941839	837416	590069	743140	396142	375904	331014	545688	584735	421867	211676	191133	290275	561618	387813	499407	1.51186e+06
4311	43.0117	3	826.398	2476.17	-9.48888	69.49	LDPAQSASRENLLEEQGSIALR	[8] Phospho (ST)	SPTN1_RAT	Spectrin alpha chain, non-erythrocytic 1 OS=Rattus norvegicus GN=Sptan1 PE=1 SV=2	TRUE	0.366155	223424	268613	284201	394534	330086	334986	357246	347330	406807	217854	217770	221382	356635	418343	302262	393430	379911	378635	363189	314492	252075	219173	268838	252910	197015	236606	253247	386962	371998	308419	345420	306253	389250	300720	254652	243598	525440
9206	43.1212	2	1239.1	2476.18	-7.95745	---	LDPAQSASRENLLEEQGSIALR	[8] Phospho (ST)	SPTN1_RAT	Spectrin alpha chain, non-erythrocytic 1 OS=Rattus norvegicus GN=Sptan1 PE=1 SV=2	TRUE	0.135292	149157	152870	152440	236172	155224	208444	235786	190947	238129	70071	68701.4	91204.3	114502	130257	76594.7	189071	173942	139876	109309	81169.2	130285	116770	86545	118734	131527	134654	135837	231639	174933	191913	227981	168364	227852	96724.1	80337	100357	168698
9206	43.1212	2	1239.1	2476.18	-7.95745	---	LDPAQSASRENLLEEQGSIALR	[6] Phospho (ST)	SPTN1_RAT	Spectrin alpha chain, non-erythrocytic 1 OS=Rattus norvegicus GN=Sptan1 PE=1 SV=2	FALSE	0.135292	149157	152870	152440	236172	155224	208444	235786	190947	238129	70071	68701.4	91204.3	114502	130257	76594.7	189071	173942	139876	109309	81169.2	130285	116770	86545	118734	131527	134654	135837	231639	174933	191913	227981	168364	227852	96724.1	80337	100357	168698
11120	40.4968	3	716.33	2145.97	-11.0783	43.7	SADESGQALLAAGHYASDEVR		SPTN1_RAT	Spectrin alpha chain, non-erythrocytic 1 OS=Rattus norvegicus GN=Sptan1 PE=1 SV=2	FALSE	0.000887813	25069.1	25192.7	26807.6	47202.7	40259.3	20781.9	18802.8	24602.4	25214	29831.9	2662.45	9454.23	48367.5	52558.5	53872.7	58342.2	45395.4	59847	49202.5	67150.1	44985.9	54188.4	53070	24959	22106	22190.8	23887.8	46296.8	45371.1	19133.8	18180.4	21692.7	24125.8	41179.2	3113.38	10403	71261.1
25944	40.5726	2	1073.99	2145.97	-8.70449	---	SADESGQALLAAGHYASDEVR		SPTN1_RAT	Spectrin alpha chain, non-erythrocytic 1 OS=Rattus norvegicus GN=Sptan1 PE=1 SV=2	FALSE	0.00409144	6885.24	17209	10798.6	20428.1	8894.48	10047.8	2880.65	7346.1	10372.9	5811.62	1991.81	5312.32	17223	14608.8	18058.5	17754	27874.5	36338.8	12565.1	25018.9	16103	26631.4	22526.7	3138.23	6071.42	15158.4	9622.49	20036.1	10023.8	9250.92	2785.29	6477.31	9925.2	8022.2	2329.15	5845.42	25375.1
1757	53.0094	3	653.659	1957.96	-9.68794	48.38	GHYTEGAELVDSVLDVVR		TBB2A_RAT	Tubulin beta-2A chain OS=Rattus norvegicus GN=Tubb2a PE=1 SV=1	TRUE	2.3765e-06	556708	575199	568699	740123	689258	662347	240326	250474	248111	634489	572968	602281	959940	792998	928579	1.28039e+06	1.29248e+06	1.07948e+06	1.27931e+06	1.31944e+06	1.05509e+06	1.181e+06	1.3291e+06	1.27625e+06	490906	506660	506759	725917	776775	609818	232370	220851	237403	875833	670009	662721	1.41431e+06
4241	52.9781	2	979.988	1957.96	-7.02764	121.2	GHYTEGAELVDSVLDVVR		TBB2A_RAT	Tubulin beta-2A chain OS=Rattus norvegicus GN=Tubb2a PE=1 SV=1	TRUE	9.9843e-06	303818	344211	269285	410823	416517	430677	170249	209018	208893	296500	355796	333832	406812	353518	439776	577648	600908	547453	647620	641150	544146	625078	644872	678326	267908	303196	239955	402938	469403	396521	164613	184299	199878	409281	416055	367333	599368
6704	33.9997	2	723.848	1445.68	-0.0898365	68.27	EVDEQMLNVQNK		TBB2A_RAT	Tubulin beta-2A chain OS=Rattus norvegicus GN=Tubb2a PE=1 SV=1	TRUE	0.400065	49673.8	54409.5	74824.9	85714.4	77283.8	78029.6	140195	115579	120045	62238.3	75160.2	64935.4	159620	159360	146452	146352	108170	124004	97511.7	93471.4	83428.8	38472.2	48152.9	37956.9	43802.4	47926.2	66675.2	84069.3	87096.6	71841.2	135554	101910	114864	85912.1	87889.7	71451.7	235173
9032	32.5244	2	678.333	1354.65	0.201573	76.66	INVYYNEAAGNK		TBB2A_RAT	Tubulin beta-2A chain OS=Rattus norvegicus GN=Tubb2a PE=1 SV=1	TRUE	0.946197	63832.5	69234	80860.9	91549.3	78643.3	67148.8	98513	79547.6	87558.9	72993.7	35993.1	44965.3	82763.8	86862.8	87889.8	101077	76371.7	76273.9	64619.1	77196.3	62102	52072.3	51389.2	49619.8	56287.7	60984.4	72053.8	89792.2	88628.8	61823.4	95251.9	70139.9	83780	100759	42089.1	49477.6	121938
16057	32.5829	1	1355.66	1354.65	0.0224444	---	INVYYNEAAGNK		TBB2A_RAT	Tubulin beta-2A chain OS=Rattus norvegicus GN=Tubb2a PE=1 SV=1	TRUE	0.00543803	52801.2	54006.7	40792.7	55906.5	46339.1	54988.5	69479.7	71717.6	69266.9	38378.5	48123.9	54397.3	42147.4	53949	48455.7	40232	47311.4	66496	33435.3	27672.8	42502.5	33267.7	28640.4	28925.9	46560.2	47571.5	36349.7	54833.5	52222.8	50627.5	67179.6	63235.9	66277.5	52976.7	56274.3	59856.2	62096.9
11194	26.6583	2	533.217	1064.42	0.0842679	37.59	NMMAACDPR		TBB2A_RAT	Tubulin beta-2A chain OS=Rattus norvegicus GN=Tubb2a PE=1 SV=1	FALSE	0.617137	14142.2	15244.5	282.499	23813	28552	16228.3	19170.6	33475.5	32324.3	26615.1	42175.3	43229.2	71499.3	78669.9	1999.14	1123.21	34345.9	57875.5	52417.8	785.214	34939.2	22227.8	33649.4	368.614	12470.6	13428	251.73	23356	32177.3	14941.3	18536	29516.5	30929.3	36738.8	49318.3	47567.3	105342
3514	28.5356	4	678.818	2711.24	-0.31546	56.18	DKDSEVSTKPEGVHAPNQPSPVEGK	[20] Phospho (ST)	RTN1_RAT	Reticulon-1 OS=Rattus norvegicus GN=Rtn1 PE=2 SV=1	TRUE	0.408076	271497	280586	285291	456965	422211	194146	460773	523276	512531	185195	70854.6	61962	125046	113776	149307	306786	250350	350237	248570	318464	241085	245441	236804	113240	239407	247153	254219	448194	475820	178749	445519	461390	490411	255639	82854.8	68180	184233
7659	28.5356	3	904.755	2711.24	-0.209442	48.62	DKDSEVSTKPEGVHAPNQPSPVEGK	[20] Phospho (ST)	RTN1_RAT	Reticulon-1 OS=Rattus norvegicus GN=Rtn1 PE=2 SV=1	TRUE	0.289307	135382	151160	141051	256286	214170	116245	273157	320967	311142	74542.2	18134.3	13587.5	52677.3	39985.1	55582.5	15400.2	139637	184364	123415	140274	133752	121673	109036	54051.5	119380	133148	125688	251368	241364	107026	264115	283008	297714	102896	21205.6	14951	77610.8
4054	43.9028	3	972.785	2915.33	-9.58512	99.82	SPPVAMETASTGVAAVPDALDHSSSPTLK	[24] Phospho (ST)	RTN1_RAT	Reticulon-1 OS=Rattus norvegicus GN=Rtn1 PE=2 SV=1	TRUE	0.993751	150058	158746	192295	294306	250678	202170	454274	480157	447118	294204	158791	172337	420159	354453	386567	405116	301071	422787	255732	277989	254317	117872	119117	72628.7	132321	139831	171351	288657	282507	186137	439236	423371	427821	406112	185684	189631	619032
7676	13.0648	2	698.786	1395.56	1.44302	69.11	GQEEQSPGLEDK	[6] Phospho (ST)	RTN1_RAT	Reticulon-1 OS=Rattus norvegicus GN=Rtn1 PE=2 SV=1	TRUE	0.885177	221294	101504	150199	220488	207022	231411	230883	414282	271631	78599.1	25131.3	44263.7	206934	137594	143203	136138	258646	106173	213444	47022.3	120583	125944	216205	100187	195138	89408.9	133840	216257	233308	213058	223240	365287	259908	108496	29387.6	48705.6	304882
21142	23.6542	2	698.789	1395.56	5.77874	45.85	GQEEQSPGLEDK	[6] Phospho (ST)	RTN1_RAT	Reticulon-1 OS=Rattus norvegicus GN=Rtn1 PE=2 SV=1	FALSE	0.294531	16523.4	234351	19680.6	15462.6	16776.3	22507.3	21521.2	38644.8	23674.3	37702.5	231506	203649	21262	106167	36722.4	16601.7	35361.3	282889	16709.3	11902.1	9552.78	11386.1	19624.6	10596.5	14570.3	206426	17537	15165.8	18906.5	20722.3	20808.7	34074.5	22652.6	52043.5	270716	224086	31325.9
13282	29.4639	3	823.715	2468.12	-0.026213	44.56	DSEVSTKPEGVHAPNQPSPVEGK	[18] Phospho (ST)	RTN1_RAT	Reticulon-1 OS=Rattus norvegicus GN=Rtn1 PE=2 SV=1	FALSE	0.878716	36583.6	67448.3	2906.1	11273.2	9510.65	0	6208.66	90515.7	7459.3	3491.46	14531.3	11817	24922.9	26198	24660.1	5396.36	42882.2	104647	7882.9	520.408	4683.92	1815.19	12918.5	0	32259.5	59411.4	2589.58	11056.9	10718.2	0	6003.13	79810.8	7137.37	4819.53	16992.4	13002.9	36719.6
31441	29.4167	4	618.039	2468.13	2.03771	---	DSEVSTKPEGVHAPNQPSPVEGK	[18] Phospho (ST)	RTN1_RAT	Reticulon-1 OS=Rattus norvegicus GN=Rtn1 PE=2 SV=1	FALSE	0.839299	2017.57	2005.52	101.676	0	278.955	0	245.221	911.251	405.91	294.933	2205.62	399.613	2481.29	1760.59	4374.53	0	4231.49	6921.06	1295.37	0	371.097	0	1097.54	0	1779.09	1766.55	90.6015	0	314.374	0	237.103	803.482	388.392	407.118	2579.17	439.715	3655.76
4473	32.5829	3	1215.88	3644.62	0.0806038	76.55	AEPEKSEGAAEEQPEPAPAPEQEAAAPGPAAGGEAPK	[6] Phospho (ST)	BASP1_RAT	Brain acid soluble protein 1 OS=Rattus norvegicus GN=Basp1 PE=1 SV=2	TRUE	0.342947	482932	570825	662725	840184	654556	393236	1.03461e+06	924860	962717	548552	144270	185119	396936	388341	518681	935419	666434	703235	288792	400312	513134	436164	208863	205967	425850	502807	590543	824058	737667	362049	1.00036e+06	815481	921167	757207	168704	203696	584816
5692	32.6105	4	912.161	3644.62	0.111102	51.98	AEPEKSEGAAEEQPEPAPAPEQEAAAPGPAAGGEAPK	[6] Phospho (ST)	BASP1_RAT	Brain acid soluble protein 1 OS=Rattus norvegicus GN=Basp1 PE=1 SV=2	TRUE	0.471312	149170	188448	293211	312762	260082	149571	430257	350067	363884	505688	101813	128220	372069	347560	446276	392910	267627	251610	289768	425009	206288	174625	190694	143111	131538	165993	261275	306760	293105	137709	416014	308666	348179	698038	119057	141087	548180
12957	32.5829	2	1823.31	3644.62	-0.0182877	---	AEPEKSEGAAEEQPEPAPAPEQEAAAPGPAAGGEAPK	[6] Phospho (ST)	BASP1_RAT	Brain acid soluble protein 1 OS=Rattus norvegicus GN=Basp1 PE=1 SV=2	TRUE	0.114196	206452	205877	167145	310603	199269	136379	282912	340377	313697	114504	46602.7	52137.3	100409	79589.4	134639	260334	208495	279137	77331.3	47854.9	171556	110715	59727.8	34327.9	182050	181346	148940	304641	224571	125563	273546	300122	300159	158058	54495.6	57369.3	147936
7937	28.3026	2	723.342	1444.67	0.387911	67.35	ESEPQAAADATEVK		BASP1_RAT	Brain acid soluble protein 1 OS=Rattus norvegicus GN=Basp1 PE=1 SV=2	FALSE	0.518661	16691	9.3154	46273.8	32692.2	26020.4	21028.3	34103.8	4545.85	28153.8	56690.5	2510.5	2192.77	24028.7	1896.01	76782.2	20654.1	8823.57	325.639	31716.3	61892.3	25047.7	19135.7	19453.4	30767.4	14718.1	8.20541	41233.8	32064.7	29324.2	19360.6	32974.8	4008.23	26938.7	78254.1	2935.7	2412.81	35402.2
20092	26.4725	3	711.641	2131.9	-6.01489	53.5	AGEASAESTGAADGAPQEEGEAK		BASP1_RAT	Brain acid soluble protein 1 OS=Rattus norvegicus GN=Basp1 PE=1 SV=2	FALSE	0.0147156	11064.1	27333.3	3324.82	20353.8	20261.1	9682.97	18338	22330.5	28767.4	5946.41	19737	13885	4945.5	2930	3081.94	7726.1	5199.1	31213	14980.6	4224.34	12083	8163.69	9811.66	1463.83	9756.34	24076.4	2962.69	19963.1	22833.6	8915.03	17730.9	19689.6	27525.8	8208.26	23079.8	15278.4	7286.34
22220	25.5339	3	711.645	2131.91	0.0907099	54.06	AGEASAESTGAADGAPQEEGEAK		BASP1_RAT	Brain acid soluble protein 1 OS=Rattus norvegicus GN=Basp1 PE=1 SV=2	TRUE	0.682865	26992.8	9243.89	9725.5	5770.61	3872.14	22945.2	6881.17	28490.6	4998.64	9948.06	7401.11	9065.2	41870.3	36541.4	2625.44	9878.73	27589	8803.33	4006.7	24579.2	1564.38	1560.39	2800.18	17046.4	23802.3	8142.42	8666.23	5659.85	4363.79	21125.5	6653.37	25121.2	4782.9	13732	8654.6	9974.91	61688.6
23901	13.2022	2	1066.96	2131.91	-1.00709	135.82	AGEASAESTGAADGAPQEEGEAK		BASP1_RAT	Brain acid soluble protein 1 OS=Rattus norvegicus GN=Basp1 PE=1 SV=2	FALSE	0.974144	71.9877	0	2076.96	1858.01	858.623	33.2639	60434.3	50.7526	4296.57	46086.7	57.8327	36.7478	0	1012.78	102657	5977.76	0	0	1416.26	18788.1	749.481	4010.93	247.232	1801.15	63.4789	0	1850.74	1822.35	967.644	30.6258	58433.6	44.7503	4111.13	63616.9	67.6276	40.4355	0
23969	25.6132	2	1066.96	2131.91	-0.770473	---	AGEASAESTGAADGAPQEEGEAK		BASP1_RAT	Brain acid soluble protein 1 OS=Rattus norvegicus GN=Basp1 PE=1 SV=2	TRUE	0.69421	50761.5	10392.1	172.724	23.2908	305.305	39986	0	57656.5	0.162008	619.324	3559.42	1841.88	64187.7	49480	76.8264	195.09	54198.4	7612.74	167.402	0	54.4948	47.1435	299.743	0	44761.6	9153.84	153.911	22.8437	344.07	36814.8	0	50837.7	0.155016	854.899	4162.26	2026.71	94569.5
24983	12.9483	2	1066.96	2131.91	-1.42054	126.44	AGEASAESTGAADGAPQEEGEAK		BASP1_RAT	Brain acid soluble protein 1 OS=Rattus norvegicus GN=Basp1 PE=1 SV=2	FALSE	0.95142	0	82.3305	48836.7	801.847	1596.59	205.606	2456.88	397.024	812.997	2260.03	0	0	56.2105	11.8414	10409.1	75281.1	12.2832	0	195.102	352.39	0	228.986	150.941	19666.9	0	72.5203	43517.6	786.457	1799.31	189.3	2375.55	350.07	777.909	3119.68	0	0	82.8164
30885	12.9483	3	711.645	2131.91	-0.839309	---	AGEASAESTGAADGAPQEEGEAK		BASP1_RAT	Brain acid soluble protein 1 OS=Rattus norvegicus GN=Basp1 PE=1 SV=2	FALSE	0.466235	163.734	0	13852	0	500.176	258.477	1886.17	684.875	0	514.42	27.5514	0	361.901	228.361	1082.65	17186	173.577	0	224.218	503.742	17.5529	180.839	0.156836	2998.04	144.381	0	12343.3	0	563.684	237.978	1823.73	603.878	0	710.092	32.2176	0	533.199
40136	13.8397	2	1066.96	2131.91	-1.54473	94.17	AGEASAESTGAADGAPQEEGEAK		BASP1_RAT	Brain acid soluble protein 1 OS=Rattus norvegicus GN=Basp1 PE=1 SV=2	FALSE	0.899426	31.6271	23.5074	62.5233	23891.6	230.528	45.7511	1073.4	142.023	75441.1	594.258	0	0	0	3541.62	656.903	72.0128	47.9007	50.6632	0	315.655	200.328	23441.4	334.428	48.0684	27.8888	20.7064	55.7134	23433	259.798	42.1226	1037.87	125.227	72185.2	820.298	0	0	0
21162	12.767	2	698.802	1395.59	-1.83273	39.04	ETPAASEAPSSAAK	[6] Phospho (ST)	BASP1_RAT	Brain acid soluble protein 1 OS=Rattus norvegicus GN=Basp1 PE=1 SV=2	FALSE	0.522176	2853.59	4687.8	3675.38	1322.78	2442.7	1591.11	1996.23	2000.1	1370.8	202.105	980.581	597.991	5519.32	56276.4	750.811	3295.16	764.664	101.205	3872.49	3438.29	1733.78	1773.26	3274.87	997.034	2516.3	4129.22	3275.07	1297.4	2752.85	1464.92	1930.15	1763.56	1311.64	278.981	1146.66	658	8131.77
22818	26.0369	2	1106.95	2211.88	-0.38752	108.28	AGEASAESTGAADGAPQEEGEAK	[8] Phospho (ST)	BASP1_RAT	Brain acid soluble protein 1 OS=Rattus norvegicus GN=Basp1 PE=1 SV=2	TRUE	0.640577	54069.5	4163.82	673.328	74504.6	54051	5735.05	57309.6	9653.59	109188	52525.2	665.35	5169.99	3881.16	3121.08	65661.8	11701.7	8562.14	1615.37	36238.4	1500.16	44235.4	38235.4	43372.6	1605.27	47678.6	3667.67	599.991	73074.6	60913.9	5280.22	55412.4	8511.9	104475	72504.4	778.037	5688.81	5718.22
27889	27.1423	2	1106.95	2211.88	-0.329427	77.75	AGEASAESTGAADGAPQEEGEAK	[8] Phospho (ST)	BASP1_RAT	Brain acid soluble protein 1 OS=Rattus norvegicus GN=Basp1 PE=1 SV=2	FALSE	0.0613067	1884.1	3508.79	1387.56	13601.1	5387.14	1664.42	13818.9	3079.75	13332.9	4402.23	69174.8	71054.5	1478.81	5363.27	2115.81	414.958	12.4908	97921.5	1505.56	1503.01	5026.53	3333.61	2168.58	1113.53	1661.4	3090.69	1236.43	13340.1	6071.15	1532.42	13361.5	2715.52	12757.5	6076.73	80890.6	78185	2178.77
35900	13.5024	2	1106.95	2211.88	-0.527704	82.28	AGEASAESTGAADGAPQEEGEAK	[8] Phospho (ST)	BASP1_RAT	Brain acid soluble protein 1 OS=Rattus norvegicus GN=Basp1 PE=1 SV=2	FALSE	0.77416	229.653	0	44936.3	1515.56	77.0634	50.6529	1331.82	159.172	6079.24	2187.49	206.571	1232.99	67.7199	48.1864	1895.1	1975.44	56.3659	209.934	52.2421	76.9708	213.232	354.196	375.972	39283.8	202.508	0	40042	1486.47	86.8483	46.6357	1287.73	140.348	5816.87	3019.55	241.557	1356.72	99.7735
7020	35.6596	2	739.35	1476.68	-0.751053	59.71	EKPELVDDLSPR	[10] Phospho (ST)	PCLO_RAT	Protein piccolo OS=Rattus norvegicus GN=Pclo PE=1 SV=1	TRUE	0.320356	80017.2	86992.3	79732.9	139106	92742.4	117099	156218	136504	147726	60511.9	50808.8	61613.5	79738.2	67739.8	77771.1	130455	112461	117981	80497.6	87018.4	74244.3	60491.1	63252.3	68990.4	70559.4	76626.6	71048.7	136436	104518	107812	151047	120360	141350	83529.1	59414	67796.5	117480
9639	28.9491	2	915.375	1828.74	-0.102143	104.2	IVDSGVQTDDEETADR	[8] Phospho (ST)	PCLO_RAT	Protein piccolo OS=Rattus norvegicus GN=Pclo PE=1 SV=1	TRUE	0.41817	130355	151730	112403	205081	185341	150409	202776	230679	200724	101585	96337.1	99866.8	165271	154395	215605	200501	214797	269927	147658	152787	148384	124956	130838	108614	114947	133650	100161	201145	208875	138480	196063	203398	192061	140225	112653	109889	243499
10645	12.5868	2	683.271	1364.53	2.57155	73.33	KSSTSFDDDAGR	[3] Phospho (ST)	PCLO_RAT	Protein piccolo OS=Rattus norvegicus GN=Pclo PE=1 SV=1	FALSE	0.57692	35560.5	8252.78	46440.3	45783.3	47178.6	33467.7	63734.2	63060.4	57956.7	42539.8	4497.53	9729.14	67640.6	24815.3	57770.8	56038.4	32125.5	5671.44	52413.7	55964.4	32369.5	27810.7	46177.3	31581.6	31357.3	7269.4	41382.2	44904.5	53169	30813.5	61624.4	55602.5	55455.4	58720.8	5259.25	10705.5	99656.7
11275	34.4403	2	924.88	1847.75	0.00593012	67.96	DSFSQESSPSSPSDLAK	[11] Phospho (ST)	PCLO_RAT	Protein piccolo OS=Rattus norvegicus GN=Pclo PE=1 SV=1	TRUE	0.187574	44683.1	57707	38544.9	78013.6	60229.8	74395.4	82660.7	101628	91662.2	36824.1	62681.8	54876.2	77323.4	93750	65424.4	72294.6	63267.4	74779	34735.8	42125.5	52484.8	34166.9	20961.9	23529	39401.6	50830.8	34346.8	76516.3	67877.3	68495.3	79924.3	89609.2	87706.2	50831	73297.9	60383.2	113923
9181	30.5867	4	782.838	3127.32	0.0463723	56.12	DQALKDDDAETGLTDGEEKEEPKEEEK	[14] Phospho (ST)	SYT1_RAT	Synaptotagmin-1 OS=Rattus norvegicus GN=Syt1 PE=1 SV=3	TRUE	0.579789	73867.2	61906.7	154780	235972	172640	34214.7	221021	154508	198370	117364	41618.6	1761.54	31266.6	18181.5	78807.1	178495	59502.4	71451.2	71617.9	118608	104772	100980	34159.6	28426.9	65136.3	54530.1	137922	231443	194560	31501.2	213705	136235	189809	162006	48667.4	1938.32	46065.9
15861	30.5683	3	1043.45	3127.32	0.27111	52.42	DQALKDDDAETGLTDGEEKEEPKEEEK	[14] Phospho (ST)	SYT1_RAT	Synaptotagmin-1 OS=Rattus norvegicus GN=Syt1 PE=1 SV=3	TRUE	0.521991	39311.4	31005.1	97999.2	137380	90864	20182.7	124044	91028.1	108486	76463.6	10069.6	441.31	14036.7	5829.49	40778.1	78282.3	22817.5	28520.4	36303.3	65564.6	58357.1	51342.9	15901.9	10886.6	34664.8	27310.6	87325.4	134744	102401	18582.1	119938	80262.6	103804	105548	11775	485.596	20680.6
13523	31.4483	3	871.708	2612.1	0.0310038	43.44	DQALKDDDAETGLTDGEEKEEPK	[14] Phospho (ST)	SYT1_RAT	Synaptotagmin-1 OS=Rattus norvegicus GN=Syt1 PE=1 SV=3	TRUE	0.359655	29867.5	26439.6	66996.6	74720.7	51151.3	14538.2	83750.1	62284.4	77189.9	70630	1352.89	3063.09	35036.7	20128.3	70308.9	115928	45032.8	37329	39727.9	47742.4	37669.2	58742.4	41775	21684.1	26337.3	23289.2	59699.6	73286.6	57646.1	13385.2	80977.6	54918.3	73858.5	97495.8	1582.02	3370.47	51620.4
32795	31.4483	2	1307.06	2612.1	-0.879845	---	DQALKDDDAETGLTDGEEKEEPK	[14] Phospho (ST)	SYT1_RAT	Synaptotagmin-1 OS=Rattus norvegicus GN=Syt1 PE=1 SV=3	TRUE	0.597984	4413.27	1987.96	12440.2	13154.2	9253.05	2263.62	13387.9	12767	13804.3	8708.73	0	904.943	3372.83	3127.95	8482.05	22586.8	7755.99	965.619	3548.74	5164.44	3825.51	9865.24	3280.36	2061.17	3891.63	1751.08	11085.3	12901.7	10427.9	2084.09	12944.7	11257.1	13208.5	12021.3	0	995.755	4969.28
34023	31.4959	4	654.033	2612.1	0.11469	---	DQALKDDDAETGLTDGEEKEEPK	[14] Phospho (ST)	SYT1_RAT	Synaptotagmin-1 OS=Rattus norvegicus GN=Syt1 PE=1 SV=3	TRUE	0.305042	168.472	152.63	3423.63	2631.61	1894.12	105.426	3185.22	1425.95	2999.92	4871.64	0	115.491	1042.58	404.321	4759.79	3264.68	153.734	133.963	2055.35	2738.37	1701.79	2980.27	2166.92	770.647	148.559	134.443	3050.74	2581.1	2134.62	97.0646	3079.77	1257.31	2870.45	6724.68	0	127.08	1536.06
14574	28.6798	2	1287.02	2572.02	-0.242726	45.4	DDDAETGLTDGEEKEEPKEEEK	[9] Phospho (ST)	SYT1_RAT	Synaptotagmin-1 OS=Rattus norvegicus GN=Syt1 PE=1 SV=3	TRUE	0.815828	92018	109863	72512.3	132608	86118.9	85398	101270	156678	116629	122427	21270.1	48812.2	133751	96026.6	178577	109115	119943	141769	84059.3	62079.1	87378.2	65454.1	48774	47448.9	81141.7	96772	64614.5	130063	97053.5	78625.3	97917.7	138148	111596	168996	24872.5	53710.6	197059
15679	28.5254	3	831.693	2492.06	-0.00897069	39	DDDAETGLTDGEEKEEPKEEEK		SYT1_RAT	Synaptotagmin-1 OS=Rattus norvegicus GN=Syt1 PE=1 SV=3	FALSE	0.17209	35577	40761.6	33212	47050.1	30799.2	15204.6	40078.6	55319.8	44288.6	30297.8	15937.9	18722.6	32059	25035.3	41278.3	870.985	35473.1	46227.3	33890.4	25154.4	37854.3	15965.9	18635.6	5686.15	31371.9	35904.6	29594.7	46147.1	34709.8	13998.8	38751.8	48777.4	42377.2	41822.2	18637.2	20601.4	47233.3
18303	29.4167	3	686.608	2056.8	1.0054	---	DDDAETGLTDGEEKEEPK	[9] Phospho (ST)	SYT1_RAT	Synaptotagmin-1 OS=Rattus norvegicus GN=Syt1 PE=1 SV=3	FALSE	0.760753	12701.3	22613.6	759.489	4530.79	5064.41	1203.12	9953.85	20177.4	5506.17	12974.3	23600	17538.9	31129.2	35428.8	49689	2626.77	46174.4	66762.3	7524.81	725.76	6322.08	11586	7851.22	240.194	11200.1	19919	676.768	4443.83	5707.44	1107.7	9624.34	17791.1	5268.54	17909.4	27597	19298.9	45863.5
20710	29.3933	2	1029.41	2056.8	0.578752	46.34	DDDAETGLTDGEEKEEPK	[9] Phospho (ST)	SYT1_RAT	Synaptotagmin-1 OS=Rattus norvegicus GN=Syt1 PE=1 SV=3	FALSE	0.636177	20887.7	40118.6	763.745	8772.07	7662.07	1386.37	13244.9	35312.7	4014.46	21103.5	25621.2	20833.3	44674.7	41888.2	75087.6	2476.37	59227	82217.2	11815.3	0	8443.01	10874.2	8064.19	447.609	18418.8	35338.2	680.561	8603.7	8634.94	1276.42	12806.5	31136.4	3841.2	29130.7	29960.5	22924	65820.5
38270	29.02	2	1029.41	2056.8	-0.299781	54.32	DDDAETGLTDGEEKEEPK	[9] Phospho (ST)	SYT1_RAT	Synaptotagmin-1 OS=Rattus norvegicus GN=Syt1 PE=1 SV=3	FALSE	0.513051	2378.88	4133.37	2630.05	1862.73	1442.58	1421.78	1373.01	8293.97	346.208	617.019	2065.29	4158.29	1262.9	2527.15	210.177	26000.5	2704.84	2597.94	2266.2	6868.75	733.01	112.979	1269.77	165.749	2097.7	3640.85	2343.59	1826.98	1625.75	1309.02	1327.56	7313.08	331.266	851.717	2415.08	4575.58	1860.67
12263	47.6745	2	902.966	1803.92	-11.0732	129.69	AAVPSGASTGIYEALELR		ENOA_RAT	Alpha-enolase OS=Rattus norvegicus GN=Eno1 PE=1 SV=4	TRUE	2.227e-06	27874.7	28612.3	27285.9	70212.9	61473	52597.1	28164.5	31988.6	34919.7	53740.3	25206.4	46759.3	90986.1	66016	64860.8	103270	95307.4	65378.1	91772.8	67210.9	73902.2	78779.5	81791.3	85444.3	24580	25203	24314	68865.3	69278.4	48425.8	27232.2	28205.4	33412.7	74181.7	29475.5	51451.6	134052
13943	37.3008	2	804.832	1607.65	-0.598893	65.98	YDLDFKSPDDASR	[7] Phospho (ST)	ENOA_RAT	Alpha-enolase OS=Rattus norvegicus GN=Eno1 PE=1 SV=4	FALSE	0.850155	11842	22894.2	21203	54480.9	42102.9	47778	47294.7	53019.2	40258	14597.7	15424.3	12001.1	32451.3	41584.3	39993.6	45714.8	57277.3	60950.8	13799.9	17241.1	23558.8	19706	5670.21	17315.5	10442.3	20166.2	18893.6	53435.2	47448.8	43988.9	45729	46748.8	38520.5	20150.3	18036.6	13205.4	47811.3
14285	45.9239	2	1024.03	2046.04	-9.75833	91.16	FTATAGIQVVGDDLTVTNPK		ENOA_RAT	Alpha-enolase OS=Rattus norvegicus GN=Eno1 PE=1 SV=4	TRUE	1.11676e-05	148213	135354	72060.8	194268	173729	111604	64597.8	54202.3	123255	127237	54934.6	205838	441859	197954	150183	379056	530252	334255	398228	176710	319409	347916	236736	382808	130695	119226	64212.2	190540	195788	102753	62459.4	47792.1	117935	175634	64238.6	226494	651002
16223	59.3681	3	785.052	2352.13	-7.56801	54.12	SGETEDTFIADLVVGLCTGQIK		ENOA_RAT	Alpha-enolase OS=Rattus norvegicus GN=Eno1 PE=1 SV=4	TRUE	0.00146511	30174.3	18554.9	16722.7	18453.4	29178.2	28158.9	16073.9	13347.9	18652.9	16102	62898.5	53650.6	70139.9	44160	28491.7	27270.9	49377.5	28821.6	70127.5	39892.1	33232.5	50463.9	68764.2	66475.1	26607.7	16343.9	14901.3	18099.3	32883	25925.7	15541.8	11769.3	17847.9	22226.8	73551.3	59034.5	103339
26934	59.4362	2	1177.08	2352.14	-5.99738	---	SGETEDTFIADLVVGLCTGQIK		ENOA_RAT	Alpha-enolase OS=Rattus norvegicus GN=Eno1 PE=1 SV=4	TRUE	0.00177694	4985.58	9566	705.552	12076.3	10579.5	4811.32	4911.49	6188.84	482.458	3358.71	3917.66	15626.9	22763.8	18486	3679.71	12279	22456.3	10802.9	20110.9	7875.31	17293.5	27461.1	22985.2	25220.4	4396.3	8426.14	628.706	11844.6	11922.8	4429.74	4748.9	5456.92	461.636	4636.28	4581.17	17195.1	33538.6
1108	49.4346	2	942.45	1882.89	-10.2629	132.49	VGESFEETLEETVVSTK		AINX_RAT	Alpha-internexin OS=Rattus norvegicus GN=Ina PE=1 SV=2	TRUE	2.85327e-08	1.36648e+06	1.36433e+06	1.15017e+06	1.81825e+06	1.73454e+06	1.69149e+06	755204	785240	1.04709e+06	1.34192e+06	880666	1.29078e+06	3.34316e+06	2.21579e+06	2.48547e+06	2.61997e+06	2.68633e+06	2.33088e+06	3.3917e+06	2.48111e+06	2.85179e+06	3.06435e+06	2.42816e+06	3.51974e+06	1.20496e+06	1.20176e+06	1.0249e+06	1.78335e+06	1.95478e+06	1.55734e+06	730203	692373	1.0019e+06	1.85234e+06	1.02982e+06	1.42031e+06	4.92557e+06
2973	51.2163	2	982.434	1962.85	-8.50159	86.94	VGESFEETLEETVVSTK	[4] Phospho (ST)	AINX_RAT	Alpha-internexin OS=Rattus norvegicus GN=Ina PE=1 SV=2	TRUE	0.819771	496129	610180	534296	743424	567390	748959	664872	812741	780471	364856	341941	475461	692166	558862	546565	689155	636990	563327	676428	485659	540929	467575	472587	815249	437488	537473	476103	729155	639432	689560	642862	716622	746787	503637	399854	523174	1.01979e+06
5898	51.187	3	655.292	1962.85	-8.96694	47.64	VGESFEETLEETVVSTK	[4] Phospho (ST)	AINX_RAT	Alpha-internexin OS=Rattus norvegicus GN=Ina PE=1 SV=2	TRUE	0.00973466	124551	146618	146160	154809	155239	193052	173012	184583	193952	117061	96731.8	136522	197925	189226	158228	196202	192414	158130	207380	207830	153496	152788	171239	233941	109829	129147	130241	151838	174950	177742	167285	162753	185582	161589	113115	150222	291608
25713	12.259	2	890.865	1779.72	-0.31246	90.71	KEEEEEEEEEEGASK		AINX_RAT	Alpha-internexin OS=Rattus norvegicus GN=Ina PE=1 SV=2	TRUE	0.119381	966.444	3362	3413.33	940.4	3201.02	3297.93	2084.68	15331.4	1973.61	1448.89	34669.8	34932.5	4368.5	1811.44	579.183	1147.07	407.704	1138.04	4526.84	3375.49	3031.93	1874	5039.62	2539.87	852.212	2961.4	3041.56	922.351	3607.46	3036.38	2015.66	13518.3	1888.43	2000.01	40541.6	38438.1	6436.23
2299	25.0984	3	596.935	1787.78	-0.0191742	---	SKEEQELHDIHSTR	[13] Phospho (ST)	GPM6A_RAT	Neuronal membrane glycoprotein M6-a OS=Rattus norvegicus GN=Gpm6a PE=1 SV=1	TRUE	0.968823	968185	51248.3	21244.6	982692	1.07939e+06	723928	60189.7	1.85231e+06	102027	75574.8	32685.2	28087.1	1.20083e+06	758957	28431.7	44094	1.21164e+06	36695.6	1.24687e+06	22476.2	723105	111178	1.07549e+06	7365.18	853748	45141.7	18930.7	963831	1.21644e+06	666515	58197.2	1.63324e+06	97623.6	104321	38220.9	30905.7	1.76921e+06
2965	13.0172	3	596.935	1787.78	0.179256	---	SKEEQELHDIHSTR	[12] Phospho (ST)	GPM6A_RAT	Neuronal membrane glycoprotein M6-a OS=Rattus norvegicus GN=Gpm6a PE=1 SV=1	TRUE	0.227322	3071.25	910.471	690420	10633.6	11213.4	1790.11	36453.5	6030.66	5960.62	61632.2	551.028	435.83	9633.46	1173.43	1.26551e+06	1.08076e+06	2256.77	990.297	6942.97	1.39089e+06	7360.57	8523.39	5258.65	238417	2708.24	801.982	615222	10429.5	12637.2	1648.14	35246.7	5317.44	5703.37	85075.5	644.352	479.566	14193.2
4927	12.9771	4	447.953	1787.78	-0.198761	---	SKEEQELHDIHSTR	[12] Phospho (ST)	GPM6A_RAT	Neuronal membrane glycoprotein M6-a OS=Rattus norvegicus GN=Gpm6a PE=1 SV=1	TRUE	0.184778	518.771	413.318	221490	468.497	1153.34	514.016	9811.65	805.452	185.308	22439.7	1017.76	1198.75	1097.16	756.041	591826	379402	491.296	793.882	4821.33	840475	1158.24	544.167	1192.24	61854.6	457.453	364.069	197366	459.506	1299.79	473.25	9486.84	710.194	177.31	30975.1	1190.14	1319.05	1616.47
10148	12.9771	2	894.899	1787.78	-0.658811	60.35	SKEEQELHDIHSTR	[12] Phospho (ST)	GPM6A_RAT	Neuronal membrane glycoprotein M6-a OS=Rattus norvegicus GN=Gpm6a PE=1 SV=1	TRUE	0.68578	439.887	229.289	319439	636.693	863.138	326.08	11838	326.56	1767.76	43403.3	346.96	529.592	3182.41	653.705	671409	356107	0	50.4445	2644.92	594295	214.69	1501	423.77	112531	387.893	201.968	284646	624.473	972.732	300.219	11446.1	287.939	1691.47	59912.8	405.723	582.738	4688.73
10235	25.1182	2	894.899	1787.78	-0.113642	57.71	SKEEQELHDIHSTR	[12] Phospho (ST)	GPM6A_RAT	Neuronal membrane glycoprotein M6-a OS=Rattus norvegicus GN=Gpm6a PE=1 SV=1	FALSE	0.91801	235138	12209.3	524.068	64888.2	149611	238194	6727.01	580311	17230.8	10031.9	9198.25	9467.95	580085	330981	4029.38	2864.61	322885	4020.33	470848	2361.18	96705.7	10103.7	346016	608.816	207345	10754.5	466.989	63642.8	168607	219303	6504.32	511680	16487.1	13847.7	10756.1	10418.1	854655
11064	13.3822	2	894.899	1787.78	-0.417931	55.17	SKEEQELHDIHSTR	[12] Phospho (ST)	GPM6A_RAT	Neuronal membrane glycoprotein M6-a OS=Rattus norvegicus GN=Gpm6a PE=1 SV=1	FALSE	0.586202	556.856	306.716	9360.98	25012.1	431.274	297.417	501991	132.937	561317	925956	238.218	396.886	2205.68	193.291	60683	16901.6	63.6018	379.542	291.049	2304.62	1100.63	88604.3	223.486	33696.7	491.037	270.169	8341.41	24532	486.033	273.83	485373	117.215	537091	1.27817e+06	278.564	436.714	3249.69
7058	12.9118	2	787.336	1572.66	-0.277852	52.84	EEQELHDIHSTR	[10] Phospho (ST)	GPM6A_RAT	Neuronal membrane glycoprotein M6-a OS=Rattus norvegicus GN=Gpm6a PE=1 SV=1	FALSE	0.214441	5116.92	29487.7	266770	194821	129875	6382.25	277088	24333	310770	356569	1321.93	1452.19	33318.6	53219.6	444144	319117	10795.6	24924.3	119378	454135	114906	130136	49556.3	176364	4512.11	25974	237714	191082	146365	5876.09	267915	21455.3	297358	492199	1545.82	1597.92	49089.1
13618	25.3489	2	787.335	1572.66	-0.314473	45.58	EEQELHDIHSTR	[10] Phospho (ST)	GPM6A_RAT	Neuronal membrane glycoprotein M6-a OS=Rattus norvegicus GN=Gpm6a PE=1 SV=1	TRUE	0.483016	329165	199219	56802.6	410511	384248	287998	337328	418728	423972	348191	343531	365219	506180	297577	466655	216999	392650	295149	404881	48291.6	262845	249812	388004	43607.2	290259	175481	50615.9	402632	433036	265157	326161	369207	405674	480634	401713	401869	745768
15470	22.7638	3	525.226	1572.66	-0.437932	39.51	EEQELHDIHSTR	[10] Phospho (ST)	GPM6A_RAT	Neuronal membrane glycoprotein M6-a OS=Rattus norvegicus GN=Gpm6a PE=1 SV=1	FALSE	0.937718	222969	1238.04	962.477	15367.8	8461.22	168800	17600.2	369234	21748	18551.9	4568.37	3917	288379	11237.6	28299	17071.6	292977	859.473	30701.5	1726.56	5703.67	11209.5	81708.1	1183.27	196614	1090.52	857.647	15072.8	9535.56	155413	17017.6	325566	20809.4	25608.6	5342.1	4310.08	424876
11433	12.4298	3	570.275	1707.8	-8.16576	39.54	SKEEQELHDIHSTR		GPM6A_RAT	Neuronal membrane glycoprotein M6-a OS=Rattus norvegicus GN=Gpm6a PE=1 SV=1	FALSE	0.970667	2004.72	580.154	7373.16	19308.4	16764.5	3681.37	16493.7	19679.6	11997.2	18388.4	23397.4	23743.9	20422.7	1927.21	75661.1	64225.3	1847.07	509.169	7809.83	106872	10229.4	10047.4	11776.8	2900.33	1767.77	511.025	6570.1	18937.8	18893.1	3389.4	15947.7	17352.2	11479.4	25382.9	27360.1	26126.6	30089.3
12870	12.8221	3	570.278	1707.81	-3.56316	42.85	SKEEQELHDIHSTR		GPM6A_RAT	Neuronal membrane glycoprotein M6-a OS=Rattus norvegicus GN=Gpm6a PE=1 SV=1	FALSE	0.430783	7629.21	769.247	51577	54468.2	44703	5664.48	65062.6	10057.4	58248.5	86260.9	1298.64	1479.2	14016.6	988.099	19787.1	18440.8	3371.19	259.371	16389.7	9428.98	36978.5	32800.5	3298.69	16433.8	6727.45	677.586	45959.4	53422.8	50379	5215.25	62908.8	8867.93	55734.6	119072	1518.59	1627.64	20651
20407	25.6873	3	570.279	1707.82	-0.724272	44.3	SKEEQELHDIHSTR		GPM6A_RAT	Neuronal membrane glycoprotein M6-a OS=Rattus norvegicus GN=Gpm6a PE=1 SV=1	FALSE	0.493136	623.655	13929.6	161.246	1063.04	328.516	282.265	194.027	909.413	268.355	162.961	4556.61	35843.4	903.968	544.737	75.5276	417.016	604.248	53367	653.773	356.512	290.276	314.301	353.758	135.569	549.94	12269.8	143.684	1042.63	370.229	259.879	187.604	801.861	256.773	224.947	5328.33	39440.3	1331.84
23349	25.3111	3	570.28	1707.82	-0.381004	44.6	SKEEQELHDIHSTR		GPM6A_RAT	Neuronal membrane glycoprotein M6-a OS=Rattus norvegicus GN=Gpm6a PE=1 SV=1	FALSE	0.439055	486.464	27811	7.36677	891.396	123.948	364.164	36.7648	603.028	1153.23	60.2258	32585	4518.12	258.598	1686.69	52.251	348.979	329.721	1445.45	327.218	244.785	177.753	188.643	288.535	199.947	428.965	24497.1	6.56441	874.287	139.686	335.283	35.5477	531.71	1103.46	83.1342	38103.7	4971.51	380.999
23421	24.4129	3	570.278	1707.81	-2.48725	38.86	SKEEQELHDIHSTR		GPM6A_RAT	Neuronal membrane glycoprotein M6-a OS=Rattus norvegicus GN=Gpm6a PE=1 SV=1	FALSE	0.996182	32208.6	14612.7	850.769	2223.66	2316.08	27121.6	2454.82	59821.1	2305.66	3356.42	24291.8	12467	64939.6	62213	1994.6	2291.34	49356.3	14358.7	38297.2	680.196	1888.4	1266.29	30047	816.692	28401.6	12871.5	758.106	2180.98	2610.15	24970.6	2373.56	52746.3	2206.15	4633.11	28406	13718	95677.2
26655	12.218	2	854.916	1707.82	0.243196	76.68	SKEEQELHDIHSTR		GPM6A_RAT	Neuronal membrane glycoprotein M6-a OS=Rattus norvegicus GN=Gpm6a PE=1 SV=1	FALSE	0.187768	0	0	0	1289.36	366.796	0	1524.27	0	685.068	2410.12	62.49	102.016	0	0	33040.2	0	82.1083	0	0	710.059	0	0	0	0	0	0	0	1264.61	413.368	0	1473.81	0	655.501	3326.87	73.0736	112.254	0
27649	12.8347	2	854.915	1707.82	-0.937206	---	SKEEQELHDIHSTR		GPM6A_RAT	Neuronal membrane glycoprotein M6-a OS=Rattus norvegicus GN=Gpm6a PE=1 SV=1	FALSE	0.262921	218.491	0	8697.56	14082.4	7101.9	591.892	11081.9	217.295	13987.9	27138	65.5185	52.0874	381.492	0	10.2037	536.237	76.6618	0.298385	616.614	7595.96	10551.3	7048.4	77.3482	901.16	192.666	0	7750.26	13812.1	8003.64	544.951	10715	191.596	13384.2	37460.6	76.615	57.3145	562.062
34554	25.6873	2	854.916	1707.82	-0.152664	82.43	SKEEQELHDIHSTR		GPM6A_RAT	Neuronal membrane glycoprotein M6-a OS=Rattus norvegicus GN=Gpm6a PE=1 SV=1	FALSE	0.877862	140.3	878.35	64.726	0	126.699	0	7.29838	0.532667	0	0.185363	249.378	20171.1	0.0518785	690.252	0	304.292	0	12581.6	17.0065	214.691	163.455	9.44288	33.7326	0	123.717	773.689	57.6763	0	142.786	0	7.05678	0.469671	0	0.255871	291.613	22195.3	0.076434
37389	25.3489	2	854.916	1707.82	-0.573534	---	SKEEQELHDIHSTR		GPM6A_RAT	Neuronal membrane glycoprotein M6-a OS=Rattus norvegicus GN=Gpm6a PE=1 SV=1	FALSE	0.507419	108.943	6372.34	0	50.6679	0	72.3212	0	545.189	0	0	13823.7	0	332.975	45.613	0	0	92.7975	343.865	1.64114	2.50628	0.0465873	53.4551	0	0	96.0664	5613.03	0	49.6954	0	66.5856	0	480.712	0	0	16164.9	0	490.581
13177	34.1094	3	813.039	2436.1	-0.144297	36.58	YEDIKSKEEQELHDIHSTR	[6] Phospho (ST)	GPM6A_RAT	Neuronal membrane glycoprotein M6-a OS=Rattus norvegicus GN=Gpm6a PE=1 SV=1	FALSE	0.174179	37867.4	42014.3	38614.2	66589.6	59249.9	27902.3	91768.8	116534	101608	75551.3	26350.3	24968.9	43371.9	30973.1	41551.9	51563.9	36490.1	49983	54923.5	59357.5	58153.5	36372.8	23667.1	16429.6	33391.6	37008.1	34408.5	65311.6	66772.9	25689.4	88730.9	102752	97222.6	104289	30813.2	27474.5	63900.9
5305	34.1251	2	958.918	1915.82	-0.261091	54.76	SLSDPKPLSPTAEESAK	[3] Phospho (ST)|[11] Phospho (ST)	BSN_RAT	Protein bassoon OS=Rattus norvegicus GN=Bsn PE=1 SV=3	TRUE	0.660501	213207	220335	231546	304248	218374	247116	372583	316095	338777	84818.9	89413.2	84569.4	179443	171626	184861	370211	272146	291926	149209	146735	178564	153812	115313	146453	188006	194081	206327	298409	246101	227517	360249	278712	324156	117082	104557	93056.1	264378
15660	34.2062	3	639.614	1915.82	-0.182424	---	SLSDPKPLSPTAEESAK	[3] Phospho (ST)|[11] Phospho (ST)	BSN_RAT	Protein bassoon OS=Rattus norvegicus GN=Bsn PE=1 SV=3	TRUE	0.0949305	14386.6	12211.9	15807	19937.6	27409.5	25120	28618.5	28445.4	20050.7	7957.48	14380.1	8416.56	27772.7	36781.5	20213.9	25820.8	24972.6	26629.7	27536.4	31873	11861.3	18555.6	24180.8	11595.1	12686.1	10756.7	14085.3	19554.9	30889.7	23127.8	27671.1	25081.2	19185.4	10984.3	16815.5	9261.18	40918.2
15660	34.2062	3	639.614	1915.82	-0.182424	---	SLSDPKPLSPTAEESAK	[1] Phospho (ST)|[9] Phospho (ST)	BSN_RAT	Protein bassoon OS=Rattus norvegicus GN=Bsn PE=1 SV=3	FALSE	0.0949305	14386.6	12211.9	15807	19937.6	27409.5	25120	28618.5	28445.4	20050.7	7957.48	14380.1	8416.56	27772.7	36781.5	20213.9	25820.8	24972.6	26629.7	27536.4	31873	11861.3	18555.6	24180.8	11595.1	12686.1	10756.7	14085.3	19554.9	30889.7	23127.8	27671.1	25081.2	19185.4	10984.3	16815.5	9261.18	40918.2
12056	32.4669	3	612.959	1835.86	0.325448	40.94	SLSDPKPLSPTAEESAK	[3] Phospho (ST)	BSN_RAT	Protein bassoon OS=Rattus norvegicus GN=Bsn PE=1 SV=3	FALSE	0.0960215	21409.7	23765.6	32583.8	28892.7	34037.6	20553.5	40970.5	30347.1	33893.2	52692.8	17140.3	14543.4	61993.4	61404.5	56111.4	47204.5	31561.7	23076.4	44377.8	61397.5	26746	24303.1	29526.8	16538.4	18879.1	20933.8	29034.9	28338.2	38359.4	18923.5	39614.3	26758.1	32430.5	72735.8	20043.3	16002.9	91336.5
28663	32.4807	1	1836.86	1835.86	0.517483	---	SLSDPKPLSPTAEESAK	[3] Phospho (ST)	BSN_RAT	Protein bassoon OS=Rattus norvegicus GN=Bsn PE=1 SV=3	FALSE	0.0947339	29672.7	27072.6	19740.2	37809.4	15797.8	13668.4	34492.9	32061.1	32664.1	17321.9	45107.9	35695.5	33016.2	44296.2	32705.5	13060.6	28636.7	49534.7	10955.5	6042.22	23054.2	11006.3	9221.51	4688.95	26165.5	23846.7	17590.2	37083.7	17803.6	12584.4	33351	28269.3	31254.4	23910.8	52747.5	39277.6	48643.7
28663	32.4807	1	1836.86	1835.86	0.517483	---	SLSDPKPLSPTAEESAK	[1] Phospho (ST)	BSN_RAT	Protein bassoon OS=Rattus norvegicus GN=Bsn PE=1 SV=3	FALSE	0.0947339	29672.7	27072.6	19740.2	37809.4	15797.8	13668.4	34492.9	32061.1	32664.1	17321.9	45107.9	35695.5	33016.2	44296.2	32705.5	13060.6	28636.7	49534.7	10955.5	6042.22	23054.2	11006.3	9221.51	4688.95	26165.5	23846.7	17590.2	37083.7	17803.6	12584.4	33351	28269.3	31254.4	23910.8	52747.5	39277.6	48643.7
6374	32.4669	2	918.935	1835.86	0.1059	70.64	SLSDPKPLSPTAEESAK	[9] Phospho (ST)	BSN_RAT	Protein bassoon OS=Rattus norvegicus GN=Bsn PE=1 SV=3	TRUE	0.878494	188190	219568	231511	263189	197978	174356	284982	249381	242043	220777	86539	111446	264476	249593	287439	309827	227168	211125	172938	197358	211594	152090	123379	107936	165947	193405	206296	258138	223115	160528	275548	219888	231597	304755	101196	122630	389660
28663	32.4807	1	1836.86	1835.86	0.517483	---	SLSDPKPLSPTAEESAK	[9] Phospho (ST)	BSN_RAT	Protein bassoon OS=Rattus norvegicus GN=Bsn PE=1 SV=3	FALSE	0.0947339	29672.7	27072.6	19740.2	37809.4	15797.8	13668.4	34492.9	32061.1	32664.1	17321.9	45107.9	35695.5	33016.2	44296.2	32705.5	13060.6	28636.7	49534.7	10955.5	6042.22	23054.2	11006.3	9221.51	4688.95	26165.5	23846.7	17590.2	37083.7	17803.6	12584.4	33351	28269.3	31254.4	23910.8	52747.5	39277.6	48643.7
13934	28.3976	2	811.28	1620.55	-0.218024	63.81	GEEESEEDSYDPR	[5] Phospho (ST)	BSN_RAT	Protein bassoon OS=Rattus norvegicus GN=Bsn PE=1 SV=3	FALSE	0.237786	81334.5	86393.3	61551.4	117142	98071.9	121323	106088	120566	92567.3	58748.3	59153.9	63285.7	91655.1	80140.5	116358	38563.5	104445	126691	73096.6	14316.6	75633.8	68270.1	65302	66645.4	71720.9	76099	54847.5	114894	110524	111701	102576	106307	88572.3	81094.7	69172.4	69636.5	135038
31268	27.299	2	811.28	1620.55	-0.178257	61.18	GEEESEEDSYDPR	[5] Phospho (ST)	BSN_RAT	Protein bassoon OS=Rattus norvegicus GN=Bsn PE=1 SV=3	FALSE	0.133258	70.4087	1561.58	5386.99	292.173	1.74944	2259.41	471.425	13.49	263.953	628.217	4425.39	4889.74	544.433	5084.98	613.919	70964	1095.92	13854.3	913.98	52635.6	8.42253	323.109	1213.36	9800.98	62.0865	1375.51	4800.26	286.566	1.97157	2080.22	455.819	11.8946	252.562	867.175	5174.9	5380.44	802.127
15210	25.7642	2	894.352	1786.69	0.142552	95.37	IADSSVQTDDEEGEGR	[8] Phospho (ST)	BSN_RAT	Protein bassoon OS=Rattus norvegicus GN=Bsn PE=1 SV=3	TRUE	0.576588	141796	145404	3068.57	168464	168686	187873	78176.5	220832	166898	33232.2	21180.9	26267.4	218553	145493	43230.8	17153.7	201671	44351.9	155456	2861.06	99691	87714.9	139028	3144	125036	128078	2734.35	165231	190105	172973	75588.6	194715	159695	45872.9	24768.2	28903.4	322001
24752	13.5288	2	894.353	1786.69	0.73533	96.15	IADSSVQTDDEEGEGR	[8] Phospho (ST)	BSN_RAT	Protein bassoon OS=Rattus norvegicus GN=Bsn PE=1 SV=3	FALSE	0.649451	152.889	953.009	137476	8103.66	2808.82	326.008	81682.7	290.428	6935.05	72944	637.329	556.07	420.399	3158.37	262659	228263	190.247	909.955	547.604	17614.7	4270.79	5259.71	541.607	102766	134.818	839.452	122502	7948.13	3165.46	300.153	78978.6	256.081	6635.75	100690	745.27	611.872	619.385
6501	35.6153	3	1068.13	3201.36	-0.980748	44.28	KAEGAALSNATGAVESTSQAGDRGSVSSYDR	[25] Phospho (ST)|[29] Phospho (Y)	PACN1_RAT	Protein kinase C and casein kinase substrate in neurons protein 1 OS=Rattus norvegicus GN=Pacsin1 PE=1 SV=1	TRUE	0.265913	162540	310845	219079	564993	425361	369484	566611	645314	560581	181459	89668.3	155191	265231	184222	290332	476388	394907	389540	171329	195420	226304	199752	110184	131595	143328	273806	195218	554149	479370	340181	547853	568996	536388	250482	104855	170765	390772
7481	12.9771	2	475.684	949.354	-0.174616	39.68	GSVSSYDR	[5] Phospho (ST)	PACN1_RAT	Protein kinase C and casein kinase substrate in neurons protein 1 OS=Rattus norvegicus GN=Pacsin1 PE=1 SV=1	TRUE	0.913081	40323.9	1791.55	40293.5	56494.5	51921.1	64499.9	58383.1	66159.5	51131.7	47872.6	1590.22	1334.57	64509.5	4682.75	47063.6	29251.6	35502.3	371.08	56067.3	36743.1	35088.5	36723.4	61696.1	28256.2	35557.7	1578.08	35904.9	55410.2	58513.6	59384.6	56450.4	58335.1	48924.9	66082	1859.55	1468.49	95043.5
13858	12.9118	1	950.361	949.353	-0.977391	---	GSVSSYDR	[5] Phospho (ST)	PACN1_RAT	Protein kinase C and casein kinase substrate in neurons protein 1 OS=Rattus norvegicus GN=Pacsin1 PE=1 SV=1	TRUE	0.583917	17361.3	825.109	46044.1	62799	33163	23582.8	66362.4	26472.9	49599	68340.4	198.659	438.462	44903.4	624.412	83528.9	39418.1	12998	1815.1	38368.5	44218.5	19958.3	24298	37817.8	34856.3	15309.2	726.792	41029.2	61593.7	37373.8	21712.5	64165.5	23342.1	47458.4	94335.2	232.305	482.462	66157.3
18115	22.0971	2	475.684	949.354	-0.0127242	39.88	GSVSSYDR	[5] Phospho (ST)	PACN1_RAT	Protein kinase C and casein kinase substrate in neurons protein 1 OS=Rattus norvegicus GN=Pacsin1 PE=1 SV=1	FALSE	0.79734	570.712	3149.75	55.4534	19.368	18.5918	367.217	20.1922	447.378	34.0266	63.6538	119638	137276	1516.33	5471.79	87.2155	81.8873	351.496	8432.03	308.005	70.2705	64.0027	22.0462	471.016	59.6925	503.255	2774.43	49.4136	18.9963	20.9524	338.094	19.5237	394.468	32.558	87.866	139901	151052	2234.05
29345	22.2535	1	950.361	949.354	-0.557861	---	GSVSSYDR	[5] Phospho (ST)	PACN1_RAT	Protein kinase C and casein kinase substrate in neurons protein 1 OS=Rattus norvegicus GN=Pacsin1 PE=1 SV=1	FALSE	0.0715543	103.744	124.137	1133.8	5738.04	3604.86	392.066	1967.98	382.016	2572.39	1312.66	67794.4	99766.2	334.702	128.524	3589.93	1363.07	477.366	454.429	110.934	1359.21	725.442	603.186	50.4766	1131.56	91.4815	109.346	1010.31	5627.91	4062.58	360.972	1902.83	336.837	2461.37	1811.97	79276.4	109778	493.125
11382	13.1478	2	677.803	1353.59	7.04563	52.99	TEQSVTPEQQK	[6] Phospho (ST)	PACN1_RAT	Protein kinase C and casein kinase substrate in neurons protein 1 OS=Rattus norvegicus GN=Pacsin1 PE=1 SV=1	TRUE	0.912233	16102.6	24204.5	115561	127085	92212.6	8911.15	138523	27289.1	175660	146630	66429.3	71013.6	29016.4	31482.6	214591	129751	12432.8	14088.2	109286	61691.7	65764.5	81639.9	98656.8	81512.4	14199.3	21320.4	102974	124645	103921	8204.43	133937	24061.7	168079	202404	77680.1	78139.9	42750.7
78	28.5881	3	637.265	1908.77	0.0113547	73.62	SAKDSDDEEEVVHVDR	[5] Phospho (ST)	STX1B_RAT	Syntaxin-1B OS=Rattus norvegicus GN=Stx1b PE=1 SV=1	TRUE	0.443944	8.1909e+06	9.17853e+06	6.93011e+06	1.19771e+07	1.14079e+07	6.31103e+06	1.03834e+07	1.48078e+07	1.073e+07	1.18641e+07	8.5112e+06	8.35147e+06	1.17763e+07	9.79449e+06	1.60341e+07	9.50986e+06	9.65057e+06	1.25816e+07	7.69735e+06	9.30796e+06	7.13867e+06	6.51938e+06	6.38588e+06	4.29104e+06	7.22275e+06	8.08485e+06	6.17531e+06	1.17473e+07	1.28564e+07	5.81051e+06	1.00397e+07	1.30565e+07	1.02669e+07	1.63769e+07	9.9527e+06	9.18955e+06	1.73503e+07
578	28.5254	2	955.394	1908.77	0.00204463	93.48	SAKDSDDEEEVVHVDR	[5] Phospho (ST)	STX1B_RAT	Syntaxin-1B OS=Rattus norvegicus GN=Stx1b PE=1 SV=1	TRUE	0.180162	3.85599e+06	4.49966e+06	3.04219e+06	5.66303e+06	4.84391e+06	3.57396e+06	4.85734e+06	7.43349e+06	5.10683e+06	5.74738e+06	3.67701e+06	4.20004e+06	5.24616e+06	4.16471e+06	7.31171e+06	3.21205e+06	4.3433e+06	5.71146e+06	3.68284e+06	3.92607e+06	3.4685e+06	2.8827e+06	2.81778e+06	2.29813e+06	3.40022e+06	3.96349e+06	2.71084e+06	5.55434e+06	5.45895e+06	3.29052e+06	4.69654e+06	6.55436e+06	4.88643e+06	7.93354e+06	4.29977e+06	4.62152e+06	7.72931e+06
9532	32.1818	2	812.313	1622.61	0.699051	57.76	DSDDEEEVVHVDR	[2] Phospho (ST)	STX1B_RAT	Syntaxin-1B OS=Rattus norvegicus GN=Stx1b PE=1 SV=1	TRUE	0.561181	113075	148579	140351	209551	170735	136488	211604	254680	207334	140835	60776.7	82371.2	252841	178784	326664	318779	232736	228582	103667	133371	127592	111364	67823.2	103356	99709.8	130875	125064	205529	192414	125664	204599	224560	198386	194404	71070.1	90637.2	372517
16683	32.0719	3	541.877	1622.61	0.0546852	---	DSDDEEEVVHVDR	[2] Phospho (ST)	STX1B_RAT	Syntaxin-1B OS=Rattus norvegicus GN=Stx1b PE=1 SV=1	TRUE	0.0268519	7439.98	11132.5	13883.1	18019.5	19964.1	8823.52	22706.1	24237.6	19064.3	25953.7	5223.4	6285.95	41461	25322.4	57592.4	41348.8	24581.6	19090.3	20466.1	31992.8	13421.4	14852.8	10694.8	11912	6560.59	9806.02	12371	17673.6	22498.9	8123.74	21954.4	21371.1	18241.5	35825.8	6108.06	6916.75	61085.7
652	12.7987	2	932.925	1863.84	-0.466483	75.38	GEAAAERPGEAAVASSPSK	[16] Phospho (ST)	MARCS_RAT	Myristoylated alanine-rich C-kinase substrate OS=Rattus norvegicus GN=Marcks PE=1 SV=2	TRUE	0.570696	244.944	466.804	2.07218e+06	2.89704e+06	1.95611e+06	302.942	2.66416e+06	649.4	3.01924e+06	4.63244e+06	82.0982	167.436	1247.38	126.637	5.19678e+06	2.55485e+06	398.187	100.672	750253	2.38924e+06	1.35283e+06	1.2652e+06	230416	922321	215.992	411.181	1.84648e+06	2.84144e+06	2.20448e+06	278.916	2.57597e+06	572.598	2.88893e+06	6.3945e+06	96.0028	184.238	1837.8
826	12.7987	3	622.286	1863.84	-0.401509	72.92	GEAAAERPGEAAVASSPSK	[16] Phospho (ST)	MARCS_RAT	Myristoylated alanine-rich C-kinase substrate OS=Rattus norvegicus GN=Marcks PE=1 SV=2	TRUE	0.462401	13841	13282.7	1.08803e+06	1.37587e+06	1.45145e+06	10659.8	1.31671e+06	14430.2	1.43166e+06	2.07123e+06	969.737	854.319	27086.1	9895.01	2.09161e+06	1.32484e+06	5004.43	6569.31	787286	1.45562e+06	913466	869845	422204	443579	12205	11700	969523	1.34946e+06	1.63575e+06	9814.42	1.27313e+06	12723.6	1.36987e+06	2.85907e+06	1133.98	940.051	39906.7
1692	25.6873	2	932.925	1863.84	-0.288546	---	GEAAAERPGEAAVASSPSK	[16] Phospho (ST)	MARCS_RAT	Myristoylated alanine-rich C-kinase substrate OS=Rattus norvegicus GN=Marcks PE=1 SV=2	TRUE	0.546626	88813.9	2.36315e+06	19748.6	22893.6	30554	76639.1	31054.9	267168	12078.6	47859.1	2.98507e+06	3.67805e+06	116331	3.12688e+06	40426.7	47043.4	111205	2.991e+06	50395.3	20419.9	20854.4	10290.2	47424.1	12474.2	78316.3	2.08157e+06	17597.6	22454.2	34433.5	70561	30026.9	235571	11557.3	66063.4	3.49064e+06	4.04715e+06	171393
2396	25.6784	3	622.286	1863.84	-0.212584	40.7	GEAAAERPGEAAVASSPSK	[16] Phospho (ST)	MARCS_RAT	Myristoylated alanine-rich C-kinase substrate OS=Rattus norvegicus GN=Marcks PE=1 SV=2	TRUE	0.396811	16442.1	106012	13419.6	12057.4	9353.9	15927.2	15643.8	23671.4	10047.1	24664.7	1.4661e+06	1.42424e+06	26236.6	49133.8	16443.9	11826.3	13011.4	1.21513e+06	14444.1	16024.6	9772.08	9295.01	14787.7	7214.23	14498.7	93379.5	11958	11826	10541.6	14664.1	15125.9	20871.9	9613.46	34046.5	1.7144e+06	1.56716e+06	38655
4484	24.0949	2	932.925	1863.84	-0.0576423	71.62	GEAAAERPGEAAVASSPSK	[16] Phospho (ST)	MARCS_RAT	Myristoylated alanine-rich C-kinase substrate OS=Rattus norvegicus GN=Marcks PE=1 SV=2	TRUE	0.958179	2.15939e+06	939.552	1177.91	5410.15	17443	1.93453e+06	8989.27	3.70703e+06	13893.7	19301.1	363.826	733.378	3.56643e+06	88233.2	1068.66	1821.72	2.14484e+06	720.594	455824	1002.53	11375.8	800.733	770321	816.981	1.90416e+06	827.598	1049.61	5306.32	19657.7	1.78111e+06	8691.69	3.26861e+06	13294.1	26642.7	425.446	806.974	5.25451e+06
4715	23.8945	3	622.286	1863.84	-0.0830418	76.1	GEAAAERPGEAAVASSPSK	[16] Phospho (ST)	MARCS_RAT	Myristoylated alanine-rich C-kinase substrate OS=Rattus norvegicus GN=Marcks PE=1 SV=2	TRUE	0.791034	1.2281e+06	43829.9	2460.23	8675.85	23374.2	1.13049e+06	8923.94	1.67482e+06	15693.1	13478.4	17504.7	22316.3	2.03254e+06	70766.4	7299.52	3025.11	1.20181e+06	12724.4	384590	1887.76	12702.4	4524.11	737290	993.074	1.08294e+06	38607.3	2192.27	8509.33	26342.1	1.04084e+06	8628.52	1.47675e+06	15015.8	18605.3	20469.4	24555.7	2.9946e+06
4733	30.4799	3	938.061	2811.16	0.0765996	59.26	EAAEAEPAEPGSPSAETEGASASSTSSPK	[14] Phospho (ST)	MARCS_RAT	Myristoylated alanine-rich C-kinase substrate OS=Rattus norvegicus GN=Marcks PE=1 SV=2	FALSE	0.373259	240117	231152	450853	428411	376004	187665	558184	376910	501232	253298	75789	49710.4	134132	117256	289239	511916	231981	234656	131713	214605	273098	300443	113146	140967	211735	203609	401747	420189	423746	172782	539706	332334	479600	349646	88625	54698.9	197620
9441	30.4581	2	1406.59	2811.16	0.480813	74.52	EAAEAEPAEPGSPSAETEGASASSTSSPK	[12] Phospho (ST)	MARCS_RAT	Myristoylated alanine-rich C-kinase substrate OS=Rattus norvegicus GN=Marcks PE=1 SV=2	FALSE	0.276263	203987	177797	329684	335961	267229	164369	414789	296931	367001	201078	40848	31954.9	88449.6	66096.8	224034	335429	167987	191199	84648.3	128901	199875	198918	75213.6	105302	179876	156611	293776	329513	301160	151333	401058	261814	351162	277563	47766.2	35161.7	130315
1054	48.926	2	754.852	1507.69	-8.92018	63.68	GISALLLNQGDGDR	[3] Phospho (ST)	NAC2_RAT	Sodium/calcium exchanger 2 OS=Rattus norvegicus GN=Slc8a2 PE=2 SV=1	TRUE	0.912657	979869	1.05964e+06	1.09941e+06	1.12647e+06	914889	1.27259e+06	1.41656e+06	1.42504e+06	1.43776e+06	792720	1.04839e+06	1.04871e+06	1.1876e+06	1.20681e+06	1.02218e+06	1.81316e+06	1.72831e+06	1.49599e+06	1.12457e+06	988952	1.09773e+06	774824	694866	957761	864051	933373	979669	1.10485e+06	1.03105e+06	1.17167e+06	1.36966e+06	1.25651e+06	1.37571e+06	1.09425e+06	1.22595e+06	1.15395e+06	1.74972e+06
9947	48.9441	1	1508.7	1507.69	-7.94704	---	GISALLLNQGDGDR	[3] Phospho (ST)	NAC2_RAT	Sodium/calcium exchanger 2 OS=Rattus norvegicus GN=Slc8a2 PE=2 SV=1	TRUE	0.948355	160126	167282	195823	168463	139218	170638	245258	285656	261920	101535	109081	118078	132981	103190	144633	357005	323426	309420	171227	147582	210664	127151	74969.7	122456	141200	147350	174494	165230	156895	157105	237139	251873	250616	140157	127555	129927	195925
6776	45.4586	2	818.898	1635.78	-9.59814	53.3	GISALLLNQGDGDRK	[3] Phospho (ST)	NAC2_RAT	Sodium/calcium exchanger 2 OS=Rattus norvegicus GN=Slc8a2 PE=2 SV=1	TRUE	0.741265	160398	171830	163067	222394	185864	225904	285028	280450	300147	155799	154687	170131	157739	146192	153622	307894	279850	303078	211363	203506	210674	153671	145177	140230	141439	151355	145306	218126	209463	207988	275593	247282	287193	215060	180885	187204	232402
1071	44.4516	2	703.827	1405.64	-10.0465	42.74	ESVPEFPLSPPK	[9] Phospho (ST)	STMN1_RAT	Stathmin OS=Rattus norvegicus GN=Stmn1 PE=1 SV=2	TRUE	0.00758701	1.1477e+06	1.13272e+06	1.14384e+06	1.56585e+06	1.36931e+06	1.77738e+06	1.41443e+06	1.32586e+06	1.42795e+06	1.15506e+06	1.31671e+06	1.33065e+06	1.44847e+06	1.41963e+06	1.36204e+06	1.23579e+06	1.10095e+06	1.19136e+06	953381	932016	966401	709173	788116	884324	1.01204e+06	997752	1.01926e+06	1.5358e+06	1.54317e+06	1.63642e+06	1.36761e+06	1.16906e+06	1.36632e+06	1.59442e+06	1.53971e+06	1.46419e+06	2.13406e+06
11109	44.4828	1	1406.65	1405.64	-8.82759	---	ESVPEFPLSPPK	[9] Phospho (ST)	STMN1_RAT	Stathmin OS=Rattus norvegicus GN=Stmn1 PE=1 SV=2	TRUE	0.00434648	160591	158076	139277	216266	166073	238833	200645	183376	193290	137230	100089	134697	155937	122876	175360	162133	150625	138992	83502.9	58326.4	112158	71982.9	56042.1	87951.5	141609	139241	124108	212115	187159	219891	194002	161689	184948	189428	117041	148215	229746
5595	47.8925	2	734.856	1467.7	-10.2055	64.85	ASGQAFELILSPR	[11] Phospho (ST)	STMN1_RAT	Stathmin OS=Rattus norvegicus GN=Stmn1 PE=1 SV=2	TRUE	0.119946	170503	189733	212638	293621	221191	266693	270619	312528	290500	244792	204486	258591	315252	309320	296577	242593	209836	212889	190629	181050	162548	116794	131468	173219	150350	167125	189479	287986	249276	245542	261660	275567	277963	337904	239118	284541	464469
1258	31.7001	2	690.824	1379.63	0.175585	39.2	DESKEPIVEVR	[3] Phospho (ST)	NCAM1_RAT	Neural cell adhesion molecule 1 OS=Rattus norvegicus GN=Ncam1 PE=1 SV=1	TRUE	0.77924	734997	678706	934187	929339	700335	430101	1.28341e+06	1.15873e+06	1.13004e+06	912215	238536	258567	613468	507094	779807	924304	598164	515644	900552	904154	732783	883366	906300	677254	648122	597834	832439	911503	789258	395991	1.24092e+06	1.02169e+06	1.08127e+06	1.2592e+06	278936	284514	903839
4822	31.625	1	1380.64	1379.63	0.209107	---	DESKEPIVEVR	[3] Phospho (ST)	NCAM1_RAT	Neural cell adhesion molecule 1 OS=Rattus norvegicus GN=Ncam1 PE=1 SV=1	TRUE	0.213519	528712	583990	446832	466415	383771	518056	588045	719340	613629	380235	511189	515097	420704	434649	478097	530240	569731	791016	359942	323400	416309	453524	418485	466120	466220	514404	398165	457464	432500	476970	568578	634267	587146	524866	597767	566788	619835
7275	31.7001	3	460.885	1379.63	0.519629	---	DESKEPIVEVR	[3] Phospho (ST)	NCAM1_RAT	Neural cell adhesion molecule 1 OS=Rattus norvegicus GN=Ncam1 PE=1 SV=1	TRUE	0.382665	39381.1	31608.1	54622.5	53653	54595.3	17399.7	80569.7	64047.5	62072.8	78439.6	9579.59	10375.1	41506.5	32089.5	52020	55244.2	27066.6	16640.8	73435	101195	47856.3	73655.1	78583.1	40180.9	34726.4	27841.8	48673.2	52623.2	61527.3	16019.8	77902.5	56472.8	59393.8	108276	11202	11416.3	61152.7
14226	26.2437	2	824.32	1646.63	-10.3982	64.43	DGEPIENEEEDDEK		NCAM1_RAT	Neural cell adhesion molecule 1 OS=Rattus norvegicus GN=Ncam1 PE=1 SV=1	TRUE	0.924683	62547.2	43327.1	30022	64629.3	61249.7	55169.5	67463.9	74725.8	77243.3	52339.7	9386.98	13946.9	63407.6	33072.9	85390.6	53725.6	55608.8	13017.5	69723.4	35011.7	56016.7	43900.2	50922.5	29450.1	55154.2	38164.4	26752.1	63388.8	69026.7	50794.2	65230.5	65888.3	73909.6	72248.4	10976.8	15346.4	93420.1
34368	12.663	2	959.386	1916.76	2.76103	49.67	EDTDQEEKASNEDVTK	[10] Phospho (ST)	PSIP1_RAT	PC4 and SFRS1-interacting protein OS=Rattus norvegicus GN=Psip1 PE=2 SV=1	TRUE	0.576838	600.11	13740.9	83641.5	2425.4	1604.61	812.07	2518.93	1953.05	2495.76	10278.8	32743.8	37407.9	930.98	27105.7	19979.4	16500.8	753.136	8457.29	9203.7	112048	1582.95	1869.15	2362.24	87834.8	529.179	12103.5	74531.6	2378.85	1808.35	747.666	2435.55	1722.07	2388.05	14188.5	38289.4	41161.8	1371.64
3877	27.4066	2	912.917	1823.82	-0.221381	73.07	TEEVLSPDGSPSKSPSK	[14] Phospho (ST)	ADDG_RAT	Gamma-adducin OS=Rattus norvegicus GN=Add3 PE=1 SV=2	TRUE	0.567899	309997	332900	266358	411736	328666	265597	311802	431671	382417	293949	196557	201761	234412	219352	338385	315296	276067	356571	324311	353262	278990	261943	329934	213684	273356	293233	237347	403833	370398	244533	301480	380619	365912	405760	229847	222008	345365
4334	27.4416	3	608.947	1823.82	-0.181658	38.39	TEEVLSPDGSPSKSPSK	[12] Phospho (ST)	ADDG_RAT	Gamma-adducin OS=Rattus norvegicus GN=Add3 PE=1 SV=2	TRUE	0.465526	158909	151965	166189	170056	185085	151912	169992	177615	176484	160837	143276	120007	140894	161129	184313	166130	148858	178286	193474	234807	154385	160804	221225	111693	140126	133857	148088	166792	208585	139864	164364	156609	168868	222016	167542	132050	207582
23222	28.697	3	635.603	1903.79	0.460674	---	TEEVLSPDGSPSKSPSK	[10] Phospho (ST)|[14] Phospho (ST)	ADDG_RAT	Gamma-adducin OS=Rattus norvegicus GN=Add3 PE=1 SV=2	FALSE	0.777605	15863.1	8996.4	17869.3	15715.6	23879.4	15539.5	22438.9	19853.9	20358	8944.23	6348.49	6004.83	9869.4	9913.84	16973.6	10723.4	12425.6	3943.33	18032.9	25255.9	14833.1	14728.9	19515.5	13884.6	13988.1	7924.42	15923.1	15414	26911.5	14307.1	21696.1	17505.9	19479.4	12346.4	7423.71	6607.42	14540.9
12949	29.0382	2	952.9	1903.79	-0.0876898	42.09	TEEVLSPDGSPSKSPSK	[10] Phospho (ST)|[16] Phospho (ST)	ADDG_RAT	Gamma-adducin OS=Rattus norvegicus GN=Add3 PE=1 SV=2	TRUE	0.557462	141392	161689	126597	182904	139122	127632	184904	225729	179001	73350.5	71463.3	64971.4	86802.1	86396.6	105513	173572	143549	198003	111253	118060	122441	106151	111059	119646	124680	142423	112809	179394	156787	117510	178783	199033	171276	101251	83566.6	71491.3	127888
23222	28.697	3	635.603	1903.79	0.460674	---	TEEVLSPDGSPSKSPSK	[10] Phospho (ST)|[16] Phospho (ST)	ADDG_RAT	Gamma-adducin OS=Rattus norvegicus GN=Add3 PE=1 SV=2	FALSE	0.777605	15863.1	8996.4	17869.3	15715.6	23879.4	15539.5	22438.9	19853.9	20358	8944.23	6348.49	6004.83	9869.4	9913.84	16973.6	10723.4	12425.6	3943.33	18032.9	25255.9	14833.1	14728.9	19515.5	13884.6	13988.1	7924.42	15923.1	15414	26911.5	14307.1	21696.1	17505.9	19479.4	12346.4	7423.71	6607.42	14540.9
2434	34.4243	2	708.822	1415.63	-0.321908	80.47	TASLTSAASIDGSR	[3] Phospho (ST)	NDRG2_RAT	Protein NDRG2 OS=Rattus norvegicus GN=Ndrg2 PE=1 SV=1	TRUE	0.197015	217752	221744	191639	254305	220576	269584	303906	303091	300448	250453	380508	348062	325560	378454	269971	238695	218851	206150	211064	207744	222391	208477	206732	227445	192014	195321	170766	249424	248583	248204	293845	267246	287481	345718	444952	382990	479657
13574	34.3931	1	1416.64	1415.63	0.114789	---	TASLTSAASIDGSR	[3] Phospho (ST)	NDRG2_RAT	Protein NDRG2 OS=Rattus norvegicus GN=Ndrg2 PE=1 SV=1	TRUE	0.213434	36399	42774	32302.6	58999.5	42712	72551.8	50890.3	89219.9	53028.9	49290.4	89178.7	100874	83552.2	98653.1	83422	61637.7	56447.6	53353.7	41089.2	28182.2	33479.7	25221.6	17344.3	21794.7	32096.7	37677.2	28784.3	57867.1	48135.3	66797.8	49205.6	78668.3	50740.2	68039.1	104282	110997	123100
3280	34.0231	2	870.372	1738.73	0.814903	66.05	SRTASLTSAASIDGSR	[3] Phospho (ST)|[5] Phospho (ST)	NDRG2_RAT	Protein NDRG2 OS=Rattus norvegicus GN=Ndrg2 PE=1 SV=1	TRUE	0.112754	347554	411661	423180	610382	452336	542674	705160	693095	656521	322559	340061	366872	447620	449243	400916	555209	463445	473323	338847	331212	346606	337036	300374	415712	306474	362609	377089	598667	509770	499635	681817	611126	628187	445252	397655	403688	659490
7328	34.0493	3	580.583	1738.73	-0.241282	52.52	SRTASLTSAASIDGSR	[3] Phospho (ST)|[5] Phospho (ST)	NDRG2_RAT	Protein NDRG2 OS=Rattus norvegicus GN=Ndrg2 PE=1 SV=1	TRUE	0.933109	36888.3	37537.4	52379.7	70971	68089.6	76036.9	97476.6	90093.8	77852.1	52024.1	61326.5	50372.7	72532.9	80774.7	63352.5	71772.9	58859.2	57666	57312.4	71352.7	46746.7	62074.4	52877.9	57213	32528.2	33064.5	46674.7	69608.8	76735	70006.6	94249.7	79438.8	74492.2	71812.7	71713	55427.7	106865
6565	33.4522	2	708.822	1415.63	0.102317	84.67	TASLTSAASIDGSR	[9] Phospho (ST)	NDRG2_RAT	Protein NDRG2 OS=Rattus norvegicus GN=Ndrg2 PE=1 SV=1	TRUE	0.935894	75685.1	96704.8	85043.2	101722	90174.4	100825	164734	165129	158126	150587	162313	178618	181074	167337	158286	122866	106813	90606.4	116338	120963	100923	95394.8	107765	116448	66739.3	85181.8	75780.6	99770.1	101624	92828.7	159281	145600	151301	207866	189804	196543	266781
9848	34.4714	2	748.805	1495.6	-0.189069	40.51	TASLTSAASIDGSR	[3] Phospho (ST)|[9] Phospho (ST)	NDRG2_RAT	Protein NDRG2 OS=Rattus norvegicus GN=Ndrg2 PE=1 SV=1	FALSE	0.020403	49736.5	72252.2	54163	83685.7	65230.1	99335.6	127794	157432	108802	77508.7	88721.3	101453	83655.1	77995.3	67209	65193.2	61120.1	67107.3	59447	68390.4	59093.8	69063.3	39377.9	73500.3	43857.8	63642.9	48263.8	82079.6	73512.5	91457.5	123563	138813	104106	106991	103748	111633	123251
2550	30.9978	3	782.648	2344.92	0.112189	53.41	EGEEPTVYSDDEEPKDEAAR	[9] Phospho (ST)	PGRC1_RAT	Membrane-associated progesterone receptor component 1 OS=Rattus norvegicus GN=Pgrmc1 PE=1 SV=3	TRUE	0.754427	302350	290977	740014	771516	630618	282772	952495	627425	829066	606469	68994.8	70984.9	289281	223061	538967	760083	296644	296812	321356	497469	380473	460437	262712	263496	266613	256305	659414	756709	710688	260346	920963	553222	793285	837154	80680.1	78108.4	426205
4411	30.9978	2	1173.47	2344.92	0.327234	69.66	EGEEPTVYSDDEEPKDEAAR	[9] Phospho (ST)	PGRC1_RAT	Membrane-associated progesterone receptor component 1 OS=Rattus norvegicus GN=Pgrmc1 PE=1 SV=3	TRUE	0.434061	341937	310406	649400	798985	525967	329413	871530	659998	791838	541115	80963.7	95239.5	263744	204358	556345	627834	318677	320544	269212	370391	384283	375946	205241	292315	301521	273419	578670	783650	592750	303288	842679	581943	757664	746941	94676.1	104797	388581
13639	31.7944	2	902.346	1802.68	0.141707	41.41	EGEEPTVYSDDEEPK	[9] Phospho (ST)	PGRC1_RAT	Membrane-associated progesterone receptor component 1 OS=Rattus norvegicus GN=Pgrmc1 PE=1 SV=3	TRUE	0.507889	28653.9	28357.3	38435.3	36741.3	29595.6	21159.7	57464.2	49070.7	46602.4	30459.7	8656.89	6941.16	36067.8	32518.3	54114.2	77683.8	40632.7	41866.7	15327.5	19290.7	20182.6	35619.1	21841.3	28727.1	25267.1	24978.4	34249.1	36036.2	33353.4	19481.5	55561.9	43267.3	44591.1	42045.8	10123.1	7637.71	53139.6
2670	31.891	2	645.278	1288.54	0.292024	57.65	EALQDVEDENQ		1433E_RAT	14-3-3 protein epsilon OS=Rattus norvegicus GN=Ywhae PE=1 SV=1	TRUE	0.150248	158530	143477	192837	214753	177356	135055	256556	223946	219819	202968	80727.6	76353	229660	228192	248832	321371	210876	193719	195105	207595	164006	157406	157566	134279	139792	126381	171834	210631	199875	124344	248063	197461	210332	280172	94400	84015.1	338364
3445	31.9453	1	1289.55	1288.54	0.302172	---	EALQDVEDENQ		1433E_RAT	14-3-3 protein epsilon OS=Rattus norvegicus GN=Ywhae PE=1 SV=1	TRUE	0.649018	370102	379039	370383	442233	336768	406723	478496	476749	449648	418936	346817	355743	501263	523998	615420	636511	529382	595638	348044	331311	334977	273122	265534	321537	326357	333874	330042	433746	379528	374466	462655	420366	430242	578288	405556	391442	738523
4697	54.5553	2	1044.48	2086.94	-8.89781	135.98	AAFDDAIAELDTLSEESYK		1433E_RAT	14-3-3 protein epsilon OS=Rattus norvegicus GN=Ywhae PE=1 SV=1	TRUE	0.000781609	343182	341541	331255	503350	462668	532958	106710	110909	120942	330533	420175	389770	534539	469152	544195	711851	610999	619499	603231	516452	538034	530790	604530	680130	302619	300844	295176	493689	521414	490691	103177	97792.6	115722	456259	491338	428884	787551
4708	54.6494	3	696.653	2086.94	-10.6965	82	AAFDDAIAELDTLSEESYK		1433E_RAT	14-3-3 protein epsilon OS=Rattus norvegicus GN=Ywhae PE=1 SV=1	TRUE	0.00044766	130302	123253	128500	169425	153780	222053	31521.3	51619.3	27330.5	254981	284778	276899	403179	376488	393556	271097	281824	239241	457676	461840	233291	226861	415323	463687	114901	108566	114504	166173	173306	204443	30477.8	45514.5	26151	351970	333009	304686	594014
2829	27.5654	2	614.818	1227.62	-0.0550245	59.18	VEIIANDQGNR		HSP72_RAT	Heat shock-related 70 kDa protein 2 OS=Rattus norvegicus GN=Hspa2 PE=1 SV=2	TRUE	0.023034	134012	125007	135790	135011	154974	116446	134107	132678	142422	178130	133335	137888	220706	217877	276934	200721	143629	169221	180302	206755	138141	101784	157307	116462	118172	110112	121001	132420	174652	107211	129668	116986	136276	245886	155917	151726	325172
16304	27.5464	1	1228.63	1227.62	0.147348	---	VEIIANDQGNR		HSP72_RAT	Heat shock-related 70 kDa protein 2 OS=Rattus norvegicus GN=Hspa2 PE=1 SV=2	TRUE	0.293004	15387.8	13915.7	2218.97	21621.4	20702	18607.7	15890.2	21913.5	22187.5	60229.9	24553.3	37114.8	61456.6	51371.3	72349.5	255.976	24858.8	27937.1	44496.6	0	20470.4	13961.4	34903.5	241.451	13569	12257.6	1977.29	21206.5	23330.6	17132	15364.1	19321.9	21229.9	83139.8	28711.7	40839.3	90545.6
18533	29.9864	2	846.366	1690.72	-0.259855	62.8	STAGDTHLGGEDFDNR		HSP72_RAT	Heat shock-related 70 kDa protein 2 OS=Rattus norvegicus GN=Hspa2 PE=1 SV=2	TRUE	0.72357	10158.2	16533	16408.3	17511.7	12074	7667.71	19854.9	21253	17866.1	13966.8	120710	22898.5	14351.4	14824.4	50032.8	27701.9	11814.9	92259.3	12872.8	16851.8	10786.6	7755.98	7723.76	8110.18	8957.56	14563	14621.2	17175.6	13607.1	7059.6	19197.6	18739.5	17095.1	19279.4	141154	25196.4	21144.4
2874	34.7191	2	936.964	1871.91	-0.119428	60.92	EALVEPASESPRPALAR	[8] Phospho (ST)	NHRF1_RAT	Na(+)/H(+) exchange regulatory cofactor NHE-RF1 OS=Rattus norvegicus GN=Slc9a3r1 PE=1 SV=3	TRUE	0.203756	404851	507558	388887	484526	341170	469796	514826	538444	464925	456234	575603	450477	543959	617477	494481	486803	553952	650435	315754	353663	320767	242354	242278	246362	356998	447079	346530	475227	384489	432538	497783	474764	444859	629773	673090	495684	801429
5908	29.2559	2	923.375	1844.73	1.97135	111.4	SASSDTSEELNAQDSPK	[3] Phospho (ST)	NHRF1_RAT	Na(+)/H(+) exchange regulatory cofactor NHE-RF1 OS=Rattus norvegicus GN=Slc9a3r1 PE=1 SV=3	TRUE	0.769356	357484	404869	329126	391458	337957	153823	362980	406982	334424	310259	306423	323079	389802	441137	493053	387686	371322	483031	276532	303309	291549	250466	235371	252719	315230	356626	293279	383944	380868	141624	350964	358850	319990	428273	358321	355501	574306
2900	33.6108	2	878.401	1754.79	-0.0376315	74.07	SPSPPPDGSPAATPEIR	[3] Phospho (ST)	BIN1_RAT	Myc box-dependent-interacting protein 1 OS=Rattus norvegicus GN=Bin1 PE=1 SV=1	TRUE	5.11058e-06	829560	869097	851800	1.07631e+06	857226	1.01836e+06	1.06824e+06	1.02751e+06	1.02963e+06	849790	834323	802037	795874	777594	824215	803602	671232	672947	642963	657456	656057	647324	678850	756195	731507	765538	759025	1.05565e+06	966069	937594	1.03288e+06	905987	985188	1.17303e+06	975628	882523	1.17258e+06
11702	33.6108	3	585.936	1754.79	0.000514545	---	SPSPPPDGSPAATPEIR	[1] Phospho (ST)	BIN1_RAT	Myc box-dependent-interacting protein 1 OS=Rattus norvegicus GN=Bin1 PE=1 SV=1	FALSE	0.825611	20231.5	25585.8	29376.5	39186.4	32905.9	45583.9	43976.5	39477.2	27270.7	82621.8	94871.7	75459.8	77727.4	81554.3	65127.4	27999.1	24129.2	15695.5	65852.7	80090.7	25098.9	25553.4	69735.5	43811.3	17840.2	22537.1	26177	38434.3	37084	41968.7	42520.7	34808.4	26093.8	114049	110940	83032.3	114518
4996	32.1542	3	712.312	2133.91	0.438555	49.49	GNKSPSPPPDGSPAATPEIR	[4] Phospho (ST)|[6] Phospho (ST)	BIN1_RAT	Myc box-dependent-interacting protein 1 OS=Rattus norvegicus GN=Bin1 PE=1 SV=1	TRUE	0.926352	203816	243962	287546	412476	359460	250940	432921	416696	405432	399504	125672	136600	379186	294930	431273	389085	243179	241122	297461	353604	219139	239478	236965	218107	179725	214892	256227	404560	405101	231039	418589	367415	387934	551465	146957	150308	558664
7129	32.1818	2	1067.96	2133.91	0.0283708	66	GNKSPSPPPDGSPAATPEIR	[4] Phospho (ST)|[6] Phospho (ST)	BIN1_RAT	Myc box-dependent-interacting protein 1 OS=Rattus norvegicus GN=Bin1 PE=1 SV=1	TRUE	0.210161	282077	326951	408726	586779	424267	394887	621239	590396	558832	417488	154738	172211	365106	283931	492603	486804	328301	290027	258727	297427	309638	282433	182134	265517	248736	287993	364209	575517	478137	363569	600674	520572	534714	576290	180945	189493	537921
13942	33.9738	2	918.384	1834.75	-0.318237	53	SPSPPPDGSPAATPEIR	[3] Phospho (ST)|[9] Phospho (ST)	BIN1_RAT	Myc box-dependent-interacting protein 1 OS=Rattus norvegicus GN=Bin1 PE=1 SV=1	TRUE	0.000606989	71119.2	90808	64735.2	124991	86152.9	122886	105800	117271	112811	65612.5	69903.5	79547.6	76975.3	76863.2	72887.6	82219.3	64009.8	57035.4	49943.1	51754.3	56467.7	50832.6	32672	62110.1	62713	79987.6	57684.5	122592	97091.9	113140	102297	103402	107942	90569.7	81742.6	87530.3	113410
2908	12.8347	2	547.236	1092.46	0.715066	46.33	DTDSEEEIR		CALL3_RAT	Calmodulin-like protein 3 OS=Rattus norvegicus GN=Calml3 PE=2 SV=1	TRUE	0.646372	93636.5	8965.49	91862	124911	125125	90853.9	129639	150695	122121	126346	17586.9	16092.8	138682	32163.9	134199	76735.2	84753.6	5940.15	141324	8405.93	92859.4	68887.4	90124.6	57433	82568.9	7897.19	81856.7	122514	141012	83648.4	125347	132873	116851	174405	20565.5	17707.7	204324
12848	12.8221	1	1093.46	1092.46	-1.13046	---	DTDSEEEIR		CALL3_RAT	Calmodulin-like protein 3 OS=Rattus norvegicus GN=Calml3 PE=2 SV=1	TRUE	0.987897	8493.93	187.398	38171.2	46191.7	38553.3	8337.56	46952	10207.7	35739.9	83030.3	99.634	186.841	18719.7	25.0567	92470.5	29421.9	1950.19	77.8787	27384	31901.3	25319	15946	12170.5	23776.4	7489.97	165.068	34013.7	45305.2	43448.5	7676.33	45397.7	9000.47	34197.4	114613	116.509	205.591	27580.2
15403	22.3659	2	547.236	1092.46	0.436517	40.02	DTDSEEEIR		CALL3_RAT	Calmodulin-like protein 3 OS=Rattus norvegicus GN=Calml3 PE=2 SV=1	TRUE	0.161957	2281.41	11359.1	1865.24	705.9	1043.76	4932.38	978.082	17119.5	1165.43	1593.15	171989	188020	2646.71	2938.45	2493.07	1923.81	14968.3	8189.49	1632.86	639.543	671.536	596.846	1637.25	968.798	2011.76	10005.5	1662.08	692.352	1176.29	4541.2	945.703	15094.9	1115.13	2199.14	201117	206888	3899.47
25535	21.1174	2	547.237	1092.46	1.82992	41.63	DTDSEEEIR		CALL3_RAT	Calmodulin-like protein 3 OS=Rattus norvegicus GN=Calml3 PE=2 SV=1	FALSE	0.876688	8341.42	2210.25	909.7	386.683	833.64	7539.25	393.665	2866.7	613.671	725.6	1058.16	3073.06	5056.54	8861.29	946.858	559.122	814.438	131233	766.767	783.397	519.565	280.957	1043.89	848.402	7355.48	1946.89	810.619	379.261	939.489	6941.33	380.633	2527.67	587.186	1001.6	1237.37	3381.45	7449.93
35678	22.3427	1	1093.46	1092.45	-2.60159	---	DTDSEEEIR		CALL3_RAT	Calmodulin-like protein 3 OS=Rattus norvegicus GN=Calml3 PE=2 SV=1	TRUE	0.746311	0	8.8835	34.0647	0	0	25.6284	1616.45	69.7865	5.6969	3141.61	37516.6	54594.7	25.7656	39.1278	1414.91	46.9427	0	1042.72	69.91	16.9785	19.6157	17.4437	33.0346	43.8099	0	7.82498	30.3545	0	0	23.5959	1562.94	61.5332	5.45103	4336.6	43870.6	60073.3	37.9612
3959	45.7024	2	782.373	1562.73	-16.8568	65.23	ANQLTEEQIAEFK	[N-term] Carbamyl (N-term)	CALL3_RAT	Calmodulin-like protein 3 OS=Rattus norvegicus GN=Calml3 PE=2 SV=1	TRUE	0.0564313	125161	145253	150985	185035	151031	192057	155226	156535	169539	204028	203998	216775	367879	385752	375490	271468	240775	284887	182291	184499	156228	122088	127760	156349	110367	127946	134541	181484	170207	176826	150088	138023	162222	281634	238549	238529	542006
2914	26.3876	2	618.256	1234.5	-0.0884484	79.68	GGLSDGEGPPGGR	[4] Phospho (ST)	SV2A_RAT	Synaptic vesicle glycoprotein 2A OS=Rattus norvegicus GN=Sv2a PE=1 SV=2	TRUE	0.575227	388770	418783	342755	326666	355324	321900	410491	460882	463212	440296	452586	430872	296388	318018	390411	428531	370611	477360	492968	459367	353586	280411	433938	366887	342818	368882	305423	320396	400441	296370	396902	406375	443220	607773	529238	474110	436677
21005	26.4257	1	1235.5	1234.5	-0.224594	---	GGLSDGEGPPGGR	[4] Phospho (ST)	SV2A_RAT	Synaptic vesicle glycoprotein 2A OS=Rattus norvegicus GN=Sv2a PE=1 SV=2	TRUE	0.676341	39471.6	44881.7	1711.76	26494.1	31398.1	38870.6	29558.7	58436	40279.5	38170.6	761.619	3268.56	29289.7	29919.8	33747.4	3182.9	42509.3	10095.9	54855.4	623.251	28619.9	19325.2	40435.1	927.661	34806.2	39533.8	1525.32	25985.6	35384.7	35787.9	28580.2	51525	38541.1	52689.7	890.611	3596.57	43153.3
17396	61.6429	3	827.817	2480.43	-3.0667	68.65	AAPILFASAALALGSSLALKLPETR		SV2A_RAT	Synaptic vesicle glycoprotein 2A OS=Rattus norvegicus GN=Sv2a PE=1 SV=2	TRUE	0.653553	3181.65	14804.8	18727.9	15641	20527.5	1577.71	340.131	248.04	407.775	12132.9	1876.46	27579.3	2290.14	742.039	0	25230.9	53444.7	40314.3	47349.9	23902.9	36636.5	31628.1	1618.07	36742.3	2805.59	13040.7	16688.1	15340.8	23133.9	1452.59	328.871	218.705	390.176	16747.9	2194.26	30346.9	3374.13
3177	35.7845	2	706.837	1411.66	-0.775114	91.8	GILAADESTGSIAK	[11] Phospho (ST)	ALDOA_RAT	Fructose-bisphosphate aldolase A OS=Rattus norvegicus GN=Aldoa PE=1 SV=2	TRUE	0.00105051	147143	138729	151516	166651	157513	177183	208816	175846	169928	178234	192296	184494	153832	154454	146438	158300	133287	137253	144635	165439	124118	130250	149107	147406	129751	122199	135013	163452	177512	163131	201903	155050	162595	246029	224865	203009	226645
6974	26.628	2	745.858	1489.7	-0.23377	62.29	LQSIGTENTEENR		ALDOA_RAT	Fructose-bisphosphate aldolase A OS=Rattus norvegicus GN=Aldoa PE=1 SV=2	TRUE	0.109684	108274	120815	95491.1	100010	99671.9	82586.4	115423	131716	129528	136066	114614	99287	160597	185634	218896	140130	127826	154622	150821	134166	92615.2	75859.7	120504	79598.1	95476.6	106419	85090.6	98090.6	112327	76036.6	111602	116139	123937	187822	134026	109251	236612
8579	36.6748	2	706.837	1411.66	-0.72991	73.65	GILAADESTGSIAK	[8] Phospho (ST)	ALDOA_RAT	Fructose-bisphosphate aldolase A OS=Rattus norvegicus GN=Aldoa PE=1 SV=2	TRUE	0.575465	36172	52101.3	34651.1	54471.6	48620	69347.5	54118.2	65140.6	48970.8	38303.9	85941	59167.1	76610.2	82461.5	51768.3	67191.5	63661.8	75419	38069.7	38301.1	41957.9	35969	21965.6	29405.3	31896.5	45893.1	30877.1	53426.2	54793.3	63847.7	52326.7	57436.7	46857.3	52873.7	100496	65104.6	112872
33869	36.6748	1	1412.67	1411.66	-0.833726	---	GILAADESTGSIAK	[8] Phospho (ST)	ALDOA_RAT	Fructose-bisphosphate aldolase A OS=Rattus norvegicus GN=Aldoa PE=1 SV=2	TRUE	0.107515	5449.72	10506.3	10935.4	9146.65	10150.3	9027.92	16728.7	16876.7	13682.5	4774.93	4245.4	0	1606.45	1353.9	1432.14	2207.23	0	1590.72	1005.91	4770.07	4854.25	3042.54	0	1132.2	4805.58	9254.41	9744.39	8971.1	11439.1	8311.93	16174.9	14880.7	13092	6591.18	4964.42	0	2366.82
33869	36.6748	1	1412.67	1411.66	-0.833726	---	GILAADESTGSIAK	[9] Phospho (ST)	ALDOA_RAT	Fructose-bisphosphate aldolase A OS=Rattus norvegicus GN=Aldoa PE=1 SV=2	FALSE	0.107515	5449.72	10506.3	10935.4	9146.65	10150.3	9027.92	16728.7	16876.7	13682.5	4774.93	4245.4	0	1606.45	1353.9	1432.14	2207.23	0	1590.72	1005.91	4770.07	4854.25	3042.54	0	1132.2	4805.58	9254.41	9744.39	8971.1	11439.1	8311.93	16174.9	14880.7	13092	6591.18	4964.42	0	2366.82
3578	34.0836	2	956.438	1910.86	-0.430623	85.03	TGSPLTVATGNDQAATEAK	[3] Phospho (ST)	SGIP1_RAT	SH3-containing GRB2-like protein 3-interacting protein 1 OS=Rattus norvegicus GN=Sgip1 PE=1 SV=1	TRUE	0.747541	322245	341305	356822	397497	334401	411665	499269	415114	443801	292517	273804	257551	380613	400231	375564	464258	391995	438036	309546	311904	329736	272855	263329	286159	284156	300636	317958	389868	376861	379017	482742	366021	424647	403783	320177	283397	560767
23138	34.1251	3	637.962	1910.86	1.38442	---	TGSPLTVATGNDQAATEAK	[3] Phospho (ST)	SGIP1_RAT	SH3-containing GRB2-like protein 3-interacting protein 1 OS=Rattus norvegicus GN=Sgip1 PE=1 SV=1	TRUE	0.00709925	646.255	260.731	550.825	616.316	2931.77	2803	3115.41	2215.28	182.843	5224.75	7816.98	2047.4	12618.8	17037	9495.46	3909.45	2309.82	1054.8	7889.03	9445.42	3087.42	2184.45	5737.4	2960.84	569.869	229.663	490.831	604.487	3304.03	2580.7	3012.28	1953.29	174.952	7212.11	9140.9	2252.86	18591.7
23138	34.1251	3	637.962	1910.86	1.38442	---	TGSPLTVATGNDQAATEAK	[1] Phospho (ST)	SGIP1_RAT	SH3-containing GRB2-like protein 3-interacting protein 1 OS=Rattus norvegicus GN=Sgip1 PE=1 SV=1	FALSE	0.00709925	646.255	260.731	550.825	616.316	2931.77	2803	3115.41	2215.28	182.843	5224.75	7816.98	2047.4	12618.8	17037	9495.46	3909.45	2309.82	1054.8	7889.03	9445.42	3087.42	2184.45	5737.4	2960.84	569.869	229.663	490.831	604.487	3304.03	2580.7	3012.28	1953.29	174.952	7212.11	9140.9	2252.86	18591.7
8158	41.1508	2	674.283	1346.55	-9.94117	57.97	DDYLETLSSPK	[9] Phospho (ST)	SGIP1_RAT	SH3-containing GRB2-like protein 3-interacting protein 1 OS=Rattus norvegicus GN=Sgip1 PE=1 SV=1	TRUE	0.0362121	82520.9	89052.4	90418.4	106976	79254.2	113970	99171.1	83621.4	82682.4	56599.3	68856.1	61200.5	114304	134326	107837	136243	114310	111502	79102.3	89538	89914.1	86168.8	70640.7	91383	72767.1	78441.3	80570.3	104923	89317.3	104931	95888.1	73731.8	79113.9	78128.2	80517.9	67342.1	168408
18914	41.1664	1	1347.56	1346.55	-9.71277	---	DDYLETLSSPK	[9] Phospho (ST)	SGIP1_RAT	SH3-containing GRB2-like protein 3-interacting protein 1 OS=Rattus norvegicus GN=Sgip1 PE=1 SV=1	TRUE	0.495448	34021.1	31757.4	46764.3	59558.7	42533.9	60769.8	62608.8	50531.6	44547.6	24266.3	12894.6	10317.2	57936.5	54102.9	71247.6	67884.9	56314.4	60779.3	25321.4	19905	40399.7	33434	16927.1	37339.5	29999.9	27973.3	41670.9	58415.6	47934.5	55950.3	60536.2	44555.5	42625	33496.6	15078.5	11352.6	85359.4
3724	39.0842	2	785.36	1568.71	-1.26097	56.12	SLSSPTDNLELSAR	[4] Phospho (ST)	GIT1_RAT	ARF GTPase-activating protein GIT1 OS=Rattus norvegicus GN=Git1 PE=1 SV=1	TRUE	0.316246	175744	187467	81968.3	128221	153205	232361	97930.5	193922	133538	25804	222227	167857	270589	283900	256122	164402	216719	223836	127448	69241.9	123717	128526	158479	118441	154972	165129	73040.6	125760	172658	213933	94688.6	170988	127775	35619.2	259865	184702	398666
9377	41.2915	3	852.363	2554.07	-7.40251	62.9	HGSGAESDYENTQSGEPLLGLEGK	[7] Phospho (ST)	GIT1_RAT	ARF GTPase-activating protein GIT1 OS=Rattus norvegicus GN=Git1 PE=1 SV=1	TRUE	0.539734	114913	134830	122868	200643	157898	156587	195680	196756	172616	93182.3	101644	72981.2	193906	191947	158089	241815	190468	192650	144705	126808	130727	103372	122534	74427.5	101330	118764	109486	196792	177946	144168	189202	173487	165166	128626	118859	80305	285687
15884	41.3918	2	1278.04	2554.07	-7.48633	---	HGSGAESDYENTQSGEPLLGLEGK	[7] Phospho (ST)	GIT1_RAT	ARF GTPase-activating protein GIT1 OS=Rattus norvegicus GN=Git1 PE=1 SV=1	TRUE	0.992809	105813	97628.6	73604.4	156316	99721	138686	189706	180038	160165	29657.2	18868.4	36910.2	90643.8	90244.5	97574.2	187885	148446	128086	70005.6	59378.5	98503.7	69640.4	38561	57611.5	93306.2	85995.5	65587.7	153316	112383	127687	183426	158746	153252	40938.1	22064	40614.2	133548
15884	41.3918	2	1278.04	2554.07	-7.48633	---	HGSGAESDYENTQSGEPLLGLEGK	[3] Phospho (ST)	GIT1_RAT	ARF GTPase-activating protein GIT1 OS=Rattus norvegicus GN=Git1 PE=1 SV=1	FALSE	0.992809	105813	97628.6	73604.4	156316	99721	138686	189706	180038	160165	29657.2	18868.4	36910.2	90643.8	90244.5	97574.2	187885	148446	128086	70005.6	59378.5	98503.7	69640.4	38561	57611.5	93306.2	85995.5	65587.7	153316	112383	127687	183426	158746	153252	40938.1	22064	40614.2	133548
3803	47.5964	3	852.434	2554.28	-9.45613	64.38	SQVETEDLILKPGVVHVIDIDR	[1] Phospho (ST)	AQP4_RAT	Aquaporin-4 OS=Rattus norvegicus GN=Aqp4 PE=1 SV=1	TRUE	0.445767	372518	440129	490127	414698	310704	198595	590298	583828	528881	423988	207623	231292	405782	237962	258456	876465	795366	660417	611546	548576	459158	359383	272071	230723	328487	387684	436744	406738	350155	182845	570756	514781	506056	585261	242787	254502	597849
11698	47.5338	2	1278.15	2554.28	-8.84546	46.53	SQVETEDLILKPGVVHVIDIDR	[1] Phospho (ST)	AQP4_RAT	Aquaporin-4 OS=Rattus norvegicus GN=Aqp4 PE=1 SV=1	TRUE	0.533351	147812	130516	64662.2	83657.4	94638.8	69533.8	128387	204506	211521	54231.3	38174.7	55529.4	79207.6	75206	98012	236386	224949	292905	104137	84811.2	140654	67596.2	84233.4	39692.5	130341	114964	57619.4	82051.7	106655	64019.3	124137	180320	202392	74859.5	44640.2	61101.9	116699
9483	47.957	4	934.698	3734.76	-6.47821	50.12	GSYMEVEDNRSQVETEDLILKPGVVHVIDIDR	[11] Phospho (ST)	AQP4_RAT	Aquaporin-4 OS=Rattus norvegicus GN=Aqp4 PE=1 SV=1	TRUE	0.340151	34555.8	63827.8	61638.3	110510	107684	45713	269041	278913	272891	80305.3	23544.3	45252.8	103772	70462.8	59407.9	297546	234034	241601	233673	195354	184513	63761.8	59953.8	25900.3	30471.4	56222.3	54924.9	108389	121356	42087.6	260135	245927	261113	110851	27531.9	49793.9	152890
3832	12.6875	2	810.375	1618.73	-0.379232	71.97	KPGNNEGSGAPSPLSK	[12] Phospho (ST)	AP180_RAT	Clathrin coat assembly protein AP180 OS=Rattus norvegicus GN=Snap91 PE=1 SV=1	TRUE	0.779746	154993	510.817	353006	493731	354113	133146	471245	163524	536956	639309	1502.3	1728.4	301742	1223.02	781052	537109	57601.6	214.746	290503	783502	253207	272721	233853	238746	136673	449.95	314558	484255	399075	122586	455645	144185	513782	882485	1756.74	1901.84	444565
5147	12.6875	3	540.585	1618.73	-0.360684	43.39	KPGNNEGSGAPSPLSK	[12] Phospho (ST)	AP180_RAT	Clathrin coat assembly protein AP180 OS=Rattus norvegicus GN=Snap91 PE=1 SV=1	TRUE	0.540219	88662.4	4887.27	186699	242302	234653	81229.6	236052	138436	270773	286689	1659.26	1947.07	147053	6374.83	357260	272655	66148	4871.28	159476	369235	148686	168913	144881	94060.1	78182.7	4304.92	166365	237652	264447	74787.4	228238	122064	259087	395738	1940.28	2142.46	216656
6555	12.3455	2	813.374	1624.73	-0.486901	56.32	SSPATTVTSPNSTPAK	[9] Phospho (ST)	AP180_RAT	Clathrin coat assembly protein AP180 OS=Rattus norvegicus GN=Snap91 PE=1 SV=1	FALSE	0.428866	112559	33551.7	347648	159943	210584	113756	172742	89334.5	142627	230648	4658.18	3542.49	198118	81456.1	389562	301895	46312.8	2058.25	255320	457331	119023	120871	230154	199571	99254.5	29553.8	309784	156873	237322	104735	167024	78769.3	136472	318381	5447.11	3897.99	291893
9767	12.259	2	813.374	1624.73	-0.297988	52.46	SSPATTVTSPNSTPAK	[9] Phospho (ST)	AP180_RAT	Clathrin coat assembly protein AP180 OS=Rattus norvegicus GN=Snap91 PE=1 SV=1	FALSE	0.51942	332.682	0.00808624	14862	6671.59	1762.93	45.7541	4753.2	66.332	8525.94	18768.2	3.19983	0.0022675	7.35539	36.3525	11854	11701.7	100.425	0.283789	575.545	20355.4	1711.03	5584.32	5656.52	9284.66	293.359	0.00712271	13243.3	6543.54	1986.78	42.1254	4595.85	58.4872	8157.97	25907.1	3.74177	0.00249505	10.8369
12718	26.7249	2	813.375	1624.73	0.105307	60.79	SSPATTVTSPNSTPAK	[9] Phospho (ST)	AP180_RAT	Clathrin coat assembly protein AP180 OS=Rattus norvegicus GN=Snap91 PE=1 SV=1	FALSE	0.134838	37344.4	67946.4	5112.71	36569.1	39053	24466.5	19056.7	39424.3	31364.2	13830.5	136993	122131	43162.7	30723.8	21139.1	2077.08	29697.5	106986	37243.7	1006.44	31655.3	22893.1	28245	1398.6	32930.3	59850.1	4555.85	35867.2	44011.6	22526.1	18425.9	34761.8	30010.5	19091.2	160195	134387	63592.8
14711	25.1975	2	813.374	1624.73	-0.292063	71.66	SSPATTVTSPNSTPAK	[9] Phospho (ST)	AP180_RAT	Clathrin coat assembly protein AP180 OS=Rattus norvegicus GN=Snap91 PE=1 SV=1	TRUE	0.372402	104774	245877	63226.9	156140	146043	163366	192048	177123	160284	270225	314769	241961	174240	449334	252894	152013	151031	157350	177118	68401.6	100162	93537.3	191979	38675.1	92390.1	216579	56340.5	153144	164587	150409	185690	156175	153366	373012	368080	266242	256712
12897	13.4408	2	850.357	1698.7	-0.723762	46.27	KPGNNEGSGAPSPLSK	[8] Phospho (ST)|[12] Phospho (ST)	AP180_RAT	Clathrin coat assembly protein AP180 OS=Rattus norvegicus GN=Snap91 PE=1 SV=1	TRUE	0.415857	4600.44	2500.71	499928	304518	245164	6398.42	512720	16238.4	484533	532708	2882.62	3255.3	9252.87	7208.32	1.06401e+06	728196	6530.43	19118.2	121610	612487	141275	172754	65900.1	434480	4056.68	2202.74	445478	298674	276293	5890.97	495746	14317.9	463621	735336	3370.84	3581.98	13632.5
32119	13.9942	2	853.357	1704.7	-0.840309	41.94	SSPATTVTSPNSTPAK	[12] Phospho (ST)|[13] Phospho (ST)	AP180_RAT	Clathrin coat assembly protein AP180 OS=Rattus norvegicus GN=Snap91 PE=1 SV=1	FALSE	0.946802	967.329	124.277	41036.2	25648.4	3127.8	2257.93	42562.9	811.921	42409	29265.5	1194.26	1206.41	914.794	89.5058	46420.5	45631	169.429	4252.82	1674.39	51390.1	2722.47	16404.8	1225.5	46502.8	852.993	109.469	36566.7	25156.1	3524.94	2078.86	41153.9	715.899	40578.7	40397.4	1396.53	1327.48	1347.79
3852	36.4092	2	876.366	1750.72	-1.04063	90.29	VVSSTSEEEEAFTEK	[6] Phospho (ST)	OXR1_RAT	Oxidation resistance protein 1 OS=Rattus norvegicus GN=Oxr1 PE=2 SV=3	TRUE	0.98806	193013	226577	158369	261654	255828	351829	223003	313240	248162	175347	340555	269198	306943	322488	339586	407263	354972	423293	179846	179728	206077	177512	145492	131759	170199	199579	141120	256632	288311	323926	215620	276195	237451	242044	398233	296213	452227
8282	51.0626	3	1125.84	3374.5	-7.20968	78.8	STEESLSEDVFTESELSPIREELPSSELR	[17] Phospho (ST)	OXR1_RAT	Oxidation resistance protein 1 OS=Rattus norvegicus GN=Oxr1 PE=2 SV=3	TRUE	0.640387	151289	174532	176537	193437	171989	187979	199123	232651	234459	127623	143935	135276	166568	171948	144202	232415	244381	206726	172910	141578	179534	146747	115618	133236	133407	153736	157309	189724	193827	173071	192531	205137	224340	176168	168313	148851	245409
12078	35.3989	2	876.366	1750.72	-0.110229	51.36	VVSSTSEEEEAFTEK	[5] Phospho (ST)	OXR1_RAT	Oxidation resistance protein 1 OS=Rattus norvegicus GN=Oxr1 PE=2 SV=3	TRUE	0.326305	55144.7	56785.4	51979.4	93329.1	46100	78197.9	94515.8	83050.9	90573.5	40103.7	28352.3	29138.5	56468.1	57376.1	44704.4	67036.1	56324.1	27282.4	46296.7	53386.6	56748.5	51085.5	44852.7	49235.9	48626.7	50019	46318	91537.9	51953.4	71996.2	91386.9	73228.8	86664.5	55358.2	33154.2	32062.6	83196
3930	36.05	3	713.338	2136.99	-1.33868	43.7	SDSVLPASHGHLPQAGSLER	[17] Phospho (ST)	MINK1_RAT	Misshapen-like kinase 1 OS=Rattus norvegicus GN=Mink1 PE=1 SV=2	TRUE	0.418387	171656	219805	146690	264701	243122	187359	245788	329286	273062	112258	71966.3	68193	171913	137640	154942	335191	298848	367235	264039	232053	231835	181336	201349	79146.6	151367	193614	130713	259620	273991	172500	237652	290343	261277	154958	84154.8	75036.2	253284
13438	36.128	2	1069.5	2136.99	-3.7785	---	SDSVLPASHGHLPQAGSLER	[17] Phospho (ST)	MINK1_RAT	Misshapen-like kinase 1 OS=Rattus norvegicus GN=Mink1 PE=1 SV=2	TRUE	0.987109	55529.4	63550.6	59672.2	105829	64302.4	38289.1	105853	119194	104686	22032.1	1949.15	9143.84	27474.4	16916.6	18445.5	95509.7	76311.6	69864.3	64811.2	59922	68982.4	41112.8	30441.6	17989.1	48966	55978.1	53172.9	103797	72467	35252.4	102349	105097	100168	30412.6	2279.26	10061.4	40478.8
11136	31.625	2	647.308	1292.6	-0.431182	40.02	LDSSPVLSPGNK	[4] Phospho (ST)	MINK1_RAT	Misshapen-like kinase 1 OS=Rattus norvegicus GN=Mink1 PE=1 SV=2	TRUE	0.397098	36587	33263.2	54366.7	59468.5	51765.6	25017.7	75757.6	58775.7	63796.1	35932.1	6874.27	4636.59	26830.9	22015.5	41605.9	73304.5	37471.3	29623.9	62658.7	68571.3	52810.5	50088.9	45128.7	29405.8	32262.5	29299.6	48445.3	58327.2	58338.4	23033.6	73249.7	51824.5	61042.8	49599.7	8038.53	5101.88	39530.7
3961	42.4956	2	982.959	1963.9	-10.4373	111.91	GTGGVDTAAVGGVFDVSNADR		KCRB_RAT	Creatine kinase B-type OS=Rattus norvegicus GN=Ckb PE=1 SV=2	TRUE	1.92354e-05	288078	271734	195246	380892	353502	320022	242033	209879	273376	260571	215854	377553	609065	412283	370310	616800	689023	519877	469997	271764	420634	553153	398859	517891	254028	239355	173981	373582	398387	294642	234021	185057	261577	359685	252413	415441	897352
15615	42.5112	3	655.64	1963.9	-12.7812	53.62	GTGGVDTAAVGGVFDVSNADR		KCRB_RAT	Creatine kinase B-type OS=Rattus norvegicus GN=Ckb PE=1 SV=2	TRUE	8.33046e-07	7708.97	6460.16	3623.94	12769.9	18857.5	4823.06	8448.85	8263.14	4939.05	26075.9	8510.82	25103.1	69694.9	45457.9	26129.3	23212.9	41751.8	40094.7	54610.5	42702	20474.3	43086.4	43676.8	42132.8	6797.79	5690.39	3229.23	12524.8	21251.9	4440.55	8169.16	7285.9	4725.89	35994.5	9952.26	27622.2	102683
10444	58.9797	2	924.989	1847.96	-3.81274	118.44	LGFSEVELVQMVVDGVK		KCRB_RAT	Creatine kinase B-type OS=Rattus norvegicus GN=Ckb PE=1 SV=2	TRUE	2.71655e-06	50509.6	53759	64494.4	86365.9	101845	91522.8	39565.6	28307.8	54940.8	97905.4	112328	133509	242794	202995	194012	211016	201585	184841	212128	159069	138958	115232	144333	153085	44539.4	47353.3	57469.9	84708.3	114776	84264.3	38255.8	24960	52569.6	135146	131352	146907	357714
12767	58.9948	3	616.994	1847.96	-5.75706	---	LGFSEVELVQMVVDGVK		KCRB_RAT	Creatine kinase B-type OS=Rattus norvegicus GN=Ckb PE=1 SV=2	TRUE	0.000566018	6241.55	10624.9	831.797	12616.9	18738	14219.2	5126.3	2497.88	5066.31	71776.1	39663	48679.2	68536.3	44651.6	49742.4	36754.6	43966.7	26731.4	70570.3	96549.7	30488.4	79768.1	35056.9	60420.2	5503.81	9358.85	741.2	12374.7	21117.2	13091.5	4956.59	2202.47	4847.66	99077.8	46380.5	53564.2	100976
10862	55.8604	2	932.983	1863.95	-6.94988	100.26	LGFSEVELVQMVVDGVK	[11] Oxidation (M)	KCRB_RAT	Creatine kinase B-type OS=Rattus norvegicus GN=Ckb PE=1 SV=2	TRUE	0.00884331	73509.7	78250.8	67842.2	95257.5	62662.4	67652.3	16626.9	25432.4	28711.4	38050.1	51027.9	41570.9	66494.5	47015	62404.9	54056	62116.2	59315.2	125262	126983	109450	102197	127176	113633	64821	68926.7	60453	93429.3	70618.8	62286.9	16076.5	22424.6	27472.3	52523.4	59670.2	45742.6	97968.2
18330	55.9272	3	622.322	1863.94	-11.3721	---	LGFSEVELVQMVVDGVK	[11] Oxidation (M)	KCRB_RAT	Creatine kinase B-type OS=Rattus norvegicus GN=Ckb PE=1 SV=2	TRUE	0.0045278	4476.87	5102.34	5104.18	5692.65	7332.28	3593.8	1116.84	1111.67	219.304	10323.3	707.029	8953.46	15090.1	8664.54	2449.77	4572.39	3714.1	3454.28	35013.6	42894.3	16094.7	21881.9	32258.2	26967.7	3947.71	4494.37	4548.25	5583.39	8263.28	3308.79	1079.87	980.2	209.839	14250	826.775	9851.96	22232.6
3964	33.6868	2	526.245	1050.47	-0.0521986	37.3	AISLEGEPR	[3] Phospho (ST)	DLG2_RAT	Disks large homolog 2 OS=Rattus norvegicus GN=Dlg2 PE=1 SV=1	TRUE	0.0325293	94025.2	92829.2	93287.7	126756	108151	128229	148246	133325	124548	103970	120171	108233	128270	127810	111663	160216	148156	141685	129419	145046	112314	104207	129134	131836	82911.6	81768	83127.1	124323	121883	118059	143338	117558	119173	143517	140524	119094	188983
7235	33.6735	1	1051.48	1050.47	-0.128119	---	AISLEGEPR	[3] Phospho (ST)	DLG2_RAT	Disks large homolog 2 OS=Rattus norvegicus GN=Dlg2 PE=1 SV=1	TRUE	0.76004	134259	137186	130492	169314	127687	182228	184954	193582	187969	130849	138543	136604	129292	135532	153359	204958	179667	198731	130321	139865	136044	115882	125494	169884	118390	120840	116279	166065	143900	167776	178831	170688	179857	180621	162008	150313	190489
14780	26.3876	2	873.35	1744.68	0.295928	47.13	YQDEDGPHDHSLPR	[11] Phospho (ST)	DLG2_RAT	Disks large homolog 2 OS=Rattus norvegicus GN=Dlg2 PE=1 SV=1	TRUE	0.987369	48488.9	43669.7	19621.3	48749.4	51637.4	49977.4	43986	73282	50472.8	83838.9	6923.62	6643.25	89816.5	74433.2	83482.6	45557.6	66630.2	3165.49	85903.5	21536.6	50884	31930	65435.2	3370.31	42757.6	38466.2	17484.2	47813.8	58193.8	46013.8	42529.9	64615.3	48294.5	115729	8096.24	7309.91	132329
24793	26.9466	2	873.349	1744.68	0.0716751	43.77	YQDEDGPHDHSLPR	[11] Phospho (ST)	DLG2_RAT	Disks large homolog 2 OS=Rattus norvegicus GN=Dlg2 PE=1 SV=1	TRUE	0.30495	2539.02	9967.41	2853.73	2575.28	1924.12	1513.67	2464.43	1871.01	2297.14	3760.93	63414.8	67689.5	2799.58	1262.02	362.427	8640.99	1376.13	82986.9	1655.36	3127.31	1236.33	4629.29	2683.92	907.198	2238.91	8779.73	2542.92	2525.85	2168.43	1393.62	2382.85	1649.73	2197.99	5191.49	74155.1	74482.2	4124.7
4521	26.066	2	494.716	987.418	0.182725	57.97	SGSFQGAVR	[3] Phospho (ST)	AT2B3_RAT	Plasma membrane calcium-transporting ATPase 3 OS=Rattus norvegicus GN=Atp2b3 PE=2 SV=2	TRUE	0.631428	164356	186733	172439	156791	163892	121984	184232	160273	197228	168208	14276.9	12328.8	118574	113954	170736	189539	154330	9221.22	255315	255845	166990	115758	215662	158086	144930	164482	153658	153781	184702	112310	178133	141318	188716	232190	16694.9	13566	174698
7940	27.1257	2	494.716	987.417	-0.0347205	57.24	SGSFQGAVR	[3] Phospho (ST)	AT2B3_RAT	Plasma membrane calcium-transporting ATPase 3 OS=Rattus norvegicus GN=Atp2b3 PE=2 SV=2	TRUE	0.987893	2648.6	15816.3	5771.11	1874.77	1209.89	607.897	2537.29	2215.69	1514.67	1600.47	155854	140543	675.934	26358.3	377.404	14856.8	2274.36	195788	2321.8	18024.8	1663.82	1262.41	3649.97	6097.34	2335.54	13931.7	5142.54	1838.79	1363.51	559.686	2453.29	1953.65	1449.3	2209.24	182251	154647	995.872
14375	26.2437	1	988.424	987.417	-0.394148	---	SGSFQGAVR	[3] Phospho (ST)	AT2B3_RAT	Plasma membrane calcium-transporting ATPase 3 OS=Rattus norvegicus GN=Atp2b3 PE=2 SV=2	TRUE	0.563272	91413.9	123159	1053.21	85373.9	85771.3	89109.5	64019.2	130014	88740.9	43108.7	6612.39	11810.5	73498.6	59753.4	42343.9	2772.37	95214.5	9396.78	165066	3597.16	91199.8	51608.1	121428	1352.3	80609	108484	938.499	83735.3	96661.8	82042.5	61899.9	114638	84911	59506.1	7732.29	12995.7	108287
16974	27.095	1	988.424	987.417	-0.406646	---	SGSFQGAVR	[3] Phospho (ST)	AT2B3_RAT	Plasma membrane calcium-transporting ATPase 3 OS=Rattus norvegicus GN=Atp2b3 PE=2 SV=2	TRUE	0.210825	1265.82	7979.16	2697.3	1919.19	3233.43	499.9	1259.34	3480.15	2304.21	973.233	106035	106387	4188.97	15096.2	618.534	12037.5	0	152164	358.547	4069.38	484.563	243.289	753.61	270.364	1116.2	7028.39	2403.52	1882.36	3643.98	460.254	1217.65	3068.56	2204.76	1343.42	123993	117063	6171.72
6315	48.2051	2	940.968	1879.92	-10.3877	80.52	EASDIILTDDNFTSIVK		AT2B3_RAT	Plasma membrane calcium-transporting ATPase 3 OS=Rattus norvegicus GN=Atp2b3 PE=2 SV=2	TRUE	8.81576e-06	85861.3	90639.2	75821.3	128610	126956	118362	45294.1	55150.2	59697.5	36726.3	31445.4	50792.7	145052	116173	102831	329872	328843	302214	202762	153790	194760	193688	170303	171690	75712.6	79839	67563.1	126141	143076	108975	43794.7	48627.9	57121.1	50696.1	36771.2	55889.8	213709
4899	25.7133	2	709.304	1416.59	0.350907	58.22	SPPATGSAYGSSQK	[1] Phospho (ST)	TR150_RAT	Thyroid hormone receptor-associated protein 3 OS=Rattus norvegicus GN=Thrap3 PE=1 SV=1	TRUE	0.785427	310931	49804.3	531013	511346	446326	26473.5	538109	42352	690195	577835	53297.5	50501.6	36863.3	44228.2	636071	627979	55234.9	37160.4	455440	420266	374547	337541	487373	410268	274179	43869.8	473177	501532	502997	24373.9	520296	37343.2	660407	797628	62324.3	55569.5	54311.7
12194	26.855	2	506.229	1010.44	0.217766	52.94	ASVSDLSPR	[7] Phospho (ST)	TR150_RAT	Thyroid hormone receptor-associated protein 3 OS=Rattus norvegicus GN=Thrap3 PE=1 SV=1	TRUE	0.292397	25444.7	28545.2	8385.34	31613.5	31314.5	22258	45232.5	39972.2	48747.6	44154.7	24395	23944.8	22850	20316.1	27724.3	4731.03	18221.7	28305.5	55976	4299.16	39361.4	45772.3	58458.9	8944.55	22437.2	25143.8	7472.04	31006.7	35290.5	20492.8	43735.2	35244.9	46643.7	60950	28526.7	26347.7	33665.6
19448	25.6616	2	506.229	1010.44	-0.138655	47.52	ASVSDLSPR	[7] Phospho (ST)	TR150_RAT	Thyroid hormone receptor-associated protein 3 OS=Rattus norvegicus GN=Thrap3 PE=1 SV=1	TRUE	0.0502095	24007.1	21677.2	23433.9	20268.3	20714.8	26820.2	17926.9	32026.2	26947.5	20657	12424.2	9244.69	52425.8	52255.6	23172.9	29424.4	29227.7	10523.6	42492.3	63194.6	16722.7	13279.2	42887.5	44027	21169.6	19094.2	20881.5	19879.3	23345	24693.1	17333.4	28238.6	25784.4	28514.4	14528.4	10172.4	77240.4
5005	31.2979	2	615.264	1228.51	0.103339	40.72	VGSLTPPSSPK	[5] Phospho (ST)|[9] Phospho (ST)	AAK1_RAT	AP2-associated protein kinase 1 OS=Rattus norvegicus GN=Aak1 PE=1 SV=1	TRUE	0.869625	110157	96323.6	165359	166612	145378	93793	215937	155242	188993	91844.4	28374.9	22551.9	62225.6	57413.6	96528.9	180076	103099	85501.6	127519	182407	125403	131383	113236	99069.9	97136.4	84846.1	147348	163414	163837	86354.4	208788	136882	180836	126780	33180.6	24815.1	91678.6
8400	31.2979	1	1229.52	1228.51	0.174324	---	VGSLTPPSSPK	[5] Phospho (ST)|[9] Phospho (ST)	AAK1_RAT	AP2-associated protein kinase 1 OS=Rattus norvegicus GN=Aak1 PE=1 SV=1	TRUE	0.324423	181266	190131	209639	238194	179017	260834	248816	253876	235475	92668	85463.3	91015.2	91196.4	96776.9	123135	224168	191499	212545	143231	152814	169924	157179	127999	192234	159840	167476	186806	233623	201747	240147	240579	223851	225312	127917	99937.8	100149	134362
7203	27.6172	2	737.868	1473.72	-0.342604	44	VQTTPPPTIQGQK	[4] Phospho (ST)	AAK1_RAT	AP2-associated protein kinase 1 OS=Rattus norvegicus GN=Aak1 PE=1 SV=1	TRUE	0.645474	101497	115597	36275.5	108256	126564	112210	114309	141460	139117	144444	145610	133194	205482	233087	240602	12203.1	165926	205304	165828	33026.3	121191	87300.5	113467	23536.6	89500.4	101823	32324.5	106178	142634	103311	110524	124731	133113	199387	170271	146560	302743
14623	30.7921	1	1149.56	1148.55	0.14076	---	VGSLTPPSSPK	[5] Phospho (ST)	AAK1_RAT	AP2-associated protein kinase 1 OS=Rattus norvegicus GN=Aak1 PE=1 SV=1	TRUE	0.185744	40620.2	38851.2	34895.6	45137.4	39010.3	52330.6	34739.7	39236.5	37909.2	41344.2	54448.2	53888.7	51435.9	52258.9	56534.5	34978.1	41349.5	57565.3	28639.4	22250.6	42568.8	27508	26187.4	16097.2	35819	34221.8	31094.9	44271.1	43963.5	48180.4	33589.7	34596.1	36273.1	57070.5	63669.8	59296.5	75781.9
15986	30.8198	2	575.282	1148.55	0.654222	40.34	VGSLTPPSSPK	[5] Phospho (ST)	AAK1_RAT	AP2-associated protein kinase 1 OS=Rattus norvegicus GN=Aak1 PE=1 SV=1	TRUE	0.81112	13537.4	9937.07	16452.7	18457.6	16074.3	9121.86	18442.9	13628	18177	18902.4	6208.3	4613.4	10920.3	9107.28	16630.2	12810.2	9245.04	8003.14	14833.6	17125.4	14316.4	14567.3	11619.8	9832.61	11937.3	8753.01	14660.7	18103.4	18115.2	8398.42	17832.3	12016.3	17392.5	26092.4	7259.76	5076.36	16089.1
5039	28.5033	2	729.835	1457.65	-0.426177	90.15	HSAILASPNPDEK	[7] Phospho (ST)	STX1A_RAT	Syntaxin-1A OS=Rattus norvegicus GN=Stx1a PE=1 SV=1	TRUE	0.115133	131456	139637	130669	219756	186841	159132	221046	218967	228644	187752	254792	203830	184670	198581	236711	8791.77	127243	171860	137022	144808	120755	140974	150926	131205	115918	122998	116437	215539	210565	146512	213728	193071	218776	259169	297945	224285	272079
5434	27.0464	2	729.827	1457.64	-10.2259	75.95	HSAILASPNPDEK	[7] Phospho (ST)	STX1A_RAT	Syntaxin-1A OS=Rattus norvegicus GN=Stx1a PE=1 SV=1	TRUE	0.339491	156604	191381	152259	178981	150767	161562	139399	151846	146765	189785	170486	191885	186074	242107	239355	183886	175108	175486	182787	219027	103720	119911	190688	167409	138094	168577	135675	175546	169911	148749	134784	133888	140431	261975	199361	211140	274147
11174	31.247	2	973.896	1945.78	-0.299909	126.44	TAKDSDDDDDVTVTVDR	[5] Phospho (ST)	STX1A_RAT	Syntaxin-1A OS=Rattus norvegicus GN=Stx1a PE=1 SV=1	TRUE	0.535757	194780	268197	336271	732675	501266	273324	671415	648361	598774	300991	42206.3	54068.7	213785	130653	391810	456242	254640	222013	182979	256296	241798	326966	138697	239306	171758	236240	299645	718613	564913	251647	649188	571682	572932	415480	49354.6	59494.6	314975
6223	33.565	2	681.281	1360.55	-0.124676	37.35	GEPNVSYICSR	[7] Phospho (Y)	GSK3B_RAT	Glycogen synthase kinase-3 beta OS=Rattus norvegicus GN=Gsk3b PE=1 SV=1	TRUE	0.0164907	167216	165983	173911	206456	172203	204747	72569.8	67494.2	68913.5	37727.1	49140.1	49251.6	160416	156827	154847	189122	154129	148554	169017	186144	166864	149070	157456	173005	147452	146205	154970	202494	194068	188509	70167.4	59512	65939.3	52077.5	57462.7	54194	236346
28086	29.8758	2	1075.48	2148.95	1.32181	144.32	IQAAASPPANATAASDTNAGDR	[6] Phospho (ST)	GSK3B_RAT	Glycogen synthase kinase-3 beta OS=Rattus norvegicus GN=Gsk3b PE=1 SV=1	TRUE	0.520203	1382.35	12727.6	1721.39	2357.91	489.275	116.87	2364.4	5826.13	2658.63	1282.89	42972.4	27438.5	8032.61	34158.9	3599.81	1981.68	2738.5	54942.4	673.585	18.9522	1536.33	874.088	299.169	312.582	1218.96	11211	1533.9	2312.66	551.399	107.601	2286.12	5137.1	2543.88	1770.87	50250.4	30192	11834.7
6389	43.606	2	881.466	1760.92	-8.65456	41.12	KLSLPTDLKPDLDVK	[3] Phospho (ST)	STXB5_RAT	Syntaxin-binding protein 5 OS=Rattus norvegicus GN=Stxbp5 PE=1 SV=1	TRUE	0.615664	164652	178407	159576	199610	162951	147164	193990	216834	205613	107931	70978.3	87728.6	97822.5	86877.7	76222	216032	204061	235070	174552	162990	182902	122751	133985	89305.9	145191	157148	142195	195779	183642	135492	187568	191190	196739	148986	82999.5	96532.3	144125
27937	23.5842	2	502.222	1002.43	2.97856	47.74	SSSVTSIDK	[6] Phospho (ST)	STXB5_RAT	Syntaxin-binding protein 5 OS=Rattus norvegicus GN=Stxbp5 PE=1 SV=1	TRUE	0.166993	13577.9	9309.95	6128.44	19677.4	15511.4	9418.82	2484.7	8663.76	5172.14	1841.53	3952.86	2548.98	12588.5	5295.36	5011.16	7627.32	9538.73	6199.8	20374.8	6923.72	11515.9	12489	21638.2	6498.01	11973	8200.61	5460.95	19299.7	17481	8671.84	2402.45	7639.13	4948.92	2542	4622.33	2804.77	18547
36143	14.4125	2	502.222	1002.43	1.36504	42.91	SSSVTSIDK	[5] Phospho (ST)	STXB5_RAT	Syntaxin-binding protein 5 OS=Rattus norvegicus GN=Stxbp5 PE=1 SV=1	TRUE	0.260511	141.31	89.2093	8348.6	1414.99	518.777	88.2377	3117.39	72.4468	2128.12	3687.44	43.0713	104.324	261.294	1157.62	4728.92	6509.49	117.942	16.8002	2469.25	8924.7	562.051	827.108	1646.59	6856.51	124.607	78.5795	7439.3	1387.84	584.647	81.2397	3014.19	63.8789	2036.28	5090.04	50.3661	114.793	384.971
6678	27.1957	2	1068.45	2134.88	0.568919	113.79	LAAGAESPQPASGNSPSEDDR	[15] Phospho (ST)	KPCE_RAT	Protein kinase C epsilon type OS=Rattus norvegicus GN=Prkce PE=1 SV=1	TRUE	0.207403	269591	328661	21486.5	331203	303272	302006	315138	365984	351105	345715	458263	402775	299816	366961	450096	10521.5	346695	626274	269076	9635.46	255936	233361	257707	10840.7	237726	289498	19146.3	324846	341779	278055	304706	322701	335951	477216	535876	443194	441727
6706	27.1817	3	712.634	2134.88	-0.0467933	63.02	LAAGAESPQPASGNSPSEDDR	[15] Phospho (ST)	KPCE_RAT	Protein kinase C epsilon type OS=Rattus norvegicus GN=Prkce PE=1 SV=1	TRUE	0.416409	122718	136164	30699.6	149233	161626	143266	154781	147860	158775	228375	193373	199616	168342	233081	241987	39123.5	138272	212478	206809	17534.6	121094	136936	190038	21061.6	108213	119939	27355.9	146369	182148	131904	149657	130373	151923	315242	226124	219648	248023
15364	26.4072	3	712.634	2134.88	-0.34111	53.8	LAAGAESPQPASGNSPSEDDR	[15] Phospho (ST)	KPCE_RAT	Protein kinase C epsilon type OS=Rattus norvegicus GN=Prkce PE=1 SV=1	FALSE	0.125433	23192.9	5963.04	85224.4	30158	29430.2	26757.4	35347.3	27720.5	29905.8	26256.4	6037.87	4767.33	26866.3	16639.3	35632.5	160150	30535.6	10683	36324.3	153833	21453.8	19466	28593.5	90440.3	20451.6	5252.5	75942	29579.1	33167	24635.3	34177.2	24442.1	28615.1	36243.6	7060.48	5245.74	39582.8
6934	28.332	2	706.796	1411.58	6.67318	36.23	SAPTSPCDQELK	[5] Phospho (ST)	KPCE_RAT	Protein kinase C epsilon type OS=Rattus norvegicus GN=Prkce PE=1 SV=1	TRUE	0.595794	171982	215983	145847	186285	173542	184641	144959	154732	148035	137087	198610	186684	178943	259470	224637	26286.7	200972	264744	179714	155666	162357	144671	162579	109022	151654	190247	129962	182710	195577	169998	140160	136433	141646	189231	232248	205418	263642
9314	27.5654	2	706.792	1411.57	-0.172415	39.57	SAPTSPCDQELK	[5] Phospho (ST)	KPCE_RAT	Protein kinase C epsilon type OS=Rattus norvegicus GN=Prkce PE=1 SV=1	FALSE	0.00782054	59805.1	28972.4	39635.6	58151.4	55396.1	46784.9	46950.5	41890.7	45205.5	79726.9	33629	27877.7	96345.1	50550.3	131696	158652	51735.4	41432.3	71247.6	48146.3	65270.8	52482.9	68287.6	73061.8	52736.3	25520.2	35318.6	57035.3	62429.9	43074.5	45396.3	36936.5	43254.5	110053	39324.6	30675.2	141948
8526	26.5088	2	1068.47	2134.92	19.3662	94.02	LAAGAESPQPASGNSPSEDDR	[7] Phospho (ST)	KPCE_RAT	Protein kinase C epsilon type OS=Rattus norvegicus GN=Prkce PE=1 SV=1	TRUE	0.935654	81513.6	235248	223378	76551.5	83443	123076	41096.2	146934	95104.8	14326.4	506156	614185	127980	422880	29820.9	387801	116048	396814	75815.2	127986	66326.8	45712.9	72929.9	204308	71878.8	207216	199048	75082.2	94038	113315	39735.7	129557	91000.2	19775.7	591881	675819	188556
6864	12.3681	2	959.334	1916.65	-0.745367	104.23	RGGGSGGGDESEGEEVDED	[11] Phospho (ST)	PURB_RAT	Transcriptional activator protein Pur-beta OS=Rattus norvegicus GN=Purb PE=1 SV=3	TRUE	0.513597	129803	110.281	127483	236651	206627	168858	186815	252880	175285	195339	36.8483	125.629	195082	5312.47	206321	141917	137815	63.7116	163783	99263.6	142047	154688	160454	125929	114460	97.1401	113598	232109	232862	155466	180630	222973	167720	269641	43.0891	138.236	287419
18140	25.4597	2	881.284	1760.55	-0.365515	61.6	GGGSGGGDESEGEEVDED	[10] Phospho (ST)	PURB_RAT	Transcriptional activator protein Pur-beta OS=Rattus norvegicus GN=Purb PE=1 SV=3	TRUE	0.313779	110993	106836	81767.4	205467	167111	170607	159643	155447	195738	235967	109928	143743	195497	112968	398421	184600	111617	87248.4	156472	54987.8	105907	109227	116315	62067.8	97873.7	94105.8	72861.6	201524	188329	157077	154358	137063	187290	325723	128546	158168	288030
7350	35.3308	2	683.347	1364.68	-4.29089	46.26	KFSSPPPLAVSR	[3] Phospho (ST)	RGRF2_RAT	Ras-specific guanine nucleotide-releasing factor 2 OS=Rattus norvegicus GN=Rasgrf2 PE=1 SV=1	TRUE	0.632354	66564.6	60141.7	68561.3	104571	78902.1	86176.7	110364	104762	96054.1	24830.1	14433.6	16153.1	45690	34406.9	31505.9	108475	72143.8	82839	91996.9	91301.1	69310.4	54160.5	79231.5	63527.9	58696.8	52975.4	61093.8	102564	88920.4	79342.2	106710	92372.4	91908.5	34274.8	16878.2	17774.1	67316.2
7693	35.2529	2	643.33	1284.65	1.61763	41.39	KLSLTSSLNSR	[3] Phospho (ST)	RGRF2_RAT	Ras-specific guanine nucleotide-releasing factor 2 OS=Rattus norvegicus GN=Rasgrf2 PE=1 SV=1	TRUE	0.409232	76886.8	62117.5	82009.2	108068	79124.7	83992.3	123895	113077	108023	45046.2	40474.7	30221.9	41668.8	32804.6	29781	83583.6	74539	84243.2	88606.8	86855.4	77603.8	65613.2	72457.3	68974.8	67798.9	54715.8	73077	105994	89171.3	77331	119794	99703.5	103361	62180.7	47329.6	33254.7	61391.7
7670	12.3681	2	568.728	1135.44	-1.03872	39.29	TQSVYDDTK	[3] Phospho (ST)	EAA2_RAT	Excitatory amino acid transporter 2 OS=Rattus norvegicus GN=Slc1a2 PE=1 SV=2	TRUE	0.35657	61662.9	1670.7	65111.9	32035.1	35193.6	22906.4	85982.6	91450.7	80437.9	30718.1	1821.18	1901.79	42484.9	1075.37	23563.1	38089.9	30834.4	1470.35	51214.2	31928	39641.3	6422.69	3160.01	4836.34	54374.5	1471.62	58020.1	31420.2	39662.2	21089.7	83136.2	80635.2	76966.3	42402.5	2129.62	2092.63	62594.2
18944	13.1795	2	568.722	1135.43	-12.8923	40.21	TQSVYDDTK	[3] Phospho (ST)	EAA2_RAT	Excitatory amino acid transporter 2 OS=Rattus norvegicus GN=Slc1a2 PE=1 SV=2	TRUE	0.868352	14980.4	69855.3	1325.55	11010.8	8405.16	11898.9	11757.7	25952.2	18050.8	11811	721.287	668.633	25092.3	46990.5	17408.8	1838.39	14274.5	892.989	14699.9	2323.07	6579.18	3975.8	12823.3	2925.26	13209.7	61531.6	1181.18	10799.4	9472.37	10955.2	11368.5	22883	17271.8	16303.6	843.447	735.731	36969.2
20101	12.3959	1	1136.45	1135.44	-0.487946	---	TQSVYDDTK	[3] Phospho (ST)	EAA2_RAT	Excitatory amino acid transporter 2 OS=Rattus norvegicus GN=Slc1a2 PE=1 SV=2	TRUE	0.796414	11445.6	605.596	21287.7	8634.53	5380.62	6894.92	31556.9	24116.6	28638.9	12007.1	0	0	11645.5	158.416	8617.35	9611.87	5299.75	145.089	12083.2	20571.8	5609.14	0	842.832	475.392	10092.7	533.436	18969.1	8468.81	6063.8	6348.1	30512.2	21264.4	27402.8	16574.3	0	0	17157.7
32619	20.1158	2	568.729	1135.44	-0.689044	42.31	TQSVYDDTK	[3] Phospho (ST)	EAA2_RAT	Excitatory amino acid transporter 2 OS=Rattus norvegicus GN=Slc1a2 PE=1 SV=2	FALSE	0.436777	254.641	8699.51	228.189	140.004	146.805	2391.62	69.3104	3420.3	221.703	162.057	53322.6	61894.4	748.085	12860.3	65.5186	163.405	1452.32	6806.12	341.343	553.083	97.6647	118.495	355.764	297.479	224.543	7662.91	203.336	137.317	165.445	2201.95	67.0159	3015.79	212.135	223.699	62353.5	68105.6	1102.17
16216	27.9084	2	650.81	1299.61	-0.306265	48.64	SELDTIDSQHR		EAA2_RAT	Excitatory amino acid transporter 2 OS=Rattus norvegicus GN=Slc1a2 PE=1 SV=2	TRUE	0.494682	16936.7	12675.9	12256.5	16986.1	19370	20472.4	22942.2	21669	22633	24399	83330.2	73192.5	28874.9	20402.8	29081.4	1443.97	19404.3	50396.9	35203.8	26360.4	20108.1	19293	22216.7	11575.3	14934.8	11165.5	10921.6	16660.1	21829.4	18848.8	22182.7	19106.3	21656.2	33679.7	97443.4	80537.5	42542.2
7800	45.6266	3	836.698	2507.07	-9.70757	40.03	VPSPGSSEDDLQEEEQLEQAIK	[7] Phospho (ST)	SCG2_RAT	Secretogranin-2 OS=Rattus norvegicus GN=Scg2 PE=2 SV=1	TRUE	0.810117	56197.3	72987.7	96675.9	107500	114558	137573	149141	171957	164388	179461	184855	211625	296907	345443	271358	185071	151374	198387	122105	141641	92987.5	54671.1	57351.1	49345.8	49554.9	64290.7	86146.3	105436	129103	126662	144204	151620	157294	247723	216163	232862	437441
7861	45.5971	2	1254.55	2507.08	-5.60377	85.25	VPSPGSSEDDLQEEEQLEQAIK	[7] Phospho (ST)	SCG2_RAT	Secretogranin-2 OS=Rattus norvegicus GN=Scg2 PE=2 SV=1	TRUE	0.194246	190100	207599	219843	303618	206799	283372	311389	346018	318762	211903	225978	268642	354110	366290	353703	411236	344302	298910	157613	120228	187931	80056.7	39869.8	73275.8	167630	182862	195899	297791	233056	260898	301081	305096	305004	292506	264251	295601	521720
13527	12.8347	2	770.31	1538.61	-0.590778	54.77	EHLGQGSSQEMEK	[8] Phospho (ST)	SCG2_RAT	Secretogranin-2 OS=Rattus norvegicus GN=Scg2 PE=2 SV=1	TRUE	0.906468	2868.9	1130.84	26931.9	42150.6	35885.1	994.598	68384.8	2386.03	67508.6	68929.2	304.686	637.537	5803.71	16670.8	107273	49800.5	418.09	802.879	2989.61	37777.8	31077.9	13924.3	608.373	11799.6	2529.8	996.092	23998.6	41341.6	40441.5	915.719	66121	2103.85	64595	95148	356.289	701.515	8550.76
22624	24.9219	2	770.312	1538.61	1.25846	39.42	EHLGQGSSQEMEK	[8] Phospho (ST)	SCG2_RAT	Secretogranin-2 OS=Rattus norvegicus GN=Scg2 PE=2 SV=1	TRUE	0.278342	2419.82	11356.2	860.835	795.125	458.497	6938.67	1034.93	7977.67	1630.76	1675.51	73120.4	78183.3	1943.97	5290.48	815.38	947.5	3541.7	71301.7	2375.16	1665.34	365.835	454.585	2353.57	448.661	2133.8	10003.1	767.076	779.864	516.713	6388.38	1000.67	7034.18	1560.38	2312.82	85504.5	86029.1	2864.11
31340	24.9219	3	513.876	1538.61	0.101683	---	EHLGQGSSQEMEK	[8] Phospho (ST)	SCG2_RAT	Secretogranin-2 OS=Rattus norvegicus GN=Scg2 PE=2 SV=1	TRUE	0.287252	382.571	1431.98	74.8882	130.552	86.6572	305.397	87.1488	591.561	156.369	208.461	16368	12640	91.2731	861.807	67.2954	90.6965	311.512	13033.8	245.291	122.747	13.4511	136.492	274.054	142.612	337.352	1261.35	66.7316	128.046	97.6602	281.177	84.2638	521.6	149.62	287.754	19140.2	13908.5	134.475
7965	26.8718	3	723.674	2168	-0.285139	76.54	HPSSQLAGPGVEGGEGTQKPR	[3] Phospho (ST)	PRRT2_RAT	Proline-rich transmembrane protein 2 OS=Rattus norvegicus GN=Prrt2 PE=1 SV=1	TRUE	0.701027	128634	152279	109374	158890	140711	81169.3	172687	201324	194378	129020	106390	89823.6	105229	133038	137724	181735	153223	246510	141612	107777	120799	111278	118663	53756.9	113429	134134	97461.4	155841	158578	74731.9	166970	177515	185989	178096	124409	98837.5	155036
27446	13.2842	2	694.33	1386.65	-2.57629	61.16	NSLQQGDVDGAQR		PRRT2_RAT	Proline-rich transmembrane protein 2 OS=Rattus norvegicus GN=Prrt2 PE=1 SV=1	TRUE	0.588126	1042.02	546.077	465.056	0.105621	61.7489	1636.34	22276.8	2767.2	465.636	13275.7	626.712	126.396	2768.69	639.906	26237.2	1893.67	2014.46	53.4767	115.59	80.5266	0	1782.59	0	2754.39	918.854	481.008	414.403	0.103594	69.5893	1506.57	21539.3	2439.93	445.54	18325.4	732.855	139.08	4079.18
35753	23.485	2	694.328	1386.64	-4.82311	66.16	NSLQQGDVDGAQR		PRRT2_RAT	Proline-rich transmembrane protein 2 OS=Rattus norvegicus GN=Prrt2 PE=1 SV=1	TRUE	0.992784	10695.5	4482.4	451.455	145.919	225.292	10308.4	540.649	21181.2	147.532	559.053	1760.28	3154.27	29637	4357.43	658.406	1647.3	20347	12344.1	561.627	325.91	136.888	56.3008	2115.71	398.492	9431.32	3948.29	402.284	143.118	253.898	9490.88	522.751	18676.2	141.165	771.702	2058.41	3470.8	43665
44072	24.3598	2	694.327	1386.64	-6.40287	56.9	NSLQQGDVDGAQR		PRRT2_RAT	Proline-rich transmembrane protein 2 OS=Rattus norvegicus GN=Prrt2 PE=1 SV=1	FALSE	0.670702	65.4089	145.11	337.95	144.744	55.4518	161.192	851.444	553.294	668.655	1794.61	5061.67	1563.64	13.4321	31357.2	1205.75	2133.18	241.779	879.454	248.773	43.2923	23.1932	324.763	572.892	34.9181	57.6777	127.819	301.142	141.966	62.4927	148.408	823.257	487.858	639.797	2477.24	5918.94	1720.55	19.7899
8155	26.1082	2	521.776	1041.54	-0.269236	37.13	SPPIPAKPR	[1] Phospho (ST)	MOBP_RAT	Myelin-associated oligodendrocyte basic protein OS=Rattus norvegicus GN=Mobp PE=1 SV=1	TRUE	0.891281	5877.26	234077	6873.21	2702.72	3635.82	5430.91	2457.97	8333.79	1938.61	3920.72	217927	216857	4534.54	62124.4	3154.6	12771.5	3361.46	153873	7425.11	25342.4	3785.32	3069.75	10264.2	9640.89	5182.58	206185	6124.61	2650.85	4097.46	5000.2	2376.6	7348.19	1854.95	5412.06	254836	238619	6680.85
11771	24.8891	2	620.813	1239.61	-0.278838	41.94	HQPAASPVVVR	[6] Phospho (ST)	MOBP_RAT	Myelin-associated oligodendrocyte basic protein OS=Rattus norvegicus GN=Mobp PE=1 SV=1	TRUE	0.899947	169405	30977.3	2784.93	249777	191945	179847	45035.9	203336	91427.8	37724.2	3491.13	3180.43	200510	148876	9556.88	10878.5	142344	2551.48	300327	2713.3	134837	144449	338465	2267.63	149381	27286.1	2481.61	244983	216317	165584	43545	179288	87481.9	52073.4	4082.41	3499.59	295416
17153	13.6614	2	620.813	1239.61	-0.0699693	39.86	HQPAASPVVVR	[6] Phospho (ST)	MOBP_RAT	Myelin-associated oligodendrocyte basic protein OS=Rattus norvegicus GN=Mobp PE=1 SV=1	TRUE	0.777928	98.7899	117.852	151407	5440.4	225.656	232.928	106645	81.3283	117533	70073.8	1612.79	999.362	1077.62	42.6307	182118	130741	32.8015	3474.12	11438.8	124765	92.4772	248.013	8521.22	141353	87.1131	103.81	134917	5335.98	254.308	214.455	103114	71.71	112460	96728	1885.94	1099.65	1587.69
8729	49.7755	3	935.422	2803.24	-5.49192	58.77	EHSNEHVTESVADLLALEEPVDYK	[3] Phospho (ST)	S6A17_RAT	Sodium-dependent neutral amino acid transporter SLC6A17 OS=Rattus norvegicus GN=Slc6a17 PE=1 SV=1	TRUE	0.739011	149684	192394	183874	224071	191494	135681	322713	350620	363257	119728	18198.9	65582.8	124412	89314.9	107490	386058	392432	319392	194050	162699	226530	147582	100136	94567.6	131992	169469	163847	219770	215808	124921	312030	309154	347579	165269	21281.2	72164.1	183299
10086	34.3467	2	757.804	1513.59	-0.230576	39.65	DISNLEENDETR	[3] Phospho (ST)	S6A17_RAT	Sodium-dependent neutral amino acid transporter SLC6A17 OS=Rattus norvegicus GN=Slc6a17 PE=1 SV=1	TRUE	0.904224	36235	39957	31554.2	49957	40132.5	61036.4	89008.4	94363	86649.3	5414.41	10919.5	6134.99	8326.09	11312.9	13483.3	91869.3	78172.3	74335.3	37868.2	35212	50411.8	35493.8	25300.8	21117.3	31952.1	35195.9	28117.4	48998.2	45228.2	56195.7	86061.9	83203.1	82909.7	7473.91	12768.9	6750.65	12267.1
9980	28.5881	2	764.83	1527.65	0.105535	70.09	DTASLSTTPSESPR	[10] Phospho (ST)	GEPH_RAT	Gephyrin OS=Rattus norvegicus GN=Gphn PE=1 SV=3	TRUE	0.838288	97579.1	102903	105665	128474	122801	118586	137210	145410	172848	158413	148132	144724	157136	153015	280662	109940	115163	140549	113529	127745	109810	90353.8	105529	99228.7	86045.5	90641.1	94156	126009	138393	109181	132668	128213	165388	218669	173221	159247	231513
13830	12.4298	2	554.755	1107.5	-0.010452	46.29	ASHSAVDITK	[4] Phospho (ST)	GEPH_RAT	Gephyrin OS=Rattus norvegicus GN=Gphn PE=1 SV=3	TRUE	0.481133	20215	12188.3	30113.1	34369.7	33420.7	19800.3	39137.7	27659.7	39296.9	38012.9	2368.94	2338.03	34717.6	16013.5	35885.1	31807.8	11930.5	2902.28	44639.5	60049.4	28072.9	26390.9	37787.3	22789.7	17825.6	10736	26833.3	33710	37664.2	18229.9	37842	24388.5	37601	52472	2770.15	2572.66	51150.3
10072	48.4245	2	921.439	1840.86	-10.9999	91.8	STGEAFVQFASQEIAEK		HNRH1_RAT	Heterogeneous nuclear ribonucleoprotein H OS=Rattus norvegicus GN=Hnrnph1 PE=1 SV=2	TRUE	3.12988e-05	59941.7	57681	42818.1	107069	100138	114461	17921.8	23462.8	16871.9	49449.6	69329.1	72617.4	190083	191453	166990	192374	190668	192499	138306	103697	114924	108736	126334	125056	52856.7	50807.9	38154.5	105015	112853	105383	17328.5	20688	16143.7	68259	81071	79904.6	280054
12982	29.4167	2	882.871	1763.73	0.145883	55.06	HTGPNSPDTANDGFVR	[6] Phospho (ST)	HNRH1_RAT	Heterogeneous nuclear ribonucleoprotein H OS=Rattus norvegicus GN=Hnrnph1 PE=1 SV=2	TRUE	0.874525	45076.9	88256.7	20891.3	51681.1	53107.1	10346.3	56849	81740.5	56294.2	137415	150516	140071	97760.6	107087	187117	94259.4	54633.6	160299	42224.6	84957.7	53962.1	24292.3	25210.1	4574.23	39748.9	77740.3	18615.9	50689.2	59850.2	9525.8	54967.1	72073.4	53864.6	189684	176008	154127	144033
14548	29.4011	3	588.916	1763.73	0.285937	---	HTGPNSPDTANDGFVR	[9] Phospho (ST)	HNRH1_RAT	Heterogeneous nuclear ribonucleoprotein H OS=Rattus norvegicus GN=Hnrnph1 PE=1 SV=2	TRUE	0.636161	12596.8	21001.1	5312.25	11385.9	16424.1	1438.63	14930.1	21225.9	14535.6	53758.9	74740.7	58024.1	37358	49823.7	75654.3	36813.4	17667.8	55077.3	14795.9	38177.3	16090.5	8771.24	9911.06	1331.92	11107.9	18498.7	4733.66	11167.4	18509.5	1324.54	14435.8	18715.6	13908.2	74207.4	87399.1	63846.9	55040.5
10373	26.6199	3	854.056	2559.15	-0.451331	84.12	REHANIDAQSGSQASNPSATVSPR	[22] Phospho (ST)	SIR2_RAT	NAD-dependent protein deacetylase sirtuin-2 OS=Rattus norvegicus GN=Sirt2 PE=1 SV=1	TRUE	0.227799	93618.7	134818	7137.5	155293	143900	36379.7	64409.9	161880	158992	29143.9	63512.2	56576.6	69339.2	61250.3	7888.52	11217.1	84565.6	109810	109296	7002.7	99623.5	123253	111760	2907.2	82553.2	118754	6360.11	152313	162172	33494.5	62277.7	142735	152130	40229.4	74269	62254.1	102159
11695	27.898	2	1202.53	2403.04	-1.64019	86.31	EHANIDAQSGSQASNPSATVSPR	[21] Phospho (ST)	SIR2_RAT	NAD-dependent protein deacetylase sirtuin-2 OS=Rattus norvegicus GN=Sirt2 PE=1 SV=1	TRUE	0.133849	63851.9	4132.24	129249	151423	72152.7	45993.1	186281	59210.7	117017	158794	2518.76	1359.36	68324.9	25032.4	200280	191592	65599.4	15610.9	103076	200531	79139.2	147029	154043	164035	56304.8	3639.85	115171	148517	81314.1	42345.5	180114	52208.1	111967	219195	2945.35	1495.77	100665
11979	28.6158	2	1202.53	2403.04	-1.09793	81.49	EHANIDAQSGSQASNPSATVSPR	[21] Phospho (ST)	SIR2_RAT	NAD-dependent protein deacetylase sirtuin-2 OS=Rattus norvegicus GN=Sirt2 PE=1 SV=1	TRUE	0.290237	137939	213381	36798.9	181336	184283	172666	120511	311451	198141	49031.7	109121	109516	138540	183851	92924.4	74618.3	192590	331971	113760	21304.8	142748	94894.2	91857.3	13244.2	121635	187955	32790.9	177856	207682	158972	116522	274617	189589	67682.1	127603	120506	204114
11115	47.8613	3	802.365	2404.07	-8.70323	64.63	NSPAFLSTDLGDEDVGLGPPAPR	[8] Phospho (ST)	SHAN2_RAT	SH3 and multiple ankyrin repeat domains protein 2 OS=Rattus norvegicus GN=Shank2 PE=1 SV=2	TRUE	0.406065	23815.7	30995	35665.2	63657.1	51252	62555.2	119929	150350	125464	54068.1	39877	57611.1	56337.4	54370.3	49379.2	117137	99767.9	109070	87308.5	87379.9	51292.8	35890.6	63393.6	64861.4	21000.7	27301.8	31780.6	62435.3	57759.6	57594.1	115959	132569	120049	74634.2	46630.8	63392.5	83003.3
14081	47.9103	2	1203.05	2404.08	-6.31751	100.18	NSPAFLSTDLGDEDVGLGPPAPR	[7] Phospho (ST)	SHAN2_RAT	SH3 and multiple ankyrin repeat domains protein 2 OS=Rattus norvegicus GN=Shank2 PE=1 SV=2	TRUE	0.317702	46169.5	57954.6	74690.3	130754	83184.9	131787	216475	242762	233940	33125.2	39760.4	59256.1	39217.9	36568.9	28989.7	183724	197389	147072	72135.9	58418.3	84211.5	49974	33124	68638.5	40712.4	51048.9	66555.3	128244	93747	121336	209308	214051	223844	45725.1	46494.4	65202.5	57780.7
13926	36.4561	2	696.344	1390.67	-0.64912	36.38	APSPVVSPTELSK	[9] Phospho (ST)	SHAN2_RAT	SH3 and multiple ankyrin repeat domains protein 2 OS=Rattus norvegicus GN=Shank2 PE=1 SV=2	TRUE	0.483342	16594.7	23608.8	12982.2	23077.3	18775.8	30733.5	21298.9	35090.6	27293	7202.9	27032	21625.8	41506.8	38041.3	32134.5	47792.6	32451	38714.9	20918.7	17273.6	19397.8	9749.1	15068.4	10313.6	14633.3	20795.7	11568.3	22634.3	21159.8	28296.1	20593.8	30940.6	26115	9942.69	31610.3	23796	61153
11326	53.7315	3	965.418	2893.23	-0.069494	60.1	SEPSSPDHGSSAIEQDLAALDAEMTQK	[11] Phospho (ST)	PLCB1_RAT	1-phosphatidylinositol 4,5-bisphosphate phosphodiesterase beta-1 OS=Rattus norvegicus GN=Plcb1 PE=1 SV=1	TRUE	0.560201	58394.1	54179.1	3676.63	40724.7	124533	57794.9	71774.6	194080	221984	37062.9	116498	52274.9	47092.2	127610	163111	92052.8	206229	39743.3	58111.3	117465	96132.1	41570.5	41395.3	35011.4	51492	47723.3	3276.19	39943.1	140345	53211.3	69398.6	171127	212404	51160.6	136228	57520.8	69382.2
37577	24.9774	2	871.843	1741.67	2.13019	48.11	EADPGETSSEAPSETR	[9] Phospho (ST)	PLCB1_RAT	1-phosphatidylinositol 4,5-bisphosphate phosphodiesterase beta-1 OS=Rattus norvegicus GN=Plcb1 PE=1 SV=1	TRUE	0.127748	3853.75	13885.8	299.132	1124.27	682.935	5875.68	709.187	5329.43	1171.53	1445.85	17781.2	21628.3	5121.01	5699.11	2045.15	647.348	1943.97	26677.4	197.426	85.4791	515.154	634.861	601.708	167.106	3398.25	12231.2	266.552	1102.69	769.649	5409.69	685.71	4699.15	1120.97	1995.82	20792.7	23798.7	7544.93
11615	25.7133	3	612.277	1833.81	-1.19498	51.58	NKGDEEEEEEKLEEK		CALX_RAT	Calnexin OS=Rattus norvegicus GN=Canx PE=1 SV=1	TRUE	0.681729	100736	7577.47	2496.93	14817.6	17493.5	70020.6	4829.59	127312	6199.05	4375.7	17617.5	16811.9	132097	91978	2640.36	6001.31	76107	18802.4	108864	10507.6	9588.04	6257.51	94189.2	1744.6	88829.5	6674.56	2224.98	14533.2	19714.6	64467.4	4669.71	112255	5931.51	6040.11	20601.3	18499	194623
14105	26.066	3	612.277	1833.81	-1.15568	36.28	NKGDEEEEEEKLEEK		CALX_RAT	Calnexin OS=Rattus norvegicus GN=Canx PE=1 SV=1	FALSE	0.520408	3820.27	91821.8	3484.04	1633.73	1296.1	6656.85	1340.36	13236.9	971.078	957.661	67969.1	2687.62	5032.61	5686.06	2038.48	4932.84	3371.99	1524.57	5061.41	5695.97	3488.13	1904.71	3019.58	1461.05	3368.72	80880.6	3104.57	1602.37	1460.67	6128.91	1295.99	11671.4	929.168	1321.93	79480.6	2957.33	7414.69
16894	13.5024	3	612.278	1833.81	-0.381464	36.96	NKGDEEEEEEKLEEK		CALX_RAT	Calnexin OS=Rattus norvegicus GN=Canx PE=1 SV=1	FALSE	0.295392	4784.47	134.677	91373.4	4180.89	3792.6	3356.99	4217.26	5279.39	5329.63	4538.97	1387.87	1331.32	9636.77	1660.3	150770	97503.8	1962.4	396.231	11179.1	3219.54	4030.14	2318.72	8589.88	25930.9	4218.96	118.629	81421.3	4100.65	4274.15	3090.76	4077.65	4655.02	5099.62	6265.48	1622.92	1464.92	14198.1
18618	24.7022	3	612.277	1833.81	-1.52804	48.5	NKGDEEEEEEKLEEK		CALX_RAT	Calnexin OS=Rattus norvegicus GN=Canx PE=1 SV=1	TRUE	0.0947895	16219.6	31256.7	10179.3	112244	107433	13502.3	140281	19594.5	172591	99188.2	6912.76	7229.22	22781.3	28719	9973.43	10592.5	17904.3	6976.53	7082.87	16590.9	69067.8	54512.1	7889.22	9991.35	14302.5	27532.3	9070.61	110090	121074	12431.5	135637	17277.1	165142	136917	8083.54	7954.69	33564.2
33215	13.5571	2	917.913	1833.81	-0.126686	73.96	NKGDEEEEEEKLEEK		CALX_RAT	Calnexin OS=Rattus norvegicus GN=Canx PE=1 SV=1	FALSE	0.236379	73.9398	20.0128	11373.9	222.327	0	0	151.747	8.86444	452.933	0	0	4.0117	267.476	0	39332.2	7531.04	29.5875	0	216.178	0	198.46	77.1861	134.097	7819.66	65.2003	17.6281	10135.1	218.06	0	0	146.724	7.81608	433.386	0	0	4.41428	394.079
33233	26.09	2	917.913	1833.81	-0.538096	55.08	NKGDEEEEEEKLEEK		CALX_RAT	Calnexin OS=Rattus norvegicus GN=Canx PE=1 SV=1	FALSE	0.195252	0	12634.2	78.4456	13.1778	228.591	0	0	809.26	0	0.280423	22410.3	0	13.0629	0	0	0	80.4431	293.292	8.32541	0	0	0	13.4218	0	0	11128.7	69.9015	12.9249	257.616	0	0	713.553	0	0.387089	26205.8	0	19.2459
33620	25.7133	2	917.913	1833.81	-0.296123	64.53	NKGDEEEEEEKLEEK		CALX_RAT	Calnexin OS=Rattus norvegicus GN=Canx PE=1 SV=1	TRUE	0.470966	7828.08	339.304	156.408	0.0179418	3.99178	9623.76	108.428	19206.3	11.7024	17.7789	949.251	1569.01	26173.1	9070.84	165.911	1103.92	6552.91	716.171	1446.04	139.485	96.452	78.1068	2492.02	0	6902.81	298.874	139.373	0.0175974	4.49862	8860.52	104.838	16934.8	11.1973	24.5415	1110.02	1726.47	38561.5
36844	12.663	2	917.913	1833.81	-0.335277	74.23	NKGDEEEEEEKLEEK		CALX_RAT	Calnexin OS=Rattus norvegicus GN=Canx PE=1 SV=1	FALSE	0.628246	0	0	0	0	0	0	0	0	0	16.3852	67.5723	4.91448	0	0	0	0	0.399963	0	264.491	17087.3	0	0	0	0	0	0	0	0	0	0	0	0	0	22.6177	79.0167	5.40766	0
29239	21.6302	3	832.981	2495.92	-0.364718	46.07	QKSDAEEDGGTGSQDEEDSKPK	[3] Phospho (ST)|[13] Phospho (ST)	CALX_RAT	Calnexin OS=Rattus norvegicus GN=Canx PE=1 SV=1	TRUE	0.18427	15791.7	18179	13909.8	16933	13444.8	11594.8	16766.5	19314.1	15554.8	18946.1	25536.8	35820.5	72140.9	78184.8	45770.1	34255.4	37133.6	54603.6	20959.2	9728.44	9344.92	7883.18	19955.4	11273.2	13925.2	16012.9	12394.8	16608	15151.9	10675.2	16211.5	17029.9	14883.4	26152.7	29861.9	39415.1	106287
11748	55.9607	3	785.07	2352.19	-9.90407	57.22	AVVGEEALTSDDLLYLEFLQK		VATB2_RAT	V-type proton ATPase subunit B, brain isoform OS=Rattus norvegicus GN=Atp6v1b2 PE=1 SV=1	TRUE	0.00832413	31183.8	23253.6	15467.6	39731.9	51082.8	39273.7	7081.43	7449.44	20127.8	47438.2	60033.4	81013.9	78756.9	22363.5	13649.7	52660.8	85494.9	42851	143530	104953	82827.5	101463	121862	172445	27497.9	20482.8	13782.9	38969.4	57568.9	36159	6847.01	6568.43	19259.1	65482.4	70200.9	89143.7	116035
15858	55.9701	2	1177.1	2352.19	-7.45363	---	AVVGEEALTSDDLLYLEFLQK		VATB2_RAT	V-type proton ATPase subunit B, brain isoform OS=Rattus norvegicus GN=Atp6v1b2 PE=1 SV=1	TRUE	0.0617413	45056.4	40084.9	20070.9	63446.7	54765.2	53135.7	14326.1	6354.07	32057.7	32958.4	27260	50945.6	63214.1	8868.81	7869.5	73230	97902.2	69885	101134	63866.9	101658	123784	107170	135463	39730.9	35308.5	17884.9	62228.9	61718.9	48921.6	13851.8	5602.6	30674.1	45494.8	31876.9	56058.1	93135.1
13676	40.3091	2	760.893	1519.77	-11.4526	55.09	AVVQVFEGTSGIDAK		VATB2_RAT	V-type proton ATPase subunit B, brain isoform OS=Rattus norvegicus GN=Atp6v1b2 PE=1 SV=1	TRUE	0.000216281	13384.6	15991.2	38689.2	51523.7	36633.5	15580.9	10424.3	8855.05	14582.2	32994.9	1008.91	10120.4	72221	32148.6	41642.1	80999.2	55936.6	59534.4	75679.7	71512.4	42867.5	59559.8	56318.5	69739.7	11802.6	14085.8	34475.3	50534.8	41284.9	14345.2	10079.2	7807.81	13952.9	45545.2	1179.79	11136	106405
13189	33.7049	2	931.393	1860.77	-0.364825	60.12	SETMVNAQQTPLGTPK	[10] Phospho (ST)|[14] Phospho (ST)	PALM_RAT	Paralemmin-1 OS=Rattus norvegicus GN=Palm PE=1 SV=1	TRUE	0.956053	17175.1	31169.7	35550.4	58595.6	51731.9	66553.3	121545	94065.1	89029.5	18865.5	23462.1	26308.8	70171.8	67427.4	63677.8	143452	81360.6	111311	37905	33633.8	53346.9	12157.3	8100.08	13968.8	15145	27455.6	31678.4	57471	58300.4	61275.1	117522	82940.5	85187.2	26041.5	27435.8	28948.9	103386
13776	25.4941	3	841.042	2520.1	-0.429546	43.34	ENSAAPSPIRPHSTSPAKEEQK	[13] Phospho (ST)|[14] Phospho (ST)	PALM_RAT	Paralemmin-1 OS=Rattus norvegicus GN=Palm PE=1 SV=1	TRUE	0.471551	172158	74485.8	3733.75	163586	287200	144343	28412.2	275518	107102	30456.2	35396.9	35436.6	198921	131634	17516	13005.8	134029	39363.7	151805	5969.24	150076	56299	123404	2772.54	151810	65610.3	3327.08	160446	323667	132896	27471.6	242934	102479	42040.9	41391.9	38992.7	293076
45019	25.4826	2	1261.06	2520.1	-0.523732	---	ENSAAPSPIRPHSTSPAKEEQK	[13] Phospho (ST)|[14] Phospho (ST)	PALM_RAT	Paralemmin-1 OS=Rattus norvegicus GN=Palm PE=1 SV=1	TRUE	0.77938	253.413	25.8689	0	10.1551	784.54	3113.22	0	16279.2	0.452533	1.03156	7.59515	144.194	4791.47	486.95	9.23563	0	2864.08	115.571	8.9653	41.1304	174.762	2.92946	101.62	0.65263	223.46	22.7865	0	9.96022	884.154	2866.31	0	14354	0.433002	1.42394	8.8815	158.664	7059.4
13374	54.4581	3	715.659	2143.96	-10.9888	37.66	TAFDEAIAELDTLNEDSYK		1433T_RAT	14-3-3 protein theta OS=Rattus norvegicus GN=Ywhaq PE=1 SV=1	TRUE	0.00101418	16029.5	16912.4	19504.3	31756.7	30280.3	42662.4	1613.87	5323.56	2745.76	52737.1	53817.3	54105.4	77343.3	72537.1	87100.7	50327.7	45852.9	45565.2	107473	117297	47293.3	43097.3	87993	91508.9	14134.9	14897.2	17380	31147.2	34125	39278.9	1560.44	4693.97	2627.26	72796.9	62932.1	59534.9	113952
15941	54.5086	2	1072.99	2143.96	-8.45321	70.43	TAFDEAIAELDTLNEDSYK		1433T_RAT	14-3-3 protein theta OS=Rattus norvegicus GN=Ywhaq PE=1 SV=1	TRUE	0.000949644	22197.3	33910.8	30770.2	64860.9	59411.3	56176.3	3344.2	3808.07	5116.98	29990.8	15029.6	34592.7	58551.4	54797.8	61649.4	84778.8	71329	75807.7	74144	60384.4	57926.2	63959.1	68091.4	70542.4	19573.7	29870.1	27418.8	63616	66954.9	51721.1	3233.5	3357.71	4896.14	41398.5	17575.1	38064.1	86265.3
15308	27.6981	2	766.864	1531.71	1.98258	86.02	AVTEQGAELSNEER		1433T_RAT	14-3-3 protein theta OS=Rattus norvegicus GN=Ywhaq PE=1 SV=1	TRUE	0.482439	21191.7	16035.4	19259.2	24588.6	24497.1	14729.4	18394	20459	25463.4	21128.6	18583.6	14781.7	37690.4	32340.3	47474.8	344.661	28115.2	26649.2	28249	1556.03	23695	19060.3	26875.9	10155.7	18686.9	14124.7	17161.6	24116.7	27607.6	13561.2	17785	18039.4	24364.5	29165.3	21731	16265.1	55530.3
33172	26.8281	2	766.864	1531.71	0.968858	81.7	AVTEQGAELSNEER		1433T_RAT	14-3-3 protein theta OS=Rattus norvegicus GN=Ywhaq PE=1 SV=1	TRUE	0.0475112	41.1961	7699.81	65.7304	3.31894	92.3643	863.99	70.0614	2.18283	274.526	0	303.052	1062.02	273.817	3563.69	255.424	25960.2	103.374	8150.23	111.152	1150.11	73.8278	212.115	285.245	480.708	36.3268	6782.33	58.5712	3.25524	104.092	795.469	67.7421	1.92467	262.678	0	354.379	1168.6	403.422
13530	45.5303	2	1076.48	2150.94	-9.5494	85.41	ATLSDSEIETNSATSTIFGK	[4] Phospho (ST)	MADD_RAT	MAP kinase-activating death domain protein OS=Rattus norvegicus GN=Madd PE=1 SV=1	TRUE	0.512802	75138.9	93133.1	67291.6	121234	82860.6	121358	105837	111357	112802	44232.6	49808.4	59408	56245.1	59467.6	51786.6	156417	124943	112202	70088.4	51921.4	93617.3	64421.9	41027.8	84449.5	66257.6	82035.6	59962.5	118907	93381.5	111733	102334	98187.3	107934	61057.5	58244.2	65369.7	82867.4
29839	22.5655	3	536.269	1605.79	-0.999684	43.49	KRSPTENVNTPVGK	[3] Phospho (ST)	MADD_RAT	MAP kinase-activating death domain protein OS=Rattus norvegicus GN=Madd PE=1 SV=1	TRUE	0.0396874	157.465	742.486	105.782	1268.12	331.628	233.596	225.196	856.191	752.358	1671.08	59349.1	40278.3	238.111	381.668	41.8446	97.0971	367.118	462.229	448.345	151.803	148.02	439.042	776.928	225.507	138.853	654.014	94.2603	1243.78	373.735	215.07	217.741	754.933	719.888	2306.71	69400.7	44320.2	350.815
14541	24.9219	2	745.817	1489.62	-0.81019	42.75	EPGSSHLGSPDTAR	[9] Phospho (ST)	RGS14_RAT	Regulator of G-protein signaling 14 OS=Rattus norvegicus GN=Rgs14 PE=1 SV=1	TRUE	0.374894	108067	284715	19167.2	22824.7	13573.6	155641	35601.6	275265	38325.8	36817.4	364319	406875	126482	357821	45288.5	34185.1	257854	372064	29578.3	20572.9	9903.82	11088.6	34492.8	12014.3	95293.3	250789	17079.6	22386.6	15297	143297	34423.1	242710	36671.7	50821.7	426022	447706	186350
38807	21.6164	2	778.833	1555.65	-0.198273	55.6	SLGSGEGESESRPGK	[1] Phospho (ST)	RGS14_RAT	Regulator of G-protein signaling 14 OS=Rattus norvegicus GN=Rgs14 PE=1 SV=1	TRUE	0.239886	456.165	1055.42	35.9231	133.345	631.093	231.835	46.2271	236.635	122.127	96.4716	43971.1	49469.7	342.86	105.95	130.569	57.8362	119.845	917.228	842.481	62.4827	516.831	24.4177	1194.57	46.9821	402.248	929.658	32.0105	130.786	711.224	213.449	44.6968	208.65	116.856	133.167	51418.2	54434.1	505.145
15288	33.4362	2	654.814	1307.61	-0.213798	77.26	TSASIGSLCADAR		MYPR_RAT	Myelin proteolipid protein OS=Rattus norvegicus GN=Plp1 PE=1 SV=2	TRUE	0.280039	15001.1	13081.1	11731.4	20087.9	15260.9	16824.1	6785.59	4691.95	5326.42	1641.38	1566.86	3616.21	4240.37	3281.75	625.711	10690.4	9773.39	8217.66	35704.1	30990.9	29314.7	29083.8	37379.3	25770.1	13228	11522.4	10453.7	19702.3	17198.6	15489.8	6560.96	4137.05	5096.54	2265.71	1832.23	3979.1	6247.45
18954	24.7114	2	509.78	1017.55	-0.294352	36.74	GLSATVTGGQK		MYPR_RAT	Myelin proteolipid protein OS=Rattus norvegicus GN=Plp1 PE=1 SV=2	TRUE	0.194506	38037.8	24.83	2980.93	1152.87	4128.54	36411.6	618.4	36644.6	836.215	713.165	37.1203	232.372	18966.6	1543.16	482.632	1909.86	24015.9	110.061	75539.2	4328.56	5947.61	2328.29	82549	5104.6	33541.8	21.8713	2656.26	1130.74	4652.75	33523.9	597.928	32310.8	800.125	984.434	43.4071	255.69	27944
20321	26.1887	2	509.78	1017.55	0.910449	40.76	GLSATVTGGQK		MYPR_RAT	Myelin proteolipid protein OS=Rattus norvegicus GN=Plp1 PE=1 SV=2	TRUE	0.46313	2901.16	8974.79	7546.04	2783.45	3818.7	4150.41	4128.38	1019.16	2697.47	2180.5	33533.6	36129.6	1857	1114.2	1890.86	3800.93	1245.47	24093.3	3543.27	6713.88	3331.21	4331.07	3459.04	13184.1	2558.25	7905.39	6724.15	2730.02	4303.56	3821.25	3991.71	898.626	2581.05	3009.91	39213	39755.3	2735.96
24832	23.3309	2	509.78	1017.55	-0.367951	58.44	GLSATVTGGQK		MYPR_RAT	Myelin proteolipid protein OS=Rattus norvegicus GN=Plp1 PE=1 SV=2	FALSE	0.92253	49.85	54.2847	761.144	42814.8	39321.3	35.2502	637.726	27.7738	1872.98	1245.27	3.81466	84.9441	35.1849	21.0553	46.7861	88.467	4.3707	52.6259	976.753	1120.39	31729.2	32465.3	240.367	2164.28	43.9579	47.8163	678.243	41993.1	44313.9	32.4546	616.615	24.4891	1792.14	1718.93	4.46073	93.4684	51.8389
25052	14.53	2	509.78	1017.55	-0.186838	45.82	GLSATVTGGQK		MYPR_RAT	Myelin proteolipid protein OS=Rattus norvegicus GN=Plp1 PE=1 SV=2	FALSE	0.0350569	0	4.59289	36438.5	11.1716	4.37111	27.7151	75.2445	11.2124	62.9073	8.43494	48.6457	103.192	13.0118	29.5626	19264.9	26349.3	58.812	287.417	59.7881	63551.3	51.0904	35.1437	73.1733	34092.3	0	4.04562	32469.7	10.9572	4.92611	25.5171	72.7536	9.88635	60.1923	11.6434	56.8846	113.547	19.1706
30223	25.6784	2	509.78	1017.55	-0.139443	42.66	GLSATVTGGQK		MYPR_RAT	Myelin proteolipid protein OS=Rattus norvegicus GN=Plp1 PE=1 SV=2	FALSE	0.597079	1701.24	32520.9	2371.04	850.807	584.065	2042.85	490.087	1883.94	712.186	189.585	57.9254	145.043	247.073	16662.4	2635.2	1547.49	431.616	75.6186	1207.82	2985.37	569.269	1121.27	1547.21	3892.96	1500.16	28645.8	2112.79	834.477	658.225	1880.83	473.863	1661.13	681.449	261.699	67.7359	159.598	364.019
36762	26.2154	1	1018.55	1017.55	-0.35535	---	GLSATVTGGQK		MYPR_RAT	Myelin proteolipid protein OS=Rattus norvegicus GN=Plp1 PE=1 SV=2	TRUE	0.395623	0	0	0	0	0	0	0	0	0	428.022	17340.4	23526	0	0	12.8941	0	0	5543.95	0	0	0	0	0	0	0	0	0	0	0	0	0	0	0	590.831	20277.2	25886.9	0
37672	20.2598	2	509.78	1017.55	-0.320727	50.12	GLSATVTGGQK		MYPR_RAT	Myelin proteolipid protein OS=Rattus norvegicus GN=Plp1 PE=1 SV=2	FALSE	0.0893147	72.7609	69.7639	804.003	1445.72	31.8873	287.053	36061.7	20.8067	44633.4	20436.8	25.9312	36.4936	13.722	37.1911	109.898	434.155	18.0709	23.7119	56.0346	338.842	29.5968	162.813	49.7246	1403.79	64.1607	61.4511	716.434	1417.97	35.9361	264.288	34867.9	18.346	42707.1	28210.5	30.3231	40.1558	20.217
15800	25.3762	2	570.257	1138.5	-3.11052	44.31	VSQSGLSPER	[7] Phospho (ST)	ZNT3_RAT	Zinc transporter 3 OS=Rattus norvegicus GN=Slc30a3 PE=2 SV=1	TRUE	0.630646	31063.7	14705	12101.2	32552.3	28566.4	18343.6	29980.3	18735.9	38326.1	24761.1	49801.8	46683.9	27632.7	14048.7	17105.7	14318.5	27777.2	40756.7	48741	21484.5	28457.4	22551.6	47933	11069.3	27392	12952.8	10783.2	31927.6	32193.5	16888.8	28987.8	16520	36672	34179.5	58236.5	51368.6	40712
19576	24.3825	2	570.257	1138.5	-1.97971	38.72	VSQSGLSPER	[7] Phospho (ST)	ZNT3_RAT	Zinc transporter 3 OS=Rattus norvegicus GN=Slc30a3 PE=2 SV=1	TRUE	0.129193	695.713	2451.75	94.4255	259.12	418.149	810.746	2139.81	493.621	1141.57	3832.63	6032.65	6911.94	260.218	1272.18	3258.21	1216.9	336.348	596.024	837.363	174.727	433.111	301.663	968.211	49.319	613.481	2159.61	84.141	254.147	471.242	746.447	2068.97	435.243	1092.3	5290.46	7054.36	7605.57	383.386
25074	26.3117	2	705.33	1408.64	-0.93847	42.01	NRVSQSGLSPER	[4] Phospho (ST)	ZNT3_RAT	Zinc transporter 3 OS=Rattus norvegicus GN=Slc30a3 PE=2 SV=1	TRUE	0.916309	2508.25	16177.8	1233.83	1607.83	2194.92	1484.16	1042.96	3023.61	1770.52	1331.2	21962.2	20792	2076.5	1184.87	1298.32	5652.66	1789.67	29830.2	5669.61	8718.92	3176.77	2208.89	3348.32	1372.53	2211.78	14250.1	1099.45	1576.97	2473.61	1366.45	1008.43	2666.02	1694.11	1837.55	25681.8	22878.5	3059.36
16322	12.5081	2	835.355	1668.7	-1.88045	56.65	RSPSADQSLDDSPSK	[2] Phospho (ST)	KCNQ2_RAT	Potassium voltage-gated channel subfamily KQT member 2 OS=Rattus norvegicus GN=Kcnq2 PE=1 SV=1	TRUE	0.496657	21900.6	11460.6	24094.2	34610.4	28856	17921.5	37561.6	34691.6	37744.6	19839.2	3854.18	3315.97	26508.5	11446.4	30516.2	33356.9	22501.6	6198.98	26509.3	79971.3	23016	20121.8	23454	16393.3	19312	10095	21469.9	33946.1	32519.9	16500.1	36318.2	30588.8	36115.6	27385.5	4506.94	3648.74	39055.6
19928	12.4655	3	557.24	1668.7	-0.139492	---	RSPSADQSLDDSPSK	[2] Phospho (ST)	KCNQ2_RAT	Potassium voltage-gated channel subfamily KQT member 2 OS=Rattus norvegicus GN=Kcnq2 PE=1 SV=1	TRUE	0.650204	269.329	1823.78	7994.54	9672.52	9918.72	168.444	11537.6	283.311	10835.8	4364.24	2902.25	2468.1	1378.82	2250.69	5538.52	11125.3	472.544	204.297	1510.9	29857	9639.87	8603.05	6262.56	4718.65	237.495	1606.47	7123.8	9486.87	11178.1	155.085	11155.6	249.805	10368.1	6024.28	3393.79	2715.78	2031.45
19928	12.4655	3	557.24	1668.7	-0.139492	---	RSPSADQSLDDSPSK	[4] Phospho (ST)	KCNQ2_RAT	Potassium voltage-gated channel subfamily KQT member 2 OS=Rattus norvegicus GN=Kcnq2 PE=1 SV=1	FALSE	0.650204	269.329	1823.78	7994.54	9672.52	9918.72	168.444	11537.6	283.311	10835.8	4364.24	2902.25	2468.1	1378.82	2250.69	5538.52	11125.3	472.544	204.297	1510.9	29857	9639.87	8603.05	6262.56	4718.65	237.495	1606.47	7123.8	9486.87	11178.1	155.085	11155.6	249.805	10368.1	6024.28	3393.79	2715.78	2031.45
43773	24.1391	2	835.355	1668.7	-2.3565	44.42	RSPSADQSLDDSPSK	[4] Phospho (ST)	KCNQ2_RAT	Potassium voltage-gated channel subfamily KQT member 2 OS=Rattus norvegicus GN=Kcnq2 PE=1 SV=1	TRUE	0.981826	304.77	569.303	3870.65	27.448	14.2654	129.441	326.118	155.357	189.8	472.901	2943.95	3305.77	293.409	411.709	17.0881	888.746	24.0877	32508.4	354.587	331.966	126.89	199.631	164.825	2639.92	268.747	501.466	3449.08	26.9212	16.0767	119.176	315.322	136.984	181.609	652.78	3442.55	3637.51	432.288
23383	26.4725	2	757.312	1512.61	7.13894	48.94	SPSADQSLDDSPSK	[1] Phospho (ST)	KCNQ2_RAT	Potassium voltage-gated channel subfamily KQT member 2 OS=Rattus norvegicus GN=Kcnq2 PE=1 SV=1	TRUE	0.955721	1077.98	8042.63	1867.01	4486.06	2909.74	2052.01	1295.06	5838.96	3433.45	1895.86	17355.6	16953.7	12305.6	10005.8	2705.8	2824.24	4346.56	39940.9	2016.49	3460.62	1662.14	696.756	2336.25	1540.92	950.567	7084.29	1663.66	4399.96	3279.19	1889.27	1252.19	5148.41	3285.27	2617	20295.1	18655.1	18130.1
16583	37.4106	2	833.407	1664.8	-0.640408	95.36	ADALQAGASQFETSAAK		VAMP2_RAT	Vesicle-associated membrane protein 2 OS=Rattus norvegicus GN=Vamp2 PE=1 SV=2	TRUE	0.000209327	5841.61	7840.32	9852.61	20130.2	14609	12092.7	4934.64	1419.46	3869.9	6780.52	1435.49	1896.78	16715.3	23280.6	15219.9	62982	47331.8	56685.5	16562.5	15830.6	19664.5	17493.7	9757.68	13087.7	5151.14	6906.1	8779.49	19743.8	16464	11133.6	4771.28	1251.59	3702.88	9359.65	1678.61	2087.12	24627.1
19790	45.9552	2	936.97	1871.93	-7.8351	87.05	LQQTQAQVDEVVDIMR		VAMP2_RAT	Vesicle-associated membrane protein 2 OS=Rattus norvegicus GN=Vamp2 PE=1 SV=2	TRUE	0.000378103	2939.42	3777.21	2856.04	8685.67	9389.65	6208.36	5617.41	1630.75	4542.47	5240.1	24.0818	3107.76	59966.8	59112	42727.8	100846	83461.6	91424.9	34926	23715.9	14624.6	12887	6353.67	3289.57	2591.99	3327.13	2544.97	8518.97	10581.9	5715.99	5431.45	1437.89	4346.43	7233.29	28.1604	3419.63	88350.6
17962	30.8198	2	640.288	1278.56	0.850781	43.41	AGNESPVQELR	[5] Phospho (ST)	WDR44_RAT	WD repeat-containing protein 44 OS=Rattus norvegicus GN=Wdr44 PE=1 SV=1	TRUE	0.572641	8777.39	4134.45	15469.1	17672.8	15142	7493.32	20763.1	12924.9	16367.3	10588.9	1247.74	1022.85	6451.45	4456.9	11412.3	19915.4	10308.4	5397.1	12756.5	15098.5	12872.8	13704.3	9329.5	5357.35	7739.92	3641.8	13784.3	17333.6	17064.6	6899.04	20075.8	11396.4	15660.9	14616.7	1459.06	1125.49	9505.1
19806	30.8721	1	1279.57	1278.56	0.0338782	---	AGNESPVQELR	[5] Phospho (ST)	WDR44_RAT	WD repeat-containing protein 44 OS=Rattus norvegicus GN=Wdr44 PE=1 SV=1	TRUE	0.792777	25162.4	21620	20137.6	27806.3	25008.3	31777.7	25838.7	30258.3	29921.7	12540.8	14264.3	15139.6	22718.4	24337.1	25915.5	36987.4	39548.6	40546.1	19056.9	13302.5	27810.4	16076.5	16401.2	15362	22188.2	19043.8	17944.3	27272.6	28183.6	29257.4	24983.4	26679.8	28630.3	17311	16680.2	16658.9	33471.6
34898	13.304	2	905.341	1808.67	3.16675	58.06	EYVSNDATQSDDEEK	[10] Phospho (ST)	WDR44_RAT	WD repeat-containing protein 44 OS=Rattus norvegicus GN=Wdr44 PE=1 SV=1	TRUE	0.489928	0	339.135	364.124	2215.7	86.1611	124.739	10569.9	246.56	942.693	7517.92	703.688	442.236	139.924	17738.1	17546.5	1692.41	256.812	30.7888	481.128	275.467	255.773	6267.87	111.046	1769.81	0	298.725	324.465	2173.17	97.1011	114.846	10220	217.401	902.007	10377.5	822.868	486.616	206.154
111	50.8882	2	943.443	1884.87	-8.3432	71.71	SLSTSGESLYHVLGLDK	[3] Phospho (ST)	DNJC5_RAT	DnaJ homolog subfamily C member 5 OS=Rattus norvegicus GN=Dnajc5 PE=1 SV=1	TRUE	0.26078	7.16698e+06	7.18849e+06	7.2054e+06	8.58969e+06	6.8484e+06	8.58219e+06	1.01342e+07	1.02902e+07	1.0566e+07	7.3641e+06	8.38682e+06	7.6885e+06	8.9528e+06	8.81648e+06	8.33146e+06	1.0464e+07	9.9789e+06	9.06489e+06	6.90825e+06	5.7768e+06	6.54543e+06	5.68735e+06	5.42559e+06	6.37447e+06	6.31986e+06	6.33194e+06	6.42061e+06	8.42483e+06	7.71796e+06	7.90156e+06	9.79875e+06	9.07325e+06	1.011e+07	1.01652e+07	9.80726e+06	8.46006e+06	1.31904e+07
571	50.8882	3	629.298	1884.87	-7.95892	36.6	SLSTSGESLYHVLGLDK	[3] Phospho (ST)	DNJC5_RAT	DnaJ homolog subfamily C member 5 OS=Rattus norvegicus GN=Dnajc5 PE=1 SV=1	TRUE	0.585447	1.63962e+06	1.62321e+06	1.71366e+06	1.81862e+06	1.73106e+06	2.15906e+06	2.39346e+06	2.22637e+06	2.26329e+06	2.05146e+06	2.32757e+06	1.87494e+06	2.49615e+06	2.61975e+06	2.22004e+06	2.48747e+06	2.351e+06	2.16846e+06	1.99701e+06	2.00962e+06	1.62869e+06	1.56867e+06	1.662e+06	1.67093e+06	1.44582e+06	1.4298e+06	1.52701e+06	1.78372e+06	1.95085e+06	1.98783e+06	2.31423e+06	1.96307e+06	2.16561e+06	2.83178e+06	2.72178e+06	2.06309e+06	3.67765e+06
6348	53.9203	2	964.946	1927.88	-7.48929	45.74	SLSTSGESLYHVLGLDK	[N-term] Carbamyl (N-term)|[5] Phospho (ST)	DNJC5_RAT	DnaJ homolog subfamily C member 5 OS=Rattus norvegicus GN=Dnajc5 PE=1 SV=1	TRUE	0.584451	150232	151705	281018	257287	148659	228756	263505	297947	244110	210429	178041	271027	313017	313785	288420	330045	245486	289291	209681	188258	213454	135966	143839	213773	132475	133629	250410	252349	167534	210614	254782	262711	233574	290470	208195	298225	461176
233	27.8602	2	799.83	1597.65	0.289807	63.9	FYYSSGSSSPTHAK	[9] Phospho (ST)	CLD11_RAT	Claudin-11 OS=Rattus norvegicus GN=Cldn11 PE=1 SV=1	TRUE	0.260406	4.74229e+06	4.80071e+06	4.20863e+06	5.36246e+06	4.33764e+06	4.10177e+06	4.63241e+06	5.56294e+06	4.69432e+06	3.26626e+06	2.64091e+06	2.58542e+06	1.85117e+06	1.77875e+06	2.69287e+06	3.21753e+06	3.28238e+06	4.2678e+06	4.76421e+06	4.92409e+06	4.5742e+06	4.46781e+06	4.71476e+06	4.58008e+06	4.18176e+06	4.22867e+06	3.75024e+06	5.25954e+06	4.88839e+06	3.77647e+06	4.47906e+06	4.90503e+06	4.49172e+06	4.50866e+06	3.08819e+06	2.84487e+06	2.72738e+06
15244	27.898	1	1598.65	1597.64	-0.181425	---	FYYSSGSSSPTHAK	[9] Phospho (ST)	CLD11_RAT	Claudin-11 OS=Rattus norvegicus GN=Cldn11 PE=1 SV=1	TRUE	0.274394	123826	129839	101684	118153	72161.3	111229	96849.2	133588	101671	95255.7	40075.8	45464.8	25985.7	10557.1	64890.7	0	63210.1	94449.3	140218	152728	114745	106635	139667	173547	109190	114368	90609.2	115885	81323.7	102408	93643.1	117789	97283.4	131489	46863.3	50027.2	38285.5
15244	27.898	1	1598.65	1597.64	-0.181425	---	FYYSSGSSSPTHAK	[7] Phospho (ST)	CLD11_RAT	Claudin-11 OS=Rattus norvegicus GN=Cldn11 PE=1 SV=1	FALSE	0.274394	123826	129839	101684	118153	72161.3	111229	96849.2	133588	101671	95255.7	40075.8	45464.8	25985.7	10557.1	64890.7	0	63210.1	94449.3	140218	152728	114745	106635	139667	173547	109190	114368	90609.2	115885	81323.7	102408	93643.1	117789	97283.4	131489	46863.3	50027.2	38285.5
15244	27.898	1	1598.65	1597.64	-0.181425	---	FYYSSGSSSPTHAK	[8] Phospho (ST)	CLD11_RAT	Claudin-11 OS=Rattus norvegicus GN=Cldn11 PE=1 SV=1	FALSE	0.274394	123826	129839	101684	118153	72161.3	111229	96849.2	133588	101671	95255.7	40075.8	45464.8	25985.7	10557.1	64890.7	0	63210.1	94449.3	140218	152728	114745	106635	139667	173547	109190	114368	90609.2	115885	81323.7	102408	93643.1	117789	97283.4	131489	46863.3	50027.2	38285.5
15244	27.898	1	1598.65	1597.64	-0.181425	---	FYYSSGSSSPTHAK	[11] Phospho (ST)	CLD11_RAT	Claudin-11 OS=Rattus norvegicus GN=Cldn11 PE=1 SV=1	FALSE	0.274394	123826	129839	101684	118153	72161.3	111229	96849.2	133588	101671	95255.7	40075.8	45464.8	25985.7	10557.1	64890.7	0	63210.1	94449.3	140218	152728	114745	106635	139667	173547	109190	114368	90609.2	115885	81323.7	102408	93643.1	117789	97283.4	131489	46863.3	50027.2	38285.5
829	43.1707	2	1097.43	2192.85	-8.64032	62.58	DNLTLWTSDQQDDDGGEGNN		1433G_RAT	14-3-3 protein gamma OS=Rattus norvegicus GN=Ywhag PE=1 SV=2	TRUE	0.0306081	2.44723e+06	2.49683e+06	2.72632e+06	3.05649e+06	2.69177e+06	3.44026e+06	3.31055e+06	2.64351e+06	3.08651e+06	1.84745e+06	1.98105e+06	2.49077e+06	5.2086e+06	5.79439e+06	4.6697e+06	7.31292e+06	6.62484e+06	5.2188e+06	2.77997e+06	2.20587e+06	3.52531e+06	2.3488e+06	1.63748e+06	2.61046e+06	2.15797e+06	2.19931e+06	2.42938e+06	2.99783e+06	3.03355e+06	3.16742e+06	3.20096e+06	2.33087e+06	2.9533e+06	2.55017e+06	2.31657e+06	2.74072e+06	7.67396e+06
5506	43.1838	3	731.958	2192.85	-9.92087	45.51	DNLTLWTSDQQDDDGGEGNN		1433G_RAT	14-3-3 protein gamma OS=Rattus norvegicus GN=Ywhag PE=1 SV=2	TRUE	0.000280204	76036.9	82926.8	102769	110379	179854	199028	141996	139392	95869.7	152567	200596	146109	449311	735949	417286	387075	354094	503818	248818	326569	140163	141740	182664	134353	67049.5	73045.6	91575.9	108261	202690	183243	137296	122907	91732.1	210599	234570	160771	661982
5286	26.157	3	460.545	1378.61	-0.426992	36.82	SESPKEPEQLR	[3] Phospho (ST)	ROA1_RAT	Heterogeneous nuclear ribonucleoprotein A1 OS=Rattus norvegicus GN=Hnrnpa1 PE=1 SV=3	TRUE	0.888404	145652	60736.4	184685	164943	178201	180922	129998	188045	154686	251675	47093.1	52238.4	278981	238169	344115	242567	174876	39928.9	230586	21485.4	130233	123163	230311	16023.2	128436	53499.2	164570	161777	200828	166574	125694	165806	148010	347405	55069	57480.6	411030
2200	27.9909	4	644.296	2573.15	-0.581045	---	SHSPTHTPTPETKPPTEDELHR	[7] Phospho (ST)	RGS7_RAT	Regulator of G-protein signaling 7 OS=Rattus norvegicus GN=Rgs7 PE=2 SV=2	TRUE	0.0595879	331356	369821	306178	493970	431962	188491	498280	670307	528389	572329	242843	185314	261060	208015	390943	273975	268731	392294	309416	365247	358235	257483	198112	79495.8	292191	325754	272830	484489	486809	173542	481785	591033	505584	790028	283972	203911	384626
2453	28.0069	5	515.638	2573.15	-0.182161	46.76	SHSPTHTPTPETKPPTEDELHR	[7] Phospho (ST)	RGS7_RAT	Regulator of G-protein signaling 7 OS=Rattus norvegicus GN=Rgs7 PE=2 SV=2	TRUE	0.330171	175580	168364	148075	247887	218094	72381.9	258634	318153	259843	471287	186168	140227	213958	146999	301595	136933	134447	196573	221590	321040	179462	135735	140844	55261	154827	148302	131948	243130	245786	66641.4	250072	280527	248629	650552	217698	154299	315230
2293	35.5684	3	803.723	2408.15	-0.840566	41.85	TPALSPQRPLTTQQPQSGTLK	[1] Phospho (ST)|[5] Phospho (ST)	SYN2_RAT	Synapsin-2 OS=Rattus norvegicus GN=Syn2 PE=1 SV=1	TRUE	0.328245	485523	548748	580912	760790	623373	580345	727311	716435	701498	488115	323152	330396	704634	625281	645767	1.0173e+06	793656	800938	604427	633782	496451	448991	522148	386555	428135	483361	517641	746188	702524	534319	703234	631705	671222	673781	377883	363551	1.03816e+06
3635	34.7972	2	1165.1	2328.18	-0.146404	56.25	TPALSPQRPLTTQQPQSGTLK	[5] Phospho (ST)	SYN2_RAT	Synapsin-2 OS=Rattus norvegicus GN=Syn2 PE=1 SV=1	TRUE	0.639797	397218	552252	511203	675200	449051	476556	673669	625974	574066	466219	397694	252412	555697	646965	553382	818623	836421	1.16291e+06	406652	531141	459486	360583	282414	270164	350268	486448	455525	662241	506068	438761	651368	551942	549290	643557	465050	277742	818723
2714	12.7443	2	587.268	1172.52	-0.297749	66.1	APTAAPSPEPR	[7] Phospho (ST)	SAFB1_RAT	Scaffold attachment factor B1 OS=Rattus norvegicus GN=Safb PE=1 SV=2	TRUE	0.702343	127018	12325.4	157713	183635	198452	92131.9	166367	78309.8	178427	228941	13592.4	10043.1	198026	27748.4	287802	201618	37940.9	4606.74	187553	209614	124893	128097	170868	95171.9	112005	10856.8	140535	180111	223650	84825.1	160859	69048.5	170727	316024	15894.4	11051	291756
13551	24.7725	2	587.269	1172.52	0.122261	61.3	APTAAPSPEPR	[7] Phospho (ST)	SAFB1_RAT	Scaffold attachment factor B1 OS=Rattus norvegicus GN=Safb PE=1 SV=2	TRUE	0.694802	3776.08	177634	1961	1610.42	2274.71	3804.54	2053.89	11996.8	1806.9	3534.11	270801	266544	3745.54	242908	2055.81	2506.77	17156.2	217793	4081.97	3541.75	1395.46	1379.45	4405.41	2263.17	3329.75	156468	1747.41	1579.51	2563.53	3502.81	1985.9	10578	1728.92	4878.39	316665	293292	5518.41
25734	12.7443	1	1173.53	1172.52	-0.803367	---	APTAAPSPEPR	[7] Phospho (ST)	SAFB1_RAT	Scaffold attachment factor B1 OS=Rattus norvegicus GN=Safb PE=1 SV=2	TRUE	0.99549	0.0627653	0	4946.73	11909.4	9389.87	195.188	10293	0	10229.5	19529.4	0	7.13748	926.222	0	28425.5	195.167	0	0	872.95	3.39541	4438.78	4129.43	594.673	4419.24	0.0553466	0	4407.95	11680.8	10582.1	179.708	9952.26	0	9787.98	26957.9	0	7.85374	1364.63
3018	52.7149	3	834.744	2501.21	-7.51454	60.8	ENTEGEYSGIEHVIVDGVVQSIK		IDH3A_RAT	Isocitrate dehydrogenase [NAD] subunit alpha, mitochondrial OS=Rattus norvegicus GN=Idh3a PE=1 SV=1	TRUE	5.16163e-07	382471	382729	281209	540749	543032	444872	188764	220197	261381	343714	285461	357096	649669	529436	590475	968444	1.03195e+06	915693	825056	753675	718377	694433	680421	635381	337264	337124	250581	530370	611982	409590	182515	194156	250101	474454	333808	392931	957174
20182	52.7419	2	1251.61	2501.21	-7.17278	---	ENTEGEYSGIEHVIVDGVVQSIK		IDH3A_RAT	Isocitrate dehydrogenase [NAD] subunit alpha, mitochondrial OS=Rattus norvegicus GN=Idh3a PE=1 SV=1	TRUE	0.00127115	12408.3	14535.7	11108.6	56130.5	56012.6	45154.7	4420.18	5804.97	4461.98	24648.7	1029.76	7045.99	34494.6	26047.7	18540.4	93532.8	79015.1	115202	53055.9	59352.5	71275.6	57115.6	39781.5	21444.7	10941.7	12803.7	9898.72	55053.2	63124.6	41573.6	4273.85	5118.44	4269.41	34024.4	1204.16	7753.06	50821.8
3212	27.9084	2	870.427	1738.84	-0.692537	49.65	TNPPTQKPPSPPVSGR	[10] Phospho (ST)	ABI1_RAT	Abl interactor 1 OS=Rattus norvegicus GN=Abi1 PE=1 SV=3	TRUE	0.601476	442279	481588	346934	585017	487106	379030	504447	641703	557801	680560	432754	432305	727830	648466	970610	560183	530288	665529	541113	479618	448158	338203	403839	267711	390003	424203	309147	573789	548954	348970	487748	565811	533727	939427	506047	475687	1.07233e+06
3291	35.2056	3	667.288	1998.84	5.46031	37.45	GSYLTHEASGLDEQGEAR	[9] Phospho (ST)	CADM4_RAT	Cell adhesion molecule 4 OS=Rattus norvegicus GN=Cadm4 PE=1 SV=1	TRUE	0.294152	120870	118068	132502	171726	159860	101050	144263	175961	159968	148346	94910.9	85934.8	127007	74246.4	116797	138073	66632	74102.8	164423	170969	121627	139261	160053	99391.7	106583	104000	118070	168430	180158	93035.6	139487	155151	153064	204772	110986	94558.5	187123
3615	35.2529	2	1000.42	1998.83	0.273389	80.16	GSYLTHEASGLDEQGEAR	[9] Phospho (ST)	CADM4_RAT	Cell adhesion molecule 4 OS=Rattus norvegicus GN=Cadm4 PE=1 SV=1	TRUE	0.00481029	390788	380207	494960	671071	482834	465465	562525	559629	520295	417152	277484	309309	348006	277253	352384	422628	255388	306758	381818	355654	399961	354079	337266	364787	344598	334903	441051	658191	544140	428550	543903	493444	497840	575826	324480	340349	512727
3555	12.5625	2	491.716	981.417	0.0153956	40.77	VISPSEDR	[3] Phospho (ST)	KPCA_RAT	Protein kinase C alpha type OS=Rattus norvegicus GN=Prkca PE=1 SV=3	TRUE	0.763338	96673.1	29431.1	101790	107974	118744	104745	98684.1	127224	91908.2	82887.2	57820.9	60778.8	113618	42672.6	86426.1	99004.7	85609.7	19594	171947	152764	103663	95491	177047	88831.8	85246.6	25924.2	90703.2	105902	133822	96438.1	95417.2	112178	87941.6	114415	67613.7	66878	167397
11054	12.5868	1	982.423	981.416	-0.709465	---	VISPSEDR	[3] Phospho (ST)	KPCA_RAT	Protein kinase C alpha type OS=Rattus norvegicus GN=Prkca PE=1 SV=3	TRUE	0.97936	45112.2	2967.44	82972.9	111626	90052.3	65808.8	94412.9	60653.3	88545.3	101205	26174.2	30627.2	69448.8	11610.5	133311	87087.1	26565.5	2617.23	110435	114337	66755.2	58453.1	98338.5	83384.3	39780	2613.85	73935.8	109484	101486	60589.6	91287.5	53480.1	84723.8	139701	30607.1	33700.7	102321
3696	12.3681	2	546.739	1091.46	-0.57471	58.23	ISNAEPEPR	[2] Phospho (ST)	SEPT8_RAT	Septin-8 OS=Rattus norvegicus GN=Sept8 PE=1 SV=1	TRUE	0.314112	6255.74	24347.1	62926.8	66475.6	63026.8	6172.43	51577.3	8823.81	55072.5	39194.5	12090.5	6422.8	7626.42	35112.7	31601.7	71028.2	3794.5	11524.1	63770.3	184354	53468.1	58469.5	92438.3	45028	5516.32	21446	56073.1	65199.8	71029.4	5682.91	49869.9	7780.25	52695.7	54103	14138.2	7067.34	11236.2
3713	52.1996	2	1009.94	2017.86	-9.3426	98.18	EVSADLSEEENLLTDFK	[7] Phospho (ST)	PTPRZ_RAT	Receptor-type tyrosine-protein phosphatase zeta OS=Rattus norvegicus GN=Ptprz1 PE=1 SV=1	TRUE	0.256724	395650	476039	427153	408410	305762	390672	492653	497057	547302	344887	288310	373891	406349	406593	337938	419754	369908	276216	633550	508342	627195	469599	459310	764729	348885	419316	380629	400571	344586	359688	476344	438272	523682	476072	337140	411411	598686
3789	34.4243	2	523.221	1044.43	-0.574158	41.12	GFSEEQLR	[3] Phospho (ST)	TAGL3_RAT	Transgelin-3 OS=Rattus norvegicus GN=Tagln3 PE=1 SV=2	TRUE	0.835011	57496.1	58861.1	52566.5	82708.1	74131.4	85935.3	112490	120900	99889.5	59561.5	82520.2	75574.2	105425	108075	97920.8	102698	91033.9	93584.8	65286.3	73792.2	69021.1	58226	59848.8	54831.3	50700.2	51847.4	46841.2	81120.7	83544	79119.9	108766	106602	95578.4	82217.1	96496.2	83158.2	155326
6099	34.3931	1	1045.43	1044.43	-0.292293	---	GFSEEQLR	[3] Phospho (ST)	TAGL3_RAT	Transgelin-3 OS=Rattus norvegicus GN=Tagln3 PE=1 SV=2	TRUE	0.67739	86318.5	89890.8	77872.5	133819	111861	169927	146826	168036	154188	101433	133839	132101	165604	164761	177777	171306	152363	176177	74762.6	87517.4	94224.4	67097.7	60125.9	91477.7	76115.8	79179.7	69390.9	131251	126064	156450	141966	148163	147534	140016	156506	145358	243988
4080	45.064	3	1074.48	3220.41	-9.67765	74.52	IAESHLQTISNLSENQASEEEDELGELR	[18] Phospho (ST)	PPR1B_RAT	Protein phosphatase 1 regulatory subunit 1B OS=Rattus norvegicus GN=Ppp1r1b PE=2 SV=1	TRUE	0.736655	246508	305781	287011	434229	341117	413234	425745	493063	499759	339850	306682	330207	503451	450818	471448	455192	372554	473132	314779	292219	258813	213119	258690	273209	217372	269345	255751	425894	384429	380461	411651	434751	478190	469120	358623	363344	741748
4153	37.7866	3	839.686	2516.04	-0.509601	55.62	IYHLPDAESDEDEDFKEQTR	[9] Phospho (ST)	SEPT2_RAT	Septin-2 OS=Rattus norvegicus GN=Sept2 PE=1 SV=1	TRUE	0.20947	174167	225341	322964	523968	375477	243334	452823	400654	394021	276885	102541	101925	387199	268984	415807	657212	398887	454827	329969	364770	299532	267382	191876	229406	153581	198490	287788	513911	423152	224035	437833	353271	377016	382205	119908	112154	570470
8604	37.7866	2	1259.03	2516.04	-0.544699	81.35	IYHLPDAESDEDEDFKEQTR	[9] Phospho (ST)	SEPT2_RAT	Septin-2 OS=Rattus norvegicus GN=Sept2 PE=1 SV=1	TRUE	0.762301	142235	177502	171808	350248	219442	211813	256082	292006	272316	122875	68883.9	81292.8	151848	113204	175613	316662	243882	289873	146575	138461	222524	160772	89611.4	114333	125423	156351	153095	343526	247305	195014	247604	257472	260564	169614	80550.4	89450.7	223722
22952	37.7707	4	630.017	2516.04	-0.196203	---	IYHLPDAESDEDEDFKEQTR	[9] Phospho (ST)	SEPT2_RAT	Septin-2 OS=Rattus norvegicus GN=Sept2 PE=1 SV=1	TRUE	0.140198	1503.12	806.84	4819.39	6440.04	5720.41	786.268	6926.62	7675.97	4513.65	9684.99	1106.35	1482.46	10306.4	7755.22	3401.61	4152.5	1414.69	3614.96	8581.27	20584.3	5515.29	5511.08	2813.49	3727.07	1325.45	710.7	4294.48	6316.44	6446.74	723.911	6697.32	6768.17	4318.85	13368.9	1293.73	1631.23	15184.7
4329	45.2207	2	869.368	1736.72	-8.55929	81.07	GMYDGPVFDLTTTPK	[2] Oxidation (M)|[13] Phospho (ST)	DPYL3_RAT	Dihydropyrimidinase-related protein 3 OS=Rattus norvegicus GN=Dpysl3 PE=1 SV=2	TRUE	0.0049153	183942	198273	168859	193578	154869	187736	265197	310358	321136	145116	160102	157353	142232	155243	158306	185771	162015	164240	158742	152637	163739	117561	116765	129047	162200	174648	150467	189863	174532	172847	256418	273653	307277	200315	187218	173143	209554
7345	47.8479	2	861.37	1720.73	-9.73209	68.18	GMYDGPVFDLTTTPK	[13] Phospho (ST)	DPYL3_RAT	Dihydropyrimidinase-related protein 3 OS=Rattus norvegicus GN=Dpysl3 PE=1 SV=2	TRUE	0.351332	40464.6	48728.5	73100.6	93245.5	100200	105091	193585	138390	145267	131237	94439.8	137188	216920	216152	180585	183938	121505	139525	143087	128812	128396	46718.6	52736.3	61605.7	35681.8	42922.1	65138.8	91455.9	112922	96756.8	187177	122023	138997	181156	110435	150955	319594
4349	28.2629	2	703.327	1404.64	-0.182229	45.34	SSESAHVATLPAR	[2] Phospho (ST)	SPTN2_RAT	Spectrin beta chain, non-erythrocytic 2 OS=Rattus norvegicus GN=Sptbn2 PE=1 SV=2	TRUE	0.596727	122704	74543.1	137424	199894	161145	123373	188690	147379	186575	124341	34232	22624.5	130729	52286.2	188538	94951.6	116809	80097	145685	212018	117169	127223	164445	124839	108200	65660.8	122456	196057	181606	113589	182443	129949	178522	171637	40029.7	24894.9	192607
4767	40.1214	3	742.039	2223.1	-8.90487	37.54	VAAGHELQPLAIVDQRPSSR	[19] Phospho (ST)	CXA1_RAT	Gap junction alpha-1 protein OS=Rattus norvegicus GN=Gja1 PE=1 SV=2	TRUE	0.524106	260928	234035	564633	717596	470858	202346	596535	472913	583890	514290	40210.8	151590	478221	256809	335145	543641	343108	329774	489221	593202	344991	330614	320877	313713	230087	206148	503135	703823	530644	186298	576788	416984	558691	709912	47021.1	166803	704575
9232	40.0433	2	1112.56	2223.1	-8.87593	62.17	VAAGHELQPLAIVDQRPSSR	[19] Phospho (ST)	CXA1_RAT	Gap junction alpha-1 protein OS=Rattus norvegicus GN=Gja1 PE=1 SV=2	TRUE	0.793402	113672	93107.7	188538	307702	181248	98006.3	277817	269328	272695	212321	57550.3	94276.2	185079	129670	159085	205150	149839	152197	181895	212119	145918	124024	139236	84376.9	100236	82013.3	168003	301797	204261	90233.6	268620	237476	260926	293083	67297.3	103737	272682
4777	28.3026	2	611.284	1220.55	-1.13309	37.36	SPSAVGPSGGGLR	[1] Phospho (ST)	S1PR5_RAT	Sphingosine 1-phosphate receptor 5 OS=Rattus norvegicus GN=S1pr5 PE=2 SV=1	TRUE	0.0724543	178265	177576	168966	196438	192572	175311	175666	184449	180812	168081	179486	161479	134154	130982	160236	117732	109487	151416	219963	231093	163043	139967	191849	172738	157195	156417	150562	192668	217024	161408	169851	162635	173008	232014	209885	177684	197653
24259	28.3168	1	1221.56	1220.55	-0.345203	---	SPSAVGPSGGGLR	[1] Phospho (ST)	S1PR5_RAT	Sphingosine 1-phosphate receptor 5 OS=Rattus norvegicus GN=S1pr5 PE=2 SV=1	TRUE	0.758265	5148.93	73.9413	13267.9	15352.8	10319.9	2331.99	11427.3	1986.48	10966.1	11078.9	817.828	0	2411.55	107.154	1058.17	0	417.574	43.3077	17510.7	18361.3	11479.1	10697.7	12792.4	14123.2	4540.34	65.1307	11822.8	15058.1	11630.3	2147.04	11049	1751.54	10492.8	15293	956.34	0	3553.01
5011	27.5762	3	692.611	2074.81	0.0275334	57.93	AEDSSEGHEEEVLGGHGEK	[4] Phospho (ST)	PTPRN_RAT	Receptor-type tyrosine-protein phosphatase-like N OS=Rattus norvegicus GN=Ptprn PE=2 SV=2	TRUE	0.638435	166531	197797	157112	201978	192732	114750	187408	239304	229886	280426	185057	158085	224294	217614	310738	178111	148900	217089	217450	213674	180252	121801	150307	70055.9	146848	174228	140000	198102	217204	105649	181204	211003	219964	387092	216399	173949	330459
18322	27.5762	2	1038.41	2074.81	-0.0968006	56.96	AEDSSEGHEEEVLGGHGEK	[4] Phospho (ST)	PTPRN_RAT	Receptor-type tyrosine-protein phosphatase-like N OS=Rattus norvegicus GN=Ptprn PE=2 SV=2	TRUE	0.573584	17289.3	3626.8	14715.5	17991.6	16975.3	7169.77	21151.9	24876.2	27505.7	53780.3	5719.78	5051.34	30417.3	12954.1	56180.6	535.592	15792	4224.13	31210.5	4361	20464.7	11803.9	12442.8	7839.41	15245.7	3194.64	13112.7	17646.3	19130.7	6601.15	20451.6	21934.2	26318.6	74237	6688.51	5558.25	44814.6
5192	43.1055	2	982.474	1962.93	-10.3567	97.48	GNDISSGTVLSEYVGSGPPK		PEBP1_RAT	Phosphatidylethanolamine-binding protein 1 OS=Rattus norvegicus GN=Pebp1 PE=1 SV=3	TRUE	0.000120931	126095	154908	168662	223588	150164	165833	84341.6	102133	123278	95441	82176.9	78990	284052	283567	271801	418424	391338	369838	165921	126041	200716	234042	159245	205671	111191	136450	150292	219296	169231	152681	81549.6	90054.1	117957	131744	96094.8	86916.7	418501
5227	26.8718	2	537.261	1072.51	-0.04014	37.03	HVTLPSSPR	[7] Phospho (ST)	UBR4_RAT	E3 ubiquitin-protein ligase UBR4 OS=Rattus norvegicus GN=Ubr4 PE=1 SV=2	TRUE	0.38572	89170	82364.8	64390.3	79728.5	78168.9	78124.4	80638.6	111203	88287.7	90761	122768	92941.2	107459	115671	96604.9	74718	85490.5	97614.2	143711	115900	80300.2	62949.5	115313	65977.8	78630.3	72550.5	57377.2	78198.2	88094.2	71928.5	77969.1	98051.9	84477.3	125284	143560	102268	158323
5260	38.709	2	767.837	1533.66	-0.624375	76.97	SQSIDEIDVGTYK	[3] Phospho (ST)	LRRC7_RAT	Leucine-rich repeat-containing protein 7 OS=Rattus norvegicus GN=Lrrc7 PE=1 SV=2	TRUE	0.701399	88978.1	90465	96815.2	133697	111081	138951	182252	192835	180100	76477.2	89682.8	94284.5	89851.8	88467.8	83277.3	185083	162134	162740	113946	122091	115999	86483.7	82057.6	99243.6	78461.1	79685.5	86270.4	131131	125185	127931	176219	170030	172327	105567	104872	103746	132381
5337	27.9779	2	665.289	1328.56	-1.27077	38.55	AIYQGPSSPDKS	[7] Phospho (ST)	COMT_RAT	Catechol O-methyltransferase OS=Rattus norvegicus GN=Comt PE=1 SV=2	TRUE	0.0336099	191706	184658	171552	249875	236881	216952	263002	247541	246495	205187	182671	166373	174651	183867	225341	180421	198233	228101	184897	190630	173434	172686	170469	157935	169047	162655	152867	245079	266958	199746	254296	218265	235857	283235	213609	183069	257317
21697	27.9637	1	1329.57	1328.56	-0.115147	---	AIYQGPSSPDKS	[7] Phospho (ST)	COMT_RAT	Catechol O-methyltransferase OS=Rattus norvegicus GN=Comt PE=1 SV=2	TRUE	0.944272	10478.2	0	13827.4	36684.3	31426.9	7007.14	40042.1	12152.3	40042	50545.7	0	0	11849.7	2.41701	47354.7	34.5509	5766.57	0	23324.6	5808.99	16599.9	19069.9	14719.9	7468.36	9239.7	0	12321.3	35980.2	35417.2	6451.42	38716.5	10715.1	38313.8	69772	0	0	17458.5
5466	45.3897	2	909.458	1816.9	-10.3247	58.25	RNSLPQIPTLNLESR	[3] Phospho (ST)	FAK2_RAT	Protein-tyrosine kinase 2-beta OS=Rattus norvegicus GN=Ptk2b PE=1 SV=1	TRUE	0.0493784	213407	211719	177163	258824	200096	243110	240885	242729	263370	203740	169896	183605	241118	220715	216436	373303	342021	379239	291073	240070	291676	184011	197660	199346	188183	186492	157867	253856	225503	223829	232910	214022	252003	281238	198670	202030	355245
5471	33.4283	2	692.865	1383.72	-0.140089	60.83	KVPLPGPGSPEVK	[9] Phospho (ST)	CSKI1_RAT	Caskin-1 OS=Rattus norvegicus GN=Caskin1 PE=1 SV=1	TRUE	0.458945	105636	117366	102527	151315	121830	118520	155003	181071	163451	124221	86085.8	99349	142499	110931	140768	142002	118905	105716	126441	125351	102571	94652.2	118403	91935.6	93150.4	103381	91360.3	148411	137299	109121	149872	159657	156397	171471	100666	109319	209947
27834	33.4674	1	1384.72	1383.72	0.345598	---	KVPLPGPGSPEVK	[9] Phospho (ST)	CSKI1_RAT	Caskin-1 OS=Rattus norvegicus GN=Caskin1 PE=1 SV=1	TRUE	0.107913	5716.86	10286.5	9721.84	23513.8	12869.8	6749.3	21587.2	13815.4	25504.3	6740.18	8788.99	2679.77	7603.64	10637.1	979.431	11176.7	10770.5	5392.46	13287.9	3996.5	10874.7	6831.38	2852.2	7578.37	5041.14	9060.82	8662.97	23062.5	14504	6214.02	20872.5	12181.5	24403.6	9303.97	10277.5	2948.69	11202.6
5511	35.198	2	839.395	1676.78	-0.413345	51.7	ASSLNENVDHSALLK	[3] Phospho (ST)	NEB2_RAT	Neurabin-2 OS=Rattus norvegicus GN=Ppp1r9b PE=1 SV=1	TRUE	0.950264	125304	105258	149831	224232	158716	162814	278543	242195	252431	63694.1	41866.9	41659.2	90517.3	84367.9	85840.9	231736	153828	205215	149132	152600	132559	104623	110924	109573	110494	92715.7	133512	219929	178868	149902	269322	213551	241536	87921.7	48957.6	45839.8	133362
5532	36.2062	2	594.325	1186.63	12.9967	37.71	DTQLQQIVDK		CANB1_RAT	Calcineurin subunit B type 1 OS=Rattus norvegicus GN=Ppp3r1 PE=1 SV=2	TRUE	0.538489	68052.9	69741.2	54068	57985.8	56819.8	60403.2	75875.1	76663	63133	65920.4	83217.9	102281	99650.3	93707.4	69761.7	115883	97339.3	114308	57669.6	66754.7	56404.1	39744.8	57930.9	57679.6	60009.2	61431	48179.1	56872.9	64034.3	55612.8	73363.3	67596.4	60408.3	90994.8	97312.1	112545	146817
5700	40.5596	3	759.999	2276.97	-9.24103	50.88	DLHESSFSLSGSQIDDHVPK	[8] Phospho (ST)	DPYL5_RAT	Dihydropyrimidinase-related protein 5 OS=Rattus norvegicus GN=Dpysl5 PE=1 SV=1	TRUE	0.676022	138950	123962	167145	217089	189321	130692	284399	275332	281597	90534.6	20662.2	48550.5	93903.3	70469.1	83777.1	228025	161556	209166	210200	231341	183461	149309	153735	128667	122526	109191	148940	212923	213359	120327	274985	242770	269443	124972	24161.6	53422.6	138350
5788	25.3762	2	635.782	1269.55	-0.357204	62.84	SADVSPTTEGVK	[5] Phospho (ST)	TRIM2_RAT	Tripartite motif-containing protein 2 OS=Rattus norvegicus GN=Trim2 PE=1 SV=2	TRUE	0.752846	242498	35761.1	39818.3	305200	287569	306836	311711	285714	335512	334893	21340.9	19665.2	428599	342614	467424	359871	234511	13880.8	368211	29711	188603	183277	384067	22760.8	213835	31499.9	35481.4	299342	324082	282502	301392	251924	321032	462278	24955.3	21638.6	631466
6178	51.785	2	892.435	1782.85	-8.2524	74.01	VASEEEEVPLVVYLK	[3] Phospho (ST)	SYNPO_RAT	Synaptopodin OS=Rattus norvegicus GN=Synpo PE=2 SV=2	TRUE	0.47159	132102	155943	165803	247806	201063	270166	218353	251137	257852	137090	172621	210293	257165	234182	241510	250286	240174	224021	151866	141577	147975	113068	107580	150680	116488	137361	147744	243049	226593	248740	211125	221436	246723	189236	201857	231397	378887
6206	26.4725	2	727.834	1453.65	-1.56401	72.35	SRSDIDVNAAAGAK	[3] Phospho (ST)	CLAP2_RAT	CLIP-associating protein 2 OS=Rattus norvegicus GN=Clasp2 PE=2 SV=1	TRUE	0.244967	181766	215112	21968.5	194748	194369	148017	110085	286876	236073	68893.1	256186	271781	158955	149280	31111.4	52499.7	178938	292240	258766	22745.9	156528	137674	218058	20529.5	160281	189480	19575.8	191010	219048	136278	106441	252948	225885	95098.3	299575	299055	234193
16983	26.1082	2	727.834	1453.65	-1.76419	64.94	SRSDIDVNAAAGAK	[3] Phospho (ST)	CLAP2_RAT	CLIP-associating protein 2 OS=Rattus norvegicus GN=Clasp2 PE=2 SV=1	TRUE	0.391862	8519.25	33021	45174.6	1338.42	1667.72	13201.6	110283	25535.5	24579.2	101720	46297.6	20839.5	16172.6	47948.8	149282	82674.2	11990.5	15057.6	3011.95	16869.1	1167.06	624.627	5045	11915.4	7512.29	29086.3	40254.3	1312.74	1879.48	12154.6	106632	22515.6	23518.4	140412	54138.8	22930.8	23827.6
6234	32.9458	2	914.422	1826.83	-0.141896	68.5	NLTSSSLNDISDKPEK	[6] Phospho (ST)	S4A4_RAT	Electrogenic sodium bicarbonate cotransporter 1 OS=Rattus norvegicus GN=Slc4a4 PE=1 SV=1	TRUE	0.59565	169385	157900	199023	228794	166926	150055	351588	335518	332199	150890	75562.4	78714.7	107888	86974.5	101751	223508	155000	179594	241010	210897	228572	185706	176481	152579	149364	139085	177346	224402	188121	138154	339949	295838	317862	208284	88360	86613.8	158954
6271	12.9937	2	619.774	1237.53	-0.176521	43.21	QNSSPPSSLNK	[4] Phospho (ST)	AT2B2_RAT	Plasma membrane calcium-transporting ATPase 2 OS=Rattus norvegicus GN=Atp2b2 PE=2 SV=2	TRUE	0.430775	125940	80301.2	115972	153754	130158	138066	124577	189981	136441	212439	10930.3	9093.34	237396	103024	254977	102039	153021	105629	155858	49468.1	86604.3	80344	123858	78719.7	111054	70732.8	103340	150803	146685	127117	120453	167513	130552	293245	12781.5	10005.9	349762
6425	41.5886	2	1143.47	2284.93	-7.97765	126.26	ASPALGSGPDGSGDSLEMSSLDR	[2] Phospho (ST)	TOM70_RAT	Mitochondrial import receptor subunit TOM70 OS=Rattus norvegicus GN=Tomm70a PE=1 SV=1	TRUE	0.521086	172636	168843	209899	320265	268582	341595	481606	419823	422296	228835	239547	276686	379891	417708	351844	421607	347839	321299	240877	201144	305505	122164	96887.7	122304	152231	148724	187038	314118	302685	314504	465663	370172	404070	315878	280118	304452	559704
6451	25.4597	2	850.851	1699.69	-10.4073	53.74	NDGSQSDTAVGTVGAGGK	[6] Phospho (ST)	RIMS1_RAT	Regulating synaptic membrane exocytosis protein 1 OS=Rattus norvegicus GN=Rims1 PE=1 SV=1	TRUE	0.344556	514914	616972	136025	642627	601477	681269	368302	866202	622408	335845	642230	726585	858573	657293	443472	360468	618198	734035	555129	170961	380064	321834	499061	108607	454053	543456	121210	630293	677847	627239	356110	763760	595546	463592	751001	799499	1.26496e+06
17952	25.3762	3	567.569	1699.68	-11.8675	---	NDGSQSDTAVGTVGAGGK	[6] Phospho (ST)	RIMS1_RAT	Regulating synaptic membrane exocytosis protein 1 OS=Rattus norvegicus GN=Rims1 PE=1 SV=1	TRUE	0.599391	58314.1	58614.5	5972.84	69564.7	79018.8	93826	37648.6	83678.5	48008.5	44334.2	121097	96348.4	133399	139372	50024.1	20039.2	76115	72678.7	101259	10868.8	43685.6	40543.6	107380	2929.77	51421.5	51630.2	5322.3	68229.6	89052	86384.8	36402.2	73782.2	45936.5	61197.7	141607	106017	196540
6543	34.4243	2	685.274	1368.53	-0.397005	51.49	NHSLEEEFER	[3] Phospho (ST)	PEX5R_RAT	PEX5-related protein OS=Rattus norvegicus GN=Pex5l PE=1 SV=1	TRUE	0.266066	81344.4	96779.1	65982.9	116378	115911	139642	120598	150447	136336	61651.2	76843.7	78301.3	98813.5	117738	93699.9	118176	100515	114886	76046.5	74350.4	75218.7	73964	68240.8	62286.6	71729.7	85247.2	58796.3	114144	130628	128568	116606	132654	130452	85101.8	89858.3	86159	145585
6547	24.7114	2	460.181	918.348	-0.0228086	45.7	VDSFTDR	[3] Phospho (ST)	PPM1E_RAT	Protein phosphatase 1E OS=Rattus norvegicus GN=Ppm1e PE=1 SV=1	TRUE	0.498056	179642	159427	289855	224184	206021	197842	236468	231114	264187	136977	3694.42	2655.32	172605	171597	204350	386032	225788	3956.86	302006	242301	164810	138476	271378	198571	158409	140431	258285	219881	232180	182152	228639	203781	252785	189080	4320.12	2921.79	254304
6663	47.3286	2	1067.5	2132.98	-9.39097	108.44	ANSFVGTAQYVSPELLTEK	[3] Phospho (ST)	PDPK1_RAT	3-phosphoinositide-dependent protein kinase 1 OS=Rattus norvegicus GN=Pdpk1 PE=1 SV=2	TRUE	0.0245411	210422	217933	230652	327031	246865	305505	305724	272805	274412	281689	269551	292492	286628	275141	267762	304846	258908	212398	214466	175623	219527	170579	132582	176186	185551	191965	205530	320754	278210	281276	295603	240542	262568	388836	315203	321845	422297
11779	47.4092	3	712.001	2132.98	-10.7012	43.33	ANSFVGTAQYVSPELLTEK	[3] Phospho (ST)	PDPK1_RAT	3-phosphoinositide-dependent protein kinase 1 OS=Rattus norvegicus GN=Pdpk1 PE=1 SV=2	TRUE	0.418236	24759.3	24704.5	37173.7	48779.4	43213.1	52480.4	53499.4	47087.5	38295.6	86066.9	75479.1	68941.8	80239.1	74368.5	66451.6	50245.7	40984.6	44284.4	67469.9	82317	41617.9	34329.5	46250.8	34871.9	21832.8	21760.8	33124.9	47843.2	48700	48318.3	51728.4	41518.7	36642.8	118804	88262.6	75860.2	118218
6722	32.0719	2	857.384	1712.75	-4.97983	62.93	SSTPLPTVSSSAENTR	[3] Phospho (ST)	LAP2_RAT	Lamina-associated polypeptide 2, isoform beta OS=Rattus norvegicus GN=Tmpo PE=1 SV=3	TRUE	0.952596	67214.8	70947.1	67308.2	98773.5	78131.6	58853.6	124702	99363.8	105246	76008.5	21721.3	18125.6	66165.9	59995.5	86101.2	108441	67183.8	58516.2	69198.6	64213.2	64095.8	68646.8	55100.2	41420.2	59270.2	62493.3	59977.2	96877.8	88052.1	54186.1	120574	87612.5	100704	104920	25400.1	19944.6	97483.9
6827	45.4586	2	610.33	1218.64	-13.0762	43.68	DFLAGGIAAAVSK		ADT1_RAT	ADP/ATP translocase 1 OS=Rattus norvegicus GN=Slc25a4 PE=1 SV=3	TRUE	0.000192367	65212.8	50197.5	55971.5	68342.8	69276.4	70920.8	44931.9	39673.8	49030.1	78909.5	63104.8	86265.2	95014.6	55782	50599.4	93382.8	97380.2	114455	175684	164043	130870	136470	147369	178095	57504.8	44216.1	49875.3	67031.1	78072.5	65296.2	43444.5	34981.7	46914.1	108925	73792.5	94922	139988
6904	35.5971	2	1030.91	2059.8	-0.770986	68.48	DSGLEDGGESPSFDTPSQR	[12] Phospho (ST)	S4A10_RAT	Sodium-driven chloride bicarbonate exchanger OS=Rattus norvegicus GN=Slc4a10 PE=1 SV=1	TRUE	0.292625	131936	128479	141327	180534	133095	179684	254707	244539	236817	76105.1	71928.4	95493.1	49740.2	33109.7	46007.8	185948	133943	138595	153764	143004	213820	169199	131690	173490	116342	113170	125934	177069	149994	165433	246275	215618	226596	105054	84110.6	105076	73283.6
6923	43.3243	2	818.832	1635.65	-10.3642	79.66	SNSSEASSGDFLDLK	[3] Phospho (ST)	HN1_RAT	Hematological and neurological expressed 1 protein OS=Rattus norvegicus GN=Hn1 PE=2 SV=3	TRUE	0.705383	83834.6	83416.2	108151	137849	119310	156256	144893	123304	124666	85753.3	81029.4	83147.7	165747	181348	163722	169707	134187	138366	102763	109890	115750	66165.8	50052.6	70898.5	73925.5	73476.6	96371.9	135204	134459	143863	140096	108721	119286	118372	94752.9	91491.7	244199
7066	12.3455	2	548.213	1094.41	0.156239	36.08	YGMGTSVER	[3] Oxidation (M)|[5] Phospho (ST)	ODPA_RAT	Pyruvate dehydrogenase E1 component subunit alpha, somatic form, mitochondrial OS=Rattus norvegicus GN=Pdha1 PE=1 SV=2	TRUE	0.885726	26713.9	2158.07	28468.9	37345	31572.7	17450.2	48042.5	55714.8	53556.2	8828.2	890.663	732.174	16228	2237.8	12879.2	26283	17116.7	194.913	29804.5	24257	23155	23123.6	32636.9	18037	23556.4	1900.92	25368.2	36628.3	35581.6	16066.2	46452.1	49125.6	51244.8	12186.2	1041.51	805.649	23909.2
25594	12.3455	1	1095.42	1094.41	-0.72424	---	YGMGTSVER	[3] Oxidation (M)|[5] Phospho (ST)	ODPA_RAT	Pyruvate dehydrogenase E1 component subunit alpha, somatic form, mitochondrial OS=Rattus norvegicus GN=Pdha1 PE=1 SV=2	TRUE	0.439632	0	0	9164.94	13546.6	10000	0	16610.9	207.027	16177.7	845.761	0	74.8073	0	0	4086.9	7418.66	164.516	62.089	4868.16	12580.5	4752.08	2818.39	6139.25	6572.26	0	0	8166.73	13286.6	11269.8	0	16061	182.543	15479.5	1167.47	0	82.3143	0
11477	29.4011	2	540.215	1078.42	0.155092	40.31	YGMGTSVER	[6] Phospho (ST)	ODPA_RAT	Pyruvate dehydrogenase E1 component subunit alpha, somatic form, mitochondrial OS=Rattus norvegicus GN=Pdha1 PE=1 SV=2	TRUE	0.238707	14947.1	15917.8	17932.2	21659.3	15755.1	208.977	46201	47151.2	31508.7	9963.9	13279.5	8772.46	25757.6	25557	33999.3	50759.9	35252.4	64062.3	21854.8	32533.8	20435.5	10507.6	5112.65	9369.59	13180.4	14021.1	15979.1	21243.6	17755.5	192.404	44671.6	41574.8	30148.8	13753.9	15528.6	9652.79	37949.4
7284	28.4259	2	793.859	1585.7	0.0573802	44.2	TPSPPEPEPAGTAQK	[3] Phospho (ST)	BCAS1_RAT	Breast carcinoma-amplified sequence 1 homolog (Fragment) OS=Rattus norvegicus GN=Bcas1 PE=1 SV=2	TRUE	0.00243465	563771	623571	563873	890524	748848	520252	752780	935710	810990	662886	378189	354306	361875	400676	532505	85993.1	308384	585621	452622	220742	553092	448157	339874	205899	497135	549269	502458	873432	843930	478992	727860	825048	775989	915031	442240	389861	533161
7317	44.092	3	739.343	2215.01	-10.5491	43.31	HAFSPVASVESASGEVLHSPK	[11] Phospho (ST)	FETUA_RAT	Alpha-2-HS-glycoprotein OS=Rattus norvegicus GN=Ahsg PE=1 SV=2	TRUE	0.613557	185097	195179	196909	200992	178470	148568	193314	192709	182971	136801	89947.2	82110.6	221294	191273	228901	137186	116229	141650	172482	203775	167735	107101	123395	65951.7	163219	171922	175463	197134	201131	136786	186914	169918	175075	188836	105181	90350.6	326039
7431	12.8347	2	527.756	1053.5	-0.197631	50.97	RDSVLAASR	[3] Phospho (ST)	ITPR1_RAT	Inositol 1,4,5-trisphosphate receptor type 1 OS=Rattus norvegicus GN=Itpr1 PE=1 SV=2	TRUE	0.311933	27665.6	2454.9	35248.3	40803.2	40810.1	34014.4	37826.2	41956.9	34823.9	29140.4	515.592	403.188	23943.8	2983.82	22106.4	35510.5	30593.7	3442.66	78555.8	77476.7	37244.6	31984.3	58050	29343.7	24395.6	2162.39	31409.2	40020.1	45991.8	31316.8	36574	36994.8	33320.9	40224.6	602.915	443.649	35277
28349	22.0011	2	527.755	1053.5	-0.443466	48.07	RDSVLAASR	[3] Phospho (ST)	ITPR1_RAT	Inositol 1,4,5-trisphosphate receptor type 1 OS=Rattus norvegicus GN=Itpr1 PE=1 SV=2	TRUE	0.494497	384.756	179.343	134.595	195.746	192.906	128.286	80.9333	120.61	66.644	56.268	43859	53513.5	183.562	114.878	56.5743	160.162	139.748	1940.65	648.906	133.811	241.678	177.205	306.106	150.432	339.279	157.973	119.935	191.989	217.4	118.112	78.2541	106.346	63.7678	77.6708	51287.2	58883.7	270.447
7489	42.9336	2	964.516	1927.02	-10.826	111.6	EQVTNVGGAVVTGVTAVAQK		SYUA_RAT	Alpha-synuclein OS=Rattus norvegicus GN=Snca PE=1 SV=1	TRUE	0.00128773	62830	62529.2	62157.7	89227.6	73610.1	49288.1	42187.8	38336.5	43163.4	81854.6	61358	97270.3	240424	201819	237068	128031	172763	157441	84464	69018.4	73460.8	90706.9	62081.1	62912.2	55403.7	55078.4	55387.7	87515	82956.5	45379.2	40791.2	33802.6	41300.5	112990	71749.9	107032	354223
10121	42.9492	3	643.346	1927.02	-11.3059	62.4	EQVTNVGGAVVTGVTAVAQK		SYUA_RAT	Alpha-synuclein OS=Rattus norvegicus GN=Snca PE=1 SV=1	TRUE	0.000308714	28811.3	22357.2	44074.7	23263.3	24242.2	23464.2	15907.8	11535.9	18541.8	42703.8	44171.7	41017.5	120566	128662	99903.6	57036.5	67136.7	66180.9	43026.9	48371.2	29711.7	44235.8	32344.1	43639.7	25405.8	19693.2	39274.2	22816.8	27320.3	21603.3	15381.2	10171.6	17741.6	58947.2	51652.8	45133.7	177633
10555	29.9735	3	712.667	2134.98	0.448117	51.29	ATPATEESTVPAAQSSAAPAAK	[2] Phospho (ST)	CAMKV_RAT	CaM kinase-like vesicle-associated protein OS=Rattus norvegicus GN=Camkv PE=1 SV=1	TRUE	0.710821	11310.7	13601.2	20778.1	19902.2	21772.9	7342.52	29118.4	24085.6	23336.6	18518.7	160894	95783.6	14482.4	52660.8	25803.2	40680.7	14416.3	121275	16525.3	22876.5	18673.8	18536.3	11128.8	5052.46	9973.76	11980.5	18515	19520.2	24537.4	6760.2	28154.5	21237.1	22329.5	25562.8	188143	105396	21337.3
7543	29.9864	2	1068.5	2134.98	-0.0627175	97.63	ATPATEESTVPAAQSSAAPAAK	[5] Phospho (ST)	CAMKV_RAT	CaM kinase-like vesicle-associated protein OS=Rattus norvegicus GN=Camkv PE=1 SV=1	TRUE	0.134879	110455	124172	133146	154434	129374	75415.5	199557	162170	183028	68355.4	445839	309858	48498.9	142947	99052.8	223224	140402	654677	52899.2	59439.2	128156	111697	33946.7	30184.9	97399.8	109376	118644	151470	145801	69434.5	192951	142991	175129	94356	521349	340952	71454.8
7598	27.825	2	837.339	1672.66	0.133754	47.58	WHQLQNENHVSSD	[12] Phospho (ST)	RP3A_RAT	Rabphilin-3A OS=Rattus norvegicus GN=Rph3a PE=1 SV=1	TRUE	0.0406373	143035	145361	141001	271107	248514	460763	265705	277000	263410	266489	138406	158902	811846	577307	1.06094e+06	650330	571881	625930	224199	243199	208937	130807	154548	187270	126129	128040	125644	265904	280069	424221	256909	244240	252041	367854	161847	174849	1.19611e+06
7636	13.2716	3	641.6	1921.78	4.75918	57.44	GPDRTPPSEEDSAEAER	[5] Phospho (ST)	SGTA_RAT	Small glutamine-rich tetratricopeptide repeat-containing protein alpha OS=Rattus norvegicus GN=Sgta PE=1 SV=1	TRUE	0.724257	1156.94	124.535	173161	301152	285505	732.277	255743	2414.87	335778	315809	232.543	211.191	2285.6	382.875	407440	245571	1059.98	153.644	32722.7	264430	130233	192180	4544.38	85767.5	1020.19	109.696	154301	295372	321756	674.201	247276	2129.28	321286	435934	271.928	232.385	3367.44
10576	24.8194	3	641.601	1921.78	5.73961	43.24	GPDRTPPSEEDSAEAER	[5] Phospho (ST)	SGTA_RAT	Small glutamine-rich tetratricopeptide repeat-containing protein alpha OS=Rattus norvegicus GN=Sgta PE=1 SV=1	TRUE	0.925607	109521	8533.67	11586.6	21459	151356	167482	10126.8	199008	15309.1	21009.3	12034.9	9142.23	176600	28453.5	17891.3	21377.7	125979	2519.06	118490	15790.6	58839.6	14276.5	122802	6491.45	96576.1	7516.83	10324.6	21047.2	170574	154199	9791.55	175472	14648.4	29000.8	14073.2	10059.7	260189
7792	13.7862	2	607.774	1213.53	0.0263694	69.85	AISPTSATSSGR	[3] Phospho (ST)	MYO5A_RAT	Unconventional myosin-Va OS=Rattus norvegicus GN=Myo5a PE=1 SV=1	TRUE	0.893864	31556.5	11364.5	192877	319691	97926.6	38574.8	266307	66794.7	361231	256893	3013.07	2179.39	46520.9	21714.7	257047	251993	22752.7	5886.99	37397.2	17158.4	59249.2	200079	38297.8	130124	27826.6	10010.3	171870	313555	110360	35515.5	257491	58895.1	345641	354608	3523.38	2398.09	68540.5
8189	23.7935	2	607.774	1213.53	-0.140042	84.18	AISPTSATSSGR	[3] Phospho (ST)	MYO5A_RAT	Unconventional myosin-Va OS=Rattus norvegicus GN=Myo5a PE=1 SV=1	TRUE	0.857687	299542	304836	32869.2	34400	332477	293671	23543.9	380647	21364.9	34066.5	71354.9	77694.4	271954	286636	37238.4	29449.3	290829	66307.1	408832	39232.5	249378	12962	398685	31230.9	264137	268513	29289.2	33739.7	374692	270380	22764.5	335629	20442.9	47024.5	83439.9	85491.2	400677
12092	12.7443	2	607.774	1213.53	0.0122087	39.25	AISPTSATSSGR	[3] Phospho (ST)	MYO5A_RAT	Unconventional myosin-Va OS=Rattus norvegicus GN=Myo5a PE=1 SV=1	TRUE	0.844158	415.098	128.298	5666.21	1196.25	2346.43	301.481	3065.1	943.186	1007.89	1590	292.544	183.52	1256.11	0	541.579	8459.85	587.877	57.9973	2003.03	307404	1887.83	2972.7	2092.52	888.282	366.034	113.011	5049.06	1173.29	2644.36	277.572	2963.63	831.64	964.389	2194.79	342.091	201.936	1850.66
27463	12.767	1	1214.54	1213.53	-0.0311828	---	AISPTSATSSGR	[3] Phospho (ST)	MYO5A_RAT	Unconventional myosin-Va OS=Rattus norvegicus GN=Myo5a PE=1 SV=1	TRUE	0.910391	0	0	582.159	1538.06	1380.56	0	367.503	129.666	0	182.249	11.2722	0	0	0	848.839	194.871	0	0	10.2897	109502	220.49	270.509	0	88.1694	0	0	518.753	1508.54	1555.85	0	355.337	114.331	0	251.572	13.1813	0	0
35147	23.8145	1	1214.54	1213.53	-0.226118	---	AISPTSATSSGR	[3] Phospho (ST)	MYO5A_RAT	Unconventional myosin-Va OS=Rattus norvegicus GN=Myo5a PE=1 SV=1	TRUE	0.768754	22639.7	417.921	55.9609	0	0.0355402	32607.3	0	47231.5	0	0.0971614	244.14	1144.3	38561.6	1791.02	278.929	0	31907.8	1081.11	2.44404	0	0	0	177.293	0	19963.7	368.123	49.8659	0	0.0400528	30021.2	0	41645.6	0	0.134119	285.488	1259.14	56813.8
7834	13.1795	2	569.76	1137.51	-1.27971	44.53	SLSPPQSQSK	[3] Phospho (ST)	BAIP2_RAT	Brain-specific angiogenesis inhibitor 1-associated protein 2 OS=Rattus norvegicus GN=Baiap2 PE=1 SV=1	TRUE	0.584997	84878.9	51417.8	113800	167248	160261	66427.6	149629	78596.1	169367	169155	6435.27	5940.91	136922	59000.8	209910	150721	52604.7	4366.02	155905	222227	111832	95789.9	137429	80882.7	74846.4	45291	101406	164038	180609	61159.3	144676	69300.8	162057	233497	7525.17	6537.09	201731
8064	38.0835	2	917.914	1833.81	-0.638849	108.5	SSSVGSSSSYPISSAVPR	[3] Phospho (ST)	PLEC_RAT	Plectin OS=Rattus norvegicus GN=Plec PE=1 SV=2	TRUE	0.213151	98618.1	95256.4	135545	148566	108697	110095	170301	157926	157727	67446.8	35570.2	42293.2	53782	45895.8	57424.8	148227	85733.8	93275.2	90968.9	86588	103679	79203.9	65200.6	92297.5	86961.7	83906	120782	145714	122499	101363	164663	139249	150920	93101.9	41594.6	46537.4	79238.5
8138	41.3918	2	854.838	1707.66	-9.64342	73.94	GSESPNSFLDQEYR	[4] Phospho (ST)	CNKR2_RAT	Connector enhancer of kinase suppressor of ras 2 OS=Rattus norvegicus GN=Cnksr2 PE=1 SV=1	TRUE	0.768875	87595.2	87119.9	100772	114633	92471.9	126081	113746	107830	96996.8	95754.4	97975.1	107147	85353.3	103536	97548.2	149345	126739	115627	77221.8	85360.6	86856.7	98006.5	82108.1	111828	77241.7	76739	89796.4	112432	104213	116082	109980	95077.3	92810.6	132177	114569	117899	125753
8234	34.2347	2	808.851	1615.69	-0.107509	69.64	ATGAEEYAQQDVVR	[2] Phospho (ST)	CN37_RAT	2',3'-cyclic-nucleotide 3'-phosphodiesterase OS=Rattus norvegicus GN=Cnp PE=1 SV=2	TRUE	0.28727	82128.1	77799.1	92101.5	126500	87097.6	109232	69189.7	63476.3	71872.7	48591.3	44962.3	42043.1	52597.9	50782.9	41514.9	72262.8	51526.9	57837.8	77190.2	71739	74243.7	73430.9	65060.3	92277	72420.7	68528.8	82070.1	124072	98156.5	100569	66899.2	55969.2	68770.8	67074.1	52577.3	46262.2	77493.9
16055	32.4241	2	768.868	1535.72	-0.0488644	70.59	ATGAEEYAQQDVVR		CN37_RAT	2',3'-cyclic-nucleotide 3'-phosphodiesterase OS=Rattus norvegicus GN=Cnp PE=1 SV=2	TRUE	0.0143598	24013.9	25104.3	24885.8	27520.9	24491.5	25427.2	12039.6	9441.58	14741.9	7628.97	1093.91	4043.86	18751.2	16803.5	17822.3	42145.5	30634.6	26635.6	30347.3	28545.1	31911	30450	34021	30974.9	21175.5	22113	22175.3	26992.7	27601.2	23410.6	11641.1	8324.97	14105.7	10530.8	1279.18	4449.66	27626.7
8307	50.5292	2	1175.01	2348.01	-6.94962	104.5	SAEDLTEGSYDAILSAEQLEK	[1] Phospho (ST)	ARM10_RAT	Armadillo repeat-containing protein 10 OS=Rattus norvegicus GN=Armc10 PE=2 SV=1	TRUE	0.165181	119713	193824	169825	278656	193618	255877	279368	335710	315263	136374	158189	200647	223212	183814	201906	308203	300854	219632	153114	89857.2	162790	111201	62899.6	148604	105563	170728	151329	273308	218202	235584	270119	296007	301657	188248	184980	220782	328864
14199	50.3787	3	783.676	2348.01	-9.89992	---	SAEDLTEGSYDAILSAEQLEK	[1] Phospho (ST)	ARM10_RAT	Armadillo repeat-containing protein 10 OS=Rattus norvegicus GN=Armc10 PE=2 SV=1	TRUE	0.312724	18094.9	33205.2	28855	45027.8	53380.3	58887.5	50594.5	70561	50971.5	62735.2	50433.3	72937	86672.1	87875.1	93130.2	68245.4	54573.8	55282.4	67041.9	70519.5	38038.7	32550.8	26189.8	37299.4	15956.1	29248.6	25712.2	44163.6	60158	54217.3	48919.6	62216.1	48771.7	86598.1	58975	80256.3	127696
8318	26.7386	3	674.279	2019.82	-0.409526	49.41	EEQTDTSDGESVTHHIR	[7] Phospho (ST)	GNL1_RAT	Guanine nucleotide-binding protein-like 1 OS=Rattus norvegicus GN=Gnl1 PE=2 SV=1	TRUE	0.193593	115802	175798	88492.4	140970	143150	100907	130847	161399	147618	170722	182726	172740	159834	176033	174575	109503	112231	186606	133813	94335.5	101761	90546.9	122003	52739.7	102114	154850	78854.1	138264	161327	92903.9	126515	142311	141247	235660	213674	190075	235487
8370	30.4424	2	675.309	1348.6	0.283714	66.37	SPSPSPTSPGSLR	[8] Phospho (ST)	DCLK1_RAT	Serine/threonine-protein kinase DCLK1 OS=Rattus norvegicus GN=Dclk1 PE=2 SV=1	TRUE	0.445664	61599.4	56857.1	94201.1	99173.6	88574.3	54336.9	115947	91363.4	102620	48059.5	24237.5	19973.7	34120.9	31465.1	50709.9	105061	58186.7	61916.2	58748.2	66572.4	73280.3	71685.8	47545.6	31904.7	54318.5	50082.2	83941	97270.1	99820.7	50027.5	112108	80558.3	98190.8	66340.1	28342.4	21978.1	50271.2
9443	30.4581	1	1349.61	1348.6	0.373582	---	SPSPSPTSPGSLR	[8] Phospho (ST)	DCLK1_RAT	Serine/threonine-protein kinase DCLK1 OS=Rattus norvegicus GN=Dclk1 PE=2 SV=1	TRUE	0.205889	162263	169421	159080	190859	153860	205080	189097	198722	186296	87997.1	108603	110950	101982	110779	122242	195530	179492	219669	113593	112870	148842	124163	107281	133299	143084	149233	141753	187195	173395	188816	182837	175220	178256	121469	126996	122084	150253
8452	37.9298	2	860.37	1718.73	-0.442294	68.12	GMYDGPVYEVPATPK	[2] Oxidation (M)|[13] Phospho (ST)	DPYL1_RAT	Dihydropyrimidinase-related protein 1 OS=Rattus norvegicus GN=Crmp1 PE=1 SV=1	TRUE	0.132446	85814.8	77397.3	97753.5	111293	75098.9	78839.5	143578	144665	164503	53784.7	26863.2	32457.4	40037.3	39698.8	56377.5	100927	58681.1	51788	72482.8	83823.6	68701.6	57175.2	52828.3	65591.7	75671.7	68174.9	87106.6	109157	84634.4	72586.9	138825	127556	157403	74242.9	31412.9	35714.6	58988
8555	49.7286	2	1168.57	2335.12	-6.4073	111.68	TALPTSGSSTGELELLAGEVPAR	[8] Phospho (ST)	EPN1_RAT	Epsin-1 OS=Rattus norvegicus GN=Epn1 PE=1 SV=1	TRUE	0.548796	149376	157353	132439	228997	181412	221160	283214	276107	302672	53897.3	26310.7	44283	100743	102514	80445.3	256154	231336	189386	111085	75404.3	113536	96179.7	60511.3	118722	131720	138604	118014	224602	204446	203620	273838	243453	289609	74398.4	30766.8	48726.9	148427
9541	49.8697	3	779.377	2335.11	-8.79678	45.93	TALPTSGSSTGELELLAGEVPAR	[10] Phospho (ST)	EPN1_RAT	Epsin-1 OS=Rattus norvegicus GN=Epn1 PE=1 SV=1	TRUE	0.593688	63327.5	77149.5	82698.3	110048	99788.5	143782	145803	180048	144605	92825.1	42575.4	68023.9	126088	119908	112613	140606	106661	120193	124111	131844	69411.3	57260	90732.3	92005.6	55842.3	67956.7	73691.1	107936	112459	132379	140976	158755	138364	128133	49786.1	74850.2	185769
8712	38.7739	2	795.387	1588.76	-0.512547	73.28	HGGGIVADLSQQSLK	[13] Phospho (ST)	PP1R7_RAT	Protein phosphatase 1 regulatory subunit 7 OS=Rattus norvegicus GN=Ppp1r7 PE=1 SV=1	TRUE	0.589832	62609.2	68285.4	50309.8	85132.1	63079.1	75406	94425.2	115058	96035.3	65869.3	77943.8	94087	149578	156479	133870	118990	107579	106938	64743.6	54471.2	60625	47069.6	49885.9	54317.4	55208.9	60148.7	44830.2	83498.2	71088.4	69425.8	91299.4	101451	91890.6	90924.3	91144.8	103529	220378
8935	32.6762	3	831.655	2491.94	0.0601862	71.06	RASVCAEAYNPDEEEDDAESR	[3] Phospho (ST)	KAP3_RAT	cAMP-dependent protein kinase type II-beta regulatory subunit OS=Rattus norvegicus GN=Prkar2b PE=1 SV=3	TRUE	0.0396061	85144.7	97910.6	177844	208059	151250	115121	78301.2	43606.4	56632.7	47860.2	18558	22326.4	95939.4	99424.9	99608.5	153706	94002.3	110635	126857	154207	127554	134850	119487	134765	75080.8	86243.9	158474	204066	170455	105991	75709.1	38449.3	54188.5	66065	21701	24566.9	141350
11802	32.6262	2	1246.98	2491.94	0.273712	101.03	RASVCAEAYNPDEEEDDAESR	[3] Phospho (ST)	KAP3_RAT	cAMP-dependent protein kinase type II-beta regulatory subunit OS=Rattus norvegicus GN=Prkar2b PE=1 SV=3	TRUE	0.124504	118024	128695	165173	245778	160399	172213	75007.1	60253.5	75321.3	41274.9	15562.8	25615.9	97937.2	91117.6	110430	159159	108642	131324	113751	116144	159909	155391	104797	145169	104074	113360	147183	241061	180765	158556	72524.1	53127.6	72070.6	56974.8	18198.6	28186.5	144294
9125	47.141	3	831.718	2492.13	-9.55111	53.59	ENTEGEYSSLEHESVAGVVESLK		IDHG1_RAT	Isocitrate dehydrogenase [NAD] subunit gamma 1, mitochondrial OS=Rattus norvegicus GN=Idh3g PE=2 SV=2	TRUE	8.45345e-05	101601	104891	62887.5	112882	98228.7	144821	16250.9	24736.9	27322.6	50630.4	76574.5	55523.1	140904	168769	146982	217635	207947	242933	193183	182644	192497	138891	158050	92364	89591.8	92392.2	56038	110716	110701	133336	15712.9	21811.3	26143.4	69888.8	89543.6	61094.9	207598
14298	47.188	2	1247.08	2492.14	-7.87363	86.63	ENTEGEYSSLEHESVAGVVESLK		IDHG1_RAT	Isocitrate dehydrogenase [NAD] subunit gamma 1, mitochondrial OS=Rattus norvegicus GN=Idh3g PE=2 SV=2	TRUE	2.95706e-05	48320.2	49298.4	51954.2	93574	84790.6	54106.3	10859	8832.73	15804.7	33455.3	7891.81	20694.4	97563.3	82455.9	99995.4	201684	191100	222081	132318	115827	146839	120180	94859.7	70380.3	42608.9	43424.2	46295.5	91778	95556.6	49815.2	10499.6	7788.12	15122.6	46180.8	9228.41	22771.1	143743
9348	34.5782	2	762.329	1522.64	-0.53503	42.99	TPEEPELEAEATK	[1] Phospho (ST)	NOL3_RAT	Nucleolar protein 3 OS=Rattus norvegicus GN=Nol3 PE=1 SV=1	TRUE	0.23475	53898.7	53409.8	39748	38557.3	40988.1	52096.1	66573.1	70757.9	72102.1	47228.1	77235.7	77079.1	71424.8	93225.7	57617.1	62590.9	72625.4	80594.3	33027	24250	29325	28664.4	25751.3	34188.7	47528	47045.7	35418.8	37817.3	46192.4	47964.4	64369.2	62389.7	68990.3	65192.4	90316.7	84814.1	105232
9418	28.0878	2	571.726	1141.44	0.405253	67.94	AGDMLEDSPK	[8] Phospho (ST)	HDGF_RAT	Hepatoma-derived growth factor OS=Rattus norvegicus GN=Hdgf PE=1 SV=2	TRUE	0.496466	14600.1	16069.7	22749.4	35011.5	30589.9	23345.5	63749.8	53808.4	51654.2	50556	47977.5	46860.3	75535.7	84640.1	89764.6	1080.57	40015.2	50824	37699.1	35376.2	31911.7	14323.8	13853.1	10463	12874.4	14154.9	20271.6	34339.5	34474	21494.1	61639.4	47444.7	49424.9	69786.1	56103.2	51562.8	111289
22161	28.0764	1	1142.44	1141.44	0.518691	---	AGDMLEDSPK	[8] Phospho (ST)	HDGF_RAT	Hepatoma-derived growth factor OS=Rattus norvegicus GN=Hdgf PE=1 SV=2	TRUE	0.495113	786.905	22.105	4263.53	10116.2	8414.9	2127.47	19396.4	13974.6	21595.6	28262.4	34.4346	716.05	29870.4	3985.88	68431.6	748.543	3320.48	307.05	10899.2	12447.5	6355.42	2822.04	1859.85	1900.53	693.894	19.4711	3799.16	9922.01	9483.35	1958.75	18754.3	12321.9	20663.6	39012.7	40.2667	787.906	44008.8
9505	37.5045	2	741.829	1481.64	-0.467481	40.9	EQDVVPFQESPK	[10] Phospho (ST)	SHAN1_RAT	SH3 and multiple ankyrin repeat domains protein 1 OS=Rattus norvegicus GN=Shank1 PE=1 SV=1	TRUE	0.201032	35057.5	36109.1	47162.2	65950	51141.6	59254.4	58942.9	48872.9	57454.8	39847.4	27205	26446.1	58587.9	60839.9	53807.9	89178.8	73290.7	88779.4	47876.6	53234.8	50597.3	35683.3	26923.1	35996.2	30913.8	31806.5	42025.5	64684.3	57635.2	54555	56991.6	43092.9	54975.1	55004.3	31812.5	29100	86319.1
9637	27.2534	2	641.287	1280.56	5.18744	39.52	NIDSNPYDTDK		NSF_RAT	Vesicle-fusing ATPase OS=Rattus norvegicus GN=Nsf PE=1 SV=1	TRUE	0.198161	38850.4	46322.9	11234.4	50366.5	46114	33218.1	42460.8	49435	40524.4	45133.1	90051.5	87677.5	35218.6	36471.6	41815.4	4341.6	36118.9	169924	42583	10529.6	36737.5	36065.3	43938.1	8755.82	34258.4	40803.2	10010.8	49399.8	51969.2	30583.6	41055.2	43588.5	38775.4	62300.5	105303	96476	51888.5
44210	27.299	1	1281.58	1280.57	16.0899	---	NIDSNPYDTDK		NSF_RAT	Vesicle-fusing ATPase OS=Rattus norvegicus GN=Nsf PE=1 SV=1	TRUE	0.611406	400.4	125.233	0	0	429.77	0	0	0	415.722	899.95	0	1155.04	0	570.258	1440.33	0	0	9213.16	2348.72	17.1103	368.144	0	607.993	0	353.074	110.311	0	0	484.338	0	0	0	397.78	1242.27	0	1270.95	0
9803	25.438	3	716.659	2146.95	-0.327917	41.9	GHAGGQRPEPSSPDGPAPPTR	[12] Phospho (ST)	REM2_RAT	GTP-binding protein REM 2 OS=Rattus norvegicus GN=Rem2 PE=1 SV=2	TRUE	0.307668	68760	361125	3096.53	12079.4	8770.8	121609	6922.19	554301	6927.98	8330.55	321186	344912	31899.3	493076	5484.63	8200.35	365731	433249	4969.93	5035.86	3897.04	4066.84	10448.1	2057.16	60632.7	318095	2759.27	11847.6	9884.45	111964	6693.04	488746	6628.98	11499.3	375583	379525	46998
[truncated: 138 more rows]
[truncated: 11 more columns]
