# Supplementary material for: Sex- and estrous-cycle dependent dorsal hippocampal phosphoproteomic changes induced by low-dose ketamine
Source: Sci Rep. 2022 Feb 2;12:1820. doi: 10.1038/s41598-022-05937-x (PMC8810966; doi:10.1038/s41598-022-05937-x)
Supplement: Supplementary file 29 — Supplementary Table S29. [file 41598_2022_5937_MOESM29_ESM.xlsx]

## Sheet: LF15-002_Saland_C2_EN_Design#1_
Table S29. Ketamine- vs. Saline-Treated Diestrus Females: Protein-level identification and statistical analysis for TiO2-enriched fractions, including raw and normalized abundance values. CEN, Saline-treated diestrus females; DEN, Ketamine-treated diestrus females.
									Normalized abundance																								Raw abundance
									CEN												DEN												CEN												DEN
Accession	Peptide count	Unique peptides	Confidence score	Anova (p)	Max fold change	Highest mean condition	Lowest mean condition	Description	03012014_SS_1F_Run1	03012014_SS_1F_Run2	03012014_SS_1F_Run3	03012014_SS_2F_Run1	03012014_SS_2F_Run2	03012014_SS_2F_Run3	03012014_SS_16F_Run1	03012014_SS_16F_Run2	03012014_SS_16F_Run3	03012014_SS_17F_Run1	03012014_SS_17F_Run2	03012014_SS_17F_Run3	03012014_SS_4F_Run1	03012014_SS_4F_Run2	03012014_SS_4F_Run3	03012014_SS_5F_Run1	03012014_SS_5F_Run2	03012014_SS_5F_Run3	03012014_SS_9F_Run1	03012014_SS_9F_Run2	03012014_SS_9F_Run3	03012014_SS_10F_Run1	03012014_SS_10F_Run2	03012014_SS_10F_Run3	03012014_SS_1F_Run1	03012014_SS_1F_Run2	03012014_SS_1F_Run3	03012014_SS_2F_Run1	03012014_SS_2F_Run2	03012014_SS_2F_Run3	03012014_SS_16F_Run1	03012014_SS_16F_Run2	03012014_SS_16F_Run3	03012014_SS_17F_Run1	03012014_SS_17F_Run2	03012014_SS_17F_Run3	03012014_SS_4F_Run1	03012014_SS_4F_Run2	03012014_SS_4F_Run3	03012014_SS_5F_Run1	03012014_SS_5F_Run2
PTPRZ_RAT	1	1	100.65	0.000218148	1.48714	CEN	DEN	Receptor-type tyrosine-protein phosphatase zeta OS=Rattus norvegicus GN=Ptprz1 PE=1 SV=1	1.02078e+06	754451	869447	1.13169e+06	1.39529e+06	1.47939e+06	1.55835e+06	966252	1.04747e+06	1.0615e+06	1.1819e+06	1.14567e+06	844340	1.02901e+06	693052	541485	499443	617936	653262	722500	957275	918160	764804	911989	576874	523809	577552	301640	291000	362350	853981	843045	1.04747e+06	1.02093e+06	1.03362e+06	1.07043e+06	642169	595419	602499	496117	375023
AN32B_RAT	1	1	54.1	0.00267291	3.3946	CEN	DEN	Acidic leucine-rich nuclear phosphoprotein 32 family member B OS=Rattus norvegicus GN=Anp32b PE=2 SV=1	1334.6	1130.19	1028.29	2822.35	8548.12	7146.27	1781.78	831.382	1589.63	843.621	1060.75	665.62	728.731	1223.05	662.857	796.805	349.935	815.378	259.496	287.066	763.79	739.541	1215	637.299	754.222	784.68	683.066	752.267	1782.79	1750.34	976.423	725.372	1589.63	811.376	927.674	621.906	554.242	707.698	576.25	730.046	262.76
PHIPL_RAT	1	1	47.21	0.00941004	1.52107	CEN	DEN	Phytanoyl-CoA hydroxylase-interacting protein-like OS=Rattus norvegicus GN=Phyhipl PE=2 SV=2	39555.4	56121.2	51187.5	39590.1	35391.8	48312.9	42575.5	25254.1	43681.9	27948.3	28516.6	31762.5	34991.8	54615.4	37765.5	32553	31538.3	29446.5	19402.7	16629.6	6254.04	11132	19487.8	15109.4	22354	38964.5	34002.6	10552.3	7381.29	11833.3	23331.5	22034	43681.9	26880	24939.1	29676.6	26613.3	31602.3	32831.2	29825.6	23681.6
MYPT1_RAT	1	1	47.08	0.0266901	1.50982	CEN	DEN	Protein phosphatase 1 regulatory subunit 12A OS=Rattus norvegicus GN=Ppp1r12a PE=1 SV=2	81139.6	72320.6	66706.7	123393	128913	123436	59822.2	50300.7	47167.3	47638.6	56825.1	49253.7	45159.4	31950.1	43405.7	19702.4	17489	22201.9	62533	65703.6	61535.8	82246.3	72162.2	76588.7	45854.5	50211.6	44311.6	32889.2	26885.9	30233.2	32782.8	43886.8	47167.3	45817.7	49696.1	46019.1	34346.3	18487.4	37734.4	18051.6	13132.2
SHAN2_RAT	3	3	206.57	0.0353905	1.29596	CEN	DEN	SH3 and multiple ankyrin repeat domains protein 2 OS=Rattus norvegicus GN=Shank2 PE=1 SV=2	138294	116605	117910	113812	131906	125479	199977	151764	155799	128201	139595	141983	40255	35584.5	44966.1	31780.2	26449.9	42020.9	129257	136467	121644	223214	207929	242357	78154.3	80957.9	78324.8	30335.3	27510.3	30733.6	109588	132412	155799	123301	122082	132658	30616.2	20590.4	39090.9	29117.5	19860.8
SYUA_RAT	1	1	194.68	7.04e-09	2.84806	DEN	CEN	Alpha-synuclein OS=Rattus norvegicus GN=Snca PE=1 SV=1	77578.1	102750	106472	136500	101078	79844.7	86328.8	113074	165099	160213	151879	213692	289566	205645	227768	386409	390871	401450	349814	374330	325873	459169	389071	456479	43841.8	71338.6	70726.8	36382.5	21080.7	19556.4	47308.5	98656	165099	154090	132825	199658	220231	118993	198009	354034	293498
CLD11_RAT	2	2	87.65	7.82e-08	1.2511	DEN	CEN	Claudin-11 OS=Rattus norvegicus GN=Cldn11 PE=1 SV=1	3.31946e+06	3.42333e+06	3.64163e+06	3.21441e+06	3.73843e+06	3.24063e+06	3.46447e+06	3.98116e+06	3.28964e+06	3.47288e+06	3.55462e+06	3.49605e+06	4.58222e+06	3.7667e+06	4.44618e+06	4.22493e+06	4.56128e+06	4.2252e+06	4.40129e+06	5.01743e+06	4.72703e+06	4.1581e+06	4.10417e+06	4.12739e+06	1.87593e+06	2.37679e+06	2.41905e+06	856767	779686	793731	1.89854e+06	3.47352e+06	3.28964e+06	3.34014e+06	3.10868e+06	3.26645e+06	3.48504e+06	2.17954e+06	3.86525e+06	3.87095e+06	3.42499e+06
AMPH_RAT	5	5	393.11	8.95e-08	1.48379	DEN	CEN	Amphiphysin OS=Rattus norvegicus GN=Amph PE=1 SV=1	3.32351e+06	3.47411e+06	3.32782e+06	3.62993e+06	3.79262e+06	3.6722e+06	3.19141e+06	3.30519e+06	3.24426e+06	4.22715e+06	4.09577e+06	4.12739e+06	6.21988e+06	4.56691e+06	5.45679e+06	4.79949e+06	5.46952e+06	5.1477e+06	6.27477e+06	6.86997e+06	5.7321e+06	4.50173e+06	4.64306e+06	4.73161e+06	1.87822e+06	2.41205e+06	2.21059e+06	967519	790986	899435	1.74891e+06	2.88374e+06	3.24426e+06	4.06558e+06	3.58193e+06	3.85633e+06	4.73057e+06	2.64257e+06	4.74382e+06	4.39737e+06	4.10696e+06
TBA1B_RAT	5	5	390.61	1.21e-07	1.70911	DEN	CEN	Tubulin alpha-1B chain OS=Rattus norvegicus GN=Tuba1b PE=1 SV=1	562356	533717	534361	370144	436988	443593	568800	638587	661561	555631	635098	575535	1.05747e+06	688688	938325	759098	737428	805390	1.07432e+06	1.19125e+06	1.01305e+06	904456	973470	994221	317805	370556	354963	98657.8	91138.1	108650	311704	557161	661561	534394	555422	537737	804263	398498	815726	695497	553722
NSF1C_RAT	1	1	43.01	1.44e-07	1.80215	DEN	CEN	NSFL1 cofactor p47 OS=Rattus norvegicus GN=Nsfl1c PE=1 SV=1	90316.1	101564	98885.4	140298	129470	134714	82944.2	111151	97755.7	90699.5	96304.1	101174	261381	137627	230084	206681	155676	172096	221972	217484	219950	167939	147978	159369	51040.4	70515.2	65687.1	37394.8	27002.2	32995.6	45453.7	96978.2	97755.7	87232.8	84222.2	94529.4	198796	79635.6	200022	189364	116894
FARP1_RAT	1	1	43.13	2.88e-07	1.66368	DEN	CEN	FERM, RhoGEF and pleckstrin domain-containing protein 1 OS=Rattus norvegicus GN=Farp1 PE=1 SV=2	148040	121145	133376	186374	218425	172816	161475	135817	143923	124077	153557	143529	288116	236862	249699	172474	207975	226248	302612	314835	298074	251052	268458	249013	83661.9	84110.3	88598.3	49675.9	45554.6	42328	88489	118499	143923	119334	134293	134103	219129	137057	217074	158023	156165
IDHG1_RAT	1	1	176.52	4.25e-07	2.09994	DEN	CEN	Isocitrate dehydrogenase [NAD] subunit gamma 1, mitochondrial OS=Rattus norvegicus GN=Idh3g PE=2 SV=2	318412	376681	326648	316739	392128	362183	421624	654461	602937	551329	575898	569011	1.15609e+06	646723	956421	835580	623826	842143	1.07557e+06	1.39085e+06	1.14041e+06	1.00805e+06	747767	1.05913e+06	179945	261526	216984	84423.4	81782	88709.7	231052	571010	602937	530256	503648	531642	879272	374215	831458	765572	468420
PURB_RAT	2	2	145.83	6.13e-07	1.67421	DEN	CEN	Transcriptional activator protein Pur-beta OS=Rattus norvegicus GN=Purb PE=1 SV=3	159545	144145	193379	179225	152669	122332	156547	194065	180952	113000	143090	153472	245767	209557	316644	288727	171598	264903	274348	303357	350625	266311	250636	225835	90163.9	100079	128457	47770.7	31840.5	29962.9	85788.1	169319	180952	108681	125139	143393	186920	121256	275272	264536	128850
AT2A2_RAT	2	2	115.6	1.15e-06	2.50205	DEN	CEN	Sarcoplasmic/endoplasmic reticulum calcium ATPase 2 OS=Rattus norvegicus GN=Atp2a2 PE=1 SV=1	18591	19758.7	12643.9	31686	22886.8	21584.7	54798	35595	40993.9	34317.9	38673.7	40223.5	52281	56631.8	53655.5	62613.4	64872.9	72867.7	103147	115171	105158	79049.1	78145.4	86553.8	10506.4	13718.3	8399	8445.57	4773.25	5286.77	30029.5	31056.3	40993.9	33006.2	33821.8	37581.9	39762.6	32769	46645	57367.4	48711.9
UBA1_RAT	1	1	41.11	1.18e-06	1.43631	DEN	CEN	Ubiquitin-like modifier-activating enzyme 1 OS=Rattus norvegicus GN=Uba1 PE=1 SV=1	156409	147063	153947	163627	209759	206710	115271	146571	137204	154289	149053	161971	265639	178340	238394	208092	229889	235428	241731	254330	233983	223460	208997	213394	88391.5	102105	102263	43613.1	43747.3	50629.7	63169.1	127882	137204	148392	130353	151334	202033	103193	207246	190657	172620
ITPA_RAT	1	1	68.72	1.22e-06	2.2777	DEN	CEN	Inosine triphosphate pyrophosphatase OS=Rattus norvegicus GN=Itpa PE=3 SV=1	55615.5	65277.1	42410.3	51598.1	36896	45751	61309.5	29046.2	46271.7	36028.2	50932.9	39849.1	96661.9	89315.8	91970.9	73463.7	45800.4	80878.6	138337	158587	142343	122465	112631	125303	31430.1	45321.4	28172.1	13752.9	7695.02	11205.8	33597.8	25342.5	46271.7	34651.1	44543.1	37232.1	73516.9	51681.1	79954.3	67308.6	34390.7
EIF3G_RAT	1	1	32.86	1.98e-06	1.6289	DEN	CEN	Eukaryotic translation initiation factor 3 subunit G OS=Rattus norvegicus GN=Eif3g PE=2 SV=1	344459	278800	298340	347056	425862	439520	312048	331171	379415	382231	336087	362583	601091	494496	523157	419049	380275	457831	664201	751127	704438	635884	580976	690068	194665	193569	198180	92504.2	88817.6	107652	171003	288943	379415	367622	293923	338771	457164	286132	454803	383939	285542
GPSM1_RAT	1	1	40.19	2.19e-06	1.94452	DEN	CEN	G-protein-signaling modulator 1 OS=Rattus norvegicus GN=Gpsm1 PE=1 SV=2	27861.9	38088.5	27383.4	32117.1	26271.1	22007.3	46330.1	25258.2	34153	27438.3	39773.1	30155.2	57658.2	67332.3	45627.4	43128.3	44046.3	49712.3	50904.7	104429	92300	57392.8	53575.6	66660.2	15745.6	26444.5	18190.1	8560.48	5479.1	5390.27	25389	22037.5	34153	26389.5	34783.4	28174.8	43852.4	38960.7	39665.8	39514.8	33073.6
SV2A_RAT	3	3	244.91	2.46e-06	1.41246	DEN	CEN	Synaptic vesicle glycoprotein 2A OS=Rattus norvegicus GN=Sv2a PE=1 SV=2	211365	195442	221645	207802	262480	274885	249953	296289	299726	221877	253099	239198	356117	274816	346059	423407	365448	417337	337436	317568	304400	345642	293683	361904	119449	135694	147233	55387.5	54742.8	67327.8	136975	258509	299726	213397	221346	223489	270847	159018	300844	387933	274409
G6PI_RAT	1	1	70.92	2.51e-06	3.10916	DEN	CEN	Glucose-6-phosphate isomerase OS=Rattus norvegicus GN=Gpi PE=1 SV=1	3858.84	3603.25	3148.86	6394.19	8963.54	7366.9	11212.6	7423.36	15075.9	2453.7	6713.6	4818.38	21085.7	8816.21	22300.7	17710.5	10149	23585	27998.2	28578.1	29669.4	21806.1	23379.8	16866.1	2180.75	2501.71	2091.71	1704.3	1869.43	1804.38	6144.56	6476.81	15075.9	2359.91	5871.34	4501.94	16036.9	5101.35	19386.9	16226.7	7620.7
LDHA_RAT	1	1	112.88	2.6e-06	1.7037	DEN	CEN	L-lactate dehydrogenase A chain OS=Rattus norvegicus GN=Ldha PE=1 SV=1	65157.6	54337	49800	88042.5	81810.3	82855.9	114029	114515	113305	92933.1	92887.8	96398.6	164091	127558	157574	167030	116331	167870	131656	152607	177493	152427	129988	137571	36822.6	37725.7	33080.9	23466.8	17062.3	20294	62488.4	99913.4	113305	89381	81234.5	90067.7	124801	73809.3	136986	153036	87351
TBB2A_RAT	6	6	535.36	3.28e-06	1.85968	DEN	CEN	Tubulin beta-2A chain OS=Rattus norvegicus GN=Tubb2a PE=1 SV=1	801186	848775	720435	676466	618379	685744	745205	1.01648e+06	1.0133e+06	1.09292e+06	1.23494e+06	1.1414e+06	1.56997e+06	957298	1.48559e+06	1.57445e+06	1.18899e+06	1.606e+06	1.49631e+06	1.569e+06	1.54275e+06	1.99537e+06	2.46838e+06	2.24966e+06	452775	589298	478567	180305	128969	167960	408375	886864	1.0133e+06	1.05114e+06	1.08001e+06	1.06644e+06	1.19405e+06	553924	1.29148e+06	1.44254e+06	892791
1433E_RAT	4	4	424.45	3.52e-06	1.65386	DEN	CEN	14-3-3 protein epsilon OS=Rattus norvegicus GN=Ywhae PE=1 SV=1	728352	712281	634822	570479	598695	564923	1.14077e+06	1.06583e+06	1.03569e+06	1.04522e+06	1.09673e+06	1.05745e+06	1.5418e+06	1.37038e+06	1.45379e+06	1.55944e+06	1.31383e+06	1.63658e+06	1.23461e+06	1.31459e+06	1.40677e+06	1.43911e+06	1.20472e+06	1.4785e+06	411615	494531	421697	152055	124863	138367	625148	929928	1.03569e+06	1.00527e+06	959142	988006	1.17262e+06	792946	1.26384e+06	1.42878e+06	986532
HN1_RAT	1	1	77.86	4.15e-06	1.85075	DEN	CEN	Hematological and neurological expressed 1 protein OS=Rattus norvegicus GN=Hn1 PE=2 SV=3	212974	199579	197756	159398	189083	180035	143436	94979	107782	163568	159087	155688	218184	244587	203148	286575	270112	293548	378898	428039	451508	291246	253797	314048	120358	138566	131364	42485.7	39435	44096.1	78603.2	82868.2	107782	157316	139129	145464	165941	141526	176605	262565	202822
KCC2A_RAT	8	8	819.53	4.47e-06	1.96719	DEN	CEN	Calcium/calmodulin-dependent protein kinase type II subunit alpha OS=Rattus norvegicus GN=Camk2a PE=1 SV=1	185273	177291	231581	113007	132081	123748	156060	261829	231834	114358	196877	204773	276028	197378	255706	354703	288466	335569	337789	396004	364816	476940	427702	476473	104704	123091	153833	30120.7	27546.6	30309.7	85521.3	228443	231834	109987	172178	191325	209935	114209	222296	324984	216604
NAC2_RAT	2	2	124.33	6.15e-06	1.61451	DEN	CEN	Sodium/calcium exchanger 2 OS=Rattus norvegicus GN=Slc8a2 PE=2 SV=1	1.19451e+06	940034	964737	974500	1.13257e+06	1.09796e+06	1.72477e+06	1.13878e+06	1.17326e+06	1.12672e+06	1.12703e+06	1.16691e+06	1.54908e+06	1.75186e+06	1.32722e+06	1.46919e+06	1.36588e+06	1.62997e+06	2.1838e+06	2.41289e+06	2.62119e+06	2.07667e+06	1.68971e+06	2.14113e+06	675057	652658	640851	259743	236208	268923	945181	993575	1.17326e+06	1.08365e+06	985636	1.09028e+06	1.17817e+06	1.01368e+06	1.15381e+06	1.34609e+06	1.02562e+06
SYNPO_RAT	1	1	79.37	7.75e-06	1.44984	DEN	CEN	Synaptopodin OS=Rattus norvegicus GN=Synpo PE=2 SV=2	362768	296811	301484	284595	406069	387025	320517	219446	260389	253942	265781	287072	415136	491604	354027	429310	368686	419888	406810	411515	561535	488494	429966	508988	205012	206073	200268	75855.7	84689.5	94794.5	175644	191464	260389	244236	232437	268219	315735	284459	307770	393341	276840
AT2B3_RAT	2	2	133.42	8.28e-06	1.70273	DEN	CEN	Plasma membrane calcium-transporting ATPase 3 OS=Rattus norvegicus GN=Atp2b3 PE=2 SV=2	174923	176615	206171	227769	235211	227699	391179	423871	419568	218567	289569	258645	505166	341827	432028	495141	363472	520504	459497	481743	476713	505901	430148	521377	98854.5	122622	136954	60709.4	49055.5	55770.4	214367	369823	419568	210213	253241	241659	384207	197793	375580	453656	272925
RS27A_RAT	1	1	43.95	8.98e-06	2.84284	DEN	CEN	Ubiquitin-40S ribosomal protein S27a OS=Rattus norvegicus GN=Rps27a PE=1 SV=2	21529.7	18574	21899.2	25185.9	20995.5	26924	29873.9	24219.8	36099.9	22476.3	38092.9	34326.8	61597.1	29591.4	54416.9	45904.4	40626.5	60262.4	152621	151586	130715	63574.9	59144.2	60232.2	12167.1	12895.8	14547.1	6713.05	4378.82	6594.52	16371	21131.5	36099.9	21617.2	33313.9	32072.5	46848.1	17122.5	47307	42058.4	30505.7
MTAP2_RAT	29	29	1729.49	9.31e-06	1.4242	DEN	CEN	Microtubule-associated protein 2 OS=Rattus norvegicus GN=Map2 PE=1 SV=3	9.39129e+06	1.00595e+07	9.65643e+06	8.45906e+06	8667493	7.98935e+06	9.14048e+06	8.35265e+06	7.98596e+06	9.7959e+06	9.59824e+06	9.76487e+06	1.36076e+07	1.22338e+07	1.21748e+07	9.2101e+06	1.00418e+07	9.74707e+06	1.45073e+07	1.59217e+07	1.61279e+07	1.40313e+07	1.28278e+07	1.46088e+07	5.30731e+06	6.98426e+06	6.41452e+06	2.25467e+06	1.80769e+06	1.95684e+06	5.00901e+06	7.2876e+06	7.98596e+06	9.42148e+06	8.39409e+06	9.12358e+06	1.03493e+07	7.07889e+06	1.05841e+07	8.43844e+06	7.54024e+06
PEBP1_RAT	1	1	155.54	1.31e-05	2.01383	DEN	CEN	Phosphatidylethanolamine-binding protein 1 OS=Rattus norvegicus GN=Pebp1 PE=1 SV=3	305531	372357	304541	612584	439087	379798	938527	806179	815353	769896	805421	843041	1.36175e+06	1.20339e+06	1.14007e+06	1.14927e+06	1.21195e+06	1.23389e+06	1.30299e+06	1.25472e+06	1.96685e+06	1.04316e+06	859657	1.15918e+06	172665	258525	202299	163278	91575.8	93024.4	514316	703383	815353	740469	704376	787675	1.03569e+06	696321	991116	1.05298e+06	910034
DPYL3_RAT	2	2	158.69	2.78e-05	1.54427	DEN	CEN	Dihydropyrimidinase-related protein 3 OS=Rattus norvegicus GN=Dpysl3 PE=1 SV=2	213078	208971	198027	207989	240013	218696	179060	124524	137527	159354	163091	158078	265109	291077	251782	244728	211402	266732	341345	374564	404802	254137	219174	285521	120417	145087	131544	55437.3	50057.1	53565.4	98125.3	108646	137527	153263	142630	147697	201631	168427	218885	224223	158738
TAGL3_RAT	1	1	35.88	3.25e-05	1.49106	DEN	CEN	Transgelin-3 OS=Rattus norvegicus GN=Tagln3 PE=1 SV=2	403625	377589	366921	269612	291260	256170	295211	212815	203013	232286	258644	239584	358094	367487	304283	423786	455077	465161	386568	396073	428407	495260	455850	543580	228101	262157	243737	71862.2	60745.1	62743.9	161776	185679	203013	223408	226196	223850	272351	212640	264526	388280	341709
HCN2_RAT	1	1	39.81	3.5e-05	2.72204	DEN	CEN	Potassium/sodium hyperpolarization-activated cyclic nucleotide-gated channel 2 OS=Rattus norvegicus GN=Hcn2 PE=2 SV=3	17279.3	25528.8	23493.3	35498.9	7384.9	8836.51	29196.7	18557.3	15988.1	14329	18637.1	18261.1	36700.6	50422.3	43147.6	20670.6	28007.2	31035.9	93546.6	95740.7	80919	42366.5	54516.2	57136.9	9765.06	17724.5	15606	9461.86	1540.19	2164.34	15999.9	16191	15988.1	13781.3	16299	17061.8	27912.9	29176.1	37510	18938.7	21030.1
PPR1B_RAT	4	4	238.65	3.83e-05	1.53391	DEN	CEN	Protein phosphatase 1 regulatory subunit 1B OS=Rattus norvegicus GN=Ppp1r1b PE=2 SV=1	195258	216926	178340	173843	195849	191299	241267	255490	291445	293635	276416	271741	332566	235691	307161	291898	267276	338595	400856	468590	437054	418083	375203	393601	110346	150610	118467	46336	40846.2	46855.2	132215	222912	291445	282412	241738	253895	252935	136379	267028	267441	200693
SCG2_RAT	4	4	202.13	4.47e-05	2.61662	DEN	CEN	Secretogranin-2 OS=Rattus norvegicus GN=Scg2 PE=2 SV=1	231987	233493	200015	71490.3	89564	68923.2	191570	141813	155907	163519	170969	183846	274478	272833	249281	220297	191719	255147	593737	654408	671847	562942	476490	556501	131103	162112	132865	19055	18679.4	16881.4	104981	123730	155907	157269	149520	171772	208756	157870	216710	201839	143959
SGIP1_RAT	5	5	255.85	4.54e-05	1.21533	DEN	CEN	SH3-containing GRB2-like protein 3-interacting protein 1 OS=Rattus norvegicus GN=Sgip1 PE=1 SV=1	617194	626210	585927	594787	598418	554886	557799	631315	632749	540429	572753	563996	736672	552449	682605	644987	620373	697380	800773	824627	757834	783949	718366	780256	348796	434773	389216	158534	124806	135909	305676	550816	632749	519773	500898	526956	560281	319665	593417	590948	465827
CLH1_RAT	2	2	170.26	4.55e-05	2.49982	DEN	CEN	Clathrin heavy chain 1 OS=Rattus norvegicus GN=Cltc PE=1 SV=3	7190.74	13857.1	7158.83	8229.26	7779.77	6513.07	27647	35898.2	36345.6	16375.6	28145	27397	37302.8	22267.9	42558.2	55219.3	40307.5	59082.9	55703.6	65944.8	41977.1	48337.6	40636	46964.8	4063.71	9620.88	4755.43	2193.42	1622.54	1595.25	15150.7	31320.8	36345.6	15749.7	24614	25597.7	28370.9	12884.9	36997.7	50592.8	30266.2
MAP1A_RAT	23	23	1584.34	4.62e-05	1.5341	DEN	CEN	Microtubule-associated protein 1A OS=Rattus norvegicus GN=Map1a PE=1 SV=1	1.30535e+06	1.37905e+06	1.29591e+06	898378	1.03782e+06	951542	1.34717e+06	1.02015e+06	1.12685e+06	1.24284e+06	1.26497e+06	1.29862e+06	1.57006e+06	1.38039e+06	1.44564e+06	1.34099e+06	1.3811e+06	1.48336e+06	2.35228e+06	2.58015e+06	2.39253e+06	1.95908e+06	1.78945e+06	2.06112e+06	737693	957464	860838	239453	216448	233062	738255	890067	1.12685e+06	1.19533e+06	1.10627e+06	1.21333e+06	1.19412e+06	798741	1.25676e+06	1.22864e+06	1.03704e+06
CALL3_RAT	2	2	120.07	4.68e-05	1.73658	DEN	CEN	Calmodulin-like protein 3 OS=Rattus norvegicus GN=Calml3 PE=2 SV=1	88668.8	173195	114093	161600	271954	228055	193397	172795	193532	173432	227883	288695	257807	241769	322715	300452	241197	326854	434346	432784	427180	355926	294316	336723	50109.5	120248	75789	43072.8	56718.6	55857.8	105982	150762	193532	166803	199294	269735	196077	139895	280550	275279	181110
RS3_RAT	1	1	56	4.84e-05	2.16472	DEN	CEN	40S ribosomal protein S3 OS=Rattus norvegicus GN=Rps3 PE=1 SV=1	53033.5	67718.9	61736.4	71259.2	52957.7	37764.9	119143	72641.6	86242.3	63569.2	90626.6	78656.8	118191	104701	118231	85364.8	97721.4	98286.7	263416	273398	243643	135737	166239	146664	29970.9	47016.7	41010	18993.4	11044.8	9249.79	65291	63379	86242.3	61139.4	79257.1	73491.1	89890.7	60583.4	102784	78212.6	73377.3
PP1R7_RAT	5	5	371.93	5.14e-05	1.71575	DEN	CEN	Protein phosphatase 1 regulatory subunit 7 OS=Rattus norvegicus GN=Ppp1r7 PE=1 SV=1	54047.5	59949.7	54667	67645	86750.8	69867.3	44151.2	49084.3	56880.3	54643.7	62141.5	61337	105220	68750.1	89282.2	72817.2	61954.4	77111	129131	148451	163964	109064	110654	100941	30544	41622.6	36313.9	18030.1	18092.7	17112.7	24195	42825.6	56880.3	52555.1	54345.5	57308.8	80026.2	39781.1	77616.8	66716.2	46520.5
PDPK1_RAT	1	1	149.44	5.32e-05	1.70542	DEN	CEN	3-phosphoinositide-dependent protein kinase 1 OS=Rattus norvegicus GN=Pdpk1 PE=1 SV=2	494548	424909	426017	270800	350646	364309	580199	402897	432265	465792	410887	469614	686233	833835	641618	527424	461549	556312	984114	1.08729e+06	1.09749e+06	623489	515312	670825	279485	295011	282993	72178.9	73130.6	89230.5	317951	351523	432265	447988	359339	438773	521920	482485	557786	483234	346569
VDAC1_RAT	1	1	52.69	5.38e-05	1.34193	DEN	CEN	Voltage-dependent anion-selective channel protein 1 OS=Rattus norvegicus GN=Vdac1 PE=1 SV=4	185022	205623	181165	207765	209950	165377	257198	203053	203857	204639	206378	215876	284366	283987	247725	221210	241296	252640	323836	343249	368870	226665	243930	244456	104562	142762	120344	55377.5	43787.1	40506	140945	177162	203857	196817	180487	201699	216276	164325	215358	202676	181185
1433Z_RAT	5	5	663.47	5.57e-05	1.71048	DEN	CEN	14-3-3 protein zeta/delta OS=Rattus norvegicus GN=Ywhaz PE=1 SV=1	2.25936e+06	2.05124e+06	1.94797e+06	2.48546e+06	1.97712e+06	2.02905e+06	5.18733e+06	4.17571e+06	4.60684e+06	4.38118e+06	4.48834e+06	4.52591e+06	5.53933e+06	4.94393e+06	4.84183e+06	6.09076e+06	5.10995e+06	6.62381e+06	5.22576e+06	5.48217e+06	5.98133e+06	6.44947e+06	5.96295e+06	6.36544e+06	1.27683e+06	1.42416e+06	1.29399e+06	662474	412347	496977	2.84268e+06	3.64327e+06	4.60684e+06	4.21372e+06	3.92526e+06	4.22867e+06	4.21297e+06	2.86072e+06	4.20921e+06	5.58045e+06	3.83697e+06
IDH3A_RAT	1	1	148.36	6.32e-05	1.72064	DEN	CEN	Isocitrate dehydrogenase [NAD] subunit alpha, mitochondrial OS=Rattus norvegicus GN=Idh3a PE=1 SV=1	836733	863039	871998	1.38288e+06	946499	1.02543e+06	990494	1.3897e+06	1.44497e+06	1.52519e+06	1.7172e+06	1.56239e+06	1.71711e+06	1.07022e+06	1.5809e+06	2.10356e+06	1.58938e+06	2.04472e+06	2.24815e+06	2.59663e+06	2.40913e+06	2.61443e+06	2.5272e+06	2.54513e+06	472864	599201	579246	368591	197401	251161	542794	1.2125e+06	1.44497e+06	1.46689e+06	1.50177e+06	1.45978e+06	1.30596e+06	619264	1.37435e+06	1.92732e+06	1.19344e+06
AATC_RAT	1	1	97.48	7.58e-05	1.85128	DEN	CEN	Aspartate aminotransferase, cytoplasmic OS=Rattus norvegicus GN=Got1 PE=1 SV=3	119433	121871	105024	96686.3	102533	117903	233058	282106	274698	256357	310374	277094	420743	268845	361597	413903	370578	453988	340916	364248	343243	290295	296169	328128	67495.1	84614.3	69764.7	25770.7	21384.3	28878.2	127717	246135	274698	246558	271436	258896	319999	155563	314352	379224	278260
SNAA_RAT	1	1	128.02	8.42e-05	2.82985	DEN	CEN	Alpha-soluble NSF attachment protein OS=Rattus norvegicus GN=Napa PE=1 SV=2	33647.6	78666.6	72911.1	86506.2	24538.7	28080.1	135298	230819	254430	290433	329869	265796	481381	212128	508308	511718	460987	488451	431540	461551	383227	422519	460352	359278	19015.3	54617.6	48433	23057.3	5117.77	6877.69	74143.9	201387	254430	279332	288485	248341	366117	122744	441894	468844	346147
SUCA_RAT	1	1	72.93	8.57e-05	1.64763	DEN	CEN	Succinyl-CoA ligase [ADP/GDP-forming] subunit alpha, mitochondrial OS=Rattus norvegicus GN=Suclg1 PE=2 SV=2	259503	164605	180586	222462	125057	151980	377108	268793	307101	276526	360660	295525	363087	427853	299258	439007	427994	468322	331577	408664	411516	405360	571255	372376	146653	114284	119959	59294.8	26081.8	37224.6	206656	234519	307101	265956	315413	276116	276148	247570	260158	402226	321373
CXA1_RAT	3	3	132.98	9.05e-05	2.42845	DEN	CEN	Gap junction alpha-1 protein OS=Rattus norvegicus GN=Gja1 PE=1 SV=2	221429	223815	312093	290869	197212	157781	265840	401457	374041	545055	503585	532277	736375	326393	666657	430305	626985	433133	1.37083e+06	1.48069e+06	1.21617e+06	773760	948913	765403	125137	155393	207315	77528	41130.4	38645.6	145681	350267	374041	524222	440407	497320	560055	188862	579553	394252	470792
SHAN1_RAT	1	1	37.31	9.29e-05	2.05879	DEN	CEN	SH3 and multiple ankyrin repeat domains protein 1 OS=Rattus norvegicus GN=Shank1 PE=1 SV=1	75238.2	93726	85172.7	75612.4	75536.9	66226.6	151286	80237.4	92163.5	97267.4	99918.3	108327	125413	144641	128529	97665.7	119321	117290	303199	320088	318384	197469	165065	229070	42519.5	65073.2	56578.1	20153.7	15753.9	16220.9	82905.1	70006.3	92163.5	93549.7	87383	101213	95383.8	83694.1	111736	89482.8	89596
BIN1_RAT	4	4	252.04	9.82e-05	1.34777	DEN	CEN	Myc box-dependent-interacting protein 1 OS=Rattus norvegicus GN=Bin1 PE=1 SV=1	812399	1.13515e+06	943455	1.19037e+06	917786	828523	838708	706441	761972	863078	890150	905122	1.1259e+06	1.00479e+06	1.21465e+06	1.01225e+06	1.05914e+06	1.1213e+06	1.4731e+06	1.63946e+06	1.44928e+06	1.17295e+06	1.06864e+06	1.20529e+06	459112	788128	626714	317281	191413	202931	459615	616363	761972	830090	778476	845680	856315	581403	1.05595e+06	927436	795288
MACF1_RAT	1	1	73.71	0.000100401	4.10653	DEN	CEN	Microtubule-actin cross-linking factor 1 OS=Rattus norvegicus GN=Macf1 PE=1 SV=1	25742.7	15752.6	8556.63	44300.3	110663	109865	19867.7	3268.02	6209.93	8486.62	11832	7364.92	131750	98799.6	127321	42894.8	18215.4	54462.9	149350	177155	244300	146030	174988	161990	14548	10936.9	5683.96	11807.8	23079.9	26909.4	10887.6	2851.31	6209.93	8162.25	10347.6	6881.24	100204	57168.7	110685	39300.9	13677.7
1433B_RAT	6	6	568.22	0.00011389	1.8382	DEN	CEN	14-3-3 protein beta/alpha OS=Rattus norvegicus GN=Ywhab PE=1 SV=3	334192	303300	271713	322730	252224	254255	971145	674896	677447	617747	711819	685425	803522	766063	702092	844687	786785	915778	1.04105e+06	1.12052e+06	1.15715e+06	1.08515e+06	879790	1.06796e+06	188862	210579	180492	86020.3	52603.7	62274.9	532191	588840	677447	594136	622517	640411	611125	443269	610359	773916	590783
AT1A3_RAT	10	10	1121.14	0.000126687	1.76706	DEN	CEN	Sodium/potassium-transporting ATPase subunit alpha-3 OS=Rattus norvegicus GN=Atp1a3 PE=1 SV=2	1.84126e+06	1.86542e+06	1.74838e+06	3.12066e+06	2.19885e+06	2.09317e+06	5.23735e+06	5.15426e+06	5.76814e+06	4.43841e+06	4.41967e+06	4.55501e+06	6.04191e+06	4.64942e+06	5.51355e+06	7.21341e+06	6.74827e+06	7.3593e+06	5.3741e+06	5.85868e+06	5.76581e+06	6.79957e+06	6.71201e+06	6.95902e+06	1.04055e+06	1.29514e+06	1.1614e+06	831780	458591	512683	2.87009e+06	4.49704e+06	5.76814e+06	4.26877e+06	3.8652e+06	4.25587e+06	4.59522e+06	2.69031e+06	4.79316e+06	6.60904e+06	5.06716e+06
ALDOA_RAT	5	5	413.59	0.000144881	1.58951	DEN	CEN	Fructose-bisphosphate aldolase A OS=Rattus norvegicus GN=Aldoa PE=1 SV=2	143827	107470	142361	235943	167576	156402	236920	193757	228488	95974.2	138638	113764	222113	282175	285268	262273	153479	284079	296166	313732	320541	236279	230469	230644	81281.3	74615.3	94566.8	62888.1	34949.7	38307.7	129833	169051	228488	92305.9	121245	106293	168930	163276	247996	240299	115244
FAK2_RAT	1	1	58.79	0.000152049	1.55477	DEN	CEN	Protein-tyrosine kinase 2-beta OS=Rattus norvegicus GN=Ptk2b PE=1 SV=1	384502	361025	374610	197650	243428	232960	411477	437893	471013	361101	399048	361375	496113	376769	435203	443900	462761	500073	582384	671848	689523	705960	553793	667804	217294	250657	248844	52681.6	50769.3	57059.1	225491	382057	471013	347299	348985	337642	377322	218011	378341	406708	347479
KAP2_RAT	1	1	58.73	0.000172075	1.53866	DEN	CEN	cAMP-dependent protein kinase type II-alpha regulatory subunit OS=Rattus norvegicus GN=Prkar2a PE=1 SV=3	166465	122813	109682	166784	255136	247313	223611	143228	209140	132651	185622	154012	301041	219474	251324	213049	201086	243464	350211	370152	332026	236124	243035	295519	94074.6	85267.9	72858.7	44454.6	53211	60574.7	122540	124965	209140	127580	162334	143898	228959	126995	218487	195199	150992
KCND2_RAT	1	1	64.69	0.000176258	1.64165	DEN	CEN	Potassium voltage-gated channel subfamily D member 2 OS=Rattus norvegicus GN=Kcnd2 PE=1 SV=1	88097.7	80827	80682.6	113687	111049	93585.2	185148	103167	127337	76352.1	103078	109208	147210	142524	123920	118828	127094	141239	221275	244535	288888	176907	169727	186386	49786.7	56117.5	53595.5	30302.1	23160.3	22921.9	101462	90012.4	127337	73433.8	90146.3	102036	111961	82469.4	107729	108872	95432.6
CADM4_RAT	1	1	106.15	0.000188076	1.39456	DEN	CEN	Cell adhesion molecule 4 OS=Rattus norvegicus GN=Cadm4 PE=1 SV=1	384920	548052	551871	496583	453295	431823	368083	336142	357977	456353	515916	480389	580990	516779	715134	536461	535856	526158	776725	880452	781050	558230	560182	536655	217530	380508	366594	132359	94539	105767	201710	293281	357977	438910	451192	448840	441876	299026	621696	491514	402365
PTSS2_RAT	1	1	63.66	0.000212386	2.2726	DEN	CEN	Phosphatidylserine synthase 2 OS=Rattus norvegicus GN=Ptdss2 PE=2 SV=1	15303.3	19315.6	14689.3	27203.9	8357.8	5726.96	22377.9	19836	19493	11436.3	15227.8	16605.9	23231.5	14173.1	37269.9	27247.5	20418.6	31226.3	59348.5	70952.9	47884.4	36990.6	31571.4	44146.5	8648.36	13410.6	9757.76	7250.91	1743.1	1402.71	12263.2	17306.7	19493	10999.1	13317.4	15515.3	17668.8	8201.02	32400.4	24964.6	15331.9
KPCG_RAT	4	4	230.63	0.000239351	1.33192	DEN	CEN	Protein kinase C gamma type OS=Rattus norvegicus GN=Prkcg PE=1 SV=1	396675	449198	386829	581366	592984	505826	525957	398014	366847	402424	425584	422899	481326	564812	524243	525649	573022	538965	741591	766457	762442	590032	555139	641395	224173	311875	256961	154957	123672	123892	288226	347263	366847	387043	372193	395125	366076	326819	455747	481608	430272
SPTN1_RAT	9	9	852.69	0.000246914	1.58747	DEN	CEN	Spectrin alpha chain, non-erythrocytic 1 OS=Rattus norvegicus GN=Sptan1 PE=1 SV=2	930551	1.0555e+06	956864	1.20122e+06	853659	874649	1.71036e+06	1.93961e+06	2.05015e+06	1.921e+06	2.42788e+06	2.0476e+06	2.66889e+06	1.79055e+06	2.19647e+06	2.52439e+06	2.0528e+06	2.55268e+06	2.19197e+06	2.4475e+06	2.29426e+06	2.73229e+06	2.27212e+06	2.8013e+06	525884	732827	635621	320172	178039	214229	937285	1.69229e+06	2.05015e+06	1.84757e+06	2.12329e+06	1.91312e+06	2.02984e+06	1.03607e+06	1.90948e+06	2.31289e+06	1.54141e+06
HMGA1_RAT	1	1	57.6	0.000360105	2.39751	DEN	CEN	High mobility group protein HMG-I/HMG-Y OS=Rattus norvegicus GN=Hmga1 PE=1 SV=3	29251.9	37511	33933.1	24614	30552.9	56850.9	21922.3	34520.1	29981.7	31793.1	33422.5	36783.8	38599.4	15986.7	49576.8	73045.3	81156	82735.6	134662	139844	104734	76835.6	74598.9	89954.6	16531.2	26043.6	22540.9	6560.61	6372.11	13924.6	12013.5	30118.4	29981.7	30577.9	29229.5	34368.1	29357	9250.45	43099.2	66925.3	60938.6
PP2BA_RAT	1	1	164.43	0.000375468	2.2849	DEN	CEN	Serine/threonine-protein phosphatase 2B catalytic subunit alpha isoform OS=Rattus norvegicus GN=Ppp3ca PE=1 SV=1	52547.3	67486.8	75934.8	69507.2	49719.9	30886.7	292511	292984	369529	267387	300594	289584	478868	307045	393335	533559	419990	557361	310565	350512	297188	457169	362378	464376	29696.1	46855.6	50441.6	18526.4	10369.6	7565.1	160297	255626	369529	257167	262883	270566	364206	177666	341943	488855	315363
M2OM_RAT	1	1	85.06	0.000418853	24.5531	DEN	CEN	Mitochondrial 2-oxoglutarate/malate carrier protein OS=Rattus norvegicus GN=Slc25a11 PE=2 SV=3	0	500.104	7.72418	52.2994	979.454	2682.63	723.552	1773.26	1750.64	1354.08	1787.1	2221.17	40524.9	20161.3	40928	20341.3	7065.29	31946.9	515.454	631.552	27225.3	39989.3	67648.8	42640.6	0	347.218	5.13098	13.9399	204.274	657.06	396.509	1547.15	1750.64	1302.32	1562.9	2075.3	30821.5	11666	35580.4	18637	5305.2
VATB2_RAT	1	1	79.94	0.000419898	2.27248	DEN	CEN	V-type proton ATPase subunit B, brain isoform OS=Rattus norvegicus GN=Atp6v1b2 PE=1 SV=1	31856.7	27701.1	51413.1	91110.7	33335.6	30293.4	152128	204677	216489	234597	245311	244659	365739	225480	347667	296188	369457	302170	306378	329977	314871	210944	278600	205719	18003.2	19232.7	34152.5	24284.6	6952.46	7419.78	83366.6	178579	216489	225630	214536	228591	278166	130471	302242	271373	277419
NDRG2_RAT	8	8	425.6	0.000459957	1.50462	DEN	CEN	Protein NDRG2 OS=Rattus norvegicus GN=Ndrg2 PE=1 SV=1	570552	598008	549343	562967	554323	531018	459816	246652	295754	252251	300533	294773	566280	663026	531296	548411	568853	641914	669620	777845	809364	702099	641189	728215	322437	415192	364915	150053	115609	130063	251981	215202	295754	242609	262830	275415	430688	383649	461878	502462	427142
MAP1B_RAT	34	34	2369.04	0.000491852	1.29671	DEN	CEN	Microtubule-associated protein 1B OS=Rattus norvegicus GN=Map1b PE=1 SV=2	5.37158e+06	5.1984e+06	5.15085e+06	4.01898e+06	4.70844e+06	4.5808e+06	5.55197e+06	4.41234e+06	4.19909e+06	4.43804e+06	5.44181e+06	5.57615e+06	6.53937e+06	6.64616e+06	5.77962e+06	4.5186e+06	5.14663e+06	4.81089e+06	7.02265e+06	7.44928e+06	8.09893e+06	6.72944e+06	6.27932e+06	7.02941e+06	3.03565e+06	3.60921e+06	3.42158e+06	1.07122e+06	981989	1.12198e+06	3.0425e+06	3.84972e+06	4.19909e+06	4.26841e+06	4.75911e+06	5.20995e+06	4.97356e+06	3.84569e+06	5.02447e+06	4.14002e+06	3.86452e+06
E41L1_RAT	15	15	855.79	0.000500587	1.57888	DEN	CEN	Band 4.1-like protein 1 OS=Rattus norvegicus GN=Epb41l1 PE=1 SV=1	476164	376729	251062	385445	406440	380547	275413	268589	360574	186518	250893	250422	498743	523180	467893	426230	268070	430528	617661	735821	676057	530165	371410	562603	269095	261560	166774	102736	84766.8	93207.8	150927	234341	360574	179389	219417	233976	379322	302730	406760	390519	201289
VAMP1_RAT	1	1	69.08	0.000508038	2.68177	DEN	CEN	Vesicle-associated membrane protein 1 OS=Rattus norvegicus GN=Vamp1 PE=1 SV=2	12183.5	13681.2	4982.42	15069	17911.2	9979.77	29310.1	47388	58923.8	64142.5	80070.9	71673.4	67088.7	32653	66690	77553.1	64671.5	94562.5	172078	186143	139676	66509.1	101297	71678	6885.28	9498.73	3309.7	4016.49	3735.55	2444.35	16062.1	41345.5	58923.8	61690.8	70025.6	66966.3	51024.8	18894.1	57976.4	71055.4	48560.7
KPCE_RAT	3	3	262.4	0.000592341	1.53907	DEN	CEN	Protein kinase C epsilon type OS=Rattus norvegicus GN=Prkce PE=1 SV=1	475951	283211	305074	208659	415541	391001	352355	374621	357403	152230	281605	287892	853988	662446	427431	456941	390690	462625	491173	472234	501239	394600	427648	439094	268975	196631	202653	55615.8	86665	95768.3	193092	326853	357403	146412	246276	268985	649506	383314	371584	418657	293362
SCG1_RAT	1	1	108.73	0.000689913	1.94571	DEN	CEN	Secretogranin-1 OS=Rattus norvegicus GN=Chgb PE=1 SV=2	126847	112243	118349	29030.1	55313.3	45260.5	56110.6	64988.2	57328.1	12281.7	90297	88711.1	113988	83413.8	109286	125226	124813	116231	167078	176637	152157	163832	161975	172371	71685.4	77929.6	78616.6	7737.66	11536.1	11085.7	30748.8	56701.5	57328.1	11812.2	78968.8	82885.1	86694.7	48266	95007.3	114734	93720.1
GABR2_RAT	2	2	90.96	0.000773573	1.75567	DEN	CEN	Gamma-aminobutyric acid type B receptor subunit 2 OS=Rattus norvegicus GN=Gabbr2 PE=1 SV=2	40779.7	67321.4	47001.3	27659.9	23638.1	56246	27567.9	41796.9	42502.2	26186	37733.8	24096.6	50657.6	32995.4	55537.4	57689.7	38963.7	71658.4	83396.6	115535	79568.2	63411.7	65570.2	97067.3	23045.9	46740.7	31221.8	7372.46	4929.95	13776.4	15107.3	36467.4	42502.2	25185.1	32999.9	22514.1	38528	19092.2	48281	52856.2	29257.2
HBB1_RAT	3	3	105.21	0.000822896	2.48597	DEN	CEN	Hemoglobin subunit beta-1 OS=Rattus norvegicus GN=Hbb PE=1 SV=3	18816.8	21087.1	20169.1	27761.1	19943.8	9109.01	36168.2	37230.3	37509	23741.8	26591	25394.5	26181.2	14610.2	30623.7	98689.9	91812.1	105699	78632.8	85601.1	82651	49854.8	41261.1	48930.5	10634	14640.6	13397.8	7399.43	4159.48	2231.08	19820.3	32483	37509	22834.3	23255	23726.8	19912.3	8453.98	26622.5	90421.3	68940.1
1433T_RAT	2	2	169.16	0.00086177	1.87535	DEN	CEN	14-3-3 protein theta OS=Rattus norvegicus GN=Ywhaq PE=1 SV=1	32717.5	39861.4	36519.7	49649.7	52544.2	51213.2	80332.8	138881	141324	99566.2	128484	135274	214136	107583	216282	217674	141417	233180	112361	122447	144825	117662	95241.9	126977	18489.7	27675.5	24259.1	13233.6	10958.6	12543.7	44022.7	121172	141324	95760.6	112365	126391	162862	62250.8	188023	199437	106188
CTNB1_RAT	3	3	206.92	0.000925202	3.54897	DEN	CEN	Catenin beta-1 OS=Rattus norvegicus GN=Ctnnb1 PE=1 SV=1	19937.4	28107.9	27571.4	5932.95	10234	12859.5	21348.3	13531.4	15531.9	19318	17017.4	18833.3	11848.5	19385.9	28961.3	24154.4	22273.9	31986.8	132802	126752	136612	70936.1	66925.2	73437.7	11267.3	19515.1	18315	1581.37	2134.39	3149.68	11698.9	11806	15531.9	18579.6	14882.4	17596.5	9011.43	11217.3	25177.3	22130.6	16725.1
SL9A1_RAT	1	1	59.34	0.00095161	3.42317	DEN	CEN	Sodium/hydrogen exchanger 1 OS=Rattus norvegicus GN=Slc9a1 PE=1 SV=2	6748.35	4266.14	390.226	29230.9	38039.5	33562.2	16160.1	1437.99	3022	824.267	2206.34	1968.79	24675.5	20021.1	27871.2	23267	3925.92	18763.7	63110.5	63224.7	84688	46291	47332	48736.6	3813.71	2961.95	259.218	7791.18	7933.5	8220.41	8855.8	1254.63	3022	792.762	1929.54	1839.5	18767.1	11584.9	24229.6	21317.6	2947.91
DC1I1_RAT	2	2	86.32	0.000959791	3.26831	DEN	CEN	Cytoplasmic dynein 1 intermediate chain 1 OS=Rattus norvegicus GN=Dync1i1 PE=1 SV=1	18728.9	39534.1	45491.2	6142.54	4040.86	6141.85	14490.3	30125	35593.9	39280.3	39886.4	27530.2	27460.2	13588	39025.3	58905.6	56492.3	67455.4	142148	150416	138612	104494	104161	100568	10584.3	27448.2	30218.7	1637.23	842.759	1504.33	7940.74	26283.8	35593.9	37778.9	34882.4	25722.2	20885	7862.49	33926.4	53970.2	42419.1
AT1A1_RAT	3	3	224.14	0.00110462	1.94353	DEN	CEN	Sodium/potassium-transporting ATPase subunit alpha-1 OS=Rattus norvegicus GN=Atp1a1 PE=1 SV=1	22641.5	19008.5	16753.2	109193	12764.5	18203.8	85196.3	52124	95448.6	56395.2	76106.7	57802.3	76348.2	79611.1	75025.7	110975	76356.4	101387	126101	138463	148358	88765.2	78728.9	108051	12795.4	13197.4	11128.7	29104.3	2662.15	4458.68	46687.9	45477.6	95448.6	54239.6	66558.7	54006.2	58067.2	46065.7	65223.1	101677	57334.7
HS105_RAT	1	1	92.66	0.00117141	1.69313	DEN	CEN	Heat shock protein 105 kDa OS=Rattus norvegicus GN=Hsph1 PE=2 SV=1	28809.9	26747.3	23164.8	106534	44380.2	46591.9	122676	77645.2	116122	75156.6	102558	110588	144305	112940	127431	133164	111002	140562	110744	118687	111701	130521	115782	134764	16281.4	18570.4	15387.8	28395.4	9255.91	11411.8	67227.1	67744.6	116122	72284	89691.7	103325	109752	65350.9	110781	122007	83349.3
DHPR_RAT	1	1	115.14	0.00125475	2.18264	DEN	CEN	Dihydropteridine reductase OS=Rattus norvegicus GN=Qdpr PE=1 SV=1	34289.4	43969.3	53225.5	31876.1	17796.7	22190.5	202166	143857	192076	127199	165140	138186	151768	97812.6	136960	303429	301859	336286	222994	242414	251776	147204	176968	188524	19378	30527.5	35356.4	8496.24	3711.68	5435.14	110788	125514	192076	122337	144422	129111	115428	56597.7	119066	278006	226661
VAMP2_RAT	2	2	221.87	0.00131475	2.28445	DEN	CEN	Vesicle-associated membrane protein 2 OS=Rattus norvegicus GN=Vamp2 PE=1 SV=2	20967	21999.9	26119.5	32457.5	13290.5	9767.44	112187	114555	131391	137739	128850	141086	97050.6	66429.9	101653	172335	172644	212818	186065	223961	201196	205801	180832	213312	11849.1	15274.3	17350.5	8651.22	2771.86	2392.35	61479.1	99948.2	131391	132474	112685	131821	73812.5	38438.6	88371.6	157896	129636
TOM70_RAT	2	2	242.97	0.0013606	1.74473	DEN	CEN	Mitochondrial import receptor subunit TOM70 OS=Rattus norvegicus GN=Tomm70a PE=1 SV=1	396720	425583	396321	336467	321711	304006	384634	190585	222468	193759	229330	230216	286185	356900	292435	365291	410470	427559	786599	839801	881875	555571	517354	616485	224199	295479	263266	89681.7	67096	74460.6	210781	166284	222468	186353	200559	215097	217660	206514	254226	334686	308215
WIPF3_RAT	1	1	53.37	0.001412	1.52227	DEN	CEN	WAS/WASL-interacting protein family member 3 OS=Rattus norvegicus GN=Wipf3 PE=1 SV=1	71587.7	123786	93338.8	144318	78455	59864.4	86421	92045.4	104283	120683	123202	123606	114925	75212	164617	150782	166526	179852	203378	219613	181773	135924	118781	148211	40456.4	85943.3	62002.6	38466.4	16362.5	14662.6	47359	80308.7	104283	116070	107745	115488	87406.6	43520.2	143109	138149	125041
ADDB_RAT	11	11	663.19	0.0015276	2.01936	DEN	CEN	Beta-adducin OS=Rattus norvegicus GN=Add2 PE=2 SV=4	160406	442600	406098	211199	227364	196753	272337	515827	506012	247669	485173	512575	369856	181205	861810	918654	758609	936758	963622	1.02768e+06	750546	559962	591543	528771	90650.2	307294	269761	56292.8	47418.9	48190.9	149241	450054	506012	238202	424305	478912	281296	104851	749208	841686	569627
CN37_RAT	4	4	234.94	0.00160731	1.64385	DEN	CEN	2',3'-cyclic-nucleotide 3'-phosphodiesterase OS=Rattus norvegicus GN=Cnp PE=1 SV=2	94130.4	89600.3	88412.4	45947.1	42274.1	48191.7	176751	144042	148784	124668	137753	134193	146496	125837	131463	167406	159815	192235	232005	246575	240059	155766	138422	159413	53196.1	62208.8	58730.1	12246.7	8816.67	11803.7	96860.1	125675	148784	119903	120471	125380	111418	72813.6	114287	153380	120002
HBA_RAT	2	2	90.31	0.00178564	3.58875	DEN	CEN	Hemoglobin subunit alpha-1/2 OS=Rattus norvegicus GN=Hba1 PE=1 SV=3	19234	1328.64	5717.06	1454.72	2836.79	4782.12	4001.15	4012.49	8083.39	3331.72	5985.89	4317.29	5554.62	3164.8	7865.88	20966.5	10371.4	21455	48784.8	44757.5	44409.2	8802.32	9333.3	8109.67	10869.8	922.464	3797.7	387.74	591.639	1171.29	2192.65	3500.86	8083.39	3204.38	5234.92	4033.76	4224.6	1831.26	6838.14	19209.8	7787.7
KCC2B_RAT	3	3	217.94	0.00179441	1.58814	DEN	CEN	Calcium/calmodulin-dependent protein kinase type II subunit beta OS=Rattus norvegicus GN=Camk2b PE=1 SV=1	939319	744428	881851	566393	663561	615952	791903	781352	727270	179804	363078	432954	897790	927031	903291	1.00776e+06	596806	961133	1.10756e+06	1.36384e+06	1.3011e+06	1.03685e+06	1.04265e+06	1.06357e+06	530838	516850	585792	150966	138392	150866	433965	681721	727270	172932	317528	404520	682821	536411	785270	923323	448131
RMD3_RAT	1	1	88.01	0.00182021	2.28016	DEN	CEN	Regulator of microtubule dynamics protein 3 OS=Rattus norvegicus GN=Rmdn3 PE=2 SV=1	65671.8	91450.8	77115.6	50228.3	40773.2	37241	150330	44461	60812	75994.1	90342.5	74298.9	94541.2	126044	94720.5	79348.3	68207.8	71574.6	286943	315620	363786	167161	106365	183704	37113.2	63493.6	51226	13387.8	8503.65	9121.47	82381.4	38791.7	60812	73089.4	79008.6	69419.4	71904	72933.1	82344.6	72700.2	51216.1
ENOA_RAT	4	4	376.33	0.00182776	1.52182	DEN	CEN	Alpha-enolase OS=Rattus norvegicus GN=Eno1 PE=1 SV=4	186191	127025	151388	496331	171963	239912	335048	255617	410173	293583	396535	384983	454944	368429	380135	451376	280577	427336	380110	466541	482262	560296	459845	536532	105222	88192.7	100563	132292	35864.6	58761.8	183608	223023	410173	282362	346788	359700	346011	213185	330467	413558	210680
TERA_RAT	1	1	139.78	0.00184615	1.87026	DEN	CEN	Transitional endoplasmic reticulum ATPase OS=Rattus norvegicus GN=Vcp PE=1 SV=3	66031.2	78282.6	76632.1	108651	43856	55979.3	310660	389187	427728	392675	433091	405013	500352	325532	417990	516136	408285	539068	373767	430739	390018	444933	436938	430139	37316.3	54351	50904.8	28959.7	9146.59	13711.1	170243	339562	427728	377666	378757	378414	380546	188364	363376	472892	306574
MAP4_RAT	7	7	325.05	0.00212228	2.07608	DEN	CEN	Microtubule-associated protein 4 OS=Rattus norvegicus GN=Map4 PE=1 SV=1	147480	160642	161506	267829	165666	115007	209188	357869	341111	136426	160969	138794	121441	126896	487121	472221	213910	478463	527367	607170	352458	503172	497440	517062	83345.4	111533	107284	71386.9	34551.2	28168.9	114636	312237	341111	131211	140774	129679	92363.1	73426.1	423475	432656	160621
FETUA_RAT	1	1	50.87	0.00215091	1.82127	DEN	CEN	Alpha-2-HS-glycoprotein OS=Rattus norvegicus GN=Ahsg PE=1 SV=2	221894	288526	300285	189986	204843	178396	120319	228389	234942	237944	243146	219761	261427	113557	247129	448313	392809	424576	625951	658149	551902	366331	377111	392679	125400	200322	199472	50638.8	42721.9	43694.8	65935.1	199267	234942	228849	212642	205329	198830	65708	214840	410751	294953
SNP25_RAT	1	1	38.7	0.00221981	9.40531	DEN	CEN	Synaptosomal-associated protein 25 OS=Rattus norvegicus GN=Snap25 PE=1 SV=1	0	370.515	0	373.322	1125.36	0	291.693	286.86	758.496	0	738.856	747.225	2485.17	2313.22	1228.25	379.721	406.218	567.346	16174.2	9662.43	2990.29	2639.62	4302.13	984.249	0	257.246	0	99.5051	234.704	0	159.849	250.283	758.496	0	646.163	698.152	1890.11	1338.5	1067.77	347.906	305.022
STMN1_RAT	2	2	96.33	0.00227815	1.36484	DEN	CEN	Stathmin OS=Rattus norvegicus GN=Stmn1 PE=1 SV=2	1.30052e+06	1.1754e+06	1.14669e+06	1.57455e+06	1.85172e+06	1.74187e+06	1.04555e+06	715100	791510	1.09056e+06	1.07239e+06	1.0935e+06	1.97815e+06	2.09312e+06	1.74402e+06	1.43381e+06	1.43531e+06	1.55297e+06	1.75219e+06	1.85711e+06	2.019e+06	1.41611e+06	1.17986e+06	1.46417e+06	734964	816070	761721	419680	386193	426637	572963	623918	791510	1.04888e+06	937854	1.02168e+06	1.5045e+06	1.21115e+06	1.51615e+06	1.31368e+06	1.07775e+06
ACAP2_RAT	3	3	164.17	0.00231649	1.55597	DEN	CEN	Arf-GAP with coiled-coil, ANK repeat and PH domain-containing protein 2 OS=Rattus norvegicus GN=Acap2 PE=1 SV=1	13238.8	29269.2	23968.8	26390.5	21244.4	16454.3	13996.7	23667.9	19636.5	24828	16943.7	21692.9	22679.2	19155.4	34673.8	22981.4	18611.9	33796.5	48600	46527.7	46740.1	35310.9	32543.7	29444.4	7481.68	20321.4	15921.9	7034.11	4430.72	4030.17	7670.26	20650	19636.5	23879	14818	20268.2	17248.8	11084	30143.4	21056	13975.3
SYN2_RAT	2	2	159.28	0.00255386	1.7981	DEN	CEN	Synapsin-2 OS=Rattus norvegicus GN=Syn2 PE=1 SV=1	1.65423e+06	1.8934e+06	1.87136e+06	839651	814865	729340	1.54943e+06	1.75134e+06	1.75266e+06	1.88841e+06	1.84437e+06	1.77467e+06	1.73237e+06	1.24564e+06	1.6408e+06	1.82193e+06	2.09972e+06	2.03423e+06	4.35721e+06	4.84613e+06	3.66481e+06	3.0954e+06	3.13183e+06	3.34969e+06	934858	1.31457e+06	1.2431e+06	223800	169948	178638	849090	1.52803e+06	1.75266e+06	1.81623e+06	1.61298e+06	1.65812e+06	1.31756e+06	720771	1.42642e+06	1.66928e+06	1.57664e+06
CSKI1_RAT	3	3	134.43	0.00266602	1.29407	DEN	CEN	Caskin-1 OS=Rattus norvegicus GN=Caskin1 PE=1 SV=1	66188.1	88590	78190.3	108324	97497.6	83544.9	52823.4	64103	72148.7	114751	80021.2	71044.6	110534	75802.1	128230	88712.2	92261.6	97900	109832	135325	115096	105254	97008	108649	37405	61507.3	51939.9	28872.7	20334.1	20462.7	28947.4	55929.3	72148.7	110365	69982.1	66378.9	84067.4	43861.6	111476	81279.5	69277.6
HSP7C_RAT	4	4	273.4	0.00282252	1.69837	DEN	CEN	Heat shock cognate 71 kDa protein OS=Rattus norvegicus GN=Hspa8 PE=1 SV=1	144497	115353	134042	99510.7	43389	47942.7	140139	226006	201006	89382.1	254106	233972	108826	165915	280008	307311	278723	295019	254088	269671	272760	247349	220390	237016	81659.9	80088.7	89040.6	26523.5	9049.19	11742.7	76796.6	197188	201006	85965.8	222227	218607	82768	96003.7	243423	281564	209288
GIT1_RAT	2	2	127.4	0.00309163	1.54879	DEN	CEN	ARF GTPase-activating protein GIT1 OS=Rattus norvegicus GN=Git1 PE=1 SV=1	453382	438692	459070	421271	429309	425343	533140	408316	441813	325511	367675	359157	539998	443798	502552	381841	349280	452857	854276	984333	1.04573e+06	731243	795371	759725	256220	304580	304949	112285	89536.4	104180	292163	356252	441813	313070	321548	335570	410700	256797	436890	349848	262268
PLCB1_RAT	3	3	156.78	0.00310447	2.69207	DEN	CEN	1-phosphatidylinositol 4,5-bisphosphate phosphodiesterase beta-1 OS=Rattus norvegicus GN=Plcb1 PE=1 SV=1	70299.4	83697.4	73337.4	21417.6	21535.9	11066.2	43047.1	58550.9	62314.9	75149.1	79066.5	67467.9	52941.3	28890.9	73849.7	106538	93843.5	100247	254628	295905	273828	200918	105104	208785	39728.4	58110.4	48716.2	5708.65	4491.52	2710.46	23589.9	51085.1	62314.9	72276.8	69147.2	63037.1	40264.9	16717.2	64200.7	97611.8	70465.4
MADD_RAT	2	2	152.89	0.00336142	1.76049	DEN	CEN	MAP kinase-activating death domain protein OS=Rattus norvegicus GN=Madd PE=1 SV=1	38290	79683.4	82415.4	39416.2	48523	27898.7	57927.9	115351	103357	67954.5	46074.7	50464	159209	38140.4	120716	132719	60313.6	132655	144562	163889	99378.8	112364	88643	80727.2	21638.9	55323.5	54746.5	10506	10119.9	6833.27	31744.7	100643	103357	65357.2	40294.4	47149.9	121087	22069.3	104943	121600	45288.4
KPCA_RAT	2	2	75.24	0.00377303	1.79576	DEN	CEN	Protein kinase C alpha type OS=Rattus norvegicus GN=Prkca PE=1 SV=3	21150	101121	28160.4	167363	41263.1	30670.6	67686.5	98548.9	124197	76647.7	94184.1	99345.6	90383.5	86324	163754	138432	100278	142305	231940	247139	167618	135986	89257.7	113158	11952.5	70207.8	18706.2	44609	8605.8	7512.19	37092.4	85982.9	124197	73718.1	82368.2	92821.2	68741.8	49949.9	142358	126834	75297
TRY1_RAT	1	1	48.61	0.00393629	1.79033	DEN	CEN	Anionic trypsin-1 OS=Rattus norvegicus GN=Prss1 PE=1 SV=1	87066.1	118488	111964	44296.2	37066.8	49283.5	262349	401536	429307	358263	387739	367813	428133	231843	351985	501072	448710	459715	432587	474252	397464	377222	291884	358760	49203.8	82265.3	74374.7	11806.7	7730.63	12071.1	143768	350336	429307	344570	339095	343657	325620	134152	305996	459090	336929
1433G_RAT	2	2	275.09	0.00415014	1.79024	DEN	CEN	14-3-3 protein gamma OS=Rattus norvegicus GN=Ywhag PE=1 SV=2	1.99241e+06	1.83105e+06	1.63982e+06	1.70936e+06	1.32662e+06	1.42277e+06	6.69988e+06	3.12864e+06	3.45101e+06	3.24145e+06	3.50697e+06	3.63319e+06	2.51767e+06	3.77993e+06	2.16406e+06	3.40906e+06	3.60897e+06	3.89066e+06	7.28471e+06	7.47942e+06	8.32682e+06	6.38695e+06	4.70374e+06	6.56997e+06	1.12597e+06	1.27128e+06	1.08929e+06	455612	276678	348479	3.67156e+06	2.72971e+06	3.45101e+06	3.11755e+06	3.06701e+06	3.39458e+06	1.91483e+06	2.18719e+06	1.88131e+06	3.12343e+06	2.70991e+06
SRC_RAT	2	2	95.04	0.00426789	2.50418	DEN	CEN	Proto-oncogene tyrosine-protein kinase Src OS=Rattus norvegicus GN=Src PE=1 SV=4	70495.3	60853.5	55052.9	50233.1	35893.7	48313.3	60843.5	45350.8	49963.2	52324.1	53187.4	50422.6	90387.3	57719.8	72170.4	42614.1	62032.2	57160.5	313973	357735	257592	91262.4	94235.9	88097.1	39839.1	42250.1	36570.3	13389.1	7485.97	11833.4	33342.5	39568.1	49963.2	50324.2	46514.7	47111.1	68744.7	33398.6	62740.8	39043.7	46578.9
PAK1_RAT	1	1	70.24	0.00430892	1.48346	DEN	CEN	Serine/threonine-protein kinase PAK 1 OS=Rattus norvegicus GN=Pak1 PE=1 SV=3	264837	247179	209668	255588	253324	232170	319389	140238	160984	124895	194500	149360	305846	331120	285351	158367	200987	240905	381540	463385	417543	351735	286285	362924	149667	171614	139277	68124.2	52833.1	56865.7	175026	122356	160984	120121	170099	139551	232613	191597	248068	145098	150918
CH60_RAT	3	3	225.89	0.00431133	1.57916	DEN	CEN	60 kDa heat shock protein, mitochondrial OS=Rattus norvegicus GN=Hspd1 PE=1 SV=1	53827.6	71431.2	67978.3	321957	157298	127286	274111	202927	287502	157472	240773	214548	326751	220063	231081	305686	200053	283862	286907	317034	229010	347225	344358	345977	30419.7	49594.1	45156.3	85814.2	32806	31176.3	150214	177052	287502	151453	210567	200457	248513	127336	200889	280074	150217
RCAS1_RAT	1	1	33.76	0.00431606	1.68424	DEN	CEN	Receptor-binding cancer antigen expressed on SiSo cells OS=Rattus norvegicus GN=Ebag9 PE=1 SV=1	95410.6	104280	130223	92469.2	103613	75628.3	77274.4	111222	84073.4	99145.3	124790	115734	179544	94044.9	131873	90470.8	82018.6	95527.8	241414	292543	263556	205363	174127	193956	53919.5	72400.9	86503.9	24646.7	21609.5	18523.7	42346.7	97040.5	84073.4	95355.8	109135	108133	136553	54417.5	114643	82890.8	61586.4
OXR1_RAT	4	4	303.38	0.00448184	1.44729	DEN	CEN	Oxidation resistance protein 1 OS=Rattus norvegicus GN=Oxr1 PE=2 SV=3	312365	235990	243749	428646	441644	437028	299253	200179	207024	200481	228775	232827	343486	334835	293942	287301	297474	319605	479067	517752	605250	515710	486661	538071	176527	163846	161916	114251	92109.1	107042	163992	174654	207024	192818	200074	217536	261241	193746	255536	263229	223368
EAA2_RAT	4	4	164.31	0.00448531	1.76109	DEN	CEN	Excitatory amino acid transporter 2 OS=Rattus norvegicus GN=Slc1a2 PE=1 SV=2	29131.8	33088.5	25952.5	105107	60603.7	66249.5	80500.8	110525	120219	48607	66251.2	56802.1	110818	50352.6	110057	94461	52011.1	91937.6	154960	186531	162699	150631	106313	143451	16463.3	22973.1	17239.6	28015.3	12639.5	16226.6	44114.7	96431.8	120219	46749.1	57939.6	53071.7	84283.4	29135.7	95677.2	86546.7	39054.2
PTRF_RAT	1	1	52.5	0.0046711	1.61274	DEN	CEN	Polymerase I and transcript release factor OS=Rattus norvegicus GN=Ptrf PE=1 SV=1	32284	28783.2	38268.3	69872.9	25312.3	18829.7	36231.7	27275.4	30232.2	29625.8	36050.1	29366.8	42861.1	30504	50623.2	36218.9	33292.4	38749.6	82818.3	93085.3	95242.5	44572.3	48088.3	52477.4	18244.7	19983.9	25420.7	18623.9	5279.12	4611.98	19855.1	23797.5	30232.2	28493.5	31527.4	27438.2	32598.3	17650.6	44008.9	33184.3	24998.7
SEPT2_RAT	2	2	184.79	0.00493269	1.7385	DEN	CEN	Septin-2 OS=Rattus norvegicus GN=Sept2 PE=1 SV=1	211350	300268	318440	246481	229362	207999	251897	272658	274906	430430	408305	428581	351169	211040	372290	346750	409587	318587	851577	980234	922472	490461	466768	504084	119441	208473	211532	65696.9	47835.6	50945.3	138040	237891	274906	413978	357081	400434	267084	122115	323648	317698	307552
BIG1_RAT	1	1	44.31	0.00506293	1.98095	DEN	CEN	Brefeldin A-inhibited guanine nucleotide-exchange protein 1 OS=Rattus norvegicus GN=Arfgef1 PE=1 SV=1	3801.5	9972.39	9649.18	16128.9	6553.04	6771.03	3163.24	12648	11495.8	5822.69	3963.28	9943.54	10987.5	5068.65	15490.9	11816	11458.1	18312.7	29621.1	39447.8	16153.2	17257.9	13125.9	9182.38	2148.35	6923.75	6409.71	4298.98	1366.7	1658.43	1733.47	11035.3	11495.8	5600.14	3466.07	9290.51	8356.65	2932.89	13466.9	10826	8603.66
SNAB_RAT	1	1	159.59	0.00516064	1.98881	DEN	CEN	Beta-soluble NSF attachment protein OS=Rattus norvegicus GN=Napb PE=1 SV=1	59880.1	115676	103785	207545	20195.6	17922.1	212922	332647	427783	408407	453560	405495	429271	172404	478827	600307	562468	634180	421772	506961	437197	425377	408120	423818	33840.1	80313	68941.6	55318.9	4211.99	4389.69	116682	290231	427783	392797	396659	378865	326485	99758.5	416265	550011	422347
MBP_RAT	8	8	404.1	0.00525602	1.28883	DEN	CEN	Myelin basic protein OS=Rattus norvegicus GN=Mbp PE=1 SV=3	341777	339450	465512	721049	625884	555567	472808	476958	435754	415735	384183	430109	665700	637151	841278	631185	473977	639424	619860	702719	641025	477742	527876	443004	193149	235678	309228	192188	130534	136076	259101	416141	435754	399845	335985	401862	506303	368677	731359	578301	355901
KCMA1_RAT	1	1	60.88	0.0054318	2.02543	DEN	CEN	Calcium-activated potassium channel subunit alpha-1 OS=Rattus norvegicus GN=Kcnma1 PE=1 SV=3	20898.2	45659.4	42340.1	43107.7	27416.5	5803.87	57289.9	60621.2	65594.3	49773.9	53297	43449.8	46212.5	24452	48981.6	83865.5	73420.5	91439.4	128740	143982	121659	96472.3	83125	101255	11810.2	31700.9	28125.5	11489.9	5717.97	1421.55	31395.1	52891.4	65594.3	47871.4	46610.6	40596.3	35147.3	14148.7	42581.8	76838.9	55130.2
BORG1_RAT	1	1	38.16	0.00581141	2.44162	DEN	CEN	Cdc42 effector protein 2 OS=Rattus norvegicus GN=Cdc42ep2 PE=2 SV=1	14195.8	16409.9	15450.3	10690.3	1504.99	862.102	23988.6	21359.7	16211.2	19574.7	28774.3	22239	29854.5	18714.4	26852.9	18379.1	20921.8	21647.2	71173.7	75730.6	73411.7	39604.9	35462.9	35233.4	8022.48	11393.3	10263.2	2849.4	313.88	211.156	13145.8	18636.1	16211.2	18826.5	25164.4	20778.5	22706.1	10828.8	23344.4	16839.2	15709.8
S4A4_RAT	1	1	64.9	0.0061999	1.64038	DEN	CEN	Electrogenic sodium bicarbonate cotransporter 1 OS=Rattus norvegicus GN=Slc4a4 PE=1 SV=1	192540	307721	274437	261641	164175	146403	358506	343008	352258	285648	305560	318067	234146	186089	358606	332769	343825	346577	583518	749019	579623	589636	556274	569516	108810	213648	182301	69737.6	34240.2	35858.6	196463	299271	352258	274730	267226	297178	178081	107678	311751	304888	258172
NCKP1_RAT	1	1	61.49	0.00620502	2.15091	DEN	CEN	Nck-associated protein 1 OS=Rattus norvegicus GN=Nckap1 PE=2 SV=1	6362.32	5463.32	6867.15	546.641	704.459	595.294	13942.5	19061.9	20958.1	713.486	17299.9	17063	5869.27	10245.8	11837.1	23903.4	25131.6	22887.3	29788	28769.9	26727.9	16620.4	15950.1	17962.2	3595.55	3793.14	4561.67	145.701	146.922	145.806	7640.52	16631.3	20958.1	686.215	15129.5	15942.4	4463.91	5928.55	10290.5	21900.7	18870.9
CNKR2_RAT	1	1	83.98	0.00639516	1.69402	DEN	CEN	Connector enhancer of kinase suppressor of ras 2 OS=Rattus norvegicus GN=Cnksr2 PE=1 SV=1	154328	159243	139697	108182	94484.2	104323	182969	99950.1	109155	96085.4	114125	111558	128228	123115	119229	104283	113213	143527	281594	301751	323892	286254	252397	319675	87215.6	110561	92797.1	28834.8	19705.6	25552	100268	87205.5	109155	92412.8	99807.7	104231	97524.6	71238.4	103651	95545.5	85009.9
ALDOC_RAT	1	1	37.08	0.00655556	1.76887	DEN	CEN	Fructose-bisphosphate aldolase C OS=Rattus norvegicus GN=Aldoc PE=1 SV=3	13025.6	15041.9	15099.3	16940.8	12793.3	9832.82	13015.6	6445.58	7419.33	6571.36	9581.12	5329.72	24357.7	19188.8	25452.5	11244.4	6250.61	9384.98	26795.4	28548.5	27943.9	19319.7	13642.9	19762.2	7361.16	10443.5	10030.1	4515.38	2668.16	2408.36	7132.6	5623.7	7419.33	6320.19	8379.12	4979.7	18525.4	11103.3	22127	10302.3	4693.48
NDRG1_RAT	1	1	51.94	0.00667172	1.58533	DEN	CEN	Protein NDRG1 OS=Rattus norvegicus GN=Ndrg1 PE=1 SV=1	21085.2	34515	24029.4	36492	27958.6	27164.3	32483.5	18661.3	29295.9	17756.9	20255.2	22393	28381.5	25233.4	30139.6	35396	21453.5	36689.5	62248.3	84536.8	60586.6	36539.9	30898.1	42664.1	11915.9	23963.5	15962.1	9726.55	5831.03	6653.38	17801.1	16281.8	29295.9	17078.2	17714.1	20922.4	21585.7	14600.9	26201.7	32430.4	16109.1
DNJC5_RAT	2	2	160.26	0.00710505	1.22193	DEN	CEN	DnaJ homolog subfamily C member 5 OS=Rattus norvegicus GN=Dnajc5 PE=1 SV=1	8.79384e+06	8.79047e+06	7.97894e+06	1.01797e+07	1.08972e+07	1.10731e+07	7.73759e+06	6.82378e+06	7.07144e+06	6.93602e+06	7.54306e+06	7.19952e+06	1.03672e+07	9.80496e+06	9.28022e+06	8.24373e+06	7.5684e+06	8.95554e+06	1.02116e+07	1.16982e+07	1.25007e+07	1.21045e+07	1.06053e+07	1.2105e+07	4.96967e+06	6.10315e+06	5.30021e+06	2.71329e+06	2.27272e+06	2.71216e+06	4.24023e+06	5.95368e+06	7.07144e+06	6.67091e+06	6.59674e+06	6.7267e+06	7.88483e+06	5.67348e+06	8.0677e+06	7.55303e+06	5.68298e+06
RBGPR_RAT	1	1	49.73	0.00739144	6.29336	DEN	CEN	Rab3 GTPase-activating protein non-catalytic subunit OS=Rattus norvegicus GN=Rab3gap2 PE=1 SV=2	3848.99	5957.52	7596.5	6574.99	0	949.207	4735.1	9022.2	5380.45	16052.3	16021.3	16902.9	44139.9	38896.7	47808.7	10359.1	15884.6	12092.9	99481	110429	103337	30567.9	35071.6	37474.6	2175.18	4136.26	5046.16	1752.49	0	232.49	2594.85	7871.78	5380.45	15438.8	14011.3	15792.8	33570.9	22506.9	41562.1	9491.17	11927.5
BASP1_RAT	7	7	602.65	0.00756012	1.8974	DEN	CEN	Brain acid soluble protein 1 OS=Rattus norvegicus GN=Basp1 PE=1 SV=2	283530	722246	568397	323506	267974	266424	317535	391732	360709	550466	489226	519803	424230	284334	457118	464309	565428	490878	1.59575e+06	1.7791e+06	949498	828727	824649	939756	160232	501449	377572	86227.2	55888.6	65255.5	174010	341783	360709	529426	427850	485665	322651	164525	397392	425407	424570
ARM10_RAT	1	1	115.53	0.00764575	1.48877	DEN	CEN	Armadillo repeat-containing protein 10 OS=Rattus norvegicus GN=Armc10 PE=2 SV=1	523385	339664	427435	421614	490138	481614	629896	364949	414519	352294	378622	434003	543628	719556	430226	368992	361136	416307	710006	835649	1.16506e+06	795960	693010	788637	295781	235826	283934	112377	102223	117962	345185	318415	414519	338828	331122	405500	413460	416359	374014	338077	271171
STX1A_RAT	2	2	189.21	0.00765954	1.3375	DEN	CEN	Syntaxin-1A OS=Rattus norvegicus GN=Stx1a PE=1 SV=1	442629	565661	488265	424008	427120	364493	264011	279432	286052	537592	529441	570141	654116	441115	507348	412680	497455	393961	675203	773295	625041	655834	621469	669185	250144	392734	324342	113015	89080	89275.6	144679	243802	286052	517044	463020	532698	497492	255244	441059	378104	373530
PACN1_RAT	5	5	245.09	0.00800354	1.87855	DEN	CEN	Protein kinase C and casein kinase substrate in neurons protein 1 OS=Rattus norvegicus GN=Pacsin1 PE=1 SV=1	239764	339342	324665	253931	216486	196657	118804	163438	156996	185219	222875	232697	290584	153068	286208	209724	185141	217866	630127	715743	578948	596469	608652	507267	135498	235602	215667	67682.5	45150.3	48167.3	65104.9	142598	156996	178140	194914	217415	221005	88570.1	248813	192152	139019
AT2B2_RAT	3	3	159.13	0.00816077	2.08405	DEN	CEN	Plasma membrane calcium-transporting ATPase 2 OS=Rattus norvegicus GN=Atp2b2 PE=2 SV=2	15718.8	47724.7	42849.9	45150.2	15510.9	18282.5	78493.5	105572	100238	118812	67568.1	72304.5	37573.6	27092.3	92619.3	112023	130146	116799	179361	196853	154652	175854	161342	133343	8883.18	33134.8	28464.1	12034.3	3234.94	4477.96	43014.7	92110.6	100238	114270	59091.4	67556	28576.9	15676.5	80518	102637	97724.3
PALM_RAT	3	3	167.33	0.00825101	2.27798	DEN	CEN	Paralemmin-1 OS=Rattus norvegicus GN=Palm PE=1 SV=1	138678	76499.3	156854	21854.7	21279.4	19340.9	72997.3	55359.4	48713.3	33971.6	33959.6	28899.6	45457.2	56089.1	58153.5	61309.2	49662.5	59194.9	215653	230629	239495	180216	207314	210568	78371.5	53112.9	104195	5825.13	4438.02	4737.2	40002.8	48300.5	48713.3	32673.2	29699.2	27001.6	34572.8	32455	50555.4	56172.5	37290.7
TBA4A_RAT	1	1	113.52	0.00827611	2.37051	DEN	CEN	Tubulin alpha-4A chain OS=Rattus norvegicus GN=Tuba4a PE=2 SV=1	11933.7	2655.22	14553	26760.3	7969.13	13088	67523.7	39084.8	41268.4	21625.9	50838.1	50024.8	127712	121680	93746.5	112493	63235.2	108939	34179.9	43337.3	47160.2	17372.8	29220.6	24262.3	6744.09	1843.5	9667.19	7132.68	1662.04	3205.67	37003.2	34101.1	41268.4	20799.3	44460.2	46739.5	97132.2	70407.9	81497.9	103068	47482.2
S6A17_RAT	2	2	109.3	0.00835163	1.96776	DEN	CEN	Sodium-dependent neutral amino acid transporter SLC6A17 OS=Rattus norvegicus GN=Slc6a17 PE=1 SV=1	172133	177273	189036	203557	172400	166439	171776	185183	186554	122975	134785	142396	195087	102630	163073	187604	150683	191234	482292	584635	474544	510762	452823	488370	97278	123079	125572	54256.1	35955.7	40765.9	94133.8	161570	186554	118275	117876	133044	148375	59385.1	141766	171886	113145
JKIP1_RAT	1	1	50.41	0.00865664	3.77566	DEN	CEN	Janus kinase and microtubule-interacting protein 1 OS=Rattus norvegicus GN=Jakmip1 PE=1 SV=1	0.0998007	1126.04	1751.88	2362.01	15646	14203.4	0	0	0	0	0	0	25778	12957.7	1020.83	369.022	1320.26	1156.08	31877.8	33461.8	18519.8	2303.97	0	3720.36	0.0564005	781.801	1163.73	629.569	3263.13	3478.84	0	0	0	0	0	0	19605.7	7497.78	887.452	338.104	991.362
RIMS2_RAT	1	1	47.55	0.00896427	1.26811	DEN	CEN	Regulating synaptic membrane exocytosis protein 2 OS=Rattus norvegicus GN=Rims2 PE=1 SV=1	81848.2	88052.3	83384.1	82277.9	70135.5	40278.8	74391.7	85151.3	90468.8	41869.7	70523	74104.3	77654.5	71354	90575.2	84370.9	80680.5	87055.7	110020	115742	107654	97646.8	91976.2	104363	46255	61134	55390	21930.3	14627.4	9865.52	40766.9	74293.7	90468.8	40269.3	61675.5	69237.6	59060.7	41287.8	78740.9	77301.9	60581.6
1433F_RAT	1	1	60.05	0.00967686	8.83713	DEN	CEN	14-3-3 protein eta OS=Rattus norvegicus GN=Ywhah PE=1 SV=2	1194.56	2336.17	949.671	11212.5	11274.4	8222.27	117.909	0	317.213	23.2281	1845.21	430.845	42897.9	30234.3	11893.3	1853.96	2078.37	969.234	76325.7	83063.4	77925.5	2874.63	4175.11	847.687	675.085	1621.98	630.843	2988.57	2351.39	2013.89	64.6147	0	317.213	22.3403	1613.72	402.55	32626.3	17494.6	10339.4	1698.63	1560.61
KCRB_RAT	6	6	603.72	0.00980697	1.40286	DEN	CEN	Creatine kinase B-type OS=Rattus norvegicus GN=Ckb PE=1 SV=2	299363	195625	244356	503505	377924	382985	590826	423207	620367	439078	583768	545183	649126	580411	572880	746837	609370	763732	451945	547233	302608	664683	758340	656364	169179	135821	162319	134204	78819.7	93804.9	323774	369244	620367	422296	510531	509379	493698	335845	498030	684263	457565
MYPR_RAT	3	3	174.26	0.0102367	1.73158	DEN	CEN	Myelin proteolipid protein OS=Rattus norvegicus GN=Plp1 PE=1 SV=2	5051.29	5800.99	9352.63	40266.8	5271.27	5774.83	38625.2	56069.3	52185.6	9089.91	11210.8	8644.63	21552.5	17160.7	63402.9	63276	23709.1	67004.6	22106.6	45044.2	22655.5	30922	25297.3	26163.8	2854.64	4027.58	6212.72	10732.7	1099.37	1414.44	21166.7	48919.9	52185.6	8742.47	9804.38	8076.91	16391.9	9929.74	55118.8	57974.5	17802.7
ABLM2_RAT	2	2	102.95	0.0102409	2.13147	DEN	CEN	Actin-binding LIM protein 2 OS=Rattus norvegicus GN=Ablim2 PE=2 SV=1	67476.7	78006.6	77091.7	44235.6	65179.2	27574.8	98698.9	61529.2	66507.8	63482.6	63183	71713.7	66701.2	44027.3	72945.2	53877.4	64014	81002.3	243560	263802	276394	163572	168004	174626	38133.2	54159.3	51210.1	11790.5	13593.7	6753.92	54087.3	53683.6	66507.8	61056.2	55256.3	67004	50730	25475.7	63414.4	49363.4	48067
DPYL1_RAT	3	3	150.54	0.0104607	1.70439	DEN	CEN	Dihydropyrimidinase-related protein 1 OS=Rattus norvegicus GN=Crmp1 PE=1 SV=1	45416.6	80848.5	67101	109421	83406.1	75285.6	78210.4	73652.6	87666.3	96389.8	104053	106477	77896.9	61992.4	95344.4	90203.3	94460.5	95491.1	248362	273763	247715	139188	159181	134305	25666.4	56132.5	44573.5	29164.9	17395.1	18439.8	42859.6	64261.1	87666.3	92705.6	90999.1	99483.9	59245.1	35870.9	82887	82645.7	70928.7
CLIP2_RAT	1	1	66.1	0.0104636	2.91095	DEN	CEN	CAP-Gly domain-containing linker protein 2 OS=Rattus norvegicus GN=Clip2 PE=1 SV=1	1246.33	19731.8	2230.17	8547.58	82.2339	75.5848	10902.7	20145.3	15001.5	12906.8	4160.63	8015.85	8853.75	2381.92	38497.5	31889.7	9548.37	31276.2	43732.9	27451.5	31376.5	29949.2	25999.7	19005.8	704.339	13699.6	1481.44	2278.27	17.1507	18.5131	5974.73	17576.6	15001.5	12413.4	3638.66	7489.42	6733.78	1378.26	33467.5	29217.8	7169.71
GNL1_RAT	1	1	37.32	0.0106149	1.50522	DEN	CEN	Guanine nucleotide-binding protein-like 1 OS=Rattus norvegicus GN=Gnl1 PE=2 SV=1	236578	135927	280699	132071	126764	105700	148538	276340	222801	33496.8	213718	191216	153124	177182	308614	290151	222235	274730	304417	325409	267275	272031	312449	259129	133697	94373.1	186461	35202	26437.8	25889.2	81399.3	241104	222801	32216.5	186906	178658	116460	102524	268291	265841	166872
COMT_RAT	2	2	34.77	0.0108137	1.57976	DEN	CEN	Catechol O-methyltransferase OS=Rattus norvegicus GN=Comt PE=1 SV=2	309374	342159	283077	234239	268581	246278	297185	289530	283416	24823.4	316761	345385	379195	379915	394053	419314	435170	409176	460407	504439	494279	417026	364971	461751	174837	237558	188041	62434	56015.2	60321.2	162859	252612	283416	23874.6	277022	322702	288400	219832	342567	384182	326761
RPGF2_RAT	1	1	41.72	0.0114325	1.57396	DEN	CEN	Rap guanine nucleotide exchange factor 2 OS=Rattus norvegicus GN=Rapgef2 PE=1 SV=2	54043.8	46703.1	58736.2	11354	13585.5	14194.2	38116	60992.6	90428.2	36753.3	70289.5	44899.5	69742.8	29384.3	61570.3	73104	64024.5	84254.2	66720.7	70096.2	65683.7	82278.1	99278.4	83950.8	30541.8	32425.6	39017	3026.29	2833.38	3476.6	20887.7	53215.4	90428.2	35348.5	61471.3	41950.8	53043.3	17002.7	53525.7	66979.1	48074.9
MCES_RAT	2	2	162.84	0.0116576	2.57988	DEN	CEN	mRNA cap guanine-N7 methyltransferase OS=Rattus norvegicus GN=Rnmt PE=2 SV=1	20182.3	32962.4	25541.9	26327.2	10466.7	2959.4	46106.9	21460.2	20596.1	22834.7	26063.8	27443.2	13662.1	9674.02	36360	32145.8	37985	38235.8	120562	124892	99114.7	75481.3	64448.3	77402.2	11405.6	22885.5	16966.9	7017.23	2182.92	724.85	25266.8	18723.8	20596.1	21961.9	22794	25640.9	10390.8	5597.71	31609.3	29452.5	28522.3
ERMIN_RAT	1	1	34.47	0.0119584	1.60209	DEN	CEN	Ermin OS=Rattus norvegicus GN=Ermn PE=1 SV=1	238833	510045	408716	547223	156209	119172	279479	252567	279271	402964	469608	492240	319918	261277	610316	490799	478393	436443	1.00676e+06	962479	682623	473932	435536	500336	134972	354120	271500	145857	32578.9	29188.9	153155	220362	279271	387562	410693	459912	243316	151184	530574	449678	359217
CALX_RAT	4	4	418.24	0.0134947	1.65395	DEN	CEN	Calnexin OS=Rattus norvegicus GN=Canx PE=1 SV=1	151973	288780	243782	184840	34876.2	33305.7	153883	316560	282160	331547	285924	353454	471529	166262	361906	300234	287123	337526	430796	507275	342887	443587	444063	308107	85884.9	200498	161939	49267.3	7273.76	8157.59	84328.2	276196	282160	318875	250053	330241	358625	96204.9	314621	275079	215595
IMPCT_RAT	1	1	41.91	0.0142369	1.63682	DEN	CEN	Protein IMPACT OS=Rattus norvegicus GN=Impact PE=2 SV=1	42334.6	9255	46611.1	40315.5	43546.1	39273.6	43334.8	54487.8	46072.6	14797.1	12054.6	11097.9	63946.9	56114.1	65380.8	67776.1	15080.2	69398.5	46789.4	60277.4	60760.8	56810.4	46850.1	50748	23924.6	6425.68	30962.6	10745.7	9081.95	9619.33	23747.6	47540	46072.6	14231.5	10542.3	10369.1	48635.3	32469.5	56838.3	62097.5	11323.5
C1QBP_RAT	1	1	75.05	0.0151432	2.79412	DEN	CEN	Complement component 1 Q subcomponent-binding protein, mitochondrial OS=Rattus norvegicus GN=C1qbp PE=1 SV=2	10473.5	2609.9	8939.88	3418.56	13512.9	14736.3	1749.42	16905.5	27153.7	9451.87	13376.2	5430.23	50698.2	23409.3	17885.4	54309.7	18970.6	48306.7	7753.33	24258.1	2056.9	46050.9	51772.8	11499.4	5918.88	1812.03	5938.54	911.181	2818.24	3609.38	958.685	14749.9	27153.7	9090.6	11698.1	5073.6	38558.8	13545.4	15548.5	49759.4	14244.7
EF1D_RAT	2	2	143.4	0.0158339	2.00541	DEN	CEN	Elongation factor 1-delta OS=Rattus norvegicus GN=Eef1d PE=1 SV=2	132503	135756	176396	23273	57545.5	49663.1	56400.9	91002.5	68174.6	155297	121908	171072	202271	46161.5	108609	111222	164764	72926.7	272520	316736	392740	267742	284341	244660	74881.5	94254.6	117175	6203.17	12001.7	12164	30907.9	79398.8	68174.6	149361	106614	159837	153838	26710.6	94418.4	101903	123718
GYS1_RAT	1	1	34.21	0.0160353	2.06464	DEN	CEN	Glycogen [starch] synthase, muscle OS=Rattus norvegicus GN=Gys1 PE=2 SV=1	10162	18539.7	16058	17251.4	1250.22	782.86	9084.57	18744.3	18801	14404.7	12101.4	17219.8	25462.8	5916.77	18318.7	19832	21424.6	18768.8	38410.1	49474	42584.1	31267.1	28828	18493.5	5742.88	12872	10666.9	4598.18	260.744	191.747	4978.38	16354.2	18801	13854.1	10583.2	16088.9	19365.9	3423.64	15925.2	18170.4	16087.3
UBR4_RAT	1	1	34.33	0.0167188	1.51101	DEN	CEN	E3 ubiquitin-protein ligase UBR4 OS=Rattus norvegicus GN=Ubr4 PE=1 SV=2	114791	111782	128381	136959	76703.2	59092.8	130296	223612	208273	163068	165031	155561	67732	132637	258398	286560	226405	299415	204153	226747	229118	212641	173530	211409	64872.1	77609.6	85280	36505	15997.2	14473.7	71402.4	195099	208273	156835	144327	145344	51514.1	76748.3	224636	262551	170004
QCR1_RAT	1	1	91.02	0.0168486	1.48164	DEN	CEN	Cytochrome b-c1 complex subunit 1, mitochondrial OS=Rattus norvegicus GN=Uqcrc1 PE=1 SV=1	48277.2	27804.6	26969.7	153574	64634.4	68686.2	71639.5	56511.3	94416.3	69396.1	105162	86209.9	61215.1	78231	64939.8	124418	113894	120878	90805.8	99231.9	128004	102240	209315	100719	27282.9	19304.5	17915.3	40933.4	13480.1	16823.4	39258.7	49305.5	94416.3	66743.7	91968.5	80548.2	46557.6	45267.1	56454.9	113993	85521.1
SYUB_RAT	1	1	48.97	0.0182187	14.3881	DEN	CEN	Beta-synuclein OS=Rattus norvegicus GN=Sncb PE=1 SV=1	159.293	1136.49	648.294	147.149	3715.94	2524.71	45.3836	1661.33	695.167	986.821	934.901	1178.47	43161.3	25976.4	2610.53	1130.04	1962.48	662.319	35623.8	49907	35956.4	1215.87	101.142	736.881	90.0215	789.054	430.645	39.2211	774.995	618.38	24.8703	1449.49	695.167	949.102	817.613	1101.08	32826.7	15030.8	2269.44	1035.36	1473.59
SRCN1_RAT	7	7	349.75	0.019806	1.25887	DEN	CEN	SRC kinase signaling inhibitor 1 OS=Rattus norvegicus GN=Srcin1 PE=1 SV=1	356732	161592	322925	383728	365890	285784	322554	280587	236200	213546	267302	279965	288686	292977	294804	296413	309962	291760	461031	492544	463893	388104	382630	414056	201600	112192	214511	102279	76309.9	69997.4	176760	244810	236200	205384	233767	261578	219562	169526	256286	271578	232745
MAG_RAT	1	1	59.14	0.0200456	1.42245	DEN	CEN	Myelin-associated glycoprotein OS=Rattus norvegicus GN=Mag PE=1 SV=1	139707	143489	162567	185753	185688	196413	148689	128009	137035	151779	165269	154292	203090	158765	188932	131144	114987	145938	337490	358396	347170	245805	229862	239203	78952.6	99623.2	107989	49510.4	38726.9	48107.7	81482.1	111686	137035	145977	144535	144159	154462	91866.7	164247	120156	86341.7
MOT1_RAT	5	5	240.37	0.020206	1.65785	DEN	CEN	Monocarboxylate transporter 1 OS=Rattus norvegicus GN=Slc16a1 PE=1 SV=1	16604.9	43345.4	28790.3	30640.6	9635.35	6123.62	22134.4	33995.2	32842	25367.2	26974.1	29417.9	31725.1	12345.5	30898.3	36136.4	29470.5	38324	68298.8	76263	53401.6	49586.4	43039.7	37597.6	9383.97	30094.4	19124.7	8166.93	2009.54	1499.87	12129.7	29660.4	32842	24397.6	23590.1	27485.9	24128.7	7143.52	26861.3	33108.7	22128.9
DLG2_RAT	3	3	145.73	0.0205819	1.18692	DEN	CEN	Disks large homolog 2 OS=Rattus norvegicus GN=Dlg2 PE=1 SV=1	184003	175736	192914	256246	231297	199570	220382	240164	206603	164376	159839	162657	167419	176541	248257	244054	186664	256593	241805	262156	262998	271186	253045	270519	103986	122012	128148	68299.7	48239.2	48880.9	120770	209541	206603	158093	139786	151975	127332	102152	215820	223607	140163
RP3A_RAT	1	1	49.68	0.0209916	1.73319	DEN	CEN	Rabphilin-3A OS=Rattus norvegicus GN=Rph3a PE=1 SV=1	639628	367191	387469	83720.8	176762	184362	813647	828901	716493	928412	1.00568e+06	1.01996e+06	482701	604041	374294	786741	807716	744720	1.2654e+06	1.49624e+06	1.41235e+06	1.49334e+06	1.42456e+06	1.50405e+06	361474	254938	257386	22314.9	36865.4	45155.9	445881	723208	716493	892926	879510	952972	367122	349518	325390	720825	606500
AAK1_RAT	3	3	114.69	0.0212645	1.19688	DEN	CEN	AP2-associated protein kinase 1 OS=Rattus norvegicus GN=Aak1 PE=1 SV=1	280132	341421	273935	332228	336782	300949	349855	276039	290426	182769	274294	282744	303764	339265	272794	292358	280864	295866	421716	439444	430806	377468	352008	408532	158311	237046	181968	88551.8	70239	73711.8	191722	240841	290426	175784	239882	264175	231030	196310	237151	267863	210896
KPYM_RAT	2	2	160.56	0.0213937	1.94615	DEN	CEN	Pyruvate kinase PKM OS=Rattus norvegicus GN=Pkm PE=1 SV=3	27563.5	26803.6	33025.1	7537.36	3033.32	5136.59	63251.2	118523	131839	108176	110102	110389	95894.6	43245.9	99506.2	296441	168165	286320	82249	73629.8	92913.9	70706.3	90501.4	51050.3	15577	18609.5	21937.8	2009	632.628	1258.11	34661.9	103410	131839	104042	96288.9	103139	72933.3	25023.5	86505	271604	126272
PSA3_RAT	1	1	67.07	0.0214874	2.00144	DEN	CEN	Proteasome subunit alpha type-3 OS=Rattus norvegicus GN=Psma3 PE=1 SV=3	55444.4	56866.6	81249.5	25644.1	64.9722	327.596	15500.1	26913.5	15835.3	15563.4	12887.9	22482.5	54151	38393.4	41031.2	52967.9	32377.9	43627.7	62919.4	78803.1	75362.4	60724.8	74888.5	42787.2	31333.4	39482	53972	6835.16	13.5506	80.2384	8494.13	23481.8	15835.3	14968.5	11271.1	21006	41184.9	22215.7	35670.2	48530	24312
PGRC2_RAT	2	2	96.95	0.0224485	1.30978	DEN	CEN	Membrane-associated progesterone receptor component 2 OS=Rattus norvegicus GN=Pgrmc2 PE=2 SV=1	56365.1	96376.5	66025	66845.7	48800.7	54555.2	49669.8	68920.2	71254.4	112529	112728	111370	85430.5	52043	107769	75959.1	93678.4	86690.8	118776	138660	114010	111430	106817	107761	31853.7	66913.5	43858.8	17817	10177.9	13362.3	27219.2	60132.2	71254.4	108228	98585.9	104056	64974.8	30113.8	93688.1	69594.9	70341.5
SI1L1_RAT	1	1	58.96	0.0227491	1.8433	DEN	CEN	Signal-induced proliferation-associated 1-like protein 1 OS=Rattus norvegicus GN=Sipa1l1 PE=1 SV=1	49524.3	39341.6	41475.2	49709.7	60188.9	44883.9	59729.6	21627.8	27001.2	22868	20172.2	19400	54608.7	63610.4	44979.8	30583	21370.1	24374.8	124771	129891	119203	78816.3	65658.1	82536.7	27987.7	27314.6	27550.9	13249.6	12553	10993.5	32732	18870	27001.2	21994	17641.5	18126	41533	36807.1	39102.9	28020.7	16046.5
S4A10_RAT	1	1	69.21	0.023588	1.55422	DEN	CEN	Sodium-driven chloride bicarbonate exchanger OS=Rattus norvegicus GN=Slc4a10 PE=1 SV=1	250342	231792	230612	269212	254345	218451	475835	226573	231335	203539	201956	209748	201333	401505	237762	183086	206869	226644	564150	607017	524108	531519	408897	575573	141476	160932	153190	71755.6	53046	53505.5	260759	197683	231335	195759	176619	195973	153125	232324	206696	167746	155334
DREB_RAT	3	3	245.63	0.0247233	1.77366	DEN	CEN	Drebrin OS=Rattus norvegicus GN=Dbn1 PE=1 SV=3	119098	208800	363870	300441	21719.7	27198.6	338384	548429	172913	158071	161767	169544	305256	160752	656048	202581	170776	231138	627574	522504	541361	390373	548730	237114	67306.1	144968	241710	80079.4	4529.85	6661.79	185436	478499	172913	152029	141473	158410	232165	93016.8	570331	185608	128233
HNRH2_RAT	2	2	171.65	0.0258537	1.34309	DEN	CEN	Heterogeneous nuclear ribonucleoprotein H2 OS=Rattus norvegicus GN=Hnrnph2 PE=1 SV=1	206535	238169	177329	73774.2	60181.7	61177.4	165072	187143	222262	272809	296826	268871	293383	228505	251922	239718	263891	278971	190842	222926	207634	282857	232545	302102	116720	165359	117795	19663.7	12551.5	14984.2	90460.1	163280	222262	262382	259588	251214	223134	132221	219007	219633	198151
EAA1_RAT	1	1	47.79	0.0258677	4.09418	DEN	CEN	Excitatory amino acid transporter 1 OS=Rattus norvegicus GN=Slc1a3 PE=1 SV=2	18294.5	10099.6	16229.4	1591.67	15157.8	8841.9	11304.7	2272.92	3552.23	0	1250.47	1480.63	29816.7	10900	10088	7421.41	4335.41	4724.34	69970.8	63440.5	67485.3	48992.8	30093.1	21517.8	10338.8	7012.08	10780.8	424.244	3161.31	2165.65	6194.99	1983.1	3552.23	0	1093.59	1383.39	22677.3	6307.1	8769.96	6799.61	3255.38
DLDH_RAT	1	1	87.24	0.0259991	2.50632	DEN	CEN	Dihydrolipoyl dehydrogenase, mitochondrial OS=Rattus norvegicus GN=Dld PE=1 SV=1	1944.91	7372.58	4835.96	7067.95	0	11.8525	40455.1	36660.6	45594	56579.2	63549.3	71418.8	23109.8	12838.8	59884	84794.7	95032.9	79516.5	114737	120309	64548.1	60031.9	59566.8	66476.9	1099.13	5118.73	3212.41	1883.89	0	2.90305	22169.5	31986	45594	54416.7	55576.7	66728.5	17576.4	7428.97	52059.7	77690.3	71358.6
NFL_RAT	9	9	744.2	0.0266675	1.30028	DEN	CEN	Neurofilament light polypeptide OS=Rattus norvegicus GN=Nefl PE=1 SV=3	1.89671e+06	845872	1.96284e+06	1.68622e+06	1.69666e+06	1.68753e+06	1.69283e+06	1.91219e+06	1.92601e+06	1.09116e+06	1.33649e+06	1.27447e+06	2.3025e+06	1.99121e+06	2.32285e+06	2.08892e+06	883194	2.16581e+06	2.32447e+06	2.64983e+06	2.02763e+06	2.03261e+06	1.75016e+06	2.17782e+06	1.07189e+06	587282	1.30386e+06	449445	353854	413329	927678	1.66836e+06	1.92601e+06	1.04945e+06	1.16882e+06	1.19077e+06	1.75118e+06	1.15218e+06	2.01935e+06	1.9139e+06	663175
NHRF1_RAT	4	4	261.92	0.0269443	1.18167	DEN	CEN	Na(+)/H(+) exchange regulatory cofactor NHE-RF1 OS=Rattus norvegicus GN=Slc9a3r1 PE=1 SV=3	667401	537627	623023	506096	707436	660228	329485	463271	429552	375124	496852	493018	747362	567178	582747	523542	550859	551739	649896	738567	520433	655856	655709	687745	377169	373270	413858	134895	147542	161710	180559	404199	429552	360786	434519	460640	568412	328188	506607	479678	413630
DYN1_RAT	1	1	101.44	0.0269917	1.43881	DEN	CEN	Dynamin-1 OS=Rattus norvegicus GN=Dnm1 PE=1 SV=2	13029.5	8045.82	11913.5	8289.09	16404.9	8927.79	228497	154407	193096	133595	157179	167075	122792	89252.5	115684	220129	228950	255110	89703.6	94822.6	95012.1	108692	80946.5	82254.8	7363.37	5586.15	7913.82	2209.37	3421.41	2186.69	125217	134718	193096	128489	137460	156103	93390.5	51644.5	100569	201686	171915
P33MX_RAT	2	2	47.72	0.0271082	2.0168	DEN	CEN	Putative monooxygenase p33MONOX OS=Rattus norvegicus GN=P33monox PE=2 SV=1	1562.1	2205.28	1537.85	2892.46	5763.81	3656.13	1088.38	2164.5	2459.77	1945.02	1763.68	1746.77	4147.24	2572.95	4364.06	3373.73	2524.94	3338.34	10233.1	12872.6	8660.1	2366.09	2474.64	1127.29	882.794	1531.11	1021.55	770.954	1202.1	895.5	596.436	1888.5	2459.77	1870.67	1542.42	1632.05	3154.21	1488.79	3793.87	3091.07	1895.93
PTPRN_RAT	2	2	114.99	0.0288901	1.60087	DEN	CEN	Receptor-type tyrosine-protein phosphatase-like N OS=Rattus norvegicus GN=Ptprn PE=2 SV=2	125625	186627	159189	87041.4	100364	107530	63012.9	134362	117029	6355.51	127746	132744	199853	85411.3	188677	135345	164262	127727	187532	216116	167119	225156	213355	246820	70994.5	129574	105745	23200	20931.8	26337.4	34531.3	117229	117029	6112.59	111719	124026	151999	49421.9	164025	124005	123341
EI2BE_RAT	1	1	39.94	0.0300157	1.8515	DEN	CEN	Translation initiation factor eIF-2B subunit epsilon OS=Rattus norvegicus GN=Eif2b5 PE=1 SV=2	18381.3	19024.5	16726.4	36732.7	41424.1	48952.2	16268.2	15502.6	25653.9	16592.8	17861.1	18684.1	79477.6	76753.2	50469.4	14167.9	14802	28529.6	64682.3	67441.9	65859.6	31787.2	30602.6	15700.3	10387.8	13208.6	11110.9	9790.71	8639.39	11989.9	8915.05	13525.8	25653.9	15958.5	15620.3	17457.1	60447.2	44412	43875.2	12980.8	11114.5
ADDA_RAT	14	14	746.66	0.0303526	1.36505	DEN	CEN	Alpha-adducin OS=Rattus norvegicus GN=Add1 PE=2 SV=2	562432	686358	598932	494520	1.13685e+06	1.12477e+06	849022	555868	562564	569462	604074	614317	1.7833e+06	651444	618937	613478	621314	712569	1.15929e+06	1.23269e+06	1.10219e+06	975578	892858	1.047e+06	317848	476533	397856	131809	237101	275492	465267	484989	562564	547696	528290	573973	1.3563e+06	376948	538069	562078	466534
PRS8_RAT	1	1	80.36	0.0317658	2.34416	DEN	CEN	26S protease regulatory subunit 8 OS=Rattus norvegicus GN=Psmc5 PE=1 SV=1	6186.84	3950.6	0	17419.2	2080.82	1350.16	49036.3	29016.2	35872.2	13042.2	40796	28509	53917.3	43183.9	42900.5	44500.1	19234	37415.2	46431.3	46092.5	36549.3	52447.2	49947.9	60112.5	3496.37	2742.87	0	4642.91	433.975	330.696	26872.1	25316.4	35872.2	12543.7	35677.9	26636.7	41007.2	24987.7	37295.2	40771.7	14442.4
PEX5R_RAT	2	2	108.99	0.0325179	1.2502	DEN	CEN	PEX5-related protein OS=Rattus norvegicus GN=Pex5l PE=1 SV=1	114691	120828	117836	141766	129413	107501	85279.7	67751.3	72091.2	59253.2	64009.8	63623.7	126348	114486	125072	89135.7	71384.9	102524	122568	137022	142180	136000	121847	141719	64815.7	83890	78275.3	37786.3	26990.3	26330.3	46733.5	59112.4	72091.2	56988.5	55979.5	59445.3	96095.1	66245.2	108730	81667.5	53601.7
KCNQ2_RAT	5	5	258.73	0.0331176	1.40915	DEN	CEN	Potassium voltage-gated channel subfamily KQT member 2 OS=Rattus norvegicus GN=Kcnq2 PE=1 SV=1	51768.4	45047.2	42130	31141.6	46563.9	9756.55	32118.4	47774.5	37396.2	9789.86	39176.4	43000.9	31234.2	29854	46618.3	49533.4	36772	49174.2	61084.8	66152.7	53517.4	58245.4	70118.3	61611.1	29256	31275.9	27985.9	8300.46	9711.34	2389.68	17601	41682.7	37396.2	9415.67	34261.5	40176.9	23755.4	17274.5	40527.3	45383.3	27611.4
MYH9_RAT	2	2	138.42	0.0333174	1.68231	DEN	CEN	Myosin-9 OS=Rattus norvegicus GN=Myh9 PE=1 SV=3	11701.2	11092	9420.18	22256.9	1312.04	812.569	14492.9	14793	13849.8	7383.91	8232.79	9148.08	18100.6	17078.2	16941.7	11426.7	10007.2	13264.5	25489	30637.8	34768.1	11415.4	11057.4	9253.76	6612.69	7701.11	6257.59	5932.35	273.639	199.023	7942.15	12906.7	13849.8	7101.69	7199.94	8547.29	13766.6	9881.99	14728.1	10469.3	7514.23
AKA12_RAT	1	1	70.17	0.033652	1.64502	DEN	CEN	A-kinase anchor protein 12 OS=Rattus norvegicus GN=Akap12 PE=1 SV=1	42206.6	119651	72635.5	61611.6	3484.63	5631.83	77980.9	54224.6	58393.5	72621.8	77572.9	83230.7	54072.1	55570.5	82544.8	78377.8	95349.8	80932	167404	166183	125353	102509	80052.6	111276	23852.3	83073	48249.9	16421.9	726.753	1379.41	42733.8	47310.4	58393.5	69846.1	67841	77764.6	41124.9	32155	71759.8	71811	71596.5
BCAS1_RAT	1	1	55.81	0.0345257	1.40953	DEN	CEN	Breast carcinoma-amplified sequence 1 homolog (Fragment) OS=Rattus norvegicus GN=Bcas1 PE=1 SV=2	897796	719634	1.20332e+06	385082	843803	1.14928e+06	442240	641468	562265	131444	570005	703145	1.67056e+06	810691	772974	747303	573223	719594	1.34797e+06	1.12804e+06	1.07132e+06	921057	948366	916823	507373	499636	799336	102639	175983	281495	242349	559675	562265	126420	498495	656967	1.27056e+06	469093	671979	684691	430423
CAMKV_RAT	3	3	215.32	0.0350196	1.5672	DEN	CEN	CaM kinase-like vesicle-associated protein OS=Rattus norvegicus GN=Camkv PE=1 SV=1	235535	143640	111418	49458.5	72337.8	62462.4	73161.5	55214.6	64903.3	76747.1	77598	87817.3	170366	56961.1	61634.5	93206.4	89266.4	86402.5	226791	264919	142797	175914	165357	206441	133108	99728.3	74012.2	13182.6	15086.7	15299	40092.7	48174.2	64903.3	73813.7	67862.9	82050	129573	32959.6	53581.6	85397.2	67028.6
AT1A2_RAT	1	1	67.79	0.0373767	1.72039	DEN	CEN	Sodium/potassium-transporting ATPase subunit alpha-2 OS=Rattus norvegicus GN=Atp1a2 PE=1 SV=1	2021.6	7099.98	34708.7	64179	27035.3	21984	25492.8	33637.9	66407.6	30261.5	54669.5	7756.56	59311.2	36436.9	44519.2	77093.5	8424.52	78620.3	52658.7	62528.6	70939.8	58105.9	63464.3	33481.7	1142.47	4929.46	23056.1	17106.2	5638.46	5384.56	13970.1	29348.7	66407.6	29104.8	47810.9	7247.16	45109.6	21083.6	38702.4	70634.3	6325.83
STXB5_RAT	1	1	37.1	0.0387882	1.29586	DEN	CEN	Syntaxin-binding protein 5 OS=Rattus norvegicus GN=Stxbp5 PE=1 SV=1	223201	263008	277079	222099	304984	280973	144596	256886	231109	231503	199750	234164	308550	153173	250754	221294	233407	245942	398035	440623	393545	343872	369686	359385	126138	182605	184057	59198.1	63607.3	68818.9	79239.2	224131	231109	222654	174690	218786	234670	88631.1	217991	202753	175261
LRC4B_RAT	1	1	46.39	0.0429784	1.42002	DEN	CEN	Leucine-rich repeat-containing protein 4B OS=Rattus norvegicus GN=Lrrc4b PE=1 SV=1	112117	123711	119496	18409.3	9816.42	11654.1	106019	133477	129864	11901	144173	145207	78596.3	81085.2	92760.6	112214	118702	107764	144222	168744	116084	166294	143285	183773	63360.9	85891.5	79378.4	4906.81	2047.31	2854.44	58099	116457	129864	11446.2	126086	135671	59777	46918.6	80640.8	102812	89131.6
TM100_RAT	1	1	34.37	0.0441976	1.85398	DEN	CEN	Transmembrane protein 100 OS=Rattus norvegicus GN=Tmem100 PE=2 SV=1	10794.6	40090.4	37386.2	19128.4	8358.33	7742.15	54311.9	78613.6	73064.5	22789.9	82059	70159	10117.7	16547.9	76169.5	90923.3	97673.7	106137	114721	117941	97738	70525.9	65531.3	71302.2	6100.39	27834.5	24834.7	5098.47	1743.21	1896.29	29763.1	68589.6	73064.5	21918.8	71764.3	65551.4	7695.07	9575.18	66217.4	83305.4	73341.5
LYRIC_RAT	1	1	35.42	0.0446544	1.41524	DEN	CEN	Protein LYRIC OS=Rattus norvegicus GN=Mtdh PE=2 SV=2	8891.42	7321.9	14661.1	8562.91	23060.9	28165.1	9848.09	11344.6	13356.3	2433.57	3981.39	7035	11358	20624.1	10304	11927.4	7145.68	12561.7	17530.1	16688.4	19135.6	26317.1	19199.6	23448.8	5024.82	5083.54	9739.03	2282.35	4809.57	6898.5	5396.79	9898.04	13356.3	2340.55	3481.91	6572.98	8638.44	11933.8	8957.74	10928.1	5365.57
CALR_RAT	1	1	32.03	0.0451486	2.22814	DEN	CEN	Calreticulin OS=Rattus norvegicus GN=Calr PE=1 SV=1	29.3103	79.6726	6.68671	1122.21	47.641	0.0119806	150.291	74.2993	95.4223	94.4466	157.935	115.88	347.843	309.397	303.731	269.186	136.868	294.562	1090.49	1334.33	25.4596	152.392	71.2586	62.3973	16.5642	55.316	4.44181	299.112	9.93599	0.00293442	82.3602	64.8253	95.4223	90.8366	138.121	108.269	264.554	179.027	264.046	246.632	102.772
ACLY_RAT	1	1	40.67	0.0468499	1.76431	DEN	CEN	ATP-citrate synthase OS=Rattus norvegicus GN=Acly PE=1 SV=1	145.84	28565.6	15379.5	54482.8	1996.32	1578.41	20597.4	29386.8	40253.3	7740.16	28183.1	33217.7	27227.8	19283.7	39069.1	48736	5912.35	51182.1	54531.4	71486	48001.8	39892.5	28560.1	27532.5	82.4188	19832.9	10216.2	14521.8	416.351	386.602	11287.4	25639.7	40253.3	7444.32	24647.4	31036.2	20708.3	11158.2	33964.4	44652.7	4439.48
BSN_RAT	8	8	391.51	0.0489827	1.61894	DEN	CEN	Protein bassoon OS=Rattus norvegicus GN=Bsn PE=1 SV=3	316249	401264	347864	371969	356696	347393	301890	286445	251592	308115	307332	322874	301819	252381	278581	248279	292316	267297	884082	999882	882886	656703	613397	668101	178722	278594	231077	99144.4	74392.4	85087.3	165437	249920	251592	296338	268776	301670	229550	146036	242182	227477	219495
FNBP1_RAT	1	1	36.96	0.050037	2.52129	DEN	CEN	Formin-binding protein 1 OS=Rattus norvegicus GN=Fnbp1 PE=1 SV=2	628.898	4005.93	6207.14	17343	910.508	641.557	8721.17	9819.28	15611.2	12338.2	16371.5	8051.76	13079.4	424.499	33088.9	23374.4	20935.3	20143.7	46340.4	39663.2	11073.1	23150.3	9578.24	12916.7	355.41	2781.29	4123.25	4622.6	189.895	157.137	4779.23	8567.22	15611.2	11866.6	14317.6	7522.97	9947.6	245.629	28765.6	21416	15720
SGTA_RAT	2	2	109.19	0.0515173	1.21532	DEN	CEN	Small glutamine-rich tetratricopeptide repeat-containing protein alpha OS=Rattus norvegicus GN=Sgta PE=1 SV=1	184654	317094	183956	190790	154363	160435	100064	144519	207436	158683	187617	218693	238964	169689	193866	289307	195693	298195	200802	282050	219129	241942	145824	208331	104354	220156	122198	50853.1	32193.9	39295.6	54835.2	126091	207436	152618	164080	204330	181746	98188	168536	265067	146942
DC1L1_RAT	3	3	105.54	0.051593	1.63053	DEN	CEN	Cytoplasmic dynein 1 light intermediate chain 1 OS=Rattus norvegicus GN=Dync1li1 PE=1 SV=1	109109	142374	106270	136120	81144	18121.9	118501	49329.5	46324.9	64775.5	66434.6	77021.9	53926.8	108727	97020.8	64098	67266.5	70937.8	237846	269124	221279	158489	141148	165989	61661.1	98848.8	70592.7	36281.4	16923.3	4438.62	64939.1	43039.5	46324.9	62299.6	58100.1	71963.6	41014.4	62913.1	84344.3	58727.6	50509.3
ARRB1_RAT	1	1	130.85	0.0534769	1.41299	DEN	CEN	Beta-arrestin-1 OS=Rattus norvegicus GN=Arrb1 PE=1 SV=1	23802.9	192784	163589	83152.5	14326.1	12829.3	82354	209631	144514	211897	154684	200149	139172	62287.3	177330	188203	168960	180699	194498	218284	161628	226353	229234	163951	13451.8	133849	108668	22163.4	2987.84	3142.29	45130.3	182901	144514	203798	135278	187005	105848	36041.5	154161	172435	126869
HDGF_RAT	2	2	117.99	0.0543947	1.79205	DEN	CEN	Hepatoma-derived growth factor OS=Rattus norvegicus GN=Hdgf PE=1 SV=2	10598.8	48466.7	36551.4	2292.54	28710.8	21903.1	18515.1	19572	29733.5	2825.46	38123.2	44829	8348.53	9659.37	26018.9	57330.9	71599.7	54446.3	43308.3	48166.2	64427.3	47265.1	49392	61453.9	5989.74	33650.1	24280.2	611.052	5987.9	5364.74	10146.4	17076.3	29733.5	2717.47	33340.5	41884.9	6349.53	5589.23	22619.4	52527.5	53763
EPN1_RAT	2	2	144.63	0.0546689	1.30832	CEN	DEN	Epsin-1 OS=Rattus norvegicus GN=Epn1 PE=1 SV=1	347170	291916	314414	427355	496534	449285	242142	202157	221786	226680	222523	242884	186392	155125	171562	141117	129115	155923	225635	271629	293941	366379	332354	387306	196197	202675	208857	113907	103557	110044	132694	176380	221786	218016	194606	226933	141762	89760.6	149146	129294	96950.4
TCEA1_RAT	1	1	48.15	0.0590587	2.37813	DEN	CEN	Transcription elongation factor A protein 1 OS=Rattus norvegicus GN=Tcea1 PE=2 SV=1	516.394	973.716	32247.6	17870.4	5661.52	5200.93	38628.1	48776.9	39795.7	973.989	5157.57	2890.06	2727.69	1785.05	64719.4	51932.9	2448.45	56639.4	48620.3	47086.3	47976.8	63746.7	57733.6	27100.3	291.831	676.044	21421.3	4763.18	1180.76	1273.87	21168.3	42557.3	39795.7	936.762	4510.52	2700.26	2074.56	1032.89	56263.4	47581.7	1838.5
DBNL_RAT	2	2	84.11	0.0601698	2.42633	DEN	CEN	Drebrin-like protein OS=Rattus norvegicus GN=Dbnl PE=1 SV=1	2632.59	10166.8	63986.4	86550.3	8507.23	5947.81	57898.1	95828.3	67508.6	23630	15349.3	16584.3	4810.94	5265.98	118052	113344	23249.5	97749.3	132988	168064	88092.1	136358	97479.1	117530	1487.76	7058.72	42504.6	23069.1	1774.26	1456.8	31728.3	83609.2	67508.6	22726.8	13423.7	15495.2	3659	3047.07	102628	103848	17457.7
GFAP_RAT	1	1	51.2	0.0602837	1.38629	DEN	CEN	Glial fibrillary acidic protein OS=Rattus norvegicus GN=Gfap PE=1 SV=2	18422.6	11589.3	19059.8	18805.5	11465.4	13416.1	16130.5	15869.6	21159	26445.5	23461.5	18174	19332.5	13988.2	28538.4	18931.1	21810.8	17608.6	41540.7	43658.6	40563.6	15243	17396.4	18053.1	10411.2	8046.34	12660.9	5012.42	2391.21	3286.02	8839.54	13846.1	21159	25434.7	20518.1	16980.5	14703.5	8094.05	24809.7	17344.9	16377.4
ZDHC5_RAT	1	1	35.9	0.0607607	1.74127	DEN	CEN	Palmitoyltransferase ZDHHC5 OS=Rattus norvegicus GN=Zdhhc5 PE=1 SV=1	19979.1	67435.7	54302.4	64695.4	20914.3	13683.5	42432.8	47893.2	54022.4	36805.9	53593.8	39235.9	31649.4	14116.6	38428.8	51435.5	48971.3	57195.4	127924	142283	114201	95339.6	80206.2	94995.5	11290.8	46820.1	36071.7	17243.9	4361.87	3351.52	23253.3	41786.3	54022.4	35399.1	46870.2	36659.1	24071.2	8168.34	33407.8	47126	36771.7
MINK1_RAT	2	2	75.19	0.0607855	1.4459	DEN	CEN	Misshapen-like kinase 1 OS=Rattus norvegicus GN=Mink1 PE=1 SV=2	206441	301487	304786	161870	148700	161255	133193	240994	228314	200140	211653	212474	210269	94582.6	239126	198267	197639	229009	380465	434196	337806	421574	449954	438224	116666	209320	202462	43144.8	31012.8	39496.3	72990.3	210265	228314	192490	185100	198520	159922	54728.7	207883	181655	148404
AQP4_RAT	3	3	166.54	0.0646285	1.70797	DEN	CEN	Aquaporin-4 OS=Rattus norvegicus GN=Aqp4 PE=1 SV=1	277626	319003	377471	315995	245912	249680	250161	476547	479620	436920	449701	469435	365303	159218	375077	375690	256383	360393	1.11316e+06	1.302e+06	1.05331e+06	696787	715608	653462	156895	221481	250744	84225.2	51287.2	61154.4	137089	415782	479620	420220	393283	438606	277834	92128.9	326071	344213	192514
SIR2_RAT	3	3	217.68	0.0648523	1.36493	DEN	CEN	NAD-dependent protein deacetylase sirtuin-2 OS=Rattus norvegicus GN=Sirt2 PE=1 SV=1	202732	148064	250120	26061.6	55313.7	41505.3	174155	297413	212062	166736	167905	187664	160503	137505	206618	167897	128221	160819	274822	319122	233268	270061	308429	266676	114570	102799	166148	6946.44	11536.2	10165.9	95437.7	259490	212062	160363	146841	175340	122071	79564.9	179622	153830	96279
KCAB2_RAT	1	1	39.98	0.0655484	1.83179	DEN	CEN	Voltage-gated potassium channel subunit beta-2 OS=Rattus norvegicus GN=Kcnab2 PE=1 SV=1	37919.6	1061.38	84381.7	62375	10956.3	5401.9	27431.5	36544.6	15670.5	10588.3	3715.8	4528.9	117010	83414.4	49721.3	20985.4	3517.45	16128.4	31714.3	22508.2	76792.9	48844.2	61220	18734.6	21429.6	736.906	56052.7	16625.4	2285.05	1323.09	15032.6	31884.8	15670.5	10183.6	3249.63	4231.47	88992.5	48266.3	43224.9	19227.2	2641.19
NUMBL_RAT	1	1	50.3	0.068849	1.58401	DEN	CEN	Numb-like protein OS=Rattus norvegicus GN=Numbl PE=1 SV=1	62868.9	87763.6	81882.6	50635.5	48226.8	40527	35250.5	35385.6	36732	46660.2	44561.6	43810.4	67236.2	33510.7	65122.6	34050.2	33080.8	42359.3	153253	167358	104478	92164.3	81361.1	99090.3	35529.2	60933.5	54392.6	13496.4	10058.2	9926.31	19317.4	30873.6	36732	44876.7	38971.1	40933.2	51137	19390.4	56613.9	31197.3	24839.8
MYO5A_RAT	1	1	82.24	0.0697553	1.49798	DEN	CEN	Unconventional myosin-Va OS=Rattus norvegicus GN=Myo5a PE=1 SV=1	21143.9	209213	169409	234697	48189.4	33793.9	162908	225843	241629	98472.1	165455	229155	98545.1	61185.8	246140	300905	270162	333482	240699	300103	246610	269886	250442	137993	11949.1	145255	112534	62556	10050.4	8277.18	89274.1	197045	241629	94708.3	144698	214105	74949.2	35404.1	213980	275694	202860
RGS7_RAT	2	2	71.91	0.0722719	1.69419	DEN	CEN	Regulator of G-protein signaling 7 OS=Rattus norvegicus GN=Rgs7 PE=2 SV=2	275789	497270	551224	187968	228848	234497	87992.8	334543	263859	369659	380027	392702	419280	131344	434813	333998	432291	293742	1.19658e+06	1.36064e+06	739817	364405	383012	355423	155857	345251	366164	50100.9	47728.4	57435.7	48220.4	291885	263859	355530	332351	366912	318886	76000.2	378001	306015	324600
HS90B_RAT	10	10	673.23	0.0726147	1.58674	DEN	CEN	Heat shock protein HSP 90-beta OS=Rattus norvegicus GN=Hsp90ab1 PE=1 SV=4	1.37119e+06	5.68371e+06	4.80762e+06	5.74294e+06	2.70135e+06	2.88682e+06	4.93256e+06	8.42266e+06	7.62471e+06	3.5275e+06	4.67006e+06	5.05714e+06	4.57127e+06	1.20577e+06	9.39681e+06	8.4513e+06	4.64624e+06	8.14852e+06	1.09724e+07	1.31167e+07	6.97687e+06	8.97805e+06	6.85156e+06	7.80798e+06	774904	3.94615e+06	3.19358e+06	1.53072e+06	563392	707072	2.70306e+06	7.34869e+06	7.62471e+06	3.39267e+06	4.08417e+06	4.72502e+06	3.47671e+06	697699	8.16905e+06	7.74321e+06	3.48878e+06
SEPT8_RAT	1	1	58.71	0.0736577	1.44177	DEN	CEN	Septin-8 OS=Rattus norvegicus GN=Sept8 PE=1 SV=1	14338	58005.2	8877.02	96577.4	13992.7	13756	58766.9	98966.6	94539.3	177430	68436.5	72471.6	62094.4	18014.1	147156	108739	128975	102756	120047	128241	76830	96012.9	65644.1	64529.2	8102.87	40272.6	5896.78	25741.7	2918.3	3369.28	32204.5	86347.3	94539.3	170649	59850.8	67712.2	47226.3	10423.5	127929	99628.3	96844.7
ZNT3_RAT	1	1	35.12	0.0737133	1.33546	DEN	CEN	Zinc transporter 3 OS=Rattus norvegicus GN=Slc30a3 PE=2 SV=1	209964	73232.2	121543	76457	212880	169813	94274.3	123547	123567	57637	64178.2	69027.7	283343	202254	164950	108648	67716.1	125302	130005	115218	213876	170644	169851	112660	118657	50844.5	80737.8	20378.8	44398.1	41592.5	51662.7	107793	123567	55434	56126.7	64494.4	215498	117031	143398	99545.3	50846.8
DCAF8_RAT	1	1	139.74	0.0739426	1.53497	DEN	CEN	DDB1- and CUL4-associated factor 8 OS=Rattus norvegicus GN=Dcaf8 PE=2 SV=1	32905	67495.6	57014.6	35050.3	578.447	954.177	25263.1	66047	55340.4	59427.8	48205.7	68661.4	77792.3	19317	62262	53030.3	56160.8	61091.6	86040.6	104292	76081.1	77623.8	70194	49608	18595.7	46861.7	37873.3	9342.28	120.641	233.707	13844.3	57625.4	55340.4	57156.4	42158.1	64152.1	59165.5	11177.5	54127	48587.2	42170.2
CAPS1_RAT	1	1	98.79	0.0743031	1.53819	DEN	CEN	Calcium-dependent secretion activator 1 OS=Rattus norvegicus GN=Cadps PE=1 SV=1	89126.9	5380.04	178902	94387.8	138802	94067.7	109397	204038	146822	12201	10142	8610.85	173883	130221	133579	133500	10376.3	139148	155608	132733	150953	170090	187504	161924	50368.4	3735.32	118840	25158.1	28948.4	23040.1	59950.1	178021	146822	11734.6	8869.66	8045.35	132248	75350.2	116126	122315	7791.36
ROCK2_RAT	1	1	33.01	0.0764459	2.17375	DEN	CEN	Rho-associated protein kinase 2 OS=Rattus norvegicus GN=Rock2 PE=1 SV=2	180.851	93.4326	825.992	5239.23	124.195	7.7687	4874.72	6312.65	3805.95	1639.05	2341.36	1654.4	601.549	278.334	1311.99	1441.73	2913.91	3106.4	12080.4	9153.43	16111.2	5630.02	3796.14	2482.74	102.205	64.8695	548.686	1396.46	25.902	1.90279	2671.36	5507.72	3805.95	1576.4	2047.62	1545.75	457.512	161.053	1140.57	1320.93	2188.01
CDS1_RAT	1	1	40.61	0.0767432	2.47493	DEN	CEN	Phosphatidate cytidylyltransferase 1 OS=Rattus norvegicus GN=Cds1 PE=1 SV=2	4059.8	1581.37	5424.86	509.913	329.275	401.795	24169.6	74554.1	496.5	362.638	391.859	462.259	6826.21	3478.04	58706	2348.88	646.84	1015.21	87623.2	2421.02	2475.07	103681	8119.23	1693	2294.32	1097.93	3603.6	135.912	68.6735	98.412	13245	65047.7	496.5	348.777	342.698	431.9	5191.72	2012.51	51035.6	2152.08	485.701
SPTN2_RAT	2	2	105.56	0.0781331	1.19516	DEN	CEN	Spectrin beta chain, non-erythrocytic 2 OS=Rattus norvegicus GN=Sptbn2 PE=1 SV=2	211723	236460	229064	123771	184768	180322	129487	237237	228507	198301	243765	224814	269887	134921	206610	194529	205784	220989	257092	275591	236523	291764	285034	323376	119651	164172	152162	32989.9	38535.2	44166.5	70959.4	206987	228507	190721	213183	210050	205265	78069.7	179615	178231	154520
AMPD2_RAT	1	1	67.3	0.0804994	1.39303	DEN	CEN	AMP deaminase 2 OS=Rattus norvegicus GN=Ampd2 PE=2 SV=2	140578	4562.81	118862	80727.3	42745.5	45166.2	105667	188298	200951	9283.71	25593.2	19058.6	191542	53542.1	74551.9	84047	33263.3	76125.9	105771	107077	92057.6	189158	163434	196684	79444.8	3167.92	78957.4	21517	8914.98	11062.6	57905.6	164288	200951	8928.87	22382.4	17806.9	145678	30981.3	64811.2	77005.1	24976.8
AFAD_RAT	1	1	56.46	0.0812226	1.75586	DEN	CEN	Afadin OS=Rattus norvegicus GN=Mllt4 PE=1 SV=1	2606.6	38316.6	20873.3	10311.7	1660.61	1162.09	22523.1	24962.7	47944.3	5446.52	26794.2	30554.2	5748.87	4358.29	30052.3	40977.3	9185.2	47036.6	39484.8	58529.9	44580.4	46937.4	45689.7	36808.7	1473.07	26602.9	13865.6	2748.48	346.337	284.632	12342.7	21779.7	47944.3	5238.34	23432.7	28547.6	4372.34	2521.85	26125.8	37544.1	6897.01
SCN2B_RAT	2	2	185.03	0.081433	1.31016	DEN	CEN	Sodium channel subunit beta-2 OS=Rattus norvegicus GN=Scn2b PE=1 SV=1	58355.5	76720.7	71079.5	69663.7	19189.2	19804.2	53708.7	104902	84235.9	63551.4	62730.8	68065	107123	38063.3	89810.2	64074.2	48139.1	72560.7	95565.6	102433	76984.8	108847	95188.6	86455.3	32978.5	53266.6	47216.3	18568.1	4002.08	4850.67	29432.5	91525.8	84235.9	61122.3	54860.9	63594.9	81473	22024.7	78075.9	58705.8	36146.8
RGRF1_RAT	1	1	47.12	0.0829825	1.26933	DEN	CEN	Ras-specific guanine nucleotide-releasing factor 1 OS=Rattus norvegicus GN=Rasgrf1 PE=1 SV=1	79233.1	75805.4	71509.8	98222.3	120489	84914.6	98348.8	90731.9	75662.3	54875.6	65613.1	71488.3	82030.7	53385.3	65804.1	78475.4	95242.1	78921.1	115829	124648	125924	130565	155873	145992	44777.1	52631.1	47502.2	26180.1	25129.1	20798.2	53895.5	79162.7	75662.3	52778.2	57381.6	66793.4	62389.1	30890.5	57206.4	71900.4	71515.6
CAC1E_RAT	1	1	46.93	0.0844929	1.73362	DEN	CEN	Voltage-dependent R-type calcium channel subunit alpha-1E OS=Rattus norvegicus GN=Cacna1e PE=1 SV=1	9811.75	84622	61508	59432.9	6003.8	4425.73	65874.5	97096.3	92848.9	1137.05	82406.4	91372.4	5483.53	22497.1	103670	104167	92194.4	99187.1	104784	136069	108760	122004	104042	135331	5544.93	58752.4	40858.2	15841.2	1252.15	1084	36099.4	84715.5	92848.9	1093.59	72068	85371.6	4170.54	13017.6	90124.6	95439.8	69227.2
NUCKS_RAT	2	2	104.8	0.0847841	1.33972	DEN	CEN	Nuclear ubiquitous casein and cyclin-dependent kinase substrate 1 OS=Rattus norvegicus GN=Nucks1 PE=1 SV=1	5675.83	31780	27547.1	16654.3	12858.7	11749.4	14067.4	9461.86	9237.26	15634.1	13164.7	13297.3	17883.8	12618.5	28193.6	13857.7	13165.8	15125.1	25605	31850	35146	15973.2	22724.6	10517.1	3207.59	22064.6	18298.8	4439.03	2681.81	2877.78	7708.96	8255.38	9237.26	15036.6	11513.2	12424.1	13601.7	7301.47	24509.9	12696.7	9886
PGRC1_RAT	2	2	154.06	0.0875374	1.43349	DEN	CEN	Membrane-associated progesterone receptor component 1 OS=Rattus norvegicus GN=Pgrmc1 PE=1 SV=3	366518	1.06717e+06	681515	858786	171640	152564	489754	418708	490847	838318	872424	931407	371973	321266	694259	692661	823311	628146	1.58719e+06	1.59114e+06	992337	947444	854584	1.01701e+06	207131	740930	452713	228900	35797.1	37367.6	268387	365319	490847	806276	762974	870238	282907	185895	603549	634627	618210
CDS2_RAT	2	2	144.29	0.0886291	1.21922	DEN	CEN	Phosphatidate cytidylyltransferase 2 OS=Rattus norvegicus GN=Cds2 PE=2 SV=1	143038	212565	163183	237810	458184	375503	160367	280100	220497	172886	169666	190384	317729	145246	256396	261461	198495	279639	362841	394059	299982	311684	325766	241227	80835.3	147582	108398	63385.8	95558.5	91972.4	87881.8	244385	220497	166278	148380	177880	241651	84044.3	222896	239555	149046
DLGP4_RAT	1	1	74.15	0.0903136	1.54246	DEN	CEN	Disks large-associated protein 4 OS=Rattus norvegicus GN=Dlgap4 PE=2 SV=1	400.9	44338.3	16708.4	10475.9	4662.47	2588.25	34669.5	37350	61458.2	18138.2	63927.3	51899.4	88402.3	51355.7	31640.5	57784.3	4561.5	47938.2	43502.5	46594.1	18657.4	53957.1	31940.8	58306.7	226.561	30783.7	11098.9	2792.25	972.402	633.942	18999	32587.5	61458.2	17444.9	55907.3	48491	67235	29716.1	27506.4	52942.9	3425.15
ODBA_RAT	1	1	150.59	0.0919036	1.41019	DEN	CEN	2-oxoisovalerate dehydrogenase subunit alpha, mitochondrial (Fragment) OS=Rattus norvegicus GN=Bckdha PE=1 SV=1	61218.6	121643	104998	130401	4259.39	2571.26	55348.3	133393	114841	117911	107836	133332	181795	42144.8	144839	111204	99140.1	129607	153936	164809	138881	144481	127074	96030.1	34596.5	84455.5	69747.8	34756.9	888.336	629.781	30331	116384	114841	113404	94307.4	124576	138265	24386.4	125915	101887	74442.6
SYN3_RAT	1	1	49.18	0.0987305	1.21372	DEN	CEN	Synapsin-3 OS=Rattus norvegicus GN=Syn3 PE=1 SV=1	6573.24	62484	51.5043	21570.6	1130.98	883.378	7813.68	14424.8	26357.4	20577.3	15640.4	37939.5	15013.5	14171.6	20892.8	16584.2	31364.7	19963.5	38146	36010.6	18903.6	23380.7	6822.9	20238.5	3714.74	43382.1	34.213	5749.41	235.876	216.367	4281.92	12585.5	26357.4	19790.8	13678.2	35447.9	11418.6	8200.15	18163	15194.7	23551.2
NOL3_RAT	1	1	44.4	0.105758	1.2969	DEN	CEN	Nucleolar protein 3 OS=Rattus norvegicus GN=Nol3 PE=1 SV=1	107479	87094.9	94289.3	175064	164710	142418	86580.3	54007.2	60675.9	46983.7	55339.3	56242.8	136195	146540	102867	71074.6	63056.5	66465.8	176285	194226	172883	118052	95590.8	123410	60739.8	60469.3	62634	46661.4	34351.9	34882.6	47446.3	47120.8	60675.9	45187.8	48396.7	52549.2	103584	84792.8	89426.9	65119.6	47348
APBA1_RAT	3	3	106.69	0.109221	1.94892	DEN	CEN	Amyloid beta A4 precursor protein-binding family A member 1 OS=Rattus norvegicus GN=Apba1 PE=1 SV=1	6291.36	49615.1	38381.9	23145.5	772.565	680.654	27996.3	44279	42180.7	41731.7	42734.8	44336.8	12061.5	2957.43	38983.5	41629.4	31983.7	44607.9	111746	122293	81997.2	84032.9	66425.1	67076.5	3555.45	34447.4	25496.1	6169.18	161.126	166.713	15342	38633	42180.7	40136.6	37373.5	41425	9173.48	1711.27	33890	38141.5	24016
DC1L2_RAT	1	1	42.17	0.11395	1.27311	DEN	CEN	Cytoplasmic dynein 1 light intermediate chain 2 OS=Rattus norvegicus GN=Dync1li2 PE=1 SV=1	51.1306	15306.9	705.939	8493.73	0.181089	57.9377	8864.61	13131.5	9871.17	18391.5	7318.18	11192.1	5917.63	881.371	5418.06	3272.19	14243.3	8510.46	12623.5	13787.2	10968.9	17849.1	10526.3	14891	28.8955	10627.4	468.938	2263.91	0.0377679	14.1907	4857.84	11457.1	9871.17	17688.6	6400.07	10457.1	4500.69	509.99	4710.15	2998.03	10695.1
TAU_RAT	14	14	797.84	0.125963	1.49929	DEN	CEN	Microtubule-associated protein tau OS=Rattus norvegicus GN=Mapt PE=1 SV=3	1.49515e+06	1.6216e+06	2.67742e+06	3.79163e+06	2.60027e+06	2.27652e+06	1.95122e+06	2.72961e+06	2.68476e+06	183365	1.3853e+06	1.47965e+06	2.86005e+06	2.39176e+06	4.50864e+06	3.97128e+06	413610	4.37635e+06	3.00135e+06	3.91752e+06	3.33509e+06	3.13524e+06	3.02371e+06	2.36249e+06	844955	1.12586e+06	1.77854e+06	1.01062e+06	542310	557589	1.06928e+06	2.38156e+06	2.68476e+06	176356	1.21151e+06	1.38248e+06	2.17523e+06	1.38395e+06	3.91955e+06	3.63855e+06	310572
MAP6_RAT	6	6	256.62	0.127261	1.39045	DEN	CEN	Microtubule-associated protein 6 OS=Rattus norvegicus GN=Map6 PE=1 SV=1	89566.3	296741	194683	180861	68333.5	61112.6	156694	207803	237600	228208	243357	256106	76314.8	76137.8	291651	286512	269901	319068	317112	337914	287305	294560	266447	265352	50616.7	206025	129323	48206.6	14251.6	14968.4	85868.9	181306	237600	219486	212827	239287	58041.7	44055.9	253545	262507	202664
PCLO_RAT	5	5	333.25	0.130586	1.22544	DEN	CEN	Protein piccolo OS=Rattus norvegicus GN=Pclo PE=1 SV=1	279409	241850	250913	133918	264174	216468	172812	154309	156453	141781	163011	163968	203792	197021	192387	143666	145385	165346	278145	299378	234514	333693	326873	346186	157903	167915	166675	35694.5	55096.1	53019.8	94701.7	134633	156453	136362	142561	153199	154995	114003	167251	131629	109167
PRRT2_RAT	2	2	140.88	0.131468	1.44324	DEN	CEN	Proline-rich transmembrane protein 2 OS=Rattus norvegicus GN=Prrt2 PE=1 SV=1	79733.1	77468.6	109184	39522.3	9252.35	11015.5	43340.6	124827	117741	6776.08	84202.4	84223.4	12014.5	33156.2	97846.3	109862	72048.5	108322	123090	146693	111332	107503	99279.8	115095	45059.6	53785.8	72528.5	10534.2	1929.67	2698.04	23750.8	108910	117741	6517.09	73638.7	78692.1	9137.72	19185.3	85062	100658	54100
EIF3B_RAT	1	1	76.81	0.13307	1.51946	DEN	CEN	Eukaryotic translation initiation factor 3 subunit B OS=Rattus norvegicus GN=Eif3b PE=1 SV=1	313937	354784	388646	4346.71	236071	235574	256986	290499	249838	210842	270619	282284	214137	246285	303352	301185	310612	285277	585318	582113	130834	585728	556812	600211	177416	246324	258168	1158.57	49234.8	57699.4	140829	253457	249838	202783	236669	263745	162863	142509	263717	275951	233233
ATIF1_RAT	2	2	156.39	0.135408	2.09012	DEN	CEN	ATPase inhibitor, mitochondrial OS=Rattus norvegicus GN=Atpif1 PE=3 SV=2	2242.64	2340.62	1610.7	7071.08	11974.1	8555.47	2150.08	2079.31	4182.73	2775.18	2517.4	2967.11	6168.97	3191.14	6397.7	8340.6	3116.12	7405.76	17452.1	20168.9	27811.4	2220.72	1963.15	1244.45	1267.39	1625.07	1069.95	1884.72	2497.32	2095.5	1178.25	1814.17	4182.73	2669.11	2201.58	2772.25	4691.85	1846.5	5561.8	7641.79	2339.84
SYT1_RAT	2	2	129.31	0.14236	2.15126	DEN	CEN	Synaptotagmin-1 OS=Rattus norvegicus GN=Syt1 PE=1 SV=3	26534.1	163778	102007	63451.1	2464.33	4422.38	37647.5	63096.8	71724.1	141182	128849	138568	18813.4	7609.98	70458.7	98871.9	129640	82789.8	488731	462398	197593	157758	141530	174002	14995.3	113710	67760.6	16912.2	513.959	1083.18	20631	55051.3	71724.1	135786	112684	129468	14308.7	4403.39	61252.8	90588	97344.1
PSIP1_RAT	3	3	165.91	0.147183	2.72087	CEN	DEN	PC4 and SFRS1-interacting protein OS=Rattus norvegicus GN=Psip1 PE=2 SV=1	25632.2	1.67618e+06	37103.8	74148.1	653947	488818	57641.4	105994	85968.4	1.02099e+06	1.33522e+06	1.45624e+06	46245.5	40571.2	127729	102306	1.54758e+06	107861	130809	126651	58079.8	133252	47383.9	110810	14485.6	1.16376e+06	24647.1	19763.4	136387	119727	31587.7	92479	85968.4	981966	1.16771e+06	1.36061e+06	35172.4	23475.8	111041	93734	1.16205e+06
ARFG1_RAT	1	1	80.33	0.15893	2.63563	DEN	CEN	ADP-ribosylation factor GTPase-activating protein 1 OS=Rattus norvegicus GN=Arfgap1 PE=1 SV=1	7960.43	11834.2	13221.4	3671.08	624.382	0	31446.6	9631.56	10737.2	10240	16539.7	17189.8	654.325	1138.92	10600.3	18670	14098.1	20785.7	67069.4	65853.2	65914.5	27905.4	25046.7	33055.3	4498.69	8216.36	8782.62	978.486	130.221	0	17232.8	8403.44	10737.2	9848.59	14464.7	16060.9	497.651	659.019	9215.28	17105.8	10586
ABI1_RAT	2	2	110.83	0.16343	1.45334	DEN	CEN	Abl interactor 1 OS=Rattus norvegicus GN=Abi1 PE=1 SV=3	308376	336418	390611	202007	81867	21879.5	238828	425320	354021	336760	438810	419855	48180.1	238172	498809	464401	495092	470757	461495	546432	463352	484082	506523	488979	174273	233572	259473	53842.8	17074.1	5358.96	130878	371087	354021	323889	383759	392281	36643.7	137814	433636	425492	371756
CLAP2_RAT	2	2	137.8	0.164471	1.18272	DEN	CEN	CLIP-associating protein 2 OS=Rattus norvegicus GN=Clasp2 PE=2 SV=1	159204	137847	171893	122830	102907	81238.5	145585	195952	172031	39944.3	127532	106538	120458	118373	152695	135208	85460.9	127491	171554	173563	171712	200936	192678	199059	89971.2	95706.2	114185	32739.1	21462.2	19897.8	79781.3	170966	172031	38417.6	111532	99540.9	91615.4	68494.3	132744	123879	64171.1
FSCN1_RAT	1	1	32.24	0.169456	5.4793	CEN	DEN	Fascin OS=Rattus norvegicus GN=Fscn1 PE=1 SV=2	21.6589	205.381	65.2454	10.6607	8404.79	6691.49	830.001	491.584	1713.29	33.1912	666.492	626.385	42.9893	5.53479	988.972	74.3229	220.416	1450.74	84.6021	39.7756	138.592	40.4066	444.732	75.2511	12.2401	142.594	43.3409	2.8415	1752.9	1638.95	454.843	428.902	1713.29	31.9226	582.877	585.248	32.6958	3.20261	859.756	68.0958	165.506
DYN3_RAT	2	2	65.04	0.173125	1.31163	DEN	CEN	Dynamin-3 OS=Rattus norvegicus GN=Dnm3 PE=1 SV=2	13755.3	42892.3	21656.1	59835.5	26572.9	18950.7	26064	31955.7	34989.1	34116.5	20701.4	26704.8	23749.4	11000.9	36210.6	29438.4	34076.1	31440.6	60211.1	69216.1	49797.1	46504.4	43266.3	34909.3	7773.57	29779.8	14385.6	15948.5	5542.04	4641.62	14283.2	27881	34989.1	32812.5	18104.3	24951	18062.8	6365.47	31479.4	26971.9	25587.1
PPM1H_RAT	1	1	43.25	0.173492	1.69977	DEN	CEN	Protein phosphatase 1H OS=Rattus norvegicus GN=Ppm1h PE=2 SV=2	262.992	1285.16	238.801	12347	1014.66	3179.43	325.615	1309.41	19097.5	1179.19	11749.2	1569.38	2174.45	765.252	7509.25	17962.2	1857.33	18419.6	12997.4	14241.4	1118.6	3573.57	229.867	10187.8	148.625	892.277	158.63	3290.96	211.616	778.741	178.438	1142.45	19097.5	1134.12	10275.2	1466.31	1653.79	442.801	6528.11	16457.3	1394.64
ABCF1_RAT	1	1	52.15	0.174821	1.42093	DEN	CEN	ATP-binding cassette sub-family F member 1 OS=Rattus norvegicus GN=Abcf1 PE=1 SV=1	458.124	265.015	330.053	5321.69	7652.22	5461.28	106.371	980.421	1388.31	70.0663	44.9288	926.19	689.67	381.627	1801.25	1724.63	725.782	1445.7	3278.91	4710.16	15707.1	896.448	903.353	423.362	258.9	183.998	219.246	1418.44	1595.94	1337.64	58.2916	855.408	1388.31	67.3882	39.2922	865.364	524.533	220.822	1565.9	1580.13	544.977
STX1B_RAT	2	2	219.81	0.177718	1.16735	DEN	CEN	Syntaxin-1B OS=Rattus norvegicus GN=Stx1b PE=1 SV=1	1.32838e+07	1.36971e+07	1.59971e+07	2.40846e+06	8.33913e+06	8.85895e+06	3.7049e+06	1.09615e+07	8.1264e+06	1.19958e+07	1.04098e+07	1.13013e+07	1.62482e+07	6.54569e+06	1.13957e+07	1.14486e+07	1.32207e+07	1.02061e+07	9.1232e+06	1.17358e+07	9.82315e+06	1.2972e+07	1.36191e+07	1.26743e+07	7.50711e+06	9.50976e+06	1.06265e+07	641950	1.7392e+06	2.16983e+06	2.0303e+06	9.5638e+06	8.1264e+06	1.15373e+07	9.10383e+06	1.05591e+07	1.23577e+07	3.78755e+06	9.90679e+06	1.04894e+07	9.92716e+06
ADT1_RAT	1	1	52.18	0.178139	1.17095	DEN	CEN	ADP/ATP translocase 1 OS=Rattus norvegicus GN=Slc25a4 PE=1 SV=3	4930.11	1371.52	4524.74	20266.4	17934.5	9491.11	11917.3	11892.8	20838.7	8021.28	6848.74	7355.02	13324.7	11606	12199.3	14189.2	14775.6	17350.4	5622.13	10541.4	8369.21	16029.4	13647.3	9173.87	2786.16	952.232	3005.67	5401.79	3740.41	2324.67	6530.7	10376.4	20838.7	7714.69	5989.53	6871.99	10134.2	6715.6	10605.4	13000.4	11094.8
P5I11_RAT	1	1	82.47	0.191159	1.62863	DEN	CEN	Tumor protein p53-inducible protein 11 OS=Rattus norvegicus GN=Tp53i11 PE=2 SV=1	1709.85	20862.7	10487.2	18868.4	2083.98	1224.24	22863.4	52104	53475.2	39476.8	36732	48597	3980.61	3446.71	23989.8	39930	26468.7	43074	87144.1	99245.1	82618.2	35668.1	27946.9	28894.5	966.29	14484.8	6966.4	5029.18	434.633	299.854	12529.2	45460.2	53475.2	37967.9	32123.8	45405.4	3027.48	1994.38	20855.3	36584.5	19874.9
C2D1A_RAT	2	2	79.68	0.1928	1.28303	DEN	CEN	Coiled-coil and C2 domain-containing protein 1A OS=Rattus norvegicus GN=Cc2d1a PE=2 SV=2	5863.4	157566	90801.4	41792.8	622.227	127.964	22682.3	83199.5	52618.8	94399.3	62581.2	98911.7	17689.4	3413.48	94100	89443.7	83000.8	64354.6	84791.3	112654	64871.3	117211	108721	72198.9	3313.59	109397	60317.1	11139.4	129.771	31.3424	12430	72590.7	52618.8	90791.1	54730.1	92415.8	13453.8	1975.15	81805.2	81949.8	62323.8
NFM_RAT	28	28	1906.57	0.194441	1.22804	DEN	CEN	Neurofilament medium polypeptide OS=Rattus norvegicus GN=Nefm PE=1 SV=4	11545	6.13686e+06	6.356e+06	2.54897e+06	12798.8	7176.84	1.7173e+06	4.73044e+06	3.50924e+06	4.33158e+06	3.79363e+06	4.497e+06	810228	88953.8	6.3616e+06	5.09998e+06	4.04163e+06	4.99213e+06	5.10011e+06	5.16171e+06	3.49187e+06	3.94521e+06	4.09526e+06	3.05008e+06	6524.43	4.26077e+06	4.22213e+06	679400	2669.32	1757.83	941087	4.12726e+06	3.50924e+06	4.16602e+06	3.31769e+06	4.20166e+06	616224	51471.6	5.53042e+06	4.67268e+06	3.03479e+06
PDLI4_RAT	1	1	41.9	0.195563	1.18004	DEN	CEN	PDZ and LIM domain protein 4 OS=Rattus norvegicus GN=Pdlim4 PE=2 SV=2	109761	126629	107362	142868	145299	138861	86936.8	65587.6	84108.4	53051.6	60923.4	50756.9	110661	91619.4	98926.3	72607.1	59800	95960.7	144132	166963	147086	131403	124827	139195	62029.3	87917.5	71318.2	38079.9	30303.6	34011.5	47641.6	57224.5	84108.4	51023.8	53280.3	47423.5	84164.3	53014.1	86000.9	66523.8	44902.8
NEUM_RAT	10	10	940.36	0.199228	1.28271	DEN	CEN	Neuromodulin OS=Rattus norvegicus GN=Gap43 PE=1 SV=1	2.8244e+06	9.91659e+06	1.14641e+07	9.57264e+06	3.443e+06	3.14448e+06	6.981e+06	1.04962e+07	8.46974e+06	9.11794e+06	9.14558e+06	1.03847e+07	3.94576e+06	3.1678e+06	1.4426e+07	1.21746e+07	8.92441e+06	1.21446e+07	1.09082e+07	1.16462e+07	8.76827e+06	1.20644e+07	1.19127e+07	1.17234e+07	1.59616e+06	6.88501e+06	7.6153e+06	2.55149e+06	718071	770180	3.82561e+06	9.15786e+06	8.46974e+06	8.76944e+06	7.99822e+06	9.7027e+06	3.00098e+06	1.833e+06	1.25411e+07	1.11546e+07	6.70118e+06
ADDG_RAT	3	3	107.86	0.204841	1.13279	DEN	CEN	Gamma-adducin OS=Rattus norvegicus GN=Add3 PE=1 SV=2	292434	301050	307545	212236	254343	247846	186603	293188	254770	64645.3	267163	266945	250279	178786	290686	277027	293994	268405	260269	289202	246524	310238	342364	332575	165264	209017	204294	56569.2	53045.7	60705	102259	255803	254770	62174.4	233646	249413	190351	103452	252706	253817	220755
CEND_RAT	1	1	105.72	0.204935	1.64942	DEN	CEN	Cell cycle exit and neuronal differentiation protein 1 OS=Rattus norvegicus GN=Cend1 PE=1 SV=1	312.83	43236.2	31765.8	52059.2	106.034	49.2379	25575	35175.5	29572.9	26279.9	29890.7	35822.8	1808.51	542.66	42953.4	38213.1	32350.9	43616.3	67387.2	74058.3	63307.2	56318	56022.2	34487.7	176.79	30018.5	21101.2	13875.8	22.1144	12.0599	14015.2	30690.3	29572.9	25275.5	26140.7	33470.2	1375.47	314.001	37341.2	35011.5	24291.7
MATR3_RAT	2	2	87.41	0.215869	1.19604	DEN	CEN	Matrin-3 OS=Rattus norvegicus GN=Matr3 PE=1 SV=2	13041	12504.3	12011.2	19892.4	50948.6	37093.2	9043.12	11624	11950.3	10768.2	12929.9	13519	23991.7	12291.8	18911.7	15916.5	11003.2	15596.6	30792.7	38987.6	38124.5	19213.2	19934.7	12773.3	7369.89	8681.63	7978.76	5302.11	10625.8	9085.27	4955.66	10141.8	11950.3	10356.6	11307.7	12631.2	18247	7112.44	16440.7	14582.9	8262.14
TYB4_RAT	2	2	92.72	0.217481	1.64731	DEN	CEN	Thymosin beta-4 OS=Rattus norvegicus GN=Tmsb4x PE=2 SV=2	63701.3	110976	87423.4	22606.5	23894.7	47287.9	26106.4	30104.9	37446.1	67913.5	78757.6	72744.3	59503.5	28343.2	19243.8	34873.7	31252.7	39015.4	138927	148639	116313	157802	157286	170791	35999.6	77049.6	58073.2	6025.53	4983.46	11582.3	14306.4	26266.2	37446.1	65317.7	68877.1	67966.9	45255.8	16400.3	16729.5	31951.8	23467.1
PP14A_RAT	1	1	38.86	0.221621	1.10939	DEN	CEN	Protein phosphatase 1 regulatory subunit 14A OS=Rattus norvegicus GN=Ppp1r14a PE=2 SV=1	2881.23	14798.2	10447.6	39754.8	67059.2	49720.8	12795.5	15470.1	20425.3	15821.1	12179.2	14990.4	32196.8	27962.6	29206.5	27467.1	12303	31662.9	30676.3	36010.5	32076.6	18986.6	16020.4	12004.3	1628.27	10274.2	6940.1	10596.2	13985.8	12178.2	7011.98	13497.5	20425.3	15216.4	10651.3	14006	24487.5	16180.1	25390.5	25165.8	9238.08
MGRN1_RAT	2	2	74.18	0.221822	1.73993	DEN	CEN	E3 ubiquitin-protein ligase MGRN1 OS=Rattus norvegicus GN=Mgrn1 PE=1 SV=1	5442.13	5497.03	1726.49	8866.47	1824.47	1180.02	3139.63	4761.01	7574.17	9544.15	1920.88	1620.34	10719.5	738.99	14814.5	9391.15	3719.58	12894.4	9257.84	9355.49	900.944	11101.6	2586.89	6904	3075.52	3816.55	1146.87	2363.26	380.511	289.023	1720.53	4153.93	7574.17	9179.35	1679.89	1513.93	8152.8	427.605	12878.9	8604.32	2792.97
ODPA_RAT	3	3	116.18	0.224622	1.43846	CEN	DEN	Pyruvate dehydrogenase E1 component subunit alpha, somatic form, mitochondrial OS=Rattus norvegicus GN=Pdha1 PE=1 SV=2	39972	24550.4	41045.7	26281.3	11884.6	10933.7	7619.29	19222.1	18195.1	5367.48	10148	10172.7	11346	1326.18	11134.2	14532.6	6013.22	12701	12223.9	13329.5	8246.08	23128.5	21856.2	20852.7	22589.4	17045.1	27265.6	7005	2478.64	2677.99	4175.4	16771.1	18195.1	5162.32	8874.86	9504.62	8629.3	767.372	9679.4	13315	4515.22
LIPA3_RAT	1	1	36.03	0.226745	1.97882	DEN	CEN	Liprin-alpha-3 OS=Rattus norvegicus GN=Ppfia3 PE=1 SV=2	2214.73	4780.61	830.471	10261.3	3363.18	0	3080.83	1356.94	4482.87	2130.53	2991.79	685.485	575.886	376.106	3911.01	3380.38	850.57	1518.63	10293	12498.5	16128.2	8106.03	5501.84	8451.07	1251.62	3319.14	551.661	2735.04	701.423	0	1688.31	1183.92	4482.87	2049.1	2616.45	640.466	437.994	217.627	3400.01	3097.16	638.678
HOME3_RAT	1	1	44.63	0.228615	1.15083	DEN	CEN	Homer protein homolog 3 OS=Rattus norvegicus GN=Homer3 PE=2 SV=2	45933.1	66019.8	33721.3	50962.5	80927.3	66142.3	26507.9	42870.9	43801.8	41859.7	43286.4	49713.5	57067.2	31772.2	40311	51057.5	44819.1	49647.8	62095.8	77776.6	52079.9	84195.7	73341.6	56836.7	25958.2	45837	22400.2	13583.5	16878.2	16200.3	14526.4	37404.4	43801.8	40259.7	37855.9	46448.6	43402.9	18384.5	35044.1	46779.7	33653.9
WDR44_RAT	1	1	42.91	0.229225	1.88088	DEN	CEN	WD repeat-containing protein 44 OS=Rattus norvegicus GN=Wdr44 PE=1 SV=1	9955.37	24271.6	14753.8	12915	0	272.062	19717.7	14127.5	20283.9	18194.6	19527.6	24625.6	1157.43	1033.54	20069.2	21511.1	18954.6	21999.6	66093.2	59634.4	43060.6	28715.4	24179.4	29600.6	5626.09	16851.6	9800.59	3442.37	0	66.6363	10805.3	12326.1	20283.9	17499.2	17077.7	23008.3	880.293	598.044	17447	19708.8	14232.7
MOBP_RAT	2	2	77.67	0.229656	1.19267	DEN	CEN	Myelin-associated oligodendrocyte basic protein OS=Rattus norvegicus GN=Mobp PE=1 SV=1	6927.11	93954.9	99079.2	110067	5989.26	5043.24	84931.6	174870	137161	200376	172887	175765	14825.3	89027.8	198721	192125	158536	195024	106792	144978	135177	101621	98760.5	75588.2	3914.72	65232.2	65815.8	29337.2	1249.12	1235.25	46542.8	152572	137161	192717	151197	164222	11275.5	51514.5	172756	176028	119042
PSMD1_RAT	1	1	51.35	0.235263	1.36848	DEN	CEN	26S proteasome non-ATPase regulatory subunit 1 OS=Rattus norvegicus GN=Psmd1 PE=2 SV=1	2449.74	186153	103451	64710.6	3.72944	7.81337	27948.5	24777.1	86459.6	93967.4	87952	109010	1712.37	1657.64	103710	112934	102988	116967	156847	140899	143814	87156	16484.3	91677.8	1384.42	129245	68719.7	17247.9	0.777809	1.91374	15315.9	21617.7	86459.6	90375.8	76917.9	101851	1302.36	959.167	90159.6	103472	77332.1
ACTG_RAT	10	10	815.29	0.243967	1.18614	DEN	CEN	Actin, cytoplasmic 2 OS=Rattus norvegicus GN=Actg1 PE=1 SV=1	526676	795450	731848	1.6069e+06	659856	899207	1.04798e+06	1.20432e+06	1.43551e+06	523795	1.38105e+06	1.35409e+06	702304	694290	1.40626e+06	1.83785e+06	635940	1.70281e+06	1.19271e+06	1.44487e+06	1.38014e+06	1.23549e+06	929495	1.26925e+06	297641	552275	486149	428303	137619	220244	574299	1.05075e+06	1.43551e+06	503775	1.20779e+06	1.26516e+06	534142	401740	1.22252e+06	1.68387e+06	477517
PI51C_RAT	1	1	38.71	0.248865	2.20346	DEN	CEN	Phosphatidylinositol 4-phosphate 5-kinase type-1 gamma OS=Rattus norvegicus GN=Pip5k1c PE=1 SV=1	34156.8	63154.8	48002.9	26530.4	24114.6	0	31540.8	32678	33181.5	58647.4	64048.1	71354.8	9327.38	9066.42	30886.7	35080.4	34007.9	21783.2	276230	244215	136303	95770.6	86852.1	94467.5	19303.1	43847.8	31887.1	7071.39	5029.33	0	17284.5	28511.3	33181.5	56405.8	56013	66668.7	7094	5246.14	26851.1	32141.2	25535.9
DLG4_RAT	1	1	49.12	0.255953	1.81651	DEN	CEN	Disks large homolog 4 OS=Rattus norvegicus GN=Dlg4 PE=1 SV=1	633.814	5686.93	16058.4	5450.51	1751.38	1457.85	20936.7	18830.4	25489.3	9306.25	25637	27751.4	765.741	727.198	13522.9	28570.1	25084.9	31979.7	30314.5	33777.5	34262.5	38083.7	35794.5	15923	358.188	3948.39	10667.2	1452.78	365.268	357.072	11473.4	16429.3	25489.3	8950.55	22420.7	25928.9	582.39	420.781	11756.1	26176.3	18835.8
TR150_RAT	2	2	109.96	0.256125	2.0909	CEN	DEN	Thyroid hormone receptor-associated protein 3 OS=Rattus norvegicus GN=Thrap3 PE=1 SV=1	56705.6	480013	41922.5	42713.5	30810.1	31210.5	30230.8	43805.5	49117.5	32330	439443	464337	55725	60662.2	31819.1	30164.6	408302	32918.9	31294.5	33448.6	35010.6	36781.7	37134	40180	32046.1	333269	27848.1	11384.8	6425.75	7644.41	16566.6	38219.8	49117.5	31094.3	384313	433842	42382	35101.2	27661.7	27637.3	306586
GDIA_RAT	2	2	73.54	0.256622	1.05606	DEN	CEN	Rab GDP dissociation inhibitor alpha OS=Rattus norvegicus GN=Gdi1 PE=1 SV=1	23650.6	27286.9	15447.7	547.392	1612.52	799.84	12801	12188.3	30198.9	1220.16	35008.4	34193.9	2421.72	8977.58	18338.4	14621.2	36296.4	21588.6	13601	32116.9	7465	19120.3	9503.04	21833.9	13365.7	18945.1	10261.5	145.902	336.307	195.906	7015.01	10634.2	30198.9	1173.52	30616.4	31948.2	1841.86	5194.73	15942.4	13396.1	27254.3
SEPT7_RAT	1	1	37.07	0.257753	3.39576	DEN	CEN	Septin-7 OS=Rattus norvegicus GN=Sept7 PE=1 SV=1	19498.1	18654.1	14128.3	2385.43	707.929	0	8983.05	2418.48	2548.25	5229.72	1794.38	1630.68	0	10958.3	8765.08	12683.1	8482.25	11025.8	47004	42718.7	49195.2	26427.5	19989.7	27546.6	11019	12951.4	9385.08	635.811	147.645	0	4922.74	2110.1	2548.25	5029.83	1569.26	1523.59	0	6340.83	7619.86	11620.5	6369.17
GPM6A_RAT	6	6	355.54	0.268505	1.67287	CEN	DEN	Neuronal membrane glycoprotein M6-a OS=Rattus norvegicus GN=Gpm6a PE=1 SV=1	411872	1.09131e+06	53816.1	155955	534409	473604	62245.2	161116	374401	211796	1.18069e+06	1.32984e+06	1.26973e+06	75440.5	202946	353516	302034	396291	243891	273976	65126.4	253432	29601.5	145217	232762	757689	35748.7	41568.2	111456	116000	34110.6	140572	374401	203701	1.03257e+06	1.24251e+06	965698	43652.4	176430	323897	226792
RAB3A_RAT	1	1	60.06	0.269485	1.16454	DEN	CEN	Ras-related protein Rab-3A OS=Rattus norvegicus GN=Rab3a PE=1 SV=1	53194.4	64812.2	68862.1	131977	83608.7	75211.4	35093.7	20214.6	17206	21358.6	26116.1	24030.9	46584.9	46812.5	35656.9	32997.7	28910.9	31046.8	86606.4	88321.6	85868.7	84169.1	77185.8	79815.8	30061.8	44998.6	45743.4	35177	17437.4	18421.6	19231.5	17637.1	17206	20542.2	22839.7	22452.7	35430.5	27087.3	30998.1	30233	21708.7
RHG44_RAT	1	1	35.56	0.277962	1.23325	DEN	CEN	Rho GTPase-activating protein 44 OS=Rattus norvegicus GN=Arhgap44 PE=1 SV=2	161478	165749	182049	11719.3	13053.9	5501	58816.7	110677	88833.4	88869.7	105656	120079	10369.6	46957.4	102986	112542	120549	97683.7	121041	147555	123461	164819	152014	171992	91256.4	115078	120930	3123.66	2722.52	1347.36	32231.8	96564.3	88833.4	85472.9	92401	112193	7886.71	27171.1	89530.1	103113	90518
HNRPK_RAT	1	1	96.83	0.287164	4.48113	CEN	DEN	Heterogeneous nuclear ribonucleoprotein K OS=Rattus norvegicus GN=Hnrnpk PE=1 SV=1	0	53.0194	0	39460	5356.42	1499.6	503.384	0	1635.72	686.216	928.88	6057.42	602.356	320.362	1.61142	16.4826	770.021	1386.05	2067.27	0	7373.01	0	0	0	0	36.8109	0	10517.6	1117.13	367.299	275.856	0	1635.72	659.988	812.347	5659.61	458.126	185.372	1.40088	15.1017	578.195
CSN1_RAT	1	1	64.71	0.294141	1.62427	CEN	DEN	COP9 signalosome complex subunit 1 OS=Rattus norvegicus GN=Gps1 PE=1 SV=1	946.988	29980.5	9057.24	3502.84	4760.28	1569.13	1930.43	2158.89	6816.87	7028.8	47298.5	49349.8	14349.3	4899.81	1844.71	5793.79	51641.6	9637.4	598.341	7733.27	880.072	712.749	1780.39	1343.69	535.172	20815.2	6016.5	933.645	992.801	384.327	1057.88	1883.61	6816.87	6760.15	41364.7	46108.8	10913.5	2835.2	1603.68	5308.36	38776.7
PRC2A_RAT	1	1	67.12	0.302658	1.20823	DEN	CEN	Protein PRRC2A OS=Rattus norvegicus GN=Prrc2a PE=1 SV=1	33025.4	59778	57141.5	59667.3	6057.51	13730.3	52126.3	63846.5	68782.9	6039.62	50276.3	45113.8	10164.4	20468.4	64121.8	48585.1	34604.7	54157.1	65228.4	65896.9	60087.3	61204.5	66540.8	71887.9	18663.7	41503.4	37957.7	15903.7	1263.35	3362.97	28565.4	55705.4	68782.9	5808.77	43968.9	42151	7730.64	11843.7	55743.8	44514.4	25984.1
SNPH_RAT	3	3	148.5	0.304027	1.66544	DEN	CEN	Syntaphilin OS=Rattus norvegicus GN=Snph PE=2 SV=1	7614.9	10092.9	52142.1	12966.2	28548.5	20626.8	36555.4	44691.8	4878.57	5702.74	4902.61	5340.38	13298.2	13929.7	66397	5186.55	4880.63	5230.55	59676	17112.7	73717.9	42567.1	71779.1	16043.6	4303.42	7007.41	34636.7	3456.01	5954.07	5052.14	20032.5	38993.2	4878.57	5484.77	4287.55	4989.66	10114	8060.18	57721.8	4752	3664.78
MECP2_RAT	1	1	70.61	0.305594	1.13186	DEN	CEN	Methyl-CpG-binding protein 2 OS=Rattus norvegicus GN=Mecp2 PE=1 SV=1	186643	13701.7	86045.7	6246.39	63462.3	106345	11770.1	1651.46	1567.69	17.9269	2349.49	4318.87	258970	72245.4	4546.86	6210.25	868.678	4964.26	31636.7	57021.2	30555.6	29618	24087.7	27233.3	105478	9512.95	57158	1664.91	13235.7	26047.2	6450.03	1440.89	1567.69	17.2417	2054.74	4035.24	196961	41803.6	3952.78	5689.93	652.275
KCC2G_RAT	1	1	55.43	0.307634	1.41828	CEN	DEN	Calcium/calmodulin-dependent protein kinase type II subunit gamma OS=Rattus norvegicus GN=Camk2g PE=2 SV=1	8008.25	14055.9	12216.1	8672.44	17515.5	14288.5	29705.5	46841.9	44286.8	42388.2	46277.2	48740.2	23000.9	7385.17	21550.6	32571.7	30162.6	34458.3	8536.24	13144	7906.26	18928.6	15831.9	21313.2	4525.71	9758.93	8114.83	2311.55	3653.02	3499.71	16278.7	40869	44286.8	40768.1	40471.5	45539.3	17493.5	4273.3	18734.8	29842.7	22648.6
GEPH_RAT	2	2	124.59	0.315136	1.19083	DEN	CEN	Gephyrin OS=Rattus norvegicus GN=Gphn PE=1 SV=3	70113.7	121718	85710.4	74153.3	87476.5	31636.5	79495.5	84639.6	95478.4	126105	104967	114776	27825.2	90665.5	97414.7	100581	132435	108832	125445	137640	125995	116388	108314	110115	39623.4	84507.5	56935.3	19764.8	18244.1	7748.76	43563.8	73847.2	95478.4	121285	91798.1	107239	21162.6	52462.1	84686.8	92153.6	99443.3
MARCS_RAT	10	10	675.83	0.319392	1.17708	DEN	CEN	Myristoylated alanine-rich C-kinase substrate OS=Rattus norvegicus GN=Marcks PE=1 SV=2	645795	2.8587e+06	1.22571e+06	2.55431e+06	1.07065e+06	950027	1.14314e+06	1.22203e+06	2.35081e+06	1.20718e+06	2.58527e+06	2.71664e+06	1.36489e+06	893057	2.49583e+06	2.92299e+06	1.36054e+06	3.18135e+06	2.12096e+06	2.75143e+06	986805	2.5323e+06	1.42629e+06	2.12926e+06	364959	1.98477e+06	814210	680823	223293	232691	626446	1.06621e+06	2.35081e+06	1.16104e+06	2.26094e+06	2.53823e+06	1.03807e+06	516753	2.16973e+06	2.67809e+06	1.02161e+06
SPEG_RAT	1	1	35.21	0.31947	1.31811	DEN	CEN	Striated muscle-specific serine/threonine-protein kinase OS=Rattus norvegicus GN=Speg PE=2 SV=2	1418.72	28776.4	18627.4	10434.7	6501	5649.3	7206.69	17843.7	16142.3	15422.9	13508	18786	14807.8	1620.32	13864.9	12482	13840.4	16682.6	25419.1	33219.7	17890.5	24037.2	22460.9	14990.1	801.765	19979.2	12373.7	2781.26	1355.84	1383.69	3949.29	15568.4	16142.3	14833.4	11813.3	17552.3	11262.2	937.571	12053.4	11436.2	10392.5
HS90A_RAT	11	11	948.78	0.320297	1.26433	DEN	CEN	Heat shock protein HSP 90-alpha OS=Rattus norvegicus GN=Hsp90aa1 PE=1 SV=3	1.93732e+06	6.9475e+06	7.16934e+06	4.09936e+06	1.72646e+06	1.65125e+06	2.88319e+06	4.84431e+06	3.97741e+06	5.4815e+06	5.34238e+06	5.89799e+06	2.06474e+06	1.50844e+06	4.56473e+06	4.27264e+06	4.60179e+06	4.03118e+06	9.55398e+06	1.02851e+07	6.39792e+06	6.30437e+06	6.16244e+06	5.94491e+06	1.09484e+06	4.8236e+06	4.76241e+06	1.09264e+06	360069	404441	1.58e+06	4.22661e+06	3.97741e+06	5.27199e+06	4.67215e+06	5.51065e+06	1.57035e+06	872834	3.96832e+06	3.91466e+06	3.4554e+06
DPYL2_RAT	5	5	401.21	0.323122	1.04697	DEN	CEN	Dihydropyrimidinase-related protein 2 OS=Rattus norvegicus GN=Dpysl2 PE=1 SV=1	2.05171e+06	2.1015e+06	1.9533e+06	2.21132e+06	2.22828e+06	2.05806e+06	2.76066e+06	2.2205e+06	2.2988e+06	2.26739e+06	2.36728e+06	2.39316e+06	2.95334e+06	2.77596e+06	2.5e+06	2.24871e+06	2.35085e+06	2.51449e+06	2.08667e+06	2.19037e+06	2.26417e+06	2.07956e+06	2.03509e+06	2.17667e+06	1.15949e+06	1.45906e+06	1.29753e+06	589405	464728	504082	1.51285e+06	1.93736e+06	2.2988e+06	2.18073e+06	2.07029e+06	2.23599e+06	2.24618e+06	1.60626e+06	2.17335e+06	2.06031e+06	1.76521e+06
CANB1_RAT	1	1	42.42	0.32405	1.14663	DEN	CEN	Calcineurin subunit B type 1 OS=Rattus norvegicus GN=Ppp3r1 PE=1 SV=2	41275.8	47810.5	35771.4	59182.1	62252.7	49444.4	60033.7	73587.5	57303.8	59663.6	73032.3	61613.4	73973.1	59185.7	34070.4	50561.5	65448.5	59607.8	97069.5	95696.3	84670.6	50972.8	67352.2	42211.3	23326.2	33194.5	23762	15774.4	12983.4	12110.5	32898.6	64204.3	57303.8	57383.1	63870	57567	56260.8	34246.8	29618.9	46325.3	49144.1
NFH_RAT	66	66	3500.01	0.336035	1.22741	DEN	CEN	Neurofilament heavy polypeptide OS=Rattus norvegicus GN=Nefh PE=1 SV=4	1.58524e+06	4.55882e+06	3.22488e+06	2.59161e+06	721473	757034	1.80706e+06	3.53433e+06	3.82124e+06	2.89724e+06	4.07097e+06	4.25659e+06	792413	1.37464e+06	5.24283e+06	5.08688e+06	4.06395e+06	5.16357e+06	3.80139e+06	4.02484e+06	3.02663e+06	3.20211e+06	2.90761e+06	2.83204e+06	895869	3.16515e+06	2.14221e+06	690765	150470	185421	990278	3.08367e+06	3.82124e+06	2.7865e+06	3.56025e+06	3.97704e+06	602676	795410	4.55782e+06	4.66068e+06	3.05155e+06
SHRM2_RAT	1	1	37.37	0.354337	1.06364	CEN	DEN	Protein Shroom2 OS=Rattus norvegicus GN=Shroom2 PE=2 SV=1	80351.1	134586	106826	98190.8	65992.8	135022	104819	66075.3	81528.4	78170.9	89766.5	88647	131936	152263	144731	104624	116820	119531	49690.4	52109.5	61484.7	44341.8	39433	45405.3	45408.9	93441.8	70961.7	26171.7	13763.4	33071.1	57441	57650.1	81528.4	75183.1	78504.8	82825.2	100345	88104.5	125821	95858	87718
RTN1_RAT	5	5	326.88	0.357473	1.23689	DEN	CEN	Reticulon-1 OS=Rattus norvegicus GN=Rtn1 PE=2 SV=1	357713	635205	704172	212550	176231	172231	271003	562152	503753	381309	462654	500203	324757	145420	287419	364627	312876	367748	792748	856244	598726	692678	722081	643879	202155	441018	467764	56652.9	36754.6	42184.8	148510	490472	503753	366735	404612	467353	246996	84145	249866	334077	234933
PPM1E_RAT	1	1	49.43	0.388368	1.05338	CEN	DEN	Protein phosphatase 1E OS=Rattus norvegicus GN=Ppm1e PE=1 SV=1	263101	24251.5	127998	207773	463748	407602	127036	155534	154696	8774.45	14907.7	12730.2	315068	200060	107838	133505	11257.3	138751	132102	171660	168916	182061	156272	150925	148686	16837.6	85025.7	55379.7	96719.1	99834.2	69616.3	135702	154696	8439.07	13037.5	11894.1	239627	115761	93747.8	122319	8452.89
NEB2_RAT	1	1	49.15	0.397864	1.02471	CEN	DEN	Neurabin-2 OS=Rattus norvegicus GN=Ppp1r9b PE=1 SV=1	276299	349290	346386	287976	255545	244356	185238	180982	203659	206365	229347	224758	126726	105823	182031	118665	107285	119171	255258	306272	271024	447218	444157	434475	156145	242509	230095	76756.8	53296.3	59850.4	101511	157905	203659	198477	200574	209997	96382.5	61232.9	158247	108723	80558.3
SYN1_RAT	5	5	287.02	0.400176	1.07761	CEN	DEN	Synapsin-1 OS=Rattus norvegicus GN=Syn1 PE=1 SV=3	1.36896e+06	1.49192e+06	1.40366e+06	1.39074e+06	1.34605e+06	1.3601e+06	1.91421e+06	2.43673e+06	2.43711e+06	2.28448e+06	2.34994e+06	2.21348e+06	938534	859934	1.08471e+06	1.19493e+06	1.11656e+06	1.24426e+06	2.17549e+06	2.29376e+06	2.07589e+06	2.58275e+06	2.07287e+06	2.77343e+06	773639	1.03583e+06	932415	370688	280732	333130	1.04899e+06	2.12602e+06	2.43711e+06	2.19716e+06	2.05513e+06	2.06812e+06	713808	497587	942982	1.09481e+06	838406
ARHG2_RAT	1	1	45	0.400973	1.2376	DEN	CEN	Rho guanine nucleotide exchange factor 2 OS=Rattus norvegicus GN=Arhgef2 PE=2 SV=1	35121	151660	166036	190542	209137	179946	171849	220390	233217	141522	162499	166343	69185.3	51701	244650	250968	180453	271465	211774	288980	272309	253501	222524	192658	19848	105296	110293	50786.8	43617.6	44074.2	94173.7	192288	233217	136113	142112	155418	52619.4	29915.9	212685	229941	135499
SAFB1_RAT	1	1	52.28	0.407425	1.04942	CEN	DEN	Scaffold attachment factor B1 OS=Rattus norvegicus GN=Safb PE=1 SV=2	125506	160484	60439.8	111652	227159	158742	68652	133655	145457	120968	145925	146408	18886.1	7800.15	178671	168227	131847	185527	160154	165995	117142	162938	110056	122222	70927.5	111423	40148.6	29759.8	47376.2	38880.9	37621.5	116612	145457	116344	127618	136793	14364	4513.43	155326	154132	99001.8
RABE1_RAT	1	1	60.37	0.407579	1.4667	CEN	DEN	Rab GTPase-binding effector protein 1 OS=Rattus norvegicus GN=Rabep1 PE=1 SV=1	122691	117800	108827	22321.5	44349	81446.8	17584.1	46043.2	42093.7	9736	69132	70260.1	51086.4	40876.3	35277.9	33304.5	56903.5	34397	27316	37119.5	12587	48826.2	67101.6	68115.4	69336.6	81787.8	72291	5949.57	9249.41	19948.8	9636.16	40172.2	42093.7	9363.87	60459	65645.9	38854.1	23652.4	30668.6	30514.1	42727.8
MID51_RAT	1	1	35.29	0.431975	1.14904	CEN	DEN	Mitochondrial dynamics protein MID51 OS=Rattus norvegicus GN=Mief1 PE=2 SV=1	11897.5	201.381	1235.85	853.461	1636.87	11135.3	5985.39	13437.7	818.379	425.838	749.43	397.948	153.377	333.465	25068.8	1054.71	618.444	892.081	7336.99	229.523	695.182	5025.46	395.391	644.972	6723.63	139.817	820.942	227.481	341.385	2727.37	3280.01	11724.2	818.379	409.562	655.41	371.813	116.652	192.954	21793.3	966.343	464.379
FXYD7_RAT	1	1	63.31	0.449638	1.20027	DEN	CEN	FXYD domain-containing ion transport regulator 7 OS=Rattus norvegicus GN=Fxyd7 PE=1 SV=1	248220	216320	212521	240952	298497	290303	149132	102416	98381.3	111076	127540	125988	203403	226259	184405	62373.4	85414	132203	303837	293102	313915	301817	299032	260451	140277	150190	141172	64223.3	62254.4	71104.1	81724.8	89356.9	98381.3	106830	111539	117714	154699	130921	160311	57147.5	64135.9
LSAMP_RAT	1	1	78.36	0.455952	1.10932	CEN	DEN	Limbic system-associated membrane protein OS=Rattus norvegicus GN=Lsamp PE=1 SV=1	15737.5	0	9780.6	18137.4	5179.49	18013	50463.9	44100.7	39136.4	46835.8	64979.2	51675.9	36081.1	30219.5	29038.7	23264.6	15066.8	27920	20816.3	33013.6	39237.9	6983.21	63454.9	3068.4	8893.78	0	6497.01	4834.34	1080.23	4411.94	27654.4	38477.4	39136.4	45045.7	56827.2	48282.2	27441.8	17486	25244.6	21315.4	11313.4
LRRC7_RAT	1	1	75.04	0.456942	1.00911	DEN	CEN	Leucine-rich repeat-containing protein 7 OS=Rattus norvegicus GN=Lrrc7 PE=1 SV=2	195889	206601	182527	229488	219200	193738	328745	201762	238611	194721	224230	227526	109593	105494	91460.5	106014	113831	124614	292071	315350	322795	366671	351665	367553	110703	143442	121248	61167.6	45716.3	47452.4	180153	176036	238611	187278	196099	212584	83351.6	61042.3	79510.5	97132	85473.7
REM2_RAT	3	3	149.09	0.476668	1.2946	DEN	CEN	GTP-binding protein REM 2 OS=Rattus norvegicus GN=Rem2 PE=1 SV=2	166737	246538	16019.3	80196.4	145270	114293	72726.9	184971	204718	181038	168597	226869	326465	32582	236591	195661	55201.5	197864	281161	292337	54616.2	281766	182330	204022	94228.4	171169	10641.2	21375.5	30297.4	27994	39854.6	161385	204718	174118	147445	211970	248296	18853.1	205679	179267	41449.9
SYNJ1_RAT	2	2	92.16	0.476767	1.00095	CEN	DEN	Synaptojanin-1 OS=Rattus norvegicus GN=Synj1 PE=1 SV=3	132182	130941	124628	91330.7	173317	162186	126088	140902	150530	82298.1	102101	84487.4	111891	58203.3	103055	47830	41757.8	63887.7	101344	108272	196103	195027	255143	217060	74700.5	90911.2	82787.5	24343.2	36146.9	39724.5	69096.5	122936	150530	79152.5	89291.9	78938.8	85099.4	33678.4	89590	43822.6	31355.2
GDIR1_RAT	1	1	38.73	0.481482	1.31233	DEN	CEN	Rho GDP-dissociation inhibitor 1 OS=Rattus norvegicus GN=Arhgdia PE=1 SV=1	76023.2	73740.3	77357	33739.6	39604	53215.7	73250.3	42206.4	47612.9	31742.7	39812.2	48275.3	37412.7	30223.5	29686.1	26722.2	32588.9	38478.9	106038	107752	109591	104062	122774	90071.6	42963.1	51197.3	51386.3	8992.94	8259.8	13034.2	40141.4	36824.7	47612.9	30529.4	34817.5	45104.9	28454.5	17488.3	25807.4	24483.3	24470.4
VIAAT_RAT	1	1	34.5	0.486685	1.71154	DEN	CEN	Vesicular inhibitory amino acid transporter OS=Rattus norvegicus GN=Slc32a1 PE=1 SV=1	8243.29	59258.6	54886	18081.6	23372.9	44004.3	14013.4	55382.2	67290.9	99659.4	78731.4	69949.4	3524.72	2674.32	55960.4	103155	124021	75935.4	165799	122114	88110.4	90115.1	99826.4	83489.9	4658.54	41142.8	36459.4	4819.47	4874.65	10778	7679.4	48320.4	67290.9	95850.3	68854.2	65355.6	2680.75	1547.45	48648.7	94512.2	93125.4
ARFP2_RAT	1	1	41.95	0.48757	1.29258	DEN	CEN	Arfaptin-2 OS=Rattus norvegicus GN=Arfip2 PE=2 SV=1	2395.18	44672.6	33844.5	38364.2	4090.91	2685.51	12444	29520.7	22864.7	23082.1	20532	26427.6	2954.07	1492.18	30652.9	25727.3	29180.2	32848.5	32896.4	41799.8	35603.9	34254.3	42841.8	27013	1353.59	31015.9	22482.1	10225.6	853.197	657.766	6819.33	25756.5	22864.7	22199.8	17956.2	24692	2246.74	863.425	26647.8	23571.8	21910.9
CNR1_RAT	1	1	33.43	0.491926	1.50047	CEN	DEN	Cannabinoid receptor 1 OS=Rattus norvegicus GN=Cnr1 PE=1 SV=1	232885	194359	178359	4394.66	112587	198069	133010	160415	200930	175877	272518	268810	273028	66680.8	65316.8	105518	141413	114414	84299.7	106916	52649.9	137283	111071	162441	131611	134942	118480	1171.35	23481.2	48513.2	72889.9	139961	200930	169155	238329	251156	207654	38583.7	56782.7	96677.7	106185
TRIM2_RAT	1	1	51.68	0.492177	1.29624	DEN	CEN	Tripartite motif-containing protein 2 OS=Rattus norvegicus GN=Trim2 PE=1 SV=2	19595	182406	151655	257759	54167.8	43485.2	150796	218472	240323	121631	234887	213747	27682.8	23300.3	303545	320631	242195	317691	190452	268464	216355	200430	147061	190692	11073.7	126643	100741	68702.9	11297.2	10650.9	82636.9	190615	240323	116982	205419	199709	21054.4	13482.3	263885	293767	181860
ITSN1_RAT	1	1	67.39	0.497981	1.11679	DEN	CEN	Intersectin-1 OS=Rattus norvegicus GN=Itsn1 PE=1 SV=1	95105.9	96703.1	88972.1	160251	167630	157511	110928	85939.2	98518.5	77786	88971.4	92449.2	99010.3	84340.1	106618	80053.6	64398.8	80892.6	166700	187891	166259	146516	138953	153387	53747.4	67140.2	59101.9	42713.1	34960.7	38579.4	60788.8	74981.1	98518.5	74812.9	77809.5	86377.8	75303	48802	92688	73346.4	48355.9
TRIM3_RAT	2	2	87.95	0.500912	1.18078	DEN	CEN	Tripartite motif-containing protein 3 OS=Rattus norvegicus GN=Trim3 PE=1 SV=1	4380.82	283602	47197.1	171427	6286.59	8462.84	106269	230039	320887	355976	359787	376699	15133.2	6572.67	355937	361596	364054	401032	237443	298059	49458.3	283337	92834.4	216102	2475.74	196903	31351.8	45692.2	1311.13	2072.81	58235.6	200706	320887	342370	314649	351960	11509.7	3803.17	309431	331300	273362
DCLK1_RAT	5	5	397.54	0.509569	1.08723	DEN	CEN	Serine/threonine-protein kinase DCLK1 OS=Rattus norvegicus GN=Dclk1 PE=2 SV=1	155050	389581	291144	356339	135670	9526.8	248457	299110	241686	410738	230057	268346	84177	96856	232913	190853	359138	204223	317033	409169	337783	354647	376082	337635	87623.5	270483	193399	94978.3	28295.2	2333.41	136155	260971	241686	395039	201195	250722	64021.4	56044.1	202481	174863	269670
EPN2_RAT	1	1	54.52	0.517803	1.16057	CEN	DEN	Epsin-2 OS=Rattus norvegicus GN=Epn2 PE=1 SV=1	4454.83	18268.3	12970.9	13436.7	0	0	7793.74	16071.8	9283.52	8312.74	9882.3	9621.83	741.322	110.241	3361.96	4091.5	2390.81	3731.71	10467.2	8978.83	9271.41	19862.8	18964.8	12891.3	2517.56	12683.5	8616.21	3581.4	0	0	4270.99	14022.4	9283.52	7995.01	8642.51	8989.93	563.817	63.7894	2922.69	3748.7	1795.21
MRP_RAT	3	3	171.32	0.521547	1.19027	DEN	CEN	MARCKS-related protein OS=Rattus norvegicus GN=Marcksl1 PE=2 SV=3	38301.9	139182	90881.5	173533	57166	38144.7	89308.5	110717	113444	128171	139190	151196	30156.8	30928.4	172614	157012	140479	171368	118954	165385	148400	144287	111845	119302	21645.6	96633.3	60370.3	46253.3	11922.5	9342.82	48941.4	96599.2	113444	123272	121728	141266	22936	17896.2	150060	143857	105483
UCHL1_RAT	1	1	98.89	0.532585	1.06336	DEN	CEN	Ubiquitin carboxyl-terminal hydrolase isozyme L1 OS=Rattus norvegicus GN=Uchl1 PE=1 SV=2	17421	1146.19	31661.9	854.333	66921	69105.6	25162.9	71164.6	62523.6	4090.5	65592.9	55957	3272.06	31685.3	78896.4	95347.6	82408.6	93445.1	19204.8	25635	17400.3	14647.7	24041.3	15499.7	9845.16	795.794	21032.2	227.713	13957	16926.1	13789.4	62090.4	62523.6	3934.16	57363.9	52282.1	2488.59	18334.2	68588	87359	61879.2
ITPR1_RAT	1	1	53.42	0.53394	1.13716	DEN	CEN	Inositol 1,4,5-trisphosphate receptor type 1 OS=Rattus norvegicus GN=Itpr1 PE=1 SV=2	2960.85	13331.2	12521.9	30139.8	45617	41020	16496.4	26411.8	32839.3	1440.47	18424.7	19889	27140.2	20983.8	26645	25715.4	1159.11	30604.8	30107.9	39652.9	34071.7	25240.7	18625	16958	1673.27	9255.77	8318.02	8033.44	9513.86	10047.1	9040.09	23044	32839.3	1385.41	16113.2	18582.8	20641.7	12141.9	23163.6	23560.8	870.355
S14L2_RAT	1	1	36.64	0.534612	1.12242	DEN	CEN	SEC14-like protein 2 OS=Rattus norvegicus GN=Sec14l2 PE=1 SV=1	175.248	692.031	350.195	4384.68	18547.6	10630	296.935	407.447	633.989	2215.38	716.735	1896.32	1495.51	605.698	44.2914	646.443	6188.36	22.7451	11107	13670.7	11708.1	116.003	197.586	157.104	99.038	480.472	232.626	1168.69	3868.28	2603.62	162.721	355.493	633.989	2130.71	626.817	1771.79	1137.42	350.477	38.5044	592.281	4646.73
BEGIN_RAT	1	1	42.94	0.550389	2.07913	DEN	CEN	Brain-enriched guanylate kinase-associated protein OS=Rattus norvegicus GN=Begain PE=1 SV=1	1939.58	819.847	450.513	43856.2	2071.12	2618.4	2777.51	4686.28	34968.1	658.798	1223.36	1786.57	1258.31	1071.13	3286.98	46340.4	1133.1	55528.2	12357.9	59963.8	302.712	8245.12	75.2837	13893.2	1096.12	569.213	299.265	11689.4	431.951	641.326	1522.09	4088.73	34968.1	633.617	1069.88	1669.24	957.02	619.793	2857.52	42457.8	850.825
AP180_RAT	5	5	315.16	0.557907	1.03386	DEN	CEN	Clathrin coat assembly protein AP180 OS=Rattus norvegicus GN=Snap91 PE=1 SV=1	18411.8	735354	104290	302577	39385.4	49616.6	126092	312039	621485	706385	687083	755285	89666.5	27730.2	408353	550934	735148	741248	383420	586582	94141.9	373652	275386	342692	10405.1	510550	69277.3	80648.6	8214.2	12152.6	69098.6	272251	621485	679386	600885	705683	68196.4	16045.6	354998	504775	552010
CLVS2_RAT	1	1	38.29	0.563619	1.00113	DEN	CEN	Clavesin-2 OS=Rattus norvegicus GN=Clvs2 PE=1 SV=1	39351.6	45639	37162	53977.4	54748.7	44427.5	45318.7	33287.1	44969.6	30246.7	42549.2	35481.7	31417.9	27216.1	33881.8	17613.3	19428.6	23587	51720.2	53880.2	50605.2	68677.4	56001.7	73700.2	22238.8	31686.8	24685.8	14387.1	11418.4	10881.7	24834.8	29042.6	44969.6	29090.6	37211.1	33151.4	23895.1	15748.1	29454.9	16137.6	14588.6
NDKB_RAT	1	1	33.98	0.569528	1.58725	DEN	CEN	Nucleoside diphosphate kinase B OS=Rattus norvegicus GN=Nme2 PE=1 SV=1	9477.05	10307.3	8687.56	5442.04	67951.2	21250.2	4777.97	4910.5	5791.71	1036.39	5676.81	5702.98	151658	3295.41	7351.09	8351.44	4133.84	5185.85	10660.6	13342.9	9505.17	4887.53	11463.1	9859.1	5355.78	7156.26	5770.93	1450.52	14171.9	5204.84	2618.35	4284.36	5791.71	996.779	4964.63	5328.44	115344	1906.83	6390.62	7651.72	3104.03
AINX_RAT	4	4	441.93	0.572186	1.04801	DEN	CEN	Alpha-internexin OS=Rattus norvegicus GN=Ina PE=1 SV=2	1.55405e+06	1.19921e+06	1.31109e+06	2.57195e+06	2.34685e+06	2.2208e+06	2.39744e+06	2.02674e+06	2.43881e+06	2.18497e+06	2.5806e+06	2.45701e+06	2.84023e+06	2.40355e+06	2.6077e+06	2.66801e+06	2.06934e+06	2.8783e+06	1.57747e+06	1.89798e+06	2.2199e+06	1.7976e+06	1.66182e+06	1.88168e+06	878244	832601	870922	685525	489458	543942	1.3138e+06	1.76831e+06	2.43881e+06	2.10145e+06	2.25685e+06	2.29565e+06	2.16016e+06	1.39078e+06	2.26699e+06	2.44447e+06	1.55383e+06
STXB1_RAT	1	1	79.35	0.612992	4.18561	DEN	CEN	Syntaxin-binding protein 1 OS=Rattus norvegicus GN=Stxbp1 PE=1 SV=1	0	23176.3	597.638	1180.26	207.92	0	1100.31	0	2231.4	1846.39	0	2213.6	344.746	3461.85	855.92	466.982	0	0	101.741	0	1362.69	56253.1	2208.02	71202.5	0	16091.1	396.996	314.587	43.3636	0	602.972	0	2231.4	1775.81	0	2068.22	262.199	2003.14	744.088	427.856	0
DPYL5_RAT	1	1	36.13	0.631075	1.0644	CEN	DEN	Dihydropyrimidinase-related protein 5 OS=Rattus norvegicus GN=Dpysl5 PE=1 SV=1	177946	243890	268209	322209	276581	249609	341406	432801	428695	457359	448835	495838	313580	139759	255695	235460	250868	254642	427393	461248	368188	383346	410633	391883	100563	169331	178164	85881.4	57683.6	61137	187092	377615	428695	439878	392527	463274	238496	80869.2	222287	215732	188373
FKB1A_RAT	1	1	77.37	0.656832	1.14237	DEN	CEN	Peptidyl-prolyl cis-trans isomerase FKBP1A OS=Rattus norvegicus GN=Fkbp1a PE=1 SV=3	6309.69	8842.22	5713.87	457.727	572.061	1379.58	4760.7	6781.31	9875.31	9563.9	10928.2	9540.02	9952.63	2503.24	7854.45	8680.24	17035	12147.6	1532.01	9457.01	617.955	5677.12	3066.7	6838.95	3565.8	6139.08	3795.58	122.002	119.309	337.902	2608.88	5916.62	9875.31	9198.35	9557.23	8913.49	7569.54	1448.46	6828.21	7952.98	12791.2
SRBS2_RAT	1	1	47.32	0.714791	1.01859	DEN	CEN	Sorbin and SH3 domain-containing protein 2 OS=Rattus norvegicus GN=Sorbs2 PE=1 SV=2	8961.31	29284.1	21350.1	32968.7	55672.5	38377.2	14477.9	36935.5	33610.2	23498.7	20625	23460.4	40140.9	11786.5	34325.6	33020.3	25004.8	31047.3	37536.3	37082	22377.6	31337.1	23858.1	18010.6	5064.32	20331.8	14182.3	8787.45	11611	9399.76	7933.91	32225.8	33610.2	22600.5	18037.5	21919.7	30529.4	6820.08	29840.7	30253.7	18775.7
NCAM1_RAT	4	4	191.48	0.71779	1.02388	DEN	CEN	Neural cell adhesion molecule 1 OS=Rattus norvegicus GN=Ncam1 PE=1 SV=1	551145	753260	659329	935384	890279	791252	681781	698166	701743	733067	797803	759521	660263	533100	705758	701739	701070	742188	839381	924280	850029	848804	774792	885141	311469	522982	437976	249317	185676	193802	373618	609143	701743	705047	697714	709640	502167	308469	613546	642944	526421
BCKD_RAT	1	1	57.52	0.720471	1.16447	CEN	DEN	[3-methyl-2-oxobutanoate dehydrogenase [lipoamide]] kinase, mitochondrial OS=Rattus norvegicus GN=Bckdk PE=1 SV=2	28300.7	66340.5	46322.1	2417.52	42334.5	30526.6	3220.17	6637.56	4925.91	16774.5	3822.81	62085.7	82266	9700.89	10057.4	4688.7	60949.2	6976.53	13457	6484.91	56717.4	4595.33	9066.76	4440.47	15993.6	46059.7	30770.6	644.365	8829.27	7476.92	1764.66	5791.2	4925.91	16133.4	3343.22	58008.3	62568	5613.26	8743.33	4295.86	45765.7
MAGI2_RAT	1	1	42.92	0.733954	1.00931	CEN	DEN	Membrane-associated guanylate kinase, WW and PDZ domain-containing protein 2 OS=Rattus norvegicus GN=Magi2 PE=1 SV=1	323.991	342.151	272.076	2063.52	3684.64	3107.44	243.062	154.968	514.335	239.36	392.122	273.7	544.727	608.369	493.512	568.787	154.327	633.876	2314.6	2687.04	2719.04	388.472	254.889	136.683	183.098	237.553	180.733	550.01	768.467	761.109	133.199	135.208	514.335	230.211	342.928	255.725	414.296	352.023	429.031	521.132	115.881
RIMS1_RAT	1	1	32.91	0.740127	1.02137	DEN	CEN	Regulating synaptic membrane exocytosis protein 1 OS=Rattus norvegicus GN=Rims1 PE=1 SV=1	365597	346271	354287	252840	446177	444638	265152	395334	355831	361594	367535	363117	520828	310590	380400	338982	320019	311755	320516	349164	353347	410063	363103	431882	206610	240413	235344	67391.8	93054.3	108906	145304	344925	355831	347773	321426	339270	396119	179718	330698	310580	240297
APBA2_RAT	1	1	46.76	0.76202	2.94628	CEN	DEN	Amyloid beta A4 precursor protein-binding family A member 2 OS=Rattus norvegicus GN=Apba2 PE=1 SV=1	77663.8	1927.63	67088.4	0	4630.86	7051.37	14514.7	6145.7	4380.36	575.582	345.703	0	15542.4	11154.7	3009.99	1075.45	530.826	2578.54	2682.08	2783.02	0	4873.34	11838.7	6492.71	43890.3	1338.34	44565.2	0	965.809	1727.1	7954.12	5362.06	4380.36	553.582	302.333	0	11820.8	6454.48	2616.71	985.342	398.588
RTN4_RAT	9	9	451.16	0.762982	1.08492	DEN	CEN	Reticulon-4 OS=Rattus norvegicus GN=Rtn4 PE=1 SV=1	867419	915724	875507	1.32676e+06	1.35533e+06	1.36941e+06	1.26768e+06	1.09951e+06	1.14361e+06	702394	745748	703211	457301	433476	450102	722430	709300	789125	2.04807e+06	2.36013e+06	2.14422e+06	1.04768e+06	1.09764e+06	1.16349e+06	490206	635780	581577	353634	282666	335411	694691	959311	1.14361e+06	675547	652190	657028	347803	250823	391293	661902	532601
UBXN1_RAT	2	2	93.01	0.792349	1.32673	CEN	DEN	UBX domain-containing protein 1 OS=Rattus norvegicus GN=Ubxn1 PE=3 SV=2	21405.5	30256.4	30179.6	886.158	5159.62	20861.7	2953.72	12422.2	7555.59	451.801	18114.5	13221.6	19632.4	1505.38	10692.2	6622.56	10069.7	9523.42	15189.7	16504.6	9277.04	7500.87	6256.85	10436.9	12096.9	21006.8	20047.5	236.196	1076.09	5109.67	1618.65	10838.2	7555.59	434.532	15842	12353.3	14931.6	871.062	9295.17	6067.69	7561.13
AGAP2_RAT	1	1	77.73	0.80404	1.02553	DEN	CEN	Arf-GAP with GTPase, ANK repeat and PH domain-containing protein 2 OS=Rattus norvegicus GN=Agap2 PE=1 SV=1	21400.9	17513	22431.8	24072	149894	173885	33517.1	16208.1	19349.9	33611.1	30756.2	30488.6	53480.5	53759.1	60826.3	5799.72	17999.3	13507.7	17246.5	22136.2	102226	84075.9	77403	79299.1	12094.3	12159.2	14900.9	6416.14	31261.9	42589.8	18367.5	14141.4	19349.9	32326.4	26897.7	28486.3	40675	31106.8	52878.9	5313.8	13515.3
ACTN4_RAT	1	1	35.43	0.808694	1.19627	CEN	DEN	Alpha-actinin-4 OS=Rattus norvegicus GN=Actn4 PE=1 SV=2	4995.81	3029.81	7727.47	17278.2	29012.5	23575.7	6066.09	11746.1	9553.72	8454.74	11463.2	12925.7	5433.39	6237.04	10048.9	10083.2	7353.46	9784.88	15322	16861.2	13616.3	9595.92	7831.59	9735.27	2823.29	2103.57	5133.16	4605.32	6050.84	5774.42	3324.24	10248.4	9553.72	8131.58	10025	12076.8	4132.4	3608.96	8735.97	9238.39	5521.58
PLEC_RAT	2	2	113.87	0.829497	1.02477	DEN	CEN	Plectin OS=Rattus norvegicus GN=Plec PE=1 SV=2	73899.2	114953	94511.4	198912	132119	131276	141632	103525	109420	91053.7	94568.7	98676.5	74583.6	83832.4	97525.7	56352	70216.5	74962.1	177417	197293	214096	127303	111424	133830	41762.7	79810.7	62781.6	53017.9	27554.6	32153.5	77614.7	90324.6	109420	87573.5	82704.6	92196.1	56725.1	48508.2	84783.2	51630.6	52724.3
SC22B_RAT	1	1	71.76	0.839253	1.09294	DEN	CEN	Vesicle-trafficking protein SEC22b OS=Rattus norvegicus GN=Sec22b PE=1 SV=3	59834.5	53829.6	53384.9	60276.2	62903.5	66291.1	146029	78038.5	71359.1	68525.1	79023.1	70381.2	61387.2	53014.1	62901.1	35302.2	39538.3	47733.6	112820	122811	133306	92748.5	70677.1	118488	33814.4	37373.5	35462.3	16066	13119.1	16236.7	80024.3	68087.8	71359.1	65905.9	69109.2	65759	46688.4	30675.7	54682.6	32344.4	29688.6
EFHD2_RAT	2	2	56.55	0.849237	1.04297	DEN	CEN	EF-hand domain-containing protein D2 OS=Rattus norvegicus GN=Efhd2 PE=1 SV=1	239028	349795	269575	136601	88053.6	64866.8	273887	194306	203473	181574	201960	204724	65934.1	102388	104584	97645.2	100650	111843	333111	361116	276086	331200	297835	328924	135082	242860	179072	36409.5	18364.4	15887.9	150091	169530	203473	174634	176623	191279	50146.6	59245.2	90919.6	89464	75576.2
KAP3_RAT	1	1	167.14	0.880445	1.01543	DEN	CEN	cAMP-dependent protein kinase type II-beta regulatory subunit OS=Rattus norvegicus GN=Prkar2b PE=1 SV=3	282791	439990	283189	383738	315332	340445	517209	296032	341038	439025	456706	460723	359318	425905	400535	488041	575970	538130	396012	439269	365403	210424	194185	233327	159814	305482	188116	102281	65765.5	83385.6	283432	258285	341038	422244	399410	430466	273282	246443	348203	447151	432486
P4K2A_RAT	1	1	41.2	0.890585	1.68034	CEN	DEN	Phosphatidylinositol 4-kinase type 2-alpha OS=Rattus norvegicus GN=Pi4k2a PE=1 SV=1	10741.1	273.053	98061.5	329.778	3698.23	1183.56	44598.8	14055.3	631.784	26809.3	276.288	1121.82	4459.52	20664.2	1884.38	1909.08	1058.2	1495.53	1785.34	895.431	1652.07	1930.29	80432.7	1916.15	6070.13	189.579	65139.8	87.8989	771.301	289.891	24440.3	12263.1	631.784	25784.6	241.626	1048.15	3391.72	11957	1638.18	1749.12	794.587
ARHG7_RAT	1	1	36.84	0.897309	3.57787	CEN	DEN	Rho guanine nucleotide exchange factor 7 OS=Rattus norvegicus GN=Arhgef7 PE=1 SV=1	28248.4	321499	41707.4	0	12067.6	16963.2	10095.5	25822.9	68500	161026	134425	87984.4	5965.43	11002.1	21189.4	11004.4	69357.8	20661.7	11594.1	15100.7	3284.16	37396.1	21732.1	25589.1	15964.1	223214	27705.2	0	2516.82	4154.8	5532.36	22530.2	68500	154871	117561	82206.2	4537.05	6366.2	18420.9	10082.4	52079.5
EF1A2_RAT	1	1	63.38	0.901007	1.2143	CEN	DEN	Elongation factor 1-alpha 2 OS=Rattus norvegicus GN=Eef1a2 PE=2 SV=1	12427.9	3209.47	1844.07	102672	74180.7	98522.9	57223.1	45240.6	66604.8	34833.4	67373.3	28828.2	44648.8	66577.2	43555	87242	41997.7	62879.4	47090.9	38303.4	16452.2	6575.88	23922.4	9069.84	7023.41	2228.31	1224.97	27366.2	15471.1	24131.3	31358.5	39472	66604.8	33502	58920.9	26935	33958	38523.8	37864.2	79932.5	31535.3
DNM1L_RAT	2	2	72.17	0.904804	1.06863	DEN	CEN	Dynamin-1-like protein OS=Rattus norvegicus GN=Dnm1l PE=1 SV=1	86923	111876	107207	55663.8	61116.1	57588.7	34249.3	43829.3	51759.9	30637.6	49098.2	40795.7	38093.2	16515.7	33142.1	35145.2	31445.9	37638.1	83021.7	91639	72877.6	107687	112302	121386	49122.9	77674.8	71214.8	14836.6	12746.3	14105.2	18768.8	38240.6	51759.9	29466.6	42938.6	38116.5	28972.1	9556.53	28811.9	32200.6	23612.2
HNRPD_RAT	1	1	72.76	0.905318	1.33179	CEN	DEN	Heterogeneous nuclear ribonucleoprotein D0 OS=Rattus norvegicus GN=Hnrnpd PE=1 SV=1	2989.48	1326.05	1512.68	9271.58	15260.4	11069.5	2833.43	844.758	1372.81	1065.67	1340.17	843.999	1865.38	4939.07	1819.66	2474.05	821.49	2343.01	2408.4	3680.85	12847.4	1694.88	1495.77	950.96	1689.45	920.663	1004.83	2471.24	3182.69	2711.26	1552.73	737.043	1372.81	1024.94	1172.04	788.57	1418.72	2857.91	1581.91	2266.77	616.842
ROA1_RAT	1	1	35.26	0.917412	1.87927	CEN	DEN	Heterogeneous nuclear ribonucleoprotein A1 OS=Rattus norvegicus GN=Hnrnpa1 PE=1 SV=3	70.2414	364905	862.285	6110.06	945.797	894.143	18242.3	36633.2	7928.22	11430.6	275199	308669	281.446	226.096	39413.9	10437.9	353533	9922.7	18343.7	26815.4	543.102	62238.2	22584.3	4752.17	39.6956	253351	572.794	1628.57	197.255	219.003	9996.84	31962.1	7928.22	10993.7	240674	288398	214.056	130.826	34264.2	9563.38	265462
RGS14_RAT	2	2	89.35	0.918386	1.16673	CEN	DEN	Regulator of G-protein signaling 14 OS=Rattus norvegicus GN=Rgs14 PE=1 SV=1	156103	51375.1	192179	39655.9	290037	219863	30779.7	64272.9	53990.6	30765.4	50893.1	22098	230276	128350	80303.7	54304.4	14794.9	47763.5	69986.7	36908	145890	70421.9	117696	33550.9	88218.4	35669.3	127660	10569.9	60490.1	53851.3	16867.4	56077.5	53990.6	29589.5	44508.3	20646.7	175138	74267.5	69811.5	49754.5	11109.3
EMAL1_RAT	1	1	65.22	0.919229	1.04373	CEN	DEN	Echinoderm microtubule-associated protein-like 1 OS=Rattus norvegicus GN=Eml1 PE=2 SV=2	3970.16	3646.9	2243.6	3973.83	206841	250885	2834.49	3384.42	9512.92	327.581	3618.45	1458.15	429821	6113.34	4813.55	5903.01	2468.42	4929.66	4578.62	3037.38	1897.44	1818.94	4211.1	2459.68	2243.66	2532.01	1490.37	1059.18	43138.7	61449.5	1553.31	2952.87	9512.92	315.06	3164.5	1362.39	326903	3537.39	4184.62	5408.43	1853.49
ETBR2_RAT	1	1	43.61	0.922229	1.08019	DEN	CEN	Prosaposin receptor GPR37L1 OS=Rattus norvegicus GN=Gpr37l1 PE=2 SV=1	153079	161981	167942	175400	211797	157089	110442	163591	170131	96295.9	113978	100035	127712	58885.9	119980	107629	90057.8	109979	171484	198545	197301	251748	244943	246378	86509.9	112462	111560	46751.1	44172.3	38476	60522.6	142731	170131	92615.3	99679.1	93465.6	97132.3	34073.3	104304	98611.8	67622.8
VIME_RAT	1	1	63.11	0.923879	1.20787	CEN	DEN	Vimentin OS=Rattus norvegicus GN=Vim PE=1 SV=2	45740.8	35347.5	42955.3	581.601	8816.37	9179.24	1446.44	27893.6	18904.7	38992.3	36938.1	22829.1	96598.2	18338.4	16780.8	7608.48	25908.3	19568.1	10335.2	10108.1	3958.63	7874.65	10232	12470.7	25849.6	24541.5	28534.1	155.02	1838.74	2248.28	792.655	24336.9	18904.7	37502	32304	21329.8	73468.4	10611.2	14588.2	6971.01	19454.1
MOG_RAT	1	1	68.43	0.926507	1.16969	DEN	CEN	Myelin-oligodendrocyte glycoprotein OS=Rattus norvegicus GN=Mog PE=1 SV=1	36774.8	14261.6	11450.6	21964	16880.7	14575.6	2790.76	1205.1	30491.1	18942.3	40394.1	39277	4949.73	4035.52	3515.93	45669.1	38151	47403.9	4762.88	59615	39295.3	2131.98	23642.4	18088.3	20782.6	9901.74	7606.34	5854.27	3520.64	3570.02	1529.35	1051.43	30491.1	18218.3	35326.4	36697.5	3764.55	2335.08	3056.55	41842.8	28646.9
PHLB1_RAT	1	1	34.52	0.932526	2.87386	CEN	DEN	Pleckstrin homology-like domain family B member 1 (Fragment) OS=Rattus norvegicus GN=Phldb1 PE=2 SV=2	73.6739	8816.08	27.6232	349.128	101.204	49.7663	26.19	2.94264	1752.86	11391.5	564.348	1706.54	113.668	250.721	32.2145	1536.26	336.109	1869.17	1474.71	1056.25	78.614	185.387	0	1717.94	41.6354	6120.94	18.3494	93.0564	21.107	12.1893	14.3522	2.56743	1752.86	10956.1	493.547	1594.46	86.4507	145.076	28.0054	1407.55	252.378
DLGP2_RAT	4	4	194.7	0.963762	1.02783	DEN	CEN	Disks large-associated protein 2 OS=Rattus norvegicus GN=Dlgap2 PE=1 SV=3	309094	277114	295123	212780	342348	276058	186251	315567	239315	174240	189089	216840	267899	214725	269285	205155	93974.3	193300	288105	258888	235426	394532	397546	299403	174679	192398	196043	56714.2	71399.9	67615.2	102066	275329	239315	167580	165367	202600	203752	124247	234101	187966	70563.6
UFL1_RAT	1	1	51.77	0.967977	1.13197	CEN	DEN	E3 UFM1-protein ligase 1 OS=Rattus norvegicus GN=Ufl1 PE=2 SV=1	1251.16	1683.81	1273.73	4118.59	682.578	799.104	1469.93	590.629	1389.11	879.312	417.917	839.072	1161.37	993.852	822.787	1330.7	877.753	1670.93	1005.69	1234.89	1674.39	1125.13	1245.4	457.244	707.068	1169.06	846.104	1097.77	142.358	195.725	805.528	515.318	1389.11	845.703	365.487	783.967	883.285	575.076	715.284	1219.2	659.09
KIF28_RAT	1	1	35.58	0.972168	1.12013	DEN	CEN	Kinesin-like protein KIF28P OS=Rattus norvegicus GN=Kif28p PE=2 SV=1	208494	167104	162796	166224	170701	186802	506634	399548	399477	434661	455692	473661	582912	637030	536691	562987	465162	554581	105374	133973	146144	171024	129872	154343	117826	116019	108141	44305.3	35601.2	45753.6	277637	348601	399477	418047	398523	442554	443337	368607	466568	515818	349282
GSK3A_RAT	1	1	47.7	0.975049	1.06367	DEN	CEN	Glycogen synthase kinase-3 alpha OS=Rattus norvegicus GN=Gsk3a PE=1 SV=1	260019	285164	247618	265225	223442	222455	381847	247122	268934	238980	260399	248881	383103	410060	368862	332483	334504	372250	240022	231669	237183	143837	138017	158662	146945	197987	164487	70692.8	46601	54486.1	209253	215612	268934	229845	227730	232537	291372	237274	320668	304626	251174
RGRF2_RAT	3	3	126.56	0.986067	1.092	DEN	CEN	Ras-specific guanine nucleotide-releasing factor 2 OS=Rattus norvegicus GN=Rasgrf2 PE=1 SV=1	72281.5	86585	86892.9	121416	132299	111974	64343.3	62185.8	65013	46606.3	61687	54709.9	59098.7	48239	65557.5	37485.6	35428.5	39173.9	105138	127325	114172	145268	143738	134239	40848.5	60115.3	57720.8	32362.2	27592.2	27426	35260.3	54256.5	65013	44824.9	53948	51116.9	44948	27912.7	56992	34344.9	26602.6
GSTM1_RAT	1	0	54.06			---	---	Glutathione S-transferase Mu 1 OS=Rattus norvegicus GN=Gstm1 PE=1 SV=2																									0	0	0	0	0	0	0	0	0	0	0	0	0	0	0	0	0
GSTM4_RAT	1	0	54.06			---	---	Glutathione S-transferase Yb-3 OS=Rattus norvegicus GN=Gstm3 PE=1 SV=2																									0	0	0	0	0	0	0	0	0	0	0	0	0	0	0	0	0
[truncated: 7 more columns]
