# Supplementary material for: Sex- and estrous-cycle dependent dorsal hippocampal phosphoproteomic changes induced by low-dose ketamine
Source: Sci Rep. 2022 Feb 2;12:1820. doi: 10.1038/s41598-022-05937-x (PMC8810966; doi:10.1038/s41598-022-05937-x)
Supplement: Supplementary file 30 — Supplementary Table S30. [file 41598_2022_5937_MOESM30_ESM.xlsx]

## Sheet: LF15-002_Saland_C2_EN_Design#1_
Table S30. Ketamine- vs. Saline-Treated Diestrus Females: Peptide-level identification, phosphosite location and statistical analysis for TiO2-enriched fractions, including raw and normalized abundance values. CEN, Saline-treated diestrus females; DEN, Ketamine-treated diestrus females.
													Normalized abundance																								Raw abundance
													CEN												DEN												CEN												DEN
#	Retention time (min)	Charge	m/z	Measured mass	Mass error (ppm)	Score	Sequence	Modifications	Accession	Description	Use in quantitation	Anova	03012014_SS_1F_Run1	03012014_SS_1F_Run2	03012014_SS_1F_Run3	03012014_SS_2F_Run1	03012014_SS_2F_Run2	03012014_SS_2F_Run3	03012014_SS_16F_Run1	03012014_SS_16F_Run2	03012014_SS_16F_Run3	03012014_SS_17F_Run1	03012014_SS_17F_Run2	03012014_SS_17F_Run3	03012014_SS_4F_Run1	03012014_SS_4F_Run2	03012014_SS_4F_Run3	03012014_SS_5F_Run1	03012014_SS_5F_Run2	03012014_SS_5F_Run3	03012014_SS_9F_Run1	03012014_SS_9F_Run2	03012014_SS_9F_Run3	03012014_SS_10F_Run1	03012014_SS_10F_Run2	03012014_SS_10F_Run3	03012014_SS_1F_Run1	03012014_SS_1F_Run2	03012014_SS_1F_Run3	03012014_SS_2F_Run1	03012014_SS_2F_Run2	03012014_SS_2F_Run3	03012014_SS_16F_Run1	03012014_SS_16F_Run2	03012014_SS_16F_Run3	03012014_SS_17F_Run1	03012014_SS_17F_Run2	03012014_SS_17F_Run3	03012014_SS_4F_Run1
8	11.9152	2	828.343	1654.67	-0.438542	86.31	EGDGSATTDAAPATSPK	[15] Phospho (ST)	NEUM_RAT	Neuromodulin OS=Rattus norvegicus GN=Gap43 PE=1 SV=1	TRUE	0.384076	9200.97	2.19028e+07	2.57162e+07	1.95853e+07	9658.64	12604.1	1.16341e+07	2.06761e+07	1.58743e+07	1.46619e+07	1.49679e+07	1.83687e+07	157158	16936.4	3.10396e+07	2.4628e+07	1.46653e+07	2.45226e+07	2.11522e+07	2.30987e+07	1.50196e+07	2.35758e+07	2.35956e+07	2.20036e+07	5199.75	1.5207e+07	1.70826e+07	5.22026e+06	2014.4	3087.12	6.3755e+06	1.80397e+07	1.58743e+07	1.41015e+07	1.30901e+07	1.71624e+07	119528
1306	11.9152	3	552.566	1654.68	2.32368	43.88	EGDGSATTDAAPATSPK	[15] Phospho (ST)	NEUM_RAT	Neuromodulin OS=Rattus norvegicus GN=Gap43 PE=1 SV=1	TRUE	0.620281	3507.24	255817	315990	320729	5529.13	2968.8	122456	342340	311636	213492	203312	244541	2853.66	2015.11	481719	397417	261718	407818	251990	285849	148682	260861	263661	256131	1982.05	177611	209904	85486.8	1153.15	727.15	67106.1	298688	311636	205332	177805	228481	2170.37
2837	11.9152	1	1655.68	1654.67	-0.302542	---	EGDGSATTDAAPATSPK	[15] Phospho (ST)	NEUM_RAT	Neuromodulin OS=Rattus norvegicus GN=Gap43 PE=1 SV=1	TRUE	0.759478	0	485711	364524	374670	0	365.426	214355	587482	454032	676049	746241	837701	0	0	1.10696e+06	1.00658e+06	666988	833308	346936	422998	267328	476365	450151	452391	0	337226	242144	99864.2	0	89.5041	117468	512572	454032	650209	652621	782686	0
18905	23.6714	3	552.565	1654.67	0.818013	41.47	EGDGSATTDAAPATSPK	[15] Phospho (ST)	NEUM_RAT	Neuromodulin OS=Rattus norvegicus GN=Gap43 PE=1 SV=1	FALSE	0.428923	7176.95	3841.04	2116.83	1143.58	228177	157107	787.366	1350.24	1500.16	471.356	1832.26	1759.71	7642.63	4371.4	3107.08	3066.69	3179.19	3890.33	562.006	1577.72	632.382	1934.71	2232.96	1677.13	4055.92	2666.8	1406.16	304.809	47588.6	38480.3	431.479	1178.07	1500.16	453.34	1602.39	1644.14	5812.66
22282	23.6714	1	1655.68	1654.67	-0.257631	---	EGDGSATTDAAPATSPK	[15] Phospho (ST)	NEUM_RAT	Neuromodulin OS=Rattus norvegicus GN=Gap43 PE=1 SV=1	FALSE	0.76336	377.211	0	0	0	756226	512641	0	0	0	0	0	0	0	0	201.035	1542.48	0	2802.29	0	0	0	0	0	81.9036	213.174	0	0	0	157718	125562	0	0	0	0	0	0	0
35686	21.2318	3	552.565	1654.67	0.463577	57.71	EGDGSATTDAAPATSPK	[15] Phospho (ST)	NEUM_RAT	Neuromodulin OS=Rattus norvegicus GN=Gap43 PE=1 SV=1	FALSE	0.67134	134194	447.006	702.233	2753.77	4713	4026.82	3722.11	2763.05	720.84	2529.67	289.108	289.362	19857.2	36613.3	2075.65	608.791	346.204	576.267	588.859	850.038	1439.43	611.635	3016.85	491.35	75837	310.353	466.476	733.988	982.942	986.293	2039.73	2410.73	720.84	2432.99	252.838	270.358	15102.5
83	27.1955	2	401.186	800.358	0.254302	32.75	IQASFR	[4] Phospho (ST)	NEUM_RAT	Neuromodulin OS=Rattus norvegicus GN=Gap43 PE=1 SV=1	TRUE	0.379492	2.00482e+06	1.96801e+06	1.99239e+06	1.74271e+06	1.75784e+06	1.79054e+06	1.84116e+06	1.8735e+06	1.61421e+06	2.80365e+06	2.30666e+06	2.5292e+06	1.9224e+06	1.95901e+06	1.76039e+06	1.87284e+06	2.3695e+06	1.7922e+06	2.3667e+06	2.31394e+06	2.59213e+06	2.2704e+06	1.85001e+06	2.42578e+06	1.13299e+06	1.36637e+06	1.3235e+06	464500	366614	438559	1.00896e+06	1.63461e+06	1.61421e+06	2.69649e+06	2.01728e+06	2.3631e+06	1.4621e+06
151	27.1955	1	801.365	800.358	-0.453676	---	IQASFR	[4] Phospho (ST)	NEUM_RAT	Neuromodulin OS=Rattus norvegicus GN=Gap43 PE=1 SV=1	TRUE	0.707954	4.33762e+06	3.62206e+06	4.35839e+06	3.67182e+06	4.53889e+06	4.01427e+06	3.52156e+06	5.24094e+06	4.25727e+06	6.27611e+06	5.91315e+06	5.88883e+06	5.44065e+06	3.63783e+06	4.96632e+06	4.86032e+06	5.02256e+06	4.74699e+06	4.14884e+06	4.60957e+06	4.89154e+06	4.60951e+06	4.60203e+06	4.68187e+06	2.45132e+06	2.51476e+06	2.89517e+06	978685	946628	983220	1.92983e+06	4.57266e+06	4.25727e+06	6.03623e+06	5.17131e+06	5.50209e+06	4.13793e+06
1231	36.0856	2	1118.01	2234.01	-0.908163	131.5	QADVPAAVTDAAATTPAAEDAAK	[15] Phospho (ST)	NEUM_RAT	Neuromodulin OS=Rattus norvegicus GN=Gap43 PE=1 SV=1	TRUE	0.000251518	1.65633e+06	1.2267e+06	1.35088e+06	2.09971e+06	2.75059e+06	2.37123e+06	2.67965e+06	1.94727e+06	1.94983e+06	1.86067e+06	2.30656e+06	2.288e+06	2.90494e+06	2.821e+06	2.59643e+06	2.44873e+06	2.53036e+06	2.73871e+06	3.06041e+06	2.93337e+06	2.23704e+06	3.721e+06	3.39807e+06	3.93946e+06	936044	851689	897354	559654	573662	580789	1.46846e+06	1.69897e+06	1.94983e+06	1.78955e+06	2.01719e+06	2.13774e+06	2.20937e+06
1545	36.0988	3	745.677	2234.01	-0.804524	80.04	QADVPAAVTDAAATTPAAEDAAK	[15] Phospho (ST)	NEUM_RAT	Neuromodulin OS=Rattus norvegicus GN=Gap43 PE=1 SV=1	TRUE	0.00135878	461714	288632	293836	922984	1.26651e+06	1.24145e+06	929753	821124	947902	861934	992888	997118	1.40927e+06	1.06663e+06	1.32647e+06	1.30991e+06	1.25683e+06	1.39224e+06	1.39741e+06	1.27411e+06	1.14852e+06	1.27927e+06	1.57845e+06	1.4109e+06	260929	200395	195188	246012	264142	304069	509508	716423	947902	828989	868325	931633	1.07183e+06
1719	11.4259	2	892.39	1782.77	-0.490245	102.51	KEGDGSATTDAAPATSPK	[16] Phospho (ST)	NEUM_RAT	Neuromodulin OS=Rattus norvegicus GN=Gap43 PE=1 SV=1	FALSE	0.0375755	143037	279019	204701	334245	34961.8	19962	108592	241767	182424	236278	257597	276707	429630	139210	387916	286502	258507	317187	299466	351355	253635	283233	242953	195699	80834.5	193721	135978	89089.5	7291.61	4889.31	59508.9	210939	182424	227247	225280	258534	326758
1938	11.3966	3	595.263	1782.77	-0.592368	52.08	KEGDGSATTDAAPATSPK	[16] Phospho (ST)	NEUM_RAT	Neuromodulin OS=Rattus norvegicus GN=Gap43 PE=1 SV=1	FALSE	0.516754	10742	319996	162606	243331	3365.66	2256.17	76874.8	189733	153246	176973	133226	211577	11902.2	1227.12	207351	168209	192538	224555	204787	329794	147874	216243	247443	231877	6070.65	222171	108015	64857.4	701.94	552.606	42127.7	165540	153246	170209	116512	197682	9052.28
10209	12.0694	3	595.263	1782.77	0.628544	44.94	KEGDGSATTDAAPATSPK	[16] Phospho (ST)	NEUM_RAT	Neuromodulin OS=Rattus norvegicus GN=Gap43 PE=1 SV=1	FALSE	0.140165	53334.7	7832.7	38147.4	3547.04	877.072	321.439	5488.49	7999.26	8059.52	13721	21743.1	12040.6	186562	29700.2	13979.4	8783.59	13140.4	6757.69	14545.6	19547.3	15748.3	10561.4	14455.3	4602.14	30141.1	5438.18	25340.4	945.425	182.922	78.7304	3007.71	6979.27	8059.52	13196.5	19015.3	11249.9	141891
20230	20.6917	3	595.262	1782.76	-1.91593	48.67	KEGDGSATTDAAPATSPK	[16] Phospho (ST)	NEUM_RAT	Neuromodulin OS=Rattus norvegicus GN=Gap43 PE=1 SV=1	FALSE	0.431717	6520.4	940.324	26682.4	1239.76	430684	328224	1715.41	1434.78	1293.83	3864.58	702.159	889.842	23240.4	17609.4	1261.67	1562.16	913.864	1518.83	1674.73	2031.36	10751.1	2667.04	2067.51	868.657	3684.88	652.859	17724.5	330.444	89823.3	80392.1	940.05	1251.83	1293.83	3716.87	614.069	831.403	17675.6
29805	20.6091	2	892.389	1782.76	-1.70602	80.11	KEGDGSATTDAAPATSPK	[16] Phospho (ST)	NEUM_RAT	Neuromodulin OS=Rattus norvegicus GN=Gap43 PE=1 SV=1	FALSE	0.516768	209.789	80.0469	106.161	8242.82	364203	308887	392.818	106.05	172.731	67.7928	293.595	222.104	721.584	1270.71	737.932	872.149	146.549	698.494	478.39	1651.77	292.452	255.491	32.7095	255.341	118.558	55.5759	70.5198	2197.04	75958.1	75656.1	215.265	92.5275	172.731	65.2016	256.762	207.518	548.806
10576	11.3139	3	566.567	1696.68	-0.750508	38.32	QDEGKEDPEADQEHA		NEUM_RAT	Neuromodulin OS=Rattus norvegicus GN=Gap43 PE=1 SV=1	FALSE	0.102645	2183.97	11134.3	9560.13	10341.5	469.035	484.831	7977.41	11918.4	12036.7	11844.6	9163.12	10678.9	1797.83	1533.35	16425.3	15492.3	12230.6	16021.9	22528	24923.2	13149	21490.5	21233.1	14517.2	1234.23	7730.46	6350.56	2756.4	97.8218	118.75	4371.65	10398.7	12036.7	11391.9	8013.55	9977.61	1367.35
22667	11.6718	2	849.349	1696.68	1.45077	48.66	QDEGKEDPEADQEHA		NEUM_RAT	Neuromodulin OS=Rattus norvegicus GN=Gap43 PE=1 SV=1	FALSE	0.0830073	2201.28	1610.2	2515.6	19251.4	81.7011	0	4299.43	3998.92	1214.86	548.59	639.448	1406.79	15294.9	563.185	3653.71	1739.33	1171.9	3362.81	9121.07	9472.61	2425.42	2826.5	5752.2	5483.19	1244.01	1117.95	1671.05	5131.24	17.0395	0	2356.1	3489.02	1214.86	527.622	559.226	1314.4	11632.6
26357	12.2208	2	991.914	1981.81	-1.18743	46.87	AAQPPTETAESSQAEEEK	[12] Phospho (ST)	NEUM_RAT	Neuromodulin OS=Rattus norvegicus GN=Gap43 PE=1 SV=1	FALSE	0.919609	0	0	0	0	22.5545	0	206.956	82.4092	0	71279.7	469.823	1256.77	215.898	0	0	110.194	3713.6	0	771.796	0	8.59079	0	246.159	371.705	0	0	0	0	4.70395	0	113.413	71.9012	0	68555.2	410.881	1174.24	164.203
28861	25.7388	2	991.915	1981.81	-0.394446	52.41	AAQPPTETAESSQAEEEK	[12] Phospho (ST)	NEUM_RAT	Neuromodulin OS=Rattus norvegicus GN=Gap43 PE=1 SV=1	FALSE	0.998923	62091.3	652.782	34031.3	0	2503.29	1433.49	1893.13	1399.06	292.615	76.0059	0	0	27195.7	83243	566.087	456.312	648.281	540.853	0	591.399	0	272.171	9082.6	0	35089.7	453.221	22606.2	0	522.085	351.106	1037.44	1220.66	292.615	73.1008	0	0	20683.9
29866	25.131	2	991.914	1981.81	-1.21012	73.82	AAQPPTETAESSQAEEEK	[12] Phospho (ST)	NEUM_RAT	Neuromodulin OS=Rattus norvegicus GN=Gap43 PE=1 SV=1	FALSE	0.0653786	792.949	381.709	42407.7	821.117	412.012	0	9099.07	28358.9	735.179	0	185.027	65.8808	764.254	4149.11	4939.79	2212.27	157.111	1428.72	8080.2	1259.23	32038.2	3134.67	81206.1	1578.25	448.12	265.017	28170.4	218.86	85.929	0	4986.32	24742.9	735.179	0	161.814	61.5542	581.258
30238	26.0829	2	991.915	1981.81	-0.220205	56.64	AAQPPTETAESSQAEEEK	[12] Phospho (ST)	NEUM_RAT	Neuromodulin OS=Rattus norvegicus GN=Gap43 PE=1 SV=1	FALSE	0.524042	28420.2	315.191	5350.65	0	10841.6	7392.17	808.089	2398.78	2029.76	915.649	0	249.913	87277.6	7759.8	4030.23	403.928	0	1038.23	923.635	2016.07	3698.43	1177.81	1569.8	3179.53	16061.1	218.835	3554.31	0	2261.11	1810.57	442.836	2092.91	2029.76	880.652	0	233.501	66379.6
31414	24.1802	2	991.914	1981.81	-0.605274	64.1	AAQPPTETAESSQAEEEK	[12] Phospho (ST)	NEUM_RAT	Neuromodulin OS=Rattus norvegicus GN=Gap43 PE=1 SV=1	FALSE	0.25531	3579.82	330.029	6648.87	13990.8	3765.73	2762.84	28885.1	69265	16616.3	327.095	129.25	240.462	1000.53	29.3992	96484.1	22430.7	393.422	13963.5	59207.5	29250.9	7643.24	107336	9899.07	35816.6	2023.07	229.137	4416.68	3729.09	785.38	676.705	15829.1	60433	16616.3	314.593	113.035	224.67	760.96
33276	24.7575	2	991.914	1981.81	-0.617071	65.11	AAQPPTETAESSQAEEEK	[12] Phospho (ST)	NEUM_RAT	Neuromodulin OS=Rattus norvegicus GN=Gap43 PE=1 SV=1	FALSE	0.14659	270.396	159.388	2424.59	594.667	0	803.197	26251.8	2971.62	1069.9	506.633	152.593	0	824.802	0	33977	2470.94	119.075	1483.36	12502.1	3502.67	64833.7	19801.3	2926.74	1207.64	152.809	110.662	1610.59	158.502	0	196.728	14386.1	2592.71	1069.9	487.268	133.449	0	627.309
27065	10.2718	2	544.219	1086.42	-0.045001	68.07	ATTDNSPSSK	[6] Phospho (ST)	NEUM_RAT	Neuromodulin OS=Rattus norvegicus GN=Gap43 PE=1 SV=1	FALSE	0.702853	11036.1	1506.24	4053.94	11228.2	8434.95	7122.86	3565.79	1920.83	1278.49	1310.91	1068.15	1578.88	3087.02	5027.65	3870.56	4162.92	3418.17	2510.17	2223.07	2444.69	10054.2	3475.53	5511.64	1544.22	6236.84	1045.77	2692.93	2992.77	1759.19	1744.61	1954.06	1675.9	1278.49	1260.81	934.148	1475.19	2347.85
38660	24.9317	2	868.329	1734.64	2.72417	35.45	EGDGSATTDAAPATSPK	[5] Phospho (ST)|[15] Phospho (ST)	NEUM_RAT	Neuromodulin OS=Rattus norvegicus GN=Gap43 PE=1 SV=1	FALSE	0.659547	27298.1	1169.99	4673.38	1345.54	38337.4	26203.9	767.683	2620	1164.32	2281.45	823.178	1878.25	11435.1	10742	4683.34	275.418	1479.98	1285.6	2852.65	1760.26	4137.75	3479.03	2503.44	2067.17	15427	812.313	3104.41	358.639	7995.62	6418.14	420.693	2285.93	1164.32	2194.25	719.906	1754.9	8697.03
43322	24.318	2	951.932	1901.85	0.275229	42.66	AAQPPTETAESSQAEEEK		NEUM_RAT	Neuromodulin OS=Rattus norvegicus GN=Gap43 PE=1 SV=1	FALSE	0.162472	856.484	95.0842	3433.31	0	1564.53	762.544	8856.84	15678.8	0	0	0	0	352.056	398.867	26971.2	200.4	0	0	25141.9	2106.49	6416.43	21354.2	3901.21	919.853	484.026	66.0162	2280.66	0	326.298	186.771	4853.58	13679.6	0	0	0	0	267.759
50483	25.5432	2	951.931	1901.85	-0.298059	81.23	AAQPPTETAESSQAEEEK		NEUM_RAT	Neuromodulin OS=Rattus norvegicus GN=Gap43 PE=1 SV=1	FALSE	0.900097	4274.73	0	1099.4	0	419.899	933.406	308.864	322.897	266.606	214.956	0	0	1630.47	24627	324.587	0	0	0	0	442.718	77.6862	650.34	1498.06	242.111	2415.79	0	730.304	0	87.5739	228.62	169.259	281.724	266.606	206.74	0	0	1240.06
49430	23.2786	2	788.359	1574.7	-1.72992	51.91	EGDGSATTDAAPATSPK		NEUM_RAT	Neuromodulin OS=Rattus norvegicus GN=Gap43 PE=1 SV=1	FALSE	0.0393059	36.6975	12.1647	733.172	253.21	17335.6	12302.1	33.1873	14.5367	124.777	2082.05	148.678	265.435	116.76	50.1392	0	109.014	201.406	185.534	4.73371	0	2793.72	7.64118	15.9013	25.5979	20.7389	8.44584	487.028	67.4905	3615.51	3013.17	18.1868	12.6831	124.777	2002.47	130.025	248.003	88.8023
14	11.7933	3	506.592	1516.75	-0.349223	33.18	SPVEEVKPKPEAK	[1] Phospho (ST)	NFM_RAT	Neurofilament medium polypeptide OS=Rattus norvegicus GN=Nefm PE=1 SV=4	TRUE	0.467583	1411.23	7.19128e+06	7.17136e+06	3.02012e+06	246.14	196.599	1.46502e+06	4.96893e+06	4.12175e+06	4.80865e+06	4.08411e+06	4.57277e+06	5053.44	1386.78	6.68703e+06	5.21771e+06	4.81748e+06	5.69653e+06	5.1142e+06	4.77912e+06	2.64959e+06	3.91587e+06	3.75112e+06	2.26097e+06	797.531	4.99285e+06	4.76375e+06	804980	51.3348	48.1533	802835	4.33534e+06	4.12175e+06	4.62485e+06	3.57174e+06	4.27246e+06	3843.43
68	11.7933	2	759.384	1516.75	-0.569313	52.84	SPVEEVKPKPEAK	[1] Phospho (ST)	NFM_RAT	Neurofilament medium polypeptide OS=Rattus norvegicus GN=Nefm PE=1 SV=4	TRUE	0.457889	757.569	3.18566e+06	3.17292e+06	1.55199e+06	137.794	194.527	826666	3.04238e+06	2.33834e+06	3.102e+06	2.7883e+06	3.15375e+06	1867.28	574.089	5.23601e+06	3.83865e+06	3.03749e+06	3.55569e+06	4.12111e+06	4.04429e+06	2.74507e+06	1.6176e+06	1.67727e+06	1.39537e+06	428.126	2.21178e+06	2.10769e+06	413667	28.7382	47.6456	453016	2.65445e+06	2.33834e+06	2.98344e+06	2.43849e+06	2.94663e+06	1420.17
4116	23.5929	2	759.384	1516.75	-0.330708	35.88	SPVEEVKPKPEAK	[1] Phospho (ST)	NFM_RAT	Neurofilament medium polypeptide OS=Rattus norvegicus GN=Nefm PE=1 SV=4	FALSE	0.452607	166106	41675.1	96719	55696.7	3.70016e+06	2.7269e+06	37063.7	98604.8	69523.2	108759	116422	92026.6	326319	87678.6	213169	146697	121514	139845	106230	86221	116722	42075.2	59305.6	37373.6	93871.6	28934.7	64248	14845.4	771703	667903	20311	86031.7	69523.2	104602	101816	85982.9	248184
14572	20.8499	2	759.384	1516.75	-0.377905	44.55	SPVEEVKPKPEAK	[1] Phospho (ST)	NFM_RAT	Neurofilament medium polypeptide OS=Rattus norvegicus GN=Nefm PE=1 SV=4	FALSE	0.28497	2.07197e+06	870.735	5220.12	2199.58	19.0002	41.1292	359.477	5470.71	4358.5	9340.78	4112.05	5042.61	31406.8	19536.6	7431.7	15521.5	4728.2	9265.37	3985.15	5630.06	16282.3	1215.84	1569.95	1724.12	1.17093e+06	604.544	3467.6	586.275	3.96267	10.0738	196.995	4773.14	4358.5	8983.76	3596.18	4711.45	23886.7
16224	11.7933	1	1517.76	1516.75	-1.02331	---	SPVEEVKPKPEAK	[1] Phospho (ST)	NFM_RAT	Neurofilament medium polypeptide OS=Rattus norvegicus GN=Nefm PE=1 SV=4	TRUE	0.476623	0	0	420.404	0	0.0400263	0	0	16083.2	18560	67013.9	82735.4	57298.1	0	0	46326.6	43572.9	76738.8	27049.5	5462.2	5221.5	14903.8	0	0	1323.41	0	0	279.264	0	0.00834787	0	0	14032.4	18560	64452.5	72355.8	53535.1	0
280	11.646	3	734.297	2199.87	-0.310585	61.55	AEEEGGSEEEVGDKSPQESK	[15] Phospho (ST)	NFM_RAT	Neurofilament medium polypeptide OS=Rattus norvegicus GN=Nefm PE=1 SV=4	TRUE	0.0834615	27039.2	2.03396e+06	2.18541e+06	974362	18219.2	11537.5	690278	1.4146e+06	1.03247e+06	1.38607e+06	1.05727e+06	1.27193e+06	2.4111e+06	262089	1.49285e+06	1.27843e+06	959261	1.45347e+06	1.53831e+06	1.59586e+06	1.20523e+06	1.54146e+06	1.62286e+06	1.30232e+06	15280.7	1.41216e+06	1.45171e+06	259706	3799.78	2825.89	378275	1.23422e+06	1.03247e+06	1.33309e+06	924629	1.1884e+06	1.83378e+06
1235	11.646	2	1100.94	2199.87	-0.880185	70.8	AEEEGGSEEEVGDKSPQESK	[15] Phospho (ST)	NFM_RAT	Neurofilament medium polypeptide OS=Rattus norvegicus GN=Nefm PE=1 SV=4	TRUE	0.507557	1193.46	1.05321e+06	771912	314585	1381.81	526.016	271554	739308	536728	777211	715953	797064	4355.24	896.923	901367	779231	685239	783839	582050	722586	434226	698273	677743	520887	674.462	731233	512762	83849.4	288.189	128.838	148812	645039	536728	747505	626133	744717	3312.41
7117	23.5649	3	734.298	2199.87	1.05274	44.4	AEEEGGSEEEVGDKSPQESK	[15] Phospho (ST)	NFM_RAT	Neurofilament medium polypeptide OS=Rattus norvegicus GN=Nefm PE=1 SV=4	FALSE	0.187654	153283	101717	94749.8	48729.5	1.66464e+06	1.34385e+06	54273.9	56259.7	35912.4	216663	143469	155545	222244	196288	82683.8	64901.1	177720	65844.1	38274	74797.6	74783	72624.6	71566.7	51471.4	86625.2	70621.6	62939.9	12988.3	347176	329152	29742.3	49086	35912.4	208381	125470	145330	169029
16103	23.5929	2	1100.94	2199.87	-0.510105	58.85	AEEEGGSEEEVGDKSPQESK	[15] Phospho (ST)	NFM_RAT	Neurofilament medium polypeptide OS=Rattus norvegicus GN=Nefm PE=1 SV=4	FALSE	0.292088	39037.4	10305.1	21182	2503.95	804716	589383	8051.91	11897.7	2594.12	33291.4	29059.1	26354.9	80624.1	60683	15616.5	13607	36914.2	11833.1	1650.79	7514.01	3733.19	11748	15258.1	6402.69	22061.3	7154.75	14070.7	667.401	167831	144358	4412.48	10380.7	2594.12	32018.9	25413.4	24624.1	61319.3
36229	21.1853	2	1100.94	2199.87	-0.431451	58.73	AEEEGGSEEEVGDKSPQESK	[15] Phospho (ST)	NFM_RAT	Neurofilament medium polypeptide OS=Rattus norvegicus GN=Nefm PE=1 SV=4	FALSE	0.192487	655638	270.334	228.289	637.104	432.687	333.795	130.147	480.81	67.948	20718	2343.38	3467.4	1348.06	2682.07	72.164	386.844	2340.47	139.137	178.461	191.919	352.748	229.202	273.173	246.989	370521	187.691	151.647	169.813	90.241	81.7566	71.3212	419.502	67.948	19926.1	2049.39	3239.69	1025.28
15327	20.9707	3	734.298	2199.87	1.36184	45.79	AEEEGGSEEEVGDKSPQESK	[19] Phospho (ST)	NFM_RAT	Neurofilament medium polypeptide OS=Rattus norvegicus GN=Nefm PE=1 SV=4	FALSE	0.276834	2.71117e+06	56737.6	24144.1	14883.5	71415.1	55634.3	10476.1	13843.4	16345	161137	47000.3	69501	141976	126887	14475.4	21684.7	52267.7	20905	14031.2	28945.2	28934.9	20242.6	15067.4	17003.4	1.53217e+06	39392.5	16038.3	3967.04	14894.3	13626.6	5740.94	12078.2	16345	154978	41103.9	64936.6	107981
421	11.9286	3	760.952	2279.84	-0.00113437	---	AEEEGGSEEEVGDKSPQESK	[7] Phospho (ST)|[19] Phospho (ST)	NFM_RAT	Neurofilament medium polypeptide OS=Rattus norvegicus GN=Nefm PE=1 SV=4	TRUE	0.639313	3905.37	2.72892e+06	3.82289e+06	1.19465e+06	16907.6	8186.68	1.2262e+06	2.30022e+06	1.48257e+06	1.46084e+06	1.32347e+06	1.85199e+06	7352.69	1296.53	2.6161e+06	2.24586e+06	1.31235e+06	1.994e+06	2.54308e+06	2.67531e+06	2.30217e+06	2.44066e+06	2.88415e+06	2.33679e+06	2207.05	1.89467e+06	2.53945e+06	318421	3526.25	2005.17	671964	2.00692e+06	1.48257e+06	1.40501e+06	1.15744e+06	1.73036e+06	5592.14
1220	11.9286	2	1140.92	2279.83	-0.252205	61.4	AEEEGGSEEEVGDKSPQESK	[7] Phospho (ST)|[19] Phospho (ST)	NFM_RAT	Neurofilament medium polypeptide OS=Rattus norvegicus GN=Nefm PE=1 SV=4	TRUE	0.563604	328.148	2.21756e+06	1.94308e+06	591193	1503.88	889.216	672185	1.70979e+06	997300	1.39296e+06	1.32903e+06	1.78618e+06	957.625	617.658	2.10512e+06	1.89648e+06	1.23633e+06	1.46581e+06	1.39613e+06	1.66273e+06	1.12443e+06	1.62177e+06	1.67265e+06	1.33257e+06	185.447	1.53963e+06	1.29074e+06	157576	313.648	217.797	368360	1.49177e+06	997300	1.33972e+06	1.16229e+06	1.66888e+06	728.328
685	11.5894	3	846.664	2536.97	-0.897394	48.29	EKAEEEGGSEEEVGDKSPQESK	[9] Phospho (ST)|[17] Phospho (ST)	NFM_RAT	Neurofilament medium polypeptide OS=Rattus norvegicus GN=Nefm PE=1 SV=4	FALSE	0.451129	8008.34	1.35117e+06	1.62059e+06	473498	5194.57	3339.49	321120	748771	508195	620957	562597	692925	13122.5	3176.16	873077	732859	612515	673622	1.07952e+06	1.09469e+06	911699	998302	1.17546e+06	841031	4525.76	938105	1.07652e+06	126206	1083.38	817.945	175975	653295	508195	597223	492016	647418	9980.43
4380	11.5894	2	1269.49	2536.97	-1.12048	51.69	EKAEEEGGSEEEVGDKSPQESK	[9] Phospho (ST)|[17] Phospho (ST)	NFM_RAT	Neurofilament medium polypeptide OS=Rattus norvegicus GN=Nefm PE=1 SV=4	FALSE	0.240072	135.793	428296	279941	56977.2	0	0.364514	58209.1	198488	121727	273061	213138	255807	745.464	355.303	260653	217234	266369	194216	238261	293844	190463	239162	249685	181167	76.7408	297363	185958	15186.7	0	0.0892806	31898.8	173178	121727	262624	186399	239007	566.968
12307	23.7822	3	846.664	2536.97	-1.21238	33.28	EKAEEEGGSEEEVGDKSPQESK	[9] Phospho (ST)|[17] Phospho (ST)	NFM_RAT	Neurofilament medium polypeptide OS=Rattus norvegicus GN=Nefm PE=1 SV=4	FALSE	0.540051	194436	37082.6	87494.4	23283.3	932003	826971	51779.7	43440.4	37177.1	25196.4	40508.8	32146.2	158033	124271	70057.9	56352.5	42315.8	67505.8	62883.1	59686.5	41742.3	38532.5	39533.8	30499.5	109882	25746.1	58120.3	6205.92	194378	202551	28375.5	37901.3	37177.1	24233.3	35426.7	30035.1	120193
30927	12.5955	2	1269.49	2536.97	-0.405807	36.01	EKAEEEGGSEEEVGDKSPQESK	[9] Phospho (ST)|[17] Phospho (ST)	NFM_RAT	Neurofilament medium polypeptide OS=Rattus norvegicus GN=Nefm PE=1 SV=4	FALSE	0.662969	4097.65	2732.25	946.743	794.223	1061.68	868.402	215.997	79.1417	140.294	20887.9	15441.5	10772.6	308780	92611.4	1320.11	2351.11	16861	1978.03	111.657	977.884	382.865	322.114	186.396	932.137	2315.71	1896.98	628.898	211.692	221.423	212.699	118.367	69.0503	140.294	20089.5	13504.3	10065.1	234845
37771	23.768	2	1269.49	2536.97	-0.657731	---	EKAEEEGGSEEEVGDKSPQESK	[9] Phospho (ST)|[17] Phospho (ST)	NFM_RAT	Neurofilament medium polypeptide OS=Rattus norvegicus GN=Nefm PE=1 SV=4	FALSE	0.826291	833.629	14.1211	1741.26	27.7523	106742	106611	414.956	1140.18	165.227	0	117.081	106.472	803.378	2468.85	2707.25	1065.02	347.774	1141.89	0	0	281.849	1440.28	463.55	863.661	471.11	9.80415	1156.67	7.39707	22262	26112.3	227.397	994.798	165.227	0	102.392	99.4795	611.015
18779	21.9648	3	846.664	2536.97	-1.36285	41.73	EKAEEEGGSEEEVGDKSPQESK	[9] Phospho (ST)|[21] Phospho (ST)	NFM_RAT	Neurofilament medium polypeptide OS=Rattus norvegicus GN=Nefm PE=1 SV=4	FALSE	0.925125	1.78209e+06	1411.99	14641.2	4287.32	59090.5	47059.9	5761.36	8112.52	2884.57	2583.25	1713.53	1795.64	34873.3	94052.7	3649.86	8688.61	2066	5437.71	6738.01	7239.05	26738.6	10282.5	8322.44	7720.67	1.00711e+06	980.334	9725.78	1142.74	12323.9	11526.4	3157.24	7078.09	2884.57	2484.52	1498.56	1677.72	26523.1
1152	11.8872	2	772.785	1543.56	-0.8245	81.92	AEEEGGSEEEVGDK	[7] Phospho (ST)	NFM_RAT	Neurofilament medium polypeptide OS=Rattus norvegicus GN=Nefm PE=1 SV=4	FALSE	0.257041	257.275	507587	767139	393671	161.397	103.163	301695	470365	337931	296241	321227	380585	12300.9	5835.92	564472	435685	276742	449778	366735	374058	315037	406192	445483	375051	145.394	352414	509591	104929	33.661	25.2678	165330	410389	337931	284918	280927	355591	9355.52
13968	13.1602	2	772.784	1543.55	-1.59931	69.19	AEEEGGSEEEVGDK	[7] Phospho (ST)	NFM_RAT	Neurofilament medium polypeptide OS=Rattus norvegicus GN=Nefm PE=1 SV=4	FALSE	0.144207	16732.1	8021.84	13567.9	18120.4	887.827	2331.62	7874.57	12906.2	20741	57002.6	18753.2	11152	1.00531e+06	384349	14732.1	17475.1	10254.8	24397	13194	20791.2	7033.82	15387.4	7065.79	7635.74	9455.84	5569.5	9012.8	4829.79	185.165	571.085	4315.29	11260.5	20741	54823.9	16400.5	10419.6	764594
15626	22.9062	2	772.785	1543.56	-0.552389	64.21	AEEEGGSEEEVGDK	[7] Phospho (ST)	NFM_RAT	Neurofilament medium polypeptide OS=Rattus norvegicus GN=Nefm PE=1 SV=4	FALSE	0.586679	5910.57	584.079	7428.5	5453.1	634564	518991	6878.44	15275.5	984.491	699.522	880.966	518.656	3084.22	8276.45	23245.7	4304.14	655.037	3578	2065.23	3364.01	2250.55	9593.96	3727.59	3184.86	3340.25	405.521	4934.57	1453.47	132344	127117	3769.41	13327.7	984.491	672.785	770.444	484.594	2345.73
34913	18.2636	2	772.785	1543.56	-0.190346	91.86	AEEEGGSEEEVGDK	[7] Phospho (ST)	NFM_RAT	Neurofilament medium polypeptide OS=Rattus norvegicus GN=Nefm PE=1 SV=4	FALSE	0.679591	835862	1058.07	2287.59	2427.06	15773.7	10491.5	2093.58	1521.04	1736.5	17529.4	2546	7977.79	23684.1	71264.7	2268.23	16525	3743.17	9455.21	1262.18	1136.4	1360.72	1003.1	7807.89	1650.22	472372	734.609	1519.59	646.908	3289.76	2569.69	1147.29	1327.1	1736.5	16859.4	2226.59	7453.86	18013.1
22006	22.9348	2	1140.92	2279.83	-0.334111	55.38	AEEEGGSEEEVGDKSPQESK	[7] Phospho (ST)|[15] Phospho (ST)	NFM_RAT	Neurofilament medium polypeptide OS=Rattus norvegicus GN=Nefm PE=1 SV=4	FALSE	0.167066	54541.8	982.502	84566	2147.64	1472.04	1029.51	6663.25	9488.12	1863.21	2910.1	1965.87	2062.1	1.89777e+06	813689	7813.72	5555.05	2371.15	4300.88	1583.77	3932.97	13940.8	5393.71	11960.7	3236.83	30823.3	682.143	56175.1	572.432	307.008	252.158	3651.48	8278.29	1863.21	2798.87	1719.25	1926.67	1.44336e+06
1599	11.4259	3	820.009	2457.01	-0.539809	59.71	EKAEEEGGSEEEVGDKSPQESK	[17] Phospho (ST)	NFM_RAT	Neurofilament medium polypeptide OS=Rattus norvegicus GN=Nefm PE=1 SV=4	FALSE	0.198927	39198.7	639060	575049	239772	390.111	198.844	145524	353516	249881	316194	332985	354331	60200.9	27638.9	382577	334598	257096	365735	484147	574566	329598	394474	397113	280315	22152.4	443694	381991	63908.7	81.3612	48.703	79747.9	308440	249881	304108	291210	331061	45786.2
11455	11.3966	2	1229.51	2457.01	-0.517327	61.41	EKAEEEGGSEEEVGDKSPQESK	[17] Phospho (ST)	NFM_RAT	Neurofilament medium polypeptide OS=Rattus norvegicus GN=Nefm PE=1 SV=4	FALSE	0.657749	260.721	60738.7	41422.6	11506.9	0	115.217	8605.45	40268.2	30626.3	54182.4	48858.2	54560.7	0	44.8863	69394.4	63327.8	58691.6	52401.1	57505.4	81600.2	54109.5	31553.1	31583.1	28517.4	147.342	42170.4	27516	3067.03	0	28.2202	4715.82	35133.6	30626.3	52111.5	42728.7	50977.5	0
12898	23.0692	3	820.008	2457	-2.35596	49.65	EKAEEEGGSEEEVGDKSPQESK	[17] Phospho (ST)	NFM_RAT	Neurofilament medium polypeptide OS=Rattus norvegicus GN=Nefm PE=1 SV=4	FALSE	0.543683	119394	47746.3	69179	26979.3	448910	420051	66807.5	155001	17952.2	33643.8	39124.9	33927.6	66096.5	30732.5	178005	53419.6	50051.1	42996.6	98860.1	85797.2	18702.9	65214.3	58578.3	52658.8	67473.5	33149.9	45953.9	7191.04	93624.4	102883	36610.8	135237	17952.2	32357.8	34216.5	31699.5	50270.2
1839	26.03	3	769.058	2304.15	-0.0502129	32.65	AKSPVPKSPVEEVKPKPEAK	[3] Phospho (ST)|[8] Phospho (ST)	NFM_RAT	Neurofilament medium polypeptide OS=Rattus norvegicus GN=Nefm PE=1 SV=4	FALSE	0.0607973	1.38623e+06	139727	2.10988e+06	666554	734738	799154	308223	889455	796176	72692.6	80230.8	68179.9	1.16987e+06	490148	1.13344e+06	943483	84118.1	824060	3.24512e+06	3.15141e+06	1.97707e+06	855219	840895	879351	783401	97011	1.40154e+06	177663	153236	195738	168908	776041	796176	69914.2	70165.5	63702.3	889753
12250	25.983	2	1153.08	2304.15	-0.230521	36.84	AKSPVPKSPVEEVKPKPEAK	[3] Phospho (ST)|[8] Phospho (ST)	NFM_RAT	Neurofilament medium polypeptide OS=Rattus norvegicus GN=Nefm PE=1 SV=4	FALSE	0.104119	148537	0	210686	42498	0	0	16010.9	130198	74069.5	2222.72	1447.52	0	0	17142.5	161962	131983	129.182	91345	367937	292775	259664	65896.8	60749.7	65330.5	83942.9	0	139953	11327.4	0	0	8774.01	113596	74069.5	2137.76	1265.92	0	0
13844	26.0614	5	461.838	2304.15	-0.0208621	---	AKSPVPKSPVEEVKPKPEAK	[3] Phospho (ST)|[8] Phospho (ST)	NFM_RAT	Neurofilament medium polypeptide OS=Rattus norvegicus GN=Nefm PE=1 SV=4	FALSE	0.433001	14146.4	99.3024	33527.6	11273.9	504.823	235.317	2116.17	31461.8	30200.8	20693.1	174.585	38.1118	0	3765.54	31152.7	30881.2	398.372	29069.3	51657.1	37997.4	15692.1	13798	13653.9	12808.1	7994.58	68.9449	22271.5	3004.93	105.286	57.6364	1159.67	27450.1	30200.8	19902.2	152.682	35.6088	0
3888	11.5038	2	901.354	1800.69	-0.469707	75.71	EKAEEEGGSEEEVGDK	[9] Phospho (ST)	NFM_RAT	Neurofilament medium polypeptide OS=Rattus norvegicus GN=Nefm PE=1 SV=4	FALSE	0.302175	15396.5	163402	128420	82357.8	1445.37	846.675	69132.2	117278	77502	92746.6	101212	110053	28037.3	7534.48	128442	109602	82883.2	108700	114972	126317	85491	104148	101819	80846.1	8701.03	113449	85306.5	21951.6	301.447	207.377	37884.7	102323	77502	89201.6	88514.1	102826	21324
6120	11.5038	3	601.239	1800.69	0.182514	40.42	EKAEEEGGSEEEVGDK	[9] Phospho (ST)	NFM_RAT	Neurofilament medium polypeptide OS=Rattus norvegicus GN=Nefm PE=1 SV=4	FALSE	0.771281	2934.5	43915.4	42770.8	34966.4	6354.42	2714.26	17397.7	37728.1	26546.9	24141	27569.8	21614.3	2532.22	1869.1	38258.9	31495.2	27090.5	41266.9	37230.4	33066.7	22118.7	30155.2	28711.4	24249.4	1658.38	30490.1	28411.6	9319.93	1325.27	664.806	9534	32917.4	26546.9	23218.2	24111	20194.8	1925.9
18787	12.1324	2	901.355	1800.7	0.862636	44.12	EKAEEEGGSEEEVGDK	[9] Phospho (ST)	NFM_RAT	Neurofilament medium polypeptide OS=Rattus norvegicus GN=Nefm PE=1 SV=4	FALSE	0.692245	2031.67	2458.66	635.554	407.92	992.262	364.321	1714.62	301.562	2899.42	16321.4	1370.16	3209.2	156522	1735	1724.06	1965.35	9617.27	2180.83	949.413	693.804	520.148	736.573	283.304	610.369	1148.16	1707.03	422.183	108.727	206.946	89.2334	939.62	263.11	2899.42	15697.5	1198.27	2998.44	119044
22253	12.1324	3	601.239	1800.69	0.358289	37.53	EKAEEEGGSEEEVGDK	[9] Phospho (ST)	NFM_RAT	Neurofilament medium polypeptide OS=Rattus norvegicus GN=Nefm PE=1 SV=4	FALSE	0.0326503	106.833	279.517	0.468377	1101.95	454.348	299.768	83.3041	264.641	198.187	5739.74	138.248	87.7387	53320.3	800.722	974.833	90.7177	3177.45	605.424	1340.28	363.353	1072.98	1180.55	444.355	399.709	60.3749	194.067	0.311131	293.714	94.7586	73.4224	45.6509	230.897	198.187	5520.35	120.904	81.9766	40553.1
25057	12.5023	2	901.357	1800.7	2.73494	76.09	EKAEEEGGSEEEVGDK	[9] Phospho (ST)	NFM_RAT	Neurofilament medium polypeptide OS=Rattus norvegicus GN=Nefm PE=1 SV=4	FALSE	0.438186	115306	36820.4	987.202	4450.51	7256.8	12342.5	624.268	2769.99	4875.93	16120.4	9205.91	17570.9	4480.66	63038.4	3762.71	2044.85	7859.36	3276.53	3778.6	13308.1	1905.33	3826.75	3286.05	4685.97	65163	25564.1	655.774	1186.24	1513.48	3023.06	342.101	2416.78	4875.93	15504.3	8050.98	16416.9	3407.8
26302	12.5156	3	601.238	1800.69	-0.263413	32.92	EKAEEEGGSEEEVGDK	[9] Phospho (ST)	NFM_RAT	Neurofilament medium polypeptide OS=Rattus norvegicus GN=Nefm PE=1 SV=4	FALSE	0.449635	38480	15268.6	288.974	1281.57	2184.51	1563.27	603.593	1055.44	883.289	12353.3	1523.32	4428.98	1247.65	19350.6	1636.12	1199.54	4165	2387.13	5564.48	6290.15	8820.39	2352.2	1851.15	4839.85	21746.3	10600.9	191.958	341.588	455.601	382.894	330.771	920.857	883.289	11881.1	1332.21	4138.11	948.911
32030	21.8046	2	901.354	1800.69	-0.572775	40.28	EKAEEEGGSEEEVGDK	[9] Phospho (ST)	NFM_RAT	Neurofilament medium polypeptide OS=Rattus norvegicus GN=Nefm PE=1 SV=4	FALSE	0.47528	736.713	107.535	950.882	359.846	184528	155735	448.153	405.145	571.577	322.143	238.412	193.037	553.303	975.097	283.971	941.1	224.285	678.919	257.661	496.516	2486.92	137.804	1366.02	1287.93	416.34	74.6605	631.647	95.9131	38485.1	38144.4	245.589	353.485	571.577	309.83	208.502	180.36	420.819
42748	21.8429	3	601.243	1800.71	7.81588	33.16	EKAEEEGGSEEEVGDK	[9] Phospho (ST)	NFM_RAT	Neurofilament medium polypeptide OS=Rattus norvegicus GN=Nefm PE=1 SV=4	FALSE	0.0424045	1112.77	1073.11	1448.5	934.198	56371.7	46599.9	346.34	687.317	950.919	33801.8	10273.8	13825.5	140.074	1070.89	462.576	1449.58	8299.84	1929.47	167.828	1064.4	2958.46	463.378	1651.37	590.653	628.862	745.05	962.201	249.001	11756.9	11413.8	189.796	599.677	950.919	32509.8	8984.88	12917.6	106.534
3998	31.1466	3	1060.07	3177.18	-0.0807393	86.15	EGSSEKDEGEQEEEGETEAEGEGEEAEAK	[4] Phospho (ST)	NFM_RAT	Neurofilament medium polypeptide OS=Rattus norvegicus GN=Nefm PE=1 SV=4	FALSE	0.147693	311526	1.04277e+06	766392	462156	65896.3	88134.7	332552	375397	392861	637507	685597	744985	353597	220675	502066	507085	563811	507473	1.03033e+06	1.18186e+06	694157	697841	618256	747220	176053	723986	509095	123183	13743.3	21586.9	182239	327530	392861	613140	599585	696059	268931
9378	31.1466	2	1589.6	3177.18	0.284448	36.04	EGSSEKDEGEQEEEGETEAEGEGEEAEAK	[4] Phospho (ST)	NFM_RAT	Neurofilament medium polypeptide OS=Rattus norvegicus GN=Nefm PE=1 SV=4	FALSE	0.339519	285465	624218	488419	211544	88541.7	104802	203296	234405	180684	398076	395670	455457	188131	173425	277716	240052	347904	225968	474499	538706	399870	416355	378487	430344	161325	433389	324444	56384.9	18466.2	25669.3	111407	204516	180684	382861	346031	425546	143084
6030	11.4259	3	803.652	2407.93	0.941523	68.9	AEEEGGSEEEVGDKSPQESKK	[7] Phospho (ST)|[15] Phospho (ST)	NFM_RAT	Neurofilament medium polypeptide OS=Rattus norvegicus GN=Nefm PE=1 SV=4	FALSE	0.268984	2948.45	123221	138903	44294.6	217.453	95.1522	43784.6	95080.2	75441.8	62165.1	64330	84400.5	3397.88	1266.31	96934	79487	80587.1	77838.3	138855	139010	95145.5	120742	123273	95845.3	1666.26	85551.2	92269.6	11806.3	45.3518	23.3057	23994.1	82956.5	75441.8	59789	56259.4	78857.6	2584.28
38812	22.8397	3	803.65	2407.93	-0.389893	39.73	AEEEGGSEEEVGDKSPQESKK	[7] Phospho (ST)|[15] Phospho (ST)	NFM_RAT	Neurofilament medium polypeptide OS=Rattus norvegicus GN=Nefm PE=1 SV=4	FALSE	0.943474	525.606	67.1931	1627.15	302.466	68249.4	57430.9	435.768	1949.01	201.265	426.286	56.8511	115.596	1441.36	2129.17	1346.68	851.609	93.9207	811.815	436.777	876.755	2685.38	1032.55	698.944	305.193	297.037	46.6516	1080.88	80.619	14234	14066.6	238.802	1700.49	201.265	409.993	49.7188	108.005	1096.23
6766	26.5525	2	536.773	1071.53	-0.026361	33.64	EQLQGLNDR		NFM_RAT	Neurofilament medium polypeptide OS=Rattus norvegicus GN=Nefm PE=1 SV=4	FALSE	0.0321847	167294	90189.7	154126	102828	30058.8	21364.9	139254	224212	211183	17145.6	137495	137977	43205.9	188380	250758	270463	161351	283560	213031	206726	199168	171326	153018	183071	94543.3	62618	102382	27407.7	6269.04	5232.91	76311.5	195623	211183	16490.2	120246	128916	32860.5
7484	25.1152	2	1036.45	2070.88	-0.323597	34.99	EEEPEVEKSPVKSPEAK	[9] Phospho (ST)|[13] Phospho (ST)	NFM_RAT	Neurofilament medium polypeptide OS=Rattus norvegicus GN=Nefm PE=1 SV=4	FALSE	0.140547	764946	2571.15	994947	495914	4175.04	1043.31	403038	868242	604367	7614.9	5092.92	3281.58	2179.97	579934	1.2142e+06	835836	1599.83	764638	440325	442398	351762	590849	632022	568284	432295	1785.13	660919	132181	870.744	255.539	220866	757532	604367	7323.85	4453.98	3066.07	1657.99
8184	26.1401	2	1394.1	2786.18	-0.0847674	41.67	EEAEEKEEEPEVEKSPVKSPEAK	[15] Phospho (ST)|[19] Phospho (ST)	NFM_RAT	Neurofilament medium polypeptide OS=Rattus norvegicus GN=Nefm PE=1 SV=4	FALSE	0.0670648	632795	1336.64	894220	242209	1527.78	1454.7	153872	531804	299191	1128.65	708.682	184.814	1614.57	161024	607733	541470	1091.04	449410	650940	679744	459862	376112	417021	395526	357612	928.02	594008	64558.3	318.633	356.301	84322.6	463993	299191	1085.51	619.774	172.677	1227.97
29675	13.6192	2	1394.1	2786.18	-0.411	38.3	EEAEEKEEEPEVEKSPVKSPEAK	[15] Phospho (ST)|[19] Phospho (ST)	NFM_RAT	Neurofilament medium polypeptide OS=Rattus norvegicus GN=Nefm PE=1 SV=4	FALSE	0.0373691	333.735	42529.3	87.6629	862.866	2056.02	1657.44	0	301.548	7.90498	14641.8	414173	462920	12.7267	0	12.7194	248.645	395647	0	42.9469	54.9491	0	227.717	223.467	14.7261	188.604	29527.8	58.2323	229.988	428.803	405.957	0	263.098	7.90498	14082.2	362213	432519	9.67936
8853	10.8659	3	592.626	1774.86	-1.0866	42.07	AGKDEQKEEEKVEEK		NFM_RAT	Neurofilament medium polypeptide OS=Rattus norvegicus GN=Nefm PE=1 SV=4	FALSE	0.0160787	4360.41	10355.6	10313	2867.15	703.39	1676.96	2162.17	9023.85	6894.27	9815.56	7983.58	11104.9	14223.2	3170.69	12505.4	13556.8	11552.4	15236.5	47916.6	46169	34321	5975	5321.96	4995.87	2464.2	7189.78	6850.65	764.208	146.699	410.738	1184.88	7873.22	6894.27	9440.39	6982	10375.6	10817.6
9613	10.8659	4	444.722	1774.86	-0.462284	37.71	AGKDEQKEEEKVEEK		NFM_RAT	Neurofilament medium polypeptide OS=Rattus norvegicus GN=Nefm PE=1 SV=4	FALSE	0.752908	10416.9	22309.8	19342.9	7631.3	10822.5	6765.9	3326.71	310.438	12552.4	284.709	628.721	8937.71	187.309	4747.7	323.687	10151.5	458.988	21591.8	30803.4	35488.6	93.5187	15328.9	11742.9	5284.46	5886.92	15489.5	12849	2034.04	2257.14	1657.18	1823.05	270.854	12552.4	273.827	549.845	8350.74	142.46
33590	10.8659	2	888.436	1774.86	-0.164713	---	AGKDEQKEEEKVEEK		NFM_RAT	Neurofilament medium polypeptide OS=Rattus norvegicus GN=Nefm PE=1 SV=4	FALSE	0.109777	231.205	239.756	214.322	0	0.796654	0	142.052	1181.47	304.391	1313.58	725.151	1112.1	1756.46	302.603	1388.27	2491.89	1719.27	1425.62	5258.52	5066.81	7788.75	70.0075	0.138945	70.7916	130.661	166.461	142.369	0	0.16615	0	77.845	1030.82	304.391	1263.37	634.177	1039.06	1335.89
8916	11.2293	3	776.995	2327.96	-0.528639	43.92	AEEEGGSEEEVGDKSPQESKK	[15] Phospho (ST)	NFM_RAT	Neurofilament medium polypeptide OS=Rattus norvegicus GN=Nefm PE=1 SV=4	FALSE	0.119332	18220.9	54162.7	49537.4	27799.3	88.9989	214.514	12854.5	27045.5	21800.6	22511.9	24079.5	29813.8	29612.1	1451.06	39009.8	35534.6	29351	40471.8	69989.2	90406.1	55166.3	44498.2	47424.2	30118.5	10297.2	37604.7	32906.4	7409.62	18.5616	52.5412	7044.3	23596.9	21800.6	21651.5	21058.6	27855.9	22521.7
11024	24.7575	2	530.727	1059.44	-0.129218	41.26	VSGSPSSGFR	[4] Phospho (ST)	NFM_RAT	Neurofilament medium polypeptide OS=Rattus norvegicus GN=Nefm PE=1 SV=4	FALSE	0.0753047	110236	45763.2	122464	158995	20272	10156.1	87100	124551	129705	4064.35	14361.5	12674.3	15698.2	133972	182210	195632	17747.7	208962	115965	128068	106715	100689	81686.5	106177	62297.7	31773.1	81349.5	42378.4	4227.93	2487.55	47731.1	108669	129705	3909	12559.8	11842	11939.4
17402	22.7115	2	530.727	1059.44	0.0295613	59.5	VSGSPSSGFR	[4] Phospho (ST)	NFM_RAT	Neurofilament medium polypeptide OS=Rattus norvegicus GN=Nefm PE=1 SV=4	FALSE	0.0537209	24791	119711	7521.59	18181.7	159955	120244	5503.39	8455.16	15767.4	137039	135136	140055	24409.2	32449.2	4495.43	13543.4	154147	11927	12073.3	12985.7	6284.82	16923.5	8674.47	12919.8	14010.2	83114.7	4996.41	4846.14	33360.1	29451.5	3015.88	7377.04	15767.4	131801	118182	130857	18564.6
26157	24.647	1	1060.45	1059.44	-0.688525	---	VSGSPSSGFR	[4] Phospho (ST)	NFM_RAT	Neurofilament medium polypeptide OS=Rattus norvegicus GN=Nefm PE=1 SV=4	FALSE	0.0173424	995.294	929.261	380.135	26254.8	728.112	0	5675.64	43643.8	32294.2	631.443	772.135	1823.29	2839.16	2953.06	90856.5	75091.8	2112.9	64899.6	32479.6	32571.5	43679.3	33952.8	929.388	29853	562.472	645.179	252.514	6997.94	151.855	0	3110.27	38078.7	32294.2	607.308	675.266	1703.55	2159.34
12049	10.1295	3	494.58	1480.72	-0.207857	40.89	KEVAKESPKEEK	[7] Phospho (ST)	NFM_RAT	Neurofilament medium polypeptide OS=Rattus norvegicus GN=Nefm PE=1 SV=4	FALSE	0.359235	15384.9	0	7291.8	0	11791.1	8742.26	0.108809	0	0.0475581	0	0.770451	0	0	0	0	0	0	0	0	0	80425	0	1857.44	0	8694.49	0	4843.76	0	2459.14	2141.25	0.0596279	0	0.0475581	0	0.673793	0	0
21361	10.1295	2	741.366	1480.72	-0.126768	61.05	KEVAKESPKEEK	[7] Phospho (ST)	NFM_RAT	Neurofilament medium polypeptide OS=Rattus norvegicus GN=Nefm PE=1 SV=4	FALSE	0.743098	997.929	0	254.047	15.7628	3.05966	262.055	0	0.00582511	0	1.0588	9.5769	0	0	0	0	0	13.7758	0	0	0	42392.4	0	67.3978	44.7256	563.961	0	168.757	4.20142	0.638121	64.1854	0	0.00508235	0	1.01833	8.37542	0	0
28710	10.4744	2	741.366	1480.72	-0.510962	72.75	KEVAKESPKEEK	[7] Phospho (ST)	NFM_RAT	Neurofilament medium polypeptide OS=Rattus norvegicus GN=Nefm PE=1 SV=4	FALSE	0.0155908	84.6755	154.003	0	1295.9	63.6091	23.5532	1053	16.208	291.118	341.728	90.5112	555.597	1477.45	2405.19	1471.4	1798.65	234.492	896.4	6777.37	6331.54	1774.77	66.9448	76.5904	82.4372	47.8528	106.923	0	345.409	13.2663	5.76891	577.046	14.1413	291.118	328.667	79.156	519.109	1123.69
12945	41.083	2	918.954	1835.89	-5.24277	74.95	FVEEIIEETKVEDEK		NFM_RAT	Neurofilament medium polypeptide OS=Rattus norvegicus GN=Nefm PE=1 SV=4	FALSE	0.000269526	37313	25412	41523.9	51446.2	38245.5	40062.7	49595.3	73488.4	97569.5	59103.7	79976.6	70133	184304	96418.4	122054	174538	116212	167076	57374.6	76222.7	69421.3	86974.2	97335.5	71402.2	21086.8	17643.4	27583.3	13712.4	7976.46	9812.59	27178.4	64117.9	97569.5	56844.7	69943.1	65527.1	140174
13738	12.5355	3	732.325	2193.95	-1.80707	32.03	EEAEEKEEEPEVEKSPVK	[15] Phospho (ST)	NFM_RAT	Neurofilament medium polypeptide OS=Rattus norvegicus GN=Nefm PE=1 SV=4	FALSE	0.581954	3269.9	320917	479.059	17124	0.0151958	54.7241	2724.36	4072.4	22341.8	45653.9	13473.3	237917	941.142	2558.3	10566	9464.47	139558	10792	20941.4	23432.1	165.217	23368.9	1656.06	22782.4	1847.92	222810	318.227	4564.22	0.00316922	13.4036	1492.96	3553.13	22341.8	43908.9	11783	222292	715.792
15801	24.9166	3	732.327	2193.96	0.607194	37.15	EEAEEKEEEPEVEKSPVK	[15] Phospho (ST)	NFM_RAT	Neurofilament medium polypeptide OS=Rattus norvegicus GN=Nefm PE=1 SV=4	FALSE	0.0305378	46709	1105.05	30685.3	114219	57184.8	39645.8	31015	190795	153114	20706.3	10471.5	9948.86	56241.7	57009.5	369611	218553	9725.07	180300	229691	193368	142613	156619	20921.1	125338	26396.7	767.226	20383.5	30444	11926.4	9710.48	16996.3	166467	153114	19914.8	9157.78	9295.48	42775
19150	13.0664	3	732.327	2193.96	0.800254	33.79	EEAEEKEEEPEVEKSPVK	[15] Phospho (ST)	NFM_RAT	Neurofilament medium polypeptide OS=Rattus norvegicus GN=Nefm PE=1 SV=4	FALSE	0.519224	449.107	3160.66	179.275	6414.24	3.26871	0	5144.61	14324.2	3357.95	8377.29	231209	11082.2	238.712	819.57	3654.15	3202.22	45512.4	5232.04	2695.42	3743.75	721.587	7059.84	1725.57	2132.91	253.805	2194.42	119.088	1709.65	0.681721	0	2819.26	12497.7	3357.95	8057.1	202202	10354.4	181.554
40445	13.0913	2	1097.99	2193.96	0.570552	---	EEAEEKEEEPEVEKSPVK	[15] Phospho (ST)	NFM_RAT	Neurofilament medium polypeptide OS=Rattus norvegicus GN=Nefm PE=1 SV=4	FALSE	0.483132	0	0	0	0	0	83.9094	0	0	0	0	36816.7	0	288.268	0	0	0	0.369734	0	0	0	0	0	0	0	0	0	0	0	0	20.552	0	0	0	0	32197.8	0	219.244
14774	10.8659	3	734.957	2201.85	-0.177656	58.08	EEEEQETQEKGSGQEEEK	[12] Phospho (ST)	NFM_RAT	Neurofilament medium polypeptide OS=Rattus norvegicus GN=Nefm PE=1 SV=4	FALSE	0.142817	10509.4	23554	18506.7	8871.87	174.846	614.893	6441.82	18820.9	17984	23457.4	19058.2	25945.2	24146	8461.07	21492.7	17317.6	20321.5	24571	20567.3	21641.9	12590.3	17878.9	16870.5	9224.99	5939.2	16353.3	12293.6	2364.7	36.4658	150.606	3530.14	16421	17984	22560.8	16667.2	24241.2	18364.4
15137	10.682	2	403.712	805.41	0.147374	36.76	AKSPVPK	[3] Phospho (ST)	NFM_RAT	Neurofilament medium polypeptide OS=Rattus norvegicus GN=Nefm PE=1 SV=4	FALSE	0.018717	12043.3	3089.2	5148.78	9408.34	26038.1	18986.4	4775.44	1887.92	2229.88	3012.8	3728.41	3018.61	2647.77	5550.64	2403.42	3971.6	2576.86	2368.23	1670.14	1831.41	5770.33	2221.27	2935.97	1181.2	6806.04	2144.81	3420.21	2507.69	5430.5	4650.37	2616.96	1647.19	2229.88	2897.64	3260.66	2820.37	2013.78
21719	10.1475	2	548.276	1094.54	-0.393933	53.47	KEVAKESPK	[7] Phospho (ST)	NFM_RAT	Neurofilament medium polypeptide OS=Rattus norvegicus GN=Nefm PE=1 SV=4	FALSE	0.270487	12827	5.58872	3071.62	0	496.85	983.319	0	0	2.96993	0	0	0	0	0	0	0	0	0	0	0	8767.19	0	774.853	0	7248.94	3.8802	2040.4	0	103.623	240.845	0	0	2.96993	0	0	0	0
28300	9.9075	2	548.276	1094.54	-0.222258	47.34	KEVAKESPK	[7] Phospho (ST)	NFM_RAT	Neurofilament medium polypeptide OS=Rattus norvegicus GN=Nefm PE=1 SV=4	FALSE	0.19942	0	0	0	1.18059	19392.2	13779.9	0	0	0	0	0	0	0	0	0	0	0	0	0	0	9.67287	0	0	0	0	0	0	0.314675	4044.43	3375.13	0	0	0	0	0	0	0
18270	10.3825	2	548.276	1094.54	-0.477038	42.45	KAESPVKEK	[4] Phospho (ST)	NFM_RAT	Neurofilament medium polypeptide OS=Rattus norvegicus GN=Nefm PE=1 SV=4	FALSE	0.076732	1030.54	2137.53	223.393	12509.2	59.0963	165.349	4934.07	1419.72	715.383	1482.84	1932.85	1075.86	3349.87	9251.62	1908.53	5266.61	2041.27	1914.28	1961.31	2936.1	1071.3	1243.22	1932.12	1464.54	582.388	1484.07	148.394	3334.21	12.3251	40.4991	2703.89	1238.69	715.383	1426.16	1690.37	1005.21	2547.77
18290	24.9701	3	861.053	2580.14	-0.209251	42.67	EEKEEAEEKEEEPEVEKSPVK	[18] Phospho (ST)	NFM_RAT	Neurofilament medium polypeptide OS=Rattus norvegicus GN=Nefm PE=1 SV=4	FALSE	0.000615285	8742.21	1787.9	4958.98	37896.5	4228.72	1171.52	510.727	32444.9	60962.6	9004.2	3643.95	2584.09	57984.9	36264.4	138533	154305	5253.27	106797	247175	283881	163102	64807.6	2439.82	71481.3	4940.5	1241.33	3294.13	10100.9	881.94	286.942	279.88	28307.8	60962.6	8660.04	3186.79	2414.38	44100.8
25027	10.2444	2	677.317	1352.62	-2.21882	41.18	EVAKESPKEEK	[6] Phospho (ST)	NFM_RAT	Neurofilament medium polypeptide OS=Rattus norvegicus GN=Nefm PE=1 SV=4	FALSE	0.135511	3382.27	1629.43	2945.43	5300.7	5932.62	4678.37	2074.24	1471.35	1521.01	931.665	696.636	1310.59	1753.23	4553.92	2473.59	2414.21	1348.87	2437.8	9397.36	10668.4	28551.9	2227.81	2321.1	1929.17	1911.43	1131.3	1956.57	1412.85	1237.3	1145.88	1136.69	1283.74	1521.01	896.055	609.24	1224.52	1333.43
50	11.2858	3	620.586	1858.73	-0.435658	38.49	DKEVSDDEAEEKEEK	[5] Phospho (ST)	HS90A_RAT	Heat shock protein HSP 90-alpha OS=Rattus norvegicus GN=Hsp90aa1 PE=1 SV=3	FALSE	0.163283	2.02847e+06	3.05901e+06	2.72236e+06	2.50136e+06	31676.6	20617.4	1.10123e+06	2.39434e+06	1.80498e+06	2.29456e+06	2.09836e+06	2.4752e+06	3.69923e+06	1.04269e+06	2.24667e+06	1.6397e+06	1.50999e+06	1.87353e+06	2.70064e+06	2.89077e+06	1.88187e+06	3.22566e+06	3.0009e+06	2.08816e+06	1.14635e+06	2.12385e+06	1.8084e+06	666710	6606.45	5049.83	603475	2.08904e+06	1.80498e+06	2.20686e+06	1.83511e+06	2.31264e+06	2.81347e+06
460	11.2858	2	930.375	1858.73	-0.542115	86.87	DKEVSDDEAEEKEEK	[5] Phospho (ST)	HS90A_RAT	Heat shock protein HSP 90-alpha OS=Rattus norvegicus GN=Hsp90aa1 PE=1 SV=3	FALSE	0.120948	571956	1.02055e+06	834723	770940	1336.34	1469.24	450468	1.12315e+06	798541	1.3287e+06	1.2125e+06	1.43392e+06	1.69895e+06	361297	1.29613e+06	912007	833336	849385	1.26494e+06	1.43481e+06	1.20102e+06	1.12252e+06	1.15455e+06	820961	323230	708561	554485	205486	278.706	359.862	246858	979933	798541	1.27792e+06	1.06038e+06	1.33975e+06	1.29215e+06
15869	11.2858	4	465.691	1858.73	-0.487338	---	DKEVSDDEAEEKEEK	[5] Phospho (ST)	HS90A_RAT	Heat shock protein HSP 90-alpha OS=Rattus norvegicus GN=Hsp90aa1 PE=1 SV=3	FALSE	0.551795	145.812	3726.44	4395.9	4512.34	32.4915	65.0278	977.427	5721.4	5836.83	5314.87	3388.88	4816.52	546.454	309.64	7457.61	3880.15	7778.27	6559.57	2004.95	615.444	511.623	3851.89	3442.63	3382.87	82.4028	2587.24	2920.09	1202.72	6.7764	15.9273	535.633	4991.87	5836.83	5111.73	2963.73	4500.2	415.609
24315	20.0742	2	930.377	1858.74	1.85751	77.64	DKEVSDDEAEEKEEK	[5] Phospho (ST)	HS90A_RAT	Heat shock protein HSP 90-alpha OS=Rattus norvegicus GN=Hsp90aa1 PE=1 SV=3	FALSE	0.138355	2956.05	21429.6	2585.39	2323.8	924022	823567	2146.17	2068.05	3915.86	7659.19	11082.5	15458.2	6617.63	4314.34	3472.43	6111.1	8960.67	3940.2	3036.87	4571.78	18821	1273.43	3204.51	1471.91	1670.56	14878.4	1717.41	619.383	192714	201717	1176.11	1804.35	3915.86	7366.44	9692.13	14443	5033.09
25186	22.1444	2	930.376	1858.74	1.22097	67.93	DKEVSDDEAEEKEEK	[5] Phospho (ST)	HS90A_RAT	Heat shock protein HSP 90-alpha OS=Rattus norvegicus GN=Hsp90aa1 PE=1 SV=3	FALSE	0.224538	53849.8	203852	57233.4	54864.7	222317	175826	45521.9	62768.5	46656.9	36938.3	139518	93134.5	144889	66927.5	100464	62356.3	74370	68224.8	47297.7	56386.5	56103.2	34609.9	62128.9	31813.9	30432.2	141533	38018.7	14623.6	46366.3	43065.2	24946.2	54764.8	46656.9	35526.5	122015	87018.1	110197
99	11.6718	4	594.497	2373.96	-0.393734	33.16	DKEVSDDEAEEKEEKEEEK	[5] Phospho (ST)	HS90A_RAT	Heat shock protein HSP 90-alpha OS=Rattus norvegicus GN=Hsp90aa1 PE=1 SV=3	TRUE	0.315574	49631.3	3.13393e+06	5.52696e+06	1.38151e+06	1563.85	1308.22	717243	3.21505e+06	1.91169e+06	1.89986e+06	1.61406e+06	1.99386e+06	111710	38465.1	2.04502e+06	1.75659e+06	1.37623e+06	1.79857e+06	2.40179e+06	2.61892e+06	1.35877e+06	3.3206e+06	3.26064e+06	1.91717e+06	28048.2	2.17586e+06	3.67142e+06	368227	326.155	320.425	393052	2.80509e+06	1.91169e+06	1.82724e+06	1.41157e+06	1.86291e+06	84962
157	11.6718	3	792.326	2373.96	-0.507446	41.85	DKEVSDDEAEEKEEKEEEK	[5] Phospho (ST)	HS90A_RAT	Heat shock protein HSP 90-alpha OS=Rattus norvegicus GN=Hsp90aa1 PE=1 SV=3	TRUE	0.721225	170328	3.78097e+06	5.43997e+06	1.25395e+06	483376	368847	983676	3.23011e+06	1.73968e+06	2.07956e+06	1.89866e+06	2.30409e+06	63892.8	135375	2.23111e+06	1.86763e+06	1.49941e+06	1.71494e+06	4.99949e+06	5.46855e+06	3.96856e+06	3.27448e+06	3.64733e+06	2.90023e+06	96257.9	2.6251e+06	3.61363e+06	334228	100813	90342.1	539058	2.81824e+06	1.73968e+06	2.00007e+06	1.66046e+06	2.15278e+06	48594.1
2433	11.646	2	1187.99	2373.96	-0.690304	75	DKEVSDDEAEEKEEKEEEK	[5] Phospho (ST)	HS90A_RAT	Heat shock protein HSP 90-alpha OS=Rattus norvegicus GN=Hsp90aa1 PE=1 SV=3	TRUE	0.530379	1174.09	735784	862054	139834	275.486	92.5298	132142	631120	314843	471628	424479	491080	474.687	102.759	482628	418731	398380	304522	997024	1.14816e+06	802353	520759	563710	484155	663.514	510849	572641	37271.4	57.4552	22.6634	72414.4	550646	314843	453602	371226	458829	361.026
2848	24.1802	3	792.326	2373.96	-0.664115	38.9	DKEVSDDEAEEKEEKEEEK	[5] Phospho (ST)	HS90A_RAT	Heat shock protein HSP 90-alpha OS=Rattus norvegicus GN=Hsp90aa1 PE=1 SV=3	FALSE	0.75763	4.54395e+06	222340	479995	221410	2.7604e+06	2.20196e+06	280872	375666	263072	578520	316598	260903	1.4807e+06	1.63721e+06	443086	341147	241786	364295	729822	672029	534789	289519	347718	263370	2.56793e+06	154369	318849	59014.4	575708	539329	153919	327765	263072	556407	276879	243769	1.12616e+06
17147	24.1951	2	1187.99	2373.96	-0.340358	62.29	DKEVSDDEAEEKEEKEEEK	[5] Phospho (ST)	HS90A_RAT	Heat shock protein HSP 90-alpha OS=Rattus norvegicus GN=Hsp90aa1 PE=1 SV=3	FALSE	0.520002	645733	4015.98	52286.2	3016.16	372385	242100	12434	35252.5	14532.6	118223	19856.3	11832.5	89116.4	27255.3	40394.2	26804.7	14675	23967.9	41286.2	31764	30985.9	12792.3	25814	7927.61	364924	2788.27	34732.4	803.925	77664.4	59297.7	6813.85	30757.4	14532.6	113705	17365.2	11055.4	67778.1
38295	13.8163	2	1187.99	2373.96	-0.311747	66.69	DKEVSDDEAEEKEEKEEEK	[5] Phospho (ST)	HS90A_RAT	Heat shock protein HSP 90-alpha OS=Rattus norvegicus GN=Hsp90aa1 PE=1 SV=3	FALSE	0.299786	302.152	1926.04	1174.57	820.728	2268.91	547.266	177.034	514.228	200.706	3349.95	2500.99	1820.86	471598	90.7203	94.553	182.408	1390.2	159.112	178.267	924.4	712.015	208.084	54.3922	45.2499	170.755	1337.23	780.237	218.756	473.203	134.043	97.0154	448.658	200.706	3221.91	2187.23	1701.28	358677
500	30.6041	3	839.341	2515	0.102492	55.53	ESDDKPEIEDVGSDEEEEEKK	[13] Phospho (ST)	HS90A_RAT	Heat shock protein HSP 90-alpha OS=Rattus norvegicus GN=Hsp90aa1 PE=1 SV=3	TRUE	0.193836	1.54531e+06	5.38775e+06	3.81014e+06	3.91956e+06	808767	759849	2.00287e+06	2.96058e+06	3.34176e+06	5.23213e+06	5.39182e+06	5.62461e+06	2.06882e+06	973774	3.77453e+06	3.85471e+06	4.42881e+06	3.47584e+06	9.47491e+06	1.01257e+07	4.79234e+06	4.50864e+06	4.21973e+06	4.9252e+06	873301	3.74067e+06	2.53098e+06	1.04472e+06	168676	186111	1.09758e+06	2.58307e+06	3.34176e+06	5.03214e+06	4.71539e+06	5.25522e+06	1.57346e+06
2305	30.6355	2	1258.51	2515	0.291136	72.65	ESDDKPEIEDVGSDEEEEEKK	[13] Phospho (ST)	HS90A_RAT	Heat shock protein HSP 90-alpha OS=Rattus norvegicus GN=Hsp90aa1 PE=1 SV=3	TRUE	0.202048	906089	2.39138e+06	1.94603e+06	1.57175e+06	569563	611736	892779	1.45926e+06	1.33823e+06	2.33448e+06	2.25724e+06	2.57329e+06	1.13476e+06	578512	1.62111e+06	1.56243e+06	2.1466e+06	1.40311e+06	4.11478e+06	4.08101e+06	2.37387e+06	1.98913e+06	1.94653e+06	2.19282e+06	512059	1.66032e+06	1.2927e+06	418932	118788	149833	489246	1.27319e+06	1.33823e+06	2.24525e+06	1.97405e+06	2.40429e+06	863051
6414	30.6198	4	629.758	2515	0.0787186	---	ESDDKPEIEDVGSDEEEEEKK	[13] Phospho (ST)	HS90A_RAT	Heat shock protein HSP 90-alpha OS=Rattus norvegicus GN=Hsp90aa1 PE=1 SV=3	TRUE	0.139005	23944.9	217856	102506	163490	6928.03	5138.3	48253.6	106780	217621	254804	257880	241572	82640.9	18547.8	200465	227537	320657	217530	408549	380277	138834	143978	127863	169824	13532	151256	68092.2	43576.4	1444.91	1258.53	26443.2	93164.4	217621	245065	225528	225707	62853.1
778	11.201	2	737.285	1472.56	-0.0517804	86.49	DKEVSDDEAEEK	[5] Phospho (ST)	HS90A_RAT	Heat shock protein HSP 90-alpha OS=Rattus norvegicus GN=Hsp90aa1 PE=1 SV=3	FALSE	0.106764	352824	475160	368642	1.06494e+06	21426	16515.9	455895	486986	437259	513041	531631	597188	783715	467008	617293	386875	287129	453657	776410	970301	879092	612370	571419	390786	199392	329900	244880	283848	4468.6	4045.25	249832	424890	437259	493431	464935	557969	596060
5463	11.201	3	491.859	1472.56	0.0684595	43.26	DKEVSDDEAEEK	[5] Phospho (ST)	HS90A_RAT	Heat shock protein HSP 90-alpha OS=Rattus norvegicus GN=Hsp90aa1 PE=1 SV=3	FALSE	0.130121	20476.4	29654.4	21737.1	75868.3	519.963	687.716	20344	30588.7	30188.6	31888.5	29018.9	36966.9	56557.6	29015.8	37785.7	20680.6	22117.9	29413.7	42600.1	43225.3	40277.3	35897.2	25158.9	24742.6	11571.9	20588.8	14439.4	20221.9	108.443	168.443	11148.6	26688.4	30188.6	30669.7	25378.3	34539.2	43015.3
19830	21.4543	2	737.285	1472.56	-0.0467215	80.43	DKEVSDDEAEEK	[5] Phospho (ST)	HS90A_RAT	Heat shock protein HSP 90-alpha OS=Rattus norvegicus GN=Hsp90aa1 PE=1 SV=3	FALSE	0.17834	32413.4	10934.2	27530	30949.8	207115	154848	26530.5	19676.3	6841.64	16618.9	20880.9	18730.7	36150.1	47099.6	19998.3	14885.9	9913.8	12795.9	9962.09	17079.8	30581.6	16599.6	22481.9	8364.24	18317.8	7591.55	18287.5	8249.35	43195.8	37927.2	14538.8	17167.4	6841.64	15983.7	18261.3	17500.6	27494.2
23090	11.2293	1	1473.56	1472.56	-0.141249	---	DKEVSDDEAEEK	[5] Phospho (ST)	HS90A_RAT	Heat shock protein HSP 90-alpha OS=Rattus norvegicus GN=Hsp90aa1 PE=1 SV=3	FALSE	0.333376	2523.64	0	1745.32	9055.4	0	233.66	8105.21	9534.9	4411.73	12100.1	10447.8	13611.7	15532.7	0	12895	9461.97	3634.21	5828.16	13919.6	13218.8	39658.1	4741.28	5226.97	4251.18	1426.19	0	1159.37	2413.62	0	57.2307	4441.68	8319.11	4411.73	11637.6	9137.03	12717.8	11813.5
26069	22.171	2	737.285	1472.56	-0.0147478	71.32	DKEVSDDEAEEK	[5] Phospho (ST)	HS90A_RAT	Heat shock protein HSP 90-alpha OS=Rattus norvegicus GN=Hsp90aa1 PE=1 SV=3	FALSE	0.115903	283.746	284.065	335.918	233.543	1807.77	1943.09	471.621	83.7926	90.1126	296.464	578.455	297.129	767.656	547.412	902.505	182.77	175.358	57.9746	60.693	39.8149	252.441	34.4229	289.641	218.343	160.354	197.224	223.142	62.2483	377.028	475.922	258.45	73.1082	90.1126	285.133	505.885	277.615	583.846
26805	19.3095	2	737.285	1472.56	0.185276	64.27	DKEVSDDEAEEK	[5] Phospho (ST)	HS90A_RAT	Heat shock protein HSP 90-alpha OS=Rattus norvegicus GN=Hsp90aa1 PE=1 SV=3	FALSE	0.127251	2306.72	978.731	9081.17	3762.11	18540.8	13536.2	2943.1	2381.36	1646.17	1988.94	1822.6	2028.57	2825.75	3818.37	1626.18	2478.28	729.219	2948.74	1450.13	3252.77	3689.01	1978.29	2278.17	524.885	1303.6	679.525	6032.39	1002.75	3866.87	3315.43	1612.83	2077.71	1646.17	1912.92	1593.94	1895.34	2149.14
30973	18.8965	2	737.285	1472.56	0.266994	54.8	DKEVSDDEAEEK	[5] Phospho (ST)	HS90A_RAT	Heat shock protein HSP 90-alpha OS=Rattus norvegicus GN=Hsp90aa1 PE=1 SV=3	FALSE	0.0833446	686.255	309.154	2793.07	484.325	5495.29	4863.38	843.356	648.539	241.465	549.307	534.82	589.179	979.208	1234.43	645.204	297.372	107.428	491.81	459.641	446.042	765.733	677.938	471.92	58.5048	387.824	214.643	1855.36	129.092	1146.09	1191.19	462.162	565.844	241.465	528.312	467.724	550.486	744.743
1210	32.2264	3	796.643	2386.91	-0.0371972	56.36	ESDDKPEIEDVGSDEEEEEK	[13] Phospho (ST)	HS90A_RAT	Heat shock protein HSP 90-alpha OS=Rattus norvegicus GN=Hsp90aa1 PE=1 SV=3	TRUE	0.160491	997845	2.11165e+06	1.35267e+06	1.61786e+06	1.30437e+06	1.26059e+06	1.49616e+06	1.13047e+06	1.39604e+06	1.72424e+06	1.75502e+06	1.83589e+06	1.08924e+06	940452	1.43295e+06	1.44655e+06	1.51219e+06	1.44195e+06	2.99079e+06	3.35189e+06	2.64825e+06	2.05921e+06	1.79576e+06	2.07013e+06	563913	1.4661e+06	898546	431225	272039	308758	819900	986321	1.39604e+06	1.65834e+06	1.53485e+06	1.71532e+06	828428
1593	32.2107	2	1194.46	2386.91	-0.0641115	83.16	ESDDKPEIEDVGSDEEEEEK	[13] Phospho (ST)	HS90A_RAT	Heat shock protein HSP 90-alpha OS=Rattus norvegicus GN=Hsp90aa1 PE=1 SV=3	TRUE	0.472249	2.11764e+06	3.08319e+06	2.46769e+06	2.25012e+06	2.00453e+06	1.94618e+06	2.37645e+06	1.79955e+06	1.67238e+06	2.44781e+06	2.42796e+06	2.62959e+06	1.64268e+06	1.84009e+06	1.90639e+06	1.68376e+06	2.1231e+06	1.73709e+06	3.2746e+06	3.68092e+06	3.11078e+06	3.0963e+06	2.92574e+06	3.1752e+06	1.19674e+06	2.14063e+06	1.63922e+06	599746	418064	476679	1.3023e+06	1.57009e+06	1.67238e+06	2.35425e+06	2.12336e+06	2.45689e+06	1.24935e+06
2816	30.3533	3	977.731	2930.17	-0.164263	44.74	ESDDKPEIEDVGSDEEEEEKKDGDK	[13] Phospho (ST)	HS90A_RAT	Heat shock protein HSP 90-alpha OS=Rattus norvegicus GN=Hsp90aa1 PE=1 SV=3	FALSE	0.109211	391138	1.44209e+06	1.07528e+06	868864	92487	106329	352881	600971	657762	1.2141e+06	1.1334e+06	1.32634e+06	376734	157497	786744	898614	1.26018e+06	725163	4.48151e+06	4.26255e+06	2.00849e+06	1.21293e+06	1.18095e+06	1.3036e+06	221044	1.00123e+06	714283	231586	19289	26043.2	193380	524342	657762	1.1677e+06	991212	1.23923e+06	286528
6739	30.3413	2	1466.09	2930.17	-0.442929	43.36	ESDDKPEIEDVGSDEEEEEKKDGDK	[13] Phospho (ST)	HS90A_RAT	Heat shock protein HSP 90-alpha OS=Rattus norvegicus GN=Hsp90aa1 PE=1 SV=3	FALSE	0.0813566	429553	913863	846773	556475	470517	369013	269959	447198	389585	586761	546557	612709	440632	196440	499995	490074	754430	453600	2.18047e+06	2.25706e+06	1.36531e+06	932029	1.02192e+06	950915	242754	634488	562490	148323	98130.7	90382.6	147939	390176	389585	564334	477988	572470	335126
4694	28.7995	5	612.661	3058.27	-0.018852	---	ESDDKPEIEDVGSDEEEEEKKDGDKK	[13] Phospho (ST)	HS90A_RAT	Heat shock protein HSP 90-alpha OS=Rattus norvegicus GN=Hsp90aa1 PE=1 SV=3	FALSE	0.256763	384960	544613	617485	841.671	215713	247215	10132.4	284018	153824	690.136	112979	53936.2	654417	149382	209944	154665	169025	214176	95248.7	114646	17409	178956	301964	244821	217553	378120	410180	224.338	44989	60550.7	5552.6	247803	153824	663.758	98805	50394	497721
7390	28.8464	3	1020.43	3058.27	-0.231415	34.52	ESDDKPEIEDVGSDEEEEEKKDGDKK	[13] Phospho (ST)	HS90A_RAT	Heat shock protein HSP 90-alpha OS=Rattus norvegicus GN=Hsp90aa1 PE=1 SV=3	FALSE	0.114721	527727	641886	785354	1819.73	236828	276276	13990.6	266605	117690	5639	88677.7	54191	359690	122208	234970	156268	195348	180197	338012	351376	108858	257901	512374	351880	298235	445656	521691	485.03	49392.6	67668.6	7666.91	232611	117690	5423.47	77552.6	50632	273565
9007	28.2854	5	612.661	3058.27	-0.000402695	---	ESDDKPEIEDVGSDEEEEEKKDGDKK	[13] Phospho (ST)	HS90A_RAT	Heat shock protein HSP 90-alpha OS=Rattus norvegicus GN=Hsp90aa1 PE=1 SV=3	FALSE	0.551909	48619.4	155106	127827	514.73	8726.95	6352	9427.22	114238	62913.1	297842	95240.7	93519.1	9905.77	2213.08	80315.2	86469	118108	73218.9	79520.4	172522	17707.7	123170	134263	102809	27476.4	107689	84912.6	137.196	1820.09	1555.8	5166.15	99671.2	62913.1	286458	83292.2	87377.4	7533.9
11580	28.2362	3	1020.43	3058.26	-1.85674	35.13	ESDDKPEIEDVGSDEEEEEKKDGDKK	[13] Phospho (ST)	HS90A_RAT	Heat shock protein HSP 90-alpha OS=Rattus norvegicus GN=Hsp90aa1 PE=1 SV=3	FALSE	0.236439	100549	183295	198794	1703.53	63076.3	12315.1	5725.14	99153.5	49138.1	261048	88020.1	110664	38341.2	17216.2	89737.2	86962.8	142781	56181.3	166732	241908	63589.7	156731	218258	140800	56823.6	127260	132054	454.059	13155.2	3016.35	3137.39	86510.4	49138.1	251070	76977.5	103397	29160.7
5619	11.3697	2	808.814	1615.61	-0.386363	39.84	EVSDDEAEEKEEK	[3] Phospho (ST)	HS90A_RAT	Heat shock protein HSP 90-alpha OS=Rattus norvegicus GN=Hsp90aa1 PE=1 SV=3	FALSE	0.558134	13612.2	62557	65088.1	67844.6	328.22	213.074	35511	66828.2	51455.4	66393.8	69864.2	88835.6	2019.78	1281.37	67414	43563.2	47989	44610.4	70617.3	89271.2	74121.7	77112.8	89381	50787	7692.7	43432.8	43236.4	18083.3	68.4533	52.1885	19460.2	58306.9	51455.4	63856.1	61099.4	83001.5	1536.16
9811	11.1239	3	715.634	2143.88	0.119985	37.53	ERDKEVSDDEAEEKEEK	[7] Phospho (ST)	HS90A_RAT	Heat shock protein HSP 90-alpha OS=Rattus norvegicus GN=Hsp90aa1 PE=1 SV=3	FALSE	0.0667323	10257.1	21728.5	17224.5	13265.6	53.4198	0	6921.97	17419.9	13576.1	21270	14318	24762.8	19183.5	5246.87	21594.8	17737.5	27105.3	19927.6	51878.4	87513	40665.8	24667.1	34386.6	27411.2	5796.61	15085.9	11441.8	3535.8	11.1412	0	3793.27	15198.7	13576.1	20457.1	12521.7	23136.5	14590.1
13927	11.8369	2	1066.42	2130.83	-0.811324	34.01	EVSDDEAEEKEEKEEEK	[3] Phospho (ST)	HS90A_RAT	Heat shock protein HSP 90-alpha OS=Rattus norvegicus GN=Hsp90aa1 PE=1 SV=3	FALSE	0.929249	81.6821	83453.7	53336.9	14978.7	155.595	377.82	15349	67879.6	34747.3	73985.5	47995.7	53421.2	198.472	0	54246.2	37153.5	58262.3	38476.9	60215.8	67202.6	46556.5	47629.1	52718	40655.1	46.1611	57941.2	35430.4	3992.42	32.4508	92.5398	8411.28	59224.2	34747.3	71157.6	41974.4	49912.9	150.949
18507	30.7049	2	656.288	1310.56	-0.482029	41.35	EDQTEYLEER		HS90A_RAT	Heat shock protein HSP 90-alpha OS=Rattus norvegicus GN=Hsp90aa1 PE=1 SV=3	FALSE	0.0518711	4069.37	12117.5	8146.38	8300.36	0	286.505	9459.1	9781.52	14341.8	15922.9	21742.7	18290.2	6386.36	5183.95	30714.7	24112.1	19478.2	17783.9	50552.6	66257.9	38581.4	25519.4	23430.8	24700.3	2299.73	8413.06	5411.44	2212.37	0	70.174	5183.62	8534.28	14341.8	15314.3	19014.9	17089	4857.19
27534	30.6825	1	1311.57	1310.56	-1.74176	---	EDQTEYLEER		HS90A_RAT	Heat shock protein HSP 90-alpha OS=Rattus norvegicus GN=Hsp90aa1 PE=1 SV=3	FALSE	0.00712314	21744.4	13045	12091.4	5405.12	9308.73	708.681	28581.6	10662.4	13800.3	14346.9	18866.7	22771.8	27340.8	40869.6	28016.5	13230.2	12884.4	8631.67	49357.6	40357.9	46952.2	46239.9	49942.2	43813	12288.4	9057.01	8032.01	1440.68	1941.42	173.578	15662.8	9302.81	13800.3	13798.5	16499.8	21276.3	20794.2
51	27.6918	2	795.369	1588.72	-0.141483	93.57	VDHGAEIITQSPSR	[11] Phospho (ST)	MTAP2_RAT	Microtubule-associated protein 2 OS=Rattus norvegicus GN=Map2 PE=1 SV=3	TRUE	0.000603359	1.09139e+07	1.03281e+07	1.03226e+07	5.27755e+06	7.50171e+06	7.06211e+06	7.66118e+06	1.07536e+07	9.51489e+06	1.27773e+07	1.20473e+07	1.16793e+07	1.59648e+07	1.06349e+07	1.35822e+07	1.26024e+07	1.28273e+07	1.25675e+07	1.21822e+07	1.39642e+07	1.20175e+07	1.33083e+07	1.28774e+07	1.39599e+07	6.16777e+06	7.17072e+06	6.85708e+06	1.40667e+06	1.56455e+06	1.72973e+06	4.19835e+06	9.38238e+06	9.51489e+06	1.22889e+07	1.05359e+07	1.09123e+07	1.21422e+07
9991	27.7187	1	1589.73	1588.72	-0.281794	---	VDHGAEIITQSPSR	[11] Phospho (ST)	MTAP2_RAT	Microtubule-associated protein 2 OS=Rattus norvegicus GN=Map2 PE=1 SV=3	TRUE	0.43703	9385.37	112806	110232	354225	0	0	149702	338164	291531	47667.9	396396	362473	0	30745.6	433840	452954	445120	417160	121961	141309	214922	237984	280558	246412	5303.97	78320.2	73224.7	94415	0	0	82037.1	295044	291531	45846	346666	338668	0
211	45.0648	2	920.431	1838.85	-3.65908	67.73	ETSPETSLIQDEVALK	[3] Phospho (ST)	MTAP2_RAT	Microtubule-associated protein 2 OS=Rattus norvegicus GN=Map2 PE=1 SV=3	TRUE	0.0468493	7.80133e+06	7.1491e+06	6.62313e+06	6.54979e+06	7.98069e+06	7.49277e+06	8.8394e+06	6.07255e+06	6.24812e+06	6.56122e+06	6.38295e+06	6.66798e+06	7.84719e+06	8.41518e+06	6.97661e+06	5.71568e+06	5.71626e+06	6.36368e+06	8.86028e+06	9.75751e+06	1.05215e+07	1.11381e+07	8.79463e+06	1.13735e+07	4.40878e+06	4.96357e+06	4.39958e+06	1.74578e+06	1.66445e+06	1.83521e+06	4.84402e+06	5.29824e+06	6.24812e+06	6.31043e+06	5.58218e+06	6.23007e+06	5.96823e+06
10128	45.0804	1	1839.85	1838.85	-4.06232	---	ETSPETSLIQDEVALK	[3] Phospho (ST)	MTAP2_RAT	Microtubule-associated protein 2 OS=Rattus norvegicus GN=Map2 PE=1 SV=3	TRUE	0.146766	533180	427583	448250	158793	270927	233109	323580	264857	239521	293384	299689	252279	261669	302441	218657	153463	189844	195476	102495	126380	144577	517341	415305	463249	301317	296868	297761	42324.7	56504.4	57095.5	177323	231085	239521	282170	262091	235711	199014
10128	45.0804	1	1839.85	1838.85	-4.06232	---	ETSPETSLIQDEVALK	[2] Phospho (ST)	MTAP2_RAT	Microtubule-associated protein 2 OS=Rattus norvegicus GN=Map2 PE=1 SV=3	FALSE	0.146766	533180	427583	448250	158793	270927	233109	323580	264857	239521	293384	299689	252279	261669	302441	218657	153463	189844	195476	102495	126380	144577	517341	415305	463249	301317	296868	297761	42324.7	56504.4	57095.5	177323	231085	239521	282170	262091	235711	199014
3889	45.0804	3	613.958	1838.85	-1.8833	40.03	ETSPETSLIQDEVALK	[7] Phospho (ST)	MTAP2_RAT	Microtubule-associated protein 2 OS=Rattus norvegicus GN=Map2 PE=1 SV=3	FALSE	2.39889e-05	172066	170096	155083	223773	231263	221948	228845	232145	340597	334863	231504	297190	358486	326545	319284	331677	342730	360131	380866	279831	434083	356733	344815	424211	97239.8	118096	103018	59644.2	48232	54362	125408	202544	340597	322064	202461	277672	272649
10128	45.0804	1	1839.85	1838.85	-4.06232	---	ETSPETSLIQDEVALK	[7] Phospho (ST)	MTAP2_RAT	Microtubule-associated protein 2 OS=Rattus norvegicus GN=Map2 PE=1 SV=3	FALSE	0.146766	533180	427583	448250	158793	270927	233109	323580	264857	239521	293384	299689	252279	261669	302441	218657	153463	189844	195476	102495	126380	144577	517341	415305	463249	301317	296868	297761	42324.7	56504.4	57095.5	177323	231085	239521	282170	262091	235711	199014
10128	45.0804	1	1839.85	1838.85	-4.06232	---	ETSPETSLIQDEVALK	[6] Phospho (ST)	MTAP2_RAT	Microtubule-associated protein 2 OS=Rattus norvegicus GN=Map2 PE=1 SV=3	FALSE	0.146766	533180	427583	448250	158793	270927	233109	323580	264857	239521	293384	299689	252279	261669	302441	218657	153463	189844	195476	102495	126380	144577	517341	415305	463249	301317	296868	297761	42324.7	56504.4	57095.5	177323	231085	239521	282170	262091	235711	199014
352	39.8937	3	818.33	2451.97	-2.88945	48.3	DGSPDAPATPEKEEVPFSEYK	[3] Phospho (ST)|[9] Phospho (ST)	MTAP2_RAT	Microtubule-associated protein 2 OS=Rattus norvegicus GN=Map2 PE=1 SV=3	TRUE	3.92061e-05	3.6133e+06	5.31598e+06	4.76121e+06	6.59465e+06	4.72308e+06	4.34154e+06	4.64516e+06	3.55645e+06	3.8966e+06	4.84808e+06	4.77817e+06	5.16415e+06	8.53892e+06	8.24701e+06	8.05714e+06	4.88544e+06	5.57309e+06	5.12424e+06	1.20761e+07	1.26949e+07	1.37962e+07	7.61938e+06	7.71243e+06	8.1429e+06	2.04199e+06	3.69084e+06	3.16275e+06	1.75773e+06	985043	1.06338e+06	2.54556e+06	3.10296e+06	3.8966e+06	4.66277e+06	4.17872e+06	4.82501e+06	6.49434e+06
693	39.8937	2	1226.99	2451.97	-3.43755	64.3	DGSPDAPATPEKEEVPFSEYK	[3] Phospho (ST)|[9] Phospho (ST)	MTAP2_RAT	Microtubule-associated protein 2 OS=Rattus norvegicus GN=Map2 PE=1 SV=3	TRUE	0.00275237	5.30281e+06	6.84504e+06	6.70381e+06	6.44216e+06	5.52607e+06	4.83851e+06	5.80242e+06	4.07235e+06	3.76723e+06	4.86005e+06	4.8902e+06	5.16841e+06	8.21006e+06	9.0712e+06	7.25588e+06	3.82037e+06	5.37392e+06	4.57309e+06	1.0179e+07	1.10809e+07	1.16889e+07	9.27282e+06	8.40315e+06	9.64045e+06	2.99678e+06	4.75246e+06	4.45317e+06	1.71709e+06	1.15251e+06	1.1851e+06	3.17975e+06	3.55308e+06	3.76723e+06	4.67429e+06	4.2767e+06	4.82898e+06	6.24422e+06
402	27.4107	2	619.787	1237.56	-0.0891991	61.33	KDDQSPLDIK	[5] Phospho (ST)	MTAP2_RAT	Microtubule-associated protein 2 OS=Rattus norvegicus GN=Map2 PE=1 SV=3	FALSE	0.0176124	1.7017e+06	1.73709e+06	1.83801e+06	856043	917898	977682	1.33345e+06	1.84022e+06	1.67407e+06	1.92515e+06	1.78241e+06	1.88681e+06	1.86394e+06	1.33683e+06	1.64129e+06	1.61987e+06	1.66204e+06	1.61589e+06	2.08494e+06	2.45361e+06	2.27254e+06	2.52417e+06	2.35516e+06	2.542e+06	961687	1.20605e+06	1.22094e+06	228169	191436	239465	730733	1.60558e+06	1.67407e+06	1.85156e+06	1.55879e+06	1.7629e+06	1.41763e+06
7425	27.4265	1	1238.57	1237.56	-0.249957	---	KDDQSPLDIK	[5] Phospho (ST)	MTAP2_RAT	Microtubule-associated protein 2 OS=Rattus norvegicus GN=Map2 PE=1 SV=3	FALSE	0.136368	57175.3	140912	169282	94653.5	5785.28	5936.3	104208	277788	200139	293069	283949	297053	58869.8	60745.7	233591	225044	264976	183328	192154	226347	285262	252567	281860	257976	32311.5	97834.1	112450	25228.9	1206.58	1453.98	57106.4	242367	200139	281867	248326	277545	44773.8
17037	27.4107	3	413.527	1237.56	0.100876	---	KDDQSPLDIK	[5] Phospho (ST)	MTAP2_RAT	Microtubule-associated protein 2 OS=Rattus norvegicus GN=Map2 PE=1 SV=3	FALSE	0.370369	0	6160.01	5178.86	2083.7	20.9892	64.3923	2458.53	4469.34	4840.13	2575.15	5393.96	7521	0	274.906	5080.59	4483.17	8507.35	3073.37	10278.6	8498.7	12903.3	13391	9493.03	12345.4	0	4276.84	3440.19	555.389	4.3775	15.7717	1347.28	3899.45	4840.13	2476.73	4717.26	7027.07	0
639	35.1314	3	830.046	2487.12	-0.476639	36.39	SGTSTPTTPGSTAITPGTPPSYSSR	[18] Phospho (ST)	MTAP2_RAT	Microtubule-associated protein 2 OS=Rattus norvegicus GN=Map2 PE=1 SV=3	FALSE	9.03858e-05	1.20244e+06	1.88913e+06	1.73368e+06	2.982e+06	2.47324e+06	2.33469e+06	1.90408e+06	1.41084e+06	1.74787e+06	1.6258e+06	1.81474e+06	1.77149e+06	2.89872e+06	2.55619e+06	2.78242e+06	2.30327e+06	2.4049e+06	2.63053e+06	4.00066e+06	4.40452e+06	3.82914e+06	2.45519e+06	2.58162e+06	2.83107e+06	679535	1.31161e+06	1.15164e+06	794822	515819	571838	1.04344e+06	1.23094e+06	1.74787e+06	1.56366e+06	1.58707e+06	1.65515e+06	2.20464e+06
687	35.147	2	1244.56	2487.11	-0.710397	74.93	SGTSTPTTPGSTAITPGTPPSYSSR	[18] Phospho (ST)	MTAP2_RAT	Microtubule-associated protein 2 OS=Rattus norvegicus GN=Map2 PE=1 SV=3	FALSE	8.20936e-05	3.60871e+06	4.03241e+06	3.78376e+06	4.05849e+06	4.34626e+06	3.78107e+06	4.01394e+06	2.68031e+06	2.69563e+06	2.83865e+06	3.13191e+06	3.08816e+06	4.60162e+06	5.53775e+06	4.47113e+06	3.38147e+06	4.20806e+06	4.14945e+06	5.58723e+06	6.337e+06	5.36189e+06	5.17363e+06	4.69492e+06	5.61839e+06	2.0394e+06	2.79967e+06	2.51346e+06	1.08175e+06	906454	926102	2.19966e+06	2.33854e+06	2.69563e+06	2.73015e+06	2.73899e+06	2.88535e+06	3.4998e+06
1310	11.9766	2	632.758	1263.5	-0.218955	45.12	DGSPDAPATPEK	[3] Phospho (ST)	MTAP2_RAT	Microtubule-associated protein 2 OS=Rattus norvegicus GN=Map2 PE=1 SV=3	FALSE	0.439086	1952.95	343097	324608	300220	2125.35	1128.9	206803	358236	281970	275014	264031	334013	8014.82	1879.97	442258	343365	204762	345867	328085	357390	215440	451871	381962	347234	1103.67	238210	215629	80020.4	443.263	276.503	113329	312557	281970	264502	230907	312077	6095.73
9509	11.9534	1	1264.51	1263.5	-0.767094	---	DGSPDAPATPEK	[3] Phospho (ST)	MTAP2_RAT	Microtubule-associated protein 2 OS=Rattus norvegicus GN=Map2 PE=1 SV=3	FALSE	0.446573	60.1814	76382.8	44543.6	47805.1	0	0	30624.3	77712.2	50407.5	57522.6	77130.3	89639.5	1328.75	0	109943	78311.1	51097	55419.5	57553.9	60269.2	40341	80199.6	74236.1	59385.7	34.0104	53032	29589.2	12742	0	0	16782.2	67803.1	50407.5	55323.9	67453.9	83752.5	1010.59
21382	13.3341	2	632.757	1263.5	-1.88106	49.34	DGSPDAPATPEK	[3] Phospho (ST)	MTAP2_RAT	Microtubule-associated protein 2 OS=Rattus norvegicus GN=Map2 PE=1 SV=3	FALSE	0.579256	5220.67	15790.8	19243.6	6264.54	22541.6	18295	3636.03	9965.1	10117.5	27615.9	32371.7	32140.1	500712	246351	4031.87	8856.05	31689.7	12636.6	10754.2	20354.8	15391.2	3914.51	10330.8	4903.84	2950.36	10963.4	12783	1669.75	4701.26	4481	1992.56	8694.44	10117.5	26560.3	28310.5	30029.4	380820
1445	38.565	3	791.677	2372.01	-0.851125	42.83	DGSPDAPATPEKEEVPFSEYK	[3] Phospho (ST)	MTAP2_RAT	Microtubule-associated protein 2 OS=Rattus norvegicus GN=Map2 PE=1 SV=3	FALSE	2.52924e-05	706675	920301	779525	1.33236e+06	1.53199e+06	1.3725e+06	867657	776806	822678	713137	797895	800259	1.78701e+06	1.22899e+06	1.65951e+06	1.19754e+06	1.15737e+06	1.36585e+06	2.65873e+06	2.84573e+06	2.65111e+06	1.72255e+06	1.73682e+06	1.76214e+06	399364	638957	517819	355127	319511	336167	475479	677755	822678	685879	697795	747703	1.35912e+06
2156	38.5181	2	1187.01	2372.01	-1.17062	50.48	DGSPDAPATPEKEEVPFSEYK	[3] Phospho (ST)	MTAP2_RAT	Microtubule-associated protein 2 OS=Rattus norvegicus GN=Map2 PE=1 SV=3	FALSE	0.00179332	1.23191e+06	1.32204e+06	1.19451e+06	1.3573e+06	1.79182e+06	1.67932e+06	1.09545e+06	860021	770400	753768	844601	894786	1.70758e+06	1.43286e+06	1.47537e+06	1.03598e+06	1.16105e+06	1.24774e+06	2.09006e+06	2.29396e+06	2.06997e+06	2.10489e+06	1.87802e+06	2.13714e+06	696194	917882	793481	361773	373701	411318	600311	750360	770400	724957	738642	836022	1.29871e+06
1586	46.2957	3	1166.54	3496.6	-4.6465	32.33	EESTETPDIPAIPSDVTQPQPEAVVSEPAEVR	[4] Phospho (ST)	MTAP2_RAT	Microtubule-associated protein 2 OS=Rattus norvegicus GN=Map2 PE=1 SV=3	FALSE	0.000728722	2.20328e+06	2.2438e+06	1.97644e+06	1.42069e+06	1.58626e+06	1.57097e+06	2.67728e+06	1.85592e+06	1.84852e+06	2.01577e+06	2.18453e+06	2.1891e+06	2.31321e+06	2.18603e+06	1.91621e+06	2.25233e+06	2.15989e+06	2.43924e+06	3.97685e+06	4.30102e+06	3.8927e+06	4.37228e+06	3.3237e+06	4.38065e+06	1.24514e+06	1.55785e+06	1.3129e+06	378671	330829	384780	1.46716e+06	1.61927e+06	1.84852e+06	1.93872e+06	1.91047e+06	2.04534e+06	1.75933e+06
6343	46.2041	2	1749.31	3496.6	-3.39833	---	EESTETPDIPAIPSDVTQPQPEAVVSEPAEVR	[4] Phospho (ST)	MTAP2_RAT	Microtubule-associated protein 2 OS=Rattus norvegicus GN=Map2 PE=1 SV=3	FALSE	0.0151511	831507	811420	798878	197678	157377	168731	683821	541764	543803	657371	676330	686107	575456	571886	465525	650648	816061	710880	969297	1.1063e+06	944462	1.48137e+06	1.16712e+06	1.51114e+06	469911	563362	530675	52689.1	32822.4	41327.4	374736	472684	543803	632245	591481	641048	437667
2187	28.5822	2	713.316	1424.62	-0.519881	57.53	GNAQESLDTVSPK	[11] Phospho (ST)	MTAP2_RAT	Microtubule-associated protein 2 OS=Rattus norvegicus GN=Map2 PE=1 SV=3	FALSE	0.313823	1.12159e+06	1.05853e+06	969288	93702	335014	413927	437620	726239	752138	1.00826e+06	1.05875e+06	1.10947e+06	1.31703e+06	758956	820401	727325	1.07221e+06	797554	635017	821391	455026	756037	767995	989373	633846	734930	643874	24975.3	69870.3	101384	239817	633636	752138	969719	925925	1.03661e+06	1.00168e+06
2349	11.5603	3	470.904	1409.69	0.0219097	46.17	VTDGITKSPEKR	[8] Phospho (ST)	MTAP2_RAT	Microtubule-associated protein 2 OS=Rattus norvegicus GN=Map2 PE=1 SV=3	FALSE	0.159832	1576.14	70035.5	45168.1	82375.5	51.7082	19.2572	18508.6	53028.4	51770.5	37219.2	37629.3	42083.4	6395.75	360.513	91275.8	73505.3	75563.3	78676.4	94331.3	105154	65606	86208.6	84368.5	57756.4	890.729	48625.1	30004	21956.3	10.7842	4.71668	10142.8	46266.7	51770.5	35796.6	32908.5	39319.6	4864.33
3049	49.0797	2	1001.96	2001.91	-1.0036	80.73	SPASPFAQTFGTNLEDIK	[4] Phospho (ST)	MTAP2_RAT	Microtubule-associated protein 2 OS=Rattus norvegicus GN=Map2 PE=1 SV=3	FALSE	0.663885	864768	768400	735425	408017	562988	489194	914549	601566	596156	510079	568274	567039	490937	518052	425261	389963	355546	424496	731463	879165	1.0024e+06	1.20734e+06	1.04786e+06	1.28458e+06	488707	533494	488524	108752	117417	119819	501176	524860	596156	490583	496981	529799	373386
8922	49.1259	3	668.31	2001.91	-0.899628	37.33	SPASPFAQTFGTNLEDIK	[4] Phospho (ST)	MTAP2_RAT	Microtubule-associated protein 2 OS=Rattus norvegicus GN=Map2 PE=1 SV=3	FALSE	0.151056	48245.6	69429	62033.7	43865.9	33403	36553.2	68400.3	83699.7	107352	101173	91175	96220.9	53003.8	40180.2	61096.3	76213.2	43832.5	79909.5	125621	144022	158251	123699	106787	113660	27265.1	48204	41207.5	11692	6966.51	8953.01	37483.6	73027.2	107352	97305.5	79736.6	89901.7	40312.4
3313	51.7579	2	847.921	1693.83	-0.496682	64.58	SDTLQITDLLVPGSR	[3] Phospho (ST)	MTAP2_RAT	Microtubule-associated protein 2 OS=Rattus norvegicus GN=Map2 PE=1 SV=3	FALSE	0.00211085	1.08805e+06	834527	893820	802930	1.04285e+06	955986	1.08862e+06	792316	861922	520211	549179	550367	50607.4	41130.2	37139.4	74431.9	52116	78105.5	208059	246681	366030	1.56169e+06	1.27646e+06	1.59902e+06	614894	579406	593742	214013	217497	234151	596566	691287	861922	500328	480281	514222	38489.8
4387	12.0324	2	627.802	1253.59	-0.105222	43.39	VTDGITKSPEK	[8] Phospho (ST)	MTAP2_RAT	Microtubule-associated protein 2 OS=Rattus norvegicus GN=Map2 PE=1 SV=3	FALSE	0.337505	45.4079	76919.4	70886.7	96153.3	397.947	283.494	37961.5	78570.3	51936.2	78699.3	52378	65246.5	1252.71	232.351	102340	92559.1	73368.7	89148.1	104798	125554	83223.7	98218.3	99208.4	63811.1	25.6614	53404.5	47088.3	25628.6	82.9956	69.4364	20803	68551.8	51936.2	75691.2	45806.9	60961.6	952.754
14296	12.0038	3	418.871	1253.59	0.312534	---	VTDGITKSPEK	[8] Phospho (ST)	MTAP2_RAT	Microtubule-associated protein 2 OS=Rattus norvegicus GN=Map2 PE=1 SV=3	FALSE	0.652859	6.15573	6840.99	6299.82	10802.1	6505.36	2518.71	4023.41	8876.48	7401.17	4603.93	3873.81	3343.43	3764.69	15.5458	8084.65	8196.99	4020.07	10706.3	9247.82	10422.6	5428.98	11242.4	8302.68	6509.07	3.47879	4749.65	4184.81	2879.18	1356.75	616.909	2204.84	7744.64	7401.17	4427.96	3387.82	3123.86	2863.26
20621	23.2406	2	627.802	1253.59	-0.709945	46.64	VTDGITKSPEK	[8] Phospho (ST)	MTAP2_RAT	Microtubule-associated protein 2 OS=Rattus norvegicus GN=Map2 PE=1 SV=3	FALSE	0.580301	3545.79	340.346	4314.32	1236.41	94376.4	84530.4	402.894	317.011	2168.07	15982	99.8354	125.871	1064.73	1399.33	852.216	3380.58	169.875	3563.62	243.511	3914.86	808.284	1117.09	4492.4	1943.36	2003.84	236.299	2865.9	329.552	19683.1	20704.1	220.787	276.589	2168.07	15371.2	87.3106	117.604	809.788
28308	13.6192	2	627.802	1253.59	-0.545402	49.66	VTDGITKSPEK	[8] Phospho (ST)	MTAP2_RAT	Microtubule-associated protein 2 OS=Rattus norvegicus GN=Map2 PE=1 SV=3	FALSE	0.102356	1015.84	838.888	1925.73	315.696	54.9029	90.7761	341.202	1048.6	986.017	6853.65	1404.96	709.881	121816	34482.7	1169.47	234.528	1305.29	1030.48	533.897	1016.42	3687.75	1957.52	7643.21	142.574	574.084	582.433	1279.21	84.1455	11.4505	22.2339	186.98	914.896	986.017	6591.69	1228.7	663.261	92648.2
4683	55.0551	4	1062.27	4245.06	-1.13166	---	DQPAALPLAAEETVNLPPSPPPSPASEQTAALEEDLLTASK	[23] Phospho (ST)	MTAP2_RAT	Microtubule-associated protein 2 OS=Rattus norvegicus GN=Map2 PE=1 SV=3	FALSE	3.17854e-06	510937	475083	429689	451090	454522	396430	970631	818663	765521	1.08775e+06	1.05656e+06	1.21606e+06	1.41711e+06	1.3208e+06	1.24702e+06	1.46204e+06	1.15016e+06	1.63843e+06	2.31598e+06	2.37111e+06	3.14711e+06	1.68569e+06	1.46972e+06	1.67414e+06	288746	329847	285432	120233	94794.9	97098	531909	714275	765521	1.04618e+06	924011	1.13619e+06	1.0778e+06
6367	55.0442	3	1416.03	4245.06	-0.67064	37.2	DQPAALPLAAEETVNLPPSPPPSPASEQTAALEEDLLTASK	[23] Phospho (ST)	MTAP2_RAT	Microtubule-associated protein 2 OS=Rattus norvegicus GN=Map2 PE=1 SV=3	FALSE	1.55333e-05	557462	485525	444917	148716	187698	170491	821745	338743	287696	495244	475069	568152	648326	1.11883e+06	562481	670528	978113	760983	1.57775e+06	1.81803e+06	1.94204e+06	1.57982e+06	1.26756e+06	1.47776e+06	315040	337096	295547	39638.6	39146.1	41758.4	450319	295550	287696	476314	415469	530839	493089
4812	46.2203	4	875.157	3496.6	-4.2969	35.57	EESTETPDIPAIPSDVTQPQPEAVVSEPAEVR	[3] Phospho (ST)	MTAP2_RAT	Microtubule-associated protein 2 OS=Rattus norvegicus GN=Map2 PE=1 SV=3	FALSE	0.00247658	163941	188275	175751	141396	166725	194117	188606	385162	555944	590944	471091	594802	587714	334309	519343	735304	555364	763385	407587	448061	442742	448342	501037	454534	92648.4	130718	116747	37687.5	34772	47545.4	103357	336050	555944	568357	411990	555739	446990
6343	46.2041	2	1749.31	3496.6	-3.39833	---	EESTETPDIPAIPSDVTQPQPEAVVSEPAEVR	[3] Phospho (ST)	MTAP2_RAT	Microtubule-associated protein 2 OS=Rattus norvegicus GN=Map2 PE=1 SV=3	FALSE	0.0151511	831507	811420	798878	197678	157377	168731	683821	541764	543803	657371	676330	686107	575456	571886	465525	650648	816061	710880	969297	1.1063e+06	944462	1.48137e+06	1.16712e+06	1.51114e+06	469911	563362	530675	52689.1	32822.4	41327.4	374736	472684	543803	632245	591481	641048	437667
4908	35.8334	3	856.701	2567.08	-0.481312	36.94	SGTSTPTTPGSTAITPGTPPSYSSR	[11] Phospho (ST)|[22] Phospho (Y)	MTAP2_RAT	Microtubule-associated protein 2 OS=Rattus norvegicus GN=Map2 PE=1 SV=3	FALSE	0.636999	733996	503506	583602	1.42546e+06	1.37394e+06	1.36861e+06	704637	372081	409169	255045	313087	318404	359894	474792	363315	160191	125809	211825	892816	988213	1.02148e+06	1.06057e+06	1.05148e+06	1.10043e+06	414804	349580	387672	379942	286549	335215	386144	324637	409169	245297	273809	297493	273720
4990	35.8178	2	1284.55	2567.08	-0.618529	57.16	SGTSTPTTPGSTAITPGTPPSYSSR	[1] Phospho (ST)|[24] Phospho (ST)	MTAP2_RAT	Microtubule-associated protein 2 OS=Rattus norvegicus GN=Map2 PE=1 SV=3	FALSE	0.226003	1.90664e+06	1.20155e+06	1.35303e+06	1.83547e+06	2.03801e+06	1.76383e+06	1.31892e+06	582498	646000	573157	577036	657017	523284	866248	527023	150546	206174	235136	1.14554e+06	1.23918e+06	1.24773e+06	1.97394e+06	1.78449e+06	2.1021e+06	1.0775e+06	834228	898781	489225	425047	432017	722771	508224	646000	551250	504644	613868	397987
5032	38.7367	4	1036.96	4143.79	-0.753706	63.66	ASQPSPPAHEAGYSTLAQSYTSDHPSELPEEPSSPQER	[34] Phospho (ST)	MTAP2_RAT	Microtubule-associated protein 2 OS=Rattus norvegicus GN=Map2 PE=1 SV=3	FALSE	1.5961e-05	179184	380227	305430	155211	174141	174538	165170	330599	328416	83161.8	126866	119070	624465	254861	545841	435238	335127	458409	2.80864e+06	3.14834e+06	1.92781e+06	1.14992e+06	1.46148e+06	1.25973e+06	101262	263989	202890	41369.7	36318.7	42749.7	90513.5	288444	328416	79983.2	110950	111251	474941
5067	26.4427	3	579.941	1736.8	0.0607473	45.62	VGSLDNAHHVPGGGNVK	[3] Phospho (ST)	MTAP2_RAT	Microtubule-associated protein 2 OS=Rattus norvegicus GN=Map2 PE=1 SV=3	FALSE	0.620485	98739.7	174172	128191	75020.8	3681.62	5230.41	67263.7	155294	158687	146408	174992	165243	5028.68	19830.1	83439.6	179002	203697	181494	104595	106748	101420	183020	182722	231621	55800.9	120926	85154.3	19996	767.836	1281.09	36860.7	135493	158687	140812	153038	154391	3824.6
13032	26.4506	2	869.406	1736.8	-1.35771	34.09	VGSLDNAHHVPGGGNVK	[3] Phospho (ST)	MTAP2_RAT	Microtubule-associated protein 2 OS=Rattus norvegicus GN=Map2 PE=1 SV=3	FALSE	0.343082	63833.9	28178.5	65110.1	15154.6	72010.1	85290.4	16717.3	60741.7	52984.9	578.042	52626.2	46205.9	63042.2	32325.4	28663.3	68511.3	38654.6	58522.7	34403.6	34077	33384.5	53684.4	71304.2	70964.8	36074.6	19564.1	43251	4039.3	15018.4	20890.3	9161.13	52996.5	52984.9	555.948	46024	43171.4	47947.2
5471	12.1695	3	551.945	1652.81	-0.497498	33.66	DKVTDGITKSPEKR	[10] Phospho (ST)	MTAP2_RAT	Microtubule-associated protein 2 OS=Rattus norvegicus GN=Map2 PE=1 SV=3	FALSE	0.0191872	3522.16	126163	1918.86	63277.8	775.786	619.815	21141.5	104243	100149	61873.6	55440.2	57228.2	38380.8	25214.4	149807	174483	111126	163882	233007	218800	6094.59	207171	156143	129105	1990.48	87593.7	1274.65	16866	161.797	151.812	11585.6	90950.8	100149	59508.7	48484.9	53469.8	29190.8
14251	12.1695	2	827.414	1652.81	-0.428627	---	DKVTDGITKSPEKR	[10] Phospho (ST)	MTAP2_RAT	Microtubule-associated protein 2 OS=Rattus norvegicus GN=Map2 PE=1 SV=3	FALSE	0.403742	146.821	36094.9	329.839	11045.7	57.4776	0	3836.61	35594	30010.7	19809.1	17632.1	20140.7	614.211	304.95	70836.4	71547.6	3130.89	65282.5	80005.1	79539.6	0	43916.1	44484.9	36968.2	82.9729	25060.4	219.104	2944.12	11.9875	0	2102.47	31055.4	30010.7	19052	15420.1	18818	467.143
21254	23.7076	3	551.945	1652.81	-0.340087	39.2	DKVTDGITKSPEKR	[10] Phospho (ST)	MTAP2_RAT	Microtubule-associated protein 2 OS=Rattus norvegicus GN=Map2 PE=1 SV=3	FALSE	0.357869	1627.56	1399.49	1138.54	1712.2	9412.67	9076.83	516.816	926.773	746.49	1785.14	1060.09	1132.85	168844	64735.6	942.091	1479.06	1356.16	769.471	1159.49	787.061	1489.38	2710.88	1531.15	1938.92	919.785	971.656	756.306	456.369	1963.1	2223.2	283.217	808.6	746.49	1716.91	927.097	1058.45	128416
21597	24.6855	3	551.945	1652.81	-0.423994	35.69	DKVTDGITKSPEKR	[10] Phospho (ST)	MTAP2_RAT	Microtubule-associated protein 2 OS=Rattus norvegicus GN=Map2 PE=1 SV=3	FALSE	0.526659	83419.1	3531.18	684.52	1560.21	121256	73565.7	87.9374	920.237	1816.98	1812.03	3335.33	3237.44	13254.7	2450.23	2188.16	2072.36	3717.5	4610.55	2771.58	2370.06	2120.8	970.794	650.344	2227.31	47142.7	2451.67	454.71	415.858	25289	18018.5	48.19	802.898	1816.98	1742.77	2916.89	3024.82	10080.9
28162	24.8259	4	414.211	1652.81	0.320456	33.43	DKVTDGITKSPEKR	[10] Phospho (ST)	MTAP2_RAT	Microtubule-associated protein 2 OS=Rattus norvegicus GN=Map2 PE=1 SV=3	FALSE	0.664852	12626.8	53.0605	6192.94	531.246	29092.2	17655	590.093	369.175	73.051	317.783	69.9536	125.795	1516.5	1297.03	745.643	142.887	0	246.606	8900.52	349.351	11439.9	300.7	2900.14	321.683	7135.79	36.8395	4113.81	141.598	6067.46	4324.26	323.373	322.102	73.051	305.637	61.1776	117.533	1153.39
40840	23.7557	2	827.414	1652.81	-0.0747283	---	DKVTDGITKSPEKR	[10] Phospho (ST)	MTAP2_RAT	Microtubule-associated protein 2 OS=Rattus norvegicus GN=Map2 PE=1 SV=3	FALSE	0.0827215	0	0	157.934	0	0	0	34.7378	0	47.4895	22.413	0.517516	47.5412	53684.5	7637.96	18.3369	0	0	191.824	89.6688	0	0	50.0149	138.805	147.694	0	0	104.912	0	0	0	19.0364	0	47.4895	21.5563	0.452591	44.419	40830.2
7841	28.8336	2	655.792	1309.57	-0.0141873	39.93	TPGTPGTPSYPR	[4] Phospho (ST)	MTAP2_RAT	Microtubule-associated protein 2 OS=Rattus norvegicus GN=Map2 PE=1 SV=3	FALSE	0.603149	542836	448303	326752	40979.3	22685.6	14239.4	32681.3	75645.2	81500.9	14066.1	232794	188788	35300.3	74600.8	82956.4	32688.5	98208.5	52180.3	66880.5	77423.2	46291	102989	90546.7	125926	306774	311254	217053	10922.6	4731.29	3487.68	17909.4	65999.7	81500.9	13528.4	203589	176390	26847.9
10467	35.3209	2	816.872	1631.73	-0.624675	48.75	VDHGAEIITQSPSR	[N-term] Carbamyl (N-term)|[11] Phospho (ST)	MTAP2_RAT	Microtubule-associated protein 2 OS=Rattus norvegicus GN=Map2 PE=1 SV=3	FALSE	0.0261394	47060.8	42762	43250.7	18754.1	27286.3	10470.7	43087.3	40528.8	40105.6	51157.6	56614.5	72035.3	5757.5	66860.9	104458	51575.8	49908.9	56536	169610	192173	182189	104993	145971	105269	26595.5	29689.3	28730.3	4998.7	5690.81	2564.6	23612	35361	40105.6	49202.3	49511.9	67304.5	4378.9
10670	43.2043	3	820.065	2457.17	-1.19799	49.85	LEETSKVSIEETVAKEEESLK	[5] Phospho (ST)	MTAP2_RAT	Microtubule-associated protein 2 OS=Rattus norvegicus GN=Map2 PE=1 SV=3	FALSE	0.0111772	88722.1	132561	137816	135258	189686	189908	49637.6	94433.2	81761.8	93778.2	79082.2	82707.5	171860	57331.3	106311	160018	125205	143108	238497	357072	171695	282875	287493	254204	50139.6	92036.3	91547.9	36051.6	39560.8	46514.3	27201.6	82392	81761.8	90193.8	69160.9	77275.8	130709
13337	11.4785	2	534.716	1067.42	-0.10106	46.99	EASPPSSADK	[3] Phospho (ST)	MTAP2_RAT	Microtubule-associated protein 2 OS=Rattus norvegicus GN=Map2 PE=1 SV=3	FALSE	0.164462	11191.4	2966.4	1842.06	15793.2	150817	82681.7	15839.1	2028.49	2231.4	1486.12	452.969	2361.32	3987.98	21653.9	1497.91	1247.66	485.273	2300.96	3279.86	2684.06	6604.42	2377.37	1721.97	1753.14	6324.63	2059.55	1223.64	4209.5	31454.4	20251.3	8679.88	1769.84	2231.4	1429.31	396.142	2206.24	3033.09
13874	12.7043	3	499.911	1496.71	-0.0355337	37.37	DKVTDGITKSPEK	[10] Phospho (ST)	MTAP2_RAT	Microtubule-associated protein 2 OS=Rattus norvegicus GN=Map2 PE=1 SV=3	FALSE	0.253281	1091.09	51795.6	883.203	38659.6	2243.34	2254.34	11397.9	35660.4	60082.7	8795.23	43114.5	44743.4	40056.7	11371	63408.3	71136	8671.25	78167	53840.9	71500.2	452.401	88790.8	3815.75	53795.3	616.609	35961.3	586.69	10304.3	467.869	552.158	6246.06	31113.4	60082.7	8459.06	37705.6	41804.9	30465.4
15247	12.7681	2	749.363	1496.71	-1.05968	43.81	DKVTDGITKSPEK	[10] Phospho (ST)	MTAP2_RAT	Microtubule-associated protein 2 OS=Rattus norvegicus GN=Map2 PE=1 SV=3	FALSE	0.0870876	140.354	62230.9	8084.68	63689.9	2494.57	2334.31	17016.1	43471.5	77522.1	16729.7	64138.2	77227.1	87545.6	27456.2	91266.5	118806	13713	117082	78532	109790	5879.48	93499.9	9081.66	69627	79.3183	43206.4	5370.45	16975.9	520.267	571.744	9324.89	37928.4	77522.1	16090.2	56091.7	72155.3	66583.4
21934	25.0391	3	499.911	1496.71	0.0359789	35.04	DKVTDGITKSPEK	[10] Phospho (ST)	MTAP2_RAT	Microtubule-associated protein 2 OS=Rattus norvegicus GN=Map2 PE=1 SV=3	FALSE	0.375501	22358.8	1626.54	470.619	1194.37	28322.2	1925.73	3972.24	8121.11	575.321	6325.29	594.556	527.116	93526.2	8905.03	7767.35	582.041	10084.6	506.473	7877.17	3155.29	6023.84	2872.23	5078.68	650.788	12635.7	1129.29	312.621	318.345	5906.87	471.671	2176.8	7085.58	575.321	6083.52	519.965	492.498	71132
22442	25.1152	2	749.363	1496.71	-0.683731	44.68	DKVTDGITKSPEK	[10] Phospho (ST)	MTAP2_RAT	Microtubule-associated protein 2 OS=Rattus norvegicus GN=Map2 PE=1 SV=3	FALSE	0.328296	63013.4	1041.91	6347.83	557.728	89406.1	76186.6	8624.51	11809.4	285.029	3414.5	7750.86	5039.37	131041	41193.2	15253.2	1684.67	46721.4	1332	16233.9	6921.04	21064.4	11512.4	15405.7	4693.87	35610.9	723.392	4216.71	148.657	18646.5	18660.4	4726.26	10303.6	285.029	3283.99	6778.47	4708.41	99663.9
34138	22.2518	3	499.911	1496.71	-0.134796	47.15	DKVTDGITKSPEK	[10] Phospho (ST)	MTAP2_RAT	Microtubule-associated protein 2 OS=Rattus norvegicus GN=Map2 PE=1 SV=3	FALSE	0.429231	4755.54	1150.4	57812.1	2808.05	5154.69	4000.43	1029.7	2302.31	9202.1	3748.52	474.03	624.916	708.209	305.637	1045.58	1001.85	622.564	3267.91	630.776	895.704	58625.1	958.718	90348	644.39	2687.5	798.713	38403.1	748.455	1075.06	979.828	564.277	2008.74	9202.1	3605.24	414.561	583.876	538.633
42386	22.171	2	749.362	1496.71	-1.78423	36.28	DKVTDGITKSPEK	[10] Phospho (ST)	MTAP2_RAT	Microtubule-associated protein 2 OS=Rattus norvegicus GN=Map2 PE=1 SV=3	FALSE	0.786177	40761.7	145.271	39855.4	47.2413	869.274	380.791	87.8933	513.555	2012.73	262.502	160.018	188.94	1942.29	6126.28	434.264	37.9732	254.975	365.821	248.722	435.865	78623.6	115.635	40187.2	81.4074	23035.7	100.861	26474.9	12.5917	181.295	93.2675	48.1658	448.072	2012.73	252.469	139.943	176.532	1477.23
19683	25.513	2	628.276	1254.54	-0.810197	37.56	VTSEPEAVSEK	[3] Phospho (ST)	MTAP2_RAT	Microtubule-associated protein 2 OS=Rattus norvegicus GN=Map2 PE=1 SV=3	FALSE	0.0948504	50400.5	30371.7	25959.7	1197.24	81525.4	54140.5	11676.8	9570.48	7378.75	30110.5	44649.4	40848.4	115274	49428.1	7223.55	5490.04	18449.5	3435.91	6114.56	2020.87	19441.8	1788.35	16411.5	2242.23	28482.9	21086.8	17244.4	319.111	17002.9	13260.7	6398.93	8350.14	7378.75	28959.6	39047.9	38165.7	87672.1
26642	22.9348	2	628.276	1254.54	-0.795701	38.63	VTSEPEAVSEK	[3] Phospho (ST)	MTAP2_RAT	Microtubule-associated protein 2 OS=Rattus norvegicus GN=Map2 PE=1 SV=3	FALSE	0.0404697	28132	15639.6	70885.9	28390.7	8125.23	8062.67	57287.1	69125.5	26007	70036.6	6424.21	8821.41	48171.4	41745	89928.6	38958.4	8795.13	35429	36701.3	41044.1	115372	121660	133051	32907.8	15898.3	10858.4	47087.7	7567.24	1694.59	1974.8	31393.5	60311.3	26007	67359.7	5618.26	8242.08	36637.1
21972	29.7606	2	537.807	1073.6	0.1953	33.08	VAIIRTPPK	[6] Phospho (ST)	MTAP2_RAT	Microtubule-associated protein 2 OS=Rattus norvegicus GN=Map2 PE=1 SV=3	FALSE	0.481908	23929.7	12706.4	12255.3	10244.3	14087.8	16592.8	16265	17275.1	16850.6	9859.4	20432	17129.4	8132.42	11959.9	22468.6	22227.5	18636.3	21033.1	25945.7	18677.6	12437	16031	14048.9	16071.2	13523.4	8821.92	8140.88	2730.51	2938.15	4064.08	8913.25	15072.3	16850.6	9482.55	17868.7	16004.4	6185.17
72	27.851	3	637.265	1908.77	-0.0100406	70.87	SAKDSDDEEEVVHVDR	[5] Phospho (ST)	STX1B_RAT	Syntaxin-1B OS=Rattus norvegicus GN=Stx1b PE=1 SV=1	TRUE	0.176409	1.73698e+07	1.92901e+07	2.13957e+07	2.72342e+06	1.01707e+07	1.08115e+07	4.8146e+06	1.45143e+07	1.10716e+07	1.63423e+07	1.37482e+07	1.4513e+07	2.17533e+07	8.51456e+06	1.50161e+07	1.52893e+07	1.72233e+07	1.37818e+07	1.19638e+07	1.58505e+07	1.21889e+07	1.74915e+07	1.77721e+07	1.70114e+07	9.81619e+06	1.3393e+07	1.42127e+07	725898	2.12119e+06	2.64808e+06	2.63842e+06	1.26636e+07	1.10716e+07	1.57177e+07	1.20234e+07	1.35599e+07	1.65446e+07
621	27.851	2	955.394	1908.77	-0.370135	96.7	SAKDSDDEEEVVHVDR	[5] Phospho (ST)	STX1B_RAT	Syntaxin-1B OS=Rattus norvegicus GN=Stx1b PE=1 SV=1	TRUE	0.205556	8.86685e+06	7.63913e+06	1.01539e+07	1.84965e+06	6.3896e+06	6.78971e+06	2.38177e+06	7.01524e+06	4.77382e+06	7.27737e+06	6.56627e+06	7.54541e+06	1.05022e+07	4.37936e+06	7.2924e+06	7.12578e+06	8.55849e+06	6.15937e+06	5.82821e+06	7.08743e+06	6.89555e+06	7.94146e+06	8.98751e+06	7.83765e+06	5.01093e+06	5.30379e+06	6.74497e+06	493003	1.33261e+06	1.66301e+06	1.30522e+06	6.12073e+06	4.77382e+06	6.99921e+06	5.74249e+06	7.04987e+06	7.98752e+06
7630	27.851	4	478.201	1908.77	-0.0568006	---	SAKDSDDEEEVVHVDR	[5] Phospho (ST)	STX1B_RAT	Syntaxin-1B OS=Rattus norvegicus GN=Stx1b PE=1 SV=1	TRUE	0.447638	89865.4	128668	139049	11217.3	6182.61	509.927	13558.9	208461	197309	69987.3	184623	200942	679.075	26144.1	225030	259915	410085	249416	70054	69220.8	79781.3	114143	123136	123461	50785.7	89333.5	92366.6	2989.86	1289.44	124.897	7430.35	181880	197309	67312.3	161461	187745	516.475
8393	31.6354	2	812.313	1622.61	0.596448	52.24	DSDDEEEVVHVDR	[2] Phospho (ST)	STX1B_RAT	Syntaxin-1B OS=Rattus norvegicus GN=Stx1b PE=1 SV=1	TRUE	0.0655954	241208	336229	305514	232643	111784	116149	199864	184991	210116	301893	320547	343319	240131	171316	257950	222305	249466	221633	384328	464528	482033	396942	355457	375994	136314	233441	202945	62008.5	23313.7	28448.4	109526	161403	210116	290354	280333	320772	182633
104	50.5023	2	943.449	1884.88	-1.45387	68.77	SLSTSGESLYHVLGLDK	[3] Phospho (ST)	DNJC5_RAT	DnaJ homolog subfamily C member 5 OS=Rattus norvegicus GN=Dnajc5 PE=1 SV=1	TRUE	0.0123017	1.41639e+07	1.40281e+07	1.28181e+07	1.53796e+07	1.67723e+07	1.66824e+07	1.20474e+07	1.04131e+07	1.06145e+07	1.02972e+07	1.15286e+07	1.08074e+07	1.56835e+07	1.50039e+07	1.40792e+07	1.24654e+07	1.16025e+07	1.34338e+07	1.51934e+07	1.74919e+07	1.82247e+07	1.88622e+07	1.67675e+07	1.89499e+07	8.00446e+06	9.73961e+06	8.51475e+06	4.09926e+06	3.49801e+06	4.08604e+06	6.60203e+06	9.08533e+06	1.06145e+07	9.90364e+06	1.00823e+07	1.00976e+07	1.19282e+07
337	50.4577	3	629.303	1884.89	0.28928	44.93	SLSTSGESLYHVLGLDK	[3] Phospho (ST)	DNJC5_RAT	DnaJ homolog subfamily C member 5 OS=Rattus norvegicus GN=Dnajc5 PE=1 SV=1	TRUE	0.00488248	3.01986e+06	3.20334e+06	2.73333e+06	4.67752e+06	4.59797e+06	5.05856e+06	3.0672e+06	2.92367e+06	3.24481e+06	3.23638e+06	3.24993e+06	3.25655e+06	4.57708e+06	4.12216e+06	4.09952e+06	3.74052e+06	3.21354e+06	4.09859e+06	4.52689e+06	5.16814e+06	5.86768e+06	4.75682e+06	3.96157e+06	4.70958e+06	1.70662e+06	2.22405e+06	1.81569e+06	1.24674e+06	958949	1.239e+06	1.68083e+06	2.55087e+06	3.24481e+06	3.11268e+06	2.84221e+06	3.04268e+06	3.48113e+06
5904	53.5486	2	964.953	1927.89	-0.618953	46.56	SLSTSGESLYHVLGLDK	[N-term] Carbamyl (N-term)|[3] Phospho (ST)	DNJC5_RAT	DnaJ homolog subfamily C member 5 OS=Rattus norvegicus GN=Dnajc5 PE=1 SV=1	TRUE	0.00379729	403924	349487	406436	302260	424203	405322	360564	310787	283570	338438	307596	335113	473750	483839	381727	281482	320785	378675	702860	736472	908988	589909	481531	550527	228270	242646	269985	80564.3	88471.7	99276	197590	271159	283570	325502	269006	313105	360314
109	27.0698	2	732.324	1462.63	0.112749	64.32	AALPAGEGESPEGAK	[10] Phospho (ST)	AMPH_RAT	Amphiphysin OS=Rattus norvegicus GN=Amph PE=1 SV=1	TRUE	0.000233493	6.03525e+06	6.02688e+06	5.68459e+06	6.24523e+06	6.82974e+06	6.87272e+06	5.14089e+06	5.38142e+06	5.24354e+06	6.79403e+06	6.39649e+06	6.41088e+06	9.42557e+06	7.53856e+06	8.13222e+06	7.99884e+06	8.77743e+06	8.34882e+06	6.48051e+06	7.25802e+06	6.69098e+06	6.60194e+06	6.18768e+06	7.128e+06	3.41071e+06	4.18441e+06	3.77613e+06	1.6646e+06	1.42441e+06	1.68334e+06	2.81723e+06	4.69524e+06	5.24354e+06	6.53435e+06	5.59402e+06	5.98985e+06	7.16868e+06
5973	27.1069	1	1463.64	1462.63	-0.080627	---	AALPAGEGESPEGAK	[10] Phospho (ST)	AMPH_RAT	Amphiphysin OS=Rattus norvegicus GN=Amph PE=1 SV=1	TRUE	0.520272	473912	420482	452225	654304	852682	855631	390515	520662	418884	488179	556526	522460	825153	622036	740565	727912	820955	718228	337317	453977	440048	465152	501477	491403	267822	291937	300402	174398	177835	209570	214004	454272	418884	469520	486707	488148	627576
897	40.3467	3	956.097	2865.27	-3.48721	52.07	IDVESTELASSESPQAAELEAGAPQEK	[13] Phospho (ST)	AMPH_RAT	Amphiphysin OS=Rattus norvegicus GN=Amph PE=1 SV=1	TRUE	4.01159e-06	1.76017e+06	1.92911e+06	1.84155e+06	2.31142e+06	1.99993e+06	1.79052e+06	2.27151e+06	2.11259e+06	2.20482e+06	2.5163e+06	2.53125e+06	2.6431e+06	3.74201e+06	2.89997e+06	3.23331e+06	2.47191e+06	2.74044e+06	2.97514e+06	4.96128e+06	5.183e+06	4.83345e+06	3.27436e+06	3.47042e+06	3.32227e+06	994729	1.33937e+06	1.2233e+06	616085	417104	438553	1.24479e+06	1.84322e+06	2.20482e+06	2.42012e+06	2.21369e+06	2.46952e+06	2.84601e+06
3007	40.3623	2	1433.64	2865.27	-4.46928	103.79	IDVESTELASSESPQAAELEAGAPQEK	[13] Phospho (ST)	AMPH_RAT	Amphiphysin OS=Rattus norvegicus GN=Amph PE=1 SV=1	TRUE	5.83885e-05	1.47758e+06	1.50636e+06	1.43936e+06	1.10664e+06	1.26611e+06	1.15996e+06	1.56247e+06	1.12699e+06	1.09871e+06	1.38394e+06	1.39612e+06	1.44061e+06	1.94978e+06	1.90177e+06	1.55513e+06	1.19278e+06	1.5966e+06	1.51319e+06	2.20408e+06	2.3476e+06	2.15147e+06	2.2345e+06	2.22557e+06	2.31309e+06	835026	1.04585e+06	956133	294962	264058	284110	856238	983286	1.09871e+06	1.33104e+06	1.22097e+06	1.346e+06	1.48292e+06
9009	37.7713	3	1136.23	3405.66	-4.64852	55.32	TPSPPEEASPLPSPTASPNHTLAPASPAPVRPR	[3] Phospho (ST)	AMPH_RAT	Amphiphysin OS=Rattus norvegicus GN=Amph PE=1 SV=1	FALSE	7.85576e-05	315280	596484	632818	355607	451639	345987	172172	244152	217629	431530	455431	456521	1.20361e+06	547098	993339	541423	869115	644907	2.56249e+06	2.94645e+06	1.6409e+06	729290	579488	733283	178175	414134	420365	94783.4	94193.5	84742.9	94350.7	213020	217629	415036	398295	426540	915414
3507	37.8646	4	852.423	3405.66	-2.79776	58.56	TPSPPEEASPLPSPTASPNHTLAPASPAPVRPR	[1] Phospho (ST)	AMPH_RAT	Amphiphysin OS=Rattus norvegicus GN=Amph PE=1 SV=1	TRUE	0.000122784	223627	539505	565736	572196	429395	337770	208857	773902	766822	1.499e+06	1.40691e+06	1.36511e+06	2.71712e+06	738395	2.70916e+06	2.00703e+06	2.47312e+06	1.88772e+06	4.84112e+06	5.36732e+06	3.08035e+06	929220	1.54405e+06	940067	126379	374574	375804	152513	89554.3	82730.4	114454	675221	766822	1.44171e+06	1.23041e+06	1.27546e+06	2.06652e+06
6150	40.9086	2	791.865	1581.72	-1.76132	59.05	AFSIQGAPSDSGPLR	[9] Phospho (ST)	AMPH_RAT	Amphiphysin OS=Rattus norvegicus GN=Amph PE=1 SV=1	FALSE	4.87403e-05	146482	137094	138629	127600	138784	112531	159648	106918	120918	135303	146211	148058	213802	175714	179005	135325	153373	157157	304684	316333	341776	243903	235346	243891	82781.3	95182.9	92087.6	34010.3	28944.7	27562.4	87487.6	93285.3	120918	130132	127868	138335	162609
10432	49.9368	2	908.971	1815.93	-1.22705	110.81	MSINAEDVVVGDLVEVK		AT1A1_RAT	Sodium/potassium-transporting ATPase subunit alpha-1 OS=Rattus norvegicus GN=Atp1a1 PE=1 SV=1	TRUE	0.012001	42026.3	22150.2	22168.7	287666	28164	41799.6	216867	119341	254798	117576	182541	128180	133814	133245	116924	278745	160405	248979	162256	203607	244957	212575	186687	254704	23750.4	15378.7	14726.1	76674.2	5873.87	10238	118844	104124	254798	113082	159640	119762	101774
13671	39.8625	2	800.336	1598.66	-2.55806	80.05	SPDFTNENPLETR	[1] Phospho (ST)	AT1A1_RAT	Sodium/potassium-transporting ATPase subunit alpha-1 OS=Rattus norvegicus GN=Atp1a1 PE=1 SV=1	TRUE	1.41999e-05	22590.9	28777.7	24518.2	38243.5	10033.6	12777.5	37300.6	26559.4	22552.7	42281	36719.2	39052.6	85239.3	103854	96119.6	45342.1	68623.5	47907.1	194576	189052	188960	47335.6	47508.8	62850.2	12766.8	19980.1	16286.8	10193.4	2092.6	3129.59	20440.9	23172.8	22552.7	40664.9	32112.6	36487.8	64829.4
14090	11.532	3	558.609	1672.8	-0.727446	33.28	DKYEPAAVSEHGDKK		AT1A1_RAT	Sodium/potassium-transporting ATPase subunit alpha-1 OS=Rattus norvegicus GN=Atp1a1 PE=1 SV=1	TRUE	0.299491	3303	6097.44	3572.62	1670.68	95.8438	34.3707	1421.35	8980.92	7708.86	7871.03	8580.55	5210.26	9726.44	1734.58	9542.52	7552.45	40.2557	6684.61	21471.9	19154	11156.5	6384.6	1990.53	6598.7	1866.63	4233.4	2373.2	445.302	19.9891	8.41845	778.903	7835.76	7708.86	7570.18	7504.07	4868.08	7397.51
45202	11.5603	2	837.41	1672.81	-0.0138138	---	DKYEPAAVSEHGDKK		AT1A1_RAT	Sodium/potassium-transporting ATPase subunit alpha-1 OS=Rattus norvegicus GN=Atp1a1 PE=1 SV=1	TRUE	0.925115	4.27612	0	0	0	0	0	0	1490.31	1286.09	1457.06	479.159	963.514	264.479	0	2490.92	1285.83	0	590.683	0	3575.35	0	0	0	0	2.41657	0	0	0	0	0	0	1300.28	1286.09	1401.36	419.046	900.236	201.151
117	43.4072	2	915.463	1828.91	-2.66893	111.81	GVGIISEGNETVEDIAAR		AT1A3_RAT	Sodium/potassium-transporting ATPase subunit alpha-3 OS=Rattus norvegicus GN=Atp1a3 PE=1 SV=2	TRUE	8.39993e-05	4.50274e+06	4.50166e+06	4.29697e+06	6.12326e+06	5.16575e+06	4.86429e+06	1.28941e+07	1.26664e+07	1.33406e+07	1.06241e+07	1.05496e+07	1.07537e+07	1.48172e+07	1.12638e+07	1.34523e+07	1.65884e+07	1.62372e+07	1.75059e+07	1.29212e+07	1.46695e+07	1.3527e+07	1.70564e+07	1.67849e+07	1.66575e+07	2.54464e+06	3.12546e+06	2.85437e+06	1.63209e+06	1.07737e+06	1.19141e+06	7.06603e+06	1.10513e+07	1.33406e+07	1.0218e+07	9.22611e+06	1.00475e+07	1.12693e+07
396	43.5008	3	610.645	1828.91	-1.83497	45.89	GVGIISEGNETVEDIAAR		AT1A3_RAT	Sodium/potassium-transporting ATPase subunit alpha-3 OS=Rattus norvegicus GN=Atp1a3 PE=1 SV=2	TRUE	0.000634122	350902	371080	370415	837881	534041	537180	1.40741e+06	1.79042e+06	2.16766e+06	1.77312e+06	1.36878e+06	1.73741e+06	2.29674e+06	1.63932e+06	2.18154e+06	3.02743e+06	2.75904e+06	2.94015e+06	1.92719e+06	1.64153e+06	2.1077e+06	1.55235e+06	1.98136e+06	1.83914e+06	198306	257638	246058	223328	111379	131572	771265	1.56213e+06	2.16766e+06	1.70535e+06	1.19706e+06	1.62331e+06	1.7468e+06
17324	44.844	2	915.457	1828.9	-9.55542	37.97	GVGIISEGNETVEDIAAR		AT1A3_RAT	Sodium/potassium-transporting ATPase subunit alpha-3 OS=Rattus norvegicus GN=Atp1a3 PE=1 SV=2	FALSE	0.000604339	17295.1	11232.5	21354.8	70273.4	72396.3	50011.9	20653.8	28437.7	35067.1	27414.2	31162.4	33584.6	69093.1	72348.6	89671.3	106505	55682.1	63736.4	64325	89298	77342.5	58071	35239	33684.5	9774	7798.62	14185.5	18730.6	15098.9	12249.5	11318.4	24811.6	35067.1	26366.3	27252.9	31379	52549.2
1909	51.4113	2	936.492	1870.97	-1.29106	114.44	MQVNAEEVVVGDLVEIK		AT1A3_RAT	Sodium/potassium-transporting ATPase subunit alpha-3 OS=Rattus norvegicus GN=Atp1a3 PE=1 SV=2	TRUE	0.0626255	670138	723516	577743	2.40086e+06	896762	878050	1.41051e+06	1.00595e+06	1.79621e+06	918048	1.34061e+06	1.17394e+06	1.0118e+06	1.0451e+06	906796	2.02443e+06	1.24862e+06	1.63182e+06	1.27387e+06	1.26505e+06	1.6627e+06	1.78998e+06	1.36975e+06	2.38046e+06	378716	502331	383780	639923	187028	215062	772965	877681	1.79621e+06	882958	1.17243e+06	1.09684e+06	769531
6073	51.5374	3	624.664	1870.97	-0.871612	66.76	MQVNAEEVVVGDLVEIK		AT1A3_RAT	Sodium/potassium-transporting ATPase subunit alpha-3 OS=Rattus norvegicus GN=Atp1a3 PE=1 SV=2	FALSE	0.041605	105409	85458.2	88476.4	686777	171024	203211	364989	304532	623307	278846	387043	406616	278358	245903	264984	638539	331144	526955	465442	422094	554440	434345	371114	592248	59569.9	59333	58772.6	183053	35668.6	49772.6	200015	265701	623307	268188	338486	379912	211707
2075	50.209	2	944.488	1886.96	-2.1205	114.7	MQVNAEEVVVGDLVEIK	[1] Oxidation (M)	AT1A3_RAT	Sodium/potassium-transporting ATPase subunit alpha-3 OS=Rattus norvegicus GN=Atp1a3 PE=1 SV=2	FALSE	0.497434	708889	2.14305e+06	608307	2.34005e+06	2.44018e+06	1.46927e+06	380023	437105	750864	610463	484717	530897	948701	1.44843e+06	497768	813517	1.24225e+06	820832	565638	1.14393e+06	905460	1.67149e+06	981911	1.86045e+06	400615	1.4879e+06	404083	623714	508922	359870	208254	381370	750864	587130	423907	496031	721541
4227	50.2404	3	629.994	1886.96	-2.57059	52.13	MQVNAEEVVVGDLVEIK	[1] Oxidation (M)	AT1A3_RAT	Sodium/potassium-transporting ATPase subunit alpha-3 OS=Rattus norvegicus GN=Atp1a3 PE=1 SV=2	FALSE	0.0100089	118239	410566	288790	752097	703098	329622	215119	193787	400126	194018	225035	280975	470676	578151	269998	330827	434128	463776	442599	622458	731385	698795	434392	758903	66820.7	285053	191836	200464	146638	80734.7	117886	169077	400126	186602	196803	262522	357976
3924	40.0993	2	962.957	1923.9	-5.21593	114.87	NLEAVETLGSTSTICSDK		AT1A3_RAT	Sodium/potassium-transporting ATPase subunit alpha-3 OS=Rattus norvegicus GN=Atp1a3 PE=1 SV=2	FALSE	0.0737944	210081	213022	243063	774786	305440	297436	1.07317e+06	852296	1.17519e+06	659926	914788	752176	1.31051e+06	1.02354e+06	1.12488e+06	1.27424e+06	1.35332e+06	1.35411e+06	546128	647373	617709	419468	438773	526729	118723	147899	161461	206511	63702.4	72851.3	588101	743619	1.17519e+06	634702	800023	702777	996720
5744	26.0142	2	810.378	1618.74	-0.696682	83.78	VDNSSLTGESEPQTR		AT1A3_RAT	Sodium/potassium-transporting ATPase subunit alpha-3 OS=Rattus norvegicus GN=Atp1a3 PE=1 SV=2	FALSE	0.0216929	166978	24909.2	140217	85180.6	180898	272220	166997	261506	194431	9926.53	21427.4	16112.8	179176	146318	246702	285252	27302	274163	396627	405134	343401	245614	233641	250704	94364.3	17294.2	93142.8	22704	37728	66675.1	91515.1	228161	194431	9547.12	18739.2	15054.6	136273
20724	27.2946	2	810.378	1618.74	-0.776458	75.47	VDNSSLTGESEPQTR		AT1A3_RAT	Sodium/potassium-transporting ATPase subunit alpha-3 OS=Rattus norvegicus GN=Atp1a3 PE=1 SV=2	FALSE	0.803908	5903.92	2025.83	4341.2	1925.87	65217.5	55591.9	312.868	2596.48	59.9044	5418.01	401.521	2402.28	237617	9211.7	4259.63	1339.04	1317.72	1491.13	1719.34	1423	3631.11	855.778	1825.13	2384.2	3336.49	1406.52	2883.75	513.32	13601.7	13616.2	171.453	2265.41	59.9044	5210.92	351.148	2244.52	180722
5929	26.8708	2	850.362	1698.71	-0.0818455	86.18	VDNSSLTGESEPQTR	[7] Phospho (ST)	AT1A3_RAT	Sodium/potassium-transporting ATPase subunit alpha-3 OS=Rattus norvegicus GN=Atp1a3 PE=1 SV=2	FALSE	0.07832	507233	336496	317687	248129	842490	867838	453287	429721	400283	96292.7	357573	360708	854649	646763	398443	488723	507522	522870	515989	529318	551817	451553	455397	504008	286653	233627	211031	66136	175709	212560	248403	374927	400283	92612.2	312713	337019	650009
7387	55.8323	3	827.403	2479.19	-1.3979	58.24	QAADMILLDDNFASIVTGVEEGR	[5] Oxidation (M)	AT1A3_RAT	Sodium/potassium-transporting ATPase subunit alpha-3 OS=Rattus norvegicus GN=Atp1a3 PE=1 SV=2	FALSE	0.19231	67443.5	2286.98	74548.2	182700	100208	127200	108947	138689	152817	109723	140027	142680	246083	170263	254042	269384	187063	261578	209969	199747	257005	35663.9	236739	12477.1	38114.5	1587.83	49520.5	48696.9	20899.2	31155.2	59703.1	121005	152817	105529	122460	133310	187160
12721	55.8323	2	1240.6	2479.19	-1.6868	---	QAADMILLDDNFASIVTGVEEGR	[5] Oxidation (M)	AT1A3_RAT	Sodium/potassium-transporting ATPase subunit alpha-3 OS=Rattus norvegicus GN=Atp1a3 PE=1 SV=2	FALSE	0.119478	67323.2	1240.15	41000.8	88728.9	56112.4	71129	87153.8	47962.4	51447.8	45620.6	71814.9	57639.4	122984	167251	111725	186432	133503	155177	142380	165340	125192	15282.2	210108	5127.53	38046.4	861.029	27235.8	23649.8	11702.8	17421.7	47760.6	41846.7	51447.8	43876.9	62805.3	53854	93536.2
18138	55.3139	3	827.404	2479.19	-0.0604779	56.17	QAADMILLDDNFASIVTGVEEGR	[5] Oxidation (M)	AT1A3_RAT	Sodium/potassium-transporting ATPase subunit alpha-3 OS=Rattus norvegicus GN=Atp1a3 PE=1 SV=2	FALSE	0.587072	0	73071.1	520.751	744.014	10879.1	6682.44	2741.82	0	2353.36	0	3188.15	0	4013.77	3443.02	1372.56	1406.44	0	857.222	27.4657	142.153	0	202875	354.071	215634	0	50732.7	345.922	198.309	2268.94	1636.74	1502.52	0	2353.36	0	2788.18	0	3052.7
22990	55.2922	2	1240.6	2479.19	0.0397285	---	QAADMILLDDNFASIVTGVEEGR	[5] Oxidation (M)	AT1A3_RAT	Sodium/potassium-transporting ATPase subunit alpha-3 OS=Rattus norvegicus GN=Atp1a3 PE=1 SV=2	FALSE	0.496078	0	82182	0	2983.9	5008.35	8982.28	8270.21	3842.5	2013.35	261.314	78.9577	1009.64	0	6469.52	2911.28	22.9423	0	0	2083.81	0	814.09	241476	504.327	203234	0	57058.3	0	795.326	1044.54	2200.04	4532.11	3352.54	2013.35	251.327	69.052	943.333	0
9091	48.3952	2	936.965	1871.92	-3.58217	95.87	GVGIISEGNETVEDIAAR	[N-term] Carbamyl (N-term)	AT1A3_RAT	Sodium/potassium-transporting ATPase subunit alpha-3 OS=Rattus norvegicus GN=Atp1a3 PE=1 SV=2	FALSE	0.00111989	45563.9	22550.4	27464.2	116565	57035.7	54295.1	203965	212586	188417	149403	170767	166973	232495	215262	184960	235268	181231	252333	227595	265178	293418	206309	207556	216121	25749.6	15656.6	18243.8	31069.2	11895.3	13298.5	111773	185479	188417	143693	149343	156007	176825
9764	58.4702	3	822.071	2463.19	-1.00008	---	QAADMILLDDNFASIVTGVEEGR		AT1A3_RAT	Sodium/potassium-transporting ATPase subunit alpha-3 OS=Rattus norvegicus GN=Atp1a3 PE=1 SV=2	FALSE	0.18844	66086	7243.97	9022.4	183715	18156.4	37217.5	180784	143273	235464	127003	169774	164276	102632	96814.3	64648.1	334842	180010	313552	237391	214954	313932	18232.9	530369	16689.7	37347.3	5029.43	5993.36	48967.3	3786.68	9115.72	99070.5	125004	235464	122148	148475	153487	78057.4
13698	58.4802	2	1232.6	2463.19	-1.29839	115.87	QAADMILLDDNFASIVTGVEEGR		AT1A3_RAT	Sodium/potassium-transporting ATPase subunit alpha-3 OS=Rattus norvegicus GN=Atp1a3 PE=1 SV=2	FALSE	0.122796	87850.8	2798.91	12936.1	129166	7545.19	20379.6	188796	76072.7	134950	61021.4	102213	91415.4	41826.6	52670.1	45892	257118	169535	218911	259467	265012	306440	21574.4	363053	9653.65	49647.2	1943.26	8593.14	34427.8	1573.62	4991.6	103461	66372.7	134950	58689	89390	85411.8	31811.5
19537	57.8873	2	1232.6	2463.2	0.111408	113.48	QAADMILLDDNFASIVTGVEEGR		AT1A3_RAT	Sodium/potassium-transporting ATPase subunit alpha-3 OS=Rattus norvegicus GN=Atp1a3 PE=1 SV=2	FALSE	0.801153	11740.8	83521.1	48545.7	1153.01	680.096	462.592	630.229	2317.22	4192.99	0	751.491	34.1772	5513.01	12959.5	4520.67	0	6.78786	2550.55	2150.26	634.831	163.937	383399	1248.1	395714	6635.09	57988	32247.7	307.323	141.841	113.303	345.368	2021.75	4192.99	0	657.213	31.9327	4192.96
13778	37.8	2	906.477	1810.94	-1.17061	60.6	QGAIVAVTGDGVNDSPALK		AT1A3_RAT	Sodium/potassium-transporting ATPase subunit alpha-3 OS=Rattus norvegicus GN=Atp1a3 PE=1 SV=2	FALSE	0.000234224	2178.16	5336.89	5706	4117.89	937.037	445.332	50749.8	60178.2	55919.7	37784.7	42097.9	44999.9	84061.3	43581.4	79638.9	97110.1	108899	105690	137480	142600	102465	107927	115222	103599	1230.95	3705.36	3790.35	1097.58	195.428	109.076	27811.1	52504.9	55919.7	36340.5	36816.5	42044.6	63933.4
9850	13.1311	2	556.753	1111.49	-0.0117186	67.79	AGQENISVSK	[7] Phospho (ST)	AT1A2_RAT	Sodium/potassium-transporting ATPase subunit alpha-2 OS=Rattus norvegicus GN=Atp1a2 PE=1 SV=1	TRUE	0.232945	2789.37	10142.7	8058.56	84528.9	12494.9	10490.5	69517	92903	151288	8736.09	95580.3	13071.8	4027.32	4096.18	114886	163006	16975.1	173224	125425	156988	37650.2	133119	13819.4	82183.4	1576.36	7041.97	5353.1	22530.3	2605.94	2569.44	38095.5	81056.9	151288	8402.18	83589.2	12213.3	3063.01
20557	23.2786	2	556.753	1111.49	-0.398274	46.32	AGQENISVSK	[7] Phospho (ST)	AT1A2_RAT	Sodium/potassium-transporting ATPase subunit alpha-2 OS=Rattus norvegicus GN=Atp1a2 PE=1 SV=1	TRUE	0.594104	576.192	6159.13	2747.47	5728.75	2214.72	2539.26	1093.57	1826.92	4061.93	74268.4	6434.87	5683.49	169158	102239	6537.58	3586.01	4665.07	4168.69	1571.28	3608.34	642.626	1776.88	1680.1	3662.39	325.624	4276.23	1825.07	1526.94	461.9	621.943	599.282	1593.97	4061.93	71429.8	5627.58	5310.23	128654
24132	24.8021	2	556.752	1111.49	-0.848888	53.92	AGQENISVSK	[7] Phospho (ST)	AT1A2_RAT	Sodium/potassium-transporting ATPase subunit alpha-2 OS=Rattus norvegicus GN=Atp1a2 PE=1 SV=1	FALSE	0.179065	4807.79	894.071	1591.61	1573.9	77155.4	51971.1	2566.74	2745.72	330.964	5036.61	3787.89	3466.7	5917.7	4412.59	3592.46	1026.04	1751.45	654.639	1821.28	1067.04	3757.86	2113.44	1834.87	584.04	2717.03	620.746	1057.27	419.505	16091.5	12729.3	1406.58	2395.61	330.964	4844.1	3312.68	3239.03	4500.75
28373	13.1999	1	1112.5	1111.49	-0.33226	---	AGQENISVSK	[7] Phospho (ST)	AT1A2_RAT	Sodium/potassium-transporting ATPase subunit alpha-2 OS=Rattus norvegicus GN=Atp1a2 PE=1 SV=1	TRUE	0.263296	36.4573	187.42	165.441	13395.3	214.132	0	106.75	172.583	39164.9	2008.5	60178.1	2169.44	930.098	41.9743	2907.15	56174.5	1577.14	51797.5	13441.9	23492	226.123	171.502	65.7275	11215.2	20.6032	130.124	109.898	3570.37	44.6592	0	58.4994	150.577	39164.9	1931.73	52628.4	2026.97	707.392
29155	19.1423	2	556.753	1111.49	-0.122993	62.43	AGQENISVSK	[7] Phospho (ST)	AT1A2_RAT	Sodium/potassium-transporting ATPase subunit alpha-2 OS=Rattus norvegicus GN=Atp1a2 PE=1 SV=1	TRUE	0.925867	2662.79	4810.74	93154.7	88884.2	66182	52922.3	5761.07	6011.22	4707.79	5771.45	1815.1	2345	3817.98	2933.13	9226.25	8514.3	2056.22	6670.6	17537.9	3496.99	174300	39250.6	174828	3384.3	1504.82	3340.06	61880.3	23691.1	13802.9	12962.3	3157.09	5244.73	4707.79	5550.85	1587.39	2191	2903.79
131	11.8637	3	648.937	1943.79	-0.349327	35.6	EKEISDDEAEEEKGEK	[5] Phospho (ST)	HS90B_RAT	Heat shock protein HSP 90-beta OS=Rattus norvegicus GN=Hsp90ab1 PE=1 SV=4	FALSE	0.0676717	62532.9	3.74326e+06	2.67121e+06	2.61902e+06	4774.95	3996.91	1.41516e+06	3.91138e+06	2.77714e+06	2.84301e+06	2.46046e+06	2.94517e+06	2.63267e+06	839049	3.70009e+06	2.87535e+06	2.27614e+06	2.95043e+06	4.03923e+06	4.54831e+06	2.38391e+06	4.40467e+06	4.53481e+06	3.23406e+06	35339.3	2.59892e+06	1.77442e+06	698073	995.861	978.967	775515	3.41264e+06	2.77714e+06	2.73434e+06	2.15178e+06	2.75175e+06	2.0023e+06
192	12.5156	2	909.351	1816.69	-0.251829	91.82	IEDVGSDEEDDSGKDK	[6] Phospho (ST)	HS90B_RAT	Heat shock protein HSP 90-beta OS=Rattus norvegicus GN=Hsp90ab1 PE=1 SV=4	TRUE	0.417957	2735.55	6.42007e+06	133914	4.40609e+06	2972.48	1941.23	3.90915e+06	8.28972e+06	6.78878e+06	6.20294e+06	6.45091e+06	6.93726e+06	6181.09	3720.03	9.12962e+06	7.37098e+06	5.83632e+06	6.94495e+06	8.09105e+06	8.40103e+06	1.08818e+06	8.79087e+06	5.62587e+06	6.36745e+06	1545.95	4.4574e+06	88955.8	1.1744e+06	619.939	475.468	2.14223e+06	7.23269e+06	6.78878e+06	5.96585e+06	5.64161e+06	6.48167e+06	4701.07
299	12.5156	3	606.57	1816.69	-0.428294	61.16	IEDVGSDEEDDSGKDK	[6] Phospho (ST)	HS90B_RAT	Heat shock protein HSP 90-beta OS=Rattus norvegicus GN=Hsp90ab1 PE=1 SV=4	TRUE	0.212325	33975.7	2.32939e+06	56483.7	1.81013e+06	2124.31	2015.57	1.48695e+06	3.51204e+06	3.21045e+06	2.06222e+06	2.22282e+06	2.51619e+06	65606.8	27666.5	3.49258e+06	3.03165e+06	2.36007e+06	3.18406e+06	3.40193e+06	3.25786e+06	464248	3.66443e+06	2.19263e+06	3.04859e+06	19200.7	1.61727e+06	37520.7	482470	443.045	493.676	814851	3.06422e+06	3.21045e+06	1.9834e+06	1.94396e+06	2.35094e+06	49897.7
1532	24.8815	2	909.351	1816.69	-0.460205	79.65	IEDVGSDEEDDSGKDK	[6] Phospho (ST)	HS90B_RAT	Heat shock protein HSP 90-beta OS=Rattus norvegicus GN=Hsp90ab1 PE=1 SV=4	FALSE	0.817713	9.37258e+06	504919	9.2262e+06	1.30086e+06	1.02016e+07	7.38066e+06	1.523e+06	1.46809e+06	1.00471e+06	591352	778634	574091	1.4627e+07	8.70905e+06	1.81276e+06	1.24123e+06	614471	1.38116e+06	1.22027e+06	1.09424e+06	8.19306e+06	990811	4.28162e+06	817025	5.29674e+06	350561	6.12874e+06	346731	2.12765e+06	1.80775e+06	834608	1.28089e+06	1.00471e+06	568749	680950	536389	1.11247e+07
2777	24.8996	3	606.57	1816.69	-0.422797	54.92	IEDVGSDEEDDSGKDK	[6] Phospho (ST)	HS90B_RAT	Heat shock protein HSP 90-beta OS=Rattus norvegicus GN=Hsp90ab1 PE=1 SV=4	FALSE	0.683722	2.56471e+06	198042	3.40176e+06	548246	2.96088e+06	2.2241e+06	569516	481975	433592	194297	237741	208322	5.22204e+06	3.10194e+06	633747	458574	246619	562358	480051	394653	3.19513e+06	340585	1.56946e+06	303967	1.4494e+06	137499	2.2597e+06	146129	617521	544751	312097	420518	433592	186871	207915	194641	3.97166e+06
785	11.646	2	973.4	1944.78	0.572468	70.65	IEDVGSDEEDDSGKDKK	[6] Phospho (ST)	HS90B_RAT	Heat shock protein HSP 90-beta OS=Rattus norvegicus GN=Hsp90ab1 PE=1 SV=4	FALSE	0.0865502	2678.98	1.23648e+06	771737	679872	940.004	591.738	412720	1.46886e+06	1.01116e+06	1.16402e+06	1.0224e+06	1.24254e+06	983656	25961	1.68746e+06	1.3478e+06	1.08665e+06	1.23651e+06	1.64283e+06	1.97656e+06	1.15242e+06	1.39606e+06	1.36577e+06	1.1472e+06	1513.98	858476	512646	181213	196.047	144.935	226172	1.28157e+06	1.01116e+06	1.11953e+06	894138	1.16094e+06	748126
10357	11.646	4	487.204	1944.79	0.958796	---	IEDVGSDEEDDSGKDKK	[12] Phospho (ST)	HS90B_RAT	Heat shock protein HSP 90-beta OS=Rattus norvegicus GN=Hsp90ab1 PE=1 SV=4	FALSE	0.168824	624.293	18122	12106.9	13626.5	67.6974	180.707	3576.46	19960.3	19018.4	14012.6	9534.72	11519.6	1286.61	982.947	17792.7	18319.7	24268.9	23517.6	14263.8	14748	9449.77	24482.4	19923.9	14789.4	352.808	12582	8042.28	3632	14.1189	44.2608	1959.91	17415.2	19018.4	13477.1	8338.54	10763.1	978.542
800	24.6615	2	787.791	1573.57	-0.0930181	86.72	IEDVGSDEEDDSGK	[6] Phospho (ST)	HS90B_RAT	Heat shock protein HSP 90-beta OS=Rattus norvegicus GN=Hsp90ab1 PE=1 SV=4	TRUE	0.0680678	307842	1.26394e+06	6.56074e+06	7.72743e+06	240601	167857	7.16466e+06	8.62266e+06	9.20122e+06	788086	980441	934176	402715	683575	1.08832e+07	1.0162e+07	936841	1.00147e+07	8.41397e+06	1.16406e+07	1.0658e+07	8.60871e+06	6.72308e+06	8.22609e+06	173971	877546	4.35814e+06	2.05966e+06	50179.6	41113.3	3.92626e+06	7.52318e+06	9.20122e+06	757964	857439	872825	306288
1033	26.2704	2	787.791	1573.57	-0.019582	90.47	IEDVGSDEEDDSGK	[6] Phospho (ST)	HS90B_RAT	Heat shock protein HSP 90-beta OS=Rattus norvegicus GN=Hsp90ab1 PE=1 SV=4	FALSE	0.585401	6.98638e+06	1.06341e+06	1.58445e+06	1.85187e+06	8.30173e+06	8.65806e+06	2.24454e+06	1.28039e+06	1.39859e+06	666140	1.12126e+06	957519	1.14469e+07	1.04039e+07	1.4594e+06	1.18994e+06	888700	1.63136e+06	1.21045e+06	1.13656e+06	1.04237e+06	835002	1.11896e+06	991699	3.94822e+06	738317	1.05251e+06	493596	1.7314e+06	2.12063e+06	1.23001e+06	1.11713e+06	1.39859e+06	640678	980593	894635	8.70605e+06
1899	13.8581	2	787.791	1573.57	0.185565	81.8	IEDVGSDEEDDSGK	[6] Phospho (ST)	HS90B_RAT	Heat shock protein HSP 90-beta OS=Rattus norvegicus GN=Hsp90ab1 PE=1 SV=4	FALSE	0.82149	337.771	7.70296e+06	12065.9	175069	24733.2	15850.5	106335	205629	301487	8.43265e+06	8.00044e+06	8.97934e+06	27976.1	1994.49	182018	219315	7.98594e+06	278234	256568	359976	107391	184800	276252	176768	190.885	5.3481e+06	8015.06	46662.7	5158.34	3882.28	58272	179409	301487	8.11034e+06	6.99674e+06	8.38963e+06	21277.5
16520	26.3464	1	1574.57	1573.57	-0.352824	---	IEDVGSDEEDDSGK	[6] Phospho (ST)	HS90B_RAT	Heat shock protein HSP 90-beta OS=Rattus norvegicus GN=Hsp90ab1 PE=1 SV=4	FALSE	0.646398	646295	3974.25	34174.7	78743.3	1.04086e+06	1.00413e+06	117780	37851.7	21401	4892.87	10893.1	1980.36	1.12762e+06	996936	57068.7	24583.2	18592.4	30192.2	6660.74	7879.26	13541.5	11208.5	25947.2	4323.37	365241	2759.29	22701.4	20988.2	217081	245943	64544	33025.3	21401	4705.85	9526.48	1850.3	857620
16988	24.5157	1	1574.57	1573.57	-0.388497	---	IEDVGSDEEDDSGK	[6] Phospho (ST)	HS90B_RAT	Heat shock protein HSP 90-beta OS=Rattus norvegicus GN=Hsp90ab1 PE=1 SV=4	TRUE	0.176556	0	1576.78	416722	379604	219.043	28.6368	418637	767097	423843	4653.63	7596.93	3687.38	0	29390.9	888160	765059	5146.55	577713	248112	240507	545120	455490	530142	348278	0	1094.75	276818	101180	45.6835	7.01405	229414	669285	423843	4475.76	6643.86	3445.22	0
825	27.4265	4	794.086	3172.31	4.90236	---	EISDDEAEEEKGEKEEEDKEDEEKPK	[3] Phospho (ST)	HS90B_RAT	Heat shock protein HSP 90-beta OS=Rattus norvegicus GN=Hsp90ab1 PE=1 SV=4	TRUE	0.127062	2.36679e+06	4.45233e+06	4.27355e+06	1.95858e+06	5.43644e+06	5.77388e+06	1.26843e+06	2.34005e+06	1.97122e+06	1.12722e+06	2.64321e+06	2.89223e+06	8.84911e+06	1.94962e+06	2.26556e+06	2.45452e+06	2.90869e+06	2.33649e+06	7.90086e+06	9.83844e+06	5.08984e+06	3.37234e+06	3.36099e+06	3.3671e+06	1.33755e+06	3.09122e+06	2.83881e+06	522038	1.13382e+06	1.4142e+06	695102	2.04167e+06	1.97122e+06	1.08413e+06	2.31161e+06	2.70228e+06	6.73025e+06
1852	27.4406	5	635.467	3172.3	0.232181	---	EISDDEAEEEKGEKEEEDKEDEEKPK	[3] Phospho (ST)	HS90B_RAT	Heat shock protein HSP 90-beta OS=Rattus norvegicus GN=Hsp90ab1 PE=1 SV=4	TRUE	0.12542	751061	1.32688e+06	1.43819e+06	437307	628809	813660	287855	994990	758493	147154	901440	987633	1.23761e+06	280545	785422	835255	966126	754362	1.84012e+06	2.3708e+06	1.00263e+06	1.0813e+06	1.07195e+06	1.08917e+06	424448	921244	955352	116559	131144	199291	157745	868118	758493	141529	788349	922771	941274
3840	27.4598	3	1058.44	3172.31	3.49438	34.75	EISDDEAEEEKGEKEEEDKEDEEKPK	[3] Phospho (ST)	HS90B_RAT	Heat shock protein HSP 90-beta OS=Rattus norvegicus GN=Hsp90ab1 PE=1 SV=4	TRUE	0.0849454	651177	1.25694e+06	1.54325e+06	509685	1.79288e+06	1.90108e+06	261990	741435	520100	250217	803757	900249	3.15259e+06	642795	745871	734456	925535	633280	3.02107e+06	3.60096e+06	2.08263e+06	961008	1.05003e+06	977258	368000	872680	1.02515e+06	135851	373923	465634	143572	646895	520100	240653	702921	841126	2.39772e+06
1547	12.1962	2	815.822	1629.63	0.30375	94.82	EKEISDDEAEEEK	[5] Phospho (ST)	HS90B_RAT	Heat shock protein HSP 90-beta OS=Rattus norvegicus GN=Hsp90ab1 PE=1 SV=4	FALSE	0.675607	6004.13	1.20544e+06	770391	544074	28757.6	17298.4	479058	1.1081e+06	863236	1.10288e+06	1.09002e+06	1.31468e+06	17151.8	8991.58	1.10735e+06	876487	677778	824806	703882	834631	762765	1.25242e+06	1.11873e+06	883303	3393.12	836929	511752	145017	5997.66	4236.92	262526	966803	863236	1.06073e+06	953272	1.22834e+06	13044.9
4220	12.1695	3	563.224	1686.65	0.121319	36.12	EISDDEAEEEKGEK	[3] Phospho (ST)	HS90B_RAT	Heat shock protein HSP 90-beta OS=Rattus norvegicus GN=Hsp90ab1 PE=1 SV=4	FALSE	0.548102	813.462	184349	2188.41	111828	30386.3	17804.8	67055.8	191387	170580	171934	167049	213038	2850.42	3456.53	187252	161032	125317	144192	110144	130796	85385.8	237685	155155	180470	459.713	127992	1453.71	29806.6	6337.36	4360.94	36746.8	166983	170580	165362	146092	199047	2167.91
4446	12.1824	2	844.332	1686.65	-0.584271	63.81	EISDDEAEEEKGEK	[3] Phospho (ST)	HS90B_RAT	Heat shock protein HSP 90-beta OS=Rattus norvegicus GN=Hsp90ab1 PE=1 SV=4	FALSE	0.530038	2352.4	537295	12164.7	174163	9849.83	8273.12	148673	415722	356941	657186	528512	611210	9784.81	3156.07	445709	339218	362012	303519	226678	292248	196787	448774	350617	313907	1329.42	373040	8080.71	46421.3	2054.28	2026.34	81473.2	362713	356941	632067	462207	571070	7441.9
11053	12.8311	2	687.254	1372.49	1.23084	45.9	EISDDEAEEEK	[3] Phospho (ST)	HS90B_RAT	Heat shock protein HSP 90-beta OS=Rattus norvegicus GN=Hsp90ab1 PE=1 SV=4	FALSE	0.34545	9106.01	17019.9	188507	142988	1654.21	3006.27	179373	205796	200340	20516.3	212377	210438	14355.5	5502.94	210643	161410	13730.9	150043	128559	162697	235474	288086	260761	138327	5146.09	11816.8	125221	38111.9	345.001	736.328	98296.9	179555	200340	19732.1	185734	196617	10918.1
27220	10.5823	3	606.946	1817.82	-0.260862	48.13	GEKEEEDKEDEEKPK		HS90B_RAT	Heat shock protein HSP 90-beta OS=Rattus norvegicus GN=Hsp90ab1 PE=1 SV=4	FALSE	0.447955	1260.56	758.622	612.81	1254.04	2458.71	2032.23	606.252	634.305	1126.66	1041.71	781.066	1527.28	1536.73	841.889	1313.46	842.946	370.664	1090.79	5297.43	6394.52	6420.73	488.693	841.207	700.15	712.38	526.705	407.075	334.251	512.787	497.755	332.228	553.425	1126.66	1001.9	683.077	1426.98	1168.77
136	27.1955	2	799.83	1597.65	0.147165	51.34	FYYSSGSSSPTHAK	[9] Phospho (ST)	CLD11_RAT	Claudin-11 OS=Rattus norvegicus GN=Cldn11 PE=1 SV=1	TRUE	1.33977e-07	6.50192e+06	6.39292e+06	6.93799e+06	5.8899e+06	7.43106e+06	6.46543e+06	6.55468e+06	7.58553e+06	6.28685e+06	6.73899e+06	6.6837e+06	6.57232e+06	9.10938e+06	7.39718e+06	8.42392e+06	8.05843e+06	8.63664e+06	8.09051e+06	8.06854e+06	9.26404e+06	8.78403e+06	7.857e+06	7.76874e+06	7.77483e+06	3.67444e+06	4.43856e+06	4.60874e+06	1.56989e+06	1.54982e+06	1.58358e+06	3.59199e+06	6.6183e+06	6.28685e+06	6.48142e+06	5.84519e+06	6.14069e+06	6.9282e+06
12055	27.2267	1	1598.65	1597.64	-0.100446	---	FYYSSGSSSPTHAK	[9] Phospho (ST)	CLD11_RAT	Claudin-11 OS=Rattus norvegicus GN=Cldn11 PE=1 SV=1	TRUE	0.148212	5683.18	113379	126870	288996	384.521	0	167039	254549	161554	3656.15	236549	219707	2918.04	44945.8	287622	227023	274116	207649	147853	173537	247727	166115	172303	166267	3211.74	78718.3	84276.5	77028.9	80.1955	0	91538.1	222091	161554	3516.4	206873	205278	2219.33
10566	29.9136	2	839.813	1677.61	0.0339805	36.31	FYYSSGSSSPTHAK	[5] Phospho (ST)|[9] Phospho (ST)	CLD11_RAT	Claudin-11 OS=Rattus norvegicus GN=Cldn11 PE=1 SV=1	TRUE	0.138834	131314	340364	218407	249926	45422.9	15835.6	207229	122231	130876	203117	189002	200070	52143	91284.7	180809	164403	211806	152246	586192	597294	422312	293086	267288	313680	74209.7	236312	145082	66615	9473.37	3878.62	113562	106646	130876	195354	165291	186930	39657.7
188	12.1695	2	740.868	1479.72	-0.609065	69.46	KEEVKSPVEEVK	[6] Phospho (ST)	NFH_RAT	Neurofilament heavy polypeptide OS=Rattus norvegicus GN=Nefh PE=1 SV=4	TRUE	0.519396	49.0589	4.19417e+06	2.46964e+06	764001	2220.93	1427.8	860682	3.46612e+06	3.49131e+06	3.81865e+06	3.56558e+06	4.20478e+06	1437.11	327.295	5.47317e+06	5.40077e+06	3.96064e+06	5.41018e+06	3.73895e+06	3.85052e+06	2.32318e+06	2.31903e+06	2.25088e+06	1.85125e+06	27.7247	2.91198e+06	1.64052e+06	203636	463.195	349.712	471657	3.02416e+06	3.49131e+06	3.67269e+06	3.11826e+06	3.92864e+06	1093
248	26.1317	2	701.324	1400.63	-1.7131	53.59	SPAEVKSPVTVK	[1] Phospho (ST)|[7] Phospho (ST)	NFH_RAT	Neurofilament heavy polypeptide OS=Rattus norvegicus GN=Nefh PE=1 SV=4	TRUE	0.258794	4.22693e+06	4.26688e+06	3.58133e+06	3.95208e+06	2.07048e+06	2.18745e+06	2.67434e+06	3.57925e+06	3.64536e+06	834408	4.20639e+06	4.02321e+06	1.80592e+06	3.6046e+06	4.84714e+06	4.49527e+06	4.31276e+06	4.6015e+06	3.86834e+06	3.72074e+06	3.60818e+06	3.20453e+06	2.97796e+06	3.6446e+06	2.38877e+06	2.96246e+06	2.37899e+06	1.05339e+06	431819	535774	1.46555e+06	3.12286e+06	3.64536e+06	802516	3.67867e+06	3.75899e+06	1.3735e+06
1747	27.4265	2	701.324	1400.63	-1.1799	41.53	SPAEVKSPVTVK	[1] Phospho (ST)|[7] Phospho (ST)	NFH_RAT	Neurofilament heavy polypeptide OS=Rattus norvegicus GN=Nefh PE=1 SV=4	FALSE	0.799268	569657	317639	342111	477868	4.0419e+06	4.18877e+06	348254	262367	327826	249309	353194	289245	5.15843e+06	1.21505e+06	460069	376786	296230	460914	293353	370522	273118	292113	283713	324701	321931	220534	227256	127371	842977	1.02596e+06	190844	228912	327826	239780	308884	270250	3.92328e+06
5564	26.1317	3	467.885	1400.63	-0.507987	---	SPAEVKSPVTVK	[1] Phospho (ST)|[7] Phospho (ST)	NFH_RAT	Neurofilament heavy polypeptide OS=Rattus norvegicus GN=Nefh PE=1 SV=4	TRUE	0.315668	117259	118820	96798.7	138469	73756.2	62584.9	68029.7	106901	141718	150389	119382	142503	59305.3	112743	162230	176387	242862	168158	153652	115323	130620	91685.9	67720.7	122621	66266.7	82495.5	64301	36907.4	15382.5	15329	37280.5	93270	141718	144640	104405	133145	45105
7600	24.215	2	701.323	1400.63	-2.78589	56.85	SPAEVKSPVTVK	[1] Phospho (ST)|[7] Phospho (ST)	NFH_RAT	Neurofilament heavy polypeptide OS=Rattus norvegicus GN=Nefh PE=1 SV=4	FALSE	0.30624	28590.1	1729.57	10688.8	5924.44	15662.2	10266.7	5669.62	9166.18	5263.17	3.01564e+06	82205.9	111493	22817.6	13797.2	13942.4	6726.96	85519.1	6515.12	5416.2	8697.59	5622.85	7243.39	8479.99	6481.98	16157.1	1200.83	7100.28	1579.1	3266.5	2514.62	3106.97	7997.4	5263.17	2.90037e+06	71892.7	104171	17354.1
13253	26.1981	1	1401.64	1400.64	-0.166256	---	SPAEVKSPVTVK	[1] Phospho (ST)|[7] Phospho (ST)	NFH_RAT	Neurofilament heavy polypeptide OS=Rattus norvegicus GN=Nefh PE=1 SV=4	TRUE	0.143513	153943	48471.6	115787	133904	20.8508	2584.08	90876.3	163515	114820	625.714	3899.61	1124.78	2454	136493	240073	218123	921.949	180180	63664.1	63385	112763	97726.6	131729	107094	86998.3	33653.4	76914.3	35690.7	4.34863	632.921	49800.5	142665	114820	601.798	3410.38	1050.91	1866.41
23548	27.4107	1	1401.64	1400.63	-0.604023	---	SPAEVKSPVTVK	[1] Phospho (ST)|[7] Phospho (ST)	NFH_RAT	Neurofilament heavy polypeptide OS=Rattus norvegicus GN=Nefh PE=1 SV=4	FALSE	0.710003	1734.44	790.477	0	952.057	236917	235793	956.036	723.106	0	694.481	174.121	3277.43	247391	18680.5	1139.91	3109.75	1570.04	48.5387	3231.49	1526.62	0	1077.95	742.722	1591.65	980.187	548.822	0	253.761	49411.2	57753	523.911	630.902	0	667.937	152.276	3062.19	188155
304	12.4836	2	687.308	1372.6	-1.43308	37.78	SPAEVKSPATVK	[1] Phospho (ST)|[7] Phospho (ST)	NFH_RAT	Neurofilament heavy polypeptide OS=Rattus norvegicus GN=Nefh PE=1 SV=4	FALSE	0.180963	273974	3.63633e+06	2.69563e+06	2.48887e+06	25572.4	19582	1.21127e+06	2.60622e+06	2.83589e+06	3.04526e+06	2.96003e+06	3.17191e+06	992328	311088	3.76478e+06	3.19132e+06	2.58254e+06	3.40885e+06	2.99574e+06	3.17937e+06	2.4934e+06	2.91664e+06	2.7584e+06	2.27876e+06	154831	2.52468e+06	1.79064e+06	663381	5333.37	4796.24	663781	2.2739e+06	2.83589e+06	2.92887e+06	2.58868e+06	2.9636e+06	754722
3530	24.56	2	687.309	1372.6	-0.765924	41.44	SPAEVKSPATVK	[1] Phospho (ST)|[7] Phospho (ST)	NFH_RAT	Neurofilament heavy polypeptide OS=Rattus norvegicus GN=Nefh PE=1 SV=4	FALSE	0.426481	3.02938e+06	122519	257321	352147	5.10398e+06	4.19875e+06	212152	231656	206481	202725	185095	137649	894027	759066	447586	268750	142395	322983	331760	262044	243097	177143	215759	189665	1.712e+06	85064	170932	93861	1.06448e+06	1.0284e+06	116260	202118	206481	194977	161874	128609	679958
5479	12.4635	3	458.542	1372.6	-0.0272287	---	SPAEVKSPATVK	[1] Phospho (ST)|[7] Phospho (ST)	NFH_RAT	Neurofilament heavy polypeptide OS=Rattus norvegicus GN=Nefh PE=1 SV=4	FALSE	0.689934	8335.98	104728	60090.4	96533.6	48976.7	35612.2	33443	92772.1	125579	98953.6	92087.7	107364	25211.1	8381.66	134658	129543	141393	148552	89152.8	84255.2	60090.8	87992.8	63343.3	84882.3	4710.93	72712	39916.6	25730	10214.5	8722.52	18326.9	80942.7	125579	95171.4	80534.8	100313	19174.5
16156	12.4836	1	1373.61	1372.6	-0.888023	---	SPAEVKSPATVK	[1] Phospho (ST)|[7] Phospho (ST)	NFH_RAT	Neurofilament heavy polypeptide OS=Rattus norvegicus GN=Nefh PE=1 SV=4	FALSE	0.298611	6160.14	63401.8	5854.1	50088.2	334.425	203.399	17843.9	64982.6	74864.2	112230	129081	116345	22500.4	12118.6	175640	127308	70025.1	110114	26986.4	43437.2	27057	46493.8	6725.07	20458	3481.29	44019.4	3888.73	13350.5	69.7474	49.8187	9778.51	56696.7	74864.2	107941	112887	108705	17112.9
29122	22.3526	3	458.542	1372.6	-0.129541	---	SPAEVKSPATVK	[1] Phospho (ST)|[7] Phospho (ST)	NFH_RAT	Neurofilament heavy polypeptide OS=Rattus norvegicus GN=Nefh PE=1 SV=4	FALSE	0.202398	12822.2	387.399	938.118	4238.35	4451.44	4295.02	516.02	883.105	674.937	443.931	336.507	333.549	107678	57108.2	1119.73	1918.91	686.445	1384.58	580.435	2798.97	1344.6	2653.74	428.361	2922.24	7246.21	268.968	623.168	1129.69	928.389	1051.98	282.781	770.5	674.937	426.963	294.291	311.643	81895.3
324	12.2714	2	701.306	1400.6	-0.489498	44.93	SPAEVKSPVEAK	[1] Phospho (ST)|[7] Phospho (ST)	NFH_RAT	Neurofilament heavy polypeptide OS=Rattus norvegicus GN=Nefh PE=1 SV=4	TRUE	0.23789	257539	4.96928e+06	3.37987e+06	2.73289e+06	17847.1	16902.5	1.70754e+06	3.20685e+06	3.97593e+06	3.81032e+06	4.15804e+06	4.2592e+06	507472	269635	4.82882e+06	4.80198e+06	3.60437e+06	5.00931e+06	3.55669e+06	4.27768e+06	2.86725e+06	3.84637e+06	3.25094e+06	2.75238e+06	145543	3.45013e+06	2.24516e+06	728423	3722.19	4139.95	935738	2.79794e+06	3.97593e+06	3.66468e+06	3.63639e+06	3.97948e+06	385961
15899	12.2714	1	1401.61	1400.6	-0.485613	---	SPAEVKSPVEAK	[1] Phospho (ST)|[7] Phospho (ST)	NFH_RAT	Neurofilament heavy polypeptide OS=Rattus norvegicus GN=Nefh PE=1 SV=4	TRUE	0.468958	0	78829.5	31212.2	53472.8	90.7782	154.449	19725.4	80360.3	94578.4	77320.1	159627	138953	655.05	109.447	177071	168106	70282.9	121391	22852.9	46862.6	37904.9	46973	43609.2	18166.3	0	54730.7	20733.5	14252.6	18.9327	37.8294	10809.6	70113.5	94578.4	74364.8	139601	129828	498.203
326	11.3697	2	638.302	1274.59	-0.417121	39.9	SPAEAKPPAEAK	[1] Phospho (ST)	NFH_RAT	Neurofilament heavy polypeptide OS=Rattus norvegicus GN=Nefh PE=1 SV=4	FALSE	0.0481143	499143	718623	410077	613418	12085.9	7053.85	359012	447548	401453	437169	478915	514205	1.02093e+06	462211	785851	506926	387631	610507	1.08919e+06	1.27913e+06	983142	576942	467312	379852	282081	498934	272404	163500	2520.64	1727.71	196740	390481	401453	420459	418833	480435	776476
20730	18.3261	2	638.303	1274.59	0.209998	40.2	SPAEAKPPAEAK	[1] Phospho (ST)	NFH_RAT	Neurofilament heavy polypeptide OS=Rattus norvegicus GN=Nefh PE=1 SV=4	FALSE	0.31618	8774.17	7399.42	10121.6	11732.5	1.44475e+06	1.12512e+06	4884.5	4300.67	37193.4	16423.4	17273.5	14592.4	31221.1	26642.3	6247.76	18223.3	8954.39	23747.6	7704.6	18783.5	12213.3	10038.8	8486.17	10472.4	4958.56	5137.36	6723.51	3127.17	301316	275576	2676.72	3752.29	37193.4	15795.7	15106.5	13634	23745.4
581	11.902	3	646.958	1937.85	-0.11983	43.33	SPAEAKSPAEAKPPAEAK	[1] Phospho (ST)|[7] Phospho (ST)	NFH_RAT	Neurofilament heavy polypeptide OS=Rattus norvegicus GN=Nefh PE=1 SV=4	FALSE	0.255971	10602.6	1.92779e+06	1.57064e+06	517660	8432.99	3733.68	415566	1.11985e+06	976273	1.08049e+06	865696	1.01957e+06	65994.8	18218.8	1.56463e+06	1.34606e+06	891152	1.30215e+06	1.48201e+06	1.68633e+06	743375	1.45761e+06	1.34744e+06	1.14535e+06	5991.89	1.33845e+06	1.04334e+06	137977	1758.78	914.493	227732	977055	976273	1.03919e+06	757090	952612	50192.8
3122	11.902	2	969.933	1937.85	-0.755943	39.44	SPAEAKSPAEAKPPAEAK	[1] Phospho (ST)|[7] Phospho (ST)	NFH_RAT	Neurofilament heavy polypeptide OS=Rattus norvegicus GN=Nefh PE=1 SV=4	FALSE	0.224648	335.29	647742	495372	137436	39.5611	62.0793	123594	447276	318450	433331	372377	457714	22620.4	597.852	668157	560878	322472	471751	482175	632015	281247	481149	451740	375634	189.483	449722	329064	36632.2	8.25084	15.2052	67730.1	390243	318450	416768	325660	427654	17204.1
5964	24.3023	3	646.959	1937.85	0.47807	42.26	SPAEAKSPAEAKPPAEAK	[1] Phospho (ST)|[7] Phospho (ST)	NFH_RAT	Neurofilament heavy polypeptide OS=Rattus norvegicus GN=Nefh PE=1 SV=4	FALSE	0.996526	1.1305e+06	45023.3	174992	76834	672026	592023	48393.4	61573.7	119931	39783.5	47339.2	37500.5	257989	237043	137358	108745	52358	125437	109947	97887	180234	84127	71036.6	96853.3	638880	31259.3	116243	20479.3	140157	145005	26519.8	53722.5	119931	38262.9	41400.3	35037.7	196215
15208	23.1115	3	646.959	1937.86	1.40105	40.69	SPAEAKSPAEAKPPAEAK	[1] Phospho (ST)|[7] Phospho (ST)	NFH_RAT	Neurofilament heavy polypeptide OS=Rattus norvegicus GN=Nefh PE=1 SV=4	FALSE	0.109278	65907.4	8505.21	50993.5	16784.6	29099.3	20325.8	23727.8	48843.2	16485.9	7360.03	3548.84	4642.9	1.37596e+06	672602	27987.9	24229.4	4748.2	30724.3	19698.3	22046.7	38261	20248.9	99863.8	11501.6	37246.3	5905.1	33873.7	4473.77	6068.94	4978.42	13002.9	42615.2	16485.9	7078.71	3103.62	4337.98	1.04649e+06
18799	24.318	2	969.934	1937.85	-0.00854701	40.86	SPAEAKSPAEAKPPAEAK	[1] Phospho (ST)|[7] Phospho (ST)	NFH_RAT	Neurofilament heavy polypeptide OS=Rattus norvegicus GN=Nefh PE=1 SV=4	FALSE	0.942125	478241	4672.63	30515.6	1185.62	276754	239080	5610.88	15616.1	3610.04	2029.64	4142.43	3912.04	49323.5	70240.8	40903.8	8713.48	4997.35	9551.54	9186.91	8005.03	52105.6	9286.39	12627.1	3763.48	270269	3244.17	20270.7	316.015	57719.8	58558.1	3074.78	13624.9	3610.04	1952.06	3622.74	3655.13	37513.4
588	11.532	2	687.291	1372.57	-0.739922	41.44	SPAEAKSPAEVK	[1] Phospho (ST)|[7] Phospho (ST)	NFH_RAT	Neurofilament heavy polypeptide OS=Rattus norvegicus GN=Nefh PE=1 SV=4	FALSE	0.137518	480288	2.39308e+06	730123	2.24783e+06	78565.8	65967.9	702799	895007	1.63849e+06	1.82833e+06	1.71194e+06	1.81572e+06	848337	487049	2.23107e+06	1.80535e+06	1.57073e+06	1.94647e+06	2.31924e+06	2.47132e+06	1.04656e+06	1.76643e+06	857098	1.47399e+06	271426	1.66149e+06	485003	599136	16385.6	16157.6	385136	780884	1.63849e+06	1.75844e+06	1.49717e+06	1.69648e+06	645209
10715	19.0623	2	687.292	1372.57	1.52081	34.58	SPAEAKSPAEVK	[1] Phospho (ST)|[7] Phospho (ST)	NFH_RAT	Neurofilament heavy polypeptide OS=Rattus norvegicus GN=Nefh PE=1 SV=4	FALSE	0.633562	61941	16967	246185	119559	3.19739e+06	2.61454e+06	33179.5	33432.2	47821.7	22694.3	16625.4	23546.4	163941	365150	39904.4	44794.6	14008.2	70346.9	42316.6	59155.4	128305	39920.5	159039	17847.1	35004.8	11780.1	163535	31867.2	666846	640382	18182.5	29169.3	47821.7	21826.9	14539.6	22000	124686
12467	22.1939	2	687.292	1372.57	1.5163	41.24	SPAEAKSPAEVK	[1] Phospho (ST)|[7] Phospho (ST)	NFH_RAT	Neurofilament heavy polypeptide OS=Rattus norvegicus GN=Nefh PE=1 SV=4	FALSE	0.439028	19370.7	12468.1	14507.9	111092	315724	212252	25863.4	23432.9	16175	13632.9	17369.6	12888.5	38312.8	34392.4	19446.3	20703.7	11337.9	30809.7	14784.4	46752.8	33179	18777.6	18772.9	18066.6	10947	8656.51	9637.25	29610.4	65847.3	51987.2	14173.2	20444.9	16175	13111.9	15190.5	12042.1	29139.1
617	12.3906	2	672.304	1342.59	-0.761836	37.76	SPAEAKSPVVAK	[1] Phospho (ST)|[7] Phospho (ST)	NFH_RAT	Neurofilament heavy polypeptide OS=Rattus norvegicus GN=Nefh PE=1 SV=4	FALSE	0.188844	617322	1.39279e+06	1.02924e+06	927379	58238	55890.2	455382	1.00564e+06	1.12728e+06	1.14791e+06	1.19053e+06	1.25226e+06	851769	439348	1.53582e+06	1.22631e+06	724204	1.33366e+06	1.14684e+06	1.178e+06	851493	1.03676e+06	961895	819501	348868	967003	683699	247183	12146.1	13689.2	249551	877413	1.12728e+06	1.10404e+06	1.04117e+06	1.17002e+06	647819
769	27.2946	3	554.278	1659.81	-0.0119545	34.78	EEIKPPAEVKSPEK	[11] Phospho (ST)	NFH_RAT	Neurofilament heavy polypeptide OS=Rattus norvegicus GN=Nefh PE=1 SV=4	FALSE	0.0541078	925707	1.37418e+06	1.30002e+06	905198	1.02007e+06	1.03955e+06	599179	1.10675e+06	1.03392e+06	1.49922e+06	1.33365e+06	1.35871e+06	1.6632e+06	794176	1.53223e+06	1.48352e+06	1.69116e+06	1.49232e+06	1.53198e+06	1.69187e+06	1.22362e+06	1.15722e+06	1.01569e+06	1.19301e+06	523146	954080	863573	241271	212744	254618	328352	965632	1.03392e+06	1.44192e+06	1.16634e+06	1.26947e+06	1.26496e+06
2134	27.2946	2	830.913	1659.81	-0.204958	34.29	EEIKPPAEVKSPEK	[11] Phospho (ST)	NFH_RAT	Neurofilament heavy polypeptide OS=Rattus norvegicus GN=Nefh PE=1 SV=4	FALSE	0.0861556	546135	721790	867383	499449	636134	644337	250697	748361	627335	1.00349e+06	930439	986806	1.14976e+06	416493	1.13116e+06	988703	1.18663e+06	995552	965248	1.06823e+06	864360	634627	696145	665423	308638	501133	576181	133123	132672	157818	137383	652937	627335	965135	813710	921999	874462
1137	12.0694	2	661.323	1320.63	-0.356647	71.41	SPAEVKSPVEAK	[7] Phospho (ST)	NFH_RAT	Neurofilament heavy polypeptide OS=Rattus norvegicus GN=Nefh PE=1 SV=4	FALSE	0.116201	4392.69	749069	469462	590333	1164.4	629.469	251701	569609	567155	542934	528036	598134	114478	26446.7	989989	914708	644291	935683	875414	1.05215e+06	617941	619279	531788	437769	2482.45	520073	311852	157347	242.847	154.176	137933	496978	567155	522182	461791	558852	87067.1
2776	12.0694	3	441.218	1320.63	-0.0733794	39.15	SPAEVKSPVEAK	[7] Phospho (ST)	NFH_RAT	Neurofilament heavy polypeptide OS=Rattus norvegicus GN=Nefh PE=1 SV=4	FALSE	0.320627	894.935	139069	107347	156933	1441.91	673.087	54508.7	122909	144322	112312	97181.1	120865	3943.4	1226.02	222338	207112	160853	226266	178794	207890	99688.3	141484	104949	100024	505.756	96554.3	71307.9	41828.7	300.723	164.86	29870.9	107237	144322	108020	84989.2	112927	2999.18
1237	27.1375	3	688.972	2063.89	-2.55346	36.55	SPAEVKSPATVKSPVEAK	[1] Phospho (ST)|[7] Phospho (ST)|[13] Phospho (ST)	NFH_RAT	Neurofilament heavy polypeptide OS=Rattus norvegicus GN=Nefh PE=1 SV=4	FALSE	0.0404348	1.91571e+06	2.10403e+06	1.87839e+06	1.46174e+06	1.61885e+06	1.82934e+06	1.15486e+06	1.34173e+06	1.50211e+06	825615	1.68343e+06	1.8696e+06	2.91885e+06	1.79465e+06	1.87427e+06	1.8616e+06	1.85504e+06	1.94704e+06	1.89363e+06	2.06868e+06	1.85943e+06	1.63684e+06	1.48138e+06	1.73632e+06	1.08263e+06	1.46081e+06	1.24777e+06	389611	337626	448061	632866	1.17065e+06	1.50211e+06	794058	1.47223e+06	1.74681e+06	2.21995e+06
1271	10.9652	3	544.242	1629.71	-0.0432142	34.65	SPVKEEAKSPAEAK	[1] Phospho (ST)|[9] Phospho (ST)	NFH_RAT	Neurofilament heavy polypeptide OS=Rattus norvegicus GN=Nefh PE=1 SV=4	FALSE	0.47449	111874	238445	140878	286808	521317	302718	76709.6	127571	140824	129547	122376	146747	245609	124637	208986	145213	125854	212394	358137	405925	237825	183739	162494	115304	63223.4	165550	93581.5	76445.6	108726	74145	42037.1	111305	140824	124596	107023	137110	186800
2781	10.9652	2	815.86	1629.71	0.0386321	42.11	SPVKEEAKSPAEAK	[1] Phospho (ST)|[9] Phospho (ST)	NFH_RAT	Neurofilament heavy polypeptide OS=Rattus norvegicus GN=Nefh PE=1 SV=4	FALSE	0.0326669	92887.8	124427	86287.3	191266	223743	128383	67904.4	97911.4	89460.6	164880	94407.3	149440	180465	113101	192319	117636	167506	146124	328442	396294	361381	138133	127970	93108.1	52493.8	86388.7	57318.5	50980	46663.7	31444.9	37211.8	85426.7	89460.6	158578	82563.4	139626	137254
1323	11.5894	3	620.303	1857.89	-0.712664	43.39	SPAEAKSPAEAKPPAEAK	[7] Phospho (ST)	NFH_RAT	Neurofilament heavy polypeptide OS=Rattus norvegicus GN=Nefh PE=1 SV=4	FALSE	0.203902	1392.47	422636	264671	86899.2	814.926	351.254	50420.4	205207	167248	200461	164818	201898	6967.39	2669.05	316667	239958	249809	290868	390186	421060	224339	242074	240760	178153	786.927	293433	175814	23162.1	169.961	86.033	27630.6	179041	167248	192799	144140	188639	5299.09
9531	11.5603	2	929.95	1857.89	-0.868562	---	SPAEAKSPAEAKPPAEAK	[7] Phospho (ST)	NFH_RAT	Neurofilament heavy polypeptide OS=Rattus norvegicus GN=Nefh PE=1 SV=4	FALSE	0.434427	0	37667.5	22273.8	7476.92	0	0	5043.35	26196	19498.9	27001.9	34787.1	38141.6	0	0	65462.5	45272.4	34527.5	44214.7	73936.4	88293.2	48739	25274.6	25834.9	22716.6	0	26152.3	14795.9	1992.89	0	0	2763.77	22855.8	19498.9	25969.8	30422.9	35636.7	0
1528	11.7462	2	647.325	1292.64	-1.46499	69.24	SPATVKSPVEAK	[7] Phospho (ST)	NFH_RAT	Neurofilament heavy polypeptide OS=Rattus norvegicus GN=Nefh PE=1 SV=4	FALSE	0.162882	11385.9	322657	134324	360211	3131.84	1265.54	101338	180607	175986	257141	229149	250805	33816	17180.7	364068	318513	352364	336601	348262	428621	285147	208053	203907	129967	6434.52	224018	89228.3	96010.5	653.174	309.971	55533.3	157578	175986	247313	200401	234333	25719
3738	11.7462	3	431.886	1292.64	-0.788921	40.38	SPATVKSPVEAK	[7] Phospho (ST)	NFH_RAT	Neurofilament heavy polypeptide OS=Rattus norvegicus GN=Nefh PE=1 SV=4	FALSE	0.0238454	732.005	53729.1	32841.4	94151.1	612.631	277.144	20694.3	46112.6	42631.5	35759.9	28670.1	41380.6	69446	30848.8	76299	77199	62967.4	82043.3	78236.7	83256.2	51855.9	47323.7	38258.2	31352	413.679	37303.7	21815.8	25095	127.77	67.8811	11340.6	40232.8	42631.5	34393.1	25073.3	38663	52817.6
14521	22.4126	2	647.325	1292.64	-2.05047	67.77	SPATVKSPVEAK	[7] Phospho (ST)	NFH_RAT	Neurofilament heavy polypeptide OS=Rattus norvegicus GN=Nefh PE=1 SV=4	FALSE	0.889742	35690.9	224.317	7650.79	1297.45	505830	346108	7249.68	11939.9	1014.69	402.404	131.709	119.508	43261.8	23810.9	7472.53	835.815	300.25	1080.34	3341.34	1066.85	9832.42	1064.9	43894.8	439.263	20170	155.741	5082.23	345.822	105496	84772.7	3972.85	10417.4	1014.69	387.023	115.186	111.659	32903.1
1950	11.9152	2	590.286	1178.56	-0.592066	44.16	SPVEVKSPEK	[7] Phospho (ST)	NFH_RAT	Neurofilament heavy polypeptide OS=Rattus norvegicus GN=Nefh PE=1 SV=4	FALSE	0.295412	680.12	96848	113829	254278	1863.09	1285.94	75713.4	120591	112980	113913	85173.5	101685	2045.19	2520.1	232004	185809	130163	198554	269215	308853	184763	118037	103692	100866	384.357	67240.8	75614	67775	388.566	314.966	41491.2	105215	112980	109559	74488.1	95007.3	1555.49
14724	22.8095	2	590.285	1178.56	-1.73219	40.56	SPVEVKSPEK	[7] Phospho (ST)	NFH_RAT	Neurofilament heavy polypeptide OS=Rattus norvegicus GN=Nefh PE=1 SV=4	FALSE	0.190553	2934.49	37242.9	3507.82	4383.15	397213	305226	3727.3	6297.38	4823.42	1647.82	33428.4	24526.3	13296.7	23330.6	2540.74	2336.79	26907.9	4140.93	4426.59	5839.47	4166.3	5614.02	7379.88	3023.35	1658.37	25857.4	2330.15	1168.28	82842.5	74759.3	2042.57	5494.4	4823.42	1584.83	29234.7	22915.6	10112.9
17185	13.0794	2	590.285	1178.56	-2.55577	48.57	SPVEVKSPEK	[7] Phospho (ST)	NFH_RAT	Neurofilament heavy polypeptide OS=Rattus norvegicus GN=Nefh PE=1 SV=4	FALSE	0.427429	433.727	6978.3	365.486	7538	17163.6	32402.4	693.053	2258.43	10101.7	4959.25	9776.32	12489.5	270361	112233	1778.68	8327.49	3970.09	8222.69	7008.21	8670.14	1690.56	1333.52	2074.74	5233.43	245.113	4844.98	242.783	2009.17	3579.63	7936.35	379.795	1970.45	10101.7	4769.7	8549.82	11669.3	205625
2167	26.5207	2	694.317	1386.62	-0.0287419	37.39	SPVEVKSPASVK	[1] Phospho (ST)|[7] Phospho (ST)	NFH_RAT	Neurofilament heavy polypeptide OS=Rattus norvegicus GN=Nefh PE=1 SV=4	FALSE	0.724782	508496	543143	509178	490288	103257	90495	344936	439028	474525	577761	565058	565562	92185.8	374554	611225	555286	581905	576681	423571	432175	520505	385035	379625	432512	287367	377100	338234	130681	21535.3	22165	189026	383047	474525	555678	494168	528419	70112.5
21040	26.4506	3	463.214	1386.62	-0.346082	---	SPVEVKSPASVK	[1] Phospho (ST)|[7] Phospho (ST)	NFH_RAT	Neurofilament heavy polypeptide OS=Rattus norvegicus GN=Nefh PE=1 SV=4	FALSE	0.170353	318.426	5763.93	373.297	4146.79	2406.24	2003.53	2665.04	5656.8	8111.99	7551.9	946.154	520.869	4716.16	481.804	7392.55	9250.99	1503.82	10210.8	4811.7	3214.82	8490.32	2409.88	2044.46	5696.26	179.952	4001.85	247.972	1105.28	501.844	490.726	1460.45	4935.5	8111.99	7263.26	827.454	486.661	3586.91
49367	26.4889	1	1387.63	1386.62	1.19782	---	SPVEVKSPASVK	[1] Phospho (ST)|[7] Phospho (ST)	NFH_RAT	Neurofilament heavy polypeptide OS=Rattus norvegicus GN=Nefh PE=1 SV=4	FALSE	0.969597	13.3919	367.843	0	1006.34	0	0	2858.17	8569.54	1607.13	0	0	0	0	0	7221.91	6274.38	0	3253.71	0	0	0	903.479	0	1302.25	7.5682	255.391	0	268.228	0	0	1566.29	7476.83	1607.13	0	0	0	0
2894	24.2585	2	701.307	1400.6	0.269962	43.96	SPAEVKSPAEVK	[1] Phospho (ST)|[7] Phospho (ST)	NFH_RAT	Neurofilament heavy polypeptide OS=Rattus norvegicus GN=Nefh PE=1 SV=4	FALSE	0.373892	4.73741e+06	898745	2.31914e+06	1.0924e+06	5.97372e+06	4.60136e+06	1.12653e+06	1.41399e+06	865450	3.67616e+06	3.27139e+06	3.19617e+06	7.76069e+06	5.05625e+06	1.94938e+06	1.06211e+06	3.37502e+06	1.16913e+06	933935	936957	1.63993e+06	1.11222e+06	1.8326e+06	660380	2.67726e+06	623991	1.54054e+06	291168	1.24588e+06	1.12702e+06	617340	1.23369e+06	865450	3.53565e+06	2.86097e+06	2.98627e+06	5.90244e+06
3392	11.3697	2	570.271	1138.53	-0.328426	39.38	SLAEAKSPEK	[7] Phospho (ST)	NFH_RAT	Neurofilament heavy polypeptide OS=Rattus norvegicus GN=Nefh PE=1 SV=4	FALSE	0.0268343	28967.6	24683.5	19890.1	220131	10815.2	4437.5	44196.3	24410.3	27067.8	17412.6	26239.5	25035.3	36392	27741.4	58313.5	53232.5	33139.9	60884.7	141935	154639	225165	36880.4	28213.7	23730.3	16370.5	17137.5	13212.5	58673.5	2255.62	1086.88	24219.7	21297.7	27067.8	16747	22947.6	23391.2	27678.2
22092	11.3697	1	1139.53	1138.53	-0.381484	---	SLAEAKSPEK	[7] Phospho (ST)	NFH_RAT	Neurofilament heavy polypeptide OS=Rattus norvegicus GN=Nefh PE=1 SV=4	FALSE	0.00539606	0	0	0	7946.4	0	0	1533.8	10.5526	0	0	0	0	0	0	5083.39	4141.11	1471.28	2045.39	10346	13435.4	31364.4	0	270.635	415.544	0	0	0	2118.03	0	0	840.527	9.20705	0	0	0	0	0
4554	22.4258	2	687.308	1372.6	-2.55608	42.08	SPATVKSPVEAK	[1] Phospho (ST)|[7] Phospho (ST)	NFH_RAT	Neurofilament heavy polypeptide OS=Rattus norvegicus GN=Nefh PE=1 SV=4	FALSE	0.519294	754590	42873.2	101297	225960	333676	232379	63426	93265.6	59141.7	44795.4	45342.1	36807.3	3.66542e+06	2.11189e+06	88234.9	113872	32202.7	88795.9	42140.1	139807	106156	91997	88895	68864.9	426442	29766.5	67289.2	60227.2	69591.3	56916.8	34757.6	81373.3	59141.7	43083.2	39653.7	34390	2.78776e+06
29122	22.3526	3	458.542	1372.6	-0.129541	---	SPATVKSPVEAK	[1] Phospho (ST)|[7] Phospho (ST)	NFH_RAT	Neurofilament heavy polypeptide OS=Rattus norvegicus GN=Nefh PE=1 SV=4	FALSE	0.202398	12822.2	387.399	938.118	4238.35	4451.44	4295.02	516.02	883.105	674.937	443.931	336.507	333.549	107678	57108.2	1119.73	1918.91	686.445	1384.58	580.435	2798.97	1344.6	2653.74	428.361	2922.24	7246.21	268.968	623.168	1129.69	928.389	1051.98	282.781	770.5	674.937	426.963	294.291	311.643	81895.3
3653	27.1375	2	1032.96	2063.9	-1.2077	37.98	SPAEVKSPVTVKSPAEAK	[1] Phospho (ST)|[10] Phospho (ST)|[13] Phospho (ST)	NFH_RAT	Neurofilament heavy polypeptide OS=Rattus norvegicus GN=Nefh PE=1 SV=4	FALSE	0.191639	1.89234e+06	1.95124e+06	2.0902e+06	1.18921e+06	1.61283e+06	1.66408e+06	1.06339e+06	1.38816e+06	1.18882e+06	809501	1.66567e+06	1.6378e+06	2.76039e+06	1.58332e+06	1.77022e+06	1.63135e+06	1.80989e+06	1.63058e+06	1.28438e+06	1.49122e+06	1.30914e+06	1.70451e+06	1.74237e+06	1.69378e+06	1.06942e+06	1.35473e+06	1.38846e+06	316970	336371	407585	582739	1.21115e+06	1.18882e+06	778560	1.4567e+06	1.53024e+06	2.09944e+06
3654	27.1955	2	915.492	1828.97	-0.197879	33.1	AKSPVKEEIKPPAEVK	[3] Phospho (ST)	NFH_RAT	Neurofilament heavy polypeptide OS=Rattus norvegicus GN=Nefh PE=1 SV=4	FALSE	0.314707	314923	430072	578563	217176	20169.7	7605.3	91073.1	552107	392418	746322	607354	751632	16909	151968	855297	564957	768130	511034	964437	1.06736e+06	850852	306921	328026	338333	177973	298596	384325	57886.1	4206.57	1862.77	49908.4	481707	392418	717796	531158	702269	12860.3
4984	11.3139	2	1004.91	2007.8	-0.467664	37.11	SPAEAKSPAEAKSPAEAK	[1] Phospho (ST)|[7] Phospho (ST)|[13] Phospho (ST)	NFH_RAT	Neurofilament heavy polypeptide OS=Rattus norvegicus GN=Nefh PE=1 SV=4	FALSE	0.101941	151969	233825	196753	143492	3873.17	3002.16	60357.9	128179	86244.2	149016	122836	159170	254036	69806.6	173803	142388	148641	108268	147160	194068	169033	200265	211291	121448	85882.6	162343	130698	38246.4	807.786	735.323	33076.3	111835	86244.2	143320	107426	148717	193209
45083	21.3428	2	1004.91	2007.8	-0.405455	33.93	SPAEAKSPAEAKSPAEAK	[1] Phospho (ST)|[7] Phospho (ST)|[13] Phospho (ST)	NFH_RAT	Neurofilament heavy polypeptide OS=Rattus norvegicus GN=Nefh PE=1 SV=4	FALSE	0.218477	2898.01	137.331	4486.93	1431.78	173822	144962	532.286	2340.22	1073.58	2053.42	219.865	263.691	541.867	1315.22	524.956	1206	68.8265	625.586	290.813	1791.67	4832.61	1060.44	4702.45	538.114	1637.76	95.348	2980.55	381.625	36252.2	35505.6	291.694	2041.82	1073.58	1974.93	192.282	246.373	412.12
5001	25.6504	3	679.628	2035.86	-1.6911	37.5	SPAEAKSPAEVKSPATVK	[1] Phospho (ST)|[7] Phospho (ST)|[13] Phospho (ST)	NFH_RAT	Neurofilament heavy polypeptide OS=Rattus norvegicus GN=Nefh PE=1 SV=4	FALSE	0.077067	1.16259e+06	187266	1.17999e+06	1.01569e+06	896121	711873	645689	922271	1.05439e+06	121251	137411	141462	764536	807546	1.32741e+06	1.41827e+06	141060	1.36919e+06	1.17242e+06	1.4533e+06	1.04055e+06	966481	853567	1.0566e+06	657014	130017	783837	270721	186895	174360	353840	804672	1.05439e+06	116616	120172	132172	581473
9445	25.6985	2	1018.94	2035.87	-0.322422	45.46	SPAEAKSPAEVKSPATVK	[1] Phospho (ST)|[7] Phospho (ST)|[13] Phospho (ST)	NFH_RAT	Neurofilament heavy polypeptide OS=Rattus norvegicus GN=Nefh PE=1 SV=4	FALSE	0.779329	822538	23261	1.06097e+06	46853.9	51570.5	82582.7	292128	293945	76569.5	13961.6	27629.3	17356	48853.9	482348	124643	118980	23715.8	122857	49443.2	59988.1	56053.3	84200.2	825739	86781	464842	16149.9	704779	12488.4	10755.5	20227	160087	256464	76569.5	13428	24163	16216.2	37156.2
10411	26.6448	2	1018.94	2035.87	-0.094015	36.35	SPAEAKSPAEVKSPATVK	[1] Phospho (ST)|[7] Phospho (ST)|[13] Phospho (ST)	NFH_RAT	Neurofilament heavy polypeptide OS=Rattus norvegicus GN=Nefh PE=1 SV=4	FALSE	0.594856	154521	84184.9	138075	141364	806870	849095	81995.1	77833.2	61413.4	70268.9	95789.5	66852	1.26215e+06	379491	103540	107072	75791.2	111646	65044.1	67720.5	40566.3	54823	82637.7	72742	87324.5	58448.9	91719.9	37679.1	168280	207970	44933.6	67908.7	61413.4	67583	83772.2	62461.6	959934
12743	12.8936	2	1018.94	2035.87	-0.515798	33.16	SPAEAKSPAEVKSPATVK	[1] Phospho (ST)|[7] Phospho (ST)|[13] Phospho (ST)	NFH_RAT	Neurofilament heavy polypeptide OS=Rattus norvegicus GN=Nefh PE=1 SV=4	FALSE	0.712433	87.4907	779099	320536	7966.82	134.295	48.1716	3727.55	17635.7	13011.7	271339	879441	954054	690.523	135.488	10989.9	9907.1	873373	10260	5377.98	13347.6	35950.5	5540.21	163889	3694.92	49.4437	540922	212924	2123.47	28.0084	11.7987	2042.71	15387	13011.7	260968	769111	891398	525.182
5053	12.0324	3	674.944	2021.81	-2.15908	37.43	SPGEAKSPAEAKSPAEVK	[1] Phospho (ST)|[7] Phospho (ST)|[13] Phospho (ST)	NFH_RAT	Neurofilament heavy polypeptide OS=Rattus norvegicus GN=Nefh PE=1 SV=4	FALSE	0.100062	82594.2	344051	224775	138562	7570.17	11359.9	68034.7	171107	128393	189135	143584	209530	128506	47803	204380	202935	147688	169996	244964	286102	174705	283668	260372	221843	46676.6	238872	149313	36932.1	1578.83	2782.4	37283.2	149289	128393	181906	125571	195769	97736.5
5128	12.3152	3	614.948	1841.82	-0.121284	38.93	SPAEAKSPVEVKSPEK	[7] Phospho (ST)|[13] Phospho (ST)	NFH_RAT	Neurofilament heavy polypeptide OS=Rattus norvegicus GN=Nefh PE=1 SV=4	FALSE	0.348318	11011.2	471457	16724.6	186793	1314.49	2067.89	52166.1	174046	270802	359254	329264	389282	24543.9	8844.72	280693	330426	392010	378296	307030	314024	29209.8	222608	52006.9	194760	6222.75	327329	11109.7	49787.8	274.149	506.49	28587.2	151854	270802	345522	287956	363716	18667
10677	12.3152	2	921.917	1841.82	-0.863373	38.95	SPAEAKSPVEVKSPEK	[7] Phospho (ST)|[13] Phospho (ST)	NFH_RAT	Neurofilament heavy polypeptide OS=Rattus norvegicus GN=Nefh PE=1 SV=4	FALSE	0.232108	3333.36	165198	1671.11	76707.2	94.1678	20.0366	27668.8	99095.9	117701	146603	125632	146900	11271.1	3504.59	225508	197910	152290	207101	154890	165506	5644.65	112679	6581.24	65627.5	1883.79	114696	1110.07	20445.5	19.6396	4.90758	15162.6	86460.2	117701	141000	109870	137253	8572.34
14767	24.9474	3	614.947	1841.82	-0.43804	34.19	SPAEAKSPVEVKSPEK	[7] Phospho (ST)|[13] Phospho (ST)	NFH_RAT	Neurofilament heavy polypeptide OS=Rattus norvegicus GN=Nefh PE=1 SV=4	FALSE	0.750608	169677	4431.45	3771.17	3833.17	267318	212268	2057.39	2346.61	3648.35	1865.47	3401.81	1469.66	54946.1	13940.8	12483.1	5722.08	4094.33	6582.08	9665.93	4798.06	6692.48	4447.01	2460.83	1778.44	95890	3076.72	2505.09	1021.69	55751.6	51990.9	1127.46	2047.39	3648.35	1794.17	2975.03	1373.14	41789.6
20411	25.0391	2	921.917	1841.82	-1.14488	34.55	SPAEAKSPVEVKSPEK	[7] Phospho (ST)|[13] Phospho (ST)	NFH_RAT	Neurofilament heavy polypeptide OS=Rattus norvegicus GN=Nefh PE=1 SV=4	FALSE	0.838237	160224	2859	11027.2	1066.95	260651	189104	2185.62	15639.4	1522.94	477.769	3520.39	2548.77	40382.8	8902.58	12549.9	3385.94	4909.78	3337.61	22701	9331.32	36572.2	1758.2	1815.74	1663.23	90547.8	1984.98	7325.07	284.383	54361.2	46317.3	1197.73	13645.2	1522.94	459.507	3078.74	2381.38	30713.4
5408	12.2208	3	645.619	1933.83	-0.290308	33.82	SPAGAKSPAEAKSPVVAK	[1] Phospho (ST)|[7] Phospho (ST)|[13] Phospho (ST)	NFH_RAT	Neurofilament heavy polypeptide OS=Rattus norvegicus GN=Nefh PE=1 SV=4	FALSE	0.365819	1401.97	273370	143967	135354	1791.21	1179.75	66327.3	163142	172259	239253	159919	207383	5307.01	3256.7	228802	235550	246311	219100	168420	193308	103985	224639	153381	187081	792.295	189799	95633.7	36077.1	373.574	288.957	36347.6	142340	172259	230108	139856	193764	4036.28
10371	12.2208	2	967.924	1933.83	-0.629096	47.26	SPAGAKSPAEAKSPVVAK	[1] Phospho (ST)|[7] Phospho (ST)|[13] Phospho (ST)	NFH_RAT	Neurofilament heavy polypeptide OS=Rattus norvegicus GN=Nefh PE=1 SV=4	FALSE	0.401831	142.375	215127	144867	82401.1	154.934	124.442	42152.3	129751	114306	141105	153555	171378	672.62	859.484	197050	172277	147372	145309	81401.4	111106	95888.6	162013	163905	95348.8	80.4603	149361	96231.4	21963.1	32.313	30.4797	23099.6	113206	114306	135711	134290	160123	511.566
18436	24.5347	3	645.619	1933.83	-0.64188	39.25	SPAGAKSPAEAKSPVVAK	[1] Phospho (ST)|[7] Phospho (ST)|[13] Phospho (ST)	NFH_RAT	Neurofilament heavy polypeptide OS=Rattus norvegicus GN=Nefh PE=1 SV=4	FALSE	0.183851	180670	14137.5	19286.6	23448.8	170433	128291	17014.5	13143.8	15410.9	10463.4	19945.7	21176.4	64433.5	43624.2	25617.6	13919.8	23740.6	15403.1	24373	13951.1	11967.5	9419.18	10119.5	8138.14	102103	9815.56	12811.6	6250.03	35545.3	31422.5	9324.01	11467.8	15410.9	10063.5	17443.4	19785.6	49005.4
23183	24.5501	2	967.924	1933.83	-0.688623	57.18	SPAGAKSPAEAKSPVVAK	[1] Phospho (ST)|[7] Phospho (ST)|[13] Phospho (ST)	NFH_RAT	Neurofilament heavy polypeptide OS=Rattus norvegicus GN=Nefh PE=1 SV=4	FALSE	0.873864	254373	1460.25	17275.5	8452.35	200080	100972	10965	35083.3	2764.63	2687.71	2045.01	217.259	24866.6	33110.3	45776.6	7880.72	1253.51	7249.64	19712	11833.6	8866.3	16404.2	8436.85	6657.51	143754	1013.84	11475.7	2252.88	41728.6	24731.1	6008.86	30609.9	2764.63	2584.98	1788.46	202.991	18912.5
31774	23.5358	2	967.924	1933.83	-0.695416	42.42	SPAGAKSPAEAKSPVVAK	[1] Phospho (ST)|[7] Phospho (ST)|[13] Phospho (ST)	NFH_RAT	Neurofilament heavy polypeptide OS=Rattus norvegicus GN=Nefh PE=1 SV=4	FALSE	0.0419654	3328.57	1664.17	5308.46	11304.8	7403.93	4561.99	1686.53	4737.28	9645.37	1431.26	1403.78	547.352	192568	102515	4516.26	18532.1	1500.11	13418.7	1307.61	7275.97	2964.78	9713.42	5395.45	10487.6	1881.08	1155.42	3526.28	3013.18	1544.16	1117.37	924.222	4133.23	9645.37	1376.55	1227.66	511.405	146459
5552	10.6155	3	504.891	1511.65	0.971096	32.4	EEAKSPEKEETR	[5] Phospho (ST)	NFH_RAT	Neurofilament heavy polypeptide OS=Rattus norvegicus GN=Nefh PE=1 SV=4	FALSE	0.895286	17610	11123.8	8752.01	96381.7	194438	126982	17677.6	10041.8	16115.1	9707.86	12200.2	12278.2	24299.9	28951.3	22439.8	16782.6	8676.16	27946.1	45885.9	59814.1	94278.2	10954.8	8881.55	5512.37	9951.94	7723.15	5813.74	25689.5	40551.9	31101.9	9687.41	8761.37	16115.1	9336.8	10669.6	11471.9	18481.5
14800	10.3825	2	756.832	1511.65	-0.0305007	36.46	EEAKSPEKEETR	[5] Phospho (ST)	NFH_RAT	Neurofilament heavy polypeptide OS=Rattus norvegicus GN=Nefh PE=1 SV=4	FALSE	0.457113	4429.85	1460.16	1710.57	21028.1	30713.9	20155.6	7314.34	1720.07	3697.1	2868.55	3814.51	4426.93	8802.14	11021.8	8455.6	7006.73	2291.6	7336.91	21382.6	25973.7	99126.2	1271.3	1734.93	2044.84	2503.45	1013.78	1136.29	5604.8	6405.67	4936.72	4008.28	1500.74	3697.1	2758.9	3335.96	4136.19	6694.53
5739	11.2858	2	674.281	1346.55	-3.05562	43.59	SPASVKSPSEAK	[1] Phospho (ST)|[7] Phospho (ST)	NFH_RAT	Neurofilament heavy polypeptide OS=Rattus norvegicus GN=Nefh PE=1 SV=4	FALSE	0.125484	4634.1	39880.1	71995.4	244884	35749.4	32639.7	95840.7	110585	37475.9	26443.7	22476.1	31002.8	9191.04	7796.77	122677	51928.1	125215	64195	234767	294671	251959	85290.7	240103	118396	2618.88	27688.4	47824.7	65271.2	7455.87	7994.48	52521	96484.7	37475.9	25433	19656.4	28966.7	6990.31
25283	13.4633	2	674.282	1346.55	-2.42544	43.99	SPASVKSPSEAK	[1] Phospho (ST)|[7] Phospho (ST)	NFH_RAT	Neurofilament heavy polypeptide OS=Rattus norvegicus GN=Nefh PE=1 SV=4	FALSE	0.861265	7502.03	1742.75	10104.1	12480.6	225035	131809	6069.03	8588.57	70409.5	51835	8165.7	1658.14	43966.9	29215.9	5005.54	17177.9	3011.39	51668.8	8068.53	58783.2	6954.71	7568.36	11556.6	8111.85	4239.63	1209.98	6711.91	3326.57	46933.2	32284.1	3325.85	7493.44	70409.5	49853.7	7141.27	1549.24	33439.3
5828	11.3697	2	1147.49	2292.97	-0.690833	42.12	SPVKEEAKSPAEAKSPAEAK	[1] Phospho (ST)|[9] Phospho (ST)|[15] Phospho (ST)	NFH_RAT	Neurofilament heavy polypeptide OS=Rattus norvegicus GN=Nefh PE=1 SV=4	FALSE	0.433299	188.649	202858	152752	63580.9	34.1597	178.692	36424.4	124468	64346.1	143171	123462	160142	220.725	161.369	168962	143324	135713	104422	168137	227879	160919	143683	153284	98985.6	106.612	140843	101469	16946.8	7.12432	43.7671	19960.7	108597	64346.1	137699	107973	149625	167.874
24848	11.9286	2	1147.49	2292.97	-0.297103	40.41	SPVKEEAKSPAEAKSPAEAK	[1] Phospho (ST)|[9] Phospho (ST)|[15] Phospho (ST)	NFH_RAT	Neurofilament heavy polypeptide OS=Rattus norvegicus GN=Nefh PE=1 SV=4	FALSE	0.159309	70766.4	2480.46	717.015	1.18637	157.613	139.053	1107.6	2406.64	1561.77	4749.65	4786.76	7690.43	200675	44871.7	694.41	2692.26	3989.63	2299.98	15491.4	4435.34	10421.5	476.871	1832	413.364	39992.3	1722.16	476.295	0.316215	32.8718	34.0583	606.966	2099.77	1561.77	4568.11	4186.23	7185.37	152625
42291	23.0535	2	1147.49	2292.97	-0.524229	39.1	SPVKEEAKSPAEAKSPAEAK	[1] Phospho (ST)|[9] Phospho (ST)|[15] Phospho (ST)	NFH_RAT	Neurofilament heavy polypeptide OS=Rattus norvegicus GN=Nefh PE=1 SV=4	FALSE	0.378525	10725.5	467.09	7415.86	1312.9	99010.5	82701.2	2234.06	2117.83	1208.09	1014	1275.98	982.291	4755.76	6672.66	7289.36	5347.36	637.609	3707.36	81.1025	3446.53	89.086	2706.73	4834.57	1950.97	6061.33	324.297	4926.17	349.94	20649.6	20256.1	1224.27	1847.79	1208.09	975.238	1115.9	917.78	3617.03
5927	11.3413	2	647.307	1292.6	-2.17453	61.76	SPAEAKSPAEVK	[7] Phospho (ST)	NFH_RAT	Neurofilament heavy polypeptide OS=Rattus norvegicus GN=Nefh PE=1 SV=4	FALSE	0.814405	3364.97	23194.5	17720.5	114216	25791.3	18364.2	25215.7	16210.4	14631.7	16070.9	17576.7	17941.4	635.268	1051.02	45162.1	29808	35182.6	35773.2	81973.7	96546	89271.2	28336.3	23341.1	18782.6	1901.65	16103.7	11771.3	30443.1	5379.02	4497.96	13818.3	14143.4	14631.7	15456.6	15371.6	16763.2	483.158
6003	10.8359	2	673.275	1344.54	-0.363835	42.25	SPAEAKSPAEAK	[1] Phospho (ST)|[7] Phospho (ST)	NFH_RAT	Neurofilament heavy polypeptide OS=Rattus norvegicus GN=Nefh PE=1 SV=4	FALSE	0.831731	28207.2	31880.6	23843.2	179508	198701	170277	30818.8	22371.3	23371.5	20833.8	21030.8	21894.2	30934.6	42268.4	27473.4	25950.4	28192.2	34805.1	44255.1	60146	87927	23237.9	122706	14616.6	15940.8	22134.4	15838.4	47845.9	41441.1	41706.1	16888.8	19518.7	23371.5	20037.5	18392.4	20456.3	23527.5
6153	11.2293	2	844.372	1686.73	1.85823	36.91	SPEQVKSPAKEEAK	[1] Phospho (ST)|[7] Phospho (ST)	NFH_RAT	Neurofilament heavy polypeptide OS=Rattus norvegicus GN=Nefh PE=1 SV=4	FALSE	0.0198591	58989.7	106944	67315.2	83822.2	21025.3	14915.8	53988.8	82254.6	82439.8	102259	94092	109331	141886	64544.7	130493	95434.3	74194.4	100212	153150	180815	160362	109912	93320.8	64554.4	33337	74250.1	44715.8	22341.9	4385.02	3653.35	29586	71766.3	82439.8	98350.1	82287.7	102151	107912
6156	12.0694	2	1018.92	2035.83	0.402195	32.31	SPAEAKSPAEAKSPAEVK	[1] Phospho (ST)|[7] Phospho (ST)|[13] Phospho (ST)	NFH_RAT	Neurofilament heavy polypeptide OS=Rattus norvegicus GN=Nefh PE=1 SV=4	FALSE	0.537761	0	497331	38477.3	208458	295.913	4.31223	86265.7	284792	187761	979546	274185	349449	935.888	0	372538	340515	296143	276985	218425	305662	205084	353105	189029	222890	0	345293	25559.5	55562.2	61.7155	1.0562	47273.9	248478	187761	942106	239787	326499	711.796
6461	11.1723	3	643.618	1927.83	0.244437	47.99	SPAEAKSPAEAKSPAEAK	[7] Phospho (ST)|[13] Phospho (ST)	NFH_RAT	Neurofilament heavy polypeptide OS=Rattus norvegicus GN=Nefh PE=1 SV=4	FALSE	0.0134903	37232.1	100792	68748.6	91693.2	14513.5	13144	19868.6	39358.5	38066.1	42489.6	27199	47934	82203.9	31842.7	61955.5	49535.9	51104.3	71240.8	117080	138921	75856.5	73092.5	66467.4	52118.7	21041.1	69979.2	45668	24439.9	3026.92	3219.38	10888.1	34339.9	38066.1	40865.6	23786.7	44786	62520.7
16955	11.1723	2	964.924	1927.83	-0.131152	32.41	SPAEAKSPAEAKSPAEAK	[7] Phospho (ST)|[13] Phospho (ST)	NFH_RAT	Neurofilament heavy polypeptide OS=Rattus norvegicus GN=Nefh PE=1 SV=4	FALSE	0.00237364	9379.94	16322.6	13814.1	19458.1	4580.2	1251.3	8544.98	10573.8	9392.6	8099.1	7354.24	9260.9	20156.4	12481.2	21936.7	16920.8	17647.4	11257.2	27404.4	34165.5	29824.7	18058	18541.8	9376	5300.9	11332.6	9176.34	5186.35	955.245	306.483	4682.68	9225.51	9392.6	7789.54	6431.61	8652.7	15330.1
6768	26.2298	3	662.315	1983.92	-4.61225	40.45	SPAEVKSPATVKSPVEAK	[7] Phospho (ST)|[13] Phospho (ST)	NFH_RAT	Neurofilament heavy polypeptide OS=Rattus norvegicus GN=Nefh PE=1 SV=4	FALSE	0.020229	213279	80204.8	176539	182056	93434.4	40727	99722.6	168892	158028	19336.4	8149.95	11434.4	85014.9	82418.3	297766	273642	40296	265565	320318	288750	247113	155555	196611	225177	120530	55685.6	117271	48525	19486.6	9975.3	54648.3	147357	158028	18597.3	7127.5	10683.5	64658.7
7813	26.8708	3	662.316	1983.93	-3.3998	51.88	SPAEVKSPATVKSPVEAK	[7] Phospho (ST)|[13] Phospho (ST)	NFH_RAT	Neurofilament heavy polypeptide OS=Rattus norvegicus GN=Nefh PE=1 SV=4	FALSE	0.331855	189476	159819	174666	110717	360107	457897	49897.8	93072.9	105689	16466	109411	107793	650939	239001	161562	148415	122962	159194	155701	170180	115339	109520	104924	111993	107079	110961	116026	29510.6	75103.7	112153	27344.2	81205.2	105689	15836.7	95685.1	100714	495076
13579	26.1981	2	992.972	1983.93	-0.763451	42.07	SPAEVKSPATVKSPVEAK	[7] Phospho (ST)|[13] Phospho (ST)	NFH_RAT	Neurofilament heavy polypeptide OS=Rattus norvegicus GN=Nefh PE=1 SV=4	FALSE	0.0297927	93002.5	24353.2	66546.6	63872.5	50685.1	8840.72	29404.2	89596.3	60238.2	2239.48	104.869	1208	31751.4	27385.8	137777	123961	11030.2	117131	112967	107507	100321	86176.1	84661.9	94985.7	52558.6	16908.2	44205.2	17024.5	10570.9	2165.37	16113.6	78171.8	60238.2	2153.88	91.7123	1128.66	24148.8
7334	11.8126	3	618.963	1853.87	-0.371057	35.13	SPAGAKSPAEAKSPVVAK	[7] Phospho (ST)|[13] Phospho (ST)	NFH_RAT	Neurofilament heavy polypeptide OS=Rattus norvegicus GN=Nefh PE=1 SV=4	FALSE	0.568881	254.74	81422	64585.1	44616.9	802.525	634.145	13792.3	40419.8	30252.2	33918.9	21008	20660.7	1780.01	11.2032	66178.4	48986.1	43500.6	57892.7	65780.8	79594.7	50580.6	60049.3	51973	37072.2	143.962	56530.6	42902.3	11892.2	167.374	155.322	7558.22	35265.8	30252.2	32622.5	18372.4	19303.8	1353.8
33206	24.1678	3	618.962	1853.87	-1.97129	40.36	SPAGAKSPAEAKSPVVAK	[7] Phospho (ST)|[13] Phospho (ST)	NFH_RAT	Neurofilament heavy polypeptide OS=Rattus norvegicus GN=Nefh PE=1 SV=4	FALSE	0.54415	1083.48	597.547	324.623	1043.27	49172.2	41122	80.5986	58.8438	278.207	6290.81	0	16.6695	515.295	355.15	0.961931	705.055	92.9386	356.932	35.8477	1745.11	1190.87	634.076	77.8183	492.201	612.308	414.872	215.639	278.071	10255.3	10072.1	44.1683	51.3406	278.207	6050.36	0	15.5748	391.911
7351	26.5525	2	661.342	1320.67	-0.312124	58.4	SPAEVKSPVTVK	[7] Phospho (ST)	NFH_RAT	Neurofilament heavy polypeptide OS=Rattus norvegicus GN=Nefh PE=1 SV=4	FALSE	0.564077	195.614	275.999	765.959	1271.18	176178	369467	16.3716	1117.8	331.777	27.33	1107.03	760.779	569975	1037.28	828.381	902.194	1806.48	600.454	5.66152	44.9694	238.209	258.048	782.164	18.6921	110.547	191.624	508.807	338.819	36743.5	90494	8.97171	975.266	331.777	26.2854	968.149	710.815	433499
8973	24.1951	2	661.341	1320.67	-0.911236	68.61	SPAEVKSPVTVK	[7] Phospho (ST)	NFH_RAT	Neurofilament heavy polypeptide OS=Rattus norvegicus GN=Nefh PE=1 SV=4	FALSE	0.121421	35445.3	142.888	15145.9	314543	299239	282110	140782	326324	329710	348.489	1686.17	1163.08	9111.47	4160.46	478481	480355	3487.19	529733	332600	380942	277288	241330	209432	276921	20031.3	99.2059	10061.1	83838.1	62409.2	69097.6	77148.9	284715	329710	335.169	1474.63	1086.69	6929.8
13477	26.1822	2	661.342	1320.67	-0.250762	64.55	SPAEVKSPVTVK	[7] Phospho (ST)	NFH_RAT	Neurofilament heavy polypeptide OS=Rattus norvegicus GN=Nefh PE=1 SV=4	FALSE	0.53017	207396	4.67279	926.89	25.6602	110919	0.066978	90.8734	790.2	52.5848	101.865	0.22492	0	0	12173.2	317.601	63.7184	364.324	585.958	784.136	91.382	1044.64	52.4503	260.504	368.438	117206	3.24428	615.71	6.83946	23133.3	0.016405	49.7989	689.442	52.5848	97.9713	0.196702	0	0
15012	13.8581	2	661.34	1320.66	-3.36045	78.54	SPAEVKSPVTVK	[7] Phospho (ST)	NFH_RAT	Neurofilament heavy polypeptide OS=Rattus norvegicus GN=Nefh PE=1 SV=4	FALSE	0.40984	31.8833	269064	27921.5	3601.03	39.1306	0.0761224	305.11	490.505	758.697	19828.6	325486	334365	258431	128438	779.307	1174.37	371776	1609.39	810.473	2512.65	26178.4	1046.35	16588.2	399.065	18.0182	186809	18547.6	959.817	8.16105	0.0186447	167.202	427.96	758.697	19070.7	284652	312406	196552
15717	25.8652	2	661.342	1320.67	-0.345837	57.02	SPAEVKSPVTVK	[7] Phospho (ST)	NFH_RAT	Neurofilament heavy polypeptide OS=Rattus norvegicus GN=Nefh PE=1 SV=4	FALSE	0.645178	542.635	38.0463	246959	450.1	1617.33	6798.52	2117.95	363.793	56.1573	583.472	21.7665	6.05424	44.6527	284546	332.266	1004.93	3.45269	736.59	1083.18	0	2550.81	200.864	19194.5	0	306.66	26.4152	164049	119.969	337.31	1665.17	1160.64	317.405	56.1573	561.171	19.0357	5.65663	33.9609
15754	24.1318	3	441.23	1320.67	-0.266151	37.43	SPAEVKSPVTVK	[7] Phospho (ST)	NFH_RAT	Neurofilament heavy polypeptide OS=Rattus norvegicus GN=Nefh PE=1 SV=4	FALSE	0.28011	2964.04	3295.2	2396.99	85143.7	32115.1	28343.3	55041.5	67924.2	71615.4	9533.46	4319.8	4093.41	2273.72	3830.74	81236	100904	10671.5	112608	64949.2	71846	44332.6	49452.2	3689.65	58217	1675.07	2287.83	1592.26	22694.2	6697.91	6942.15	30162.9	59263.1	71615.4	9169.07	3777.86	3824.58	1729.29
20082	13.1999	2	661.34	1320.66	-3.33219	47.85	SPAEVKSPVTVK	[7] Phospho (ST)	NFH_RAT	Neurofilament heavy polypeptide OS=Rattus norvegicus GN=Nefh PE=1 SV=4	FALSE	0.447709	34.142	22804.5	1891.42	2243.91	1.04127	0	2664.67	17558.2	535.292	344852	1006.15	349.006	127373	27.6522	999.082	1139.51	19323.4	1670.71	681.757	1508.42	8261.34	442.061	15482.1	151.475	19.2947	15833	1256.42	598.091	0.217167	0	1460.25	15319.3	535.292	331671	879.926	326.086	96874.4
22256	13.8163	3	441.23	1320.67	-1.04762	34.45	SPAEVKSPVTVK	[7] Phospho (ST)	NFH_RAT	Neurofilament heavy polypeptide OS=Rattus norvegicus GN=Nefh PE=1 SV=4	FALSE	0.407672	506.708	54186.9	1546.61	2723.47	375.199	476.354	619.548	380.28	522.349	646.291	46821.4	51547.1	13472.1	7395.06	204.794	231.381	72342.4	393.015	180.058	658.97	1106.22	393.281	1086.71	133.724	286.357	37621.6	1027.37	725.912	78.2513	116.674	339.514	331.791	522.349	621.588	40947.4	48161.8	10246.3
7401	26.3891	2	762.371	1522.73	-0.326753	42.96	KEEVKSPVEEVK	[N-term] Carbamyl (N-term)|[6] Phospho (ST)	NFH_RAT	Neurofilament heavy polypeptide OS=Rattus norvegicus GN=Nefh PE=1 SV=4	FALSE	0.176689	100550	104123	112127	37015.9	4082.13	15233.4	51622	110532	100858	19929.8	109432	95219.8	4699.22	76109.2	157518	140166	85422.1	136363	123576	136326	130728	108924	117338	125871	56823.8	72292	74483.3	9866.2	851.366	3731.14	28289	96437.7	100858	19168.1	95703.4	88966.4	3574.02
7524	26.8112	3	657.646	1969.92	0.0564993	35.09	SPAEAKSPVEVKSPASVK	[7] Phospho (ST)|[13] Phospho (ST)	NFH_RAT	Neurofilament heavy polypeptide OS=Rattus norvegicus GN=Nefh PE=1 SV=4	FALSE	0.0599489	88123	158628	114732	111403	80644.6	117331	42503.3	86265.8	103954	20227.8	93472.7	103178	151898	61678.9	131472	135360	153336	136723	156035	171629	109977	87141.8	93482.2	108153	49801.1	110134	76213.8	29693.3	16819.2	28737.9	23292	75266	103954	19454.7	81746.1	96402.4	115527
7572	24.5347	3	662.305	1983.89	-19.1623	42.21	SPAEVKSPVTVKSPAEAK	[7] Phospho (ST)|[13] Phospho (ST)	NFH_RAT	Neurofilament heavy polypeptide OS=Rattus norvegicus GN=Nefh PE=1 SV=4	FALSE	0.0905321	222979	94206	280644	203913	237235	182179	126607	329733	229432	89981.8	206761	221327	33399.8	165334	564939	360435	338444	348263	508432	407753	536770	409818	251733	277595	126013	65406.5	186425	54350.9	49477.7	44621.3	69381.2	287689	229432	86542.5	180822	206792	25402.5
16003	26.8708	2	992.972	1983.93	-0.805708	32.29	SPAEVKSPVTVKSPAEAK	[7] Phospho (ST)|[13] Phospho (ST)	NFH_RAT	Neurofilament heavy polypeptide OS=Rattus norvegicus GN=Nefh PE=1 SV=4	FALSE	0.137825	26796	35576.7	45709.5	25829.1	33931.5	72411.9	13958.4	40443.4	31470.2	36.1661	29429	25144.5	41725.9	47193.3	70484	52700.2	36004.8	52586	38654.2	51273.1	27782.7	36968.5	45702.7	46793.8	15143.2	24700.6	30363.7	6884.48	7076.73	17735.9	7649.24	35286.4	31470.2	34.7838	25737	23493.2	31735
22508	24.9701	2	992.954	1983.89	-1.13323	49.29	SPAEVKSPAEVKSPAEAK	[7] Phospho (ST)|[13] Phospho (ST)	NFH_RAT	Neurofilament heavy polypeptide OS=Rattus norvegicus GN=Nefh PE=1 SV=4	FALSE	0.0216732	220.112	6055.38	94885.3	32185.8	8533.31	822.889	18561	115102	51786.6	2159.24	52503.5	38179.4	856.301	68784.5	207189	124307	98606	103169	106911	81838.3	170453	99328.1	95867.5	71252.2	124.392	4204.2	63029.9	8578.8	1779.7	201.551	10171.5	100425	51786.6	2076.71	45916.7	35672	651.266
9115	10.7998	2	666.268	1330.52	1.08795	42.72	SPGEAKSPAEAK	[1] Phospho (ST)|[7] Phospho (ST)	NFH_RAT	Neurofilament heavy polypeptide OS=Rattus norvegicus GN=Nefh PE=1 SV=4	FALSE	0.739715	13234	17001.4	12112.5	86885.5	75746.4	60455.7	10661.8	12272.7	12505.1	10864.4	11692.8	11715.9	16483.2	18156.7	17592.5	14454.3	13263.6	19501.7	23738.5	33813.1	36513.7	15622.4	11054.7	9109.67	7478.97	11804	8046.06	23158.4	15797.6	14807.5	5842.73	10707.8	12505.1	10449.2	10225.8	10946.5	12536.4
9631	12.0038	2	632.321	1262.63	-0.421718	66.38	SPAEAKSPVVAK	[7] Phospho (ST)	NFH_RAT	Neurofilament heavy polypeptide OS=Rattus norvegicus GN=Nefh PE=1 SV=4	FALSE	0.0978665	8404.35	19974.1	20347.6	24554.8	20.5654	0	8575.4	19054	18823.1	12646.5	13965.8	14113.4	24509.8	11726.6	30760.8	29930.4	4710.24	31846.6	29839.6	33741.8	23562.3	21141.6	19826.7	15740.4	4749.56	13867.8	13516.4	6544.81	4.28912	0	4699.35	16624.5	18823.1	12163.1	12213.7	13186.5	18641.1
10318	11.5038	2	632.321	1262.63	-0.395061	76.3	SPAEAKSPVVAK	[7] Phospho (ST)	NFH_RAT	Neurofilament heavy polypeptide OS=Rattus norvegicus GN=Nefh PE=1 SV=4	FALSE	0.184221	413.201	7478.62	4991.25	32308.7	55.009	12.5414	5337.64	7953.52	7092.97	6617.57	6020.25	6243.81	492.081	83.9636	15518.6	11430.6	26706.8	14059.7	33615.1	36911.2	30928.6	9225.82	6677.33	5226.27	233.513	5192.35	3315.56	8611.55	11.4727	3.07179	2925.04	6939.37	7092.97	6364.63	5264.98	5833.75	374.256
18087	11.5038	3	421.883	1262.63	0.458455	---	SPAEAKSPVVAK	[7] Phospho (ST)	NFH_RAT	Neurofilament heavy polypeptide OS=Rattus norvegicus GN=Nefh PE=1 SV=4	FALSE	0.120235	14.3951	1596.05	1286.24	6145.28	28.6995	28.9684	874.844	596.974	1626.58	135.887	526.766	572.699	69.6675	26.0441	2551.28	2570.26	1349.23	2697.78	4868.4	5526.06	3102.61	1483.65	1538.75	838.507	8.13515	1108.12	854.42	1637.96	5.98555	7.09526	479.417	520.854	1626.58	130.693	460.68	535.087	52.9861
10006	12.6273	2	961.899	1921.78	-1.85957	35.39	SPAEAKSPVEVKSPEK	[1] Phospho (ST)|[7] Phospho (ST)|[13] Phospho (ST)	NFH_RAT	Neurofilament heavy polypeptide OS=Rattus norvegicus GN=Nefh PE=1 SV=4	FALSE	0.522284	326.384	804920	1249.3	275726	255.135	150.986	548.006	2842.95	495413	43663.7	515713	641658	777.548	145.001	71525	676011	86400.1	694896	231390	549869	784.284	103372	1532.18	284931	184.45	558850	829.88	73491.8	53.2109	36.9812	300.309	2480.44	495413	41994.8	451014	599518	591.37
15511	24.0466	2	961.901	1921.79	-0.13796	46.03	SPAEAKSPVEVKSPEK	[1] Phospho (ST)|[7] Phospho (ST)|[13] Phospho (ST)	NFH_RAT	Neurofilament heavy polypeptide OS=Rattus norvegicus GN=Nefh PE=1 SV=4	FALSE	0.179274	2448.27	20366.8	583789	66768.7	3029	3489.76	172712	471713	33420.1	28892.7	36233.4	32675.9	3807.7	3031.19	577454	192078	27879.8	85517.2	122149	54847	583266	530473	603551	129159	1383.59	14140.5	387796	17796.5	631.728	854.75	94647	411565	33420.1	27788.3	31687.7	30529.9	2895.97
10334	11.1239	2	634.299	1266.58	-1.24387	73.4	SPASVKSPSEAK	[7] Phospho (ST)	NFH_RAT	Neurofilament heavy polypeptide OS=Rattus norvegicus GN=Nefh PE=1 SV=4	FALSE	0.0113757	9205.66	15036.4	10519	57371	598.438	1223.72	9313.34	7680.8	9033.03	5515.02	4819.22	9515.87	16499.9	12475.4	17560.2	13247.8	12089.5	19254.4	51163.9	61100.7	67077.4	14870.1	13462.4	8627.5	5202.41	10439.7	6987.48	15291.6	124.81	299.726	5103.74	6701.42	9033.03	5304.22	4214.62	8890.93	12549.1
11420	25.2416	2	584.286	1166.56	-0.565538	48.07	TLDVKSPEAK	[6] Phospho (ST)	NFH_RAT	Neurofilament heavy polypeptide OS=Rattus norvegicus GN=Nefh PE=1 SV=4	FALSE	0.721263	246745	3493.48	8640.41	2682.84	502488	426372	6064.25	9526.77	6680.82	3990.43	6912.29	4761.96	151298	15493.9	10429.7	9087.93	10661.9	9425.6	15271.7	8766.19	13288.9	6197.29	15082.9	3987.63	139443	2425.49	5739.61	715.081	104799	104432	3323.23	8312.01	6680.82	3837.91	6045.11	4449.22	115071
14235	14.0556	2	584.286	1166.56	-0.362531	52.72	TLDVKSPEAK	[6] Phospho (ST)	NFH_RAT	Neurofilament heavy polypeptide OS=Rattus norvegicus GN=Nefh PE=1 SV=4	FALSE	0.110667	544.775	2991.25	578.899	395726	553.364	610.274	2883.07	14671.4	223244	6841.71	18629.6	4703.6	15167.1	7827.72	47598.4	349535	6742.97	407913	66274.7	426827	348.69	137521	287.735	99131.2	307.87	2076.8	384.548	105477	115.409	149.475	1579.93	12800.6	223244	6580.21	16292.4	4394.69	11535.4
14412	13.0664	2	584.286	1166.56	-0.17999	36.24	TLDVKSPEAK	[6] Phospho (ST)	NFH_RAT	Neurofilament heavy polypeptide OS=Rattus norvegicus GN=Nefh PE=1 SV=4	FALSE	0.572512	0	617.723	94.7767	49010.3	472.411	197.048	59.0308	0	3867.54	591.658	208322	8479.55	890.364	12.9232	169.678	7221.53	8391.47	6066.53	0	0	515.763	71.5994	184.472	447.752	0	428.88	62.9578	13063.2	98.5258	48.2632	32.3491	0	3867.54	569.044	182187	7922.66	677.173
16424	22.5148	2	584.286	1166.56	-0.393645	51.29	TLDVKSPEAK	[6] Phospho (ST)	NFH_RAT	Neurofilament heavy polypeptide OS=Rattus norvegicus GN=Nefh PE=1 SV=4	FALSE	0.199266	7930.51	6122.63	251461	19856.8	8135.89	6004.36	167802	180200	8705.1	3184.45	3222.11	5126.89	2561.49	2043.42	334627	18668	5006.68	16843.2	345862	26409.1	343138	213305	318984	34101.5	4481.78	4250.89	167039	5292.63	1696.82	1470.65	91956.2	157223	8705.1	3062.74	2817.88	4790.19	1948.16
17637	12.3712	2	584.286	1166.56	-0.586938	41.42	TLDVKSPEAK	[6] Phospho (ST)	NFH_RAT	Neurofilament heavy polypeptide OS=Rattus norvegicus GN=Nefh PE=1 SV=4	FALSE	0.223663	24.3864	722.229	8.8463	740.29	102.562	114.419	207.045	187.314	670.763	207222	1325.46	1535.82	236.249	189.226	758.831	1048.54	42609.8	2021.23	10633.7	741.719	14018.1	648.546	134.256	376.896	13.7815	501.438	5.87638	197.317	21.3902	28.0247	113.461	163.43	670.763	199302	1159.18	1434.95	179.681
12193	23.6714	2	661.324	1320.63	0.0789412	65.96	SPAEVKSPAEVK	[7] Phospho (ST)	NFH_RAT	Neurofilament heavy polypeptide OS=Rattus norvegicus GN=Nefh PE=1 SV=4	FALSE	0.934009	9741.18	867.778	9939.82	42241.5	966304	764898	2058.81	9365.95	79321.8	6713.67	12628	13868	163015	94104.5	17427.9	23602	26340.9	58969.8	2690.65	10262.1	13007.9	10515.1	8926.78	7100.06	5505.05	602.491	6602.77	11259	201532	187347	1128.24	8171.7	79321.8	6457.06	11043.8	12957.2	123982
12244	27.4717	3	910.048	2727.12	-0.833543	34.97	SPAEVKSPAEVKSPAEAKSPAEAK	[1] Phospho (ST)|[7] Phospho (ST)|[13] Phospho (ST)|[19] Phospho (ST)	NFH_RAT	Neurofilament heavy polypeptide OS=Rattus norvegicus GN=Nefh PE=1 SV=4	FALSE	0.160358	372590	376102	706286	53879.9	81288.7	39992.1	83078.1	226859	108955	261566	130395	304682	58650	94811.9	217342	245355	291966	131534	361141	399367	576299	472538	628312	442152	210562	261125	469168	14361.1	16953.5	9795.3	45527.1	197932	108955	251568	114036	284672	44606.7
12599	11.7678	2	978.939	1955.86	-0.648872	34.53	SPAEVKSPAEAKSPAEAK	[7] Phospho (ST)|[13] Phospho (ST)	NFH_RAT	Neurofilament heavy polypeptide OS=Rattus norvegicus GN=Nefh PE=1 SV=4	FALSE	0.610803	4.39147	60837.3	51418.8	40471	0	0	7744.25	35546.1	23611.5	21658.4	27526.4	30122.9	0	0	53046.7	47099.2	33736.2	31013.3	45360.7	51111.5	34412.7	35198.1	36256.8	23894	2.48176	42238.8	34156.3	10787.1	0	0	4243.87	31013.6	23611.5	20830.6	24073.1	28144.6	0
34843	24.1517	2	978.941	1955.87	1.44711	49.73	SPAEVKSPAEAKSPAEAK	[7] Phospho (ST)|[13] Phospho (ST)	NFH_RAT	Neurofilament heavy polypeptide OS=Rattus norvegicus GN=Nefh PE=1 SV=4	FALSE	0.582693	25673.8	77.1688	2461.91	0	71166.1	52852.7	0	0.0886916	0	9.18623	113.423	0	103.876	213.656	8.73063	857.198	0	229.973	1299.47	233.484	7163.76	163.551	17172	0	14509.1	53.5777	1635.39	0	14842.4	12945.3	0	0.0773825	0	8.83511	99.1937	0	79.0036
12821	11.0332	2	804.387	1606.76	-1.04943	56.25	SPEQVKSPAKEEAK	[7] Phospho (ST)	NFH_RAT	Neurofilament heavy polypeptide OS=Rattus norvegicus GN=Nefh PE=1 SV=4	FALSE	0.0590704	4748.91	5210.63	4592.68	32274.3	0	0	3277.86	7231.43	5516.78	10818.9	10377.7	11621.9	17827.8	6085.94	17932.2	12752.4	9061.27	11839	37520.2	40301.6	49437.8	7336.15	7085.75	5882.44	2683.76	3617.7	3050.8	8602.37	0	0	1796.28	6309.35	5516.78	10405.4	9075.75	10858.7	13559
15604	12.4475	2	804.375	1606.74	-15.6079	35.54	SPEQVKSPAKEEAK	[7] Phospho (ST)	NFH_RAT	Neurofilament heavy polypeptide OS=Rattus norvegicus GN=Nefh PE=1 SV=4	FALSE	0.202232	228.401	107250	741.501	72941.7	78.6407	151.664	5997.46	14669.9	106331	20958.6	86170.7	100439	11428.2	2518.41	88883.7	116266	23290.4	144546	96525.2	136139	1155.08	123935	1101.89	69561.2	129.077	74462.9	492.56	19441.8	16.4013	37.1471	3286.63	12799.3	106331	20157.5	75360.1	93843	8691.82
12942	23.768	2	676.82	1351.63	-0.834461	37.06	EEVKSPVEEVK	[5] Phospho (ST)	NFH_RAT	Neurofilament heavy polypeptide OS=Rattus norvegicus GN=Nefh PE=1 SV=4	FALSE	0.309054	126395	13232	31675.2	106095	82080.3	32248.5	1841.52	6276.9	217749	8904.59	9874.11	10424.1	61860.6	103739	11179.7	321570	13506.5	326772	1898.8	199432	11607.2	124701	10472.8	169760	71430	9186.87	21041.1	28278.6	17118.6	7898.66	1009.16	5476.53	217749	8564.24	8635.35	9739.51	47048.5
13962	13.8163	2	676.82	1351.63	-0.601977	52.58	EEVKSPVEEVK	[5] Phospho (ST)	NFH_RAT	Neurofilament heavy polypeptide OS=Rattus norvegicus GN=Nefh PE=1 SV=4	FALSE	0.543287	7919.45	160348	34196.7	8865.44	239.099	377.818	2157.47	2844.37	11974	31819.1	252838	259127	19590.2	4658.02	6918.07	15261.3	242948	20787.1	8461.06	27503.4	69564.8	16994.9	10498.6	9340.27	4475.53	111328	22716	2362.99	49.8664	92.5392	1182.3	2481.68	11974	30602.9	221118	242109	14899.5
13051	26.3464	3	883.396	2647.17	2.79482	38.53	SPAEVKSPAEVKSPAEAKSPAEAK	[7] Phospho (ST)|[13] Phospho (ST)|[19] Phospho (ST)	NFH_RAT	Neurofilament heavy polypeptide OS=Rattus norvegicus GN=Nefh PE=1 SV=4	FALSE	0.0141691	130965	102453	193759	61829.5	26247	15232.8	56828.2	108532	86227	16487.4	24747.1	22976.1	34957	62343.6	150541	139487	41599.5	115522	211883	244235	157562	149712	160659	144570	74012.6	71132.5	128710	16480	5474.07	3731	31142.1	94692.7	86227	15857.2	21642.4	21467.2	26586.8
13591	10.7998	2	860.375	1718.73	-0.356573	34.6	AKSPMKEEAKSPEK	[3] Phospho (ST)|[11] Phospho (ST)	NFH_RAT	Neurofilament heavy polypeptide OS=Rattus norvegicus GN=Nefh PE=1 SV=4	FALSE	0.00158353	6406.24	4018.91	3655.9	2401.57	2186.04	1699.47	757.015	5294.63	4990.66	6079.61	6001.77	7627.16	8873.71	5228.18	8545.3	12632	8475.85	11505	51785.9	62470.7	78259.8	5905.39	5791.15	4595.77	3620.37	2790.3	2428.52	640.112	455.919	416.252	414.847	4619.51	4990.66	5847.23	5248.81	7126.26	6748.96
22700	10.7998	4	430.691	1718.74	0.284141	---	AKSPMKEEAKSPEK	[3] Phospho (ST)|[11] Phospho (ST)	NFH_RAT	Neurofilament heavy polypeptide OS=Rattus norvegicus GN=Nefh PE=1 SV=4	FALSE	0.0214257	824.789	2226.92	1309.96	1055.01	1478.01	781.196	346.201	1440.56	1988.04	966.498	810.259	1071.47	1654.16	478.324	1497.2	1970.52	2377.2	4286.6	4671.88	5403.75	1883.57	2024.4	1788.72	856.429	466.114	1546.13	870.172	281.2	308.252	191.339	189.719	1256.88	1988.04	929.556	708.608	1001.11	1258.09
13696	26.9119	3	867.398	2599.17	-0.432547	35.15	SPVVAKSPAEAKSPAEAKPPAEAK	[1] Phospho (ST)|[7] Phospho (ST)|[13] Phospho (ST)	NFH_RAT	Neurofilament heavy polypeptide OS=Rattus norvegicus GN=Nefh PE=1 SV=4	FALSE	0.0733005	73817.1	125554	118727	14251.4	6721.27	5238.63	18921.5	43840.1	43060.4	7682.35	39055.9	47482.9	10783	13120.4	74169.2	64538.8	68653.9	62013.6	111694	120198	74950.7	83035.2	80288	90448.9	41716.3	87171.2	78867.1	3798.56	1401.78	1283.1	10369.1	38250	43060.4	7388.72	34156.2	44364.5	8201.12
14593	26.8471	3	900.717	2699.13	-0.572363	33.45	SPAEAKSPAEAKSPAEVKSPATVK	[1] Phospho (ST)|[7] Phospho (ST)|[13] Phospho (ST)|[19] Phospho (ST)	NFH_RAT	Neurofilament heavy polypeptide OS=Rattus norvegicus GN=Nefh PE=1 SV=4	FALSE	0.154887	212101	187066	264553	51376.4	55149	36908.6	40351.6	96655.2	54813	48902.3	60214	101720	55608.8	44340.4	90869.7	120880	130140	66561.8	141108	151272	169630	169350	228977	159975	119865	129879	175736	13693.8	11501.8	9040.07	22112.8	84330.7	54813	47033.1	52659.8	95039.6	42293.6
14671	12.4635	3	620.302	1857.88	-1.96155	---	SPAEAKPPAEAKSPAEAK	[13] Phospho (ST)	NFH_RAT	Neurofilament heavy polypeptide OS=Rattus norvegicus GN=Nefh PE=1 SV=4	FALSE	0.103984	5727.44	20300.3	1010.78	6228.47	9.90256	34.3231	1461.6	2994.5	6925.6	12289.1	8736.77	13807.1	446911	116275	4743.26	6565	12501.5	8208.31	4898.45	5898.96	2234.86	4172.09	1694.83	3828.71	3236.75	14094.3	671.433	1660.13	2.06527	8.4068	800.961	2612.67	6925.6	11819.4	7640.69	12900.3	339901
42102	12.4836	2	929.951	1857.89	-0.402871	32	SPAEAKPPAEAKSPAEAK	[13] Phospho (ST)	NFH_RAT	Neurofilament heavy polypeptide OS=Rattus norvegicus GN=Nefh PE=1 SV=4	FALSE	0.633264	436.385	6.10297	0	0	0	0	0	0	0	0	0	76.6294	53625.6	551.099	0	0	0	0	11.2918	0	0	0	0	0	246.615	4.23724	0	0	0	0	0	0	0	0	0	71.5969	40785.3
15176	28.3771	2	1025.95	2049.88	-0.315639	48.05	SPAEAKSPVEVKSPASVK	[1] Phospho (ST)|[7] Phospho (ST)|[13] Phospho (ST)	NFH_RAT	Neurofilament heavy polypeptide OS=Rattus norvegicus GN=Nefh PE=1 SV=4	FALSE	0.996693	225427	203172	264380	30866.5	66264.9	12416.7	43095.7	107060	71615.8	108540	121353	130146	2646.77	66990.7	157960	133017	160294	122791	74607.2	101779	62529.2	151706	185156	174367	127396	141060	175621	8227.13	13820.2	3041.25	23616.6	93408.5	71615.8	104391	106129	121599	2013.02
15243	26.8112	2	985.965	1969.92	-0.475099	58.8	SPAEAKSPVEVKSPASVK	[7] Phospho (ST)|[16] Phospho (ST)	NFH_RAT	Neurofilament heavy polypeptide OS=Rattus norvegicus GN=Nefh PE=1 SV=4	FALSE	0.0891418	35803.9	67975.4	62177.4	33033.9	629.991	4143.16	14945.3	44899.6	35719.2	8499.41	42787.2	33787.6	6172.95	22203.2	74724.3	64421.8	60671.5	64882.4	59748	62379.8	43511.5	40283	57907.2	48838.2	20233.9	47194.8	41302.9	8804.85	131.391	1014.79	8190.05	39174.4	35719.2	8174.55	37419.3	31568.6	4694.88
17674	29.537	2	815.926	1629.84	0.184243	36.47	SPVKEEIKPPAEVK	[1] Phospho (ST)	NFH_RAT	Neurofilament heavy polypeptide OS=Rattus norvegicus GN=Nefh PE=1 SV=4	FALSE	0.351802	59371.4	32983.1	52453.8	12561.2	6029.7	2988.03	2102.94	23187.9	24950.9	25874.1	33638.7	28716.9	6269.48	6083.93	42077.6	26567.5	24310.7	31100.7	43172	42058.6	34445.6	27554.2	31808	26964.5	33552.7	22899.9	34843.7	3348.06	1257.55	731.862	1152.42	20231.2	24950.9	24885.2	29418.5	26830.9	4768.3
25564	29.5213	3	544.286	1629.84	-0.155315	---	SPVKEEIKPPAEVK	[1] Phospho (ST)	NFH_RAT	Neurofilament heavy polypeptide OS=Rattus norvegicus GN=Nefh PE=1 SV=4	FALSE	0.847374	60252.2	1475.84	4775.2	1068.66	1062.8	4248.51	532.673	2197.7	681.753	508.464	2675.16	3667.96	1430.88	1259.07	3386.73	1231.44	2919.35	1248.44	3630.88	1297.06	962.891	2557.96	2663.23	3729.29	34050.4	1024.66	3172.05	284.839	221.658	1040.59	291.906	1917.47	681.753	489.03	2339.55	3427.07	1088.26
30735	29.537	1	1630.85	1629.84	0.105721	---	SPVKEEIKPPAEVK	[1] Phospho (ST)	NFH_RAT	Neurofilament heavy polypeptide OS=Rattus norvegicus GN=Nefh PE=1 SV=4	FALSE	0.322807	10138.7	3311.37	49336.8	6121.14	118.278	0	0	23261.5	8699.56	1318.55	20081.4	28594	0	1321.15	27739.4	19395.1	20973.7	19428.7	9183.27	4183.45	12049.4	34062.1	38136.9	30371.7	5729.7	2299.06	32773.2	1631.53	24.6679	0	0	20295.5	8699.56	1268.16	17562.1	26716.1	0
18147	10.7681	2	988.424	1974.83	-0.42107	41.36	SPAKEEAKSPEKEETR	[1] Phospho (ST)|[9] Phospho (ST)	NFH_RAT	Neurofilament heavy polypeptide OS=Rattus norvegicus GN=Nefh PE=1 SV=4	FALSE	0.0364333	7314.57	5692.4	6099.16	8451.5	4732.95	4952.86	4388.65	9992.11	8925.91	12181.5	9680.36	16061.1	18844.2	6967.26	18303.6	13290.3	7742.62	10072.4	30032.9	37285	37858.7	6105.95	6933.74	5061.06	4133.69	3952.19	4051.52	2252.66	987.101	1213.11	2405	8718.02	8925.91	11715.9	8465.9	15006.3	14332.1
20183	24.1951	3	652.967	1955.88	-11.4106	33.78	SPAEAKSPAEVKSPATVK	[7] Phospho (ST)|[16] Phospho (ST)	NFH_RAT	Neurofilament heavy polypeptide OS=Rattus norvegicus GN=Nefh PE=1 SV=4	FALSE	0.513234	119634	980.805	8629.12	36740.4	219855	157488	34420.4	68760.4	27095.5	67307.4	797.377	608.212	9762.92	41937.4	104285	32543.7	2386.52	26652.6	70655	39641.6	16542.8	88070.5	40233.7	42412.4	67608.9	680.965	5732.11	9792.75	45852.9	38573.8	18862.5	59992.7	27095.5	64734.8	697.341	568.268	7425.26
32499	25.6504	2	978.957	1955.9	-0.807938	38.23	SPAEAKSPAEVKSPATVK	[7] Phospho (ST)|[13] Phospho (ST)	NFH_RAT	Neurofilament heavy polypeptide OS=Rattus norvegicus GN=Nefh PE=1 SV=4	FALSE	0.291785	22201.5	4.11219	0	0	34607.4	1115.63	0	0	0	251.89	624.184	700.45	69225.2	252.145	0	0	1022.39	0	0	0	0	0	30.6016	0	12546.8	2.85506	0	0	7217.69	273.252	0	0	0	242.262	545.876	654.449	52649.7
20950	10.7504	2	633.291	1264.57	-1.45749	78.89	SPAEAKSPAEAK	[7] Phospho (ST)	NFH_RAT	Neurofilament heavy polypeptide OS=Rattus norvegicus GN=Nefh PE=1 SV=4	FALSE	0.34134	1293.54	1321.35	742.336	11911.2	17070.3	11171.7	1482.45	1035.25	817.563	741.809	804.981	937.452	2487.12	3725.59	2101.77	1889.64	1135.13	2565.29	6325.66	8550.41	14673.8	2033.32	1326.73	1152.86	731.022	917.406	493.116	3174.8	3560.18	2736.28	812.389	903.242	817.563	713.455	703.992	875.886	1891.59
29077	15.3064	2	666.286	1330.56	-0.333521	34.96	SPAEAKSPASVK	[1] Phospho (ST)|[7] Phospho (ST)	NFH_RAT	Neurofilament heavy polypeptide OS=Rattus norvegicus GN=Nefh PE=1 SV=4	FALSE	0.949257	6150.83	3379.75	3562.54	13948	729752	579064	2390.04	3143.78	32557.9	3430.53	11536.9	4931.7	19594.8	17880.2	3366.13	41198.6	4623.03	56888.1	17686	42296.7	5404.76	4808.17	5068.45	10101.2	3476.03	2346.53	2366.5	3717.69	152197	141831	1309.75	2742.92	32557.9	3299.41	10089.6	4607.82	14902.9
42582	10.5823	3	400.19	1197.55	0.355563	35.51	AKSPMKEEAK	[3] Phospho (ST)	NFH_RAT	Neurofilament heavy polypeptide OS=Rattus norvegicus GN=Nefh PE=1 SV=4	FALSE	0.0759634	722.186	468.862	595.034	271.413	174.239	68.0078	321.809	211.039	284.025	359.715	293.525	304.967	263.675	519.682	199.252	621.86	247.791	591.477	601.861	608.51	1190.53	448.845	650.518	240.265	408.13	325.527	395.266	72.3424	36.3392	16.6572	176.352	184.129	284.025	345.966	256.7	284.938	200.54
50391	24.8657	2	969.96	1937.91	-3.605	32.36	RPADIRSPEQVKSPAK	[7] Phospho (ST)|[13] Phospho (ST)	NFH_RAT	Neurofilament heavy polypeptide OS=Rattus norvegicus GN=Nefh PE=1 SV=4	FALSE	0.720123	2086.08	411.171	0	0	822.831	3645.6	178.089	0	112.188	85.2095	185.482	343.127	3856.28	32144.4	101.295	0	471.576	0	19.338	0	4271.07	0	2527.22	0	1178.91	285.473	0	0	171.609	892.921	97.5936	0	112.188	81.9527	162.212	320.593	2932.92
217	12.668	2	591.263	1180.51	-0.0953861	100.33	SPVVSGDTSPR	[9] Phospho (ST)	TAU_RAT	Microtubule-associated protein tau OS=Rattus norvegicus GN=Mapt PE=1 SV=3	TRUE	0.742233	4514.26	3.46072e+06	3.08608e+06	2.73405e+06	175242	139719	1.48558e+06	2.96567e+06	3.0656e+06	232486	2.67122e+06	2.86615e+06	6908.84	5337.37	4.46149e+06	4.08608e+06	653318	4.73357e+06	3.54442e+06	3.95373e+06	3.54874e+06	3.39918e+06	3.60065e+06	2.51903e+06	2551.15	2.40275e+06	2.05001e+06	728733	36548.4	34221.5	814105	2.58752e+06	3.0656e+06	223600	2.3361e+06	2.67792e+06	5254.57
2024	24.4007	2	591.263	1180.51	-0.464016	64.93	SPVVSGDTSPR	[9] Phospho (ST)	TAU_RAT	Microtubule-associated protein tau OS=Rattus norvegicus GN=Mapt PE=1 SV=3	FALSE	0.660852	3.24789e+06	76322.7	263414	185258	4.73152e+06	4.00815e+06	115119	136876	103349	55452.1	93253.8	85794.6	6.39878e+06	3.88166e+06	297364	203614	126428	202415	194550	190076	441261	147968	353990	129515	1.83548e+06	52990.2	174979	49378.6	986803	981720	63085.9	119423	103349	53332.6	81554.6	80160.1	4.86664e+06
2724	12.668	1	1181.52	1180.51	-0.3747	---	SPVVSGDTSPR	[9] Phospho (ST)	TAU_RAT	Microtubule-associated protein tau OS=Rattus norvegicus GN=Mapt PE=1 SV=3	TRUE	0.55414	3328.74	951295	53616.9	1.01385e+06	1040.75	737.282	262145	760418	859121	32707.6	1.05058e+06	1.13364e+06	978.921	231.915	1.5861e+06	1.55307e+06	191279	1.44181e+06	623522	841800	379574	740340	423544	441727	1881.18	660477	35616.3	270230	217.059	180.583	143656	663457	859121	31457.5	918777	1.05919e+06	744.525
1611	25.6504	2	737.304	1472.59	0.0868166	81.9	SGYSSPGSPGTPGSR	[8] Phospho (ST)	TAU_RAT	Microtubule-associated protein tau OS=Rattus norvegicus GN=Mapt PE=1 SV=3	TRUE	0.910436	3.91128e+06	104725	524302	140721	6.00766e+06	5.41801e+06	338649	331236	137212	40601.5	47425.2	54149	7.50488e+06	6.33038e+06	224677	189333	76545	181908	177190	123879	292936	280287	418530	186669	2.21039e+06	72710.1	348281	37507.7	1.25295e+06	1.32704e+06	185581	289000	137212	39049.6	41475.5	50592.8	5.70789e+06
2047	23.6714	2	737.303	1472.59	-0.655705	48.12	SGYSSPGSPGTPGSR	[8] Phospho (ST)	TAU_RAT	Microtubule-associated protein tau OS=Rattus norvegicus GN=Mapt PE=1 SV=3	TRUE	0.0782934	316939	348060	4.367e+06	7.48627e+06	1.21332e+06	913398	3.76616e+06	4.1282e+06	3.99195e+06	242715	386676	384844	607676	522018	7.25216e+06	6.08363e+06	319687	6.77056e+06	4.65893e+06	6.83316e+06	5.78401e+06	4.98591e+06	4.62738e+06	3.94003e+06	179112	241655	2.90089e+06	1.99539e+06	253049	223719	2.06387e+06	3.60181e+06	3.99195e+06	233438	338165	359570	462172
22178	25.688	1	1473.6	1472.59	-0.425751	---	SGYSSPGSPGTPGSR	[8] Phospho (ST)	TAU_RAT	Microtubule-associated protein tau OS=Rattus norvegicus GN=Mapt PE=1 SV=3	TRUE	0.316183	249377	0	1246.41	0	403535	357687	1134.29	3307.29	389.525	1584.48	0	163.627	459703	317302	1490.94	1735.47	0	1212.69	0	0	0	0	1029.74	0	140931	0	827.962	0	84161	87608.7	621.597	2885.58	389.525	1523.92	0	152.881	349630
3447	32.8207	3	792.349	2374.02	-0.0203028	49.08	TDHGAEIVYKSPVVSGDTSPR	[11] Phospho (ST)|[18] Phospho (ST)	TAU_RAT	Microtubule-associated protein tau OS=Rattus norvegicus GN=Mapt PE=1 SV=3	FALSE	0.0414275	647623	880666	826270	1.02899e+06	670671	589261	385841	445623	498747	543919	567174	551834	844044	445980	844525	610488	535152	655986	1.02453e+06	1.16658e+06	860293	964397	903910	952615	365992	611440	548870	274266	139875	144328	211442	388801	498747	523129	496019	515593	641943
4282	11.2858	2	523.731	1045.45	-0.383537	40.28	TPPGSGEPPK	[1] Phospho (ST)	TAU_RAT	Microtubule-associated protein tau OS=Rattus norvegicus GN=Mapt PE=1 SV=3	FALSE	0.909881	124092	116866	78814.8	556444	1.24162e+06	942585	117665	97476.7	106822	85053.9	83189.2	95107.4	226572	205276	165988	137294	94250.3	169184	254108	288891	331631	167540	130960	104280	70128.1	81139.4	52354.7	148314	258952	230868	64480.7	85047.4	106822	81802.9	72752.7	88861.3	172321
16749	11.3139	1	1046.45	1045.45	-0.754463	---	TPPGSGEPPK	[1] Phospho (ST)	TAU_RAT	Microtubule-associated protein tau OS=Rattus norvegicus GN=Mapt PE=1 SV=3	FALSE	0.0521777	8248.41	9391.76	6051.19	127155	58.3681	196.489	15823.2	9016.38	6948.75	15178.4	8031.57	9454.89	19850.5	5140.06	39620	24169.6	19869.8	24059	32563.7	44466.9	69858.8	13564.7	11235.7	5555.29	4661.43	6520.63	4019.66	33891.8	12.1732	48.1263	8671.19	7866.7	6948.75	14598.3	7023.97	8833.95	15097.4
4492	36.4888	2	829.898	1657.78	-1.11143	51.18	IGSLDNITHVPGGGNK	[3] Phospho (ST)	TAU_RAT	Microtubule-associated protein tau OS=Rattus norvegicus GN=Mapt PE=1 SV=3	FALSE	0.804363	371624	331270	314679	301568	433197	386203	271713	232567	262090	194170	239475	205433	179714	114680	111277	258389	188225	278046	364041	420295	348980	704593	645924	757054	210016	229998	209033	80379.7	90347.3	94593	148900	202912	262090	186748	209432	191941	136683
4758	25.4612	2	631.247	1260.48	-0.262049	42.22	SPVVSGDTSPR	[5] Phospho (ST)|[9] Phospho (ST)	TAU_RAT	Microtubule-associated protein tau OS=Rattus norvegicus GN=Mapt PE=1 SV=3	FALSE	0.00209521	957944	248292	940973	653275	1.00352e+06	854987	726249	835001	579795	303296	300144	322087	2.01533e+06	1.58131e+06	2.02229e+06	1.39001e+06	388063	1.2493e+06	884142	817737	1.67798e+06	1.27968e+06	1.18421e+06	809220	541364	172387	625065	174124	209294	209413	397987	728530	579795	291703	262489	300934	1.53277e+06
7309	13.1191	2	631.246	1260.48	-0.410017	33.33	SPVVSGDTSPR	[5] Phospho (ST)|[9] Phospho (ST)	TAU_RAT	Microtubule-associated protein tau OS=Rattus norvegicus GN=Mapt PE=1 SV=3	FALSE	0.448641	2072.63	695860	16341	353944	1054.56	891.189	46379	34035.1	337534	851525	758650	908113	21398.1	2948.01	106463	376657	1.06269e+06	513362	475801	836305	58955.9	82163.2	24836.4	205394	1171.31	483130	10854.9	94340.1	219.938	218.28	25415.8	29695.3	337534	818978	663473	848474	16274.5
21343	25.4265	1	1261.49	1260.48	-0.180125	---	SPVVSGDTSPR	[5] Phospho (ST)|[9] Phospho (ST)	TAU_RAT	Microtubule-associated protein tau OS=Rattus norvegicus GN=Mapt PE=1 SV=3	FALSE	0.413948	215455	4409.41	28580.8	10091.1	206795	153081	19787	29534.9	8279.1	18593.6	18192.7	10830.1	643856	451325	118556	48163.8	26436.4	51652.4	17486.8	11138.9	8636.17	15229.6	41018.5	15632.1	121761	3061.42	18985.5	2689.68	43129	37494.3	10843.3	25768.9	8279.1	17882.9	15910.4	10118.8	489689
21769	12.9683	1	1261.49	1260.48	-0.465119	---	SPVVSGDTSPR	[5] Phospho (ST)|[9] Phospho (ST)	TAU_RAT	Microtubule-associated protein tau OS=Rattus norvegicus GN=Mapt PE=1 SV=3	FALSE	0.772045	163.675	120915	0	9918.3	2361.75	773.46	940.483	1337.34	25994.3	299420	267399	321787	1658.17	736.401	6694.29	37115.7	370084	44604.6	13645.6	42717.3	807.245	896.313	813.169	7824.84	92.4978	83950.7	0	2643.62	492.565	189.444	515.388	1166.81	25994.3	287976	233852	300654	1261.14
7481	56.3399	3	1108.53	3322.56	-1.45494	67.59	HLSNVSSTGSIDMVDSPQLATLADEVSASLAK	[7] Phospho (ST)	TAU_RAT	Microtubule-associated protein tau OS=Rattus norvegicus GN=Mapt PE=1 SV=3	FALSE	0.165561	486217	46788.3	344494	304205	51549	72567.5	315265	224260	291474	250838	314964	366915	168456	215675	146638	406463	337323	394631	649752	705908	885116	103466	751266	139620	274777	32484.7	228839	81082.7	10751	17774	172766	195665	291474	241251	275450	342818	128120
17833	56.3399	4	831.648	3322.56	-0.505186	---	HLSNVSSTGSIDMVDSPQLATLADEVSASLAK	[7] Phospho (ST)	TAU_RAT	Microtubule-associated protein tau OS=Rattus norvegicus GN=Mapt PE=1 SV=3	FALSE	0.729176	11754.5	3.73397	6608.59	12814.9	2725.82	1856.72	6785.9	35408.3	56302.6	23632.4	38618.7	40890.4	14540.1	5403.47	13793.1	61517.1	21669.3	85895.7	39497.2	51785	84218.7	0	87616.1	1793.2	6642.84	2.59246	4389.92	3415.67	568.496	454.768	3718.7	30893.3	56302.6	22729.1	33773.8	38205	11058.6
15333	55.8693	3	1108.53	3322.56	-0.0339513	78.72	HLSNVSSTGSIDMVDSPQLATLADEVSASLAK	[10] Phospho (ST)	TAU_RAT	Microtubule-associated protein tau OS=Rattus norvegicus GN=Mapt PE=1 SV=3	FALSE	0.208594	0	342204	832.074	5587.02	4662.04	5733.79	4240.34	0	1094.19	2451.89	6149.5	0	1163.06	14820.6	4550.62	918.979	4049.11	2567.44	0	6034.66	2697.09	734112	16521.7	685017	0	237589	552.726	1489.16	972.312	1404.38	2323.72	0	1094.19	2358.18	5378.01	0	884.576
17833	56.3399	4	831.648	3322.56	-0.505186	---	HLSNVSSTGSIDMVDSPQLATLADEVSASLAK	[10] Phospho (ST)	TAU_RAT	Microtubule-associated protein tau OS=Rattus norvegicus GN=Mapt PE=1 SV=3	FALSE	0.729176	11754.5	3.73397	6608.59	12814.9	2725.82	1856.72	6785.9	35408.3	56302.6	23632.4	38618.7	40890.4	14540.1	5403.47	13793.1	61517.1	21669.3	85895.7	39497.2	51785	84218.7	0	87616.1	1793.2	6642.84	2.59246	4389.92	3415.67	568.496	454.768	3718.7	30893.3	56302.6	22729.1	33773.8	38205	11058.6
7819	32.795	2	1188.02	2374.02	-0.275175	46.77	TDHGAEIVYKSPVVSGDTSPR	[11] Phospho (ST)|[19] Phospho (ST)	TAU_RAT	Microtubule-associated protein tau OS=Rattus norvegicus GN=Mapt PE=1 SV=3	FALSE	0.480207	527953	609583	582141	514474	507162	468766	220728	208206	211346	254726	294933	301794	419957	336156	413038	231089	281989	278468	428865	448382	392805	630031	615851	618741	298363	423229	386702	137128	105773	114815	120960	181657	211346	244990	257932	281974	319401
8161	34.0887	3	819.004	2453.99	0.0614692	32.43	TDHGAEIVYKSPVVSGDTSPR	[11] Phospho (ST)|[15] Phospho (ST)|[19] Phospho (ST)	TAU_RAT	Microtubule-associated protein tau OS=Rattus norvegicus GN=Mapt PE=1 SV=3	FALSE	0.2908	1.158e+06	825280	1.07294e+06	490350	648115	593508	227617	199200	167552	408542	308029	397271	628868	365132	456794	280839	343827	195199	682437	900057	1.04202e+06	1.19392e+06	1.29447e+06	1.09227e+06	654420	572985	712725	130698	135170	145368	124735	173800	167552	392927	269385	371181	478290
8601	25.983	2	777.287	1552.56	-0.0422682	54.87	SGYSSPGSPGTPGSR	[5] Phospho (ST)|[8] Phospho (ST)	TAU_RAT	Microtubule-associated protein tau OS=Rattus norvegicus GN=Mapt PE=1 SV=3	FALSE	0.000917524	578639	295943	620101	558917	551499	554353	373654	383499	323544	194482	216558	283361	829550	778042	816886	635644	343672	565665	567367	616914	831284	676888	646972	623260	327007	205471	411918	148973	115020	135778	204764	334599	323544	187049	189390	264751	630920
11681	28.8651	2	1203.98	2405.94	0.109255	68.63	ESPPQPPADDGSEEPGSETSDAK	[17] Phospho (ST)	TAU_RAT	Microtubule-associated protein tau OS=Rattus norvegicus GN=Mapt PE=1 SV=3	FALSE	0.298994	491190	270140	419637	4701.49	312860	320110	33272.6	125433	36044.2	46475.1	95747	59333.6	421509	428123	255241	96910.6	151092	122159	105715	128387	44894.2	146649	249552	150516	277587	187556	278754	1253.13	65250	78404.9	18233.5	109439	36044.2	44698.8	83735	55437	320582
17154	13.4005	2	777.287	1552.56	-0.192502	41.57	SGYSSPGSPGTPGSR	[5] Phospho (ST)|[11] Phospho (ST)	TAU_RAT	Microtubule-associated protein tau OS=Rattus norvegicus GN=Mapt PE=1 SV=3	FALSE	0.293125	17580.4	400666	3154.63	50967.8	33033.3	25740.7	5763.32	3249.46	48788.4	372696	313975	378400	2071.69	6978.58	20910.5	50602.3	405246	82706.4	64628.5	191421	2838.49	5401.12	616.689	28797.8	9935.25	278179	2095.54	13584.9	6889.4	6304.69	3158.32	2835.12	48788.4	358451	274585	353549	1575.64
23164	20.8198	2	471.22	940.426	-1.13724	42.27	IGSTENLK	[3] Phospho (ST)	TAU_RAT	Microtubule-associated protein tau OS=Rattus norvegicus GN=Mapt PE=1 SV=3	FALSE	0.0431053	11036	115545	7619.28	24055.1	64719.4	47010.8	8991.84	9281.42	13919	14234.6	69008.7	89535.4	4236.53	5288.88	9688.04	13940.3	63806.7	15251.2	6850.54	11172.6	32468.1	10459.9	12242.1	6727.49	6236.77	80221.8	5061.3	6411.63	13497.8	11514.4	4927.56	8097.94	13919	13690.5	60351.2	83655.3	3222.12
229	26.048	2	566.774	1131.53	0.345327	56.99	QASISGPAPPK	[3] Phospho (ST)	SYN1_RAT	Synapsin-1 OS=Rattus norvegicus GN=Syn1 PE=1 SV=3	TRUE	0.221589	1.79924e+06	2.08857e+06	1.80108e+06	2.21347e+06	2.27951e+06	2.30329e+06	3.26404e+06	4.17512e+06	4.48496e+06	4.4429e+06	4.45633e+06	4.25881e+06	1.80716e+06	1.50155e+06	1.792e+06	2.14196e+06	2.11796e+06	2.21505e+06	3.0759e+06	2.94307e+06	2.60955e+06	3.71911e+06	2.69438e+06	4.16269e+06	1.01681e+06	1.45008e+06	1.19641e+06	589977	475413	564147	1.7887e+06	3.64275e+06	4.48496e+06	4.27309e+06	3.89726e+06	3.97912e+06	1.37445e+06
3182	26.0614	1	1132.54	1131.53	-0.0700104	---	QASISGPAPPK	[3] Phospho (ST)	SYN1_RAT	Synapsin-1 OS=Rattus norvegicus GN=Syn1 PE=1 SV=3	TRUE	0.626085	505665	258154	481555	425740	5117.77	192.352	838997	1.48018e+06	1.0764e+06	846413	999506	804792	1696.67	333876	499547	572713	407502	501828	603292	554223	559127	990042	890026	1.03399e+06	285767	179235	319885	113476	1067.36	47.113	459773	1.29144e+06	1.0764e+06	814061	874113	751938	1290.41
3296	34.2888	2	821.391	1640.77	-0.0248141	64.1	GSHSQTPSPGALPLGR	[8] Phospho (ST)	SYN1_RAT	Synapsin-1 OS=Rattus norvegicus GN=Syn1 PE=1 SV=3	FALSE	0.667468	877103	712229	717267	809842	946931	850159	649173	606629	621425	615801	637176	636622	504833	468032	632425	396576	420326	447749	1.05612e+06	1.17017e+06	1.04346e+06	872636	823293	900977	495678	494495	476463	215855	197491	208230	355749	529278	621425	592264	557239	594813	383954
3381	44.844	3	968.135	2901.38	-2.19596	70.15	SQSLTNAFNLPEPAPPRPSLSQDEVK	[3] Phospho (ST)	SYN1_RAT	Synapsin-1 OS=Rattus norvegicus GN=Syn1 PE=1 SV=3	TRUE	0.897156	841860	1.02672e+06	923593	454556	580903	587891	740987	867958	897646	837611	828341	838994	470547	331455	460623	320560	337058	411645	1.69338e+06	1.93156e+06	1.66989e+06	1.60041e+06	1.32351e+06	1.62164e+06	475762	712841	613520	121157	121153	143993	406063	757285	897646	805596	724422	783894	357878
15362	44.844	2	1451.7	2901.39	-1.88629	---	SQSLTNAFNLPEPAPPRPSLSQDEVK	[3] Phospho (ST)	SYN1_RAT	Synapsin-1 OS=Rattus norvegicus GN=Syn1 PE=1 SV=3	TRUE	0.69893	122597	206580	196199	15924.7	31553.5	20310.1	65425.3	96114.1	89224.7	71721.8	95870	41607.6	40265.5	9407.46	16691.4	15372.4	16078.7	16667.8	101526	203025	133689	245890	220770	258640	69283.3	143427	130330	4244.55	6580.77	4974.58	35853.3	83858.6	89224.7	68980.5	83842.6	38875	30624.2
4119	49.1574	3	972.124	2913.35	-1.12384	48.04	ASTAAPVASPAAPSPGSSGGGGFFSSLSNAVK	[14] Phospho (ST)	SYN1_RAT	Synapsin-1 OS=Rattus norvegicus GN=Syn1 PE=1 SV=3	TRUE	0.53813	837500	895730	808549	1.06254e+06	1.14107e+06	1.16861e+06	833168	690808	763111	654780	669789	696244	495933	403512	485257	534183	471079	587584	1.05236e+06	1.2494e+06	1.25542e+06	1.19281e+06	1.0899e+06	1.24334e+06	473298	621898	537099	283210	237981	286230	456579	602723	763111	629753	585760	650519	377185
12376	49.1127	2	1457.68	2913.35	-1.11806	47.74	ASTAAPVASPAAPSPGSSGGGGFFSSLSNAVK	[17] Phospho (ST)	SYN1_RAT	Synapsin-1 OS=Rattus norvegicus GN=Syn1 PE=1 SV=3	FALSE	0.126246	448771	391011	444213	251811	376294	313150	302404	266712	248223	188603	222761	203296	130542	118832	96953.4	119843	137692	119085	240959	260137	263498	548753	485192	578622	253615	271476	295080	67117.5	78479.7	76700	165718	232703	248223	181394	194814	189945	99284.8
345	27.0277	3	815.973	2444.9	-0.134509	44.41	GEAEQSEEEGEEEEDKAEDAR	[6] Phospho (ST)	MAP1B_RAT	Microtubule-associated protein 1B OS=Rattus norvegicus GN=Map1b PE=1 SV=2	TRUE	0.0358505	5.87824e+06	6.93637e+06	6.00631e+06	4.33024e+06	5.11932e+06	5.22789e+06	5.37875e+06	5.42627e+06	5.14195e+06	7.98342e+06	7.32818e+06	7.81193e+06	7.49509e+06	5.94164e+06	6.51663e+06	5.49551e+06	6.46768e+06	5.51473e+06	7.84843e+06	7.85969e+06	8.24049e+06	7.45172e+06	7.3072e+06	8.05724e+06	3.32198e+06	4.81587e+06	3.98984e+06	1.15418e+06	1.06768e+06	1.28047e+06	2.94757e+06	4.73436e+06	5.14195e+06	7.67828e+06	6.40882e+06	7.29889e+06	5.70044e+06
1741	27.0381	2	1223.46	2444.9	0.0235787	87.21	GEAEQSEEEGEEEEDKAEDAR	[6] Phospho (ST)	MAP1B_RAT	Microtubule-associated protein 1B OS=Rattus norvegicus GN=Map1b PE=1 SV=2	TRUE	0.110389	2.97941e+06	2.44009e+06	3.40973e+06	1.93326e+06	2.37413e+06	2.22985e+06	2.67964e+06	2.97737e+06	2.08352e+06	137044	3.35024e+06	3.21401e+06	3.41326e+06	2.59734e+06	3.15456e+06	2.55327e+06	2.81018e+06	2.3007e+06	3.17238e+06	3.24286e+06	3.62031e+06	3.76783e+06	4.26547e+06	3.92743e+06	1.68376e+06	1.69413e+06	2.265e+06	515289	495146	546160	1.46845e+06	2.59773e+06	2.08352e+06	131805	2.92994e+06	3.00293e+06	2.59598e+06
22574	24.8407	2	1223.46	2444.9	-0.254398	67.43	GEAEQSEEEGEEEEDKAEDAR	[6] Phospho (ST)	MAP1B_RAT	Microtubule-associated protein 1B OS=Rattus norvegicus GN=Map1b PE=1 SV=2	FALSE	0.340304	3358.11	0	5571.51	225.994	1863.61	75.3385	3052.34	7428.99	626.444	2.5697e+06	912.186	1366.35	8139.93	1257.36	2507.66	5496.61	980.536	3668.96	3586.24	3763.35	5871.98	2761.88	8896.78	2660.09	1897.78	0	3701.02	60.2362	388.674	18.4527	1672.69	6481.72	626.444	2.47148e+06	797.747	1276.61	6190.88
406	12.2945	2	668.278	1334.54	1.22337	66.75	HSPTEDEEIAK	[2] Phospho (ST)	MAP1B_RAT	Microtubule-associated protein 1B OS=Rattus norvegicus GN=Map1b PE=1 SV=2	FALSE	0.227255	34169.8	1.13917e+06	905356	892769	41601.8	32959	512557	1.23933e+06	1.13403e+06	1.17047e+06	1.08944e+06	1.04583e+06	141919	77108.9	1.72983e+06	1.53787e+06	1.14501e+06	1.54228e+06	1.35456e+06	1.47123e+06	927655	1.25296e+06	1.07924e+06	795563	19310.4	790918	601406	237958	8676.46	8072.68	280883	1.08131e+06	1.13403e+06	1.12573e+06	952767	977145	107938
5064	23.7212	2	668.277	1334.54	0.946046	52.17	HSPTEDEEIAK	[2] Phospho (ST)	MAP1B_RAT	Microtubule-associated protein 1B OS=Rattus norvegicus GN=Map1b PE=1 SV=2	FALSE	0.741324	1.28078e+06	37453.2	154469	197435	2.09563e+06	1.61991e+06	111145	160493	148852	64021.3	69380	64353.4	1.78085e+06	1.29269e+06	237262	224185	54832.2	221216	132918	237058	186944	161110	134803	137091	723808	26003.4	102610	52624.1	437064	396767	60908	140028	148852	61574.3	60675.9	60127.1	1.35444e+06
42775	23.6295	1	1335.55	1334.54	0.552395	---	HSPTEDEEIAK	[2] Phospho (ST)	MAP1B_RAT	Microtubule-associated protein 1B OS=Rattus norvegicus GN=Map1b PE=1 SV=2	FALSE	0.510717	0	1.19401	0	0	93575.8	49674.7	0	0	0	0	0	0	309.832	246.882	0	0	0	0	0	0	0	0	0	0	0	0.828992	0	0	19516.1	12166.9	0	0	0	0	0	0	235.645
552	44.1096	2	1003.45	2004.88	-2.5326	98.62	LGGDGSPTQVDVSQFGSFK	[6] Phospho (ST)	MAP1B_RAT	Microtubule-associated protein 1B OS=Rattus norvegicus GN=Map1b PE=1 SV=2	TRUE	0.00101473	4.18726e+06	3.79911e+06	3.45146e+06	3.30459e+06	3.8706e+06	3.62269e+06	5.51845e+06	3.13405e+06	3.46874e+06	3.28644e+06	3.56828e+06	3.50096e+06	5.07126e+06	6.33837e+06	4.55905e+06	3.38437e+06	3.63754e+06	3.9213e+06	6.22155e+06	6.96687e+06	7.42521e+06	5.56822e+06	4.39502e+06	5.54873e+06	2.36635e+06	2.63769e+06	2.29272e+06	880804	807251	887309	3.02413e+06	2.73443e+06	3.46874e+06	3.16083e+06	3.12062e+06	3.27104e+06	3.85698e+06
3421	44.1096	3	669.3	2004.88	-2.43425	64.78	LGGDGSPTQVDVSQFGSFK	[8] Phospho (ST)	MAP1B_RAT	Microtubule-associated protein 1B OS=Rattus norvegicus GN=Map1b PE=1 SV=2	FALSE	3.19318e-05	242261	210326	216803	318456	315338	298341	336109	305228	463272	458548	417463	460521	588012	588185	587205	553643	472746	573211	642906	509944	765929	432952	457236	399204	136909	146028	144017	84881	65766.8	73072.9	184189	266308	463272	441022	365090	430277	447217
959	32.6513	2	942.88	1883.75	-0.0703577	49.03	ESSPTYSPGFSDSTSGAK	[3] Phospho (ST)	MAP1B_RAT	Microtubule-associated protein 1B OS=Rattus norvegicus GN=Map1b PE=1 SV=2	FALSE	0.0762667	1.89438e+06	2.29156e+06	2.04442e+06	3.13525e+06	1.82986e+06	1.70079e+06	2.25856e+06	1.23013e+06	1.24797e+06	1.3139e+06	1.36313e+06	1.41541e+06	1.81805e+06	2.29301e+06	1.93829e+06	1.36603e+06	1.36777e+06	1.48038e+06	3.38314e+06	3.58982e+06	3.25996e+06	2.53759e+06	2.30366e+06	2.70897e+06	1.07057e+06	1.59101e+06	1.35806e+06	835667	381635	416576	1.2377e+06	1.07328e+06	1.24797e+06	1.26368e+06	1.19212e+06	1.32245e+06	1.38273e+06
12105	32.6957	1	1884.75	1883.75	-0.0348512	---	ESSPTYSPGFSDSTSGAK	[3] Phospho (ST)	MAP1B_RAT	Microtubule-associated protein 1B OS=Rattus norvegicus GN=Map1b PE=1 SV=2	FALSE	0.927889	344255	310914	275236	344696	570253	508163	301687	106883	76679.3	120716	133435	141821	219630	445966	190638	108676	147049	103264	208402	191122	278325	346940	327864	331699	194549	215865	182832	91875.1	118932	124465	165325	93254.2	76679.3	116102	116695	132507	167041
1060	35.1157	2	834.837	1667.66	-0.441966	88.99	TPEEGGYSYEISEK	[1] Phospho (ST)	MAP1B_RAT	Microtubule-associated protein 1B OS=Rattus norvegicus GN=Map1b PE=1 SV=2	FALSE	0.394526	2.0202e+06	2.13853e+06	1.99221e+06	2.92275e+06	2.86256e+06	2.69577e+06	2.28526e+06	1.14577e+06	1.31685e+06	1.18752e+06	1.40582e+06	1.31262e+06	2.00131e+06	2.62765e+06	1.91977e+06	1.37315e+06	1.40364e+06	1.59476e+06	2.43603e+06	2.73749e+06	2.7503e+06	2.1673e+06	1.80437e+06	2.40136e+06	1.14168e+06	1.48477e+06	1.32338e+06	779028	597014	660278	1.25233e+06	999669	1.31685e+06	1.14213e+06	1.22945e+06	1.22641e+06	1.52211e+06
13780	35.1314	1	1668.67	1667.66	-0.156309	---	TPEEGGYSYEISEK	[1] Phospho (ST)	MAP1B_RAT	Microtubule-associated protein 1B OS=Rattus norvegicus GN=Map1b PE=1 SV=2	FALSE	0.782093	336008	242596	283047	155646	176754	33716.7	59606.9	43229.8	35546.9	39066.4	67468.9	45603.1	9072.72	225922	183156	59568.6	42557	37836.1	116671	147447	172831	241765	160014	205492	189889	168432	188021	41485.7	36863.8	8258.26	32664.8	37717.5	35546.9	37573.2	59004.6	42608.1	6900.32
1062	34.9753	2	751.86	1501.71	-0.572651	53.68	SPSLSPSPPSPIEK	[10] Phospho (ST)	MAP1B_RAT	Microtubule-associated protein 1B OS=Rattus norvegicus GN=Map1b PE=1 SV=2	FALSE	0.043352	1.01092e+06	1.3396e+06	1.13332e+06	1.90096e+06	1.80864e+06	1.56981e+06	1.39454e+06	1.01072e+06	1.16844e+06	1.11835e+06	1.21557e+06	1.08004e+06	1.6105e+06	1.51049e+06	1.55329e+06	1.04738e+06	1.23435e+06	1.27415e+06	1.63519e+06	1.76824e+06	1.71385e+06	1.61668e+06	1.66582e+06	1.82295e+06	571303	930074	752838	506680	377209	384495	764215	881840	1.16844e+06	1.07561e+06	1.06307e+06	1.00911e+06	1.22488e+06
18351	34.9307	1	1502.71	1501.71	-0.885311	---	SPSLSPSPPSPIEK	[10] Phospho (ST)	MAP1B_RAT	Microtubule-associated protein 1B OS=Rattus norvegicus GN=Map1b PE=1 SV=2	FALSE	0.507807	55512.2	63385.4	38561.9	26618.2	98735.9	39744.9	21911	14819.6	13038.4	12332	23920.4	19571.9	0	65953.3	61792	19624.6	8137.45	11985.5	30566.1	55205.7	39475.4	82852.8	72505	79996.9	31371.7	44008	25615.7	7094.79	20592.3	9734.75	12007.3	12929.9	13038.4	11860.6	20919.4	18286.5	0
1173	50.1093	2	1110.98	2219.95	-1.16178	146.9	SPPLIGSESAYEDFLSADDK	[1] Phospho (ST)	MAP1B_RAT	Microtubule-associated protein 1B OS=Rattus norvegicus GN=Map1b PE=1 SV=2	TRUE	0.00184376	2.99747e+06	2.33175e+06	2.49689e+06	2.35197e+06	2.63472e+06	2.53164e+06	2.98126e+06	1.60187e+06	1.77712e+06	1.78874e+06	1.96245e+06	2.07269e+06	3.39529e+06	4.8017e+06	2.87448e+06	1.93975e+06	2.38796e+06	2.47781e+06	3.62281e+06	4.08262e+06	4.70541e+06	3.26306e+06	2.73047e+06	3.41963e+06	1.69396e+06	1.61891e+06	1.65862e+06	626892	549497	620076	1.63374e+06	1.39762e+06	1.77712e+06	1.72037e+06	1.71625e+06	1.93657e+06	2.58231e+06
7233	50.0799	3	740.99	2219.95	-0.75966	---	SPPLIGSESAYEDFLSADDK	[1] Phospho (ST)	MAP1B_RAT	Microtubule-associated protein 1B OS=Rattus norvegicus GN=Map1b PE=1 SV=2	TRUE	9.93826e-06	72374.8	87882.6	88146.8	136886	126546	130323	97815.1	97460.7	125937	118482	116294	128866	243208	259449	234131	182925	136523	218123	202767	195785	305375	137488	139821	135220	40901.2	61016.2	58553.7	36485.4	26392.4	31920.2	53603	85033.5	125937	113954	101704	120403	184974
1856	44.7034	3	813.69	2438.05	-2.2115	58.36	QGFSDKESPVSDLTSDLYQDK	[8] Phospho (ST)	MAP1B_RAT	Microtubule-associated protein 1B OS=Rattus norvegicus GN=Map1b PE=1 SV=2	FALSE	6.68214e-05	513866	500570	458934	523870	520949	528905	1.15022e+06	939976	1.0895e+06	1.01651e+06	1.00355e+06	1.06209e+06	1.35232e+06	1.09585e+06	1.28197e+06	1.10049e+06	921050	1.18952e+06	1.77098e+06	1.77328e+06	1.67499e+06	1.51374e+06	1.25073e+06	1.49279e+06	290402	347542	304859	139632	108649	129545	630326	820119	1.0895e+06	977654	877647	992335	1.02852e+06
3979	44.7502	2	1220.03	2438.05	-2.84434	55.94	QGFSDKESPVSDLTSDLYQDK	[8] Phospho (ST)	MAP1B_RAT	Microtubule-associated protein 1B OS=Rattus norvegicus GN=Map1b PE=1 SV=2	FALSE	7.01217e-05	430541	450819	374073	339401	384436	372450	797230	650915	685012	641759	693424	673655	949565	828082	788307	648772	633554	706912	942905	943717	934343	1.15972e+06	948578	1.16493e+06	243312	313000	248488	90463.6	80177.8	91224.6	436885	567917	685012	617229	606431	629413	722198
3422	35.3209	2	791.843	1581.67	-0.391772	41.41	SPSLSPSPPSPIEK	[5] Phospho (ST)|[10] Phospho (ST)	MAP1B_RAT	Microtubule-associated protein 1B OS=Rattus norvegicus GN=Map1b PE=1 SV=2	FALSE	0.76404	686360	617961	652727	983249	988815	855345	692092	406930	501196	405338	459654	450954	633881	694710	594608	335804	374783	443432	747337	805521	835797	841873	849274	847812	387884	429045	433590	262075	206227	209500	379269	355042	501196	389845	401988	421338	482103
3660	25.6196	2	648.795	1295.58	0.130951	39.34	DVSDERLSPAK	[8] Phospho (ST)	MAP1B_RAT	Microtubule-associated protein 1B OS=Rattus norvegicus GN=Map1b PE=1 SV=2	FALSE	0.724305	497120	326580	382842	358352	298187	260696	272667	398842	386133	385269	378842	346197	253737	361760	440386	352306	343039	389235	356865	365235	341121	391946	384045	379983	280938	226742	254313	95514.8	62189.7	63852.5	149422	347986	386133	370543	331314	323461	192982
3836	11.7462	2	709.869	1417.72	-6.72922	43.92	SKPSAASPKPGALK	[7] Phospho (ST)	MAP1B_RAT	Microtubule-associated protein 1B OS=Rattus norvegicus GN=Map1b PE=1 SV=2	FALSE	0.464344	486.139	110016	90579.8	89596.2	1009.56	672.236	44200.6	143517	114791	112637	112126	112934	429.023	485.995	218377	171311	120578	149429	241439	260875	194616	95101.1	105570	72473.2	274.732	76383	60169.9	23880.9	210.554	164.652	24222.1	125217	114791	108332	98059.5	105517	326.296
3928	29.8978	2	697.85	1393.69	-0.0517088	48.28	VQSLEGEKLSPK	[10] Phospho (ST)	MAP1B_RAT	Microtubule-associated protein 1B OS=Rattus norvegicus GN=Map1b PE=1 SV=2	FALSE	0.0160017	178509	324449	274074	274514	89788.3	25130.9	215658	216189	230867	325644	352874	387521	186469	193143	446863	372879	344604	325852	879633	814614	604686	383322	354087	409321	100881	225263	182061	73168.8	18726.2	6155.33	118181	188623	230867	313198	308604	362071	141820
4214	33.8421	2	982.863	1963.71	-0.220405	41.54	ESSPTYSPGFSDSTSGAK	[3] Phospho (ST)|[6] Phospho (Y)	MAP1B_RAT	Microtubule-associated protein 1B OS=Rattus norvegicus GN=Map1b PE=1 SV=2	FALSE	0.426942	937988	848519	929286	922198	1.0214e+06	954636	807041	363946	375204	354204	382770	425365	619024	904436	604146	370059	421797	368061	1.06431e+06	1.20167e+06	1.25534e+06	921367	882302	1.00804e+06	530087	589120	617302	245802	213023	233820	442261	317539	375204	340666	334749	397430	470803
5007	33.0733	2	661.324	1320.63	0.045318	68.22	DLTGQVSTPPVK	[8] Phospho (ST)	MAP1B_RAT	Microtubule-associated protein 1B OS=Rattus norvegicus GN=Map1b PE=1 SV=2	FALSE	1.40799e-08	95960.4	105629	101198	122134	114225	101617	144862	113042	121411	121980	135704	123858	182282	168218	182340	164689	171477	180346	239831	244274	235670	186259	154808	208203	54230.2	73337.1	67223.6	32553.4	23822.7	24889.2	79384.9	98627.8	121411	117318	118679	115724	138636
5477	11.3697	2	718.837	1435.66	-0.719469	52.71	EVPSKEEQSPVK	[9] Phospho (ST)	MAP1B_RAT	Microtubule-associated protein 1B OS=Rattus norvegicus GN=Map1b PE=1 SV=2	FALSE	0.072812	40071.2	71531.3	40605.1	73468.1	64.2064	41.3016	37356	56569.7	54327.3	117958	78170.7	88030.3	116667	38574.1	88986.7	69398.7	136884	78311	131636	159566	108536	78872.9	71635.1	51893.9	22645.5	49663.6	26972.9	19582.1	13.3909	10.116	20471.2	49356.5	54327.3	113450	68363.7	82249	88732
10877	11.3697	3	479.56	1435.66	-0.437965	---	EVPSKEEQSPVK	[9] Phospho (ST)	MAP1B_RAT	Microtubule-associated protein 1B OS=Rattus norvegicus GN=Map1b PE=1 SV=2	FALSE	0.0780576	6704.86	15814.4	10627.5	18395.9	184.892	338.595	8740.62	14976.1	16807	18129.9	11439.1	11652.5	21427.4	5450.6	14873.1	13667.7	14901.4	14159.2	28189.8	26910.6	17835.5	18182	17716	10380.5	3789.13	10979.8	7059.57	4903.24	38.561	82.9324	4789.89	13066.5	16807	17437	10004	10887.2	16296.8
5594	33.0421	2	533.252	1064.49	0.125457	49.75	SDISPLTPR	[4] Phospho (ST)	MAP1B_RAT	Microtubule-associated protein 1B OS=Rattus norvegicus GN=Map1b PE=1 SV=2	FALSE	0.00550666	115905	115521	114580	192887	197148	177120	128548	128940	125970	128264	136173	134424	211627	166357	211586	142953	133484	145308	197410	213160	201497	172196	156731	167984	65501.4	80205.3	76112.5	51411.9	41117.1	43382.2	70444.5	112499	125970	123361	119090	125596	160955
5601	11.7462	2	952.333	1902.65	-0.730537	70.44	GEAEQSEEEGEEEEDK	[6] Phospho (ST)	MAP1B_RAT	Microtubule-associated protein 1B OS=Rattus norvegicus GN=Map1b PE=1 SV=2	FALSE	0.890577	33.9477	119640	166522	64132	21.7234	41.2611	107928	131772	96068.6	97797.6	110584	111733	0	21.7653	130043	86725.6	55149.2	84454.4	87476.4	91774.8	94790.4	136811	156686	98569.8	19.1849	83065.4	110616	17093.7	4.53062	10.1061	59145.1	114970	96068.6	94059.5	96710.2	104395	0
28086	23.3961	2	952.342	1902.67	8.90818	64.87	GEAEQSEEEGEEEEDK	[6] Phospho (ST)	MAP1B_RAT	Microtubule-associated protein 1B OS=Rattus norvegicus GN=Map1b PE=1 SV=2	FALSE	0.889557	183655	9020.23	7180.59	22739.6	106375	91499.7	22312.1	79631.8	18954.1	25154.4	55369.8	54306.6	6460.77	22738.5	76790	61485.6	57509.2	33324	38295.3	79133.5	22071.8	90278.6	6870.9	62911.7	103789	6262.67	4769.89	6061	22185.6	22411.1	12227.1	69477.9	18954.1	24193	48423.4	50740.1	4913.79
38635	23.6858	3	635.23	1902.67	8.33987	---	GEAEQSEEEGEEEEDK	[6] Phospho (ST)	MAP1B_RAT	Microtubule-associated protein 1B OS=Rattus norvegicus GN=Map1b PE=1 SV=2	FALSE	0.485774	5078.84	10344.6	5893.38	16504.7	2495.41	2035.85	10876	31289.8	4875.39	7425.05	38201.5	26242.9	1655.82	1752.7	33060.4	21793.9	46300.7	10414.8	16163.3	25061	6633.37	31825.3	6532.5	20492.8	2870.21	7182.21	3914.82	4399.14	520.441	498.643	5960.11	27300	4875.39	7141.25	33408.9	24519.4	1259.35
6021	51.7129	3	962.797	2885.37	-1.18667	66.26	VLSPLRSPPLIGSESAYEDFLSADDK	[7] Phospho (ST)	MAP1B_RAT	Microtubule-associated protein 1B OS=Rattus norvegicus GN=Map1b PE=1 SV=2	FALSE	6.00314e-08	232956	226835	230259	319669	352255	329216	173432	172397	235238	177043	194913	191689	593078	476657	514632	419070	301431	476176	649590	689058	765604	536666	455456	528906	131651	157490	152955	85204.3	73466.2	80635.1	95041.1	150415	235238	170276	170460	179100	451069
9591	37.207	2	1152.92	2303.82	-0.927783	98.52	FEDEGAGFEESSEAGDYEEK	[12] Phospho (ST)	MAP1B_RAT	Microtubule-associated protein 1B OS=Rattus norvegicus GN=Map1b PE=1 SV=2	FALSE	0.294375	121729	122540	127652	479799	546564	365810	284326	29423.2	51104.3	73446.2	119501	109835	142462	248486	119542	73404	80951.8	97072.6	506543	545022	512897	303809	162153	329922	68792.9	85078.4	84796.3	127885	113991	89598.1	155812	25671.4	51104.3	70638.9	104509	102622	108351
33964	37.129	3	768.949	2303.82	-1.09074	---	FEDEGAGFEESSEAGDYEEK	[12] Phospho (ST)	MAP1B_RAT	Microtubule-associated protein 1B OS=Rattus norvegicus GN=Map1b PE=1 SV=2	FALSE	0.0281548	893.982	483.98	0	17309.9	4120.61	725.83	3038.68	0	0	2143.57	3645.61	2295.22	1543.65	2323.8	4545.65	2043.01	2851.14	2329.02	2825.77	18452.1	40991.7	3195.51	10392.5	1818.48	505.217	336.024	0	4613.77	859.393	177.778	1665.21	0	0	2061.64	3188.25	2144.49	1174.03
10154	32.1216	2	833.321	1664.63	0.304669	89.98	TPEDGGYSCEITEK	[1] Phospho (ST)	MAP1B_RAT	Microtubule-associated protein 1B OS=Rattus norvegicus GN=Map1b PE=1 SV=2	FALSE	0.729324	95659	135093	84348.7	100953	106817	694.695	120141	64404.7	66953.7	74869	80985.5	89685.6	16371.8	28260	101164	61691.8	74530	81930.9	120085	123914	121953	81668.6	67090.9	86003.6	54059.9	93794	56030.7	26908	22277.7	170.152	65837.6	56192.5	66953.7	72007.3	70825.5	83795.6	12451.7
11101	32.0101	2	737.833	1473.65	-0.0819342	35.08	VQSLEGEKLSPK	[3] Phospho (ST)|[10] Phospho (ST)	MAP1B_RAT	Microtubule-associated protein 1B OS=Rattus norvegicus GN=Map1b PE=1 SV=2	FALSE	0.00237224	37218.4	56829.4	39298.8	35681.5	34738.9	29855.8	57528.1	31262.9	41430.4	57354	57816.7	53394.4	38403.7	39604.2	39575.7	58508.1	62245.5	65542.6	123176	126485	115648	89841.7	76630.1	112601	21033.3	39456.2	26105.2	9510.53	7245.13	7312.6	31525.6	27276.6	41430.4	55161.8	50563.3	49887.8	29208.2
12635	53.727	3	989.453	2965.34	-0.622753	57.85	VLSPLRSPPLIGSESAYEDFLSADDK	[3] Phospho (ST)|[7] Phospho (ST)	MAP1B_RAT	Microtubule-associated protein 1B OS=Rattus norvegicus GN=Map1b PE=1 SV=2	FALSE	0.221906	329694	189195	226380	244808	318573	296557	131153	81920.2	79864.9	42413	59230.2	51840.9	53480	39782.2	33476	32550.3	29425.1	36848.3	141188	169138	284393	265307	197358	219507	186320	131357	150378	65250.9	66441.5	72636	71872.5	71474.6	79864.9	40791.9	51799.5	48436.3	40674.6
13191	37.9408	3	824.349	2470.03	0.255397	48.9	DYNASASTISPPSSMEEDKFSK	[10] Phospho (ST)	MAP1B_RAT	Microtubule-associated protein 1B OS=Rattus norvegicus GN=Map1b PE=1 SV=2	FALSE	0.000146164	25333.3	47075.5	35666.6	11813.7	2847.76	3673.29	28574.8	30545.2	34814.7	26360	23816	28853.4	43696.4	19955.8	42640.5	76175.9	71429.3	97109.9	256543	230385	234835	93357.3	130934	134449	14316.6	32684.1	23692.4	3148.82	593.928	899.701	15659.1	26650.4	34814.7	25352.4	20828.1	26958.5	33233.6
14063	38.721	2	1062.46	2122.9	-0.741265	73.16	SSISPMDEPVPDSESPIEK	[15] Phospho (ST)	MAP1B_RAT	Microtubule-associated protein 1B OS=Rattus norvegicus GN=Map1b PE=1 SV=2	FALSE	6.85013e-05	59242.5	26858.4	12608.1	3501.23	9008.89	5504.27	54581.2	18610.5	20852.5	7161.9	10608.4	18042.2	16404.3	26513.5	45678.7	62725.9	41710.7	78768.2	128961	194446	179606	138029	118505	197143	33479.8	18647.6	8375.25	933.217	1878.89	1348.17	29910.7	16237.5	20852.5	6888.16	9277.51	16857.3	12476.4
13420	39.2525	2	1062.46	2122.9	-0.740378	60.31	SSISPMDEPVPDSESPIEK	[4] Phospho (ST)	MAP1B_RAT	Microtubule-associated protein 1B OS=Rattus norvegicus GN=Map1b PE=1 SV=2	FALSE	0.000552664	23070.3	12505.4	15593.3	0	9254.8	9880.8	27849.8	1782.91	4661.28	2765.75	6065.7	2434.02	88283.4	84806.8	53018.2	61833.7	14778.2	76002.7	334404	302083	380428	181639	165264	230736	13037.7	8682.42	10358.2	0	1930.18	2420.11	15261.8	1555.57	4661.28	2660.04	5304.72	2274.17	67144.5
13448	34.8817	2	1029.44	2056.87	-0.813465	46.31	TIKSPCDSGYSYETIEK	[4] Phospho (ST)	MAP1B_RAT	Microtubule-associated protein 1B OS=Rattus norvegicus GN=Map1b PE=1 SV=2	FALSE	0.786528	160949	195539	167767	157863	149258	145086	31946.9	26769	26063.1	18966.5	30332.4	14046.9	43107.4	70223.7	70172.8	20005.8	23753.5	11994.4	119440	114666	112432	76205.8	90253.4	75424.1	90957.4	135761	111443	42076.8	31129.1	35536.1	17507	23355.7	26063.1	18241.6	26527.1	13124.4	32785.7
23616	35.0557	3	686.632	2056.87	1.61091	32.18	TIKSPCDSGYSYETIEK	[4] Phospho (ST)	MAP1B_RAT	Microtubule-associated protein 1B OS=Rattus norvegicus GN=Map1b PE=1 SV=2	FALSE	0.170136	5610.71	4426.84	25014.9	6979.84	4343.98	29910.7	0	870.06	4949.27	4837.59	6744.5	9677.18	7788.95	9484.4	34603.7	2469.03	2904.96	5388.54	38228.1	42883.1	48868.7	6912.72	19929.5	1565.81	3170.79	3073.52	16616.8	1860.4	905.977	7326.07	0	759.118	4949.27	4652.68	5898.36	9041.65	5923.94
13786	27.5694	2	1244.97	2487.93	-0.196169	74.21	AETEEAEEPEEDGEDNVSGSASK	[18] Phospho (ST)	MAP1B_RAT	Microtubule-associated protein 1B OS=Rattus norvegicus GN=Map1b PE=1 SV=2	FALSE	0.542737	393288	91651.5	363314	104718	327489	36492.2	347193	204288	105144	4691.18	14304.5	25103.2	5729.73	359330	193668	139458	23653.1	146603	81788.8	71579.7	246991	359387	414665	306666	222260	63632.9	241340	27911.4	68301	8938.08	190263	178239	105144	4511.87	12509.9	23454.6	4357.79
15081	27.1198	2	1244.97	2487.93	-0.393381	68.46	AETEEAEEPEEDGEDNVSGSASK	[18] Phospho (ST)	MAP1B_RAT	Microtubule-associated protein 1B OS=Rattus norvegicus GN=Map1b PE=1 SV=2	FALSE	0.404966	2799.4	230250	1096.37	133757	0	498.343	5626.89	3870.42	10626.7	6895.04	189763	186544	1103.06	0	62760.5	68811.7	224665	38702.6	322059	359821	241034	36313.3	4702.99	64763.7	1582.03	159861	728.29	35651.4	0	122.06	3083.55	3376.9	10626.7	6631.5	165956	174293	838.939
15105	35.9742	2	1070.45	2138.89	-0.780953	45.12	SSISPMDEPVPDSESPIEK	[4] Phospho (ST)|[6] Oxidation (M)	MAP1B_RAT	Microtubule-associated protein 1B OS=Rattus norvegicus GN=Map1b PE=1 SV=2	FALSE	0.0344854	96563.3	90936.3	64312.6	146738	251771	205712	16199.6	12528.1	9226.7	6295.13	16192.2	14978.4	179771	125204	109677	45699.4	57731.4	56373.2	198081	206605	144833	90825.6	58477.5	68904.3	54571	63136.4	42721.3	39111.6	52509.3	50385.3	8877.41	10930.7	9226.7	6054.52	14160.8	13994.7	136726
15423	35.7242	2	881.323	1760.63	0.0766595	50.39	SPDTSAYCYETMEK	[1] Phospho (ST)	MAP1B_RAT	Microtubule-associated protein 1B OS=Rattus norvegicus GN=Map1b PE=1 SV=2	FALSE	0.000191855	66591.7	35819.2	39490.3	5193.24	3643.28	4052.18	42628.2	14022	20063.4	9356.6	14130.5	16369.7	52867.5	56772.2	46837.3	33292.3	25595	58003.4	102489	107700	116745	75784.9	49421.4	89393.7	37633.1	24869	26232.4	1384.2	759.84	992.504	23360.4	12234.1	20063.4	8998.97	12357.8	15294.7	40208.8
15739	39.2368	2	1102.44	2202.86	-1.48809	55.92	SSISPMDEPVPDSESPIEK	[4] Phospho (ST)|[15] Phospho (ST)	MAP1B_RAT	Microtubule-associated protein 1B OS=Rattus norvegicus GN=Map1b PE=1 SV=2	FALSE	0.00513307	68650.2	47134.5	68777	46118.2	79232.9	74221.6	34016.3	4220.36	7953.82	18437.8	15299.3	22164	88841.8	135491	98229.8	19873.2	16690.8	23619.5	325282	324677	500957	200802	208577	215611	38796.4	32725.1	45686.8	12292.3	16524.8	18179.2	18641.1	3682.22	7953.82	17733.1	13379.9	20708.4	67569.2
16263	29.1601	2	1244.97	2487.93	-0.160662	106.55	AETEEAEEPEEDGEDNVSGSASK	[3] Phospho (ST)	MAP1B_RAT	Microtubule-associated protein 1B OS=Rattus norvegicus GN=Map1b PE=1 SV=2	FALSE	0.513647	510425	138696	241334	22985.1	224268	276306	39571.2	11916.2	8969.63	9693.7	17554.1	18423.5	331635	223203	68756.1	15124.8	14627	8399.42	158374	188344	99914.9	99997.7	90234.2	99954.5	288457	96295.4	160312	6126.44	46773.3	67676	21685.2	10396.8	8969.63	9323.19	15351.8	17213.5	252227
18772	36.1144	2	1054.92	2107.83	0.076072	78.35	DYNASASTISPPSSMEEDK	[13] Phospho (ST)	MAP1B_RAT	Microtubule-associated protein 1B OS=Rattus norvegicus GN=Map1b PE=1 SV=2	FALSE	0.0515515	27339.3	37153.7	40368.9	33566.2	53379.6	53443.7	46373.9	13673.5	9207.71	9314.35	19466.4	12253	20541	20988.8	43031.2	8790.48	18664.8	24744.3	321111	269627	266384	137801	51874.7	81234.4	15450.3	25795.5	26816.1	8946.71	11132.8	13090	25413	11930	9207.71	8958.33	17024.2	11448.3	15622.6
23649	10.682	2	713.826	1425.64	-0.257155	79.67	KESKEEAPEATK	[3] Phospho (ST)	MAP1B_RAT	Microtubule-associated protein 1B OS=Rattus norvegicus GN=Map1b PE=1 SV=2	FALSE	0.249435	995.237	516.456	635.257	3839.8	7297.35	3562.49	1760.3	329.352	853.073	565.917	850.082	1128.52	1406.55	2860.7	2200.5	2278.07	399.489	1544.3	9336.3	9868.89	26116.2	572.85	698.47	531.411	562.439	358.571	421.985	1023.46	1521.93	872.564	964.65	287.356	853.073	544.286	743.435	1054.41	1069.76
349	11.9766	2	762.316	1522.62	-0.688714	64.99	AEDGAAPSPSSETPK	[11] Phospho (ST)	MARCS_RAT	Myristoylated alanine-rich C-kinase substrate OS=Rattus norvegicus GN=Marcks PE=1 SV=2	TRUE	0.0760545	13172.1	2.88566e+06	1.8945e+06	2.46046e+06	9809.95	4750.35	1.1138e+06	1.74101e+06	2.03476e+06	1.65044e+06	1.72369e+06	2.03992e+06	2.05263e+06	345008	2.53503e+06	2.31818e+06	2.05818e+06	2.80698e+06	2.21604e+06	3.08632e+06	1.36769e+06	2.25856e+06	2.22632e+06	2.05298e+06	7443.97	2.00349e+06	1.25847e+06	655809	2045.96	1163.51	610367	1.51901e+06	2.03476e+06	1.58736e+06	1.50744e+06	1.90595e+06	1.56115e+06
14668	11.9766	1	1523.62	1522.62	-0.819522	---	AEDGAAPSPSSETPK	[11] Phospho (ST)	MARCS_RAT	Myristoylated alanine-rich C-kinase substrate OS=Rattus norvegicus GN=Marcks PE=1 SV=2	TRUE	0.65193	0	36988.1	6048.09	19207.6	188.502	0	14476	37375.6	21232.6	32150.4	39571.1	57318.2	0	0	96104.8	73748.5	37731.5	66828.1	25106.5	39102.6	14094.6	36853.9	40363.8	32318.4	0	25680.5	4017.6	5119.59	39.3139	0	7932.91	32609.8	21232.6	30921.6	34606.7	53553.9	0
14668	11.9766	1	1523.62	1522.62	-0.819522	---	AEDGAAPSPSSETPK	[13] Phospho (ST)	MARCS_RAT	Myristoylated alanine-rich C-kinase substrate OS=Rattus norvegicus GN=Marcks PE=1 SV=2	FALSE	0.65193	0	36988.1	6048.09	19207.6	188.502	0	14476	37375.6	21232.6	32150.4	39571.1	57318.2	0	0	96104.8	73748.5	37731.5	66828.1	25106.5	39102.6	14094.6	36853.9	40363.8	32318.4	0	25680.5	4017.6	5119.59	39.3139	0	7932.91	32609.8	21232.6	30921.6	34606.7	53553.9	0
1089	12.4635	2	932.925	1863.84	-0.282951	70.47	GEAAAERPGEAAVASSPSK	[18] Phospho (ST)	MARCS_RAT	Myristoylated alanine-rich C-kinase substrate OS=Rattus norvegicus GN=Marcks PE=1 SV=2	TRUE	0.708521	199.024	3.89409e+06	65.9309	2.52773e+06	421.573	93.141	177978	251626	3.44942e+06	228536	4.25367e+06	4.22517e+06	535.385	202.744	3.06245e+06	4.92719e+06	474538	5.14978e+06	2.77095e+06	3.69927e+06	168.999	3.22906e+06	332.299	2.15937e+06	112.475	2.70364e+06	43.7962	673740	87.923	22.8131	97532.6	219541	3.44942e+06	219801	3.72003e+06	3.94768e+06	407.191
1471	12.4635	3	622.286	1863.84	-0.176571	79.53	GEAAAERPGEAAVASSPSK	[16] Phospho (ST)	MARCS_RAT	Myristoylated alanine-rich C-kinase substrate OS=Rattus norvegicus GN=Marcks PE=1 SV=2	FALSE	0.350856	1879.25	1.89104e+06	21360.6	1.4147e+06	2659.47	2702.27	148638	230620	2.08218e+06	134295	1.73425e+06	1.90253e+06	18015.5	7210.29	1.70643e+06	2.61897e+06	257536	2.85722e+06	1.88444e+06	2.32993e+06	24523.3	2.41116e+06	25085.4	1.56422e+06	1062.02	1.31293e+06	14189.3	377073	554.657	661.871	81454.2	201214	2.08218e+06	129162	1.51668e+06	1.77759e+06	13701.8
1543	25.4349	2	932.925	1863.84	-0.381793	---	GEAAAERPGEAAVASSPSK	[16] Phospho (ST)	MARCS_RAT	Myristoylated alanine-rich C-kinase substrate OS=Rattus norvegicus GN=Marcks PE=1 SV=2	FALSE	0.277334	3.22129e+06	23728.2	87418.4	17462.1	5.19421e+06	4.01681e+06	31410.4	40333.9	52802.7	19871.2	42107	27675.1	9.07133e+06	300605	4848.64	32250.3	34633.6	28762.7	19768.1	28374.8	11465.9	19832.9	88607.4	7878.06	1.82045e+06	16474.3	58069.9	4654.34	1.0833e+06	983840	17213	35191	52802.7	19111.7	36824.5	25857.6	6.89926e+06
4893	24.8815	2	932.925	1863.84	-0.238731	---	GEAAAERPGEAAVASSPSK	[16] Phospho (ST)	MARCS_RAT	Myristoylated alanine-rich C-kinase substrate OS=Rattus norvegicus GN=Marcks PE=1 SV=2	FALSE	0.0027262	395.284	408.149	65458	1379.56	1288.58	470.068	8965.35	20369.6	708.903	1678.59	23308.3	21867.2	34448.4	4.33526e+06	105068	12427.1	8143.25	3912.54	88330.2	6488.96	105079	50769.2	74664.1	15783.6	223.388	283.375	43482.1	367.708	268.745	115.134	4913.04	17772.3	708.903	1614.43	20384.1	20431.1	26200
5193	23.768	2	932.925	1863.84	-0.211292	63.76	GEAAAERPGEAAVASSPSK	[16] Phospho (ST)	MARCS_RAT	Myristoylated alanine-rich C-kinase substrate OS=Rattus norvegicus GN=Marcks PE=1 SV=2	FALSE	0.703605	1773.3	1561.88	3.89551e+06	13112.9	5280.12	4855.73	1.24463e+06	2.15897e+06	9224.25	51792.1	8638.26	9153.01	1170.8	77.6683	1.48081e+06	34480.3	3451.67	14095.6	136440	15424.5	3.42634e+06	475376	5.10518e+06	30718.7	1002.15	1084.4	2.58769e+06	3495.1	1101.22	1189.32	682060	1.88368e+06	9224.25	49812.5	7554.54	8551.9	890.461
5473	23.6858	3	622.286	1863.84	-0.325626	62.99	GEAAAERPGEAAVASSPSK	[16] Phospho (ST)	MARCS_RAT	Myristoylated alanine-rich C-kinase substrate OS=Rattus norvegicus GN=Marcks PE=1 SV=2	FALSE	0.235089	38466.3	4130.65	1.91304e+06	42610.1	25165.2	20818.7	1.02749e+06	1.52119e+06	12420.3	7494.46	2932.26	3913.09	65668.7	47238.9	1.01776e+06	39652.1	4393.1	21949.7	151559	32288.6	1.9938e+06	525536	2.35543e+06	34534.4	21738.5	2867.88	1.27078e+06	11357.3	5248.45	5099.15	563066	1.32722e+06	12420.3	7208	2564.39	3656.11	49944.8
5940	24.8815	3	622.286	1863.84	-0.122376	53.99	GEAAAERPGEAAVASSPSK	[16] Phospho (ST)	MARCS_RAT	Myristoylated alanine-rich C-kinase substrate OS=Rattus norvegicus GN=Marcks PE=1 SV=2	FALSE	0.0354965	25320	904.776	28880.3	2039.92	22588.2	25382.4	7410.2	9404.91	2574.72	2928.13	1707.67	1762.42	29862.7	1.91418e+06	28634	8863.92	2969.63	4876.15	26628.4	5211.24	61476.1	18074.2	30097	14588.6	14309.1	628.179	19184.4	543.72	4710.98	6216.94	4060.82	8205.69	2574.72	2816.21	1493.44	1646.67	22712.3
1285	41.9549	1	865.381	864.374	-4.77955	---	LSGFSFK	[5] Phospho (ST)	MARCS_RAT	Myristoylated alanine-rich C-kinase substrate OS=Rattus norvegicus GN=Marcks PE=1 SV=2	TRUE	0.0545076	1.55153e+06	1.39978e+06	1.4468e+06	1.98435e+06	2.48292e+06	2.17233e+06	1.63043e+06	1.36692e+06	1.25571e+06	1.39323e+06	1.45635e+06	1.49677e+06	1.66946e+06	1.79764e+06	1.46762e+06	1.1719e+06	1.185e+06	1.24838e+06	933724	1.01745e+06	1.10452e+06	1.60303e+06	1.60791e+06	1.64233e+06	876821	971859	961074	528908	517837	532071	893482	1.19262e+06	1.25571e+06	1.33998e+06	1.27364e+06	1.39847e+06	1.26972e+06
1721	41.9549	2	433.195	864.376	-2.80394	35.57	LSGFSFK	[5] Phospho (ST)	MARCS_RAT	Myristoylated alanine-rich C-kinase substrate OS=Rattus norvegicus GN=Marcks PE=1 SV=2	TRUE	0.852175	372479	359575	329724	671172	718597	672906	492741	269153	291292	317176	282538	330756	372030	536317	326266	277929	326181	272067	417061	412137	473939	469395	403943	500783	210499	249650	219028	178894	149870	164815	270024	234834	291292	305053	247092	309034	282950
1543	25.4349	2	932.925	1863.84	-0.381793	---	GEAAAERPGEAAVASSPSK	[15] Phospho (ST)	MARCS_RAT	Myristoylated alanine-rich C-kinase substrate OS=Rattus norvegicus GN=Marcks PE=1 SV=2	FALSE	0.277334	3.22129e+06	23728.2	87418.4	17462.1	5.19421e+06	4.01681e+06	31410.4	40333.9	52802.7	19871.2	42107	27675.1	9.07133e+06	300605	4848.64	32250.3	34633.6	28762.7	19768.1	28374.8	11465.9	19832.9	88607.4	7878.06	1.82045e+06	16474.3	58069.9	4654.34	1.0833e+06	983840	17213	35191	52802.7	19111.7	36824.5	25857.6	6.89926e+06
2192	25.4349	3	622.286	1863.84	-0.207606	52.98	GEAAAERPGEAAVASSPSK	[15] Phospho (ST)	MARCS_RAT	Myristoylated alanine-rich C-kinase substrate OS=Rattus norvegicus GN=Marcks PE=1 SV=2	FALSE	0.398111	1.13938e+06	13531.9	36303.9	15045	2.0339e+06	1.70019e+06	22279.4	22707.7	13344.1	48570.9	20649.4	15437.8	3.96459e+06	133417	9534.4	25551.5	28939.4	21418.5	13434.1	22452.6	8111.1	9692.91	39650.3	16266.8	643897	9395.12	24115.8	4010.08	424188	416430	12209.2	19812.2	13344.1	46714.4	18058.8	14423.9	3.0153e+06
4143	11.3139	3	551.245	1650.71	-0.373184	36.48	AEDGAAPSPSSETPKK	[13] Phospho (ST)	MARCS_RAT	Myristoylated alanine-rich C-kinase substrate OS=Rattus norvegicus GN=Marcks PE=1 SV=2	FALSE	0.0252856	49633.4	99188	70663.3	125076	9458.92	5346.17	31655.9	54350.9	54560.3	54348.3	47084.2	52715.9	123934	41936.5	84935.3	62326.1	64893.5	79652.2	104406	116510	77681.7	99900.9	84518	69371.1	28049.4	68865.4	46939.9	33337.8	1972.75	1309.44	17347.5	47420.6	54560.3	52271	41177.2	49253.8	94259.2
4442	11.3413	2	826.364	1650.71	-0.273509	61.55	AEDGAAPSPSSETPKK	[13] Phospho (ST)	MARCS_RAT	Myristoylated alanine-rich C-kinase substrate OS=Rattus norvegicus GN=Marcks PE=1 SV=2	FALSE	0.0116405	65287.5	120473	87246	129817	7436.9	4192.25	53643.9	85697.2	68960.9	72277.4	76591.1	93705.8	190078	64135.9	156774	98454.1	96135.1	114281	178767	210639	146923	150652	136331	99312.5	36896	83643.3	57955.4	34601.3	1551.04	1026.81	29397	74769.9	68960.9	69514.8	66982.3	87551.8	144565
42969	20.2237	2	826.364	1650.71	-0.533754	54.38	AEDGAAPSPSSETPKK	[13] Phospho (ST)	MARCS_RAT	Myristoylated alanine-rich C-kinase substrate OS=Rattus norvegicus GN=Marcks PE=1 SV=2	FALSE	0.081434	867.456	69.5088	43.5041	36.448	189461	147033	399.885	762.573	58.5888	608.794	85.3815	183.686	356.886	127.472	836.613	31.2086	118.731	46.984	15.6407	97.2752	113.918	186.359	105.225	61.0674	490.227	48.2594	28.8987	9.71483	39513.9	36012.9	219.138	665.337	58.5888	585.525	74.6699	171.622	271.433
11749	29.8036	2	1406.59	2811.16	0.393207	90.11	EAAEAEPAEPGSPSAETEGASASSTSSPK	[12] Phospho (ST)	MARCS_RAT	Myristoylated alanine-rich C-kinase substrate OS=Rattus norvegicus GN=Marcks PE=1 SV=2	FALSE	0.107541	202821	521071	310865	315976	133028	86671.7	265629	142301	132150	281126	248434	310608	133026	256491	217255	200103	295930	180026	586140	636630	385176	409914	363119	445627	114620	361776	206500	84220.1	27744.3	21228.6	145566	124156	132150	270381	217267	290209	101174
5938	29.823	3	938.061	2811.16	-0.0255416	59.47	EAAEAEPAEPGSPSAETEGASASSTSSPK	[14] Phospho (ST)	MARCS_RAT	Myristoylated alanine-rich C-kinase substrate OS=Rattus norvegicus GN=Marcks PE=1 SV=2	FALSE	0.0787225	236532	694407	393617	519516	150563	107653	366919	202023	226868	401841	365405	418191	231042	284891	330664	316442	365734	279018	999369	1.02416e+06	550954	536768	431964	637314	133672	482122	261470	138471	31401.3	26367.6	201073	176263	226868	386482	319563	390727	175721
7345	12.3519	2	802.299	1602.58	-0.410488	60.92	AEDGAAPSPSSETPK	[8] Phospho (ST)|[13] Phospho (ST)	MARCS_RAT	Myristoylated alanine-rich C-kinase substrate OS=Rattus norvegicus GN=Marcks PE=1 SV=2	FALSE	0.150843	1633.41	159667	188315	167173	843.262	383.563	137028	195238	153028	84527.6	101572	111032	11656.7	3809.02	280024	227888	122191	224246	228880	241399	217183	253089	249405	251519	923.091	110855	125093	44558.1	175.87	93.9463	75091.9	170343	153028	81296.7	88829.1	103740	8865.56
22613	24.2776	2	802.299	1602.58	-0.498941	59.43	AEDGAAPSPSSETPK	[8] Phospho (ST)|[13] Phospho (ST)	MARCS_RAT	Myristoylated alanine-rich C-kinase substrate OS=Rattus norvegicus GN=Marcks PE=1 SV=2	FALSE	0.788393	260388	804.516	8498.3	7059.53	304287	228518	7547.18	9715.86	3664.43	1782.13	1670.3	1812.18	348716	324272	17689.7	4656.41	1466.96	6944.26	8267.32	5356.58	10768.4	8424.37	8762.64	4695.19	147153	558.569	5645.21	1881.64	63461.9	55971.2	4135.88	8476.99	3664.43	1714.01	1460.75	1693.17	265218
429	12.6162	2	599.765	1197.51	-0.0243643	78.11	DSYVGDEAQSK		ACTG_RAT	Actin, cytoplasmic 2 OS=Rattus norvegicus GN=Actg1 PE=1 SV=1	TRUE	0.263427	22221.1	1.10063e+06	1.16964e+06	877779	13719.3	10557	800824	1.60116e+06	1.33174e+06	72147	1.08653e+06	1.18589e+06	43203.3	21607.9	1.62741e+06	1.48284e+06	132762	1.63488e+06	2.04016e+06	2.28796e+06	1.97561e+06	1.78745e+06	1.62956e+06	1.32057e+06	12557.8	764159	776960	233963	2861.29	2585.75	438854	1.397e+06	1.33174e+06	69389.4	950220	1.10801e+06	32858.6
2897	12.6162	1	1198.52	1197.51	-0.386854	---	DSYVGDEAQSK		ACTG_RAT	Actin, cytoplasmic 2 OS=Rattus norvegicus GN=Actg1 PE=1 SV=1	TRUE	0.216062	86.4401	411163	702.43	368638	512.985	314.913	170229	559867	533341	6213.84	686353	727782	848.772	1013.83	843922	799035	36943.1	761685	552327	700161	173241	521913	292869	327787	48.85	285467	466.607	98256.6	106.988	77.132	93286.1	488478	533341	5976.33	600247	679986	645.539
5087	24.2396	2	599.764	1197.51	-0.884967	71.59	DSYVGDEAQSK		ACTG_RAT	Actin, cytoplasmic 2 OS=Rattus norvegicus GN=Actg1 PE=1 SV=1	FALSE	0.3635	881884	10760.9	60499.3	44311.1	1.42059e+06	1.18844e+06	16693.4	80936.9	13583.7	28938.7	18053.6	15626	2.04016e+06	1.2964e+06	85315.3	27437.5	26129.9	18194.3	109840	51390.5	216275	131449	204171	121901	498380	7471.22	40188.2	11810.7	296277	291086	9148.02	70616.7	13583.7	27832.6	15788.7	14599.8	1.55166e+06
2611	53.3731	3	850.728	2549.16	-1.71789	82.11	LCYVALDFEQEMATAASSSSLEK		ACTG_RAT	Actin, cytoplasmic 2 OS=Rattus norvegicus GN=Actg1 PE=1 SV=1	TRUE	0.983853	644049	393742	471759	1.68227e+06	788204	1.04975e+06	1.07529e+06	869470	1.35655e+06	961127	1.37066e+06	1.37741e+06	1.0285e+06	968408	963833	1.82581e+06	992870	1.53632e+06	585131	708050	1.07759e+06	678701	431542	1.05066e+06	363972	273372	313378	448391	164387	257115	589262	758604	1.35655e+06	924390	1.1987e+06	1.28695e+06	782236
7075	53.4682	2	1275.59	2549.16	-2.26586	127.05	LCYVALDFEQEMATAASSSSLEK		ACTG_RAT	Actin, cytoplasmic 2 OS=Rattus norvegicus GN=Actg1 PE=1 SV=1	TRUE	0.690493	601686	348366	357261	812039	358661	599069	769722	370685	640994	376900	610741	555073	465629	677729	383980	885879	563395	716602	217400	313090	475727	491484	294536	718798	340032	241868	237319	216440	74802.1	146730	421810	323419	640994	362494	534120	518619	354137
5387	45.1874	2	895.947	1789.88	-2.33622	86.55	SYELPDGQVITIGNER		ACTG_RAT	Actin, cytoplasmic 2 OS=Rattus norvegicus GN=Actg1 PE=1 SV=1	FALSE	6.66071e-05	219254	192599	214854	168452	172532	163591	359178	296494	275876	266696	292909	306261	431722	391048	400701	298866	306020	309263	762317	791891	867807	479441	369982	435392	123907	133720	142722	44899.1	35983.2	40068.4	196831	258688	275876	256502	256162	286147	328349
6986	46.7379	2	935.927	1869.84	-6.51596	75.4	SYELPDGQVITIGNER	[1] Phospho (ST)	ACTG_RAT	Actin, cytoplasmic 2 OS=Rattus norvegicus GN=Actg1 PE=1 SV=1	FALSE	0.00580639	265395	223963	168976	177934	206009	190044	294121	155941	185424	115688	138381	144864	279182	325883	232970	166496	128673	185581	394096	412146	460325	352201	270358	374883	149983	155496	112247	47426.4	42965	46547.8	161179	136057	185424	111267	121021	135350	212334
10909	46.5462	3	856.055	2565.14	-7.24527	61.94	LCYVALDFEQEMATAASSSSLEK	[12] Oxidation (M)	ACTG_RAT	Actin, cytoplasmic 2 OS=Rattus norvegicus GN=Actg1 PE=1 SV=1	TRUE	0.97383	139054	65992.8	88001.6	541532	405653	572409	154047	106722	231833	83632.9	195663	110515	324618	220228	231239	281320	95743.3	248301	98849.9	168020	256539	116909	62657.1	182933	78583.9	45818.3	58457.2	144340	84602.9	140201	84418.5	93114.2	231833	80436.3	171116	103257	246891
11965	46.5306	2	1283.58	2565.14	-8.43457	---	LCYVALDFEQEMATAASSSSLEK	[12] Oxidation (M)	ACTG_RAT	Actin, cytoplasmic 2 OS=Rattus norvegicus GN=Actg1 PE=1 SV=1	TRUE	0.580295	172932	66455.5	108185	538452	412816	465526	173842	105047	212068	71365.9	193193	105603	244109	193885	168401	238667	86107.6	210662	84251.6	157330	181709	110017	77321.4	207005	97729.4	46139.5	71864.5	143519	86096.6	114022	95266	91652.3	212068	68638.2	168956	98668	185659
13777	29.0501	1	1516.7	1515.7	-0.0611148	---	QEYDESGPSIVHR		ACTG_RAT	Actin, cytoplasmic 2 OS=Rattus norvegicus GN=Actg1 PE=1 SV=1	FALSE	0.00518885	2030.36	3164.71	19686.1	68638.6	120994	89781.4	183620	196798	148180	60728.4	144462	167138	115121	167957	220005	202579	184729	189902	341815	353483	315318	273442	263193	288557	1147.42	2197.23	13077	18294.9	25234.5	21990.2	100624	171704	148180	58407.2	126339	156161	87556.4
14395	28.8651	3	506.239	1515.7	0.606993	39.29	QEYDESGPSIVHR		ACTG_RAT	Actin, cytoplasmic 2 OS=Rattus norvegicus GN=Actg1 PE=1 SV=1	FALSE	0.375461	79709.9	88324.7	57899.8	26.9983	983.845	599.699	1167.91	19500.1	15499.2	14.5043	46464.4	10653.9	1802.1	34737.5	12827.9	4418.04	18578.9	7274.91	15883.8	17588.7	2146.32	8059.72	9657.96	14355.2	45046.5	61323.1	38461.4	7.1961	205.19	146.885	640.018	17013.6	15499.2	13.9499	40635.2	9954.23	1370.6
16367	29.0815	2	758.855	1515.7	0.55646	34.59	QEYDESGPSIVHR		ACTG_RAT	Actin, cytoplasmic 2 OS=Rattus norvegicus GN=Actg1 PE=1 SV=1	FALSE	0.132931	76677.5	59390.5	67295.1	2024.25	9387.39	4481.3	9656.96	48912.4	37972.7	819.908	69681	38227.6	16200	40388.6	43113.6	30791.5	36997.8	40302.3	41732.3	53712.7	28810.4	35040.8	41985.4	41320.2	43332.9	41234.4	44702.4	539.542	1957.83	1097.61	5292.05	42675.5	37972.7	788.57	60939.1	35717	12321
13998	26.2623	2	488.728	975.441	0.25108	53.13	AGFAGDDAPR		ACTG_RAT	Actin, cytoplasmic 2 OS=Rattus norvegicus GN=Actg1 PE=1 SV=1	FALSE	0.456982	36047.7	7107.08	1874.51	14246.9	75770.4	77549.7	6690.83	6647.19	6667.47	7905.71	7564.72	6507.26	115381	15731.8	5171.97	5976.69	10527.4	7495.29	6408.36	3817.55	10516.1	3660.58	4243.56	5758.16	20371.7	4934.39	1245.19	3797.36	15802.6	18994.3	3666.6	5799.6	6667.47	7603.54	6615.68	6079.9	87753.5
14590	23.5649	2	488.727	975.439	-1.95796	42.54	AGFAGDDAPR		ACTG_RAT	Actin, cytoplasmic 2 OS=Rattus norvegicus GN=Actg1 PE=1 SV=1	FALSE	0.0545704	5323.39	6417.36	10157.3	67997.6	4975.13	1568.19	10771.1	14075.4	60064	9335.63	7425.36	7941.63	16867.3	17872.9	17013.5	62891.4	9257.54	66587.1	8711.7	28962.7	17872.2	16788.6	13921.8	21851.4	3008.42	4455.53	6747.21	18124	1037.61	384.098	5902.61	12280.7	60064	8978.81	6493.81	7420.07	12828.5
16612	25.6319	2	488.728	975.441	-0.355367	54.6	AGFAGDDAPR		ACTG_RAT	Actin, cytoplasmic 2 OS=Rattus norvegicus GN=Actg1 PE=1 SV=1	FALSE	0.534276	4927.1	1720.7	2035.68	2394.29	12683.4	10534.8	2989.24	2377.76	2137.21	4897.65	2254.5	2555.84	11633.8	70216.2	1052.04	1782.23	2840.74	2814.76	2023.98	2561.31	1826.97	947.22	2339.44	366.922	2784.46	1194.67	1352.25	638.174	2645.24	2580.29	1638.11	2074.57	2137.21	4710.45	1971.66	2387.98	8848.16
35903	16.2714	2	488.728	975.441	0.168874	43.57	AGFAGDDAPR		ACTG_RAT	Actin, cytoplasmic 2 OS=Rattus norvegicus GN=Actg1 PE=1 SV=1	FALSE	0.532823	112.339	51860.5	5051.57	9482.71	6644.75	6343.62	3731.37	3149.11	4646.42	3935.21	27253.3	34163.4	1496.86	98.9753	3717.15	5304.43	33568.3	6276.5	6472.58	9524.16	7292.15	6305.69	5695.88	2377.54	63.486	36006.4	3355.63	2527.52	1385.83	1553.75	2044.8	2747.56	4646.42	3784.8	23834.2	31919.7	1138.45
15842	39.9899	3	652.026	1953.06	-0.483845	35.81	VAPEEHPVLLTEAPLNPK		ACTG_RAT	Actin, cytoplasmic 2 OS=Rattus norvegicus GN=Actg1 PE=1 SV=1	FALSE	0.0711857	306.263	1522.62	819.583	1805.89	0	659.786	432.775	881.86	0	706.558	483.775	981.8	12899.3	13060.2	9994.29	0	1033.93	118.975	275301	254313	193264	669.082	1162.9	491.261	173.079	1057.14	544.428	481.342	0	161.602	237.162	769.414	0	679.552	423.083	917.322	9810.65
21733	39.9406	2	977.535	1953.06	-0.678498	54.13	VAPEEHPVLLTEAPLNPK		ACTG_RAT	Actin, cytoplasmic 2 OS=Rattus norvegicus GN=Actg1 PE=1 SV=1	FALSE	0.00754693	0	479.206	0	0	0	1211.06	260.528	0	0	0	771.522	0	2814.8	2324.08	4602.2	910.958	1310.64	0.934203	171391	162827	127567	0	0	842.629	0	332.709	0	0	0	296.626	142.77	0	0	0	674.731	0	2140.81
22373	39.4714	2	977.53	1953.05	-5.56712	45.79	VAPEEHPVLLTEAPLNPK		ACTG_RAT	Actin, cytoplasmic 2 OS=Rattus norvegicus GN=Actg1 PE=1 SV=1	FALSE	0.367168	5530.97	480.792	13191.5	5461.95	3610.83	4192.7	700.765	26137.5	20383.5	29023.4	27371	30967.9	91566.6	16211.3	80654.7	17089.8	29217.9	24618.7	1555.11	836.626	561.475	30752.4	46577.4	22384	3125.73	333.81	8762.79	1455.83	753.072	1026.92	384.022	22804.7	20383.5	27914.1	23937.2	28934.1	69641.6
16707	54.9457	2	939.922	1877.83	-10.8311	42.4	EEEIAALVIDNGSGMCK	[N-term] Carbamyl (N-term)	ACTG_RAT	Actin, cytoplasmic 2 OS=Rattus norvegicus GN=Actg1 PE=1 SV=1	FALSE	0.385663	8627.81	988.686	11273.7	894.201	5944.82	7968.67	43765.6	51285.1	50082.8	63954.6	61716.7	62664.3	40682	25322.3	30673.5	138309	97933	140437	8296.85	13457.2	16855	6574.42	17988	3567.05	4875.84	686.437	7488.87	238.34	1239.85	1951.77	23983.7	44745.7	50082.8	61510.1	53974	58548.9	30941
19095	31.4058	2	566.767	1131.52	-0.126922	43.31	GYSFTTTAER		ACTG_RAT	Actin, cytoplasmic 2 OS=Rattus norvegicus GN=Actg1 PE=1 SV=1	FALSE	0.938627	4871.23	17414.9	14051.6	861.816	101.354	0	11179.5	15503	17520.8	9093.99	12931.8	10385.3	25.758	0	11847.4	14585.2	12742.6	13926.1	3644.89	5438.02	733.125	25172.9	12564.2	31141.5	2752.89	12091	9334.13	229.708	21.1384	0	6126.42	13526.2	17520.8	8746.4	11309.4	9703.27	19.5904
19505	32.1325	2	566.767	1131.52	-0.115581	41.24	GYSFTTTAER		ACTG_RAT	Actin, cytoplasmic 2 OS=Rattus norvegicus GN=Actg1 PE=1 SV=1	FALSE	0.00515797	541.148	962.432	1578.98	11102.7	12120.9	12042.5	1048.75	915.292	815.608	1155.72	1058.54	814.627	19422.9	12424.2	10702.7	2443.04	1114.72	1543.26	71693.4	72606.8	69684.2	6016.76	9417.05	2931.06	305.82	668.209	1048.88	2959.3	2527.92	2949.58	574.72	798.583	815.608	1111.54	925.739	761.128	14772.2
26259	31.3494	1	1132.53	1131.52	-0.217068	---	GYSFTTTAER		ACTG_RAT	Actin, cytoplasmic 2 OS=Rattus norvegicus GN=Actg1 PE=1 SV=1	FALSE	0.58612	39204.3	4066.04	29004.9	1000.97	0	4893.97	36006.7	25049.6	13601.7	8322.85	9476.35	10106.1	0	368.655	14283.2	9346.66	15289.3	15651.8	514.898	892.916	203.93	36368.7	24879.9	41537	22155.6	2823.02	19267.2	266.798	0	1198.68	19731.8	21855.5	13601.7	8004.73	8287.49	9442.39	0
28518	31.8822	1	1132.53	1131.52	-0.118594	---	GYSFTTTAER		ACTG_RAT	Actin, cytoplasmic 2 OS=Rattus norvegicus GN=Actg1 PE=1 SV=1	FALSE	0.0586751	13.5774	2066.92	367.377	20612.7	49122.6	4304.71	752.129	1261.57	143.563	489.08	44.4789	0	40511.6	49861.4	17482.2	176.708	966.568	14.9238	43490.4	34939.1	45966.3	3357.45	12403.4	646.203	7.67303	1435.05	244.039	5494.1	10245	1054.36	412.169	1100.71	143.563	470.387	38.8988	0	30811.4
485	42.8138	2	1097.44	2192.87	-3.28881	66.16	DNLTLWTSDQQDDDGGEGNN		1433G_RAT	14-3-3 protein gamma OS=Rattus norvegicus GN=Ywhag PE=1 SV=2	TRUE	0.00721192	3.80273e+06	3.49376e+06	3.12372e+06	3.16949e+06	2.49731e+06	2.633e+06	1.26328e+07	5.73003e+06	6.21664e+06	5.78158e+06	6.43607e+06	6.60921e+06	4.38058e+06	6.76857e+06	3.75237e+06	5.74712e+06	6.39613e+06	6.80447e+06	1.32671e+07	1.38624e+07	1.50041e+07	1.18468e+07	8.5379e+06	1.21629e+07	2.14904e+06	2.42569e+06	2.07501e+06	844794	520837	644902	6.92284e+06	4.99939e+06	6.21664e+06	5.56059e+06	5.62863e+06	6.17516e+06	3.33168e+06
3010	42.8608	3	731.963	2192.87	-2.39785	49.52	DNLTLWTSDQQDDDGGEGNN		1433G_RAT	14-3-3 protein gamma OS=Rattus norvegicus GN=Ywhag PE=1 SV=2	TRUE	0.0006668	125247	114436	110164	218061	115385	174794	612582	370633	531441	559434	424933	525232	341060	556342	303592	750009	628107	686535	1.11944e+06	876014	1.42518e+06	669427	658780	782922	70781.2	79451.9	73179.1	58121.8	24064.7	42812.5	335697	323373	531441	538051	371623	490738	259396
12951	53.5486	2	1065.99	2129.96	-1.49654	118.3	TAFDDAIAELDTLNEDSYK		1433G_RAT	14-3-3 protein gamma OS=Rattus norvegicus GN=Ywhag PE=1 SV=2	TRUE	8.12558e-07	50764.4	45862.9	39137.4	20286.9	36169.8	27817.4	120771	91825.3	85091.9	70526.1	86086.1	68912	171374	194676	145528	184826	127638	158532	134130	168798	152612	204207	158041	169796	28688.6	31842.2	25998	5407.25	7543.55	6813.35	66182.9	80116.7	85091.9	67830.4	75286.1	64386.3	130340
13385	53.5289	3	710.994	2129.96	-2.17057	41.11	TAFDDAIAELDTLNEDSYK		1433G_RAT	14-3-3 protein gamma OS=Rattus norvegicus GN=Ywhag PE=1 SV=2	TRUE	0.00371564	6077.12	8041.62	6613.02	10881.9	4372.4	9923.98	33572.1	64799.6	68852.6	71364.6	66859.6	63020.8	142328	40268.8	126624	136166	66067.1	131776	48768	51612.2	71801.6	53489.6	52762.1	24319.7	3434.37	5583.23	4392.86	2900.44	911.906	2430.69	18397.6	56537	68852.6	68636.9	58471.7	58882	108248
510	40.4559	2	850.879	1699.74	-5.72497	76.29	GLYDGPVCEVSVTPK	[13] Phospho (ST)	DPYL2_RAT	Dihydropyrimidinase-related protein 2 OS=Rattus norvegicus GN=Dpysl2 PE=1 SV=1	TRUE	0.0678053	3.50924e+06	3.7144e+06	3.28477e+06	4.44123e+06	4.53723e+06	4.12172e+06	4.86237e+06	3.41707e+06	3.5699e+06	3.58776e+06	3.76269e+06	3.82926e+06	5.27679e+06	5.48986e+06	4.45078e+06	3.75567e+06	4.00541e+06	4.26377e+06	2.03521e+06	2.19534e+06	2.24573e+06	1.77374e+06	1.80231e+06	1.92324e+06	1.98318e+06	2.57888e+06	2.18199e+06	1.18376e+06	946282	1.00954e+06	2.66459e+06	2.98136e+06	3.5699e+06	3.45063e+06	3.29064e+06	3.57778e+06	4.0133e+06
7827	40.4559	1	1700.75	1699.74	-7.15205	---	GLYDGPVCEVSVTPK	[13] Phospho (ST)	DPYL2_RAT	Dihydropyrimidinase-related protein 2 OS=Rattus norvegicus GN=Dpysl2 PE=1 SV=1	TRUE	0.00430262	774369	647930	671309	639762	849273	821689	686622	500742	437388	497626	500629	509176	693900	785539	691369	448524	579999	494827	61250.8	61865.2	57285.9	134298	98457.5	111758	437620	449853	445934	170522	177124	201257	376271	436892	437388	478606	437823	475736	527751
20179	40.5028	3	567.588	1699.74	-6.34413	---	GLYDGPVCEVSVTPK	[13] Phospho (ST)	DPYL2_RAT	Dihydropyrimidinase-related protein 2 OS=Rattus norvegicus GN=Dpysl2 PE=1 SV=1	TRUE	0.968128	4621.44	3843.84	1659.96	9541.15	4811.07	6751.81	4243.68	5836.55	15662.2	15488.1	8771.73	14186.1	29165	19615.1	22841.8	20988.6	25629.7	21670.4	2756.95	2176.02	5361.8	424.063	3937.18	1042.92	2611.72	2668.75	1102.67	2543.09	1003.39	1653.73	2325.55	5092.33	15662.2	14896.1	7671.27	13254.5	22181.7
975	43.1908	3	750.348	2248.02	-1.94932	46.39	NLHQSGFSLSGAQIDDNIPR	[8] Phospho (ST)	DPYL2_RAT	Dihydropyrimidinase-related protein 2 OS=Rattus norvegicus GN=Dpysl2 PE=1 SV=1	TRUE	0.00701137	923411	990498	970937	679072	695708	668636	1.42257e+06	1.40201e+06	1.3266e+06	1.51112e+06	1.39119e+06	1.48347e+06	1.30408e+06	1.04228e+06	1.09724e+06	1.19661e+06	1.09559e+06	1.24396e+06	2.24182e+06	2.36887e+06	2.49932e+06	2.19229e+06	2.06501e+06	2.26744e+06	521849	687695	644969	180999	145097	163770	779573	1.22324e+06	1.3266e+06	1.45336e+06	1.21666e+06	1.38604e+06	991827
4120	43.0636	2	1125.02	2248.02	-2.55342	87.76	NLHQSGFSLSGAQIDDNIPR	[8] Phospho (ST)	DPYL2_RAT	Dihydropyrimidinase-related protein 2 OS=Rattus norvegicus GN=Dpysl2 PE=1 SV=1	TRUE	0.0501212	815758	802489	788427	425056	512868	451179	874197	817314	773090	778844	793926	814134	812671	658520	642633	567176	664696	636008	1.05611e+06	1.15082e+06	1.15068e+06	1.45763e+06	1.36811e+06	1.53043e+06	461010	557161	523732	113294	106963	110508	479063	713098	773090	749075	694324	760667	618083
7433	36.3796	2	841.938	1681.86	-1.46053	80.82	IVLEDGTLHVTEGSGR		DPYL2_RAT	Dihydropyrimidinase-related protein 2 OS=Rattus norvegicus GN=Dpysl2 PE=1 SV=1	FALSE	0.000125591	55551.3	78079.2	65182.4	99257	80551.4	101031	132735	205524	256787	113850	174825	152524	374836	170993	261098	360401	211273	357467	162186	201644	188294	232148	246085	214575	31393.8	54209.8	43299	26455.9	16799.8	24745.6	72739	179318	256787	109498	152892	142507	285084
7552	40.4873	3	793.061	2376.16	-2.4936	76.16	DIGAIAQVHAENGDIIAEEQQR		DPYL2_RAT	Dihydropyrimidinase-related protein 2 OS=Rattus norvegicus GN=Dpysl2 PE=1 SV=1	TRUE	0.00205864	91728.6	106134	103350	374020	69924.9	86715.9	339619	393207	547833	307413	455996	370528	506375	226367	397571	535169	469358	623301	620441	598086	610698	450165	517838	486553	51838.7	73688.2	68652.9	99691	14583.5	21239.4	186112	343069	547833	295663	398789	346194	385127
16370	40.5515	2	1189.09	2376.16	-3.18453	---	DIGAIAQVHAENGDIIAEEQQR		DPYL2_RAT	Dihydropyrimidinase-related protein 2 OS=Rattus norvegicus GN=Dpysl2 PE=1 SV=1	TRUE	0.000313473	36001.1	39218.6	39432.5	65296.9	15014.5	17476.9	92359.8	125324	225922	103934	188620	158718	237034	105688	197561	222010	211867	259951	242411	193946	223440	230135	249608	209556	20345.4	27229.2	26194	17404.2	3131.41	4280.64	50613.5	109344	225922	99961.9	164957	148295	180278
10533	11.2293	2	753.336	1504.66	-0.54221	33.79	TVTPASSAKTSPAK	[7] Phospho (ST)|[11] Phospho (ST)	DPYL2_RAT	Dihydropyrimidinase-related protein 2 OS=Rattus norvegicus GN=Dpysl2 PE=1 SV=1	FALSE	0.104621	45.7901	17831.2	11125	47114	150.447	72.8638	10359.3	12698.9	9763.37	7395.61	6221.14	5937.03	3248.14	148.845	18038.1	14320.7	11711.1	17687.8	45789.1	52376.9	46450.6	22394.4	21632.8	17758.4	25.8774	12380.1	7390.07	12557.7	31.3772	17.8466	5676.91	11079.7	9763.37	7112.94	5440.66	5547.12	2470.39
19249	11.2293	3	502.56	1504.66	-0.0558091	---	TVTPASSAKTSPAK	[7] Phospho (ST)|[11] Phospho (ST)	DPYL2_RAT	Dihydropyrimidinase-related protein 2 OS=Rattus norvegicus GN=Dpysl2 PE=1 SV=1	FALSE	0.0116588	105.291	275.571	1222.24	8038.9	87.9537	129.804	67.8504	1841.52	1950.8	696.551	364.496	584.985	273.755	163.275	2356.89	2244	1364.85	3261.31	7792.24	5827.97	4924.03	3004.55	2627.41	3939.73	59.5031	191.327	811.903	2142.68	18.3436	31.7929	37.1823	1606.71	1950.8	669.928	318.768	546.567	208.206
520	45.0648	2	1020.99	2039.97	-2.7203	107.81	GIVDQSQQAYQEAFEISK		1433Z_RAT	14-3-3 protein zeta/delta OS=Rattus norvegicus GN=Ywhaz PE=1 SV=1	TRUE	0.000964378	1.77641e+06	1.74939e+06	1.62102e+06	1.36965e+06	711104	665935	5.4795e+06	4.78689e+06	5.21249e+06	5.113e+06	5.01877e+06	5.1502e+06	5.47905e+06	4.65132e+06	4.78284e+06	6.36586e+06	6.233e+06	7.07283e+06	5.97221e+06	6.74576e+06	6.50768e+06	7.64369e+06	6.10615e+06	7.56175e+06	1.0039e+06	1.21459e+06	1.07681e+06	365065	148307	163108	3.00278e+06	4.17651e+06	5.21249e+06	4.91757e+06	4.38914e+06	4.81197e+06	4.16713e+06
1692	45.1874	3	680.999	2039.97	-2.4726	47.66	GIVDQSQQAYQEAFEISK		1433Z_RAT	14-3-3 protein zeta/delta OS=Rattus norvegicus GN=Ywhaz PE=1 SV=1	TRUE	0.00183622	134547	144273	133548	201906	66364.4	72337.5	658621	839101	1.21501e+06	1.12016e+06	823846	1.04588e+06	1.16697e+06	796013	1.04831e+06	1.60883e+06	1.42171e+06	1.6848e+06	931026	769117	1.06462e+06	925328	933212	1.01948e+06	76036.8	100168	88712.9	53815.9	13840.9	17717.7	360926	732107	1.21501e+06	1.07734e+06	720490	977198	887548
574	56.6891	3	711.335	2130.98	-1.04959	65.68	TAFDEAIAELDTLSEESYK		1433Z_RAT	14-3-3 protein zeta/delta OS=Rattus norvegicus GN=Ywhaz PE=1 SV=1	TRUE	0.000555006	1.38387e+06	1.21372e+06	1.16259e+06	1.5098e+06	1.29471e+06	1.5882e+06	2.25653e+06	2.89608e+06	2.94551e+06	2.92895e+06	3.03209e+06	2.97431e+06	4.65923e+06	3.0061e+06	4.11603e+06	4.42059e+06	2.6285e+06	4.99257e+06	2.44506e+06	2.33708e+06	3.20373e+06	2.94344e+06	4.24651e+06	3.27647e+06	782070	842676	772279	402422	270024	388999	1.23659e+06	2.5268e+06	2.94551e+06	2.817e+06	2.6517e+06	2.77898e+06	3.54361e+06
1113	56.6561	2	1066.5	2130.98	-1.20784	120.05	TAFDEAIAELDTLSEESYK		1433Z_RAT	14-3-3 protein zeta/delta OS=Rattus norvegicus GN=Ywhaz PE=1 SV=1	TRUE	3.66836e-06	2.28905e+06	2.05124e+06	1.84938e+06	1.47294e+06	1.77523e+06	1.6963e+06	3.51184e+06	2.4287e+06	2.40888e+06	2.44421e+06	2.71335e+06	2.51218e+06	3.84116e+06	4.17625e+06	3.40662e+06	4.08209e+06	3.17688e+06	4.12303e+06	2.78001e+06	2.94838e+06	3.18399e+06	4.67288e+06	4.26784e+06	4.18181e+06	1.29361e+06	1.42416e+06	1.2285e+06	392598	370241	415476	1.9245e+06	2.11902e+06	2.40888e+06	2.35079e+06	2.37294e+06	2.34719e+06	2.92142e+06
3273	44.1564	2	1205	2407.98	-2.65203	68.81	DNLTLWTSDTQGDEAEAGEGGEN		1433Z_RAT	14-3-3 protein zeta/delta OS=Rattus norvegicus GN=Ywhaz PE=1 SV=1	TRUE	0.126236	1.12588e+06	938548	1.00772e+06	2.48491e+06	1.8179e+06	1.81253e+06	3.31576e+06	1.41214e+06	1.70647e+06	1.32015e+06	1.65377e+06	1.6454e+06	1.25955e+06	1.96477e+06	997394	1.4604e+06	1.59573e+06	1.66261e+06	3.00003e+06	3.22722e+06	3.3435e+06	2.81922e+06	2.03333e+06	2.73359e+06	636271	651626	669403	662327	379141	443944	1.81705e+06	1.23208e+06	1.70647e+06	1.26969e+06	1.44629e+06	1.53734e+06	957956
8044	44.1096	3	803.669	2407.98	-2.08339	39.81	DNLTLWTSDTQGDEAEAGEGGEN		1433Z_RAT	14-3-3 protein zeta/delta OS=Rattus norvegicus GN=Ywhaz PE=1 SV=1	TRUE	0.0211903	68318.7	56536.2	69637.4	417180	266046	251851	339757	164233	332154	217065	223209	249749	212021	237329	174291	334506	274025	335590	548939	418942	640464	343844	301818	323210	38609	39252.6	46258.4	111195	55486.4	61686.2	186188	143292	332154	208769	195206	233347	161254
4436	27.8672	2	774.86	1547.71	-0.092466	106.81	SVTEQGAELSNEER		1433Z_RAT	14-3-3 protein zeta/delta OS=Rattus norvegicus GN=Ywhaz PE=1 SV=1	FALSE	0.00204388	139961	144369	135659	40154.1	90595.4	73406	187558	248878	212209	9452.09	278719	260921	359905	256369	298550	293619	317411	305476	317397	378899	301431	306941	261222	305111	79096.2	100234	90115.2	10702.6	18894.5	17979.4	102782	217144	212209	9090.81	243752	243785	273728
10281	52.1934	2	1106.48	2210.95	-1.5849	106.84	TAFDEAIAELDTLSEESYK	[14] Phospho (ST)	1433Z_RAT	14-3-3 protein zeta/delta OS=Rattus norvegicus GN=Ywhaz PE=1 SV=1	FALSE	0.00354206	219217	153955	183495	179830	279087	213192	213149	135513	151797	176226	152379	197958	250229	315172	219945	183961	155823	204737	219246	296897	353770	312360	267098	297368	123886	106890	121891	47931.6	58206.2	52217.3	116806	118233	151797	169490	133262	184957	190313
565	11.532	2	673.759	1345.5	-0.269094	79.37	LDGETASDSESR	[7] Phospho (ST)	CDS2_RAT	Phosphatidate cytidylyltransferase 2 OS=Rattus norvegicus GN=Cds2 PE=2 SV=1	TRUE	0.0348431	308462	445396	341179	531522	5146.07	4314.26	351348	578101	473416	319579	323460	366322	712957	355554	535239	526267	384465	594739	807156	847252	621597	667667	704010	541191	174321	309235	226636	141671	1073.26	1056.7	192540	504387	473416	307364	282880	342264	542245
9488	11.532	1	1346.51	1345.5	-0.44327	---	LDGETASDSESR	[7] Phospho (ST)	CDS2_RAT	Phosphatidate cytidylyltransferase 2 OS=Rattus norvegicus GN=Cds2 PE=2 SV=1	TRUE	0.603099	938.452	42480.1	20540.2	45406.9	333.239	0	31472.5	76531.7	45725.2	56503.5	43391.7	56813.3	763.265	0	75069.6	77600.4	65752.1	67893.9	76075.7	93319.1	85013.1	55714	61206.1	42535.5	530.349	29493.6	13644.3	12102.7	69.5001	0	17247	66773.1	45725.2	54343.8	37947.9	53082.2	580.506
19977	18.6738	2	673.759	1345.5	-0.37249	66.87	LDGETASDSESR	[7] Phospho (ST)	CDS2_RAT	Phosphatidate cytidylyltransferase 2 OS=Rattus norvegicus GN=Cds2 PE=2 SV=1	TRUE	0.588871	30841.5	718.774	5951.57	10366.2	1.35981e+06	1.11482e+06	6985.39	4044.46	7659.93	5215.76	1703.58	3083.25	15384.4	15455.8	5854.3	9670.96	3675.39	11698.3	10086.9	10637.3	13382.6	6469.8	6167.25	3929.76	17429.5	499.039	3953.48	2763	283602	273053	3828.01	3528.75	7659.93	5016.4	1489.86	2880.76	11700.7
29887	22.4258	2	673.759	1345.5	-0.134006	34.53	LDGETASDSESR	[7] Phospho (ST)	CDS2_RAT	Phosphatidate cytidylyltransferase 2 OS=Rattus norvegicus GN=Cds2 PE=2 SV=1	FALSE	0.908197	19189.1	5400.52	8368.8	33872	213596	161708	20314.8	15893.4	16281.4	12529.9	10299.9	10754.8	23800.4	33628.7	13780.4	23403.1	16300.9	28467.4	13465.6	28038.4	23972.5	14821.3	19421	14810.7	10844.4	3749.54	5559.19	9028.21	44547.4	39607.4	11132.6	13866.9	16281.4	12050.9	9007.76	10048.5	18101.5
3845	11.2858	2	870.845	1739.68	-1.10515	64.92	EDAPPEDKESESEAK	[10] Phospho (ST)	CDS2_RAT	Phosphatidate cytidylyltransferase 2 OS=Rattus norvegicus GN=Cds2 PE=2 SV=1	TRUE	0.0435312	88872.5	149102	121878	126136	9257.59	7378	91296.3	181624	134691	137361	140442	144932	224082	64729.3	153024	170845	141592	164585	195204	230968	179955	205201	205915	136024	50224.6	103520	80960.5	33620.2	1930.76	1807.1	50030.7	158465	134691	132111	122823	135414	170427
44921	19.825	2	870.846	1739.68	0.153241	48.63	EDAPPEDKESESEAK	[10] Phospho (ST)	CDS2_RAT	Phosphatidate cytidylyltransferase 2 OS=Rattus norvegicus GN=Cds2 PE=2 SV=1	FALSE	0.544594	91.4705	199.276	2872.3	15.2989	225805	162434	12161.3	17980.5	791.288	341.939	246.94	348.786	2102.54	1169.25	19229.7	1494.52	363.243	2330.42	6873.76	2692.56	6879.63	10775.7	6667.23	290.151	51.6929	138.356	1908	4.07777	47093.8	39785.2	6664.43	15687.8	791.288	328.87	215.96	325.88	1599.1
683	49.2045	2	942.458	1882.9	-2.0437	125.27	VGESFEETLEETVVSTK		AINX_RAT	Alpha-internexin OS=Rattus norvegicus GN=Ina PE=1 SV=2	TRUE	0.21203	2.89363e+06	2.37793e+06	2.53871e+06	5.34167e+06	4.36502e+06	4.24435e+06	5.32758e+06	4.6857e+06	5.72399e+06	5.13937e+06	6.23734e+06	5.82046e+06	6.94332e+06	5.57021e+06	6.50341e+06	6.75024e+06	5.14737e+06	7.2133e+06	3.5424e+06	4.34243e+06	4.77813e+06	4.02433e+06	3.76691e+06	4.24392e+06	1.63528e+06	1.65098e+06	1.6864e+06	1.42377e+06	910366	1.03957e+06	2.91953e+06	4.08823e+06	5.72399e+06	4.94293e+06	5.45483e+06	5.43821e+06	5.28079e+06
2062	11.2575	3	594.246	1779.72	0.13748	76.03	KEEEEEEEEEEGASK		AINX_RAT	Alpha-internexin OS=Rattus norvegicus GN=Ina PE=1 SV=2	FALSE	0.0901964	79727.7	205638	182667	245108	2182.07	2505	86528.3	176269	145050	153669	126542	167942	188433	69637.4	209885	168373	303789	222031	195066	238454	132231	178986	200792	134697	45056.6	142773	121341	65331	455.09	613.551	47417.8	153793	145050	147796	110667	156912	143314
3354	11.2575	2	890.865	1779.72	-0.653494	103.72	KEEEEEEEEEEGASK		AINX_RAT	Alpha-internexin OS=Rattus norvegicus GN=Ina PE=1 SV=2	FALSE	0.138032	51560.5	126221	110559	168599	29621.7	18301.4	76320	152698	124904	166816	164858	171464	235132	71652.1	198163	181268	144685	191852	149224	178681	164000	101608	88062.4	67301.6	29138.4	87634.1	73441.4	44938.3	6177.88	4482.57	41823.6	133227	124904	160440	144175	160203	178831
2813	50.7683	2	982.441	1962.87	-1.95897	90.71	VGESFEETLEETVVSTK	[4] Phospho (ST)	AINX_RAT	Alpha-internexin OS=Rattus norvegicus GN=Ina PE=1 SV=2	TRUE	0.00985816	1.46425e+06	980858	1.14538e+06	1.80141e+06	2.12406e+06	1.83769e+06	1.48471e+06	1.06119e+06	1.18796e+06	1.05528e+06	1.13244e+06	1.14324e+06	1.19012e+06	1.27255e+06	970672	934513	806366	1.0708e+06	861682	992568	1.39626e+06	1.0677e+06	957053	1.08126e+06	827495	681002	760847	480148	442992	450108	813627	925874	1.18796e+06	1.01495e+06	990369	1.06816e+06	905151
4574	50.8309	3	655.297	1962.87	-1.26057	46.2	VGESFEETLEETVVSTK	[8] Phospho (ST)	AINX_RAT	Alpha-internexin OS=Rattus norvegicus GN=Ina PE=1 SV=2	TRUE	0.214089	304274	238835	249174	572757	551473	580344	380023	333319	404491	360251	372024	407329	387253	367902	349013	319263	254267	350785	328327	358933	485325	300768	261495	319857	171955	165821	165520	152662	115015	142144	208254	290817	404491	346481	325352	380578	294528
690	48.0168	3	789.41	2365.21	3.09036	60.46	EAIVTSEELGQDLEHVEVLQK		SPTN1_RAT	Spectrin alpha chain, non-erythrocytic 1 OS=Rattus norvegicus GN=Sptan1 PE=1 SV=2	TRUE	9.49919e-05	1.09947e+06	1.39933e+06	1.15433e+06	1.16374e+06	1.06672e+06	1.11347e+06	1.49566e+06	1.9462e+06	1.91065e+06	2.0424e+06	2.5509e+06	2.01e+06	2.91961e+06	1.64733e+06	2.30258e+06	2.72986e+06	2.03887e+06	2.6946e+06	2.49013e+06	2.72474e+06	2.37294e+06	2.71793e+06	2.19114e+06	2.70281e+06	621346	971545	766794	310183	222475	272724	819629	1.69804e+06	1.91065e+06	1.96434e+06	2.23087e+06	1.87799e+06	2.22053e+06
4235	47.9855	2	1183.6	2365.19	-4.46472	97.43	EAIVTSEELGQDLEHVEVLQK		SPTN1_RAT	Spectrin alpha chain, non-erythrocytic 1 OS=Rattus norvegicus GN=Sptan1 PE=1 SV=2	TRUE	0.000755947	406677	549419	473507	217329	213108	206103	538160	857126	732953	874377	1.19962e+06	850213	1.07348e+06	620307	930300	1.03881e+06	1.04463e+06	969422	1.00034e+06	1.20053e+06	998160	1.40217e+06	1.18391e+06	1.48364e+06	229826	381457	314539	57926.6	44445.8	50480.9	294913	747834	732953	840957	1.04912e+06	794376	816443
868	47.7202	3	753.382	2257.12	-4.28336	68.41	EAALTSEEVGADLEQVEVLQK		SPTN1_RAT	Spectrin alpha chain, non-erythrocytic 1 OS=Rattus norvegicus GN=Sptan1 PE=1 SV=2	TRUE	0.00229728	430883	438160	444000	1.08135e+06	584765	616572	1.27454e+06	1.25119e+06	1.65825e+06	1.34521e+06	1.55441e+06	1.54678e+06	1.85948e+06	1.31941e+06	1.62354e+06	1.82711e+06	1.26599e+06	1.93505e+06	1.44004e+06	1.52977e+06	1.6511e+06	1.60048e+06	1.36571e+06	1.63528e+06	243505	304211	294938	288222	121958	151018	698453	1.09165e+06	1.65825e+06	1.2938e+06	1.3594e+06	1.4452e+06	1.41424e+06
1440	47.7046	2	1129.57	2257.12	-4.3185	120.08	EAALTSEEVGADLEQVEVLQK		SPTN1_RAT	Spectrin alpha chain, non-erythrocytic 1 OS=Rattus norvegicus GN=Sptan1 PE=1 SV=2	TRUE	0.000816606	854622	779596	798755	1.14124e+06	696381	687799	1.82272e+06	1.76432e+06	1.84859e+06	1.501e+06	1.97871e+06	1.7358e+06	2.1541e+06	1.7846e+06	1.73298e+06	1.9774e+06	1.80892e+06	2.05897e+06	1.64541e+06	1.88745e+06	1.86059e+06	2.47629e+06	2.07561e+06	2.58218e+06	482974	541267	530593	304186	145237	168463	998858	1.53935e+06	1.84859e+06	1.44363e+06	1.73047e+06	1.6218e+06	1.63832e+06
3722	42.7045	3	826.403	2476.19	-3.43776	74.47	LDPAQSASRENLLEEQGSIALR	[8] Phospho (ST)	SPTN1_RAT	Spectrin alpha chain, non-erythrocytic 1 OS=Rattus norvegicus GN=Sptan1 PE=1 SV=2	FALSE	0.0351609	505387	488061	490950	611683	694044	674653	707411	698799	831390	600576	620040	615474	695563	555007	574518	626765	526573	622428	1.1344e+06	1.26399e+06	1.28372e+06	889524	803781	896616	285610	338857	326126	163038	144749	165243	387664	609695	831390	577621	542253	575054	529016
8658	42.6737	2	1239.1	2476.19	-3.05112	62.34	LDPAQSASRENLLEEQGSIALR	[8] Phospho (ST)	SPTN1_RAT	Spectrin alpha chain, non-erythrocytic 1 OS=Rattus norvegicus GN=Sptan1 PE=1 SV=2	FALSE	0.948042	315818	324111	320038	356814	343455	312034	354298	284945	278820	139701	232953	181361	270643	190735	164291	177786	166248	201966	327772	408271	420399	436729	345988	431849	178479	225028	212594	95104.9	71630.8	76426.7	194156	248611	278820	134362	203728	169450	205839
4029	11.7462	2	512.728	1023.44	2.02027	39.89	LDPAQSASR	[8] Phospho (ST)	SPTN1_RAT	Spectrin alpha chain, non-erythrocytic 1 OS=Rattus norvegicus GN=Sptan1 PE=1 SV=2	FALSE	0.0904014	46091.2	63265.6	49824.6	186129	4447.17	2816.62	79591.6	92033.2	89982	60444.4	61346.5	60636.3	64479.1	57703.7	81337.7	81013.8	53655.9	96096.2	137870	148033	139231	85339.1	77812.9	56077.2	26047.6	43924.8	33097.3	49610.7	927.499	689.878	43616.5	80298	89982	58134.1	53650.2	56654.1	49040
22252	19.0981	2	512.726	1023.44	-0.272184	57.74	LDPAQSASR	[8] Phospho (ST)	SPTN1_RAT	Spectrin alpha chain, non-erythrocytic 1 OS=Rattus norvegicus GN=Sptan1 PE=1 SV=2	FALSE	0.178017	24579.9	293.841	385.126	1436.05	356742	289252	149.943	175.059	2295.06	1043.02	231.906	1411.91	6057.16	2728.36	132.746	797.198	331.577	2985.05	123.757	1144.1	743.736	244.781	558.315	158.602	13890.9	204.011	255.83	382.764	74402	70846.7	82.1692	152.738	2295.06	1003.15	202.812	1319.18	4606.82
5531	40.7238	3	869.103	2604.29	-1.85133	40.08	KLDPAQSASRENLLEEQGSIALR	[7] Phospho (ST)	SPTN1_RAT	Spectrin alpha chain, non-erythrocytic 1 OS=Rattus norvegicus GN=Sptan1 PE=1 SV=2	FALSE	0.136123	129749	151278	179333	231710	301074	318177	108878	220648	201436	135516	146235	147255	228204	55475.9	180104	170750	139127	178667	653334	655988	564803	338608	328775	300164	73325	105031	119127	61759.8	62791.8	77931.5	59665.6	192513	201436	130336	127889	137585	173562
25440	40.7837	4	652.08	2604.29	-0.513599	---	KLDPAQSASRENLLEEQGSIALR	[7] Phospho (ST)	SPTN1_RAT	Spectrin alpha chain, non-erythrocytic 1 OS=Rattus norvegicus GN=Sptan1 PE=1 SV=2	FALSE	0.0503037	3268.94	1417.81	3963.38	5139.64	12781.7	13446.1	2209.65	8870.98	12606.2	6495.15	8640.52	11781.5	11434.1	2442.18	5126.71	6268.49	16507.6	18087.5	38083.8	30225.5	35318.6	9014.98	21883.3	4927.68	1847.38	984.374	2632.77	1369.92	2665.75	3293.36	1210.89	7739.84	12606.2	6246.89	7556.52	11007.8	8696.28
6578	34.4292	2	577.266	1152.52	0.262793	36.68	SLQQLAEER	[1] Phospho (ST)	SPTN1_RAT	Spectrin alpha chain, non-erythrocytic 1 OS=Rattus norvegicus GN=Sptan1 PE=1 SV=2	FALSE	4.5045e-05	47169.8	74788.8	64274	75155	61527.2	61662.2	88105.9	38299.5	58568	59766.8	76824.7	72357	77311.6	109965	114971	88231.3	75698.7	82922.3	145762	167321	165143	101541	94217.3	108388	26657.1	51925.3	42695.6	20031.8	12832.1	15103	48282.3	33415.9	58568	57482.4	67186.6	67605	58799.9
12639	34.4448	1	1153.52	1152.52	-0.0871531	---	SLQQLAEER	[1] Phospho (ST)	SPTN1_RAT	Spectrin alpha chain, non-erythrocytic 1 OS=Rattus norvegicus GN=Sptan1 PE=1 SV=2	FALSE	0.000233871	73570.2	78983.9	72878.7	31723	29618.4	27825.7	68818.1	46545.9	59117.8	57087.7	64285.8	71547.3	79853.1	124403	108789	62819.2	84165.4	67586.6	82827.1	95523.2	99843.1	111944	118321	118621	41576.9	54837.9	48411.5	8455.43	6177.2	6815.37	37712.5	40610.9	59117.8	54905.7	56220.8	66848.6	60732.8
7602	40.175	3	716.336	2145.99	-3.33453	55.84	SADESGQALLAAGHYASDEVR		SPTN1_RAT	Spectrin alpha chain, non-erythrocytic 1 OS=Rattus norvegicus GN=Sptan1 PE=1 SV=2	FALSE	5.05339e-06	92307.7	134536	146088	111743	118363	105218	156947	223197	242706	229965	230020	245019	401068	161360	344026	342733	379596	367215	413115	482414	351655	322620	434920	334091	52166	93407.3	97042.8	29783.9	24685.7	25771	86007.6	194737	242706	221175	201163	228927	305035
13979	40.175	2	1074	2145.99	-3.55843	101.23	SADESGQALLAAGHYASDEVR		SPTN1_RAT	Spectrin alpha chain, non-erythrocytic 1 OS=Rattus norvegicus GN=Sptan1 PE=1 SV=2	FALSE	1.50206e-05	53905.9	86699.1	76298.7	33548.1	55136.6	36827	64075.8	124027	100179	113220	102080	110179	153958	83940.9	148489	160871	174908	172267	182719	232582	151164	186815	224068	173354	30463.9	60194.5	50683.3	8941.89	11499.3	9020.07	35113.7	108213	100179	108893	89273.4	102943	117094
28271	14.9499	2	576.775	1151.54	2.30847	37.15	KLDPAQSASR	[9] Phospho (ST)	SPTN1_RAT	Spectrin alpha chain, non-erythrocytic 1 OS=Rattus norvegicus GN=Sptan1 PE=1 SV=2	FALSE	0.22838	920.701	21593.1	1865.45	2169.05	366038	294789	5873.09	4445.21	5454.06	2535.43	13627.3	11793.4	387.982	1258.5	7921.52	7965.63	9827.79	8132.99	15165.2	14898.1	1514.09	9643.89	888.418	4487.93	520.317	14991.9	1239.17	578.138	76340.7	72202.9	3218.47	3878.4	5454.06	2438.52	11917.7	11018.9	295.082
28739	32.336	2	873.419	1744.82	0.0157003	40.78	LSDDNTIGQEEIQQR		SPTN1_RAT	Spectrin alpha chain, non-erythrocytic 1 OS=Rattus norvegicus GN=Sptan1 PE=1 SV=2	FALSE	0.000470665	1202.23	5708.04	3312.8	2032.27	1811.87	173.576	10617.5	5974.25	8338.7	11278.7	7232.22	8529.14	6605.7	10583.4	14612.7	11642.1	14979.3	8041.44	44938.5	56136	41873.8	23816.4	22774.9	25877	679.419	3963.04	2200.61	541.681	377.883	42.5142	5818.41	5212.47	8338.7	10847.6	6324.9	7969	5024.01
722	48.5164	2	754.857	1507.7	-2.85554	72.75	GISALLLNQGDGDR	[3] Phospho (ST)	NAC2_RAT	Sodium/calcium exchanger 2 OS=Rattus norvegicus GN=Slc8a2 PE=2 SV=1	TRUE	3.1056e-05	1.74887e+06	1.37837e+06	1.37786e+06	1.59523e+06	1.88281e+06	1.83764e+06	2.72126e+06	1.68252e+06	1.74589e+06	1.71017e+06	1.72157e+06	1.8101e+06	2.30332e+06	2.8139e+06	1.96067e+06	2.22048e+06	2.0425e+06	2.51206e+06	3.39952e+06	3.76158e+06	4.15659e+06	2.915e+06	2.39026e+06	3.10906e+06	988342	956988	915278	425191	392679	450095	1.49126e+06	1.46799e+06	1.74589e+06	1.6448e+06	1.50559e+06	1.69123e+06	1.75181e+06
8455	48.5301	1	1508.71	1507.7	-3.19026	---	GISALLLNQGDGDR	[3] Phospho (ST)	NAC2_RAT	Sodium/calcium exchanger 2 OS=Rattus norvegicus GN=Slc8a2 PE=2 SV=1	TRUE	0.0076342	319298	262538	282528	101003	99071.3	81177.6	333416	273655	272082	246644	231818	225312	310375	271721	276852	254390	255249	255732	343390	326590	366188	517213	457044	485343	180445	182278	187676	26921.3	20662.3	19882.9	182713	238761	272082	237217	202735	210515	236058
4650	45.1874	2	818.905	1635.79	-2.11872	51.58	GISALLLNQGDGDRK	[3] Phospho (ST)	NAC2_RAT	Sodium/calcium exchanger 2 OS=Rattus norvegicus GN=Slc8a2 PE=2 SV=1	TRUE	5.51937e-08	320115	237717	268250	248085	282689	274337	394865	319065	324552	292057	299482	295819	482930	415321	412418	458968	427552	486415	616871	730681	714738	717045	526749	686236	180907	165045	178192	66124.5	58957.4	67193.7	216388	278381	324552	280894	261910	276392	367296
29510	45.2185	3	546.272	1635.79	-2.01321	---	GISALLLNQGDGDRK	[3] Phospho (ST)	NAC2_RAT	Sodium/calcium exchanger 2 OS=Rattus norvegicus GN=Slc8a2 PE=2 SV=1	TRUE	0.0515405	743.416	1448.28	835.717	4683.4	565.102	2756.5	0	2318.16	4001.47	4563.39	1182.49	2593.92	1544.18	2773.85	4505.77	4531.28	6472.54	5736.61	7814.46	6928.54	4869.3	4079.58	5364.72	1615.6	420.128	1005.53	555.146	1248.31	117.857	675.151	0	2022.57	4001.47	4388.97	1034.14	2423.56	1174.44
780	52.748	3	653.665	1957.97	-1.22499	47.94	GHYTEGAELVDSVLDVVR		TBB2A_RAT	Tubulin beta-2A chain OS=Rattus norvegicus GN=Tubb2a PE=1 SV=1	TRUE	3.38636e-06	1.29817e+06	1.31416e+06	1.22479e+06	1.36157e+06	1.22557e+06	1.35555e+06	1.43017e+06	1.9517e+06	1.89549e+06	2.14383e+06	2.36125e+06	2.20909e+06	3.12452e+06	1.86381e+06	2.87339e+06	2.83454e+06	2.16842e+06	2.99611e+06	2.8543e+06	2.9957e+06	2.88555e+06	3.8049e+06	4.62669e+06	4.18358e+06	733636	912410	813600	362912	255604	332017	783736	1.70284e+06	1.89549e+06	2.06189e+06	2.06502e+06	2.06401e+06	2.37637e+06
2902	52.7109	2	979.993	1957.97	-1.94014	115.94	GHYTEGAELVDSVLDVVR		TBB2A_RAT	Tubulin beta-2A chain OS=Rattus norvegicus GN=Tubb2a PE=1 SV=1	TRUE	0.000234899	929047	1.00964e+06	754040	588800	553799	624577	525633	867967	885936	897560	1.08193e+06	967535	1.31523e+06	759380	1.28974e+06	1.50718e+06	1.01855e+06	1.37694e+06	1.0151e+06	1.06831e+06	1.12242e+06	1.75909e+06	2.3901e+06	2.08006e+06	525033	700988	500890	156938	115500	152978	288049	757292	885936	863253	946198	903993	1.00031e+06
6434	33.3363	2	723.848	1445.68	0.0699134	70.73	EVDEQMLNVQNK		TBB2A_RAT	Tubulin beta-2A chain OS=Rattus norvegicus GN=Tubb2a PE=1 SV=1	TRUE	0.000455135	104125	127692	113734	20420.3	19134.7	18432.2	169942	139483	150409	143239	147632	144323	175430	143351	180856	246139	249469	292751	357032	354378	363559	267073	266063	306707	58844.2	88655.6	75550.7	5442.81	3990.72	4514.61	93128.8	121698	150409	137764	129111	134845	133425
7995	25.5694	2	533.217	1064.42	0.140219	38.57	NMMAACDPR		TBB2A_RAT	Tubulin beta-2A chain OS=Rattus norvegicus GN=Tubb2a PE=1 SV=1	FALSE	0.0235377	6409.95	1020.58	16486	28465.8	8368.33	5572.71	81745.1	98599.6	123615	2631.09	5193.3	5629.8	9238.44	4840.58	65861.6	126529	4572.37	133098	98563.7	96659.3	87018.3	92929.4	101238	133529	3622.46	708.579	10951.3	7587.26	1745.29	1364.93	44796.6	86027.2	123615	2530.52	4541.77	5260.07	7026.36
19714	24.2585	2	533.217	1064.42	0.22453	41.8	NMMAACDPR		TBB2A_RAT	Tubulin beta-2A chain OS=Rattus norvegicus GN=Tubb2a PE=1 SV=1	FALSE	0.17939	3962.9	29629	4996.24	1938.75	12457.4	11084.3	1242.21	1358.03	1083.1	2554.19	122551	105214	5296.85	844.223	1633.01	1209.97	106916	1119.17	3024.75	2512.36	3458.54	2109.72	4283.29	1661.55	2239.56	20571.2	3318.88	516.754	2598.1	2714.89	680.737	1184.86	1083.1	2456.56	107176	98303.8	4028.56
8550	31.9814	2	678.333	1354.65	-0.151842	63.16	INVYYNEAAGNK		TBB2A_RAT	Tubulin beta-2A chain OS=Rattus norvegicus GN=Tubb2a PE=1 SV=1	TRUE	0.000102103	72217.7	94831.2	68736.4	58609.6	56636.1	58668.2	109873	90273.1	108068	94117.9	114015	103255	94720.4	105352	112770	135498	130536	152209	262487	288606	256728	155046	122275	178626	40812.5	65840.5	45659.9	15621.8	11812	14369.7	60211	78762.4	108068	90520.5	99711.6	96474	72040.2
11825	52.9511	2	929.473	1856.93	-1.03119	103.53	MSATFIGNSTAIQELFK		TBB2A_RAT	Tubulin beta-2A chain OS=Rattus norvegicus GN=Tubb2a PE=1 SV=1	FALSE	0.0512619	38050	40076.7	28478.9	33470.4	3232.53	0	61611.4	44376.9	68091.1	81397.5	93217.8	103491	63112.2	65930.4	66653.8	132187	91056.2	132027	148053	160666	187791	162543	254034	179319	21503.3	27824.9	18917.9	8921.18	674.175	0	33763.2	38718.4	68091.1	78286.3	81523.1	96694.4	48000.5
26789	56.2792	2	1001.49	2000.98	-2.54832	92.26	GHYTEGAELVDSVLDVVR	[N-term] Carbamyl (N-term)	TBB2A_RAT	Tubulin beta-2A chain OS=Rattus norvegicus GN=Tubb2a PE=1 SV=1	FALSE	0.882166	11077.6	244.957	10251.4	5623.98	294.641	2695.78	11648.3	8675.91	12253.7	12182.1	13685.3	2049.78	16223.1	10299.2	15703.7	20643.6	9174.8	15637.1	16246.9	25846.6	18712.2	180.898	59788.3	0	6260.3	170.072	6809.74	1499.01	61.4501	660.279	6383.29	7569.64	12253.7	11716.5	11968.4	1915.17	12338.6
832	44.1877	2	703.832	1405.65	-2.51847	44.19	ESVPEFPLSPPK	[9] Phospho (ST)	STMN1_RAT	Stathmin OS=Rattus norvegicus GN=Stmn1 PE=1 SV=2	TRUE	0.00243196	1.92674e+06	1.83904e+06	1.71755e+06	2.527e+06	2.92186e+06	2.76512e+06	1.63585e+06	1.07408e+06	1.20458e+06	1.63186e+06	1.58148e+06	1.61717e+06	3.02191e+06	3.29869e+06	2.69993e+06	2.28215e+06	2.28555e+06	2.4419e+06	2.80115e+06	2.96389e+06	3.16666e+06	2.15958e+06	1.75059e+06	2.23367e+06	1.08886e+06	1.27683e+06	1.14093e+06	673545	609382	677263	896452	937120	1.20458e+06	1.56948e+06	1.38307e+06	1.51096e+06	2.29833e+06
10219	44.172	1	1406.66	1405.65	-3.42688	---	ESVPEFPLSPPK	[9] Phospho (ST)	STMN1_RAT	Stathmin OS=Rattus norvegicus GN=Stmn1 PE=1 SV=2	TRUE	0.24506	297974	208944	242334	224974	350128	267692	117751	92216.7	94621.3	140646	187363	161000	341117	325475	252867	227715	295172	242677	145429	151592	158579	194156	188810	208665	168395	145068	160976	59964.5	73022.4	65566	64528.1	80458.1	94621.3	135270	163858	150427	259439
4495	47.4367	2	734.859	1467.7	-6.06138	52.14	ASGQAFELILSPR	[11] Phospho (ST)	STMN1_RAT	Stathmin OS=Rattus norvegicus GN=Stmn1 PE=1 SV=2	TRUE	0.00202805	376329	302813	333504	397125	431441	450924	337492	263909	283818	408614	375941	408823	593278	562067	535254	357752	289887	421362	557802	598741	712768	478478	420317	485997	212675	210240	221538	105849	89981	110445	184947	230257	283818	392996	328777	381974	451222
937	26.5628	2	669.314	1336.61	-0.036001	35.15	NLSSEEVARPR	[3] Phospho (ST)	SGIP1_RAT	SH3-containing GRB2-like protein 3-interacting protein 1 OS=Rattus norvegicus GN=Sgip1 PE=1 SV=1	TRUE	0.603091	963187	852325	790402	906198	871478	873336	696261	1.02205e+06	1.00005e+06	763506	869303	803860	975669	678366	877693	948426	885251	996694	867193	819828	809194	909825	924335	957586	544327	591762	525044	241537	181755	213907	381554	891726	1.00005e+06	734323	760245	751067	742052
21908	26.5997	1	1337.62	1336.61	-0.0935388	---	NLSSEEVARPR	[3] Phospho (ST)	SGIP1_RAT	SH3-containing GRB2-like protein 3-interacting protein 1 OS=Rattus norvegicus GN=Sgip1 PE=1 SV=1	TRUE	0.595165	0	3834.5	794.218	18154.8	0	36.7668	3188.77	31395	18053.5	193.978	3284.96	1872.99	19.6444	0	14727.4	23378.7	0	17977.2	5823.23	6473.47	11667.3	13244.9	16722.7	13588.8	0	2662.26	527.58	4838.97	0	9.00532	1747.46	27391.9	18053.5	186.563	2872.84	1749.98	14.9407
3289	33.5133	2	956.438	1910.86	-0.356396	72.33	TGSPLTVATGNDQAATEAK	[3] Phospho (ST)	SGIP1_RAT	SH3-containing GRB2-like protein 3-interacting protein 1 OS=Rattus norvegicus GN=Sgip1 PE=1 SV=1	TRUE	0.00070595	537301	694085	594476	535674	562584	434439	654850	483209	510905	479187	514287	542396	692265	608459	679444	504341	546751	589830	1.01664e+06	1.06077e+06	888705	916724	816878	917311	303646	481897	394896	142778	117332	106408	358860	421595	510905	460871	449767	506775	526507
6960	40.8308	2	674.287	1346.56	-3.29024	59.2	DDYLETLSSPK	[9] Phospho (ST)	SGIP1_RAT	SH3-containing GRB2-like protein 3-interacting protein 1 OS=Rattus norvegicus GN=Sgip1 PE=1 SV=1	FALSE	0.565857	167358	170567	142633	227263	222784	221245	247165	131637	143630	155847	170038	170678	158456	170809	139096	125195	138559	152401	221701	226999	239645	161015	145183	188030	94579.3	118423	94747.4	60574.6	46463.8	54189.7	135447	114852	143630	149891	148706	159469	120515
14482	40.8014	1	1347.57	1346.56	-4.21934	---	DDYLETLSSPK	[9] Phospho (ST)	SGIP1_RAT	SH3-containing GRB2-like protein 3-interacting protein 1 OS=Rattus norvegicus GN=Sgip1 PE=1 SV=1	FALSE	0.131693	138859	129751	133936	121473	96799.2	125413	75895.4	49732.3	60875.5	100906	82032.1	91373	111544	122042	96206.7	57373.2	77694	61966.6	12123.6	54128	90556.2	77232	91291.3	95682.5	78473.8	90084.8	88970.1	32377.5	20188.4	30717.6	41591	43390.9	60875.5	97049.1	71740.7	85372.2	84835.4
7139	45.4527	3	755.361	2263.06	-2.80328	55.6	VAEQTFIKDDYLETLSSPK	[17] Phospho (ST)	SGIP1_RAT	SH3-containing GRB2-like protein 3-interacting protein 1 OS=Rattus norvegicus GN=Sgip1 PE=1 SV=1	TRUE	1.4365e-05	186760	189635	202185	220078	218767	258195	199435	218521	240677	231366	201023	232511	330455	223663	295298	315083	258775	317191	324890	359274	363055	281768	227654	258260	105544	131662	134306	58659.4	45625.9	63240	109291	190657	240677	222522	175804	217241	251330
11706	45.2185	2	1132.54	2263.06	-3.06602	---	VAEQTFIKDDYLETLSSPK	[17] Phospho (ST)	SGIP1_RAT	SH3-containing GRB2-like protein 3-interacting protein 1 OS=Rattus norvegicus GN=Sgip1 PE=1 SV=1	TRUE	3.51405e-05	164334	138752	169923	104255	142425	98650.1	119663	138774	128566	147036	130359	111348	211607	146858	180652	143733	170343	170448	187777	227531	200880	230284	169509	194021	92870.1	96334.4	112876	27788	29704.1	24162.5	65575.8	121079	128566	141416	114005	104035	160939
12917	37.9094	2	785.386	1568.76	-1.93025	33.57	HVPSPLNLEEVQK	[4] Phospho (ST)	SGIP1_RAT	SH3-containing GRB2-like protein 3-interacting protein 1 OS=Rattus norvegicus GN=Sgip1 PE=1 SV=1	FALSE	0.257272	61694.7	84217.5	79477.6	25722.2	31625.3	16919.1	57217	79089.1	95644.5	55236.4	76655.6	59785.6	60403.3	29114.9	74033.7	38805.3	44424.3	55230.9	180149	62140.9	35252.1	144416	169584	158119	34865.6	58471.6	52795	6855.98	6595.76	4144	31355.1	69004.5	95644.5	53125.1	67038.8	55859.2	45940.1
1128	11.2293	2	873.844	1745.67	-0.388784	122.57	ASDSGPSSSSSSSSSPPR	[15] Phospho (ST)	DREB_RAT	Drebrin OS=Rattus norvegicus GN=Dbn1 PE=1 SV=3	TRUE	0.0237924	330131	587815	396765	831227	29535.2	27927.4	361824	458274	408221	373946	387083	414424	777082	431416	600469	440216	375710	520263	836499	1.00187e+06	757495	736223	674110	528806	186568	408115	263561	221555	6159.84	6840.29	198281	399840	408221	359653	338521	387207	591015
12806	11.2293	3	582.899	1745.67	-0.154325	33.37	ASDSGPSSSSSSSSSPPR	[15] Phospho (ST)	DREB_RAT	Drebrin OS=Rattus norvegicus GN=Dbn1 PE=1 SV=3	TRUE	0.119888	431.512	16470.7	12153.7	22416.9	130.6	208.416	4591.58	13942.5	18996.7	10155.2	9492.6	11456.6	8022.35	486.09	18088	15876.8	22942.2	24246.8	19217.3	19044.4	13950.1	15811.3	19476.1	11921.3	243.861	11435.5	8073.41	5974.99	27.2378	51.0474	2516.2	12164.7	18996.7	9767.07	8301.7	10704.2	6101.45
2573	24.647	2	494.752	987.49	-0.226829	34.22	LSSPVLHR	[3] Phospho (ST)	DREB_RAT	Drebrin OS=Rattus norvegicus GN=Dbn1 PE=1 SV=3	TRUE	0.0775735	5502.14	5234.06	657091	13950.1	8141.17	29775.1	610617	1.08816e+06	23867.1	6258.16	5439.07	3440.14	15842.3	7253.69	1.24239e+06	36522.9	9295.47	37627.7	888663	398085	742478	318774	852685	85206.9	3109.43	3633.97	436489	3718.26	1697.92	7292.84	334620	949404	23867.1	6018.96	4756.71	3214.21	12049
4543	26.1822	2	494.752	987.49	-0.041478	40.61	LSSPVLHR	[3] Phospho (ST)	DREB_RAT	Drebrin OS=Rattus norvegicus GN=Dbn1 PE=1 SV=3	FALSE	0.92792	572945	214.471	5648.01	1175.2	38177.5	4110.9	2393.65	2570.24	1763.04	1908.94	2520.27	1499.83	12574.1	25299	5988.75	1403.21	3219.84	1744.33	2167.41	969.26	5111.94	1779.23	4781.26	3655.03	323789	148.905	3751.83	313.237	7962.28	1006.89	1311.73	2242.51	1763.04	1835.97	2204.09	1401.33	9563.29
21390	26.1659	1	988.497	987.489	-0.854624	---	LSSPVLHR	[3] Phospho (ST)	DREB_RAT	Drebrin OS=Rattus norvegicus GN=Dbn1 PE=1 SV=3	FALSE	0.193567	112710	0	1345.79	0	8556.46	0	0	2.73712	0	0	0	0	1435.39	635.997	33.8789	27.2674	0	9.45853	80.6497	33.7396	66.6006	2.99366	256.229	508.466	63696	0	893.977	0	1784.53	0	0	2.38811	0	0	0	0	1091.69
12718	43.1908	3	728.028	2181.06	-2.29459	49.08	SESEVEEAAAIIAQRPDNPR		DREB_RAT	Drebrin OS=Rattus norvegicus GN=Dbn1 PE=1 SV=3	TRUE	0.000146523	21229.2	16880.9	25599.3	33728.9	27352.2	23685	38120.5	84915.7	67654.5	83852.8	83287.6	79311.9	114822	43101.8	107202	115128	104380	111276	138342	148512	110159	100311	99918.4	85409.1	11997.3	11720.3	17005	8990.08	5704.56	5801.19	20890.2	74088.1	67654.5	80647.8	72838.7	74103.2	87328.8
1322	11.1239	3	720.941	2159.8	-0.254448	55.51	SDAEEDGGTGSQDEEDSKPK	[11] Phospho (ST)	CALX_RAT	Calnexin OS=Rattus norvegicus GN=Canx PE=1 SV=1	TRUE	0.050007	151603	441656	322598	290951	14026.7	13224.7	161327	334719	343015	323460	275331	338031	478354	142273	384025	321361	311358	427809	481279	560000	326749	450432	434383	316858	85675.7	306638	214294	77549.8	2925.39	3239.13	88407.6	292039	343015	311097	240789	315831	363815
4394	11.1239	2	1080.91	2159.8	-0.476677	82.66	SDAEEDGGTGSQDEEDSKPK	[11] Phospho (ST)	CALX_RAT	Calnexin OS=Rattus norvegicus GN=Canx PE=1 SV=1	TRUE	0.0707942	105557	161109	129164	111710	411.978	845.949	97274.1	191207	158545	196893	188864	208358	288470	109843	251446	195837	170724	197615	219401	286589	202035	200892	208503	128913	59653.3	111856	85800.4	29775.2	85.9219	207.199	53306.6	166826	158545	189367	165170	194674	219398
21338	12.818	3	720.941	2159.8	-0.240304	42.7	SDAEEDGGTGSQDEEDSKPK	[11] Phospho (ST)	CALX_RAT	Calnexin OS=Rattus norvegicus GN=Canx PE=1 SV=1	FALSE	0.201484	8336.91	10792.9	5800.14	7278.6	741034	609847	3844.65	9607.42	5710.5	7966.46	6808.27	8611.62	17502.3	12777.9	5341.52	6550.88	6104.46	7389.61	7282.22	6911.03	4209.68	8776.18	10435.5	5853.85	4711.45	7493.43	3852.89	1940.03	154550	149370	2106.88	8382.38	5710.5	7661.97	5954.14	8046.06	13311.5
1907	10.9287	3	832.981	2495.92	-0.196023	61.96	QKSDAEEDGGTGSQDEEDSKPK	[3] Phospho (ST)|[13] Phospho (ST)	CALX_RAT	Calnexin OS=Rattus norvegicus GN=Canx PE=1 SV=1	TRUE	0.0151825	141787	222668	223500	114596	16748.8	16334.8	113375	306457	231259	343441	268553	368661	413282	122354	307636	251154	267161	246224	443848	515151	356527	537221	538042	379028	80128.1	154597	148466	30544.4	3493.12	4000.9	62129.9	267380	231259	330314	234861	344450	314325
12712	10.9287	2	1248.97	2495.92	-0.267204	51.76	QKSDAEEDGGTGSQDEEDSKPK	[3] Phospho (ST)|[13] Phospho (ST)	CALX_RAT	Calnexin OS=Rattus norvegicus GN=Canx PE=1 SV=1	TRUE	0.0298011	21221.3	18444.5	19801.5	15616.8	317.208	206.577	20187.6	51393	30727.4	71445.2	59003.2	76725.5	83109.3	24730.9	59592.8	49922.4	53139.2	37959.6	60889.4	72574.6	80330.4	65353.7	75385.3	37275.9	11992.8	12805.9	13153.7	4162.5	66.1566	50.597	11062.9	44839.9	30727.4	68714.5	51601	71686.7	63209.4
17585	11.0332	4	624.987	2495.92	-0.229966	---	QKSDAEEDGGTGSQDEEDSKPK	[3] Phospho (ST)|[13] Phospho (ST)	CALX_RAT	Calnexin OS=Rattus norvegicus GN=Canx PE=1 SV=1	TRUE	0.398663	125.356	5143.12	5053.25	2899.41	292.715	264.969	40.1389	10757.7	12144.5	11683.5	9434.4	11847.1	12623.7	5.40515	9544.85	8148.11	14823.1	11239.1	4775.84	5683.83	1888.69	10871.6	10304.1	7602.72	70.8428	3570.83	3356.75	772.806	61.0485	64.8992	21.9962	9386.02	12144.5	11236.9	8250.8	11069.1	9601.06
27333	20.8855	3	832.981	2495.92	-0.401955	35	QKSDAEEDGGTGSQDEEDSKPK	[3] Phospho (ST)|[13] Phospho (ST)	CALX_RAT	Calnexin OS=Rattus norvegicus GN=Canx PE=1 SV=1	TRUE	0.00765181	35627	17321	31230.2	18748	72831.2	69040	69444.4	55147.7	70790.7	47719.4	56587.3	56738.8	138748	99579.4	73474.8	74278.6	44163.3	91731.1	82193.8	81825.1	61129.2	65990	65573.1	54643.7	20134	12025.9	20745.4	4997.08	15189.6	16910	38055.7	48115.8	70790.7	45895.5	49488.1	53012.5	105526
11694	10.8359	3	806.325	2415.95	-0.854127	66.76	QKSDAEEDGGTGSQDEEDSKPK	[3] Phospho (ST)	CALX_RAT	Calnexin OS=Rattus norvegicus GN=Canx PE=1 SV=1	FALSE	0.00110745	7394.83	16363.9	15707	15604.7	10482.3	10039.3	9600.21	23757.7	19546.8	23442.9	17357.7	21935.4	30623	11948.4	26613.6	20812.3	18294.3	28637.8	50899.5	60186.8	33269.6	35481.3	32298.8	20612.5	4179.05	11361.3	10433.8	4159.27	2186.19	2458.94	5260.95	20728.4	19546.8	22546.9	15180.1	20494.8	23290.6
12410	25.022	3	612.276	1833.81	-2.21769	38.58	NKGDEEEEEEKLEEK		CALX_RAT	Calnexin OS=Rattus norvegicus GN=Canx PE=1 SV=1	FALSE	0.0641566	14684.2	3255.8	4057.95	3720.32	29585.1	13137.3	55331.4	28636.5	9888	13498.2	2300.79	2499.76	76394.2	6346.9	26008.4	14177.5	4128.8	9031.32	199148	11890.2	146192	13478.9	111131	9507.68	8298.48	2260.48	2695.59	991.612	6170.25	3217.72	30321.8	24985.1	9888	12982.2	2012.14	2335.59	58102.2
15544	26.1317	3	612.277	1833.81	-0.681116	33.57	NKGDEEEEEEKLEEK		CALX_RAT	Calnexin OS=Rattus norvegicus GN=Canx PE=1 SV=1	FALSE	0.556597	27673	28788.7	20559.2	18079.3	104673	106865	13734	34262	29239.2	14390.2	22963	19387.7	236763	16219.3	39728	27204.6	27544	31668.4	29418.6	34288.7	33831.3	21090.5	26869.2	29215.1	15638.9	19987.7	13657	4818.85	21830.6	26174.7	7526.28	29893.2	29239.2	13840.2	20082.2	18114.4	180072
15683	25.513	3	612.277	1833.81	-1.6232	43.82	NKGDEEEEEEKLEEK		CALX_RAT	Calnexin OS=Rattus norvegicus GN=Canx PE=1 SV=1	FALSE	0.567702	15044.3	1859.85	137545	1421.33	5984.61	13371.8	8185.51	13082.8	3737.78	3374.51	2507.68	3751.22	13242.5	76433.7	4034.09	3299.64	7865.96	4284.45	4235.26	2249.53	895.79	2720.81	8349.12	2204.32	8502.03	1291.28	91367.9	378.84	1248.15	3275.17	4485.69	11414.6	3737.78	3245.53	2193.08	3504.86	10071.7
17785	12.7252	3	612.278	1833.81	-0.441561	35.51	NKGDEEEEEEKLEEK		CALX_RAT	Calnexin OS=Rattus norvegicus GN=Canx PE=1 SV=1	FALSE	0.219682	98.185	133804	753.08	445.504	2754.96	890.853	12.163	143.153	481.306	5026.93	1907.93	107454	12.8028	92.8235	99.4696	1022.08	90822	551.622	498.331	1071.3	628.723	33.5698	28.0431	803.867	55.4874	92899.4	500.252	118.744	574.574	218.198	6.66539	124.9	481.306	4834.79	1668.57	100397	9.73723
18663	12.2945	3	612.277	1833.81	-0.908295	38.61	NKGDEEEEEEKLEEK		CALX_RAT	Calnexin OS=Rattus norvegicus GN=Canx PE=1 SV=1	FALSE	0.943958	23.0995	0	1573.07	272.447	3980.85	3527.06	291.029	1181.33	647.858	110770	4881.29	1360.19	462.864	154.826	830.362	1429.53	1769.54	283.646	3372.99	672.451	2544.85	925.448	411.017	266.887	13.0542	0	1044.95	72.618	830.244	863.887	159.485	1030.7	647.858	106537	4268.91	1270.87	352.035
20382	25.7699	3	612.277	1833.81	-0.493601	35.69	NKGDEEEEEEKLEEK		CALX_RAT	Calnexin OS=Rattus norvegicus GN=Canx PE=1 SV=1	FALSE	0.482068	90083.5	853.364	11984.1	1082.06	2225.08	2652.79	4499.82	4506.78	1100.79	1493.33	5761.02	7517.61	5670.17	5811.57	820.064	4565.58	5768.3	3555.26	653.782	1731.08	809.947	4748.2	6530.47	2451.19	50909	592.484	7960.71	288.412	464.062	649.75	2465.92	3932.12	1100.79	1436.25	5038.27	7023.9	4312.49
21245	24.0848	3	612.277	1833.81	-1.86775	39.3	NKGDEEEEEEKLEEK		CALX_RAT	Calnexin OS=Rattus norvegicus GN=Canx PE=1 SV=1	FALSE	0.149516	12800.2	8580.83	23132.9	102717	25212.1	14970.9	3110.2	8436.13	127628	16236.6	11697.3	12917.4	10180	15647	7938.16	164421	14072	156064	4560.38	217871	36068.3	131696	23968.2	109590	7233.78	5957.6	15366.6	27378.2	5258.22	3666.83	1704.4	7360.44	127628	15616	10229.8	12069	7742.47
22507	13.0913	3	612.278	1833.81	0.528417	35.65	NKGDEEEEEEKLEEK		CALX_RAT	Calnexin OS=Rattus norvegicus GN=Canx PE=1 SV=1	FALSE	0.608106	76.9693	797.791	1238.3	1717.13	164.81	157.3	0.644767	1.80979	1948.95	1276.32	98883	3579.12	515.678	193.303	218.596	1400.57	3216.38	2452.89	1066.98	1116.72	847.604	238.682	57.6963	731.896	43.4977	553.9	822.574	457.682	34.3727	38.5276	0.353334	1.57903	1948.95	1227.54	86477.6	3344.07	392.202
32677	12.7549	2	917.913	1833.81	-0.438441	---	NKGDEEEEEEKLEEK		CALX_RAT	Calnexin OS=Rattus norvegicus GN=Canx PE=1 SV=1	FALSE	0.546429	0	26700.9	0	0	0	0	0	0	202.519	0	0	32228.7	46.1701	0	0	0	29760.3	772.266	145.209	1475.13	0	25.999	0	0	0	18538.2	0	0	0	0	0	0	202.519	0	0	30112.1	35.115
34193	26.1401	2	917.912	1833.81	-0.994632	55.77	NKGDEEEEEEKLEEK		CALX_RAT	Calnexin OS=Rattus norvegicus GN=Canx PE=1 SV=1	FALSE	0.89134	16.9063	268.652	1601.31	1389.18	3001.28	2395.03	1391.16	1425.19	756.075	817.19	0	35.5778	55149.1	16.5116	720.791	182.241	1423.99	366.486	0	0	1437.57	1553.64	2216.22	2535.08	9.55427	186.523	1063.71	370.271	625.945	586.616	762.363	1243.46	756.075	785.956	0	33.2413	41944
42223	25.513	2	917.913	1833.81	-0.474675	---	NKGDEEEEEEKLEEK		CALX_RAT	Calnexin OS=Rattus norvegicus GN=Canx PE=1 SV=1	FALSE	0.673138	2304.95	394.644	16278.6	310.327	0	535.212	0	0	0	0	0	0	2726.19	10993.2	59.8269	0	0	0	0	0	85.945	0	4.3338	0	1302.6	273.998	10813.5	82.7144	0	131.09	0	0	0	0	0	0	2073.43
1344	11.532	2	703.303	1404.59	-0.956853	93.13	SPGTPAGEGSGSPPK	[4] Phospho (ST)	ADDA_RAT	Alpha-adducin OS=Rattus norvegicus GN=Add1 PE=2 SV=2	FALSE	0.287177	6170.42	463334	309233	553103	4387.97	3636.95	258990	372489	324583	267682	251563	327320	21700.9	4413.15	482240	370662	383168	464175	662729	764842	576401	455876	467285	373957	3487.1	321689	205416	147424	915.154	890.801	141927	324993	324583	257451	220003	305824	16504.8
2353	32.6204	2	949.948	1897.88	-0.28168	64.6	SPPDQSAVPNTPPSTPVK	[11] Phospho (ST)	ADDA_RAT	Alpha-adducin OS=Rattus norvegicus GN=Add1 PE=2 SV=2	TRUE	9.51907e-06	577366	857508	725831	603528	385984	344304	971515	791082	823338	877764	904280	922889	1.04472e+06	995475	1.22848e+06	1.18879e+06	1.25301e+06	1.40936e+06	1.85797e+06	1.93912e+06	1.70971e+06	1.33505e+06	1.23487e+06	1.45577e+06	326288	595361	482151	160864	80500.6	84330.7	532393	690211	823338	844214	790833	862280	794573
2360	11.2858	2	864.853	1727.69	-0.537766	61.52	SRSPGTPAGEGSGSPPK	[3] Phospho (ST)|[12] Phospho (ST)	ADDA_RAT	Alpha-adducin OS=Rattus norvegicus GN=Add1 PE=2 SV=2	FALSE	0.0359806	268417	461802	371610	372142	19395.2	11054.8	189781	324836	244740	249386	247388	273043	495641	187616	370101	323547	283545	297258	505835	599103	508440	523965	523965	352668	151691	320626	246851	99190.5	4045.05	2707.66	104001	283416	244740	239854	216352	255111	376963
31278	22.1547	2	864.853	1727.69	-0.247935	58.28	SRSPGTPAGEGSGSPPK	[3] Phospho (ST)|[6] Phospho (ST)	ADDA_RAT	Alpha-adducin OS=Rattus norvegicus GN=Add1 PE=2 SV=2	FALSE	0.531985	31726.9	9542.1	21193.9	25159.7	142864	106932	31117.6	25054.4	23678.8	10377.5	16524.8	10569.4	79319.4	62015.3	35236.5	30693.3	14007.2	37911.7	24615.2	29849.7	29149.3	29399.7	22804.6	17328.7	17929.9	6625.01	14078.6	6706.05	29795.6	26190.9	17052.6	21859.7	23678.8	9980.85	14451.6	9875.28	60326.9
2830	11.2858	3	576.904	1727.69	-0.360272	42.58	SRSPGTPAGEGSGSPPK	[1] Phospho (ST)|[6] Phospho (ST)	ADDA_RAT	Alpha-adducin OS=Rattus norvegicus GN=Add1 PE=2 SV=2	FALSE	0.313448	25084.9	148132	128147	148203	1884.85	1514.93	45389.2	107939	78809.4	73268.4	53964	87944.8	13594.6	1945.98	119784	95651.5	95836.8	114566	173506	177667	130706	167431	146364	138892	14176.3	102847	85124.9	39502	393.102	371.053	24873.4	94175.9	78809.4	70467.9	47194	82169.2	10339.5
3484	27.3278	2	777.39	1552.76	-0.181876	35.15	AAVVTSPPPTTAPHK	[6] Phospho (ST)	ADDA_RAT	Alpha-adducin OS=Rattus norvegicus GN=Add1 PE=2 SV=2	TRUE	0.390957	129101	17199.2	79900.3	16288	2.50049e+06	2.5655e+06	26600.7	27888.1	20101.6	6798.61	15623.4	10017.2	3.81961e+06	234373	50570.4	72339.8	19665.9	59158.7	69497.3	72096.7	78534.9	67084.5	73028.3	53997.9	72959.1	11941.3	53075.8	4341.4	521501	628371	14577.3	24332.1	20101.6	6538.75	13663.4	9359.35	2.90503e+06
3846	31.7883	2	989.931	1977.85	-0.276975	60.34	SPPDQSAVPNTPPSTPVK	[11] Phospho (ST)|[15] Phospho (ST)	ADDA_RAT	Alpha-adducin OS=Rattus norvegicus GN=Add1 PE=2 SV=2	TRUE	0.368417	702140	993431	813555	777563	337523	287074	1.29925e+06	767337	801828	777399	822988	843755	421864	490328	523348	558191	556012	640504	1.47283e+06	1.62198e+06	1.2824e+06	1.34146e+06	1.17903e+06	1.49281e+06	396801	689731	540424	207251	70393.6	70313.4	711993	669493	801828	747686	719740	788342	320851
21036	31.727	1	1978.85	1977.85	-0.503138	---	SPPDQSAVPNTPPSTPVK	[11] Phospho (ST)|[15] Phospho (ST)	ADDA_RAT	Alpha-adducin OS=Rattus norvegicus GN=Add1 PE=2 SV=2	TRUE	0.304574	278690	190936	177511	86180.5	186547	177435	249701	81295.7	42424.2	46425.6	69331.9	66291	63701.3	234157	54413.9	21107.5	35253.2	28680.1	77555.7	64889.4	235930	183134	191648	138415	157496	132565	117916	22970.5	38906.2	43459.3	136837	70929.7	42424.2	44651.2	60633.8	61937.4	48448.5
5005	11.6893	2	743.287	1484.56	0.24029	67.12	SPGTPAGEGSGSPPK	[1] Phospho (ST)|[4] Phospho (ST)	ADDA_RAT	Alpha-adducin OS=Rattus norvegicus GN=Add1 PE=2 SV=2	FALSE	0.0413675	153353	266319	234784	162210	35273	22035.7	131578	230950	189587	155600	135286	165049	310498	124814	194854	185413	145774	175455	232425	266441	243763	290654	299106	231097	86664.5	184903	155961	43235.5	7356.51	5397.22	72105	201501	189587	149652	118313	154210	236151
25466	22.9793	2	743.287	1484.56	-0.0717851	46.01	SPGTPAGEGSGSPPK	[1] Phospho (ST)|[4] Phospho (ST)	ADDA_RAT	Alpha-adducin OS=Rattus norvegicus GN=Add1 PE=2 SV=2	FALSE	0.562658	91861.5	20321.6	35246.3	36021.2	397825	313874	42541.1	32403.4	32726.7	35279.4	26993.4	27750.8	73977.2	85608.8	51930.1	42024.6	31385.1	50321.9	39200.3	46341.3	44293.4	26423.2	33067.1	28031.9	51913.8	14109.1	23413.2	9601.08	82970.2	76877.5	23312.7	28271.6	32726.7	33931	23606.9	25928.3	56263.8
5488	31.8822	3	746.003	2234.99	0.0216028	37.77	EKSPPDQSAVPNTPPSTPVK	[3] Phospho (ST)|[13] Phospho (ST)	ADDA_RAT	Alpha-adducin OS=Rattus norvegicus GN=Add1 PE=2 SV=2	FALSE	4.52184e-05	108373	165979	130613	140697	118936	95084.4	185185	162954	214334	210623	225276	219541	260305	162073	268155	325772	291944	370594	635164	687843	504987	279253	249315	314113	61244.8	115238	86762.7	37501.2	24805.3	23289.1	101482	142175	214334	202572	197014	205123	197977
6322	32.1325	2	682.316	1362.62	-0.347589	47.61	LEGGLPQEPTSR	[11] Phospho (ST)	ADDA_RAT	Alpha-adducin OS=Rattus norvegicus GN=Add1 PE=2 SV=2	FALSE	0.0469102	80142.6	107461	75406	76358.9	72381.9	77059.3	149398	94244	112934	108440	105395	105268	70716.2	85190.9	84507.7	89920.6	103662	107873	216395	241889	229439	142495	120900	164174	45291.1	74609.4	50090.3	20352.7	15095.9	18874.2	81870.8	82227	112934	104295	92172.7	98354.4	53783.7
20556	31.9814	1	1363.62	1362.62	-0.212716	---	LEGGLPQEPTSR	[11] Phospho (ST)	ADDA_RAT	Alpha-adducin OS=Rattus norvegicus GN=Add1 PE=2 SV=2	FALSE	0.718871	48700	43777.2	43593.6	27393	34763.3	0	43754	23247.8	26033.9	13530.4	22208.1	28311.4	627.203	4098.56	23194.4	16694.8	23972.7	20578.1	19319.7	17802.4	42513.9	48797	47748.3	45696.9	27521.9	30394.1	28958.1	7301.32	7250.21	0	23977.3	20283.5	26033.9	13013.2	19422	26452.1	477.023
7994	31.727	3	660.29	1977.85	-0.902784	42.63	SPPDQSAVPNTPPSTPVK	[11] Phospho (ST)|[14] Phospho (ST)	ADDA_RAT	Alpha-adducin OS=Rattus norvegicus GN=Add1 PE=2 SV=2	FALSE	0.0837792	36252.9	86488.8	57975.2	90254.4	13507	11939.7	86443.3	90294.4	124471	111401	117969	99611.2	59411.6	28314.5	83317.9	106424	87556.2	118069	183635	196820	143291	126041	105870	139065	20487.6	60048.5	38511.5	24056.3	2817.02	2924.41	47371.2	78781	124471	107143	103170	93069.4	45185.9
11452	39.8937	3	1081.84	3242.49	-1.00535	46.34	SPPDQSAVPNTPPSTPVKLEGGLPQEPTSR	[11] Phospho (ST)|[14] Phospho (ST)	ADDA_RAT	Alpha-adducin OS=Rattus norvegicus GN=Add1 PE=2 SV=2	FALSE	0.00134365	60043.2	94025.2	95933.8	61575.1	11092	11293.5	85447.3	82887.6	85086.5	48188.9	56479.7	68689.6	104781	69064.8	88090.3	72548.3	83230.1	77552.2	432878	481141	328654	271831	243506	282371	33932.3	65280.9	63726.4	16412.2	2313.33	2766.12	46825.4	72318.6	85086.5	46347	49394	64178.5	79692.2
11715	31.0816	3	772.658	2314.95	-0.0283558	41.22	EKSPPDQSAVPNTPPSTPVK	[3] Phospho (ST)|[13] Phospho (ST)|[16] Phospho (ST)	ADDA_RAT	Alpha-adducin OS=Rattus norvegicus GN=Add1 PE=2 SV=2	FALSE	0.199192	51338.3	149687	100519	58937.4	2056.3	3307.6	77097.4	73912.2	103658	107915	112935	113897	31235.2	21501.6	72677.5	80323.2	86521.4	86876.7	173653	220991	105197	149223	124095	156832	29012.9	103927	66772.4	15709.1	428.86	810.134	42249.6	64487.7	103658	103790	98766.8	106417	23756.1
15239	31.1466	2	1158.48	2314.95	0.00468511	---	EKSPPDQSAVPNTPPSTPVK	[3] Phospho (ST)|[13] Phospho (ST)|[16] Phospho (ST)	ADDA_RAT	Alpha-adducin OS=Rattus norvegicus GN=Add1 PE=2 SV=2	FALSE	0.269014	68789.7	169566	120707	39851.9	1872.77	4608.75	91298.4	89318.1	101828	128188	123771	119725	25446	29440.3	68621.6	76228.1	98973.4	78585	155401	183526	111506	155906	138614	175971	38875.2	117728	80182.9	10622.1	390.585	1128.82	50031.8	77929.1	101828	123288	108243	111862	19353.1
15082	13.4817	2	615.238	1228.46	-0.362397	48.37	GSEENLDETR	[2] Phospho (ST)	ADDA_RAT	Alpha-adducin OS=Rattus norvegicus GN=Add1 PE=2 SV=2	FALSE	0.236563	11523.5	6490.15	2908.35	81590.8	8915.5	6985.63	79482	104906	120426	14627.8	81217.2	16188.1	6295.31	11438.4	97935.5	125455	15072.3	134105	88929.1	106515	8996.7	117112	29717.6	63169.2	6512.29	4506.06	1931.94	21747.2	1859.41	1711	43556.4	91529.5	120426	14068.7	71028.1	15125	4787.94
32693	20.4075	2	615.238	1228.46	-0.336172	36.4	GSEENLDETR	[2] Phospho (ST)	ADDA_RAT	Alpha-adducin OS=Rattus norvegicus GN=Add1 PE=2 SV=2	FALSE	0.328044	751.155	762.93	110515	1884.95	11075.8	8396.53	12680.8	6143.85	1977.51	802.666	930.23	1376.5	2792.75	1238.01	6905.39	5518.73	1451.06	2566.74	4996.48	2833.04	126745	10786.7	114673	2900.87	424.501	529.696	73412.5	502.415	2309.96	2056.57	6949.15	5360.44	1977.51	771.987	813.527	1286.1	2124.04
1381	35.0557	2	799.343	1596.67	-0.0442314	51.68	NEDASFPSTPEPVK	[5] Phospho (ST)	RTN4_RAT	Reticulon-4 OS=Rattus norvegicus GN=Rtn4 PE=1 SV=1	TRUE	0.145656	1.06161e+06	1.25967e+06	1.15559e+06	1.67807e+06	1.5477e+06	1.44941e+06	1.26648e+06	892523	1.03509e+06	990506	1.02695e+06	966342	1.32837e+06	1.27595e+06	1.25897e+06	947556	1.0304e+06	1.06361e+06	1.46821e+06	1.5901e+06	1.57144e+06	1.34627e+06	1.67191e+06	1.52194e+06	599947	874581	767628	447272	322787	355006	694038	778718	1.03509e+06	952646	898109	902879	1.0103e+06
18498	35.0378	1	1597.68	1596.67	-0.0140172	---	NEDASFPSTPEPVK	[5] Phospho (ST)	RTN4_RAT	Reticulon-4 OS=Rattus norvegicus GN=Rtn4 PE=1 SV=1	TRUE	0.951684	112019	105823	104197	35893.4	95023.2	13278	35106.9	14600	16983.6	0	18705.3	26348.1	0	16313.2	60217.5	18865.9	26856.7	18550.6	31844.6	55421.3	57169.6	81555	95013.9	90607.6	63305.2	73472.1	69215.8	9567	19818	3252.19	19238.7	12738.3	16983.6	0	16358.7	24617.7	0
2762	48.4404	3	932.452	2794.33	-3.38823	59.11	RGSGSVDETLFALPAASEPVIPSSAEK	[3] Phospho (ST)	RTN4_RAT	Reticulon-4 OS=Rattus norvegicus GN=Rtn4 PE=1 SV=1	TRUE	0.150442	1.02354e+06	1.02507e+06	1.03267e+06	1.57952e+06	1.81194e+06	2.00312e+06	1.69977e+06	1.66991e+06	1.60212e+06	796040	821436	780494	15865.7	5027.39	9520.5	895327	803113	934766	3.54278e+06	4.17388e+06	3.38316e+06	1.2637e+06	1.10067e+06	1.39092e+06	578436	711700	685974	421004	377896	490626	931479	1.45698e+06	1.60212e+06	765613	718383	729236	12066.8
10431	48.5164	2	1398.17	2794.33	-3.13572	66.64	RGSGSVDETLFALPAASEPVIPSSAEK	[5] Phospho (ST)	RTN4_RAT	Reticulon-4 OS=Rattus norvegicus GN=Rtn4 PE=1 SV=1	FALSE	0.115744	344721	348881	363919	305337	325146	313568	399276	523684	390719	159586	158202	136076	3125.3	2469.71	110.032	127157	167410	125633	769293	737606	604391	376403	363252	329375	194813	242225	241743	81384.4	67812.3	76802.4	218805	456909	390719	153486	138355	127139	2376.97
6971	50.5023	2	1320.13	2638.24	-1.0238	77.91	GSGSVDETLFALPAASEPVIPSSAEK	[4] Phospho (ST)	RTN4_RAT	Reticulon-4 OS=Rattus norvegicus GN=Rtn4 PE=1 SV=1	FALSE	0.0979809	450459	344006	372364	376388	366274	314880	696657	660072	630714	255228	252373	269324	535.543	2069.23	1183.38	208944	229406	210966	756397	855031	947431	429687	441820	453763	254569	238841	247352	100322	76389.8	77124	381770	575906	630714	245473	220711	251637	407.311
4391	50.5023	3	880.42	2638.24	-0.81688	39.92	GSGSVDETLFALPAASEPVIPSSAEK	[8] Phospho (ST)	RTN4_RAT	Reticulon-4 OS=Rattus norvegicus GN=Rtn4 PE=1 SV=1	TRUE	0.143339	405090	356604	334068	686797	611325	642423	801670	721493	776635	320636	370158	336447	27666.1	3134.21	21598.4	305541	267525	350451	1.10137e+06	1.26099e+06	1.42088e+06	451504	425332	486989	228929	247587	221913	183059	127498	157349	439318	629496	776635	308381	323720	314352	21041.7
4995	34.6033	3	783.024	2346.05	-1.98098	52.28	DKEDLVCSAALHSPQESPVGK	[13] Phospho (ST)	RTN4_RAT	Reticulon-4 OS=Rattus norvegicus GN=Rtn4 PE=1 SV=1	FALSE	0.0853228	128169	277506	265670	179880	155743	115259	119931	175200	195795	252707	312190	283678	137296	105773	335985	266647	255821	260562	389778	467337	310367	256299	254429	258251	72432.4	192670	176478	47945	32481.7	28230.5	65722.5	152860	195795	243048	273024	265048	104421
8349	34.5076	3	809.681	2426.02	-0.227872	32.74	DKEDLVCSAALHSPQESPVGK	[13] Phospho (ST)|[17] Phospho (ST)	RTN4_RAT	Reticulon-4 OS=Rattus norvegicus GN=Rtn4 PE=1 SV=1	FALSE	0.0691425	114563	225205	197655	119497	101682	92701.7	88259.7	106935	127388	158586	150274	177022	114716	83248.8	196749	161786	140289	148272	231334	271661	200146	189879	186576	190921	64743.1	156358	131298	31850.7	21206.8	22705.5	48366.6	93299.7	127388	152524	131421	165397	87247.8
11102	44.3593	3	917.783	2750.33	-1.89244	34.25	LSASPQELGKPYLESFQPNLHSTK	[4] Phospho (ST)	RTN4_RAT	Reticulon-4 OS=Rattus norvegicus GN=Rtn4 PE=1 SV=1	FALSE	0.00227749	75013.2	111305	115399	26107.1	34384.7	26618.3	47305.7	97487.2	87634.9	82689.2	78687.2	86418.3	129722	43705	107858	92720.6	83295.3	87400.4	363338	431861	329958	200462	196642	246515	42392.3	77278.5	76657	6958.58	7171.26	6519.64	25923.7	85056.6	87634.9	79528.6	68815.4	80742.9	98660.9
17602	44.315	4	688.589	2750.33	-1.15294	---	LSASPQELGKPYLESFQPNLHSTK	[4] Phospho (ST)	RTN4_RAT	Reticulon-4 OS=Rattus norvegicus GN=Rtn4 PE=1 SV=1	FALSE	0.000640833	15502.2	15611.9	30425.4	5024.84	5944.85	4153.95	7486.72	21931.3	22760.9	20520.6	34320.5	22982	33453.2	11109.9	36842.4	33917.2	22180	30889.9	119262	127299	95237.1	53825.3	52406.3	51661.6	8760.77	10839.2	20210.9	1339.32	1239.86	1017.43	4102.75	19134.9	22760.9	19736.3	30014.8	21472.7	25443
15656	34.7101	2	839.327	1676.64	0.91454	36.63	NEDASFPSTPEPVK	[5] Phospho (ST)|[9] Phospho (ST)	RTN4_RAT	Reticulon-4 OS=Rattus norvegicus GN=Rtn4 PE=1 SV=1	FALSE	0.214205	122028	158771	156673	154104	147774	131917	72679.6	42194.9	61943.4	24169.3	42283.6	27499.1	15039.4	38074.9	35764.3	15991.6	20220.9	16938.1	105208	130362	106726	129244	99247.9	133028	68961.6	110233	104074	41074.7	30819.7	32310.5	39828.6	36814.6	61943.4	23245.5	36978.9	25693.1	11438.3
1415	12.0612	2	704.328	1406.64	-2.44303	33.47	ELKPEQETTPR	[9] Phospho (ST)	E41L1_RAT	Band 4.1-like protein 1 OS=Rattus norvegicus GN=Epb41l1 PE=1 SV=1	FALSE	0.214113	43267.7	440019	95009.5	230956	10940.4	4940.62	170382	402730	345706	819226	371610	372590	195507	47132	340017	326885	441345	310712	204708	449018	136656	495385	479472	304989	24451.9	305502	63112.5	61558.9	2281.73	1210.11	93369.7	351378	345706	787913	324990	348120	148694
2977	11.3139	3	556.924	1667.75	-0.509176	37.77	RSEAEEGEVRTPTK	[11] Phospho (ST)	E41L1_RAT	Band 4.1-like protein 1 OS=Rattus norvegicus GN=Epb41l1 PE=1 SV=1	FALSE	0.45634	880.475	100108	72809	77632.1	434.043	499.302	32401.4	88315.3	75945.5	68581.8	56415.6	69644.5	5196.99	297.396	67511.9	61104.1	61856.5	75839.9	96965.2	102816	65423.8	92862.4	83768.4	61991.3	497.584	69504.5	48365.2	20692	90.5237	122.295	17756.1	77054.2	75945.5	65960.5	49337.9	65070.7	3952.61
3863	41.3666	2	865.376	1728.74	-3.50972	64.6	GACSTPELPQFESVK	[5] Phospho (ST)	E41L1_RAT	Band 4.1-like protein 1 OS=Rattus norvegicus GN=Epb41l1 PE=1 SV=1	FALSE	0.123583	476649	302103	217062	187402	306103	257597	464190	309989	363186	321856	244229	199503	220245	255962	148552	162491	186156	207021	256936	317605	268925	317161	321807	332801	269370	209748	144189	49950.1	63840.6	63093.6	254378	270462	363186	309554	213589	186401	167509
4465	37.9897	2	817.359	1632.7	-0.253634	89.04	DKSDSETEGLVFAR	[3] Phospho (ST)	E41L1_RAT	Band 4.1-like protein 1 OS=Rattus norvegicus GN=Epb41l1 PE=1 SV=1	TRUE	0.332993	410008	409287	422835	528506	498820	427758	363251	354958	342014	307690	332623	338931	409169	233725	392306	255830	308231	292878	539122	667698	666396	625311	712041	602688	231708	284165	280879	140868	104034	104771	199063	309697	342014	295930	290893	316672	311196
5049	26.4427	2	522.263	1042.51	0.690863	46.21	LVSPEPPPK	[3] Phospho (ST)	E41L1_RAT	Band 4.1-like protein 1 OS=Rattus norvegicus GN=Epb41l1 PE=1 SV=1	FALSE	0.635303	243466	152681	228263	249489	311329	259457	176468	222227	214532	222063	194839	191784	388237	299299	272574	260361	254818	275957	242893	151325	280497	132406	190495	148597	137590	106005	151630	66498.6	64930.6	63549	96704.9	193890	214532	213576	170395	179188	295276
5985	11.532	2	886.318	1770.62	-0.439683	90.7	APESDTGDEDQDQER	[6] Phospho (ST)	E41L1_RAT	Band 4.1-like protein 1 OS=Rattus norvegicus GN=Epb41l1 PE=1 SV=1	FALSE	0.0946645	20768.8	99418.7	100439	40389.3	464.506	275.33	79635.9	114326	86743.5	74818.3	76910.5	81810.8	53749	26840.5	77467.1	81651.4	60763.5	80755.5	118800	132855	118987	132671	151729	118639	11737.1	69025.6	66718.8	10765.3	96.8772	67.4368	43640.7	99748.3	86743.5	71958.6	67261.7	76437.9	40879.2
7284	25.0474	2	971.371	1940.73	-0.372072	90.05	GPSSQEDESGGIEDSPDR	[15] Phospho (ST)	E41L1_RAT	Band 4.1-like protein 1 OS=Rattus norvegicus GN=Epb41l1 PE=1 SV=1	TRUE	0.133062	12801.7	456233	5017.18	464019	47851	31288.5	88236.7	209857	572165	64417.6	199917	182082	53360.4	6801.88	743662	796476	245196	737145	894151	1.10578e+06	909144	656049	10391.1	710441	7234.64	316759	3332.79	123679	9979.78	7663.52	48354	183098	572165	61955.4	174836	170124	40583.6
7377	25.6985	2	971.371	1940.73	0.239198	81.75	GPSSQEDESGGIEDSPDR	[15] Phospho (ST)	E41L1_RAT	Band 4.1-like protein 1 OS=Rattus norvegicus GN=Epb41l1 PE=1 SV=1	FALSE	0.221297	6434.3	23364.1	565607	44622.9	1851.88	1005.32	762013	491792	122201	18908.7	19923	16922.9	5641.79	30292.9	114438	123599	28593.3	151007	98276.6	114355	90843.3	120541	613752	110957	3636.22	16221.5	375719	11893.8	386.226	246.233	417586	429083	122201	18186	17423.6	15811.5	4290.9
11130	26.8285	2	971.371	1940.73	-0.109248	93.74	GPSSQEDESGGIEDSPDR	[15] Phospho (ST)	E41L1_RAT	Band 4.1-like protein 1 OS=Rattus norvegicus GN=Epb41l1 PE=1 SV=1	TRUE	0.286273	1.00568e+06	264667	325333	163808	672648	682595	374750	240951	167545	187445	220139	230254	1.0337e+06	1.32901e+06	267712	226384	250784	261561	419709	433988	452631	309134	391798	374680	568342	183756	216111	43661.4	140287	167189	205364	210228	167545	180281	192522	215132	786187
20410	14.3267	2	971.37	1940.73	-0.445298	99.84	GPSSQEDESGGIEDSPDR	[15] Phospho (ST)	E41L1_RAT	Band 4.1-like protein 1 OS=Rattus norvegicus GN=Epb41l1 PE=1 SV=1	FALSE	0.181802	186.495	413383	7486.13	2175.05	1371.31	1803.47	1123.93	3164.95	2367.52	768802	654544	760371	11464.9	186.338	2984.52	5325	587858	3540.38	854.176	1554.38	3104.08	1266.71	2622.74	246.617	105.394	287009	4972.85	579.737	286	441.726	615.917	2761.39	2367.52	739417	572428	710434	8719.73
7562	25.9253	2	574.273	1146.53	-0.86875	51.62	LPSSPASPSPK	[9] Phospho (ST)	E41L1_RAT	Band 4.1-like protein 1 OS=Rattus norvegicus GN=Epb41l1 PE=1 SV=1	FALSE	0.831404	178024	112337	144316	148131	93921	68479.7	132967	179667	172265	256009	96412.6	90542	79541.3	116896	148680	120605	74494.2	124491	155840	133313	138867	169398	134985	176083	100607	77995	95865.6	39482.7	19588.1	16772.8	72866.2	156757	172265	246224	84317.1	84595.7	60495.7
9008	11.6718	2	543.211	1084.41	0.0385746	54.65	SEAEEGEVR	[1] Phospho (ST)	E41L1_RAT	Band 4.1-like protein 1 OS=Rattus norvegicus GN=Epb41l1 PE=1 SV=1	FALSE	0.622167	669.23	4282.55	4570.53	36894.3	385.746	393.749	15105.2	10682.5	13901.1	6493.72	10694.1	6660.68	127.442	134.43	17058.9	12571.8	6606.9	13453.2	21511	23012.6	28353.5	14935.5	8522.76	8218.75	378.203	2973.34	3036.09	9833.78	80.4511	96.4414	8277.71	9320.39	13901.1	6245.52	9352.47	6223.25	96.9266
25289	12.5355	2	543.211	1084.41	-0.150913	43.06	SEAEEGEVR	[1] Phospho (ST)	E41L1_RAT	Band 4.1-like protein 1 OS=Rattus norvegicus GN=Epb41l1 PE=1 SV=1	FALSE	0.108596	9605.01	534.731	35.4287	314.939	112.223	43.0934	268.114	604.459	679.334	59.2955	492.727	370.699	1142.93	20451.7	722.786	643.113	196.079	694.183	968.422	902.256	187.52	496.457	422.631	491.254	5428.09	371.259	23.5344	83.9436	23.4051	10.5549	146.927	527.384	679.334	57.0291	430.912	346.354	869.267
10148	26.5339	2	870.391	1738.77	5.22393	42.42	LPSSPASPSPKGTPEK	[7] Phospho (ST)|[9] Phospho (ST)	E41L1_RAT	Band 4.1-like protein 1 OS=Rattus norvegicus GN=Epb41l1 PE=1 SV=1	FALSE	0.444503	253618	337639	298408	228827	56787.8	51136	220371	361172	287346	344623	316240	295278	51017.6	85136	324802	285845	356133	304676	353886	418620	359486	395354	396776	456145	143327	234420	198225	60991.5	11843.6	12524.8	120764	315119	287346	331451	276566	275886	38801.8
13111	31.0034	2	697.75	1393.49	0.0221445	53.48	DYCEADGLSER	[9] Phospho (ST)	E41L1_RAT	Band 4.1-like protein 1 OS=Rattus norvegicus GN=Epb41l1 PE=1 SV=1	FALSE	0.922248	22960.8	63982	45908	41493.8	5922.69	282.57	35380.9	29866.7	39377.2	33607.1	41425.5	36440.2	225.6	5149.73	33141.7	26610	29218.5	32418.9	49819.1	53871	41633.1	33962.9	29779.3	43377.7	12975.8	44422.2	30495.5	11059.7	1235.23	69.2102	19388.9	26058.4	39377.2	32322.6	36228.5	34047	171.582
13648	24.56	2	652.32	1302.63	-6.02961	34.58	RLPSSPASPSPK	[10] Phospho (ST)	E41L1_RAT	Band 4.1-like protein 1 OS=Rattus norvegicus GN=Epb41l1 PE=1 SV=1	FALSE	0.0409999	18427.1	8792.64	187094	287505	38434.4	31945.9	201721	369835	244997	24519.3	16899.4	15183.4	21316.8	108779	327651	262569	18096.8	237742	253549	308035	291745	322745	306441	258898	10413.7	6104.66	124282	76631.3	8015.87	7824.55	110544	322677	244997	23582.1	14779.2	14186.3	16212.6
14612	25.7388	2	652.321	1302.63	-4.37823	38.95	RLPSSPASPSPK	[10] Phospho (ST)	E41L1_RAT	Band 4.1-like protein 1 OS=Rattus norvegicus GN=Epb41l1 PE=1 SV=1	FALSE	0.791447	206011	7573.86	73620	7910.96	379710	335653	8822.49	14737.3	17970.1	12013.9	4806.79	2879.75	404888	96300.9	23596.8	17387.7	5397.21	22220.5	14937.2	11473.5	11842.3	12967.5	17143	7650.47	116423	5258.47	48903.9	2108.58	79192	82211.9	4834.75	12858.2	17970.1	11554.7	4203.75	2690.63	307940
14586	25.3024	3	632.627	1894.86	-0.0263518	---	RLPSSPASPSPKGTPEK	[8] Phospho (ST)|[10] Phospho (ST)	E41L1_RAT	Band 4.1-like protein 1 OS=Rattus norvegicus GN=Epb41l1 PE=1 SV=1	FALSE	0.133449	115590	2994.31	164402	66909.6	54457	44355.9	61714.6	91870	74352.3	3160.73	1113.73	236.278	101172	79543.5	51122.6	36909.2	1660.14	36900.3	151175	91890.3	118337	90980.5	146833	100587	65323.8	2078.93	109208	17834.1	11357.5	10864.1	33819.8	80155.6	74352.3	3039.92	974.01	220.761	76947.2
23685	25.4098	2	948.43	1894.85	-7.01239	33.04	RLPSSPASPSPKGTPEK	[8] Phospho (ST)|[10] Phospho (ST)	E41L1_RAT	Band 4.1-like protein 1 OS=Rattus norvegicus GN=Epb41l1 PE=1 SV=1	FALSE	0.101728	54440	10350.5	70187.6	29208.1	80562.9	47986.6	33943.5	50414.6	28349.8	3447.88	3883.49	3289.77	85984.4	63642.8	34519.8	19637.7	6686.87	18817.7	69415.8	61659.6	63926.6	73786.3	84331	61477.4	30765.8	7186.3	46623.9	7785.1	16802.2	11753.4	18601.2	43986.2	28349.8	3316.09	3396.29	3073.71	65396.1
20889	22.3141	2	560.263	1118.51	-0.297561	37.62	HQASINELK	[4] Phospho (ST)	E41L1_RAT	Band 4.1-like protein 1 OS=Rattus norvegicus GN=Epb41l1 PE=1 SV=1	FALSE	0.746797	5927.02	74710.6	4016.04	26020.4	9339.3	9920.13	14303	28408.9	25786	12181.2	99461.2	91976.7	6593.18	8126.07	20706	42244.5	44577	45157.6	14105.3	27380.6	14716.5	19009.5	10267.3	11594.3	3349.55	51871	2667.76	6935.47	1947.8	2429.75	7838.11	24786.5	25786	11715.6	86983.2	85936.2	5014.49
52927	21.9648	2	886.318	1770.62	-0.525151	82.38	APESDTGDEDQDQER	[4] Phospho (ST)	E41L1_RAT	Band 4.1-like protein 1 OS=Rattus norvegicus GN=Epb41l1 PE=1 SV=1	FALSE	0.713247	80.252	163.316	138.198	0.129161	71581.4	62480.5	741.163	391.402	151.896	236.702	475.499	74.7228	364.648	442.336	99.0816	62.1747	237.878	383.508	156.644	839.563	493.061	91.6627	266.976	199.111	45.3529	113.389	91.8012	0.0344265	14929	15303.4	406.16	341.494	151.896	227.655	415.846	69.8154	277.336
18438	12.3906	2	778.851	1555.69	-0.673401	57.19	ISQHGGSSTSLSSTK	[9] Phospho (ST)	DCLK1_RAT	Serine/threonine-protein kinase DCLK1 OS=Rattus norvegicus GN=Dclk1 PE=2 SV=1	FALSE	0.148211	19288.5	8535.65	1336.07	3601.26	308.895	541.888	246.537	1012.21	1592.97	6752.05	2525.86	1637.19	207995	15497.5	940.806	3457.39	6447.82	5439.71	2028.16	854.432	1109.13	6474.43	3365.76	3065.19	10900.5	5926.24	887.517	959.877	64.423	132.725	135.103	883.142	1592.97	6493.97	2208.97	1529.67	158192
38207	12.0992	3	519.57	1555.69	-0.686742	39.61	ISQHGGSSTSLSSTK	[9] Phospho (ST)	DCLK1_RAT	Serine/threonine-protein kinase DCLK1 OS=Rattus norvegicus GN=Dclk1 PE=2 SV=1	FALSE	0.54291	83.5132	1606.13	475.506	722.371	63.856	45.5306	176.755	1528.67	1966.12	2674.61	388.965	874.746	11417.7	139.707	656.726	1103.91	338.722	1271.93	1243.69	984.768	167.69	779.682	215.791	207.774	47.1959	1115.12	315.867	192.54	13.3178	11.1519	96.8622	1333.75	1966.12	2572.38	340.167	817.298	8683.81
1435	11.6718	2	778.85	1555.69	-1.85509	57.94	ISQHGGSSTSLSSTK	[7] Phospho (ST)	DCLK1_RAT	Serine/threonine-protein kinase DCLK1 OS=Rattus norvegicus GN=Dclk1 PE=2 SV=1	TRUE	0.257395	5812.73	264759	153326	193645	70.0051	41.4125	128662	273439	203519	197107	126511	251418	8728.76	5767.82	170228	151869	198143	195747	155723	344581	210662	233921	256805	216570	3284.95	183820	101851	51613.9	14.6002	10.1432	70506.9	238573	203519	189574	110640	234906	6638.72
2637	11.6718	3	519.569	1555.69	-1.15824	42.68	ISQHGGSSTSLSSTK	[7] Phospho (ST)	DCLK1_RAT	Serine/threonine-protein kinase DCLK1 OS=Rattus norvegicus GN=Dclk1 PE=2 SV=1	TRUE	0.327304	3064.33	75983.4	64992.9	78331.5	538.708	258.343	39649	96053.9	76935.1	57366.7	50064.7	63138.9	3620.37	3187.96	59919.4	52329.1	54591.7	75297.8	81277.4	83879.8	63815.4	90132.8	84484.2	78308.9	1731.75	52754.7	43173.2	20878.4	112.353	63.2762	21727.8	83806.1	76935.1	55174	43783.8	58992.4	2753.5
4948	11.8872	2	818.835	1635.65	0.28026	38.04	ISQHGGSSTSLSSTK	[7] Phospho (ST)|[8] Phospho (ST)	DCLK1_RAT	Serine/threonine-protein kinase DCLK1 OS=Rattus norvegicus GN=Dclk1 PE=2 SV=1	TRUE	0.213638	2008.88	313614	247213	198959	105.648	43.5249	92528	199978	139849	693396	180760	163271	165101	4046.53	146966	121347	559557	105072	147040	185845	133934	257408	320105	188489	1135.28	217739	164217	53030.3	22.0339	10.6606	50705.7	174479	139849	666893	158082	152548	125569
7766	29.8036	2	675.308	1348.6	-0.166513	70.66	SPSPSPTSPGSLR	[8] Phospho (ST)	DCLK1_RAT	Serine/threonine-protein kinase DCLK1 OS=Rattus norvegicus GN=Dclk1 PE=2 SV=1	TRUE	0.431258	126424	197357	141870	144852	30403.7	21177.1	118886	98539.5	114848	90649	125619	133043	45135.5	45787.4	109205	99043.9	92313	90379	255319	253270	184700	147700	131434	175503	71445.9	137024	94240.8	38608.8	6340.98	5186.93	65150	85974.7	114848	87184.2	109859	124305	34328.2
9014	29.8396	1	1349.61	1348.6	0.061654	---	SPSPSPTSPGSLR	[8] Phospho (ST)	DCLK1_RAT	Serine/threonine-protein kinase DCLK1 OS=Rattus norvegicus GN=Dclk1 PE=2 SV=1	TRUE	0.841718	327840	317029	266029	453230	375892	7060	365647	229320	189906	193695	207218	194166	29945.3	231778	212420	147970	172809	146175	311740	359933	420239	334779	335417	354034	185273	220110	176716	120804	78395.8	1729.21	200376	200079	189906	186291	181221	181415	22775.1
18079	12.3906	3	519.57	1555.69	-0.397741	54.3	ISQHGGSSTSLSSTK	[10] Phospho (ST)	DCLK1_RAT	Serine/threonine-protein kinase DCLK1 OS=Rattus norvegicus GN=Dclk1 PE=2 SV=1	FALSE	0.269169	6787.77	1528.44	336.894	900.166	147.726	197.769	459.648	746.262	414.842	1233.18	167.307	321.586	80697.1	5545.13	235.104	320.92	713.284	640.627	1558.96	1047.13	300.269	687.649	483.615	708.379	3835.98	1061.19	223.79	239.93	30.8097	48.4397	251.889	651.106	414.842	1186.04	146.318	300.466	61374.7
22029	22.3141	2	778.851	1555.69	-0.586332	37.12	ISQHGGSSTSLSSTK	[10] Phospho (ST)	DCLK1_RAT	Serine/threonine-protein kinase DCLK1 OS=Rattus norvegicus GN=Dclk1 PE=2 SV=1	FALSE	0.636979	841.791	218.644	1389.97	450.001	273584	194385	2876.48	4366.56	404.069	1270.63	496.131	343.674	86.4689	177.373	4199.66	1513.84	1551.74	553.535	1593.67	2476.16	4168.68	7500.11	3125.92	2317.26	475.723	151.803	923.322	119.943	57058.6	47610.9	1576.32	3809.78	404.069	1222.07	433.888	321.104	65.7645
27215	22.3355	3	519.569	1555.69	-0.803325	---	ISQHGGSSTSLSSTK	[10] Phospho (ST)	DCLK1_RAT	Serine/threonine-protein kinase DCLK1 OS=Rattus norvegicus GN=Dclk1 PE=2 SV=1	FALSE	0.0826906	1728.86	629.983	976.802	2266.43	83785.5	60504	367.846	719.69	625.382	3425.27	468.793	291.46	741.618	759.601	404.657	611.7	986.873	639.073	359.985	388.701	1179.22	749.897	1290.76	358.226	977.032	437.392	648.865	604.093	17474.3	14819.3	201.581	627.922	625.382	3294.35	409.98	272.318	564.043
1464	34.2263	3	777.069	2328.18	-0.0548589	39.54	TPALSPQRPLTTQQPQSGTLK	[5] Phospho (ST)	SYN2_RAT	Synapsin-2 OS=Rattus norvegicus GN=Syn2 PE=1 SV=1	TRUE	0.00250444	917991	925036	948203	511043	479258	469661	764187	1.08843e+06	1.14923e+06	1.26048e+06	1.15997e+06	1.12449e+06	1.11369e+06	660786	1.04674e+06	1.1749e+06	1.38515e+06	1.28796e+06	3.57888e+06	3.97357e+06	2.72912e+06	1.59908e+06	1.53539e+06	1.79744e+06	518785	642245	629867	136213	99953.7	115035	418777	949648	1.14923e+06	1.2123e+06	1.01445e+06	1.05064e+06	847026
3734	34.2263	2	1165.1	2328.18	-0.0285577	40.54	TPALSPQRPLTTQQPQSGTLK	[5] Phospho (ST)	SYN2_RAT	Synapsin-2 OS=Rattus norvegicus GN=Syn2 PE=1 SV=1	TRUE	0.00662835	864813	783705	865059	234612	386619	341889	625334	867228	685054	899178	831810	856120	740539	592783	668551	751823	971236	805018	1.88242e+06	2.17556e+06	1.46474e+06	1.39825e+06	1.35747e+06	1.4575e+06	488733	544120	574637	62533.3	80633	83739.3	342685	756647	685054	864810	727455	799895	563222
1754	34.9441	3	803.724	2408.15	-0.558802	44.45	TPALSPQRPLTTQQPQSGTLK	[1] Phospho (ST)|[5] Phospho (ST)	SYN2_RAT	Synapsin-2 OS=Rattus norvegicus GN=Syn2 PE=1 SV=1	TRUE	0.00166948	717635	1.1332e+06	977044	626151	458546	424087	1.0107e+06	947283	1.0767e+06	960523	1.06059e+06	927553	988415	670702	927353	1.13543e+06	1.14112e+06	1.24317e+06	2.06954e+06	2.23465e+06	1.96097e+06	1.6808e+06	1.82734e+06	1.90308e+06	405558	786775	649026	166894	95634.2	103872	553869	826494	1.0767e+06	923809	927536	866637	751746
3855	35.011	2	1205.08	2408.15	-0.541766	34.75	TPALSPQRPLTTQQPQSGTLK	[1] Phospho (ST)|[5] Phospho (ST)	SYN2_RAT	Synapsin-2 OS=Rattus norvegicus GN=Syn2 PE=1 SV=1	TRUE	0.0100514	808023	944858	952409	307495	305308	223042	698626	599740	594349	656640	636369	641167	622087	567017	638966	581720	701934	732310	1.18358e+06	1.30849e+06	1.17479e+06	1.51267e+06	1.54345e+06	1.54136e+06	456639	656008	632662	81959.4	63674.8	54630	382849	523267	594349	631542	556533	599059	473133
1484	12.5023	3	419.875	1256.6	0.0384795	35.17	VKSPGGPGSHVR	[3] Phospho (ST)	TRIM3_RAT	Tripartite motif-containing protein 3 OS=Rattus norvegicus GN=Trim3 PE=1 SV=1	TRUE	0.47267	1400.01	534611	83559.4	338063	5157.06	3042.03	190103	430044	608864	710034	705880	740651	21525.7	4213.61	689168	666324	724359	731443	436900	555792	56320.3	530006	144637	394597	791.188	371176	55506.4	90107.2	1075.55	745.088	104177	375209	608864	682895	617323	692010	16371.6
14716	26.5207	2	832.853	1663.69	0.349588	52.78	REDSPGPEVQPMDK	[4] Phospho (ST)	TRIM3_RAT	Tripartite motif-containing protein 3 OS=Rattus norvegicus GN=Trim3 PE=1 SV=1	TRUE	0.0415973	7361.62	32593.9	10834.7	4791.57	7416.11	13883.7	22434.1	30033.4	32910.7	1917.25	13693.4	12747.8	8740.67	8931.74	22705.2	56868.5	3748.77	70622.1	37985.4	40326.6	42596.4	36668.3	41031.6	37607.6	4160.28	22629.7	7197.21	1277.14	1546.7	3400.54	12294	26203.8	32910.7	1843.97	11975.5	11910.6	6647.78
1495	12.3906	2	558.758	1115.5	-0.218715	53.5	GQSPTAPGPPK	[3] Phospho (ST)	MAP6_RAT	Microtubule-associated protein 6 OS=Rattus norvegicus GN=Map6 PE=1 SV=1	TRUE	0.45567	4050.39	535889	321300	322778	26138.4	25571.9	190137	375824	431743	382202	421523	441764	20605.8	12107	504238	464478	451449	530227	496812	522960	332650	439111	380179	354484	2289	372064	213431	86033.1	5451.41	6263.35	104196	327902	431743	367593	368641	412751	15671.9
9136	12.3906	1	1116.51	1115.5	-0.376834	---	GQSPTAPGPPK	[3] Phospho (ST)	MAP6_RAT	Microtubule-associated protein 6 OS=Rattus norvegicus GN=Map6 PE=1 SV=1	TRUE	0.466243	24.3002	109755	17892.6	55726.7	16.9631	70.7801	31768.8	103571	100137	118097	125394	134776	308.734	12.4885	178534	142618	119870	126063	90130.9	113857	65862.5	85685.6	68443.6	56028	13.7328	76202.3	11885.6	14853.4	3.53782	17.3362	17409.4	90364.5	100137	113583	109662	125925	234.81
6407	41.2991	2	636.831	1271.65	-3.28111	41.78	AQSPLLPEPLK	[3] Phospho (ST)	MAP6_RAT	Microtubule-associated protein 6 OS=Rattus norvegicus GN=Map6 PE=1 SV=1	TRUE	0.817325	147904	147679	137588	156786	174933	155348	148664	104133	109555	115503	110263	124001	131466	127391	120537	102453	112635	122111	143941	142268	148876	174333	151859	181488	83585.1	102533	91396	41789.6	36484	38049.6	81468.3	90854.6	109555	111088	96430.2	115857	99987.4
11188	50.1408	3	993.152	2976.43	-0.429274	42.52	GPQLPTVSPSPPVMIPTVPHAEYIEGSP	[27] Phospho (ST)	MAP6_RAT	Microtubule-associated protein 6 OS=Rattus norvegicus GN=Map6 PE=1 SV=1	TRUE	0.00287685	116721	96899.2	107269	7292.63	3911.9	2346.9	99512.4	39880.6	71366.2	68822.7	72892.5	67778.1	76563.8	88902.6	71643.1	149988	125748	178805	220453	234657	314527	184550	198860	204057	65962.4	67276.4	71255.8	1943.77	815.864	574.829	54533.1	34795.4	71366.2	66192.2	63747.7	63326.9	58231.1
12931	48.499	3	998.481	2992.42	-3.06826	35.93	GPQLPTVSPSPPVMIPTVPHAEYIEGSP	[14] Oxidation (M)|[27] Phospho (ST)	MAP6_RAT	Microtubule-associated protein 6 OS=Rattus norvegicus GN=Map6 PE=1 SV=1	FALSE	0.00605479	94582.4	94648.3	104624	126319	167722	146392	68393.6	33023.2	29764.4	32363.2	44403.9	64588.8	115393	130632	94164.8	104265	104389	111502	195350	261353	211414	141869	107625	97900.5	53451.5	65713.5	69499.3	33668.9	34979.9	35856	37479.9	28812.4	29764.4	31126.2	38833.2	60347	87763.1
27938	10.682	4	552.261	2205.02	-0.375592	44.08	RSEGHEQTTAAHAQGTGPEGGK		MAP6_RAT	Microtubule-associated protein 6 OS=Rattus norvegicus GN=Map6 PE=1 SV=1	FALSE	0.0841485	571.648	1574.97	1247.21	1932.98	2582.07	1817.42	535.788	1276.49	1463.82	1712.59	1403.15	1869.65	2408.3	4330.19	1659.38	2016.06	1186.34	2326.52	4623.92	7034.92	5934.18	1233.3	1388.83	455.179	323.056	1093.49	828.491	515.216	538.516	445.143	293.614	1113.73	1463.82	1647.13	1227.12	1746.86	1831.65
32241	11.1723	2	728.814	1455.61	0.1942	38.81	TTESPSATKPDDK	[4] Phospho (ST)	MAP6_RAT	Microtubule-associated protein 6 OS=Rattus norvegicus GN=Map6 PE=1 SV=1	FALSE	0.39409	1926.06	1490.71	1355.13	996.519	10429.4	9663.1	1802.78	843.735	1700.55	829.31	1311.33	2623.96	2801.18	3858.06	1108.97	1131.6	643.724	540.134	3671.26	3168.97	1537.67	1971.04	1306.56	454.249	1088.48	1034.99	900.182	265.612	2175.15	2366.79	987.931	736.15	1700.55	797.612	1146.82	2451.63	2130.45
19058	48.2825	2	1034.45	2066.88	-4.66173	113.52	TIGGGDDSFTTFFCETGAGK		TBA4A_RAT	Tubulin alpha-4A chain OS=Rattus norvegicus GN=Tuba4a PE=2 SV=1	TRUE	0.0082761	11933.7	2655.22	14553	26760.3	7969.13	13088	67523.7	39084.8	41268.4	21625.9	50838.1	50024.8	127712	121680	93746.5	112493	63235.2	108939	34179.9	43337.3	47160.2	17372.8	29220.6	24262.3	6744.09	1843.5	9667.19	7132.68	1662.04	3205.67	37003.2	34101.1	41268.4	20799.3	44460.2	46739.5	97132.2
1533	36.0988	2	859.944	1717.87	-0.991407	59.69	NLDIERPTYTNLNR		TBA1B_RAT	Tubulin alpha-1B chain OS=Rattus norvegicus GN=Tuba1b PE=1 SV=1	TRUE	2.46385e-05	1.08067e+06	1.01284e+06	1.0603e+06	692425	703237	734737	789672	1.0862e+06	1.10572e+06	954614	1.08563e+06	984591	1.57989e+06	906860	1.44621e+06	1.20157e+06	1.2431e+06	1.21466e+06	1.56565e+06	1.73711e+06	1.43902e+06	1.31432e+06	1.69079e+06	1.43488e+06	610723	703205	704330	184559	146667	179960	432743	947699	1.10572e+06	918126	949432	919929	1.20159e+06
2314	36.0988	3	573.632	1717.87	-1.09699	44.65	NLDIERPTYTNLNR		TBA1B_RAT	Tubulin alpha-1B chain OS=Rattus norvegicus GN=Tuba1b PE=1 SV=1	TRUE	1.31324e-06	299023	248592	234889	180328	349451	333939	315545	400726	409239	284492	380797	309381	642464	353178	584419	470740	442790	484312	620096	672266	544816	577586	591794	650392	168987	172595	156031	48064.4	72881.2	81792	172920	349629	409239	273618	333024	289063	488631
4745	46.7208	2	1004.44	2006.88	-5.28261	103.25	TIGGGDDSFNTFFSETGAGK		TBA1B_RAT	Tubulin alpha-1B chain OS=Rattus norvegicus GN=Tuba1b PE=1 SV=1	TRUE	1.15814e-08	196690	206220	187697	171795	189185	193936	449835	281279	334708	246945	261605	260780	664944	612481	551956	492829	372175	581176	577413	674538	635301	649168	436619	714984	111155	143177	124683	45790.2	39456.3	47500.9	246511	245413	334708	237507	228786	243653	505728
36865	46.7666	3	669.967	2006.88	-3.96445	---	TIGGGDDSFNTFFSETGAGK		TBA1B_RAT	Tubulin alpha-1B chain OS=Rattus norvegicus GN=Tuba1b PE=1 SV=1	TRUE	0.0148792	0	0	0	1672.39	0	0	7718.36	8908.3	11457.4	15882.9	20851.5	17650.1	11754.6	5919.41	9063.69	13843.8	10528.1	15282.8	1529.53	5796.12	7787.95	9588.46	14583.4	5675.06	0	0	0	445.757	0	0	4229.69	7772.4	11457.4	15275.8	18235.6	16491	8940
6859	56.2792	2	744.443	1486.87	-0.0461727	57.79	LISQIVSSITASLR		TBA1B_RAT	Tubulin alpha-1B chain OS=Rattus norvegicus GN=Tuba1b PE=1 SV=1	FALSE	0.974662	42470.6	10647.6	39540.9	34698.9	45212.3	52681.4	62850	32693.4	68808.4	20051.8	61617.7	9057.44	76852	72997.8	90506.9	62636.3	12458.1	98309.9	15462.8	18420.8	30295.6	14812.9	49711.5	10654.7	24001.5	7392.52	26266	9248.61	9429.46	12903.3	34442	28524.6	68808.4	19285.4	53887.4	8462.61	58450.4
8390	41.9755	2	912.995	1823.97	-2.01907	49.11	VGINYQPPTVVPGGDLAK		TBA1B_RAT	Tubulin alpha-1B chain OS=Rattus norvegicus GN=Tuba1b PE=1 SV=1	TRUE	0.0021403	110680	133503	120198	64209.8	69092.8	68166.5	143631	138648	123553	164959	156410	154203	273348	187626	223325	98305.3	143691	120738	458268	484038	412230	162707	186624	176737	62549	92689.8	79844.5	17114.5	14410	16696.1	78710.2	120969	123553	158654	136787	144076	207897
10070	49.4249	2	851.456	1700.9	-0.964321	76.12	AVFVDLEPTVIDEVR		TBA1B_RAT	Tubulin alpha-1B chain OS=Rattus norvegicus GN=Tuba1b PE=1 SV=1	FALSE	0.00558007	129108	120842	126671	105532	121472	117226	94611.7	116751	117330	92090.8	88172.1	90640.8	222032	150867	207065	95420.8	77443.4	109919	251001	302413	280871	154456	143343	136428	72962.9	83899.3	84144.5	28128.3	25334.1	28712.3	51847.5	101864	117330	88570.9	77110.4	84688	168868
1565	31.0646	2	690.824	1379.63	0.105553	44.43	DESKEPIVEVR	[3] Phospho (ST)	NCAM1_RAT	Neural cell adhesion molecule 1 OS=Rattus norvegicus GN=Ncam1 PE=1 SV=1	TRUE	0.162559	598464	1.33767e+06	1.06856e+06	1.81507e+06	858685	844370	932465	1.21285e+06	1.37636e+06	1.4952e+06	1.64064e+06	1.54361e+06	1.04369e+06	598988	1.40433e+06	1.42295e+06	1.38611e+06	1.52225e+06	2.07957e+06	2.30332e+06	1.85505e+06	1.49743e+06	1.32889e+06	1.55724e+06	338211	928734	709816	483788	179087	206812	510994	1.0582e+06	1.37636e+06	1.43805e+06	1.43481e+06	1.44223e+06	793788
5688	31.044	1	1380.64	1379.63	-0.146712	---	DESKEPIVEVR	[3] Phospho (ST)	NCAM1_RAT	Neural cell adhesion molecule 1 OS=Rattus norvegicus GN=Ncam1 PE=1 SV=1	TRUE	0.0438102	1.04888e+06	869570	882554	944966	1.80891e+06	1.52575e+06	1.0652e+06	817436	655732	689429	719698	707572	934082	995191	633007	594299	674859	625933	376520	405506	614012	968583	959436	1.0242e+06	592755	603735	586258	251871	377266	373703	583733	713204	655732	663077	629408	661103	710422
15846	25.3555	2	824.322	1646.63	-8.45525	66.67	DGEPIENEEEDDEK		NCAM1_RAT	Neural cell adhesion molecule 1 OS=Rattus norvegicus GN=Ncam1 PE=1 SV=1	TRUE	0.186734	6088.51	52538.9	26875.7	46117.1	3238.86	3636.7	47678.1	64218.3	73131.6	14570.4	33071.4	27382.8	3014.13	5121.21	79942.4	87964.6	42239.6	78378	62049.4	64010.4	81025.8	80399.5	36053.5	73982.6	3440.81	36477.3	17852.9	12292	675.496	890.741	26127.7	56029.8	73131.6	14013.5	28922.4	25584.5	2292.42
16790	26.5339	2	901.895	1801.78	-0.427158	33	HTEPNETTPLTEPEK	[8] Phospho (ST)	NCAM1_RAT	Neural cell adhesion molecule 1 OS=Rattus norvegicus GN=Ncam1 PE=1 SV=1	FALSE	0.304476	50522.4	44779.8	64276.1	27813.1	1976.21	2775.94	32665.7	71168.3	57960.6	45043.8	45480.3	39401.1	11926.2	18358.6	64017.3	60615.8	32482	58865.7	54435.7	57950.3	44431.1	47804.3	54599.2	46658	28551.8	31090.3	42697	7413.28	412.156	679.915	17900.9	62093.6	57960.6	43322.1	39774.6	36813.5	9070.55
19803	33.5757	2	942.959	1883.9	-0.217484	47.38	AAFSKDESKEPIVEVR	[8] Phospho (ST)	NCAM1_RAT	Neural cell adhesion molecule 1 OS=Rattus norvegicus GN=Ncam1 PE=1 SV=1	FALSE	0.0414886	1387.71	5888.6	4829.18	82646.4	49096.6	72246.3	1362.74	2206.88	6971.92	3654.45	2748.5	713.801	100347	35205.8	38000.3	3938.52	8133.35	5207.01	149117	152253	135150	6804.63	5780.67	7830.39	784.236	4088.41	3207.9	22028.5	10239.6	17695.4	746.788	1925.48	6971.92	3514.77	2403.69	666.923	76319.8
1657	52.415	3	834.749	2501.23	-1.43475	61.74	ENTEGEYSGIEHVIVDGVVQSIK		IDH3A_RAT	Isocitrate dehydrogenase [NAD] subunit alpha, mitochondrial OS=Rattus norvegicus GN=Idh3a PE=1 SV=1	TRUE	9.20635e-05	770106	730539	793001	1.35111e+06	924968	977257	969922	1.27001e+06	1.35155e+06	1.40374e+06	1.58804e+06	1.4335e+06	1.57276e+06	1.00525e+06	1.4545e+06	1.9077e+06	1.42731e+06	1.90251e+06	2.10185e+06	2.43659e+06	2.27297e+06	2.34599e+06	2.28084e+06	2.2806e+06	435211	507208	526770	360125	192911	239361	531520	1.10807e+06	1.35155e+06	1.35009e+06	1.38882e+06	1.33936e+06	1.19618e+06
13303	52.4616	2	1251.62	2501.22	-2.87733	86.62	ENTEGEYSGIEHVIVDGVVQSIK		IDH3A_RAT	Isocitrate dehydrogenase [NAD] subunit alpha, mitochondrial OS=Rattus norvegicus GN=Idh3a PE=1 SV=1	TRUE	0.00138873	66626.6	132500	78997	31762	21530.9	48177.3	20572.1	119104	90321	120833	127103	128362	141296	64971	124067	192120	161164	140094	145623	158030	135160	268441	245012	264522	37652.8	91993.4	52475.7	8465.82	4490.47	11800.1	11273.6	103917	90321	116214	111157	119932	107464
32068	52.4329	4	626.307	2501.2	-11.8527	---	ENTEGEYSGIEHVIVDGVVQSIK		IDH3A_RAT	Isocitrate dehydrogenase [NAD] subunit alpha, mitochondrial OS=Rattus norvegicus GN=Idh3a PE=1 SV=1	TRUE	0.0776684	0	0	0	0	0	0	0	582.2	3094.37	615.507	2056.23	527.786	3052.6	0	2338.01	3739.43	911.923	2115.36	673.16	2002.98	1006.9	0	1350.3	0	0	0	0	0	0	0	0	507.964	3094.37	591.981	1798.26	493.124	2321.68
1876	25.4826	2	618.256	1234.5	-0.106299	83.24	GGLSDGEGPPGGR	[4] Phospho (ST)	SV2A_RAT	Synaptic vesicle glycoprotein 2A OS=Rattus norvegicus GN=Sv2a PE=1 SV=2	TRUE	0.0898627	554954	563450	582323	552882	156143	132472	580600	711726	733841	612611	659261	660960	156489	561960	839000	991383	976358	1.00155e+06	833558	861268	746205	826222	679931	879530	313622	391199	386823	147365	32565	32446.5	318171	620973	733841	589196	576554	617552	119018
8603	27.0935	2	618.256	1234.5	-0.0464175	57.33	GGLSDGEGPPGGR	[4] Phospho (ST)	SV2A_RAT	Synaptic vesicle glycoprotein 2A OS=Rattus norvegicus GN=Sv2a PE=1 SV=2	TRUE	0.552523	47060.4	11930.7	18475.4	24077	526063	530186	31552.6	16273.8	18145.1	8463.55	10123.4	8114.87	743216	207281	21495	24817	14370.1	31949.1	38484.2	28148.5	29427.8	25780.6	24933.5	26489.9	26595.3	8283.4	12272.8	6417.47	109716	129859	17290.9	14198.7	18145.1	8140.06	8853.41	7581.94	565258
16519	25.688	1	1235.5	1234.5	-0.234733	---	GGLSDGEGPPGGR	[4] Phospho (ST)	SV2A_RAT	Synaptic vesicle glycoprotein 2A OS=Rattus norvegicus GN=Sv2a PE=1 SV=2	TRUE	0.538127	16753.6	6794.14	53972	35708	0	459.601	67837.6	100251	59652.3	439.53	655.669	729.141	1.42475	0	104373	126800	3868.29	113290	59260.4	51961.8	75120.1	92117.9	101634	95192.3	9467.97	4717.12	35852.3	9517.59	0	112.571	37175.2	87468.4	59652.3	422.731	573.412	681.256	1.0836
34068	27.1517	1	1235.5	1234.5	-0.691288	---	GGLSDGEGPPGGR	[4] Phospho (ST)	SV2A_RAT	Synaptic vesicle glycoprotein 2A OS=Rattus norvegicus GN=Sv2a PE=1 SV=2	TRUE	0.622552	1604.69	3285.96	1360.26	4420.07	99615	83543.3	2.87566	326.941	946.997	748.163	1830.44	577.029	103831	10015.9	3991.11	4212.55	3342.05	4762.57	0	4768.32	0.00711178	479.169	394.103	1080.73	906.859	2281.42	903.59	1178.12	20775.7	20462.3	1.57587	285.253	946.997	719.566	1600.8	539.133	78969.3
14263	61.3555	3	827.819	2480.43	-0.869905	58.19	AAPILFASAALALGSSLALKLPETR		SV2A_RAT	Synaptic vesicle glycoprotein 2A OS=Rattus norvegicus GN=Sv2a PE=1 SV=2	TRUE	0.0414124	13721.6	864.517	8803.19	6319.64	5620.03	77993.6	69866.2	60287.8	86590.9	43369.9	87425.5	47214.1	64812.3	45191.9	69317.3	123009	98406	100462	81006.9	6558.37	62447	92325.5	74157	83419.8	7754.49	600.227	5847.74	1684.43	1172.11	19103.1	38286.9	52600.5	86590.9	41712.3	76457.5	44113.4	49293.5
24046	61.9078	3	827.819	2480.44	-0.418518	37.69	AAPILFASAALALGSSLALKLPETR		SV2A_RAT	Synaptic vesicle glycoprotein 2A OS=Rattus norvegicus GN=Sv2a PE=1 SV=2	FALSE	0.708854	7.92518	0	0	129286	98912.7	35660.2	1566.61	1721.16	2120.32	2365.04	391.667	118.633	615.488	1050.14	3032.08	1405.27	0	2101.39	2036.19	69561.6	2138.8	820.081	0	0.506774	4.47877	0	0	34459.8	20629.2	8734.28	858.506	1501.7	2120.32	2274.64	342.53	110.842	468.114
26658	61.8943	3	629.043	1884.11	-0.518634	---	AAPILFASAALALGSSLALK		SV2A_RAT	Synaptic vesicle glycoprotein 2A OS=Rattus norvegicus GN=Sv2a PE=1 SV=2	FALSE	0.221308	7.98436	35.1599	239.52	36110	42473.2	2521.84	222.159	674.101	137.341	3599.28	661.68	258.737	17.8112	55.9746	802.897	760.318	529.143	1309.9	1.53964	14958.7	87.8993	368.863	15.5062	134.098	4.51221	24.4113	159.107	9624.74	8858.19	617.677	121.744	588.147	137.341	3461.71	578.669	241.745	13.5465
32942	61.9078	2	943.061	1884.11	-0.146882	103.48	AAPILFASAALALGSSLALK		SV2A_RAT	Synaptic vesicle glycoprotein 2A OS=Rattus norvegicus GN=Sv2a PE=1 SV=2	FALSE	0.294226	673.823	1388.7	523.666	70061.2	76236.9	59243.5	2976.59	3505.44	4825.29	12354.1	4408.24	1672.1	5585.12	695.989	5086.7	6458.83	3833.67	9245.83	2381.58	29026.1	1325.82	1901.55	971.271	314.104	380.798	964.163	347.858	18674.1	15899.9	14510.6	1631.18	3058.46	4825.29	11881.9	3855.21	1562.29	4247.8
2039	43.5008	3	926.084	2775.23	-3.0987	43.67	TEATQGLDYVPSAGTISPTSSLEEDK	[17] Phospho (ST)	MAP1A_RAT	Microtubule-associated protein 1A OS=Rattus norvegicus GN=Map1a PE=1 SV=1	TRUE	7.10651e-05	729484	737992	674555	734893	798645	712257	1.22328e+06	895930	1.10951e+06	1.03668e+06	1.04195e+06	1.08155e+06	1.27467e+06	1.18411e+06	1.16281e+06	1.07887e+06	969847	1.17262e+06	1.55892e+06	1.6837e+06	1.64921e+06	1.33194e+06	1.21079e+06	1.3645e+06	412254	512382	448090	195878	166565	174454	670359	781690	1.10951e+06	997058	911235	1.01052e+06	969458
4711	43.4852	2	1388.62	2775.23	-3.6759	69.84	TEATQGLDYVPSAGTISPTSSLEEDK	[17] Phospho (ST)	MAP1A_RAT	Microtubule-associated protein 1A OS=Rattus norvegicus GN=Map1a PE=1 SV=1	TRUE	0.00307689	811618	768406	732140	566029	632944	574622	893363	551496	536122	610045	573792	635204	866913	969664	807106	509274	683244	653320	939034	1.01981e+06	1.01726e+06	979319	905729	982537	458671	533498	486342	150869	132007	140743	489566	481174	536122	586728	501806	593488	659337
2595	33.1176	3	800.309	2397.91	0.350677	34.85	AELEEMEETHPSDEEGEETK	[12] Phospho (ST)	MAP1A_RAT	Microtubule-associated protein 1A OS=Rattus norvegicus GN=Map1a PE=1 SV=1	TRUE	0.00153682	625419	764564	689860	187957	123885	171638	434079	423419	541271	597401	622301	628406	649432	406592	640978	890317	828735	905375	1.30796e+06	1.40537e+06	1.24009e+06	923262	905843	1.00896e+06	353444	530831	458257	50097.8	25837.3	42039.5	237876	369428	541271	574567	544230	587136	493930
4129	33.1039	2	1199.96	2397.9	-0.167976	69.22	AELEEMEETHPSDEEGEETK	[12] Phospho (ST)	MAP1A_RAT	Microtubule-associated protein 1A OS=Rattus norvegicus GN=Map1a PE=1 SV=1	TRUE	0.0055727	991334	1.06382e+06	1.05732e+06	215055	196292	235232	631033	532623	525360	706379	740004	733830	683294	600769	678311	840766	946484	913088	1.30914e+06	1.49071e+06	1.25698e+06	1.29239e+06	1.31539e+06	1.39931e+06	560234	738602	702350	57320.8	40938.5	57615.7	345808	464709	525360	679380	647167	685637	519684
2668	25.0852	2	690.311	1378.61	4.23267	45.94	EKEVVPDSPGDK	[8] Phospho (ST)	MAP1A_RAT	Microtubule-associated protein 1A OS=Rattus norvegicus GN=Map1a PE=1 SV=1	FALSE	0.00313228	372806	118679	558942	608345	263349	157183	182631	977329	1.12356e+06	113305	86324.5	78587.1	725495	426874	1.5314e+06	1.38138e+06	112920	1.4468e+06	939640	1.02697e+06	1.5748e+06	864471	693630	842877	210684	82397.7	371291	162148	54924	38498.9	100082	852710	1.12356e+06	108975	75494.6	73426	551781
3204	25.4349	2	690.31	1378.61	3.24329	32.17	EKEVVPDSPGDK	[8] Phospho (ST)	MAP1A_RAT	Microtubule-associated protein 1A OS=Rattus norvegicus GN=Map1a PE=1 SV=1	FALSE	0.449371	169848	29399.5	95360.3	24279.6	162509	136296	514835	292568	44840.9	40184.6	34656.3	31806.2	153921	77692	36566.1	35790.3	52203	59350.6	53992.4	45895.8	63231	19602.1	669893	18724.7	95986.3	20411.8	63345.5	6471.47	33892.8	33383.1	282131	255263	44840.9	38648.7	30308.4	29717.4	117065
4633	12.818	2	690.31	1378.61	3.1798	43.34	EKEVVPDSPGDK	[8] Phospho (ST)	MAP1A_RAT	Microtubule-associated protein 1A OS=Rattus norvegicus GN=Map1a PE=1 SV=1	FALSE	0.437947	1320.74	1.15857e+06	6979.1	192409	143.112	289.784	104619	210286	340747	1.05103e+06	1.17155e+06	1.30124e+06	9924.87	3292.21	361035	516677	971302	473823	363950	509432	6666.51	475759	107987	255647	746.393	804384	4636.04	51284.6	29.8474	70.9771	57331.6	183473	340747	1.01086e+06	1.02457e+06	1.21578e+06	7548.43
7608	12.1695	2	690.308	1378.6	-0.881613	32.11	EKEVVPDSPGDK	[8] Phospho (ST)	MAP1A_RAT	Microtubule-associated protein 1A OS=Rattus norvegicus GN=Map1a PE=1 SV=1	FALSE	0.195089	228.706	3200.43	1486.13	2329.37	0	0	574.252	2089.95	7984.51	371109	7723.91	1685.57	929.326	749.582	2130.21	3757.42	409540	3138.72	8571.51	4459.23	720.796	6816.58	1831.62	3428.78	129.249	2222.03	987.2	620.868	0	0	314.692	1823.46	7984.51	356925	6754.91	1574.87	706.805
2694	35.6306	2	959.44	1916.86	-1.11985	44.25	EPVPAWEGKSPEQEVR	[10] Phospho (ST)	MAP1A_RAT	Microtubule-associated protein 1A OS=Rattus norvegicus GN=Map1a PE=1 SV=1	FALSE	0.0415332	828839	748417	691897	400217	444950	420738	753552	688070	673519	519378	686233	594145	644564	468419	535396	583809	629768	696360	923441	975489	893958	1.12659e+06	1.08818e+06	1.17483e+06	468403	519620	459610	106674	92798.5	103052	412949	600334	673519	499526	600141	555126	490228
4170	28.6638	2	770.83	1539.65	-0.0739283	70.32	ADSVEQQDGAALEK	[3] Phospho (ST)	MAP1A_RAT	Microtubule-associated protein 1A OS=Rattus norvegicus GN=Map1a PE=1 SV=1	FALSE	0.0720635	487259	444044	468640	12726	196462	242731	237635	425781	418225	494550	511460	536592	713627	526015	571116	602734	669872	639934	374317	504912	207885	572059	605954	607004	275365	308296	311306	3391.97	40974.1	59452.2	130225	371490	418225	475647	447295	501352	542754
4195	36.9758	2	1040.93	2079.85	-1.38479	78.32	GFKSPPCEDFSVTGESEK	[4] Phospho (ST)	MAP1A_RAT	Microtubule-associated protein 1A OS=Rattus norvegicus GN=Map1a PE=1 SV=1	TRUE	0.0359282	603039	566755	543254	632589	992541	809698	573261	445452	437236	485783	544219	545063	805193	689259	692127	421628	461558	528468	1.15487e+06	1.28708e+06	1.228e+06	942640	699917	974808	340796	393494	360870	168610	207004	198320	314149	388652	437236	467215	475944	509266	612395
4277	36.9884	3	694.29	2079.85	-1.04807	90.29	GFKSPPCEDFSVTGESEK	[4] Phospho (ST)	MAP1A_RAT	Microtubule-associated protein 1A OS=Rattus norvegicus GN=Map1a PE=1 SV=1	TRUE	0.00412627	155149	235613	190592	358610	369160	351178	286505	211517	231036	292226	272635	271801	430681	290783	355590	282126	253424	277203	786906	853786	786055	407678	330676	453253	87679.6	163584	126605	95583.8	76991.8	86014.5	157006	184546	231036	281057	238431	253950	327557
5496	51.9902	2	1056.02	2110.03	-1.56573	106.63	QLSPESLGTLQFGELNLGK	[3] Phospho (ST)	MAP1A_RAT	Microtubule-associated protein 1A OS=Rattus norvegicus GN=Map1a PE=1 SV=1	FALSE	0.000277645	262909	224914	219452	182763	192909	206009	635703	395000	417964	392995	399136	430922	571191	790046	493830	416658	404211	476860	498268	542695	588013	618078	478881	651313	148578	156156	145776	48713.6	40233	50457.9	348367	344633	417964	377974	349062	402622	434423
6791	51.9902	3	704.351	2110.03	-1.05445	---	QLSPESLGTLQFGELNLGK	[3] Phospho (ST)	MAP1A_RAT	Microtubule-associated protein 1A OS=Rattus norvegicus GN=Map1a PE=1 SV=1	FALSE	0.000433373	60757.8	49514.6	45633.2	79059.3	77357.1	68891.7	154039	148293	186982	175083	168237	192845	275276	241178	242956	201587	152870	235147	215070	192787	259787	189003	137136	202277	34336.2	34377.6	30313	21072.4	16133.6	16873.7	84413.8	129384	186982	168391	147131	180180	209363
5648	35.4768	2	874.839	1747.66	-0.548868	85	SPPCEDFSVTGESEK	[1] Phospho (ST)	MAP1A_RAT	Microtubule-associated protein 1A OS=Rattus norvegicus GN=Map1a PE=1 SV=1	FALSE	0.236546	400507	446268	298848	321650	343877	302907	390645	195907	232389	188650	253887	241755	343370	468779	333746	171354	182710	221524	411676	453287	488749	428215	319961	640862	226339	309840	198517	85732.5	71718.9	74191.3	214075	170927	232389	181440	222035	225878	261152
6047	29.7121	2	830.33	1658.65	-0.606895	86.91	EGEGGAGAPDSSSFSPK	[15] Phospho (ST)	MAP1A_RAT	Microtubule-associated protein 1A OS=Rattus norvegicus GN=Map1a PE=1 SV=1	FALSE	0.147376	287651	399815	285263	274205	139854	110075	303227	127903	140222	156414	168250	200345	180067	237971	162814	155742	143029	133550	567745	594832	432621	371716	307010	418724	162560	277588	189493	73086.3	29167.8	26960.8	166170	111594	140222	150436	147142	187188	136951
8921	29.6848	1	1659.65	1658.65	0.171032	---	EGEGGAGAPDSSSFSPK	[15] Phospho (ST)	MAP1A_RAT	Microtubule-associated protein 1A OS=Rattus norvegicus GN=Map1a PE=1 SV=1	FALSE	0.697703	522881	466192	421434	721322	893053	753693	553938	256045	211418	232830	244966	268808	347516	673999	312562	232390	270549	231270	598155	678042	751996	549937	555066	582708	295497	323673	279948	192261	186255	184603	303560	223397	211418	223931	214234	251155	264305
6635	34.1172	2	1117	2231.98	-0.111324	97.02	VPSAPGQESPVPDTESTAPMR	[9] Phospho (ST)	MAP1A_RAT	Microtubule-associated protein 1A OS=Rattus norvegicus GN=Map1a PE=1 SV=1	FALSE	0.0140409	513939	390744	342830	16922.8	32713.8	31555.6	331012	146975	185728	220209	238715	213918	194868	257915	167793	250449	325929	285633	642539	700470	668153	530035	546307	663210	290443	271291	227733	4510.58	6822.77	7728.95	181395	128234	185728	211792	208767	199870	148208
7047	43.0168	2	938.422	1874.83	-1.99304	76.3	WLAESPVGLPPEEEDK	[5] Phospho (ST)	MAP1A_RAT	Microtubule-associated protein 1A OS=Rattus norvegicus GN=Map1a PE=1 SV=1	FALSE	0.0554756	273028	260255	254780	52405.9	42008.7	45485.4	748510	441871	468809	506026	527822	523251	310886	269903	240263	261510	266329	264560	931307	1.02665e+06	1.0404e+06	891445	747137	889734	154297	180693	169244	13968.2	8761.31	11140.8	410186	385528	468809	486685	461604	488888	236446
8190	27.6042	2	1207.96	2413.9	1.49633	44.96	AELEEMEETHPSDEEGEETK	[6] Oxidation (M)|[12] Phospho (ST)	MAP1A_RAT	Microtubule-associated protein 1A OS=Rattus norvegicus GN=Map1a PE=1 SV=1	FALSE	0.381817	712439	685621	809976	748211	1.23642e+06	1.12052e+06	139591	240274	148104	6058.98	223021	289972	716283	531373	589863	419004	394485	337501	367422	442685	367070	457003	527779	424318	402622	476021	538047	199428	257867	274450	76496.6	209637	148104	5827.4	195041	270929	544774
9002	11.1239	2	645.315	1288.62	-1.497	47.76	HTQEALKASPK	[9] Phospho (ST)	MAP1A_RAT	Microtubule-associated protein 1A OS=Rattus norvegicus GN=Map1a PE=1 SV=1	FALSE	0.0210435	3188.41	6407.01	1568.13	11447.9	12090.5	7716.79	5567.47	5801.79	5220.85	4287.19	5569.28	6153.46	13381.1	10013.9	15008.1	11766.2	5965.78	12200.4	44685.8	51564.9	77960.8	4247.44	3463.32	4159.99	1801.87	4448.34	1041.67	3051.31	2521.58	1890.08	3050.99	5062.01	5220.85	4123.32	4870.58	5749.34	10177.1
9627	13.8467	2	561.739	1121.46	0.00807974	34.19	EVVPDSPGDK	[6] Phospho (ST)	MAP1A_RAT	Microtubule-associated protein 1A OS=Rattus norvegicus GN=Map1a PE=1 SV=1	FALSE	0.0672457	6367.53	516874	4274.17	7085.4	56972.5	42725.2	2517.78	5025.18	12979.9	640024	514921	648268	8714.22	6933.95	2959.77	10599	690841	12883.8	4954.31	6088.61	9188.01	4324.03	3639.5	2522.29	3598.49	358862	2839.22	1888.54	11882.2	10464.7	1379.75	4384.42	12979.9	615561	450321	605694	6627.66
22853	13.9525	1	1122.47	1121.46	0.196928	---	EVVPDSPGDK	[6] Phospho (ST)	MAP1A_RAT	Microtubule-associated protein 1A OS=Rattus norvegicus GN=Map1a PE=1 SV=1	FALSE	0.53415	405.478	59838	936.974	1183.06	564.448	267.227	140.966	229.173	2766.12	324219	228906	270101	14045.3	5134.06	558.366	4126.93	302694	3034.25	5114.38	2479.02	0	505.924	248.326	4349.95	229.148	41545	622.408	315.333	117.721	65.4521	77.2498	199.951	2766.12	311826	200188	252363	10682.2
10153	43.6414	3	749.362	2245.07	-0.617615	40.54	WLAESPVGLPPEEEDKLTR	[5] Phospho (ST)	MAP1A_RAT	Microtubule-associated protein 1A OS=Rattus norvegicus GN=Map1a PE=1 SV=1	FALSE	0.0119701	55848.9	46567.6	51483.1	4670.59	2072.19	3713.32	135931	111458	112181	84665.7	93491.3	88049.1	66216.1	28534.8	42063.7	92433.7	80480	105521	377273	408769	386266	341605	286264	352290	31562	32331.5	34198.9	1244.9	432.176	909.506	74490.7	97245.6	112181	81429.6	81762.3	82266.6	50361.1
10547	41.7233	3	975.446	2923.31	-2.99521	43.85	ATVSPSTDETPAGTLPGGSFSHSALSVDR	[4] Phospho (ST)	MAP1A_RAT	Microtubule-associated protein 1A OS=Rattus norvegicus GN=Map1a PE=1 SV=1	FALSE	0.0211923	258668	321587	322836	372629	412931	391362	177096	175106	200888	128996	131839	116623	101390	68644.4	80912.1	68881.7	51976	65863.9	214122	230127	218251	242340	242404	264386	146181	223275	214452	99320.4	86120.8	95856.6	97049	152778	200888	124066	115299	108964	77113.2
10967	47.7046	2	1100.97	2199.92	-5.55462	43.6	SPFEIISPPASPPEMTGQR	[7] Phospho (ST)|[11] Phospho (ST)	MAP1A_RAT	Microtubule-associated protein 1A OS=Rattus norvegicus GN=Map1a PE=1 SV=1	FALSE	0.00547963	425924	216809	257564	25768.7	14555.2	17777	302079	89299.5	187085	83700.7	150064	187994	155710	334688	117679	199809	224769	231713	486932	561431	878084	448506	447797	608342	240703	150529	171093	6868.38	3035.62	4354.13	165540	77912.9	187085	80501.5	131237	175648	118427
14812	47.6281	3	734.313	2199.92	-6.3918	---	SPFEIISPPASPPEMTGQR	[7] Phospho (ST)|[11] Phospho (ST)	MAP1A_RAT	Microtubule-associated protein 1A OS=Rattus norvegicus GN=Map1a PE=1 SV=1	FALSE	0.00076332	65395.1	58387.6	49528.4	7925.35	2039.06	6166.28	59885.9	22988.6	70928.1	41601.6	40792.7	75909.4	61473.8	99866.4	55128.9	105071	68426.8	106666	180238	206452	368842	121199	136340	153624	36956.8	40538.1	32900.5	2112.42	425.265	1510.31	32817.7	20057.3	70928.1	40011.5	35675	70924.1	46754.3
10984	45.5817	2	828.414	1654.81	-2.64726	57.43	SSLLLDTVTSIPSSR	[10] Phospho (ST)	MAP1A_RAT	Microtubule-associated protein 1A OS=Rattus norvegicus GN=Map1a PE=1 SV=1	FALSE	5.59728e-09	42034.6	32948.9	37528.8	43061.9	44732.1	65503	61305.1	37807.1	53461.5	58532.1	62354.1	68840.1	216832	212793	194156	144237	129386	140871	168643	197570	205879	98249.7	86726.6	93184	23755.1	22876.2	24929.4	11477.7	9329.3	16043.7	33595.4	32986.3	53461.5	56294.9	54531.5	64319.1	164913
10992	31.4527	2	1124.99	2247.97	0.0263757	60.64	VPSAPGQESPVPDTESTAPMR	[9] Phospho (ST)|[20] Oxidation (M)	MAP1A_RAT	Microtubule-associated protein 1A OS=Rattus norvegicus GN=Map1a PE=1 SV=1	FALSE	0.0130737	92745.8	255686	175890	277492	68740.2	68309.8	63138.3	83944.6	64325.5	99722.5	97986.6	109712	113194	82481.7	155103	136516	164053	158739	300332	334029	216391	204326	181099	201468	52413.5	177521	116839	73962.4	14336.4	16731.2	34600	73240.9	64325.5	95910.9	85693.7	102507	86090.2
13631	30.5304	2	834.812	1667.61	0.127281	87.09	GHWDDGTNDSDLEK	[10] Phospho (ST)	MAP1A_RAT	Microtubule-associated protein 1A OS=Rattus norvegicus GN=Map1a PE=1 SV=1	FALSE	0.0413426	20591.6	70341.5	44945.9	10838.1	515.067	447.654	62698.5	43939.6	51977.9	75238.1	81947.4	92961.7	20363.2	16218	47894.2	70550.6	77564	54833.6	222431	205156	165013	126873	112210	150841	11636.9	48837.5	29856.5	2888.78	107.422	109.644	34359	38336.8	51977.9	72362.3	71666.7	86856.5	15487.4
15788	25.2416	2	751.858	1501.7	-0.261279	46.82	DTDLQQTQATEPR		MAP1A_RAT	Microtubule-associated protein 1A OS=Rattus norvegicus GN=Map1a PE=1 SV=1	FALSE	0.0212238	85279.5	364.255	60188.2	4275.48	59117.1	35309.1	641.147	14542.8	36004.3	646.432	764.129	402.559	119179	32921.2	61345.8	54230.4	902.269	48693.3	41339.5	52459.9	65551	37341	22489.6	46046.6	48194.1	252.899	39981.5	1139.58	12329.4	8648.3	351.351	12688.5	36004.3	621.724	668.265	376.121	90642.1
20942	25.9695	2	751.858	1501.7	-0.16072	39.68	DTDLQQTQATEPR		MAP1A_RAT	Microtubule-associated protein 1A OS=Rattus norvegicus GN=Map1a PE=1 SV=1	FALSE	0.138686	60115.5	683.664	14385.6	1849.02	11417	19671.4	34769.7	40534.8	8252.2	548.378	801.627	316.666	66364.1	12577.6	9534.12	9865.2	613.413	11078.8	30812.1	23297.1	23185.4	10095.1	54868.6	11555.7	33973.1	474.663	9555.97	492.837	2381.12	4818.14	19053.9	35366.2	8252.2	527.418	701.058	295.869	50473.7
29595	26.8708	2	751.857	1501.7	-0.729838	35.54	DTDLQQTQATEPR		MAP1A_RAT	Microtubule-associated protein 1A OS=Rattus norvegicus GN=Map1a PE=1 SV=1	FALSE	0.824641	432.382	179.868	0	87.2958	842.819	404.392	0	566.949	162.036	66.2438	163.248	0.0805089	45783.2	238.178	0	732.014	0	0	0	347.585	10.3755	329.726	256.631	52.9654	244.353	124.881	0	23.2678	175.778	99.0482	0	494.657	162.036	63.7119	142.767	0.0752216	34820.7
18224	25.4962	3	781.324	2340.95	0.553642	43.63	EDSEEQTVKPGPEEGTSEEGK	[3] Phospho (ST)	MAP1A_RAT	Microtubule-associated protein 1A OS=Rattus norvegicus GN=Map1a PE=1 SV=1	FALSE	0.821592	134654	3477.32	184838	3193.96	8278.14	4995.27	105436	37427.5	5609.28	2055.42	1790.05	2053.29	10262.2	105146	9524.8	5969.75	2258.91	4591.91	10131.7	10624.3	8399.42	10226.2	220189	8169.54	76097.1	2414.27	122783	851.316	1726.48	1223.5	57779.5	32655.1	5609.28	1976.86	1565.48	1918.45	7804.99
30803	25.4826	2	1171.48	2340.95	0.0252669	---	EDSEEQTVKPGPEEGTSEEGK	[3] Phospho (ST)	MAP1A_RAT	Microtubule-associated protein 1A OS=Rattus norvegicus GN=Map1a PE=1 SV=1	FALSE	0.295208	720.555	505.376	88703.1	0	597.718	293.061	33609.2	6086.88	552.827	0	530.592	693.902	1873.23	5485.08	485.329	0	0	0	1228.05	1213.05	748.962	0	114879	0	407.208	350.879	58923.3	0	124.66	71.7796	18417.9	5310.74	552.827	0	464.026	648.331	1424.7
23044	12.7681	2	882.881	1763.75	-0.848246	35.27	RDSEEKDKSLELR	[3] Phospho (ST)|[9] Phospho (ST)	MAP1A_RAT	Microtubule-associated protein 1A OS=Rattus norvegicus GN=Map1a PE=1 SV=1	FALSE	0.758425	642.688	98818.2	349.013	1121.3	56.5342	0	46.4489	245.603	1560.04	28907.5	2757.44	86583.8	241.156	1194.99	241.493	828.516	142003	1540.65	1928.41	1552.64	2183.26	176.196	533.481	727.555	363.203	68608.7	231.84	298.871	11.7907	0	25.4541	214.286	1560.04	27802.6	2411.5	80897.5	183.413
31830	24.5779	2	882.882	1763.75	-0.247044	35.01	RDSEEKDKSLELR	[3] Phospho (ST)|[9] Phospho (ST)	MAP1A_RAT	Microtubule-associated protein 1A OS=Rattus norvegicus GN=Map1a PE=1 SV=1	FALSE	0.306761	2932.77	3721.18	76961.3	3909.26	15405.2	9010.7	11456.5	71336.5	4798.05	4390.83	2507.13	9655.55	1893.66	1275.71	120284	19592	3453.46	9164.84	58691.2	11319.8	100666	17025.4	86825.5	11093.2	1657.4	2583.58	51123.5	1041.97	3212.91	2207	6278.18	62240.4	4798.05	4223	2192.6	9021.43	1440.24
2076	26.5339	3	827.046	2478.12	-0.111019	57.46	KLEQEQEGEKDAATEEPGSPVK	[19] Phospho (ST)	ADDB_RAT	Beta-adducin OS=Rattus norvegicus GN=Add2 PE=2 SV=4	TRUE	7.97045e-05	390214	548174	487011	199540	213082	223852	301760	641853	578048	78075.3	583789	594089	1.01628e+06	487815	980565	1.07262e+06	1.16077e+06	1.0909e+06	1.42572e+06	1.57201e+06	1.00463e+06	660300	718459	747294	220522	380593	323509	53185.3	44440.3	54828.2	165365	560010	578048	75091.1	510550	555073	772939
11819	26.5207	2	1240.07	2478.12	0.0269424	61.23	KLEQEQEGEKDAATEEPGSPVK	[19] Phospho (ST)	ADDB_RAT	Beta-adducin OS=Rattus norvegicus GN=Add2 PE=2 SV=4	TRUE	0.0319195	49958.6	27861.6	58138.8	12994.7	1713.28	880.46	22380	98229	70712.6	18598.9	59932	55707.4	3663.66	9643.44	172812	184929	146357	162435	176487	196517	128121	84597.8	94632.3	89631.4	28233.2	19344.1	38620.1	3463.59	357.322	215.652	12264.3	85703.8	70712.6	17888.1	52413.2	52048.9	2786.42
26072	13.4148	3	827.046	2478.12	-0.146728	39.95	KLEQEQEGEKDAATEEPGSPVK	[19] Phospho (ST)	ADDB_RAT	Beta-adducin OS=Rattus norvegicus GN=Add2 PE=2 SV=4	FALSE	0.642244	125.866	27023.3	5919.53	28035.4	162.613	134.937	11218	9957.22	9485.97	507350	48537.7	43599.6	6.70732	94.7272	10138.9	10346.2	45000.9	11616.4	10073.7	9821.85	17148.3	10635	11209.2	5324.49	71.1306	18762	3932.2	7472.53	33.9146	33.0503	6147.47	8687.57	9485.97	487959	42448.3	40736.2	5.1013
3146	12.6273	2	694.286	1386.56	0.0894531	49.62	STPASPVQSPTR	[5] Phospho (ST)|[9] Phospho (ST)	ADDB_RAT	Beta-adducin OS=Rattus norvegicus GN=Add2 PE=2 SV=4	TRUE	0.328065	38777.3	427578	516581	236940	460312	360121	347143	505083	516637	356157	393534	463739	69633.9	40782.2	833744	899451	622720	967764	861789	863828	820238	612121	730524	469165	21914.3	296864	343152	63153.8	96002.4	88204.8	190235	440680	516637	342544	344163	433284	52960.6
10414	23.5219	2	694.286	1386.56	-0.318274	40.05	STPASPVQSPTR	[5] Phospho (ST)|[9] Phospho (ST)	ADDB_RAT	Beta-adducin OS=Rattus norvegicus GN=Add2 PE=2 SV=4	FALSE	0.445586	502411	30918.7	94861.4	38995.5	580343	436897	90062	81426.8	50258.8	125878	71353.1	72426.4	1.17039e+06	955614	136434	96871.5	90038.8	104091	120963	91178	172328	91967.6	86519.9	66107	283928	21466.6	63014.1	10393.8	121036	107010	49354.3	71044	50258.8	121067	62401.5	67669.9	890151
21530	12.6273	1	1387.56	1386.56	-0.572249	---	STPASPVQSPTR	[5] Phospho (ST)|[9] Phospho (ST)	ADDB_RAT	Beta-adducin OS=Rattus norvegicus GN=Add2 PE=2 SV=4	TRUE	0.722651	93.0911	31060.9	171.383	13445.1	3760.37	2511.45	10300.2	8150.3	41371.8	1996.01	61231.2	59165.4	39.1259	0	87990.4	128868	7607.68	111865	42525	45298	34569.6	19458.7	0	22160.5	52.6087	21565.3	113.845	3583.66	784.26	615.131	5644.55	7111.05	41371.8	1919.72	53549.4	55279.8	29.7575
3801	12.5023	2	640.774	1279.53	-0.312991	65.08	DAATEEPGSPVK	[9] Phospho (ST)	ADDB_RAT	Beta-adducin OS=Rattus norvegicus GN=Add2 PE=2 SV=4	TRUE	0.21176	2124.82	249421	140124	149284	2783.88	2735.39	109423	222785	252800	280782	260166	270792	19934.4	5285.66	371949	343586	328429	368943	332369	346407	224871	253088	207962	225327	1200.81	173171	93080.7	39790	580.605	669.982	59963.9	194378	252800	270050	227527	253008	15161.2
14694	12.5508	1	1280.54	1279.53	-0.411832	---	DAATEEPGSPVK	[9] Phospho (ST)	ADDB_RAT	Beta-adducin OS=Rattus norvegicus GN=Add2 PE=2 SV=4	TRUE	0.678727	49.0586	43704.1	16269.7	21393.3	439.857	158.218	26004.6	71380.2	58467	7396.77	96864.4	94230.7	15.2911	88.1904	138369	126504	9944.25	108372	51971.7	58977.9	39204.6	50319.5	23051.6	32733.1	27.7245	30343.4	10807.5	5702.17	91.7364	38.7524	14250.6	62278.5	58467	7114.05	84712.2	88042.2	11.6298
21656	21.8046	2	640.775	1279.53	1.14479	63.65	DAATEEPGSPVK	[9] Phospho (ST)	ADDB_RAT	Beta-adducin OS=Rattus norvegicus GN=Add2 PE=2 SV=4	FALSE	0.999677	142851	35918.4	17452	7639.82	27964.7	19614.9	22006.2	34240.5	5407.76	315044	28093.5	36904	508649	346126	28317.8	13235.9	30718.5	13658	6468.29	10010.9	23962.2	21957.7	43910.7	12087.9	80729.6	24937.8	11592.9	2036.31	5832.3	4804.28	12059.5	29874.5	5407.76	303002	24569	34480.4	386856
4576	27.7003	3	784.348	2350.02	-0.0984793	34.57	LEQEQEGEKDAATEEPGSPVK	[18] Phospho (ST)	ADDB_RAT	Beta-adducin OS=Rattus norvegicus GN=Add2 PE=2 SV=4	FALSE	0.377689	49928	124572	86566.7	37292.5	13965	11049.3	99641.7	165324	145908	62289.6	212161	225577	5126.4	1181.62	260081	324335	323560	281996	358410	401564	284563	190804	198700	233133	28215.9	86489.4	57504.1	9939.91	2912.52	2706.32	54604	144243	145908	59908.8	185544	210762	3898.92
7547	11.9534	2	729.335	1456.66	-0.327972	65.63	SRSPSTESQLASK	[3] Phospho (ST)	ADDB_RAT	Beta-adducin OS=Rattus norvegicus GN=Add2 PE=2 SV=4	FALSE	0.218141	1027.26	40319.4	47163.1	32957.4	0	27.7334	26048.4	63147.1	49839.3	68275.2	54323.9	49554.2	4302.54	2485.29	58227.1	50302.9	26273.4	47376	52026.5	63987.2	37906.4	53488.5	48695.3	34020.4	580.536	27993.5	31329.2	8784.45	0	6.79278	14274.6	55095.2	49839.3	65665.6	47508.6	46299.8	3272.33
39143	13.4979	2	729.335	1456.66	-0.110051	45.28	SRSPSTESQLASK	[3] Phospho (ST)	ADDB_RAT	Beta-adducin OS=Rattus norvegicus GN=Add2 PE=2 SV=4	FALSE	0.448513	349.962	11.174	54.7343	52.254	83.2533	112.159	29.2262	104.458	209.952	207.119	507.922	574.978	45416.6	331.347	88.8811	91.8226	600.172	549.838	119.283	194.981	14.3462	159.997	17.1967	65.3674	197.775	7.75802	36.3586	13.9277	17.3633	27.4711	16.0161	91.1389	209.952	199.202	444.201	537.217	34541.9
13513	13.1913	2	654.303	1306.59	-0.53234	43.71	STPASPVQSPTR	[5] Phospho (ST)	ADDB_RAT	Beta-adducin OS=Rattus norvegicus GN=Add2 PE=2 SV=4	FALSE	0.050693	2900.08	9894.35	1928.35	55904.9	881.752	602.463	22374.7	13119.9	95947.5	7677.43	90764.7	87887.3	10272.1	3860.13	76992.8	183989	46771.6	200372	113867	126798	18564.5	60969.7	6154.03	54496.6	1638.93	6869.57	1280.95	14900.9	183.898	147.562	12261.4	11447	95947.5	7383.99	79377.8	82115.4	7812.48
20881	24.8407	2	654.302	1306.59	-1.68627	40.96	STPASPVQSPTR	[5] Phospho (ST)	ADDB_RAT	Beta-adducin OS=Rattus norvegicus GN=Add2 PE=2 SV=4	FALSE	0.559905	70396.6	1424.57	14295.4	4479.49	79621.1	71625.6	9829.24	17714.5	4025.22	33460.8	11121.3	15699	190256	153771	41910.1	4187.7	21644.3	4797.66	26819	4625.64	38664.7	17051.5	20672.2	6611.09	39783.3	989.069	9496.07	1193.96	16605.7	17543.3	5386.46	15455.8	4025.22	32181.9	9726.04	14668	144701
27794	22.4834	2	654.303	1306.59	-0.695449	40.44	STPASPVQSPTR	[5] Phospho (ST)	ADDB_RAT	Beta-adducin OS=Rattus norvegicus GN=Add2 PE=2 SV=4	FALSE	0.248196	8382.35	646.654	53070.4	14612.8	55010.2	34579.6	46129.4	55534	15236.8	13981.5	379.769	644.686	23210.9	16122.8	72252.6	48442.9	297.6	55153.3	4440.03	34866	144064	56489.8	98311.9	12602.7	4737.13	448.967	35253.3	3894.9	11472.9	8469.62	25279	48452.8	15236.8	13447.1	332.125	602.347	17653.2
16466	31.4998	2	870.391	1738.77	0.180137	64.91	TESVTSGPLSPEGSPSK	[10] Phospho (ST)	ADDB_RAT	Beta-adducin OS=Rattus norvegicus GN=Add2 PE=2 SV=4	FALSE	0.172208	14754.5	38907.9	34565.9	68690.8	7238.69	0	31139.1	23339.3	33340.2	28024.3	34281.4	33919.2	5223.8	8308.58	50993.9	51822.2	55225.6	61328.2	116258	119170	92019.1	50211.1	37576.2	51944.9	8338.21	27013.4	22961.3	18308.8	1509.7	0	17064.3	20363.3	33340.2	26953.2	29980.6	31691.6	3973
19122	30.3413	3	713.666	2137.98	-0.305346	---	TESVTSGPLSPEGSPSKSPSK	[18] Phospho (ST)	ADDB_RAT	Beta-adducin OS=Rattus norvegicus GN=Add2 PE=2 SV=4	FALSE	0.126375	6062.43	32951.4	18869.6	29294.4	1515.08	0	7700.86	12041.4	20330.5	24825.5	20227.7	24718.4	7091.95	3297.98	33353.3	30889.2	30915.1	26133.8	92441.2	89115.9	38935.7	28363.1	22085.4	24363	3426.07	22877.9	12534.6	7808.11	315.984	0	4220.1	10506	20330.5	23876.6	17690	23095	5393.83
23217	30.3738	2	1070	2137.98	-0.223429	93.86	TESVTSGPLSPEGSPSKSPSK	[18] Phospho (ST)	ADDB_RAT	Beta-adducin OS=Rattus norvegicus GN=Add2 PE=2 SV=4	FALSE	0.163405	16788.5	34625	37757.8	19010	4662.33	1206.12	12845	16098.8	21397	22859.7	27775.7	31283.8	2263.74	6613.78	34429.6	32513.3	29062.1	29792.6	100352	83513.4	39732.2	33133.5	38590.7	40752	9487.7	24039.9	25081.6	5066.91	972.373	295.417	7039.08	14046.1	21397	21986	24291.1	29229.3	1721.7
19142	32.6957	2	910.382	1818.75	8.96898	44.01	TESVTSGPLSPEGSPSK	[10] Phospho (ST)|[14] Phospho (ST)	ADDB_RAT	Beta-adducin OS=Rattus norvegicus GN=Add2 PE=2 SV=4	FALSE	4.95834e-05	80904.9	42903.8	66070.6	49825.4	30700.9	14923.6	62418.1	39530.1	27275.7	38991.3	51327.7	47241.7	62853.8	47761.5	109988	93400.5	99168.8	87002.9	169071	226687	241279	106073	110587	98329.7	45721.9	29787.8	43889.1	13280.4	6402.97	3655.25	34205.3	34489.6	27275.7	37500.9	44888.4	44139.2	47803.9
21674	10.9652	2	426.702	851.389	11.9754	32.51	SPAVSPSK	[7] Phospho (ST)	ADDB_RAT	Beta-adducin OS=Rattus norvegicus GN=Add2 PE=2 SV=4	FALSE	0.27244	495.447	1142.53	1052.72	4099.98	2966.15	2733.87	14.4652	1132.17	876.62	1155.13	1036.29	1098.04	1829	485.215	1585.13	2055.83	1616.85	2308.27	1315.27	1565.58	3008.32	1422.63	1670.9	847.926	279.992	793.25	699.298	1092.81	618.619	669.61	7.92699	987.809	876.62	1110.97	906.279	1025.93	1391.06
29892	23.2282	2	729.336	1456.66	0.6831	50.6	SRSPSTESQLASK	[5] Phospho (ST)	ADDB_RAT	Beta-adducin OS=Rattus norvegicus GN=Add2 PE=2 SV=4	FALSE	0.348477	365.651	270.838	705.536	789.726	46699.3	39780.7	396.933	1257.6	614.813	6320.14	2466.69	2188.97	1135.05	942.114	799.132	634.773	1740.23	714.746	674.284	5398.78	359.572	2588.65	1355.74	669.282	206.641	188.041	468.67	210.493	9739.58	9743.52	217.521	1097.24	614.813	6078.57	2157.23	2045.22	863.274
2094	54.312	3	696.659	2086.96	-1.49932	70.55	AAFDDAIAELDTLSEESYK		1433E_RAT	14-3-3 protein epsilon OS=Rattus norvegicus GN=Ywhae PE=1 SV=1	TRUE	0.00698234	332482	297402	273196	438060	439242	420739	610018	974438	974014	918006	919875	903447	1.61456e+06	895607	1.48802e+06	1.47873e+06	909023	1.62892e+06	658042	636950	826764	779617	590081	812584	187896	206484	181478	116760	91608.2	103052	334292	850187	974014	882918	804472	844114	1.22796e+06
2276	54.2967	2	1044.48	2086.95	-1.55995	122.31	AAFDDAIAELDTLSEESYK		1433E_RAT	14-3-3 protein epsilon OS=Rattus norvegicus GN=Ywhae PE=1 SV=1	TRUE	5.22527e-07	1.08713e+06	886326	839958	746517	902896	847671	1.49313e+06	1.20961e+06	1.15282e+06	1.10314e+06	1.18689e+06	1.1342e+06	2.01143e+06	2.11653e+06	1.80813e+06	1.93839e+06	1.63952e+06	1.90455e+06	1.23477e+06	1.40168e+06	1.52043e+06	1.9734e+06	1.60918e+06	1.86527e+06	614374	615369	557963	198976	188308	207621	818238	1.05537e+06	1.15282e+06	1.06098e+06	1.03799e+06	1.05972e+06	1.52981e+06
2327	31.3901	2	645.278	1288.54	0.144242	62.63	EALQDVEDENQ		1433E_RAT	14-3-3 protein epsilon OS=Rattus norvegicus GN=Ywhae PE=1 SV=1	TRUE	0.00342701	129881	288281	206166	188975	69387	66192	298505	272509	309219	329466	362197	344227	258955	207247	330350	377763	404282	421499	677569	705872	591278	421145	329115	463864	73399.9	200151	136951	50369.3	14471.3	16212.5	163582	237761	309219	316873	316757	321620	196950
3255	31.3589	1	1289.55	1288.54	-0.0346214	---	EALQDVEDENQ		1433E_RAT	14-3-3 protein epsilon OS=Rattus norvegicus GN=Ywhae PE=1 SV=1	TRUE	0.000403007	554573	580845	504293	321715	379111	345242	829716	657244	566493	686958	707034	730030	696569	849726	698151	718107	818545	776584	802984	869516	945143	868046	808917	945837	313406	403276	334989	85749.7	79067.3	84560.6	454687	573439	566493	660701	618333	682086	529780
11286	43.657	2	1090.97	2179.93	-1.24931	121.89	DNLTLWTSDMQGDGEEQNK		1433E_RAT	14-3-3 protein epsilon OS=Rattus norvegicus GN=Ywhae PE=1 SV=1	TRUE	0.0122059	80986.8	83989.3	80854.3	16169.6	5447.29	14925.9	190956	83701.6	104540	98074.7	114202	60453	43878.1	42022.3	36721.6	165320	170116	178193	330464	329764	336682	275133	276867	347935	45768.2	58313.1	53709.5	4309.84	1136.08	3655.8	104645	73028.8	104540	94326.1	99874.4	56482.8	33371.8
18861	35.3343	2	628.799	1255.58	-0.18492	33.76	YLAEFATGNDR		1433E_RAT	14-3-3 protein epsilon OS=Rattus norvegicus GN=Ywhae PE=1 SV=1	FALSE	0.228968	23889.4	18737.6	26492.7	18452.9	1058.06	4551.49	3534.52	9067.94	10740.7	9273.74	16552.2	8451.84	8767.06	19519.1	44177.3	16090.6	8927.73	19033.2	2397.54	5202.09	12080.5	32321.2	32550.6	32849.8	13500.7	13009.4	17598.5	4918.43	220.668	1114.8	1936.93	7911.68	10740.7	8919.28	14475.7	7896.78	6667.85
19482	35.8022	2	628.799	1255.58	0.0509834	47.07	YLAEFATGNDR		1433E_RAT	14-3-3 protein epsilon OS=Rattus norvegicus GN=Ywhae PE=1 SV=1	FALSE	0.12038	92.0932	881.258	385.049	1940.57	18996.6	31247.1	0	479.378	116.105	453.01	682.937	1527.75	60169.2	29613	5734.94	1516.48	0	1673.32	64073.2	57007.4	52914.5	2280.55	1493.62	1636.83	52.0447	611.85	255.778	517.239	3961.93	7653.38	0	418.252	116.105	435.695	597.259	1427.42	45762.1
2105	12.9092	2	737.3	1472.59	13.2541	62.17	QSNASSDVEAEEK	[6] Phospho (ST)	PSIP1_RAT	PC4 and SFRS1-interacting protein OS=Rattus norvegicus GN=Psip1 PE=2 SV=1	TRUE	0.126049	69164.6	4.80385e+06	50761.9	179933	1.95522e+06	1.46217e+06	139006	245779	205990	2.99493e+06	3.72278e+06	4.05585e+06	128972	117651	287504	242805	4.28376e+06	259308	302302	263110	83136.5	311681	64498.9	268610	39087.1	3.33528e+06	33719.9	47959.1	407780	358130	76175.9	214439	205990	2.88046e+06	3.25574e+06	3.78949e+06	98090.8
21845	12.8311	1	1473.6	1472.59	17.6228	---	QSNASSDVEAEEK	[6] Phospho (ST)	PSIP1_RAT	PC4 and SFRS1-interacting protein OS=Rattus norvegicus GN=Psip1 PE=2 SV=1	TRUE	0.0657625	0	151232	115.296	462.422	693.883	202.327	206.905	875.756	629.724	4788.95	218158	240582	0	0	1527.42	562.876	290193	899.244	580.627	0	0	157.397	0	290.422	0	104999	76.5883	123.254	144.716	49.5562	113.385	764.088	629.724	4605.91	190789	224782	0
6371	11.3697	2	959.384	1916.75	0.853823	57.6	EDTDQEEKASNEDVTK	[10] Phospho (ST)	PSIP1_RAT	PC4 and SFRS1-interacting protein OS=Rattus norvegicus GN=Psip1 PE=2 SV=1	TRUE	0.299573	7691.42	73189.3	58703.7	34978.4	5834.39	3643.66	33643.8	68836.2	49052.4	63226.3	64700.9	72185	9641.78	3966.3	89364.9	61206	66189.9	58542.7	78861.4	102917	77432.4	82732.5	73708.3	61390.3	4346.66	50814.8	38995.4	9323.12	1216.82	892.446	18436.9	60058.9	49052.4	60809.6	56583.8	67444.4	7333.13
23173	10.8359	3	568.9	1703.68	0.558593	---	ETSVSKEDTDQEEK	[9] Phospho (ST)	PSIP1_RAT	PC4 and SFRS1-interacting protein OS=Rattus norvegicus GN=Psip1 PE=2 SV=1	TRUE	0.00511809	40.5108	214.075	1141.06	3950.12	92.8262	327.032	63.9444	1430.92	1317.65	25.0385	18.225	105.862	122.503	95.7607	2598.2	1542.15	1453.17	2513.04	5060.37	7137.14	4937.87	2736.32	2084.46	1085.98	22.8939	148.631	757.976	1052.86	19.3598	80.1003	35.0418	1248.47	1317.65	24.0815	15.9386	98.9097	93.1704
29166	10.8359	2	852.846	1703.68	0.337423	46.14	ETSVSKEDTDQEEK	[9] Phospho (ST)	PSIP1_RAT	PC4 and SFRS1-interacting protein OS=Rattus norvegicus GN=Psip1 PE=2 SV=1	TRUE	0.022497	0	51.6755	589.32	3120.9	0	112.387	3.18307	1061.57	915.612	0	0	0	0	0	2193.72	800.904	1140.48	2320.45	5622.9	6787.93	8732.6	2448.92	1859.94	1054.19	0	35.8779	391.471	831.843	0	27.527	1.74433	926.209	915.612	0	0	0	0
2124	34.5877	3	667.288	1998.84	4.92932	32.62	GSYLTHEASGLDEQGEAR	[9] Phospho (ST)	CADM4_RAT	Cell adhesion molecule 4 OS=Rattus norvegicus GN=Cadm4 PE=1 SV=1	TRUE	0.000363005	130953	288920	257720	305697	227775	215106	174199	171689	237847	245057	333366	273263	307068	203570	472807	376592	332127	350718	540929	597246	521646	339451	336524	330404	74005.9	200595	171197	81480.4	47504.7	52686.1	95461.5	149797	237847	235690	291544	255317	233542
3002	34.5541	2	1000.42	1998.83	0.0682988	73.53	GSYLTHEASGLDEQGEAR	[9] Phospho (ST)	CADM4_RAT	Cell adhesion molecule 4 OS=Rattus norvegicus GN=Cadm4 PE=1 SV=1	TRUE	0.000900176	638886	807183	846021	687469	678815	648541	561966	500595	478107	667649	698467	687515	854912	829989	957461	696330	739585	701599	1.01252e+06	1.16366e+06	1.04045e+06	777010	783840	742907	361054	560421	561991	183238	141573	158848	307959	436764	478107	642130	610840	642364	650209
2130	27.5211	2	574.261	1146.51	0.463574	32.91	SLDEIHPTR	[1] Phospho (ST)	RIMS1_RAT	Regulating synaptic membrane exocytosis protein 1 OS=Rattus norvegicus GN=Rims1 PE=1 SV=1	TRUE	0.740127	365597	346271	354287	252840	446177	444638	265152	395334	355831	361594	367535	363117	520828	310590	380400	338982	320019	311755	320516	349164	353347	410063	363103	431882	206610	240413	235344	67391.8	93054.3	108906	145304	344925	355831	347773	321426	339270	396119
2171	11.7462	2	648.267	1294.52	0.51636	44.63	SQSADAPGPTER	[3] Phospho (ST)	HOME3_RAT	Homer protein homolog 3 OS=Rattus norvegicus GN=Homer3 PE=2 SV=2	TRUE	0.32378	1108.14	130315	91553	116842	138.68	56.4989	65209.5	111971	85265.6	73207.3	73859.4	85164.1	1684.72	380.74	91289.2	106153	68500	102678	139920	163742	111772	214696	204597	137063	626.243	90476.4	60816.4	31143	28.9229	13.8383	35735	97693.9	85265.6	70409.1	64593.3	79571.1	1281.33
17496	12.4475	2	648.264	1294.51	-3.60446	44.36	SQSADAPGPTER	[3] Phospho (ST)	HOME3_RAT	Homer protein homolog 3 OS=Rattus norvegicus GN=Homer3 PE=2 SV=2	TRUE	0.43469	120724	58394.8	3340.39	24354.5	2171.06	1694.36	4755.2	11087.5	24748.9	49627.4	53332.2	57890.9	168059	93227.9	20590.2	25435.4	58041.3	24368.7	18593.5	33918.2	3245.21	26376.8	6170.29	16199.7	68224.8	40543	2218.94	6491.43	452.796	415	2605.86	9673.77	24748.9	47730.6	46641.4	54089	127818
20113	21.4132	2	648.263	1294.51	-5.77639	41.6	SQSADAPGPTER	[3] Phospho (ST)	HOME3_RAT	Homer protein homolog 3 OS=Rattus norvegicus GN=Homer3 PE=2 SV=2	TRUE	0.822814	15967.3	9350.08	6270.59	11690.9	240472	196676	9558.81	5553.73	21390.7	2744.26	2667.74	6085.51	1458.05	1707.94	9053.55	21584.1	7916.03	21896.5	27774.2	35669.7	41222.4	11514.6	9257.96	17247.7	9023.59	6491.69	4165.4	3116.07	50152.8	48172	5238.26	4845.57	21390.7	2639.37	2333.06	5685.85	1108.93
2224	26.8886	2	614.818	1227.62	0.111939	54.1	VEIIANDQGNR		HSP7C_RAT	Heat shock cognate 71 kDa protein OS=Rattus norvegicus GN=Hspa8 PE=1 SV=1	TRUE	0.154575	174916	238573	165593	122929	35696.6	55979.6	224640	308337	286377	43222.5	332422	313911	18286.7	224790	338571	375896	411591	370345	342739	353711	306044	278551	225400	318043	98850.5	165640	109999	32765.5	7444.86	13711.1	123103	269021	286377	41570.4	290718	293296	13908
13182	26.8708	1	1228.63	1227.62	-0.0544161	---	VEIIANDQGNR		HSP7C_RAT	Heat shock cognate 71 kDa protein OS=Rattus norvegicus GN=Hspa8 PE=1 SV=1	TRUE	0.17053	21730.9	16823.2	26113	4176.3	0	0	25632.7	86540.1	59424.1	0	70444.5	72346	0	35253.5	94241.8	101127	87084	94459.3	60281.8	66055.1	70842.1	42214.4	44278.7	46537.5	12280.8	11680.2	17346.2	1113.15	0	0	14046.8	75505.4	59424.1	0	61606.9	67594.7	0
20187	25.801	2	614.818	1227.62	-0.0984165	44.44	VEIIANDQGNR		HSP7C_RAT	Heat shock cognate 71 kDa protein OS=Rattus norvegicus GN=Hspa8 PE=1 SV=1	FALSE	0.139271	3929.09	198.878	1894.23	70.4519	7899.11	488.063	550.608	118.876	133.276	335837	276.755	91.7631	1411.15	7583.7	504.943	0	3272.43	72.2958	205.317	0	168.983	211.626	510.46	24.3737	2220.45	138.079	1258.29	18.7782	1647.43	119.542	301.735	103.718	133.276	323001	242.035	85.7367	1073.26
44211	25.8652	1	1228.63	1227.62	-0.106856	---	VEIIANDQGNR		HSP7C_RAT	Heat shock cognate 71 kDa protein OS=Rattus norvegicus GN=Hspa8 PE=1 SV=1	FALSE	0.765845	0	0	0	0	0	0	0	0	0	61822.9	0	0	0	0	926.313	0	0	0	0	0	0	0	0	0	0	0	0	0	0	0	0	0	0	59459.9	0	0	0
3682	11.4785	3	582.607	1744.8	-0.586375	40.12	NQTAEKEEFEHQQK		HSP7C_RAT	Heat shock cognate 71 kDa protein OS=Rattus norvegicus GN=Hspa8 PE=1 SV=1	FALSE	0.347067	965.414	59826.3	38060.4	12193.8	1012.27	783.51	24168.1	76105.7	53150.2	63686.8	59018.6	70636.5	508.008	728.262	64399.1	59658.9	61187.4	75878.5	177021	187432	118110	60175.5	54140.3	48945.8	545.586	41536.9	25282.6	3250.13	211.119	191.906	13244.2	66401.5	53150.2	61252.6	51614.4	65997.6	386.369
5692	11.4785	4	437.208	1744.8	-0.366045	---	NQTAEKEEFEHQQK		HSP7C_RAT	Heat shock cognate 71 kDa protein OS=Rattus norvegicus GN=Hspa8 PE=1 SV=1	FALSE	0.448495	694.593	28706.5	20338.2	15496.4	1356.47	1126.44	5713.23	34104.7	26103.4	27394.4	22895.6	26976.1	1802.86	1116.38	28509.1	28047.2	26140.8	30108.6	30884.2	32032.6	11963	25522.4	24340.3	12462.9	392.536	19930.7	13510.1	4130.41	282.904	275.899	3130.87	29756	26103.4	26347.3	20023.2	25204.5	1371.18
12318	11.4785	2	873.408	1744.8	-0.46064	55.27	NQTAEKEEFEHQQK		HSP7C_RAT	Heat shock cognate 71 kDa protein OS=Rattus norvegicus GN=Hspa8 PE=1 SV=1	FALSE	0.227644	112.268	7055.85	3792.44	265.602	0	0	3306.45	20022.3	14387.9	18170.1	18062.9	13556.5	530.708	0	23443.4	20946.3	22780.1	23106.1	47361.3	59172.2	41718.7	6670.97	5715.53	8260.1	63.4462	4898.82	2519.22	70.7935	0	0	1811.95	17469.3	14387.9	17475.6	15796.8	12666.2	403.634
7225	53.9646	3	754.052	2259.13	-1.90481	64.01	SINPDEAVAYGAAVQAAILSGDK		HSP7C_RAT	Heat shock cognate 71 kDa protein OS=Rattus norvegicus GN=Hspa8 PE=1 SV=1	TRUE	0.000152769	63812.1	61463	52062.4	90748.2	63448.1	66127.5	83578	126329	122480	155137	172870	148803	209870	126845	184145	215358	151412	210462	146817	153635	181347	176838	136074	166617	36062.2	42673.3	34583.7	24188	13232.7	16196.7	45801	110221	122480	149207	151183	139031	159618
17270	53.9646	2	1130.57	2259.13	-2.54887	---	SINPDEAVAYGAAVQAAILSGDK		HSP7C_RAT	Heat shock cognate 71 kDa protein OS=Rattus norvegicus GN=Hspa8 PE=1 SV=1	TRUE	0.000857928	39346.8	17406.8	35985.4	21140.4	19749.3	17389.7	28631.9	47719.6	39904.1	54557.4	74207.4	54061.6	89425	64626.5	91554.9	101673	75151.3	88075.5	54538.6	85220.7	66499.9	88064.1	103712	18471.8	22236.1	12085.4	23904.2	5634.76	4118.9	4259.28	15690.4	41634.8	39904.1	52472.1	64897.6	50511.2	68012.8
19359	29.4585	1	1691.72	1690.72	-0.714063	---	STAGDTHLGGEDFDNR		HSP7C_RAT	Heat shock cognate 71 kDa protein OS=Rattus norvegicus GN=Hspa8 PE=1 SV=1	TRUE	0.388931	42208.4	4663.47	103210	54902.5	2785.25	1820.74	52256.9	93262.6	75412.3	3949.39	85866.1	84365.7	25.3622	38550.9	108694	105219	87785.5	95242.4	114124	107361	148062	133200	131469	134181	23853.3	3237.81	68559.9	14633.7	580.891	445.955	28637	81370.7	75412.3	3798.44	75093.7	78825.1	19.2894
20800	29.537	2	846.366	1690.72	-0.489089	59.9	STAGDTHLGGEDFDNR		HSP7C_RAT	Heat shock cognate 71 kDa protein OS=Rattus norvegicus GN=Hspa8 PE=1 SV=1	TRUE	0.0778321	91477.3	7129.29	19161.3	4635.47	8487.78	2510.54	5677.7	15829	19421.5	11280.5	26507.3	28429	8869.38	7677.47	22818.9	22660.7	23145.8	26472.6	43764.9	43030.8	45486.2	23180.2	20237	27198.5	51696.7	4949.81	12728.4	1235.53	1770.21	614.909	3111.4	13810.7	19421.5	10849.3	23181.8	26562	6745.67
22462	28.8651	2	846.367	1690.72	0.419318	45.25	STAGDTHLGGEDFDNR		HSP7C_RAT	Heat shock cognate 71 kDa protein OS=Rattus norvegicus GN=Hspa8 PE=1 SV=1	FALSE	0.348483	4517.58	85870.5	1183.37	14391.8	1382.58	1795.63	261.844	1381.63	0	10674.2	149.291	0	1179.88	1524.01	1980.04	1633.23	461.612	576.67	7948.28	5746.08	3345.19	1448.14	2923.22	788.367	2553.02	59619.2	786.08	3835.98	288.351	439.804	143.491	1205.46	0	10266.2	130.562	0	897.369
2232	12.4475	2	491.716	981.417	0.167765	42.52	VISPSEDR	[3] Phospho (ST)	KPCA_RAT	Protein kinase C alpha type OS=Rattus norvegicus GN=Prkca PE=1 SV=3	TRUE	0.034082	36029.2	128340	61052.8	292518	4244.46	4241.22	103345	164799	189173	85502	120227	132817	47655.6	60675.3	241846	210836	136938	230448	379242	376693	274317	215130	155099	168533	20361.2	89105.5	40555.9	77967.5	885.221	1038.81	56633.2	143785	189173	82234	105144	124095	36244.8
8180	12.4475	1	982.424	981.416	-0.52107	---	VISPSEDR	[3] Phospho (ST)	KPCA_RAT	Protein kinase C alpha type OS=Rattus norvegicus GN=Prkca PE=1 SV=3	TRUE	0.0851211	13301.3	156616	11711.1	197059	328.599	249.259	67471.5	124914	157126	138335	153878	157328	29254.8	22737	238738	185352	154389	178969	255302	298219	179264	144647	79440.8	114001	7516.99	108737	7779.42	52523.9	68.5324	61.0513	36974.6	108986	157126	133048	134573	146996	22250
34301	17.772	2	491.716	981.417	-0.0666293	39.68	VISPSEDR	[3] Phospho (ST)	KPCA_RAT	Protein kinase C alpha type OS=Rattus norvegicus GN=Prkca PE=1 SV=3	TRUE	0.856065	3157.23	1229.84	992.744	4012.57	114584	84142.2	565.516	395.811	976.741	1640	1273.24	2246.15	186498	169459	870.989	1285.22	1754.92	1759.8	1979.19	2485.16	3532.39	983.09	990.916	450.092	1784.25	853.869	659.455	1069.51	23897.6	20609	309.905	345.341	976.741	1577.31	1113.5	2098.64	141842
22832	46.5462	2	889.888	1777.76	-5.57214	32.72	STLNPQWNESFTFK	[10] Phospho (ST)	KPCA_RAT	Protein kinase C alpha type OS=Rattus norvegicus GN=Prkca PE=1 SV=3	TRUE	0.0102192	10962.3	17178.1	10724.4	8501.31	4632.01	3379.19	31677.9	5538.45	25315.2	4465.86	7174.5	5645.29	7742.11	6100.31	9805.84	17823.7	7752.31	15739.1	59296.6	64021	45740.8	47197.1	32243	56491.7	6195.16	11926.6	7123.97	2265.93	966.05	827.669	17359.6	4832.24	25315.2	4295.16	6274.42	5274.55	5888.32
2281	47.3271	3	852.436	2554.29	-6.62597	65.07	SQVETEDLILKPGVVHVIDIDR	[1] Phospho (ST)	AQP4_RAT	Aquaporin-4 OS=Rattus norvegicus GN=Aqp4 PE=1 SV=1	TRUE	0.130351	470752	506595	592813	620894	509622	543514	526584	923082	951796	905063	887072	959678	766293	358706	813026	645794	481717	634330	1.57637e+06	1.90372e+06	1.59347e+06	999138	1.00754e+06	937871	266037	351725	393791	165493	106286	133123	288570	805380	951796	870470	775784	896652	582809
7822	47.6281	4	934.697	3734.76	-7.66232	45.44	GSYMEVEDNRSQVETEDLILKPGVVHVIDIDR	[11] Phospho (ST)	AQP4_RAT	Aquaporin-4 OS=Rattus norvegicus GN=Aqp4 PE=1 SV=1	TRUE	0.0748434	174193	165676	206058	139246	20725	23808	147168	283912	301972	232391	272710	271844	97499.9	36679.8	114766	268703	165890	273627	898487	996777	904740	544011	646189	510678	98442	115027	136879	37114.5	4322.41	5831.31	80648.8	247710	301972	223508	238497	253991	74154.2
20828	47.6123	3	1245.93	3734.76	-7.91614	---	GSYMEVEDNRSQVETEDLILKPGVVHVIDIDR	[11] Phospho (ST)	AQP4_RAT	Aquaporin-4 OS=Rattus norvegicus GN=Aqp4 PE=1 SV=1	TRUE	0.0822393	26275	42743.7	47245.4	11572.1	8617.88	3049.17	26145.8	21867.8	32962.7	4841.13	27031.6	17588.8	9789.34	11542.3	5762.8	14600.5	14032.8	14306.6	146192	182334	114786	120368	170747	161975	14848.8	29676.6	31383.9	3084.42	1797.34	746.835	14328	19079.5	32962.7	4656.1	23640.4	16433.7	7445.35
9869	46.3426	4	938.698	3750.76	-5.33271	56.03	GSYMEVEDNRSQVETEDLILKPGVVHVIDIDR	[4] Oxidation (M)|[11] Phospho (ST)	AQP4_RAT	Aquaporin-4 OS=Rattus norvegicus GN=Aqp4 PE=1 SV=1	TRUE	0.0634018	161657	241996	286295	176274	198770	178670	50585.5	200778	152130	168466	162288	159195	222326	70725.8	191677	197971	107510	158917	718426	823156	546950	426843	322343	349863	91357.5	168016	190179	46984	41455.4	43761.8	27721	175177	152130	162027	141928	148740	169092
2375	25.6704	3	814.002	2438.98	-0.147409	56.28	AEEAKDEPPSEGEAEEEEKEK	[10] Phospho (ST)	NFL_RAT	Neurofilament light polypeptide OS=Rattus norvegicus GN=Nefl PE=1 SV=3	FALSE	0.0678466	1.51415e+06	241471	2.01565e+06	1.18385e+06	52944.4	46168.6	906005	1.63441e+06	1.30979e+06	28683.4	185290	176964	105620	852854	1.7495e+06	1.43581e+06	130193	1.40409e+06	2.01484e+06	2.29584e+06	1.32168e+06	1.54485e+06	1.49889e+06	1.63556e+06	855694	167652	1.33894e+06	315543	11042.1	11308.1	496494	1.426e+06	1.30979e+06	27587.1	162044	165343	80330
6647	12.2392	3	814.001	2438.98	-1.42163	64.45	AEEAKDEPPSEGEAEEEEKEK	[10] Phospho (ST)	NFL_RAT	Neurofilament light polypeptide OS=Rattus norvegicus GN=Nefl PE=1 SV=3	FALSE	0.942274	45.3717	2299.16	494.208	14.3444	109.122	33.6929	42.3128	69.6848	775.747	1.13343e+06	440.056	1099.92	495.84	265.774	42.1499	198.658	5716.64	560.919	500.098	491.387	135.018	392.502	248.491	675.317	25.641	1596.29	328.29	3.82334	22.7585	8.25244	23.1875	60.7992	775.747	1.09011e+06	384.849	1027.68	377.115
7503	26.8708	3	814.002	2438.98	-0.322086	---	AEEAKDEPPSEGEAEEEEKEK	[10] Phospho (ST)	NFL_RAT	Neurofilament light polypeptide OS=Rattus norvegicus GN=Nefl PE=1 SV=3	FALSE	0.679292	133611	29948.6	147504	40689.1	1.49474e+06	1.4585e+06	16047.4	21493.2	23803.2	35752.9	41691.1	39748.7	1.76058e+06	222825	38938.3	40389.1	33942	32447.7	41653.6	40610.5	44599.3	26007	39090.8	28369	75507.8	20793.1	97983.2	10845.2	311742	357233	8794.01	18752.6	23803.2	34386.4	36460.7	37138.2	1.33902e+06
7992	12.9683	3	814.002	2438.98	-0.36019	57.13	AEEAKDEPPSEGEAEEEEKEK	[10] Phospho (ST)	NFL_RAT	Neurofilament light polypeptide OS=Rattus norvegicus GN=Nefl PE=1 SV=3	FALSE	0.713492	908.231	107322	1786.4	11428.6	790.661	340.306	5461.34	5801.44	29156.6	152057	1.45266e+06	267062	1694.44	140.943	16791.4	32883.1	171617	39335.2	10058.1	16062.2	6378.7	11388.7	2458.8	18682.7	513.27	74512.9	1186.66	3046.17	164.9	83.3515	2992.83	5061.69	29156.6	146245	1.27042e+06	249523	1288.72
9545	12.679	3	814.001	2438.98	-0.942524	47.04	AEEAKDEPPSEGEAEEEEKEK	[10] Phospho (ST)	NFL_RAT	Neurofilament light polypeptide OS=Rattus norvegicus GN=Nefl PE=1 SV=3	FALSE	0.75365	1438.23	1.86459e+06	600.087	2407.53	34.9743	58.8797	38.8084	1053.63	4194	239183	7062.56	1.32814e+06	23.1329	1730.23	2433.97	3426.29	781994	3767.92	5519.25	6325.69	477.684	1271.45	361.851	2946.71	812.791	1.29457e+06	398.623	641.701	7.29423	14.4215	21.2672	919.28	4194	230041	6176.52	1.24092e+06	17.5939
15056	25.6704	2	1220.5	2438.98	-0.064269	57.7	AEEAKDEPPSEGEAEEEEKEK	[10] Phospho (ST)	NFL_RAT	Neurofilament light polypeptide OS=Rattus norvegicus GN=Nefl PE=1 SV=3	FALSE	0.0645324	172491	7243.4	245953	85080.7	0	645.126	111736	239285	121747	2926.7	3274.43	2289.62	4898.79	49235.2	248970	191091	4879.13	166110	209426	189576	149736	182886	225021	161216	97480	5029.04	163381	22677.4	0	158.011	61231.6	208774	121747	2814.83	2863.64	2139.25	3725.81
19559	12.2208	2	1220.5	2438.98	-1.0418	51.49	AEEAKDEPPSEGEAEEEEKEK	[10] Phospho (ST)	NFL_RAT	Neurofilament light polypeptide OS=Rattus norvegicus GN=Nefl PE=1 SV=3	FALSE	0.596443	0	0	0	0	0	143.333	191.913	0	0	179119	0	0	0	0	1242.44	706.202	0	0	0	0	0	0	0	0	0	0	0	0	0	35.1067	105.169	0	0	172273	0	0	0
25089	26.8708	2	1220.5	2438.98	-0.579395	44.51	AEEAKDEPPSEGEAEEEEKEK	[10] Phospho (ST)	NFL_RAT	Neurofilament light polypeptide OS=Rattus norvegicus GN=Nefl PE=1 SV=3	FALSE	0.395883	14835.3	2050.78	4382.56	2644.87	190233	155567	833.35	956.041	1276.59	8742.59	633.989	2311.94	210074	50442.3	1812.96	0	3639.42	4138.8	2433.1	1295.61	3438.51	735.006	2016.16	1131.74	8383.87	1423.84	2911.23	704.961	39674.9	38103.3	456.679	834.136	1276.59	8408.43	554.451	2160.11	159774
25770	12.9683	2	1220.5	2438.99	0.292003	49.52	AEEAKDEPPSEGEAEEEEKEK	[10] Phospho (ST)	NFL_RAT	Neurofilament light polypeptide OS=Rattus norvegicus GN=Nefl PE=1 SV=3	FALSE	0.0693373	31.5722	207.26	37.8546	172.684	2.37971	100.081	0	251.377	0	903.426	198049	5465.86	0	0	27.9946	180.396	604.163	126.183	83.7738	0	0	0	0	38.7593	17.8424	143.899	25.1459	46.0271	0.496311	24.5129	0	219.324	0	868.895	173203	5106.89	0
29127	12.679	2	1220.5	2438.98	-0.986807	67.03	AEEAKDEPPSEGEAEEEEKEK	[10] Phospho (ST)	NFL_RAT	Neurofilament light polypeptide OS=Rattus norvegicus GN=Nefl PE=1 SV=3	FALSE	0.183626	200.691	211594	361.431	611.558	234.445	0	0	25.3868	1762.34	8512.98	0	195759	96.356	0	185.34	841.681	123489	712.453	0	0	0	0	148.658	0	113.417	146908	240.089	163.004	48.8958	0	0	22.1497	1762.34	8187.6	0	182903	73.2842
2540	25.59	3	728.29	2181.85	0.840625	52.68	AEEAKDEPPSEGEAEEEEK	[10] Phospho (ST)	NFL_RAT	Neurofilament light polypeptide OS=Rattus norvegicus GN=Nefl PE=1 SV=3	TRUE	0.165977	2.27004e+06	532250	2.78557e+06	2.41025e+06	2.21452e+06	2.31689e+06	1.86722e+06	2.16263e+06	2.30318e+06	154959	394549	378653	2.20788e+06	1.93375e+06	2.42479e+06	2.36979e+06	335345	2.55328e+06	2.61262e+06	2.95771e+06	1.87554e+06	2.13664e+06	1.74921e+06	2.29273e+06	1.28287e+06	369537	1.85039e+06	642426	461858	567478	1.02325e+06	1.88687e+06	2.30318e+06	149036	345051	353785	1.67922e+06
5077	12.7043	3	728.29	2181.85	-0.0703055	48.67	AEEAKDEPPSEGEAEEEEK	[10] Phospho (ST)	NFL_RAT	Neurofilament light polypeptide OS=Rattus norvegicus GN=Nefl PE=1 SV=3	FALSE	0.597305	16656	2.61868e+06	8923.32	23110.4	2165.69	3885.1	2292.63	4510.57	22546.6	331526	20561.8	1.83531e+06	6569.5	12015.5	46072.2	34480.2	1.15653e+06	26656.1	17532.1	20317.1	964.001	20329	1506.64	19702.7	9412.85	1.81813e+06	5927.54	6159.84	451.675	951.582	1256.37	3935.43	22546.6	318855	17982.2	1.71478e+06	4996.48
6117	25.6004	2	1091.93	2181.85	-0.22986	78.45	AEEAKDEPPSEGEAEEEEK	[10] Phospho (ST)	NFL_RAT	Neurofilament light polypeptide OS=Rattus norvegicus GN=Nefl PE=1 SV=3	FALSE	0.191957	1.55665e+06	97942.7	1.96726e+06	600679	5037.59	7217.11	1.08156e+06	1.68546e+06	663100	2602.03	92641.7	70626.4	8247.69	882374	1.09785e+06	937591	54800.8	816085	752459	670030	689166	750123	1.3462e+06	656360	879713	68000.8	1.3068e+06	160105	1050.64	1767.69	592699	1.47055e+06	663100	2502.58	81019.3	65988.1	6272.84
6288	12.2629	3	728.288	2181.84	-1.71016	44.57	AEEAKDEPPSEGEAEEEEK	[10] Phospho (ST)	NFL_RAT	Neurofilament light polypeptide OS=Rattus norvegicus GN=Nefl PE=1 SV=3	FALSE	0.67691	708.669	1044.77	5395.18	4480.18	0	299.944	1312.8	1849.54	3739.7	1.42289e+06	10375.4	9421.71	10320.3	1813.48	4717.52	5047.41	5300.95	4466.59	6552.76	2011.9	3296.55	1300.13	1400.16	638.935	400.491	725.375	3583.88	1194.14	0	73.4657	719.421	1613.7	3739.7	1.36851e+06	9073.76	8802.96	7849.16
9731	12.7043	2	1091.93	2181.85	-1.02937	73.9	AEEAKDEPPSEGEAEEEEK	[10] Phospho (ST)	NFL_RAT	Neurofilament light polypeptide OS=Rattus norvegicus GN=Nefl PE=1 SV=3	FALSE	0.992304	41.5386	1.18606e+06	4994.34	1016.7	0	0	3290.69	5280.36	1493.61	219391	11617.1	1.32742e+06	672.102	15.1856	3296.53	2527.14	820004	565.652	640.122	1433.79	2232.41	2979.35	5700.81	3322.48	23.4748	823469	3317.62	270.989	0	0	1803.31	4607.06	1493.61	211006	10159.7	1.24025e+06	511.172
9927	12.2629	2	1091.93	2181.84	-1.42223	70.19	AEEAKDEPPSEGEAEEEEK	[10] Phospho (ST)	NFL_RAT	Neurofilament light polypeptide OS=Rattus norvegicus GN=Nefl PE=1 SV=3	FALSE	0.448979	0	4575.94	0	5779.55	27.7912	76.5036	9746.88	8887.74	7147.65	1.24349e+06	3991.91	4994.5	259.992	0	9696.62	9479.01	10275	8989.82	12962.9	5994.26	8215.88	7304.09	5303.32	9528.75	0	3177.04	0	1540.48	5.79612	18.7381	5341.32	7754.46	7147.65	1.19596e+06	3491.1	4666.49	197.739
10340	26.7746	2	1091.93	2181.85	-0.214596	70.47	AEEAKDEPPSEGEAEEEEK	[10] Phospho (ST)	NFL_RAT	Neurofilament light polypeptide OS=Rattus norvegicus GN=Nefl PE=1 SV=3	FALSE	0.487027	229543	6679.65	152925	10833.3	1.66679e+06	1.62426e+06	11551.8	10968.1	7586.42	8392.6	7395.99	5266.57	2.09684e+06	429495	4559.03	13161.4	2069.67	10046.5	9491.81	4506.19	13467.6	10051	36715.2	6418.48	129722	4637.63	101584	2887.51	347626	397832	6330.42	9569.54	7586.42	8071.81	6468.12	4920.69	1.59476e+06
11297	13.0098	2	1091.93	2181.85	-0.419207	75.36	AEEAKDEPPSEGEAEEEEK	[10] Phospho (ST)	NFL_RAT	Neurofilament light polypeptide OS=Rattus norvegicus GN=Nefl PE=1 SV=3	FALSE	0.106711	382.66	55416	13308	493.548	1269.38	372.09	10818.9	26641.4	1902.86	143320	1.6477e+06	236697	1021.85	120.509	817.472	752.578	135061	2637.65	291.048	2041.29	27450.6	379.2	35706	405.315	216.253	38474.9	8840.19	131.55	264.742	91.1364	5928.79	23244.3	1902.86	137842	1.44098e+06	221152	777.176
3129	46.9412	3	962.776	2885.31	-5.95052	85.86	AFPAYYTSHVQEEQSEVEETIEATK		NFL_RAT	Neurofilament light polypeptide OS=Rattus norvegicus GN=Nefl PE=1 SV=3	TRUE	0.000425193	640417	634754	647022	358863	305883	330534	648215	1.10332e+06	1.00221e+06	1.42614e+06	1.58863e+06	1.51804e+06	1.86111e+06	996464	1.75403e+06	1.57228e+06	1.06915e+06	1.52215e+06	2.41054e+06	2.63284e+06	2.30521e+06	1.44458e+06	1.16737e+06	1.64436e+06	361920	440705	429801	95651.2	63794.8	80958	355224	962632	1.00221e+06	1.37163e+06	1.38933e+06	1.41834e+06	1.41548e+06
7310	46.9076	2	1443.66	2885.31	-5.22834	80.51	AFPAYYTSHVQEEQSEVEETIEATK		NFL_RAT	Neurofilament light polypeptide OS=Rattus norvegicus GN=Nefl PE=1 SV=3	TRUE	0.00765949	391632	419615	414667	147817	88388	71027.6	361945	644135	605516	746997	803743	707932	859172	432347	637902	790441	736424	821669	630566	779043	559184	998820	907028	937627	221323	291335	275453	39399	18434.2	17396.9	198347	562001	605516	718445	702909	661439	653449
4202	11.3139	3	712.985	2135.93	-0.391916	43.33	ESEEEEKKEESAGEEQAAK		NFL_RAT	Neurofilament light polypeptide OS=Rattus norvegicus GN=Nefl PE=1 SV=3	FALSE	0.465261	1087.45	118788	82745	31712.2	184.383	47.1676	32673.8	84181.5	67085.8	99877.8	90325.3	112222	365.757	343.462	80045	76154.4	96096.8	83199.4	150783	174742	96153.3	67363.2	74366.9	60453.6	614.553	82473.6	54965.4	8452.55	38.4549	11.5528	17905.4	73447.5	67085.8	96060.3	78993.5	104852	278.179
16572	11.3139	2	1068.97	2135.93	-0.825384	---	ESEEEEKKEESAGEEQAAK		NFL_RAT	Neurofilament light polypeptide OS=Rattus norvegicus GN=Nefl PE=1 SV=3	FALSE	0.279579	36.3531	9723.42	8530.73	644.877	29.2369	48.1014	2472.03	12572	13090.3	20950.2	19010.8	22990.8	180.406	154.632	14293.5	14387.5	21059.5	14205.4	25340.1	28606.2	20957	5934.96	4138.52	3550.42	20.5443	6750.89	5666.75	171.885	6.09764	11.7815	1354.68	10968.9	13090.3	20149.4	16625.8	21480.9	137.209
4563	26.1659	2	827.804	1653.59	-0.125241	71	DEPPSEGEAEEEEK	[5] Phospho (ST)	NFL_RAT	Neurofilament light polypeptide OS=Rattus norvegicus GN=Nefl PE=1 SV=3	TRUE	0.435632	2.38803e+06	950998	2.04125e+06	2.14174e+06	2.48118e+06	2.34415e+06	2.20111e+06	1.82649e+06	1.86713e+06	945389	1.22255e+06	1.2188e+06	1.97935e+06	2.61108e+06	2.15181e+06	1.53424e+06	508665	1.60034e+06	1.3197e+06	1.5799e+06	1.34295e+06	1.51779e+06	1.42687e+06	1.65876e+06	1.34955e+06	660270	1.35595e+06	570859	517474	574154	1.20622e+06	1.59359e+06	1.86713e+06	909254	1.06918e+06	1.13876e+06	1.50541e+06
7876	12.7252	2	827.804	1653.59	-0.234396	60.46	DEPPSEGEAEEEEK	[5] Phospho (ST)	NFL_RAT	Neurofilament light polypeptide OS=Rattus norvegicus GN=Nefl PE=1 SV=3	FALSE	0.44734	8476.74	1.44466e+06	4410.55	2381.62	518.515	379.218	1586.29	8531.39	9367.15	1.93674e+06	2.0989e+06	2.31069e+06	180791	27334.7	3028.03	2412.24	765574	4174.8	2102.76	24422.9	2395.52	5465.76	2970.2	3696.5	4790.47	1.00302e+06	2929.82	634.796	108.141	92.8823	869.292	7443.55	9367.15	1.86272e+06	1.83559e+06	2.15894e+06	137502
6403	25.4962	2	956.377	1910.74	4.63236	54.61	DEPPSEGEAEEEEKEK	[5] Phospho (ST)	NFL_RAT	Neurofilament light polypeptide OS=Rattus norvegicus GN=Nefl PE=1 SV=3	FALSE	0.921004	1.01545e+06	116158	668724	373696	586357	525573	499376	696684	369907	157995	236754	206582	527896	709502	764943	413992	91087.7	331673	364915	252492	327599	506476	557427	399780	573865	80647.5	444217	99604.8	122290	128729	273660	607850	369907	151956	207052	193015	401495
9236	32.4298	4	1047.17	4184.66	0.0622799	36.12	AEEAKDEPPSEGEAEEEEKEKEEGEEEEGAEEEEAAK	[10] Phospho (ST)	NFL_RAT	Neurofilament light polypeptide OS=Rattus norvegicus GN=Nefl PE=1 SV=3	FALSE	0.644341	128056	491406	434015	242726	165353	114892	89325.2	153799	156555	210111	213162	245241	103743	42913.4	181487	185863	174264	179198	718985	834234	374651	238785	259875	208626	72368.4	341179	288305	64695.9	34485.9	28140.6	48950.5	134188	156555	202080	186420	229135	78902.2
18576	32.3543	3	1395.89	4184.66	-0.476197	---	AEEAKDEPPSEGEAEEEEKEKEEGEEEEGAEEEEAAK	[10] Phospho (ST)	NFL_RAT	Neurofilament light polypeptide OS=Rattus norvegicus GN=Nefl PE=1 SV=3	FALSE	0.530542	82231	177080	171427	62012.8	82549.2	51750.9	26250.3	52394.6	33682.8	58171.4	53949.2	61157.1	32333.7	24955.1	63226.5	38912.2	48357.5	52377.9	266603	321962	122362	105417	116815	77573.6	46471.3	122945	113875	16528.9	17216.4	12675.4	14385.2	45713.7	33682.8	55947.9	47181	57140.7	24591.6
9444	11.4259	2	1108.96	2215.9	-0.228344	52.74	ESEEEEKKEESAGEEQAAK	[11] Phospho (ST)	NFL_RAT	Neurofilament light polypeptide OS=Rattus norvegicus GN=Nefl PE=1 SV=3	FALSE	0.244058	541.627	59349.4	37986.7	12132.4	0	0	13527.3	62433.9	37460.1	66464.2	64416.5	79779	1013.31	717.798	47833.1	47188.7	45515	42341.3	63174.2	73967	33831.1	34776.1	25708.9	27147.4	306.091	41205.8	25233.6	3233.75	0	0	7412.99	54473	37460.1	63923.9	56335.1	74539.6	770.682
41464	12.2208	2	1108.96	2215.9	-0.690214	57.42	ESEEEEKKEESAGEEQAAK	[2] Phospho (ST)	NFL_RAT	Neurofilament light polypeptide OS=Rattus norvegicus GN=Nefl PE=1 SV=3	FALSE	0.507758	0	0	4809.42	0	0	0	6.75829	0	0	365.024	1331.16	0	39339.5	0	0	1518.75	0	0	0	0	154.193	534.96	631.143	0	0	0	3194.78	0	0	0	3.70357	0	0	351.072	1164.16	0	29919.9
47144	12.2208	4	554.982	2215.9	-0.583181	---	ESEEEEKKEESAGEEQAAK	[2] Phospho (ST)	NFL_RAT	Neurofilament light polypeptide OS=Rattus norvegicus GN=Nefl PE=1 SV=3	FALSE	0.434305	251.765	635.467	472.634	1761.45	0	56.7263	15.0826	376.182	321.696	7645.15	153.303	23.4407	12675.9	571.749	152.328	150.641	2520.31	113.625	401.206	202.544	86.9753	496.991	68.1023	58.9346	142.28	441.199	313.959	469.497	0	13.894	8.26534	328.215	321.696	7352.93	134.07	21.9012	9640.78
2411	38.721	2	785.361	1568.71	-0.621203	60.9	SLSSPTDNLELSAR	[4] Phospho (ST)	GIT1_RAT	ARF GTPase-activating protein GIT1 OS=Rattus norvegicus GN=Git1 PE=1 SV=1	TRUE	0.000121006	340267	320230	258510	430757	451751	453685	424956	271874	308014	148314	225350	193013	570162	552630	547563	406138	322102	436299	613815	756569	890574	522640	675824	578274	192296	222333	171722	114814	94217.1	111122	232877	237207	308014	142645	197078	180338	433641
6024	41.1925	3	852.367	2554.08	-2.45646	66.5	HGSGAESDYENTQSGEPLLGLEGK	[3] Phospho (ST)	GIT1_RAT	ARF GTPase-activating protein GIT1 OS=Rattus norvegicus GN=Git1 PE=1 SV=1	TRUE	0.0720789	333640	340122	378963	312318	295639	289328	431935	367265	431441	374018	358266	353384	364689	233120	340393	272504	278184	346402	800943	884860	879156	585534	585179	601162	188550	236144	251736	83245	61658.4	70865.3	236702	320435	431441	359723	313320	330176	277367
13164	41.1614	2	1278.05	2554.08	-1.99851	---	HGSGAESDYENTQSGEPLLGLEGK	[3] Phospho (ST)	GIT1_RAT	ARF GTPase-activating protein GIT1 OS=Rattus norvegicus GN=Git1 PE=1 SV=1	TRUE	0.405877	232857	217033	280667	99466.8	111227	107673	209390	177494	144172	128690	151734	171917	145146	101847	117148	85039.2	98273.3	123012	293793	327237	321740	354311	329740	340015	131595	150684	186440	26511.8	23197.4	26372.6	114746	154862	144172	123771	132698	160627	110392
2430	11.8369	2	698.803	1395.59	-0.632081	72.66	ETPAASEAPSSAAK	[11] Phospho (ST)	BASP1_RAT	Brain acid soluble protein 1 OS=Rattus norvegicus GN=Basp1 PE=1 SV=2	TRUE	0.378922	8277.41	216648	230370	188109	2199.86	1693.87	102990	151950	107647	173908	119893	135586	20993.1	6581.7	178101	125829	95445.2	125974	160843	162250	120497	203869	203268	192758	4677.82	150417	153029	50138.5	458.802	414.88	56439	132575	107647	167261	104852	126681	15966.4
3939	32.0101	3	1215.88	3644.61	-0.208675	59.99	AEPEKSEGAAEEQPEPAPAPEQEAAAPGPAAGGEAPK	[6] Phospho (ST)	BASP1_RAT	Brain acid soluble protein 1 OS=Rattus norvegicus GN=Basp1 PE=1 SV=2	TRUE	0.0098465	489656	1.09872e+06	807875	418704	360004	389968	526222	500637	428517	693805	649245	706579	607203	528180	505161	540135	758143	582468	2.48275e+06	2.83747e+06	1.43618e+06	1.24446e+06	1.20868e+06	1.45151e+06	276720	762834	536651	111601	75082.3	95515.2	288371	436801	428517	667286	567794	660176	461813
4181	31.9918	4	912.161	3644.62	0.0335661	52.64	AEPEKSEGAAEEQPEPAPAPEQEAAAPGPAAGGEAPK	[6] Phospho (ST)	BASP1_RAT	Brain acid soluble protein 1 OS=Rattus norvegicus GN=Basp1 PE=1 SV=2	TRUE	0.00865988	170950	467259	280509	185090	177727	160642	186975	388893	437392	623802	545577	543150	442542	139931	469149	544931	633875	583073	1.45631e+06	1.55277e+06	804676	570344	549494	659692	96608.9	324414	186335	49333.9	37066.5	39346.1	102463	339305	437392	599959	477131	507480	336579
13567	32.0101	2	1823.31	3644.61	-0.352866	---	AEPEKSEGAAEEQPEPAPAPEQEAAAPGPAAGGEAPK	[6] Phospho (ST)	BASP1_RAT	Brain acid soluble protein 1 OS=Rattus norvegicus GN=Basp1 PE=1 SV=2	TRUE	0.117117	173023	347487	358038	167366	252520	240757	104108	108603	77920.3	113280	99096.1	121002	147877	147022	149101	129985	156793	130713	324488	373575	245125	353229	392673	377567	97780.9	241257	237835	44609.6	52665.5	58968.9	57051.4	94755	77920.3	108950	86663.9	113055	112469
[truncated: 825 more rows]
[truncated: 11 more columns]
