# Supplementary material for: Sex- and estrous-cycle dependent dorsal hippocampal phosphoproteomic changes induced by low-dose ketamine
Source: Sci Rep. 2022 Feb 2;12:1820. doi: 10.1038/s41598-022-05937-x (PMC8810966; doi:10.1038/s41598-022-05937-x)
Supplement: Supplementary file 31 — Supplementary Table S31. [file 41598_2022_5937_MOESM31_ESM.xlsx]

## Sheet: Sheet0
Table S31. Top 20 enriched canonical pathways for ketamine-induced changes in phosphoprotein abundance in proestrus female rats.
Ingenuity Canonical Pathways	-log10(P-value)	Ratio	Count	Z-Score	Proteins
14-3-3-mediated Signaling	9.13	0.063	8	2.646	GSK3B,SNCA,TUBB2A,YWHAB,YWHAE,YWHAG,YWHAQ,YWHAZ
Protein Kinase A Signaling	7.41	0.0249	10	3.162	GSK3B,PPP1R14A,PPP3CA,PRKAR2A,PTK2B,YWHAB,YWHAE,YWHAG,YWHAQ,YWHAZ
MSP-RON Signaling In Cancer Cells Pathway	7.38	0.0507	7	2.646	GSK3B,PTK2B,YWHAB,YWHAE,YWHAG,YWHAQ,YWHAZ
HIPPO signaling	7.24	0.0706	6	-2.236	PPP1R14A,YWHAB,YWHAE,YWHAG,YWHAQ,YWHAZ
Cell Cycle: G2/M DNA Damage Checkpoint Regulation	6.87	0.1	5	NaN	YWHAB,YWHAE,YWHAG,YWHAQ,YWHAZ
IGF-1 Signaling	6.72	0.0577	6	NaN	PRKAR2A,YWHAB,YWHAE,YWHAG,YWHAQ,YWHAZ
TCA Cycle II (Eukaryotic)	6.5	0.167	4	2	DLD,IDH3A,IDH3G,SUCLG1
ERK/MAPK Signaling	6.09	0.0327	7	NaN	PPP1R14A,PRKAR2A,PTK2B,YWHAB,YWHAG,YWHAQ,YWHAZ
ERK5 Signaling	6.07	0.0694	5	2.236	YWHAB,YWHAE,YWHAG,YWHAQ,YWHAZ
Inhibition of ARE-Mediated mRNA Degradation Pathway	5.6	0.0373	6	2.449	PRKAR2A,YWHAB,YWHAE,YWHAG,YWHAQ,YWHAZ
PI3K/AKT Signaling	5.07	0.0302	6	2.449	GSK3B,YWHAB,YWHAE,YWHAG,YWHAQ,YWHAZ
Synaptogenesis Signaling Pathway	5	0.0224	7	1.89	GSK3B,NAPB,PRKAR2A,RASGRF1,SNCA,SYN1,VAMP2
p70S6K Signaling	4.77	0.0379	5	NaN	YWHAB,YWHAE,YWHAG,YWHAQ,YWHAZ
Phagosome Maturation	4.39	0.0314	5	NaN	ATP6V1B2,DYNC1LI1,NAPB,TUBB2A,VAMP2
Tight Junction Signaling	4.15	0.0281	5	NaN	ACTB,NAPB,PRKAR2A,SPTAN1,VAMP2
Sertoli Cell-Sertoli Cell Junction Signaling	3.85	0.0243	5	NaN	ACTB,GSK3B,PRKAR2A,SPTAN1,TUBB2A
Insulin Receptor Signaling	3.43	0.0286	4	0	GSK3B,PPP1R14A,PRKAR2A,VAMP2
Parkinson's Signaling	3.17	0.125	2	NaN	SNCA,UCHL1
Dopamine Receptor Signaling	3.06	0.039	3	NaN	PPP1R14A,PRKAR2A,QDPR
Gap Junction Signaling	2.87	0.0202	4	NaN	ACTB,PPP3CA,PRKAR2A,TUBB2A
