# Supplementary material for: Sex- and estrous-cycle dependent dorsal hippocampal phosphoproteomic changes induced by low-dose ketamine
Source: Sci Rep. 2022 Feb 2;12:1820. doi: 10.1038/s41598-022-05937-x (PMC8810966; doi:10.1038/s41598-022-05937-x)
Supplement: Supplementary file 32 — Supplementary Table S32. [file 41598_2022_5937_MOESM32_ESM.xlsx]

## Sheet: Sheet0
Table S32. Top 20 enriched canonical pathways for ketamine-induced changes in phosphoprotein abundance in diestrus female rats.
Ingenuity Canonical Pathways	-log10(P-value)	Ratio	Count	Z-Score	Proteins
Protein Kinase A Signaling	13.6	0.0597	24	2.558	ADD1,ADD2,AKAP12,CAMK2A,CAMK2B,CTNNB1,GYS1,PLCB1,PPP1R1B,PPP1R7,PPP3CA,PRKAR2A,PRKCA,PRKCE,PRKCG,PTK2B,PTPRN,PTPRZ1,YWHAB,YWHAE,YWHAG,YWHAH,YWHAQ,YWHAZ
Synaptogenesis Signaling Pathway	11.9	0.0641	20	2.982	CAMK2A,CAMK2B,CTNNB1,DNAJC5,FARP1,HSPA8,MAP1B,NAPA,NAPB,PAK1,PRKAR2A,PRKCE,SNAP25,SNCA,SNCB,SRC,STX1A,STXBP5,SYN2,VAMP2
Huntington's Disease Signaling	11.8	0.0676	19	0.333	CLTC,DNAJC5,DNM1,HSPA8,NAPA,NAPB,PACSIN1,PDPK1,PLCB1,PRKCA,PRKCE,PRKCG,PSMC5,RPH3A,RPS27A,SNAP25,SNCA,STX1A,VAMP2
14-3-3-mediated Signaling	11.6	0.11	14	2.714	PLCB1,PRKCA,PRKCE,PRKCG,SNCA,SRC,TUBA4A,TUBB2A,YWHAB,YWHAE,YWHAG,YWHAH,YWHAQ,YWHAZ
p70S6K Signaling	9.07	0.0909	12	1.633	PDPK1,PLCB1,PRKCA,PRKCE,PRKCG,SRC,YWHAB,YWHAE,YWHAG,YWHAH,YWHAQ,YWHAZ
Insulin Secretion Signaling Pathway	8.25	0.056	15	2.673	CAMK2A,CAMK2B,DLD,EIF2B5,NAPA,NAPB,PLCB1,PRKAR2A,PRKCA,PRKCE,PRKCG,SNAP25,SRC,STX1A,VAMP2
ERK/MAPK Signaling	7.64	0.0607	13	2.121	PAK1,PPP1R7,PRKAR2A,PRKCA,PRKCE,PRKCG,PTK2B,SRC,YWHAB,YWHAG,YWHAH,YWHAQ,YWHAZ
Phagosome Maturation	7.12	0.0692	11	NaN	ATP6V1B2,CALR,CANX,DYNC1I1,NAPA,NAPB,SNAP25,STX1A,TUBA4A,TUBB2A,VAMP2
Gap Junction Signaling	7.08	0.0606	12	NaN	CTNNB1,DBN1,GJA1,PLCB1,PPP3CA,PRKAR2A,PRKCA,PRKCE,PRKCG,SRC,TUBA4A,TUBB2A
Aldosterone Signaling in Epithelial Cells	6.98	0.0671	11	1.633	DNAJC5,HSPA8,HSPD1,HSPH1,KCNMA1,PDPK1,PLCB1,PRKCA,PRKCE,PRKCG,SLC9A1
Neuropathic Pain Signaling In Dorsal Horn Neurons	6.86	0.0891	9	2.333	CAMK2A,CAMK2B,KCNQ2,PLCB1,PRKAR2A,PRKCA,PRKCE,PRKCG,SRC
HIPPO signaling	6.34	0.0941	8	-2.449	DLG2,PPP1R7,YWHAB,YWHAE,YWHAG,YWHAH,YWHAQ,YWHAZ
Synaptic Long Term Potentiation	5.95	0.0698	9	2.333	CAMK2A,CAMK2B,PLCB1,PPP1R7,PPP3CA,PRKAR2A,PRKCA,PRKCE,PRKCG
Glycolysis I	5.72	0.192	5	1.342	ALDOA,ALDOC,ENO1,GPI,PKM
Melatonin Signaling	5.71	0.0972	7	0.378	CAMK2A,CAMK2B,PLCB1,PRKAR2A,PRKCA,PRKCE,PRKCG
ERK5 Signaling	5.71	0.0972	7	2.646	SRC,YWHAB,YWHAE,YWHAG,YWHAH,YWHAQ,YWHAZ
MSP-RON Signaling In Cancer Cells Pathway	5.71	0.0652	9	3	CTNNB1,PTK2B,SRC,YWHAB,YWHAE,YWHAG,YWHAH,YWHAQ,YWHAZ
Tight Junction Signaling	5.69	0.0562	10	NaN	CLDN11,CTNNB1,MYH9,NAPA,NAPB,PRKAR2A,SNAP25,SPTAN1,STX1A,VAMP2
nNOS Signaling in Neurons	5.67	0.128	6	NaN	CAMK2A,DLG2,PPP3CA,PRKCA,PRKCE,PRKCG
IGF-1 Signaling	5.67	0.0769	8	NaN	PDPK1,PRKAR2A,YWHAB,YWHAE,YWHAG,YWHAH,YWHAQ,YWHAZ
